# Supplementary material for: Exploring the rice dispensable genome using a metagenome-like assembly strategy
Source: Genome Biol. 2015 Sep 7;16:187. doi: 10.1186/s13059-015-0757-3 (PMC4583175; doi:10.1186/s13059-015-0757-3)
Supplement: Additional file 2: Table S2. — Mapping rate of sequencing reads aligned to the Nipponbare genome of different accessions. (XLS 107 kb) [file 13059_2015_757_MOESM2_ESM.xls]

## Sheet: Sheet1
Additional file 2: Table S2: Mapping rate of sequencing reads aligned to the Nipponbare genome of different varieties.
Sample	Sub group	Mapping rate
C001	Indica	92.75
C002	Intermediate	94.85
C003	Japonica	96.83
C004	Japonica	97.49
C005	Japonica	95.94
C006	Indica	92.7
C007	Indica	92.79
C008	Indica	92.47
C009	Indica	92.81
C010	Japonica	96.02
C011	Indica	93.62
C012	Japonica	98.52
C013	Aus	92.88
C014	Japonica	96.7
C015	Aus	92.82
C016	Japonica	98.25
C017	Japonica	97.6
C018	Japonica	98.27
C019	Indica	92.89
C020	Indica	93.04
C021	Indica	92.98
C022	Indica	92.76
C023	Japonica	97.21
C024	Indica	93.07
C025	Indica	92.58
C026	Japonica	98.6
C027	Indica	92.55
C028	Japonica	98.38
C029	Japonica	96.64
C030	Indica	92.64
C031	Indica	92.73
C032	Japonica	97.48
C033	Indica	92.69
C034	Japonica	97.65
C035	Japonica	97.57
C036	Indica	92.31
C037	Indica	92.57
C038	Indica	92.31
C039	Indica	92.72
C040	Indica	92.71
C041	Indica	92.37
C042	Indica	92.69
C043	Indica	92.75
C044	Indica	92.75
C045	Indica	92.48
C046	Indica	92.63
C047	Indica	92.68
C048	Japonica	98.29
C049	Indica	92.55
C050	Indica	92.73
C051	Intermediate	95.59
C052	Japonica	98.34
C053	Indica	92.6
C054	Japonica	98.03
C055	Indica	93.19
C056	Japonica	98.73
C057	Japonica	97.03
C058	Indica	92.86
C059	Indica	92.88
C060	Indica	92.72
C061	Indica	92.5
C062	Indica	92.88
C063	Japonica	98.34
C064	Japonica	98.2
C065	Indica	92.56
C066	Indica	93.02
C067	Japonica	97.92
C068	Indica	92.56
C069	Indica	92.63
C070	Japonica	98.52
C071	Japonica	97.81
C072	Indica	92.86
C073	Indica	92.58
C074	Japonica	96.96
C075	Japonica	97.93
C076	Indica	92.51
C077	Indica	92.33
C078	Indica	93.08
C079	Japonica	97.42
C080	Indica	92.86
C081	Indica	92.49
C082	Japonica	97.84
C083	Japonica	96.85
C084	Japonica	96.82
C085	Japonica	97.2
C086	Aus	92.91
C087	Japonica	97.78
C088	Indica	92.56
C089	Japonica	97.49
C090	Indica	92.44
C091	Indica	93.01
C092	Indica	92.86
C093	Japonica	97.75
C094	Indica	92.95
C095	Indica	92.61
C096	Indica	92.79
C097	Indica	92.74
C098	Indica	93
C099	Indica	92.7
C100	Indica	92.68
C101	Japonica	97.46
C102	Indica	92.9
C103	Japonica	97.55
C104	Indica	92.73
C105	Indica	92.89
C106	Japonica	96.87
C107	Indica	92.44
C108	Indica	92.62
C109	Indica	92.98
C110	Indica	92.54
C111	Japonica	97.66
C112	Indica	92.74
C113	Indica	92.6
C114	Indica	92.61
C115	Indica	92.47
C116	Japonica	98.49
C117	Indica	92.74
C118	Indica	92.49
C119	Japonica	96.63
C120	Japonica	98.67
C121	Indica	92.56
C122	Indica	92.66
C123	Japonica	96.37
C124	Indica	93.06
C125	Indica	92.46
C126	Japonica	98.6
C127	Indica	92.56
C128	Indica	92.51
C129	Indica	92.39
C130	Japonica	97.74
C131	Indica	92.64
C132	Indica	92.25
C133	Japonica	97.14
C134	Japonica	98.12
C135	Indica	93.8
C136	Indica	93.1
C137	Japonica	97.55
C138	Japonica	96.16
C139	Indica	93.58
C140	Indica	92.48
C141	Indica	92.93
C142	Indica	92.26
C143	Indica	92.84
C144	Japonica	97.56
C145	Indica	92.89
C146	Japonica	99.28
C147	Indica	92.25
C148	Indica	92.21
C149	Japonica	98.29
C150	Japonica	98.72
C151	Indica	92.37
C152	Japonica	97.29
C153	Japonica	96.08
C154	Japonica	98.08
C155	Indica	92.86
C156	Indica	92.55
C157	Indica	92.81
C158	Indica	92.86
C159	Indica	92.65
C160	Indica	93.02
C161	Indica	92.69
C162	Indica	92.69
C163	Indica	92.48
C164	Indica	93.11
C165	Indica	92.52
C166	Indica	92.36
C167	Indica	92.38
C168	Indica	92.5
C169	Indica	92.8
C170	Indica	92.41
C171	Japonica	97.37
C172	Japonica	98.26
C173	Indica	92.57
C174	Indica	92.5
C175	Indica	92.53
C176	Indica	92.81
C177	Japonica	97.45
C178	Indica	92.57
C179	Japonica	97.46
C180	Indica	92
C181	Japonica	97.46
C182	Indica	92.69
C183	Indica	92.69
C184	Indica	91.92
C185	Japonica	96.13
C186	Japonica	95.87
C187	Japonica	97.44
C188	Japonica	97.68
C189	Japonica	97.39
C190	Indica	92.79
C191	Indica	92.24
C192	Indica	92.64
C193	Indica	91.24
C194	Indica	91.95
C195	Japonica	96.98
C196	Japonica	97.31
C197	Indica	92.58
C198	Indica	92.29
C199	Indica	92.56
C200	Indica	92.55
C201	Indica	92.44
C202	Indica	92.33
C203	Indica	93.05
GP1	Intermediate	94.01
GP10	Indica	92.88
GP100	Indica	91.73
GP101	Indica	91.63
GP102	Indica	92.61
GP103	Indica	90.88
GP104	Aus	91.92
GP105	Indica	91.12
GP106	Indica	93.11
GP107	Indica	92.4
GP108	Indica	92.9
GP109	Intermediate	91.02
GP11	Indica	92.57
GP110	Aus	91.75
GP111	Indica	92.01
GP112	Japonica	96.24
GP115	Indica	90.4
GP116	Indica	91.65
GP117	Japonica	96.06
GP118	Indica	93.03
GP119	Indica	93.3
GP12	Indica	92.14
GP120	Indica	91.86
GP121	Indica	91.7
GP122	Indica	92.59
GP123	Indica	92.56
GP124	Aus	91.41
GP125	Indica	89.81
GP126	Japonica	97.51
GP127	Indica	91.39
GP128	Indica	89.82
GP129	Indica	92.23
GP13	Indica	92.85
GP130	Indica	92
GP131	Indica	92.38
GP132	Indica	86.91
GP134	Indica	92.61
GP135	Indica	91.83
GP136	Indica	88.02
GP137	Indica	92.51
GP138	Indica	92.14
GP139	Indica	92.28
GP14	Indica	92.44
GP140	Indica	92.46
GP141	Indica	93.19
GP142	Indica	91.46
GP143	Indica	92.15
GP144	Indica	88.09
GP15	Indica	93.02
GP16	Indica	92.84
GP17	Indica	92.6
GP18	Indica	91.43
GP19	Indica	92.13
GP2	Intermediate	94.96
GP20	Indica	91.61
GP21	Indica	91.73
GP22	Indica	91.86
GP23	Indica	93.01
GP24	Indica	92.45
GP25	Indica	92.44
GP26	Intermediate	95.93
GP27	Indica	92.47
GP28	Indica	92.38
GP29	Indica	93.13
GP3	Indica	91.56
GP30	Indica	93.22
GP31	Indica	92.69
GP32	Indica	93.13
GP33	Indica	92.91
GP34	Aus	92.04
GP35	Indica	92.62
GP36	Aus	92.02
GP37	Indica	92.48
GP38	Aus	83.16
GP39	Japonica	95.81
GP4	Indica	92.14
GP40	Indica	92.54
GP41	Indica	92.62
GP42	Indica	92.05
GP43	Indica	92.22
GP44	Indica	93.79
GP45	Indica	91.92
GP46	Indica	92.04
GP47	Aus	92.08
GP48	Indica	92.61
GP49	Indica	92.29
GP497	Japonica	98.38
GP498	Japonica	95.75
GP499	Japonica	97.84
GP5	Japonica	95.52
GP50	Indica	93.64
GP500	Japonica	98.11
GP501	Japonica	98.09
GP502	Japonica	95.99
GP503	Japonica	95.59
GP504	Japonica	95.8
GP505	Japonica	95.96
GP506	Japonica	95.96
GP507	Japonica	98.15
GP508	Japonica	97.66
GP509	Japonica	97.1
GP51	Indica	92.57
GP510	Japonica	97.12
GP511	Japonica	97.78
GP512	Aus	92.83
GP514	Japonica	96.19
GP515	Japonica	96.01
GP516	Japonica	95.28
GP517	Japonica	96.07
GP518	Japonica	96.23
GP519	Japonica	95.99
GP52	Indica	92.69
GP520	Japonica	95.68
GP521	Japonica	95.93
GP522	Japonica	94.79
GP523	Japonica	97.45
GP524	Indica	93.15
GP525	Japonica	96.43
GP526	Indica	92.88
GP527	Japonica	96.08
GP528	Japonica	95.67
GP529	Japonica	95.46
GP53	Indica	92.36
GP530	Aus	93.49
GP531	Aus	92.96
GP532	Japonica	96.07
GP533	Aus	91.75
GP534	Japonica	95.21
GP535	Japonica	95.12
GP536	Japonica	95.29
GP537	Japonica	95.7
GP538	Aus	92.83
GP539	Intermediate	92.46
GP54	Indica	92.72
GP540	Intermediate	92.54
GP541	Japonica	95.37
GP542	Aus	91.42
GP543	Intermediate	94.75
GP544	Japonica	95.04
GP545	Japonica	98.7
GP546	Japonica	98.75
GP547	Japonica	98.45
GP548	Japonica	98.7
GP549	Japonica	98.84
GP55	Japonica	95.56
GP550	Japonica	98.65
GP551	Japonica	98.86
GP552	Japonica	98.66
GP553	Indica	93.74
GP554	Japonica	98.26
GP555	Japonica	98.43
GP556	Japonica	98.58
GP557	Japonica	98.8
GP558	Japonica	98.44
GP559	Japonica	98
GP56	Intermediate	94.66
GP560	Japonica	98.61
GP561	Japonica	96.78
GP562	Intermediate	94.59
GP563	Japonica	97.47
GP564	Japonica	97.75
GP565	Japonica	97.48
GP566	Japonica	97.82
GP567	Japonica	97.75
GP568	Japonica	97.87
GP569	Japonica	97.95
GP57	Intermediate	92.18
GP570	Japonica	98.84
GP571	Japonica	97.43
GP572	Indica	93.37
GP573	Indica	93.11
GP574	Indica	93.25
GP575	Japonica	98.67
GP576	Aus	93.31
GP578	Japonica	96.92
GP579	Japonica	96.38
GP58	Indica	91.98
GP580	Japonica	97.65
GP581	Japonica	97.72
GP582	Japonica	96.89
GP583	Japonica	96.48
GP584	Japonica	96.88
GP585	Japonica	98.65
GP587	Indica	93.36
GP588	Japonica	97.39
GP589	Indica	93.81
GP59	Japonica	96.46
GP590	Japonica	98.93
GP591	Japonica	98.39
GP592	Japonica	99.16
GP593	Indica	93.36
GP594	Japonica	96.94
GP595	Japonica	97.84
GP596	Japonica	96.98
GP597	Japonica	98.82
GP598	Japonica	98.8
GP599	Japonica	98.69
GP60	Indica	92.38
GP601	Japonica	98.64
GP602	Japonica	98.81
GP603	Japonica	98.46
GP605	Japonica	98.4
GP606	Japonica	98.68
GP607	Japonica	98.02
GP608	Japonica	98.63
GP609	Japonica	98.44
GP61	Aus	91.02
GP610	Japonica	98.85
GP611	Japonica	97.53
GP612	Japonica	98.37
GP613	Japonica	96.08
GP614	Japonica	97.53
GP615	Intermediate	94.96
GP616	Japonica	96.41
GP617	Japonica	95.84
GP619	Japonica	98.78
GP62	Aus	92.3
GP620	Japonica	98.76
GP621	Japonica	97.87
GP622	Indica	93.12
GP623	Japonica	97.94
GP624	Indica	93.34
GP625	Aus	93.07
GP626	Japonica	91.67
GP627	Intermediate	92.23
GP628	Indica	91.51
GP629	Japonica	96.3
GP63	Aus	93.11
GP630	Japonica	98.34
GP631	Indica	91.62
GP632	Japonica	97.66
GP633	Indica	92.39
GP634	Japonica	93.99
GP635	Intermediate	95.2
GP636	Japonica	97.97
GP637	Indica	94.5
GP638	Japonica	98.04
GP639	Indica	92.59
GP64	Indica	92.76
GP640	Japonica	95.73
GP641	Japonica	93.47
GP642	Japonica	91.65
GP643	Japonica	96.14
GP644	Japonica	95.56
GP645	Indica	92.64
GP646	Japonica	98.45
GP647	Japonica	96.37
GP648	Japonica	98.21
GP649	Japonica	98.23
GP65	Indica	92.44
GP650	Japonica	97.98
GP651	Japonica	97.53
GP652	Indica	93.48
GP653	Japonica	98.37
GP654	Japonica	98.37
GP655	Japonica	98.41
GP656	Japonica	98.2
GP657	Japonica	97.16
GP658	Intermediate	94.73
GP659	Japonica	95.88
GP66	Indica	91.39
GP660	Japonica	96.43
GP661	Japonica	97.62
GP662	Japonica	98.52
GP663	Japonica	97.96
GP664	Japonica	98.39
GP665	Japonica	98.48
GP666	Japonica	97.96
GP667	Japonica	98.08
GP668	Japonica	98.09
GP669	Japonica	98.73
GP67	Aus	93.42
GP670	Japonica	97.92
GP671	Japonica	98.42
GP672	Japonica	97.79
GP673	Japonica	98.39
GP674	Japonica	98.18
GP675	Japonica	98.58
GP676	Indica	94.45
GP677	Japonica	98.15
GP678	Japonica	98.96
GP679	Japonica	96.39
GP68	Indica	91.73
GP680	Japonica	97.78
GP681	Japonica	94.88
GP682	Japonica	98.01
GP683	Japonica	96.03
GP684	Japonica	95.94
GP685	Japonica	96.79
GP686	Japonica	96.03
GP687	Japonica	95.11
GP688	Japonica	96.62
GP689	Japonica	96.13
GP69	Indica	92.81
GP690	Japonica	96.15
GP691	Japonica	97.61
GP692	Japonica	96.49
GP7	Japonica	94.66
GP70	Indica	92.55
GP71	Indica	92.2
GP72	Indica	91.69
GP73	Indica	92.12
GP74	Indica	93.37
GP75	Intermediate	91.55
GP76	Indica	91.5
GP77	Japonica	94.51
GP78	Indica	90.67
GP79	Indica	91.41
GP8	Aus	92.39
GP80	Indica	91.56
GP81	Indica	91.34
GP82	Indica	89.59
GP83	Indica	87.94
GP84	Indica	92.31
GP85	Indica	92.83
GP86	Japonica	93.47
GP87	Indica	92.81
GP88	Japonica	96.66
GP89	Aus	91.06
GP9	Indica	93.34
GP90	Indica	92.59
GP91	Indica	92.93
GP92	Indica	91.98
GP93	Indica	92.2
GP94	Indica	91.07
GP95	Indica	91.53
GP96	Indica	90.96
GP97	Indica	92.39
GP98	Indica	90.83
GP99	Indica	89.94
HP1	Japonica	95.79
HP10	Japonica	95.86
HP100	Japonica	95.47
HP101	Japonica	95.03
HP102	Japonica	95.82
HP103	Japonica	89.29
HP104	Japonica	95.14
HP105	Japonica	95.86
HP106	Japonica	96.89
HP107	Japonica	95.88
HP108	Japonica	95.99
HP109	Japonica	95.99
HP11	Japonica	90.45
HP110	Japonica	95.65
HP111	Japonica	94.41
HP112	Japonica	95.38
HP113	Japonica	96.21
HP114	Japonica	96.71
HP115	Japonica	95.62
HP116	Japonica	96.18
HP117	Japonica	96.11
HP119	Indica	90.57
HP12	Japonica	96.36
HP120	Indica	91.48
HP121	Indica	91.15
HP122	Japonica	95.72
HP123	Japonica	92.52
HP124	Japonica	96.11
HP125	Japonica	97.18
HP127	Japonica	97.19
HP128	Japonica	95.91
HP129	Japonica	96.17
HP13	Japonica	96.3
HP130	Japonica	96.2
HP131	Japonica	96.35
HP132	Japonica	95.61
HP133	Japonica	95.68
HP134	Japonica	96.67
HP135	Japonica	96.11
HP136	Japonica	95.43
HP137	Japonica	90.58
HP138	Japonica	96.56
HP139	Japonica	96.67
HP14	Japonica	96.65
HP140	Japonica	95.87
HP141	Japonica	96.39
HP142	Japonica	96.45
HP143	Indica	92.24
HP144	Indica	76.55
HP145	Japonica	94.24
HP146	Japonica	96.86
HP147	Japonica	96.87
HP148	Japonica	96.43
HP149	Indica	91.34
HP15	Japonica	96.62
HP150	Japonica	91.25
HP151	Japonica	63.14
HP152	Japonica	94.08
HP153	Japonica	92.42
HP154	Japonica	88.91
HP155	Japonica	67.48
HP156	Japonica	95.87
HP157	Japonica	94.78
HP158	Japonica	84.88
HP159	Japonica	96.77
HP16	Japonica	96.44
HP160	Japonica	96.2
HP161	Japonica	95
HP162	Japonica	95.55
HP163	Japonica	96.62
HP164	Indica	90.67
HP165	Japonica	96.47
HP166	Japonica	95.64
HP167	Indica	91.81
HP168	Japonica	93.34
HP169	Japonica	96.24
HP17	Japonica	97.09
HP170	Japonica	96.61
HP171	Japonica	95.34
HP172	Japonica	95.54
HP173	Japonica	96.21
HP174	Indica	89.98
HP175	Japonica	94.79
HP176	Indica	80.23
HP177	Indica	88.92
HP178	Japonica	91.78
HP179	Indica	92.15
HP18	Japonica	96.53
HP180	Indica	91.07
HP181	Indica	91.79
HP182	Indica	92.26
HP183	Indica	92.33
HP184	Indica	91.89
HP185	Indica	92.14
HP186	Indica	91.52
HP187	Indica	89
HP188	Indica	91.29
HP189	Indica	91.19
HP19	Japonica	94.87
HP190	Indica	92.02
HP191	Indica	91.32
HP192	Indica	90.93
HP193	Indica	92.1
HP194	Indica	91.93
HP195	Indica	93.06
HP196	Indica	91.92
HP197	Indica	92.26
HP198	Indica	91.44
HP199	Indica	89.64
HP2	Japonica	96.61
HP20	Japonica	95.06
HP200	Indica	91.5
HP201	Indica	92.19
HP202	Indica	89.96
HP203	Indica	86.57
HP204	Indica	89.59
HP205	Indica	91.27
HP206	Indica	91.23
HP207	Indica	89.4
HP208	Indica	91.22
HP209	Indica	90
HP21	Japonica	92.49
HP210	Indica	91.52
HP211	Indica	91.64
HP212	Indica	90.58
HP213	Indica	90.33
HP214	Indica	91.8
HP215	Indica	91.3
HP216	Indica	91.2
HP217	Indica	90.85
HP218	Indica	91.29
HP219	Indica	91.66
HP22	Japonica	95.55
HP220	Indica	90.95
HP221	Indica	91.44
HP222	Indica	90.1
HP223	Japonica	94.04
HP224	Indica	90.54
HP225	Indica	91.45
HP226	Indica	90.59
HP227	Indica	90.64
HP228	Indica	91.3
HP229	Indica	91.22
HP23	Japonica	97.12
HP230	Indica	91.65
HP231	Indica	91.61
HP232	Indica	91.43
HP233	Indica	90.65
HP234	Indica	92.44
HP235	Indica	90.73
HP236	Indica	91.78
HP237	Indica	92.18
HP238	Indica	92.62
HP239	Indica	92.49
HP24	Japonica	92.03
HP240	Indica	91.62
HP241	Japonica	96.22
HP242	Indica	91.94
HP243	Indica	91.7
HP244	Indica	91.3
HP245	Indica	86.34
HP246	Indica	90.67
HP247	Indica	91.13
HP248	Indica	91.58
HP249	Indica	91.47
HP25	Japonica	96.36
HP250	Indica	80.6
HP251	Indica	90.14
HP252	Indica	89.25
HP253	Indica	89.27
HP254	Indica	90.17
HP255	Indica	92.12
HP256	Japonica	96.51
HP257	Indica	91.98
HP258	Japonica	96.51
HP259	Indica	92.31
HP26	Indica	91.95
HP260	Indica	91.81
HP261	Indica	92.52
HP262	Indica	92.11
HP263	Indica	92.19
HP264	Indica	92.07
HP265	Indica	92.42
HP266	Indica	92.76
HP267	Indica	92.29
HP268	Indica	91.64
HP269	Indica	90.73
HP27	Intermediate	92.62
HP270	Indica	91.58
HP271	Japonica	95.25
HP272	Japonica	96.62
HP273	Indica	91.52
HP274	Indica	91.17
HP275	Japonica	96.11
HP276	Indica	90.97
HP277	Indica	91.76
HP278	Japonica	96.07
HP279	Indica	91.35
HP28	Japonica	95.28
HP280	Japonica	96.91
HP281	Indica	87.94
HP282	Japonica	96.21
HP283	Japonica	96.47
HP284	Japonica	97.08
HP285	Indica	93.22
HP287	Indica	92.54
HP288	Indica	94.2
HP289	Indica	91.86
HP29	Japonica	96.17
HP290	Indica	91.71
HP291	Indica	90.64
HP292	Indica	90.9
HP293	Intermediate	92.48
HP294	Intermediate	93.42
HP295	Indica	91.64
HP296	Indica	90.61
HP297	Indica	91.59
HP298	Indica	91.92
HP299	Indica	92.74
HP3	Japonica	95.43
HP30	Japonica	97.34
HP300	Indica	91.15
HP301	Indica	87.98
HP302	Indica	92.06
HP303	Indica	89.67
HP304	Indica	92.35
HP305	Indica	90.92
HP306	Indica	92.03
HP307	Indica	91.88
HP308	Japonica	81.43
HP309	Japonica	95.4
HP31	Japonica	96.62
HP310	Indica	91.47
HP311	Indica	90.5
HP312	Indica	90.82
HP313	Indica	90.86
HP314	Japonica	95.82
HP315	Japonica	91.41
HP316	Indica	78.79
HP317	Indica	91.35
HP318	Indica	91.32
HP319	Indica	91.31
HP32	Japonica	97.61
HP320	Indica	91.64
HP321	Indica	90.7
HP322	Indica	91.75
HP323	Indica	92.69
HP324	Indica	91.91
HP325	Indica	92.26
HP326	Indica	90.59
HP327	Indica	91.81
HP328	Indica	87.61
HP329	Indica	92.44
HP33	Japonica	97.33
HP330	Japonica	95.81
HP331	Japonica	95.47
HP332	Indica	91.51
HP333	Indica	92.1
HP334	Indica	90.93
HP335	Indica	91.78
HP336	Indica	85.39
HP337	Indica	87.76
HP338	Indica	91.31
HP339	Indica	86.39
HP34	Japonica	97.3
HP340	Indica	89.71
HP341	Indica	88.99
HP342	Indica	90.13
HP343	Indica	91.45
HP344	Indica	86.51
HP345	Japonica	92.18
HP346	Indica	89.87
HP347	Indica	89.63
HP348	Indica	91
HP349	Indica	90.74
HP35	Japonica	97.3
HP350	Indica	88.98
HP351	Indica	90.25
HP352	Indica	88.64
HP353	Indica	88.48
HP354	Indica	88.23
HP355	Indica	92
HP356	Indica	91.56
HP357	Indica	91.48
HP358	Japonica	92.82
HP359	Indica	89.16
HP36	Japonica	97.57
HP360	Indica	91.26
HP361	Indica	92.53
HP362	Indica	91.18
HP363	Japonica	93.92
HP364	Indica	91.74
HP365	Indica	91.26
HP366	Indica	92
HP367	Indica	91.91
HP368	Indica	92.31
HP369	Indica	92.24
HP37	Japonica	98.42
HP370	Japonica	93.91
HP371	Japonica	95.34
HP372	Japonica	96.72
HP373	Indica	92.04
HP374	Indica	92.18
HP375	Japonica	95.6
HP376	Japonica	94.63
HP377	Indica	90.9
HP378	Japonica	95.42
HP379	Indica	86.56
HP38	Japonica	97.27
HP380	Indica	90.6
HP381	Intermediate	90.23
HP382	Japonica	94.62
HP383	Indica	89.5
HP384	Japonica	95.35
HP385	Japonica	96.19
HP386	Indica	91.43
HP387	Indica	91.95
HP388	Japonica	96.92
HP389	Japonica	97.97
HP39	Japonica	96.38
HP390	Japonica	97.98
HP391	Japonica	92.73
HP392	Indica	92.38
HP393	Indica	88.87
HP394	Indica	89.41
HP395	Indica	89.73
HP396	Indica	92.17
HP397	Indica	91.45
HP398	Japonica	96.35
HP399	Indica	92.28
HP4	Japonica	95.49
HP40	Japonica	96.08
HP400	Indica	91.9
HP401	Japonica	95.48
HP402	Japonica	96.59
HP403	Japonica	95.92
HP404	Japonica	96.72
HP405	Indica	92.14
HP406	Japonica	95.83
HP407	Indica	92.19
HP408	Indica	91.35
HP409	Indica	92.48
HP41	Intermediate	94.66
HP410	Indica	93.06
HP411	Indica	92.5
HP412	Indica	91.54
HP413	Indica	91.59
HP414	Indica	92.66
HP415	Indica	92.71
HP416	Indica	92.53
HP417	Indica	92.19
HP418	Indica	91.73
HP419	Indica	92.13
HP42	Indica	92.19
HP420	Indica	92.58
HP421	Japonica	96.05
HP422	Indica	91.01
HP423	Indica	91.86
HP424	Indica	91.9
HP425	Japonica	95.32
HP426	Japonica	96.82
HP427	Indica	93.11
HP428	Indica	92.37
HP429	Indica	92.4
HP43	Japonica	97.2
HP430	Indica	92.96
HP431	Indica	90.62
HP432	Indica	91.97
HP433	Indica	91.28
HP434	Indica	91.05
HP435	Indica	91.2
HP436	Japonica	94.39
HP437	Indica	92.25
HP438	Indica	92.51
HP439	Japonica	97.34
HP44	Japonica	96.79
HP440	Indica	91.72
HP441	Indica	91.46
HP442	Indica	91.57
HP443	Indica	92.57
HP444	Indica	90.67
HP445	Indica	91.42
HP446	Indica	91.64
HP447	Indica	91.87
HP448	Indica	91.21
HP449	Indica	91.65
HP45	Japonica	95.91
HP450	Indica	92.01
HP451	Indica	91.52
HP452	Indica	91.39
HP453	Indica	92.28
HP454	Japonica	95.19
HP455	Indica	91.6
HP456	Indica	92.38
HP457	Indica	91.76
HP458	Indica	92.86
HP459	Indica	92.02
HP46	Japonica	97.18
HP460	Indica	92.61
HP461	Indica	89.66
HP462	Japonica	95.18
HP463	Indica	90.56
HP464	Indica	91.24
HP465	Indica	92.06
HP466	Japonica	96.53
HP467	Indica	91.45
HP468	Japonica	96.28
HP469	Indica	91.7
HP47	Japonica	95.87
HP470	Indica	89.8
HP471	Indica	92.22
HP472	Indica	91.27
HP473	Indica	91.5
HP474	Indica	91.98
HP475	Indica	92.56
HP476	Indica	91.16
HP477	Indica	89.32
HP478	Indica	92.47
HP479	Indica	90.63
HP48	Japonica	95.62
HP480	Indica	92.26
HP481	Indica	92.62
HP482	Indica	92.4
HP483	Indica	91.01
HP484	Indica	92.45
HP485	Indica	91.81
HP486	Indica	92.38
HP487	Indica	92.6
HP488	Indica	92.52
HP489	Indica	92.38
HP49	Japonica	97.38
HP490	Indica	91.48
HP491	Indica	92.09
HP492	Indica	91.93
HP493	Indica	91.77
HP494	Indica	92.2
HP495	Indica	92.17
HP496	Indica	92.17
HP497	Indica	91.79
HP498	Indica	92.08
HP499	Indica	89.64
HP5	Japonica	96.34
HP50	Japonica	95.84
HP500	Indica	90.44
HP501	Indica	90.1
HP502	Indica	92.66
HP503	Indica	91.35
HP504	Indica	91.45
HP505	Indica	91.11
HP506	Indica	91.47
HP507	Indica	92.29
HP508	Indica	90.79
HP509	Indica	90.81
HP51	Japonica	96.5
HP510	Indica	91.43
HP511	Japonica	96.15
HP512	Japonica	96.15
HP513	Indica	92.12
HP514	Indica	92.34
HP515	Indica	91.76
HP516	Indica	91.29
HP517	Indica	91.8
HP518	Indica	91.65
HP519	Intermediate	93.36
HP52	Japonica	95.55
HP520	Indica	90.44
HP521	Indica	56.63
HP522	Indica	91.64
HP523	Indica	91.65
HP524	Indica	91.98
HP525	Japonica	96.04
HP526	Indica	91.06
HP527	Indica	92.25
HP528	Indica	91.57
HP529	Indica	91.48
HP53	Japonica	96.07
HP530	Indica	92.05
HP531	Indica	91.95
HP532	Japonica	93.99
HP533	Indica	92.31
HP534	Indica	92.14
HP535	Indica	92.28
HP536	Indica	92.85
HP537	Indica	92.84
HP538	Indica	92.21
HP539	Indica	92.18
HP54	Japonica	97.14
HP540	Indica	86.39
HP541	Indica	91
HP542	Indica	91.93
HP543	Indica	90.44
HP544	Indica	90.94
HP545	Indica	91.43
HP546	Indica	90.97
HP547	Indica	92.66
HP548	Indica	92.49
HP549	Indica	92.41
HP55	Japonica	96.69
HP550	Indica	91.98
HP551	Indica	92.75
HP552	Indica	92.3
HP553	Indica	91.27
HP554	Japonica	93.98
HP555	Indica	89.78
HP556	Indica	91.75
HP557	Indica	92.46
HP558	Indica	91.4
HP559	Indica	89.86
HP56	Japonica	96.63
HP560	Indica	91.89
HP561	Indica	91.63
HP562	Indica	92.52
HP563	Indica	91.24
HP564	Japonica	94.4
HP565	Indica	92.26
HP566	Indica	90.42
HP567	Indica	89.79
HP568	Japonica	95.86
HP569	Indica	92.05
HP57	Japonica	96.04
HP570	Indica	91.31
HP571	Indica	92.14
HP572	Indica	91.49
HP573	Indica	91.11
HP574	Japonica	94.61
HP575	Indica	92.83
HP576	Indica	91.35
HP577	Indica	92.29
HP578	Indica	92.56
HP579	Indica	91.55
HP58	Japonica	95.56
HP580	Indica	93.05
HP581	Indica	92.34
HP582	Indica	91.72
HP583	Indica	92.49
HP584	Indica	92.67
HP585	Japonica	96.69
HP586	Japonica	95.12
HP587	Japonica	96.72
HP588	Japonica	95.26
HP589	Indica	92.09
HP59	Japonica	95.73
HP590	Indica	92.95
HP591	Indica	90.38
HP592	Indica	92.37
HP593	Indica	92.26
HP594	Intermediate	94.33
HP595	Indica	91.52
HP596	Japonica	97.01
HP597	Indica	92.13
HP598	Indica	92.47
HP599	Japonica	90.54
HP6	Japonica	96.76
HP60	Japonica	96.58
HP600	Indica	91.87
HP601	Indica	91.94
HP602	Japonica	95.13
HP603	Indica	91.97
HP604	Indica	91.66
HP605	Japonica	94.88
HP606	Indica	91.95
HP607	Indica	91.87
HP608	Indica	91.63
HP609	Indica	91.49
HP61	Indica	91.39
HP610	Indica	91.42
HP611	Indica	90.99
HP612	Indica	86.41
HP613	Indica	89.35
HP614	Intermediate	90.35
HP62	Japonica	95.2
HP63	Intermediate	93.34
HP64	Japonica	96.13
HP65	Japonica	95.79
HP66	Japonica	96.7
HP67	Japonica	97
HP68	Japonica	97.72
HP69	Indica	92.86
HP7	Japonica	96.5
HP70	Japonica	96.36
HP71	Indica	91.56
HP72	Japonica	92.85
HP73	Japonica	95.55
HP74	Japonica	95.27
HP75	Indica	91.16
HP76	Indica	92.72
HP77	Japonica	96.69
HP78	Japonica	95.49
HP79	Japonica	96.43
HP8	Japonica	95.66
HP80	Japonica	94.09
HP81	Japonica	95.63
HP82	Japonica	93.17
HP83	Japonica	95.42
HP84	Japonica	95.97
HP85	Japonica	95.97
HP86	Japonica	96.03
HP87	Japonica	96.28
HP88	Japonica	96.11
HP89	Japonica	93.52
HP9	Japonica	95.59
HP90	Japonica	93.77
HP91	Japonica	93.04
HP92	Japonica	93.1
HP93	Japonica	92.92
HP94	Japonica	91.73
HP95	Japonica	93.94
HP96	Japonica	95.3
HP97	Japonica	96.56
HP98	Japonica	97.44
HP99	Japonica	97.61
HP990	Japonica	97.32
HP991	Indica	90.61
HP992	Japonica	94.66
HP993	Indica	91.5
HP994	Indica	90.82
HP995	Japonica	95.71
HP996	Japonica	97.95
HP997	Japonica	98.38
HP999	Indica	92.09
W001	Indica	92.26
W002	Japonica	94.02
W003	Japonica	95.52
W004	Japonica	95.11
W005	Japonica	94.7
W006	Japonica	94.84
W007	Japonica	95.91
W008	Japonica	94.23
W009	Indica	91.41
W010	Japonica	95.17
W011	Japonica	97.93
W012	Japonica	97.65
W013	Japonica	53.85
W014	Intermediate	94.05
W015	Aus	92.57
W016	Japonica	97.78
W017	Japonica	94.11
W018	Japonica	97.04
W019	Japonica	95.39
W020	Aus	91.89
W021	Japonica	95.72
W022	Japonica	95.04
W023	Indica	90.18
W024	Japonica	95
W025	Aus	92.25
W026	Indica	92.43
W027	Japonica	97.57
W028	Aus	92.16
W029	Indica	92.17
W030	Indica	92.34
W031	Indica	92.11
W032	Indica	92.23
W033	Indica	92.22
W034	Aus	91.04
W035	Indica	91.25
W036	Indica	92.32
W037	Intermediate	92.88
W038	Japonica	97.84
W039	Indica	90.59
W040	Indica	91.87
W041	Japonica	96
W042	Intermediate	91.77
W043	Indica	90.38
W044	Indica	91.96
W045	Japonica	97.55
W046	Indica	91.34
W047	Japonica	94.96
W048	Aus	91.14
W049	Aus	92.17
W050	Intermediate	94.25
W051	Indica	91.8
W052	Japonica	97.55
W053	Japonica	95.41
W054	Indica	92.11
W055	Intermediate	91.94
W056	Japonica	98.62
W057	Japonica	95.78
W058	Indica	92.78
W059	Japonica	98.7
W060	Japonica	97.83
W061	Japonica	96.66
W062	Japonica	95.25
W063	Japonica	96.32
W064	Japonica	97.31
W065	Japonica	95.51
W066	Indica	92.66
W067	Japonica	95.81
W068	Japonica	97.04
W069	Aus	91.86
W070	Indica	91.74
W071	Indica	91.81
W072	Aus	91.74
W073	Indica	71.6
W074	Indica	91.51
W075	Indica	91.31
W076	Aus	92
W077	Intermediate	93.72
W078	Indica	91.37
W079	Intermediate	93.07
W080	Indica	91.61
W081	Intermediate	94.22
W082	Japonica	97.26
W083	Indica	91.42
W084	Indica	91.87
W085	Indica	91.96
W086	Indica	91.52
W087	Indica	91.65
W088	Japonica	96.38
W089	Indica	91.45
W090	Aus	91.56
W091	Aus	92.26
W092	Aus	92
W093	Indica	90.03
W094	Aus	91.85
W095	Aus	90.3
W096	Aus	91.88
W097	Intermediate	90.8
W098	Aus	84.81
W099	Aus	92.29
W100	Aus	91.8
W101	Indica	91.24
W102	Japonica	95.44
W103	Aus	91.83
W104	Aus	91.8
W105	Aus	92.58
W106	Aus	58.62
W107	Intermediate	91.5
W108	Aus	91.66
W109	Japonica	97
W110	Japonica	95.32
W111	Indica	91.67
W112	Indica	91.32
W113	Japonica	95.54
W114	Indica	91.54
W115	Aus	91.62
W116	Japonica	96.24
W117	Japonica	97.72
W118	Japonica	95.29
W119	Japonica	95.51
W120	Japonica	97.1
W121	Aus	92.47
W122	Japonica	96.37
W123	Japonica	95.64
W124	Indica	92.02
W125	Intermediate	94.89
W126	Indica	92.03
W127	Japonica	96.05
W128	Intermediate	94.06
W129	Intermediate	94.25
W130	Japonica	95.54
W131	Aus	92.22
W132	Indica	92.12
W133	Indica	92.08
W134	Aus	91.8
W135	Intermediate	91.68
W136	Intermediate	92.7
W137	Indica	91.77
W138	Indica	91.42
W139	Japonica	97.63
W140	Aus	92.14
W141	Aus	91.79
W142	Aus	91.85
W143	Japonica	96.46
W144	Indica	92.19
W145	Indica	92.16
W146	Indica	90.93
W147	Indica	91.88
W148	Indica	91.85
W149	Indica	91.95
W150	Indica	91.77
W151	Indica	92.35
W152	Indica	92.36
W153	Indica	92.11
W154	Indica	92.21
W155	Indica	92.3
W156	Indica	91.91
W157	Indica	92.38
W158	Intermediate	94.29
W159	Indica	92.2
W160	Japonica	97.91
W161	Indica	92.93
W162	Japonica	97.67
W163	Indica	92.11
W164	Indica	91.57
W165	Indica	91.53
W166	Indica	91.71
W167	Indica	90.03
W168	Indica	90.32
W169	Indica	91.3
W170	Indica	92.05
W171	Indica	91.68
W172	Indica	90.86
W173	Japonica	94.92
W174	Indica	91.79
W175	Intermediate	93.97
W176	Indica	90.66
W177	Indica	92.92
W178	Indica	91.97
W179	Indica	91.7
W180	Indica	91.8
W181	Indica	91.64
W182	Indica	91.65
W183	Indica	90.65
W184	Indica	90.59
W185	Indica	91.11
W186	Indica	92.03
W187	Indica	91.86
W188	Indica	91.53
W189	Indica	91.79
W190	Japonica	81.1
W191	Intermediate	92.86
W192	Intermediate	92.73
W193	Japonica	97.95
W194	Indica	91.92
W195	Indica	92.31
W196	Indica	98
W197	Indica	91.95
W198	Indica	92.02
W199	Indica	91.95
W200	Indica	91.96
W201	Indica	78.75
W202	Indica	91.89
W203	Indica	92.01
W204	Indica	89.56
W205	Indica	91.56
W206	Indica	89.94
W207	Japonica	97.94
W208	Japonica	96.58
W209	Japonica	97.54
W210	Indica	91.75
W211	Indica	91.5
W212	Indica	91.71
W213	Indica	90.9
W214	Aus	89.26
W215	Aus	91.99
W216	Indica	92.28
W217	Indica	91.37
W218	Indica	91.68
W219	Intermediate	94.25
W220	Intermediate	93.5
W221	Indica	89.99
W222	Indica	90.93
W223	Indica	89.83
W224	Indica	89.37
W225	Japonica	94.31
W226	Japonica	96.22
W227	Indica	91.35
W228	Indica	91.77
W229	Indica	90.91
W230	Indica	91.93
W231	Indica	91.81
W232	Japonica	98.4
W233	Indica	91.57
W234	Indica	91.84
W235	Indica	92.29
W236	Indica	92.29
W237	Indica	90.97
W238	Indica	90.53
W239	Indica	92.1
W240	Indica	92.26
W241	Indica	90.6
W242	Indica	91.84
W243	Indica	92.27
W244	Indica	92.29
W245	Indica	90.56
W246	Indica	91.99
W247	Indica	92.12
W248	Indica	90.93
W249	Japonica	97.42
W250	Japonica	97.03
W251	Japonica	94.09
W252	Intermediate	93.17
W253	Japonica	95.56
W254	Japonica	95.61
W255	Intermediate	94.19
W256	Intermediate	94.55
W257	Japonica	94.97
W258	Intermediate	94.5
W259	Indica	92.44
W260	Japonica	95.64
W261	Intermediate	94.51
W262	Indica	92.45
W263	Indica	91.31
W264	Indica	92.07
W265	Indica	91.76
W266	Indica	90.9
W267	Indica	92.05
W268	Indica	91.86
W269	Indica	92.18
W270	Indica	92.13
W271	Indica	92
W272	Indica	91.18
W273	Japonica	95.19
W274	Indica	92.11
W275	Japonica	95.62
W276	Indica	91.23
W277	Aus	91.95
W278	Aus	89.92
W279	Aus	88.36
W280	Aus	91.08
W281	Japonica	96.48
W282	Indica	92.2
W283	Japonica	97.61
W284	Japonica	95.61
W285	Japonica	95.08
W286	Aus	89.83
W287	Aus	91.89
W288	Japonica	95.92
W289	Indica	92.01
W290	Japonica	97.79
W291	Indica	91.09
W292	Aus	92.1
W293	Indica	91.88
W294	Intermediate	93.38
W295	Indica	91.73
W296	Aus	92.34
W297	Aus	91.9
W298	Indica	91.41
W299	Indica	91.87
W300	Japonica	95.43
W301	Indica	91.81
W302	Japonica	94.94
W303	Japonica	95.06
W304	Intermediate	93.97
W305	Japonica	97.5
W306	Intermediate	92.34
W307	Indica	91.4
W308	Indica	91.59
W309	Indica	91.86
W310	Indica	91.58
W311	Indica	91.35
W312	Indica	90.65
W313	Indica	91.47
W314	Indica	89.77
W315	Indica	91.25
W316	Indica	90.29
W317	Indica	91.35
W318	Indica	92.06
W319	Japonica	97.06
W320	Indica	91.53
W321	Indica	91.3
W322	Indica	88.18
W323	Japonica	96.32
W324	Japonica	96.61
W325	Japonica	96.77
W326	Japonica	96.41
W327	Japonica	97.04
W328	Intermediate	94.55
W329	Japonica	95.05
W330	Aus	91.59
