# Supplementary material for: Exploring the rice dispensable genome using a metagenome-like assembly strategy
Source: Genome Biol. 2015 Sep 7;16:187. doi: 10.1186/s13059-015-0757-3 (PMC4583175; doi:10.1186/s13059-015-0757-3)
Supplement: Additional file 4: Table S3. — Alignment of contigs of the indica dispensable genome to different sequenced genomes of the Oryza genus. (XLS 8272 kb) [file 13059_2015_757_MOESM4_ESM.xls]

## Sheet: All
Additional file 4: Table S3: Alignment of contigs of the indica dispensable genome to different sequenced genome of the Oryza genus.
Contig name	Identity (Nipponbare)	Query coverage (Nipponbare)	Score (Nipponbare)	Identity (93-11)	Query coverage (93-11)	Score (93-11)	Identity (O. glaberrima)	Query coverage (O. glaberrima)	Score (O. glaberrima)	Identity (O. brachyantha)	Query coverage (O. brachyantha)	Score (O. brachyantha)	Identity (W1943)	Query coverage (W1943)	Score (W1943)	Contig length
OsIPC07220250	87.76	1234	1241	87.96	1221	1253	87.08	1973	1871	93.29	149	216	86.85	1985	1850	8198
OsIPC11210227	92.77	622	870	88.29	1178	1189	98.12	4156	7590	79.28	584	184	90.03	782	944	4152
OsIPC10140013	97.34	413	724	99.12	565	1080	91.59	749	979	88	150	155	94.35	425	648	1756
OsIPC06010031	97.05	271	474	98.54	274	511	97.79	272	484	84.76	164	127	96.9	323	561	2604
OsIPC06070041	87.1	1326	1239	99.87	1540	3029	87.63	1326	1292	92.11	76	103	87.1	1326	1239	3808
OsIPC10090048	98.56	417	779	97.67	301	541	96.13	413	692	85	120	89.7	96.93	781	1354	1514
OsIPC07220018	95.89	560	910	94.5	600	912	95.79	617	997	87.82	238	226	98.74	1432	2680	3052
OsIPC10130007	88.65	784	835	92.81	765	1072	86.47	828	779	95.08	61	97.6	88.66	785	829	2005
OsIPC11280137	91.74	557	739	92.1	557	755	88.29	555	585	86.44	553	502	91.55	556	729	557
OsIPC11220057	95.28	254	408	99.73	1471	2884	94.89	235	371	84.58	201	153	99.03	1540	2904	1599
OsIPC04130041	89.71	583	666	99.4	1339	2575	95.98	870	1443	93.06	72	103	97.6	1456	2571	1452
OsIPU00009495	86.95	383	343	86.68	383	335	95.57	1512	2464	96.43	28	48.1	86.95	383	343	1495
OsIPC03220089	93.53	510	749	96.27	509	858	92.37	511	704	84.29	140	95.6	94.91	511	807	574
OsIPC01050082	90.95	597	755	90.79	597	747	90.45	597	731	100	19	38.2	90.79	597	747	603
OsIPC02260120	90.81	533	652	99.03	2066	3947	91.15	260	327	90.52	116	143	97.51	1927	3414	2056
OsIPC01390037	88.88	1160	1283	93.27	1322	1901	90.29	1349	1635	100	21	42.1	87.5	1360	1340	1468
OsIPU00007994	98.54	410	765	99.6	745	1453	97.96	49	89.7	83.19	226	147	98.54	410	765	803
OsIPC11060099	93.94	594	874	99.78	1828	3592	96.07	915	1475	89.74	78	91.7	93.94	594	874	1828
OsIPC11270447	91.41	1746	2276	93.54	1904	2819	92.91	1904	2716	82.09	1647	942	93.54	1904	2819	10541
OsIPC01300070	95.21	376	595	99.88	816	1610	90.96	376	490	90.91	55	69.9	95.48	376	603	816
OsIPC02140037	93.65	850	1257	96.63	861	1477	94.28	839	1283	96	25	42.1	93.65	850	1257	861
OsIPC04120011	93.21	427	617	98.88	2690	5079	96.7	2693	4647	87.89	355	339	97.99	2690	4904	2725
OsIPU00009841	93.43	198	289	93.43	198	289	79.95	728	278	82.76	731	432	93.43	198	289	2396
OsIPC01030177	93.07	332	468	91.27	332	416	97.1	655	1148	92.96	71	101	93.37	332	476	1316
OsIPU00008656	96.94	327	565	96.94	327	565	92.49	519	718	81.27	251	121	92.68	519	726	1156
OsIPC06100026	95.35	516	839	99.6	1011	1966	93.87	163	242	89.29	84	95.6	99.26	674	1291	1116
OsIPC08020095	89.12	680	747	88.35	678	688	92.37	131	180	96.77	31	54	88.35	678	688	674
OsIPC12200044	93.14	437	634	97.67	687	1241	96.49	656	1118	89.84	128	135	90.26	719	882	824
OsIPC08170067	90.69	806	971	98.22	1235	2266	91.42	676	862	87.5	112	103	90.69	806	971	1384
OsIPC12110011	89.24	288	315	96.65	478	817	95.5	378	615	86.23	167	141	88.97	290	311	2176
OsIPC11050127	87.15	599	579	91.38	615	791	90.23	614	731	90.24	123	149	90	610	716	653
OsIPC11150014	89	673	702	99.48	1746	3390	94.52	1753	2678	88.11	244	238	96.93	1562	2716	1746
OsIPC04070125	91.18	567	720	93.82	1214	1796	98.51	538	1003	84.97	173	115	99.44	538	1043	1213
OsIPC06300045	93.2	338	480	98.41	627	1156	93.09	637	908	87.65	81	81.8	93.49	338	488	757
OsIPC05050034	91.6	667	898	98.03	1268	2339	84.34	83	61.9	88.17	186	216	98.02	1262	2319	1247
OsIPC01390050	84.24	698	494	99.98	4158	8227	84.1	698	486	81.42	549	252	85.24	603	472	5887
OsIPC07210184	91.69	1131	1489	91.3	1126	1437	92.25	374	502	84.42	77	58	92.01	1127	1505	1105
OsIPC08180237	91.74	1404	1863	91.73	1403	1861	92.82	1406	1986	93.55	31	46.1	92.03	1406	1899	1406
OsIPC03350051	90.23	512	593	97.95	536	975	92.02	501	654	86.19	181	129	97.95	536	975	1318
OsIPC05080017	90.27	442	535	94.15	410	622	94.92	433	676	83.81	105	73.8	90.05	442	527	519
OsIPC11170081	93.75	768	1134	97.23	1482	2615	94.27	768	1174	100	27	54	94.79	768	1205	2459
OsIPC11170109	93.97	448	650	99.19	1598	3033	93.41	440	618	89.62	212	246	93.99	449	644	1595
OsIPC02070033	89.52	706	769	99.52	1859	3598	89.53	707	763	92.98	57	81.8	98.54	3084	5725	3094
OsIPC06040075	94.09	203	291	99.56	677	1312	91.15	667	839	87.27	55	54	99.85	677	1326	677
OsIPU00009207	91.85	417	523	91.26	103	133	96.96	1019	1740	100	23	46.1	96.96	1021	1740	1066
OsIPC02350089	89.74	643	712	96.4	583	995	93.67	711	1037	92.86	42	60	89.89	643	722	2352
OsIPC11280121	91.67	1069	1348	91.8	1842	2405	88.79	107	117	93.75	112	167	91.44	1729	2192	1801
OsIPC12160095	88.1	2327	2307	94.2	2276	3386	91.93	1872	2470	89.29	56	63.9	88.14	2327	2315	4048
OsIPC11280348	87.68	820	825	80.76	681	295	99.03	823	1568	100	19	38.2	86.49	533	486	1013
OsIPU00000032	100	21	42.1	94.62	1116	1758	100	21	42.1	100	19	38.2	100	21	42.1	1667
OsIPC09060057	94.49	726	1098	99.31	1309	2524	95.03	725	1142	87.12	264	222	98.7	1309	2460	2149
OsIPC01220056	93.22	959	1372	93.22	959	1372	94.09	1710	2577	94.29	70	105	88.68	1219	1253	8967
OsIPC02100046	92.11	469	626	99.02	1832	3473	87.21	1188	1156	87.5	176	174	92.11	469	626	1849
OsIPC04090169	90.44	1140	1360	91.31	1059	1334	89.83	1160	1358	100	20	40.1	90.18	1151	1374	1141
OsIPC09100158	96.72	183	315	98.91	92	174	83.22	453	297	100	22	44.1	99.04	521	985	520
OsIPC10210032	99.53	430	837	98.22	841	1538	92.77	235	309	87.7	122	115	97.86	840	1509	1068
OsIPC09100035	90.22	1227	1451	89.52	1231	1398	97.05	1052	1804	93.94	33	50.1	90.22	1227	1451	1201
OsIPC09050101	90.37	592	678	92.58	889	1199	95.57	587	942	93.24	74	101	90.2	592	670	1259
OsIPC02010046	92.28	764	1021	92.28	764	1021	96.2	263	430	92	325	430	92.28	764	1021	1833
OsIPC01160216	94.57	589	902	100	584	1158	81.88	480	230	93.55	31	46.1	95.42	589	946	584
OsIPC07080026	89.93	536	630	98.01	1806	3322	84.82	1034	797	90.28	72	87.7	96.22	1244	2117	1786
OsIPC02090080	92.5	507	682	98.93	562	1066	100	63	125	93.33	45	65.9	92.5	507	682	562
OsIPC12230008	96.47	425	704	96.24	425	696	98.1	1785	3237	87.01	77	69.9	96.71	425	712	2600
OsIPC12260001	95.22	418	670	99.7	669	1310	86.8	341	305	100	26	52	93.87	669	1015	669
OsIPC11060109	92.4	2013	2763	92.1	2013	2692	92.14	2011	2696	85.4	493	406	92.25	2013	2724	5629
OsIPC09220056	92.39	2023	2670	99.64	2226	4333	98.61	2227	4131	81.82	319	186	99.07	2040	3872	2226
OsIPC01140207	90.55	550	658	90.55	550	658	100	77	153	92.75	69	97.6	90.91	550	674	939
OsIPC09100130	86.84	395	363	86.08	388	333	97.52	1490	2650	90.48	63	77.8	96.66	1257	2123	1824
OsIPC08180084	90.51	1107	1318	90.51	1107	1318	95.76	1979	3251	96.88	32	56	96.52	1435	2464	2306
OsIPU00009200	100	154	305	100	154	305	92.16	255	377	85.45	213	206	92.16	255	377	966
OsIPC11270177	88.89	333	345	98.69	1299	2420	89.19	333	361	89.29	56	56	99.08	1299	2460	1298
OsIPU00009561	100	27	54	92.35	758	1041	92.31	39	54	91.89	37	50.1	100	27	54	795
OsIPC04040177	89.68	659	728	89.55	651	735	90.42	626	749	84.84	455	323	90.22	634	749	3518
OsIPC12170072	87.14	350	299	97.34	1955	3431	87.05	139	133	100	29	58	87.43	350	307	2197
OsIPC11240053	93.68	190	281	99.39	1147	2187	98.21	784	1413	82.1	162	85.7	98.25	1146	2083	1206
OsIPC01400042	93.11	639	902	97.91	1194	2175	93.61	642	918	83.03	218	123	93.9	639	950	1185
OsIPC01040008	96.04	581	971	99.36	1886	3642	97.02	638	1110	87.9	124	127	96.04	581	971	2208
OsIPC01350038	90.87	789	955	90.2	1041	1223	97.65	2635	4698	91.27	722	908	91.23	764	959	3928
OsIPC11120053	91.69	650	848	97.07	648	1126	91.54	650	841	88.46	78	83.8	96.29	647	1092	709
OsIPC09210054	90.8	337	416	96.91	776	1332	91.79	329	426	87.5	112	111	96.14	777	1271	1105
OsIPC09110194	87.19	320	303	96.41	780	1294	90.87	843	1033	83.76	117	81.8	99.88	818	1614	880
OsIPC08280030	96.48	511	852	96.48	511	852	96.88	513	872	100	28	56	96.67	510	858	958
OsIPC04190050	93.34	586	880	94.93	2544	3975	95.41	3309	5303	92.89	1491	2115	95.79	3301	5396	3948
OsIPC11250172	99.07	432	821	97.69	823	1465	90.34	207	246	85.42	144	103	99.07	432	821	1092
OsIPC05140009	98.3	470	868	98.91	1466	2779	98.03	1373	2498	84.7	183	139	97.54	893	1594	1464
OsIPC04190130	96.64	119	204	99.13	2420	4615	98.94	4238	8005	88.12	101	99.6	98.96	4237	8001	4557
OsIPC07190045	95.56	495	799	98.82	1529	2880	98.54	412	761	81.67	180	95.6	93.17	600	874	2128
OsIPU00001161	86.8	553	543	98.94	568	1070	95.42	568	912	96	25	42.1	86.62	553	535	567
OsIPC02090002	95.92	343	569	99.53	639	1243	93.36	422	607	89.22	269	305	95.92	343	569	1373
OsIPC06180039	88.43	527	553	88.24	527	545	96.63	1008	1715	96.77	31	54	97.91	1005	1820	1005
OsIPC08020054	93.39	711	1031	90.26	770	896	93.37	754	1076	100	24	48.1	93.39	711	1031	755
OsIPC12230104	90.9	1121	1374	91.25	1120	1411	98.48	3158	5872	84.73	131	101	90.81	1121	1366	9993
OsIPC04310031	96.04	758	1251	92.33	1069	1439	97.51	1929	3412	88.18	203	212	97.92	2499	4516	10166
OsIPC10190018	99.32	440	833	99.77	879	1711	90.62	224	272	96.3	27	46.1	99.09	441	837	878
OsIPC02230090	94.88	449	688	90.06	171	190	89.68	436	500	93.94	33	50.1	94.67	450	684	555
OsIPC12080130	95.73	1054	1727	99.25	2792	5346	94.56	1563	2381	84.02	557	414	99.25	2791	5346	2792
OsIPU00000674	93.04	273	385	100	503	997	96.58	117	200	100	25	50.1	93.15	292	404	503
OsIPC01080020	94.16	274	406	99.35	767	1467	98.52	472	858	92.68	41	58	94.16	274	406	852
OsIPC04130103	95.51	1647	2631	99.35	2000	3840	96.52	1640	2789	83.62	409	268	99.85	1943	3812	6000
OsIPC12050100	99.77	426	837	90.15	274	329	95.73	749	1231	86.86	175	149	99.77	426	837	905
OsIPC09010066	91.68	553	704	99.09	551	1031	94.78	556	844	90.32	62	75.8	91.86	553	712	551
OsIPC11210276	97.33	898	1586	99.03	1235	2329	83.54	553	408	88.68	53	58	97.21	895	1572	2313
OsIPC12160018	89.87	701	789	98.87	707	1330	92.01	613	789	95.45	44	71.9	90.01	701	797	1356
OsIPU00004915	99.28	414	789	99.76	414	813	100	414	821	79.88	850	329	99.28	414	789	4206
OsIPU00000538	92.86	70	93.7	99.63	808	1578	94.68	752	1168	100	24	48.1	96.51	659	1126	808
OsIPC01220115	96.42	503	835	99.36	1569	3031	94.28	821	1219	85.47	172	127	97.97	1575	2831	2380
OsIPC10030045	93.68	1187	1739	93.85	1187	1754	93.86	1188	1766	84.62	143	95.6	93.93	1187	1770	2533
OsIPC04040118	85.95	925	775	99.1	1228	2317	90.24	297	357	85.71	98	75.8	97.97	2069	3778	2906
OsIPC07020012	91.91	581	769	91.91	581	769	98.57	697	1294	86.49	74	60	99.33	1345	2579	1390
OsIPC09110026	95.22	649	1013	94.48	652	963	94.61	649	989	100	40	79.8	95.22	649	1013	2498
OsIPC08060048	95.27	465	747	95.05	465	739	94.19	465	708	85.92	284	232	95.25	463	743	10818
OsIPC10010097	94.39	659	983	91.81	659	876	95.25	948	1475	96.15	26	44.1	94.39	659	983	943
OsIPC02090066	95.71	373	595	97.79	768	1370	96.51	774	1287	87.03	185	176	91.33	300	385	1297
OsIPU00008143	99.57	230	448	97.75	89	161	96.88	64	111	98.49	398	741	96.96	230	400	4307
OsIPC09110196	85.65	237	196	85.76	337	287	83.73	498	345	84.9	437	343	83.33	498	329	812
OsIPU00000537	100	64	127	95.68	694	1120	98.48	66	123	90.2	51	61.9	95.68	694	1120	806
OsIPC08050024	95.09	794	1261	94.71	794	1231	89.95	766	908	82.63	593	293	95.09	794	1261	794
OsIPC03160115	88.1	479	494	99.86	691	1362	88.45	476	515	97.62	42	75.8	88.1	479	494	691
OsIPC10020132	94.96	793	1217	99.37	792	1515	98.23	792	1449	88.68	53	58	99.37	792	1515	792
OsIPC12070003	86.62	1188	1068	99.24	1189	2282	86.54	1159	995	94.12	34	52	87.82	1182	1193	1187
OsIPC11280015	87.08	681	652	86.94	697	660	88.87	611	656	97.14	35	61.9	88.54	698	749	2535
OsIPU00002271	88.83	591	599	89.3	589	638	93.82	1198	1770	97.44	39	69.9	88.51	592	589	2267
OsIPU00004194	91.24	582	767	95.48	553	898	93.4	561	827	95.45	44	71.9	91.75	582	783	667
OsIPC11280408	93.51	2233	3273	99.38	6097	11720	92.85	3790	5327	82.62	2209	1306	91.81	2590	3416	14166
OsIPC11280109	88.09	1142	1185	87.97	1139	1172	86.87	1287	1185	82.66	248	135	86.48	1317	1195	1684
OsIPC02230045	91.18	238	303	98.67	754	1400	97.09	755	1306	91.18	34	44.1	91.18	238	303	754
OsIPU00009342	95.29	552	888	94.93	552	872	95.29	552	888	100	22	44.1	99.9	1007	1988	1007
OsIPU00000112	96.18	131	220	97.2	643	1148	90.34	176	206	100	22	44.1	95.72	374	605	775
OsIPC11260122	92.47	810	1078	91.98	810	1039	96.6	412	690	86.71	158	147	92.76	815	1140	3293
OsIPC12180104	96.93	423	726	97.16	423	733	97.4	423	741	83.54	158	103	100	765	1516	765
OsIPC04090168	95.32	705	1136	94.89	705	1112	94.47	705	1088	97.87	47	85.7	95.32	705	1136	1316
OsIPC03060038	90.19	632	737	90.05	633	724	90.85	284	343	87.96	108	111	90.19	632	737	1140
OsIPC01120087	91.44	900	1142	90.87	898	1112	91.36	926	1156	93.61	313	462	91.34	901	1130	6410
OsIPC11060022	89.39	688	787	99.84	1245	2452	87.61	1259	1298	91.11	90	115	93.48	537	789	1245
OsIPU00002206	84.48	174	123	99.4	331	624	86.92	130	123	81.29	171	69.9	91.6	250	329	542
OsIPC11230126	89.51	677	777	99.92	1251	2472	89.23	1151	1328	83.04	513	335	89.51	677	777	1251
OsIPC04070245	84.15	776	559	80.98	1341	615	98.78	4331	8138	89.47	57	65.9	80.5	1451	595	5366
OsIPC02240039	94.37	462	704	99.9	2048	4044	92.34	653	906	95.83	48	79.8	94.37	462	704	2048
OsIPC12110068	94.28	927	1402	94.14	734	1112	94.17	927	1394	86.39	404	345	94.17	927	1394	2023
OsIPC01220031	91.85	859	1136	99.19	6831	13130	97.07	6624	11600	90.49	326	400	91.26	1179	1507	8550
OsIPC03200033	92.66	259	353	99.78	6397	12560	93.05	259	359	87.8	1172	1138	98.96	3833	7249	6540
OsIPC12160008	93.54	789	1160	98.69	1067	2004	89.2	917	1063	86.11	72	63.9	98.13	1067	1957	2952
OsIPC08190053	88.54	733	805	99.4	834	1614	89.61	693	825	94.44	36	56	97.7	1738	3164	1841
OsIPC12040087	97.96	393	708	98.3	1409	2629	97.81	411	728	92.75	262	369	98.22	393	716	1548
OsIPC10170091	92.83	1255	1721	99.7	1339	2615	98.28	1340	2450	84.59	266	202	91.26	1362	1727	1338
OsIPC01430031	89.5	971	1110	89.6	971	1126	90.3	536	658	94.44	90	139	89.5	971	1110	1413
OsIPC03230033	89.38	452	557	95.57	451	763	100	28	56	100	28	56	89.14	451	549	500
OsIPU00008835	98.41	126	234	98.58	211	394	92.86	224	323	94.12	85	129	92.31	221	317	619
OsIPC03220040	90.6	968	1197	98.81	1851	3463	90.81	968	1213	87.76	98	99.6	96.62	1804	3041	2964
OsIPC04090017	93.75	432	642	99.64	3567	6930	93.75	432	642	89.52	124	143	93.75	432	642	3566
OsIPC01150336	90.57	509	640	97.64	806	1441	94.32	176	264	92.74	124	174	90.96	509	656	805
OsIPC05240033	93.12	640	870	97.59	1036	1853	92.95	794	1096	92.65	68	71.9	99.33	890	1709	1043
OsIPU00000156	93.26	282	408	99.45	1084	2093	93.26	282	408	87.32	205	178	99.2	1000	1911	1394
OsIPC04070251	87.64	623	611	99.84	608	1197	96.71	608	1059	92.73	55	77.8	87.64	623	611	608
OsIPU00009808	89.84	384	444	87.74	416	412	87.87	445	438	96	25	42.1	87.84	444	436	659
OsIPC10030019	96.86	159	270	95.71	210	345	91.82	269	351	93.55	62	91.7	96.86	159	270	653
OsIPC11200112	86.86	761	729	99.84	2468	4861	87.36	807	783	82.92	404	246	93.82	340	500	2468
OsIPC12210064	94.8	442	684	99.4	502	973	93.21	442	620	84.4	327	206	94.57	442	676	1018
OsIPC11160059	90.32	713	852	99.91	1176	2323	96.76	771	1328	88	75	77.8	97.55	1182	2103	1176
OsIPC02080123	88.89	927	991	90.28	813	969	90.31	826	989	87.61	694	680	90.42	814	971	4229
OsIPC06040032	92.14	852	1158	92.25	852	1166	88.29	854	908	93.28	119	172	92.25	852	1166	1991
OsIPC07020052	91.21	717	942	85.69	594	545	92.16	51	69.9	93.1	58	83.8	91.49	717	955	759
OsIPC03160082	91.81	1013	1287	91.12	1013	1257	92.82	1379	1943	85.15	101	81.8	91.81	1013	1287	3657
OsIPC01020134	85.17	634	527	99.14	929	1778	97.44	156	270	84	200	145	85.33	634	535	1142
OsIPC09230025	93.92	526	793	98.67	525	985	95.65	575	940	92.79	222	315	94.87	526	801	2824
OsIPC12230040	94.42	466	698	99.11	2146	4092	95.36	1055	1723	82.11	369	198	86.4	934	852	3169
OsIPC02120009	95.52	402	666	95.52	402	666	92.76	152	206	85.29	102	83.8	99	601	1136	869
OsIPC03240079	91.1	1539	1974	96.14	1554	2652	88.12	1523	1594	100	27	54	88.08	1543	1620	1558
OsIPC04040116	85.37	1695	1372	87.28	1391	1344	85.31	3267	2631	88.97	263	291	85.22	3268	2613	13554
OsIPC10010033	92.95	964	1366	98.09	942	1725	94.24	902	1376	100	26	52	98.62	942	1764	969
OsIPC10060104	89.61	1338	1526	98.11	1378	2496	90.73	1327	1618	85.33	75	61.9	99.31	1011	1941	2621
OsIPC01020063	91.32	933	1185	91.32	933	1185	97.69	1646	2956	86.9	84	79.8	91.43	933	1193	1644
OsIPC02250149	90.19	530	630	95.01	481	751	86.98	530	496	85.47	516	420	84.38	480	353	1010
OsIPC08020063	91.76	546	700	91.94	546	708	93.54	263	367	85.5	131	109	91.76	546	700	894
OsIPC03230107	95.12	901	1386	100	887	1758	95.35	752	1176	95.69	116	190	95.12	901	1386	889
OsIPU00009995	94.79	96	151	94.79	96	151	94.79	96	151	91.78	73	97.6	94.79	96	151	1521
OsIPU00010029	91.24	137	172	91.91	136	176	95.61	114	178	87.5	88	87.7	95.02	542	842	819
OsIPC04180004	94.39	553	823	98.9	544	1023	94.95	554	848	92.68	41	50.1	94.39	553	823	544
OsIPU00010060	93.24	222	305	92.34	222	297	97.46	668	1183	88.07	109	113	92.79	222	297	668
OsIPC11240264	92.62	149	208	98.57	1120	2085	94.82	772	1235	87.18	117	113	98.71	932	1744	1245
OsIPC10040009	90.67	2134	2541	98.23	1869	3429	97.87	2117	3792	84.1	327	228	98.34	2111	3879	2110
OsIPC06290066	92.28	1489	2034	99.35	2305	4444	96.25	1466	2464	83.64	1198	803	92.28	1489	2034	2369
OsIPC11260195	87.02	1625	1546	99.2	3890	7442	87.57	1625	1618	86.05	1634	1431	87.47	1437	1386	4629
OsIPC04080047	96.36	165	280	99.35	7053	13560	98.85	4250	7987	86.88	404	357	97.36	6902	12130	7642
OsIPC12200114	90.49	368	446	89	209	232	87.2	586	579	100	27	54	90.16	315	373	1524
OsIPU00002274	92.56	121	168	97.52	121	216	97.44	39	69.9	100	100	198	97.52	121	216	3827
OsIPC12160057	92.86	308	434	92.53	308	426	98.31	531	971	100	19	38.2	89.53	554	652	531
OsIPC11130059	90.87	679	839	98.85	696	1316	91.46	679	870	86.96	69	65.9	98.42	696	1292	943
OsIPC08050108	93.89	606	896	99.06	743	1409	84.53	181	131	92.31	52	71.9	90.88	318	396	1067
OsIPC04170100	89.52	439	484	89.52	439	484	88.06	67	69.9	85.17	263	182	89.52	439	484	1013
OsIPC08170257	97.46	394	688	99.59	969	1875	96.95	394	672	100	57	113	99.9	966	1907	966
OsIPU00009091	94.21	777	1174	94.21	777	1178	93.32	778	1116	89.29	56	63.9	98.85	1045	1968	1045
OsIPC08030053	83.69	1711	1158	83.68	1716	1170	83.58	1717	1140	96.97	33	58	82.73	1720	1033	5252
OsIPU00010156	90.16	193	228	90.16	193	228	89.12	193	212	87.5	120	119	86.76	355	305	5057
OsIPC02120094	87.16	584	515	98.59	922	1725	87.65	583	549	92	50	67.9	98.48	922	1709	925
OsIPC05050088	92.6	392	555	87.83	345	337	97.25	909	1566	100	37	73.8	86.88	343	305	1246
OsIPC02350049	91.54	201	254	95.86	290	472	92.61	176	246	89.9	99	97.6	92.59	189	264	505
OsIPC11220229	93.53	309	460	99.47	936	1800	97.95	1172	2127	90.24	41	50.1	91.16	441	581	1244
OsIPU00003360	92.19	1345	1798	99.41	1687	3263	93.16	614	872	88.24	102	107	99.39	1471	2837	1687
OsIPC08060217	91.85	589	747	99.71	1711	3352	95.02	1024	1594	86.39	360	313	91.85	589	747	2436
OsIPC08190068	91.13	327	404	99.41	675	1306	99.01	809	1524	93.33	105	153	91.13	327	404	2789
OsIPC11270393	100	19	38.2	99.63	538	1043	100	19	38.2	100	20	40.1	100	19	38.2	556
OsIPU00009023	89.44	360	396	89.33	356	404	89.39	358	402	90.05	221	256	89.97	349	408	2157
OsIPC02060054	94.17	1802	2690	99.46	2393	4653	95.6	2137	3433	93.94	33	50.1	94.17	1802	2690	2382
OsIPC10050259	93.62	1035	1501	96.67	3518	6046	98.13	1983	3614	84.56	149	105	96.78	1831	3140	3480
OsIPC06230168	91.91	445	585	93.41	1305	1836	92.93	1231	1699	92.73	165	226	89.44	540	617	2611
OsIPC12160126	94.14	1280	1927	92.38	1574	2131	96.74	430	741	94.92	59	93.7	92.95	1574	2244	3034
OsIPC09140021	90.2	306	367	90.55	307	379	90.85	306	383	85.95	306	262	90.16	305	363	2740
OsIPC11170186	95.04	746	1152	99.85	3433	6766	93.65	1055	1534	95.83	48	79.8	95.44	746	1174	3433
OsIPC09050108	94.61	724	1114	94.13	715	1072	94.13	716	1076	87.1	310	276	95.15	722	1134	5617
OsIPC07040037	93.73	558	801	93.73	558	801	93.73	558	801	91.89	37	50.1	93.73	558	801	779
OsIPU00000183	78.91	607	172	99.39	658	1273	79.59	485	176	93.94	33	50.1	99.39	658	1273	3580
OsIPC10160089	93.4	500	718	99.8	984	1935	99.59	482	940	89.47	76	79.8	99.8	984	1935	984
OsIPC06100141	94.25	956	1441	94.25	956	1441	93.51	956	1390	100	21	42.1	100	954	1891	954
OsIPC05040074	86.52	623	597	84.59	623	502	97.46	591	1037	100	33	65.9	86.67	630	611	959
OsIPC11250092	84.25	362	228	91.64	945	1283	98.8	332	626	90.7	43	54	98.77	891	1671	894
OsIPC06290067	96.14	233	383	95.74	235	379	97.55	531	940	87.05	139	117	97.95	2002	3602	2057
OsIPU00010295	85.85	1223	989	85.94	1095	896	86	493	416	83.24	340	232	85.89	1113	858	5023
OsIPU00000783	92.98	114	163	99.6	503	973	95.23	587	906	90.48	84	89.7	92.98	114	163	1324
OsIPU00000988	100	20	40.1	97.55	530	940	100	19	38.2	100	20	40.1	100	20	40.1	740
OsIPC11070092	91.75	485	630	99.11	1120	2141	90.93	496	611	93.24	74	107	91.08	426	529	1486
OsIPU00009417	93.63	204	299	82	439	218	80.41	592	252	100	20	40.1	87.05	363	345	577
OsIPC11280131	80.28	715	299	99.66	1173	2286	95.96	1090	1798	79.24	554	170	99.56	1588	3092	3066
OsIPC12110028	95.98	721	1201	98.97	1258	2397	87.06	309	274	100	27	54	95.98	721	1201	1245
OsIPC07210153	94.39	570	850	93.94	578	825	94.21	570	846	85.37	164	135	94.39	570	850	1326
OsIPC12050033	94.31	299	428	89.63	492	541	90.04	492	557	88.28	128	135	98.54	892	1653	1028
OsIPC01140054	91.79	536	696	91.79	536	696	97.24	977	1713	84.38	160	119	91.42	536	680	3828
OsIPC05130021	87.65	1425	1405	84.12	1939	1336	97.39	2800	4952	93.94	33	50.1	97.64	2800	5001	4328
OsIPC09070073	84.46	1139	878	99.74	1133	2208	85.51	1125	934	97.96	49	89.7	84.46	1139	878	1130
OsIPU00001323	89.62	732	799	100	723	1433	88.66	732	745	96.67	30	44.1	89.5	733	785	732
OsIPC12170061	94.93	612	955	98.1	1314	2440	91.67	48	63.9	93.75	80	119	93.85	992	1495	1292
OsIPC03200006	94.07	1569	2367	96.45	2168	3677	94.32	1567	2381	79.79	193	73.8	94.19	1567	2377	2166
OsIPU00005271	92.76	1064	1503	95.62	1141	1891	90.75	1059	1322	93.55	31	46.1	95.93	1130	1893	1123
OsIPC01070023	91.86	823	1106	91.64	825	1098	91.86	811	1070	88	100	103	91.75	824	1100	1025
OsIPC02300007	83.72	780	563	99.91	2329	4593	83.97	780	579	86.03	1038	870	83.85	780	571	2332
OsIPC11270309	90.36	394	478	99.37	4314	8304	85.79	387	321	92.52	107	149	90.36	394	478	4419
OsIPC06080081	92.1	873	1170	92.55	873	1185	92	525	702	97.78	45	81.8	92.48	864	1170	1409
OsIPC01100006	90.85	328	389	90.55	328	381	90.67	300	359	84.27	248	159	90.85	328	389	1812
OsIPU00010423	89.33	356	394	86.52	356	325	93.43	487	698	92.19	64	79.8	99.39	822	1590	1652
OsIPC07220213	93.33	1109	1524	99.59	1448	2811	98.26	1440	2629	84.06	251	165	93.08	1170	1594	1448
OsIPC07130088	80.77	442	198	99.8	991	1949	80.8	474	218	80.26	152	63.9	80.77	442	198	991
OsIPC07020011	89.52	1231	1417	89.52	1231	1417	89.71	2254	2619	83.01	924	579	89.65	2251	2609	3595
OsIPC12070018	87.6	1226	1209	87.5	1232	1191	87.14	1229	1164	86.22	421	337	87.56	1230	1209	6957
OsIPC12110132	95.24	904	1407	99.94	1793	3538	94.52	1003	1528	88.6	307	315	99.17	1803	3457	1795
OsIPC09130131	91.82	1394	1794	99.26	1210	2319	91.13	789	967	79.9	418	196	91.82	1394	1794	1854
OsIPC08210028	89.08	714	801	98.14	1724	3154	98.32	1725	3160	83.33	234	155	99.16	1555	2966	1795
OsIPU00001936	100	22	44.1	96.54	520	864	100	20	40.1	100	20	40.1	100	22	44.1	533
OsIPC10160034	89.16	581	660	93.9	590	886	98.29	933	1717	86.26	131	117	89.64	589	682	931
OsIPC10170102	97.36	681	1191	99.08	2282	4361	97.73	2287	4096	92.86	56	79.8	97.33	673	1176	2280
OsIPC09010023	88.43	1175	1197	96.45	1463	2452	88.52	1176	1209	86.44	59	54	92.82	1114	1536	1460
OsIPU00008681	90.25	472	509	90.25	472	509	97.02	1714	2972	95.59	68	111	99.42	347	672	2403
OsIPU00004725	94.24	521	777	100	795	1576	93.1	522	724	96.67	30	52	93.86	521	769	795
OsIPC11240164	92.97	683	959	89.59	1085	1237	92.18	895	1176	93.07	101	145	89.86	1085	1261	6288
OsIPC09140064	95.45	418	696	95.45	418	696	95	600	963	94.87	39	61.9	95.45	418	696	1098
OsIPC12100057	93.04	1752	2430	96.67	1741	2977	94.65	1814	2781	84.3	223	159	93.09	1750	2454	2713
OsIPC07280096	92.89	450	617	99.78	447	878	95.31	448	716	85.22	203	165	92.67	450	609	925
OsIPC09230047	94.15	530	807	94.1	848	1277	91.08	841	1041	94.44	108	167	92.64	530	735	960
OsIPC11200069	91.12	552	674	93.14	2302	3261	89.71	554	613	97.06	34	60	97.41	2584	4577	2788
OsIPC04150006	93.68	680	1007	99.26	680	1308	96.32	680	1144	91.67	60	79.8	98.24	680	1253	680
OsIPC10100085	93.48	353	517	98.71	1011	1893	90.37	353	426	90.91	66	83.8	93.48	353	517	1014
OsIPC12180186	89.45	1356	1552	88.34	1364	1425	88.59	1236	1253	86.07	122	99.6	88.48	1363	1455	6152
OsIPC09100186	97.94	340	611	97.41	540	959	95.89	341	551	94.12	34	52	99.17	361	692	1039
OsIPC12110056	93.9	688	1019	93.6	688	1003	93.53	1067	1548	100	20	40.1	93.75	688	1011	1066
OsIPC06080031	90.53	433	476	90.3	433	476	95.2	1105	1729	84.21	247	172	90.53	433	476	1554
OsIPC06220040	95.91	342	567	95.91	342	567	92.85	601	837	88.2	339	355	96.2	342	575	906
OsIPC07120181	99.32	444	856	99.85	1316	2593	98.33	1317	2413	88.1	84	81.8	88.87	593	591	1316
OsIPC04050063	94.83	387	585	98.61	287	537	98.26	287	529	98.11	53	97.6	95.14	555	870	1043
OsIPC09010049	95.23	965	1524	99.49	789	1532	97.51	925	1643	97.5	40	71.9	95.03	965	1509	1330
OsIPC09120057	93.11	595	835	92.77	595	819	92.8	597	821	86.93	199	172	92.76	594	817	1311
OsIPC08170027	94.71	170	258	94.14	631	940	89.26	270	301	87.65	170	163	89.63	270	291	921
OsIPC07170030	89.58	998	1181	96.62	1006	1752	90.45	1005	1259	90	50	60	95.85	867	1461	987
OsIPC11050173	97.55	653	1162	98.62	653	1217	97.89	8689	15690	89.16	332	369	97.7	653	1170	9552
OsIPC06080079	91.98	1671	2250	97.89	2371	4320	92.65	1715	2411	86.55	119	109	91.71	1725	2296	2912
OsIPC02250219	90.79	956	1174	89.67	968	1094	96.34	711	1195	94.4	125	192	90.67	965	1176	9159
OsIPC04030242	91.23	513	622	92.83	502	728	98.22	506	932	100	19	38.2	90.47	514	585	511
OsIPC12170069	93.87	538	797	97	932	1633	95.28	339	515	97.56	41	73.8	93.68	538	789	1511
OsIPC09210019	96.39	499	831	96.39	499	839	95.15	618	973	88.11	143	133	96.79	499	854	1497
OsIPC08010005	93.55	217	319	93.27	535	775	94.93	217	343	93.48	46	67.9	93.27	535	775	743
OsIPC06210034	90.2	510	638	99.46	922	1788	96.6	942	1635	88.24	119	117	90.2	510	638	935
OsIPC10020013	91.67	204	264	98.6	998	1840	97.77	1121	1996	93.33	60	79.8	98.12	1120	2042	1120
OsIPC04210115	89.1	312	321	89.1	312	321	84.32	542	363	92.75	69	97.6	99.39	1468	2845	1527
OsIPC02100023	89.11	1845	2056	86.19	1550	1358	90.5	2505	3053	93.22	59	61.9	89.16	1845	2064	4626
OsIPC11280139	93.15	1183	1699	93.04	1163	1655	85.85	1350	1160	84.6	1435	1090	90.33	2152	2589	8649
OsIPU00010684	94.42	269	406	95.91	269	446	94.04	1174	1824	88.68	53	58	89.64	444	553	3902
OsIPC11280363	94.62	688	1066	99.48	1162	2248	94.29	105	161	88.14	649	668	93.5	692	1033	1869
OsIPC02110123	87.94	257	234	87.94	257	234	93.2	485	694	89.16	83	93.7	99.38	1295	2496	1305
OsIPC07120199	92.05	302	408	92.72	302	424	92.49	293	406	91.19	193	248	92.38	302	408	1553
OsIPC09100079	95.09	530	831	99.29	1128	2125	95.27	529	835	86.86	175	151	94.53	530	801	3513
OsIPC12150121	95.44	658	1065	99.72	1076	2109	95.81	908	1473	96.15	26	44.1	99.26	1076	2070	1076
OsIPC02230010	94.38	1085	1653	99.81	1072	2109	94.38	1085	1653	86.04	523	430	94.38	1085	1653	1072
OsIPC03040040	95.54	404	644	99.85	1372	2704	97.01	1138	1959	86.1	187	157	97.34	752	1300	1466
OsIPC01310068	79.25	1769	597	99.27	3691	7117	85.16	155	125	81.61	174	91.7	80	445	165	5322
OsIPC07210189	87.5	3023	2948	86.36	3028	2652	87.65	3418	3422	86.36	110	91.7	87.34	3412	3301	9793
OsIPC10040154	90.06	513	587	90.39	510	593	90.54	317	345	85.45	213	161	89.86	513	579	1287
OsIPC01360015	91.27	378	484	90.87	438	545	89.27	438	490	81.45	221	111	91.82	379	502	605
OsIPU00007635	89.04	146	139	99.38	1445	2771	90.06	171	188	89.47	57	58	98.96	1445	2732	1444
OsIPC12100003	93.66	1310	1911	99.62	2091	4074	97.63	2027	3626	87.37	95	93.7	91.28	447	577	2550
OsIPC11050035	86.36	506	432	99.66	871	1695	95.05	869	1348	90	70	83.8	86.56	506	440	882
OsIPC11280229	88.37	473	466	88.96	471	482	88.96	471	482	91.07	56	71.9	88.75	471	474	1930
OsIPC11270131	88.71	248	276	88.35	249	260	88.54	253	278	88.57	105	111	99.24	1189	2266	1189
OsIPC12120125	88.88	1340	1427	88.81	1340	1419	89.33	1340	1475	84.31	274	194	89.03	1340	1443	4860
OsIPC12090073	93.8	387	573	89.51	162	186	90.2	745	918	90.91	44	52	90.8	163	194	1155
OsIPC12190167	89.46	778	860	97.26	1130	1986	89.15	719	755	82.71	752	402	96.99	1130	1963	2041
OsIPC11210176	84.51	284	194	91.69	987	1273	92.48	984	1330	89.66	58	60	86.34	227	196	1486
OsIPC12180131	88.07	721	743	87.81	722	722	83.78	74	52	82.08	173	97.6	91.23	707	906	718
OsIPC08060184	93.82	1700	2508	99.47	1697	3293	78.83	548	161	86.96	69	65.9	98.59	1697	3174	1759
OsIPC01010161	99.58	481	938	99.79	973	1913	98.75	481	906	84.3	121	89.7	99.58	481	938	973
OsIPC05200051	94.7	528	785	99.8	508	999	91.37	498	620	88.44	199	196	92.58	593	795	892
OsIPC06050061	92.91	522	708	99.31	723	1372	92.59	526	698	85.94	64	52	92.94	524	706	721
OsIPC11250142	90.36	851	969	90.36	851	969	87.18	234	208	85.26	156	119	98.23	1980	3657	1979
OsIPC03010030	88.07	662	646	98.43	892	1649	88.37	662	662	90.52	116	143	88.07	662	636	3502
OsIPC12270089	97.22	252	436	100	426	844	98.36	426	793	100	20	40.1	96.83	252	428	516
OsIPC12100092	90.57	1262	1467	90.64	1261	1471	90.54	1248	1457	91.94	62	75.8	89.56	1274	1394	1241
OsIPC11190062	96.91	486	815	99.91	1141	2246	97.31	484	833	83.28	299	153	97.12	486	823	1141
OsIPC12200102	92.74	661	930	92.44	661	944	93.8	661	1015	86.3	73	65.9	92.76	663	928	654
OsIPC07220109	85.16	364	297	85.44	364	305	86.23	363	321	88.03	142	147	87.54	353	341	2732
OsIPC05040029	99.03	411	783	99.67	3332	6518	89.46	1660	1865	84.62	195	127	89.82	1660	1921	3418
OsIPC07140033	91.01	523	654	92.36	576	803	93.03	732	1063	84.89	139	109	99.51	1637	3174	2321
OsIPC12100060	88.99	863	920	98.75	3759	7055	98.56	3759	6984	91.18	102	133	88.99	863	920	3855
OsIPC09130106	93.65	1023	1475	99.9	1944	3822	96.79	529	900	85.32	109	89.7	93.74	1023	1483	2346
OsIPC11220087	92.83	460	646	84.33	268	198	93.01	472	674	100	20	40.1	92.83	460	646	673
OsIPC12230150	91.02	412	521	96.69	574	969	97.7	564	1001	98	50	91.7	97.87	563	1015	826
OsIPC04070184	89.15	802	886	92.08	530	710	89.73	808	936	79.34	915	278	89.28	802	894	12050
OsIPC12050013	95.31	341	535	99.76	845	1651	93.66	473	702	83.47	375	218	93.45	473	694	844
OsIPC01120051	96.58	526	870	96.77	651	1086	93.84	649	955	92.31	39	54	97.07	649	1134	939
OsIPU00009381	90.35	767	934	90.22	767	926	92.76	635	894	87.48	551	545	92.6	635	886	4257
OsIPC01200036	93.32	719	1045	98.22	732	1348	93.33	30	44.1	95.65	23	38.2	91.12	732	936	1297
OsIPC10030197	93.23	1373	1901	99.43	2277	4413	93.42	1475	2095	96.34	164	278	93.15	1373	1887	4199
OsIPC12040079	88.47	815	846	99.79	1397	2746	90.6	500	603	88.76	89	89.7	88.47	815	846	1397
OsIPU00000145	89.44	464	496	97.86	701	1247	87.5	224	210	93.22	118	170	87.91	182	172	1075
OsIPC01160103	85.71	371	305	99.45	1269	2454	94.62	223	343	91.23	57	73.8	85.68	391	321	1269
OsIPC07220240	95.29	446	694	98.8	1171	2202	83.51	97	65.9	85.58	104	87.7	95.29	446	694	1184
OsIPC03290035	91.42	618	775	91.42	618	775	87.4	373	317	96.43	28	48.1	91.42	618	775	1400
OsIPU00007535	92.71	960	1328	95.22	1026	1651	91.76	1044	1386	90.56	953	1156	91.48	1044	1362	1029
OsIPC01140214	92.23	682	874	99.7	2335	4573	92.58	687	908	92.05	88	111	97.09	412	722	2335
OsIPU00007003	95.14	864	1382	95.14	864	1382	95.7	860	1405	85.88	864	739	96.18	864	1453	917
OsIPC11180128	87.25	541	517	97.59	956	1681	97.07	955	1647	100	22	44.1	97.49	955	1687	1032
OsIPC11060112	89.18	305	325	89.51	305	333	94.91	1179	1877	86.36	66	56	89.18	305	325	1247
OsIPC03070031	91.64	622	781	95.13	596	920	87.34	308	278	95.83	24	40.1	91.8	622	789	647
OsIPC03180047	98.36	428	777	99.83	1209	2381	97.36	1212	2145	90.14	71	85.7	92.41	738	997	1209
OsIPC08030019	90.84	622	745	88.68	707	807	90.12	648	741	96.92	65	113	90.28	648	749	1537
OsIPU00006633	92.71	1194	1629	92.88	1194	1645	92.71	1193	1645	95.85	434	718	92.8	1194	1637	3213
OsIPC07280127	89.84	610	722	89.93	606	722	98.59	778	1437	100	79	157	89.93	606	722	2382
OsIPC02270009	92.82	1281	1794	90.94	1281	1614	95.16	1281	2032	95.83	24	40.1	91.33	1281	1651	1491
OsIPC07150098	92.19	525	716	98.91	732	1388	89.91	535	632	100	18	36.2	97.35	491	870	732
OsIPU00010985	87.76	286	281	87.06	286	266	88.34	746	779	100	23	46.1	87.41	286	274	1436
OsIPC10060032	95.81	310	502	100	1518	3009	87.88	264	281	86.67	120	111	88.26	264	289	1518
OsIPC07110085	94.47	524	805	98.99	890	1693	98.78	327	617	88.24	68	63.9	97.06	238	416	1596
OsIPC03180027	91.57	1080	1445	100	706	1400	91.67	1080	1453	95.45	44	71.9	91.57	1080	1445	1432
OsIPC11280165	98.89	270	511	90.17	753	916	87.68	414	416	87.92	414	424	90.45	754	926	935
OsIPC01240110	91.64	849	1124	99.53	3428	6669	99.32	2813	5416	90.38	104	111	98.75	3430	6435	7061
OsIPC07040019	95.57	384	615	100	867	1719	99.01	812	1522	100	25	50.1	95.57	384	615	867
OsIPC12210080	96.35	740	1229	99.67	1502	2938	99.07	1503	2857	93.18	44	63.9	93.76	1234	1838	3875
OsIPC12230203	87.42	485	414	87.22	485	406	96.45	2252	3838	95.35	43	69.9	86.47	798	648	2249
OsIPC05200056	96.43	925	1550	99.92	1245	2460	96.44	926	1544	100	22	44.1	96.43	925	1550	1723
OsIPU00001513	84.38	685	541	98.47	2488	4603	93.26	341	486	88.41	302	315	97.91	957	1739	2963
OsIPC04320195	92.12	495	660	97.48	753	1342	97.21	753	1326	85.36	403	315	91.52	495	636	762
OsIPC04050104	87.74	669	674	99.09	661	1247	92.93	368	496	87.4	127	125	98.64	661	1231	1230
OsIPC04020286	90.36	633	749	90.36	633	749	96.39	527	886	86.57	134	123	92.26	633	848	629
OsIPC10160021	94.75	972	1495	99.74	2719	5335	92.17	2081	2827	87.93	58	60	94.11	1189	1802	3279
OsIPU00006613	95.16	579	908	94.99	579	900	94.8	577	882	90.97	277	337	95.16	579	908	1843
OsIPC01240106	83.2	2518	1655	83.28	2518	1671	94.51	2786	4300	82.09	631	365	83.1	2521	1647	7485
OsIPC10170065	95.62	730	1178	98.19	1765	3271	96.27	993	1665	84.16	202	141	96.57	990	1667	1742
OsIPC11280129	94.98	658	1025	92.13	127	165	98.21	56	103	90	50	60	92.13	127	165	710
OsIPC08160026	92.84	545	775	98.74	3027	5707	97.93	3085	5588	85.67	1012	825	94.36	443	680	4780
OsIPC07170116	88.26	460	486	97.03	1043	1808	97.02	1039	1790	95.83	24	40.1	95.97	1041	1721	1040
OsIPC05070105	90.36	851	1007	99.34	2119	4060	97.26	658	1158	94.36	461	708	90.25	851	999	4081
OsIPC01190027	92.74	372	523	97.41	501	876	93.03	545	763	100	32	63.9	92.27	634	860	1476
OsIPU00007638	94.89	724	1120	89.58	662	753	91.74	666	837	92.86	56	71.9	94.07	725	1066	1460
OsIPC01300064	95.58	407	656	97.87	422	757	94.76	420	636	86.19	239	196	95.29	573	952	2806
OsIPC07040047	91.64	383	480	99.31	8003	15480	95.7	3396	5578	89.34	122	123	89.15	645	710	8201
OsIPC07130038	89.71	855	997	99.84	1904	3751	81.42	1911	926	93.94	33	50.1	85.78	1913	1552	1904
OsIPC04080125	91.82	929	1223	91.28	929	1183	85.72	1653	1330	87.01	77	73.8	85.76	1671	1366	3484
OsIPC11230036	95.88	631	1027	96.39	471	791	93.47	444	630	100	23	46.1	95.88	631	1027	1223
OsIPC03040017	93.12	581	856	99.7	987	1929	99.19	988	1869	88.58	324	313	93.12	581	856	984
OsIPC01410048	91.48	446	573	99.36	779	1505	96.2	79	133	93.65	252	373	99.58	715	1386	789
OsIPU00001919	92.38	315	418	96.51	430	751	82.97	417	234	95.74	47	77.8	91.42	676	878	723
OsIPC07220105	93.51	308	438	95.75	306	492	99.69	324	634	90.77	65	81.8	97.87	141	256	771
OsIPC07220098	92.96	1350	1889	92.98	1353	1893	93.34	1337	1893	86.54	104	71.9	93.93	1054	1516	3484
OsIPC03080017	93.47	444	622	93.37	377	525	94.13	443	660	84.86	185	145	93.68	443	636	2877
OsIPU00001456	88.89	207	220	92.85	727	1025	97.68	777	1405	90.91	143	165	88.89	207	220	773
OsIPC08050079	93.04	761	1096	98.69	761	1435	95.67	485	801	96.55	29	50.1	93.43	761	1120	753
OsIPC04060174	94.84	620	954	94.68	620	946	94.04	621	916	87.04	54	52	99.94	1687	3328	1687
OsIPC07220055	98.48	660	1217	99.56	3165	6147	96.83	695	1178	83.13	249	161	98.48	660	1217	4242
OsIPC08090151	94.3	894	1340	100	999	1980	94.52	894	1356	85.42	295	206	94.41	894	1348	999
OsIPC12050065	95.28	678	1029	97.66	853	1562	97.07	853	1515	96.08	102	170	92.73	867	1183	853
OsIPC09170042	95.63	343	561	99.71	683	1338	98.54	683	1275	95.83	24	40.1	95.63	343	561	683
OsIPC01030213	93.89	1620	2426	99.96	2271	4494	99.47	2271	4401	88.35	850	882	93.89	1620	2426	2815
OsIPC01150072	88.44	1073	1108	88.52	540	573	88.49	1069	1114	100	27	54	97.12	104	182	1886
OsIPC12270038	96.42	587	973	96.42	587	973	96.22	582	955	91.26	103	133	96.42	587	973	2249
OsIPC11210249	92.64	761	1017	98.64	953	1762	96.77	897	1513	85.06	174	139	99.06	1800	3394	2207
OsIPC09210017	86.84	433	398	99.12	227	434	84.67	724	557	88.67	150	163	86.84	433	398	2276
OsIPC09050003	88.25	1404	1455	98.25	2520	4631	88.68	1404	1503	82.81	128	79.8	88.53	1404	1487	2582
OsIPU00001507	94.93	138	218	97.96	1227	2232	94.24	139	212	88.79	107	101	93.48	138	202	1365
OsIPU00004300	86.99	815	775	99.79	472	928	97.46	472	841	100	21	42.1	89.19	814	876	815
OsIPC06240010	91.74	448	557	97.81	2509	4532	92.41	448	581	100	36	71.9	91.74	448	557	3168
OsIPC08050030	94.14	700	1017	94.18	704	1017	93.42	1034	1435	82.86	105	65.9	94.18	704	1025	1023
OsIPC10200086	94.28	297	454	97.41	1503	2664	94.28	297	454	86.59	164	143	94.28	297	454	1731
OsIPC11120026	94.07	337	509	99.55	669	1294	93.77	337	494	96	25	42.1	98.95	668	1269	680
OsIPC06140050	91.02	423	547	98.8	1996	3757	97.29	2070	3610	91.75	97	121	97.56	941	1679	2269
OsIPC05040009	91.24	719	965	97.32	1304	2300	96.61	1002	1675	95.56	45	73.8	92.52	1324	1903	2035
OsIPC07110099	94.96	377	593	94.02	184	278	91.89	481	664	88.46	182	186	98.31	1298	2399	1297
OsIPC06040058	90.7	441	549	100	942	1867	91.89	407	545	86.77	529	480	93.75	224	311	1379
OsIPC07080120	96.44	477	811	96.73	336	579	97.02	336	587	89.36	47	54	96.23	477	803	2210
OsIPC04230023	97.59	415	735	97.35	415	728	97.59	415	735	88.46	52	48.1	97.35	415	728	887
OsIPU00011140	86.83	448	400	85.54	574	396	98.49	3311	6189	92.31	65	89.7	99.18	3295	6304	3295
OsIPC10120085	92.54	429	565	92.77	429	573	98.65	519	965	80.59	304	115	90.62	533	605	519
OsIPC01300031	95.01	761	1199	99.79	1399	2750	96.78	1397	2401	82.51	183	109	94.74	742	1162	1399
OsIPC08170041	90.44	1412	1677	93.35	1503	2159	92.09	1277	1679	85.05	863	692	90.43	1411	1683	1500
OsIPC12110104	94.11	611	902	93.9	672	989	94.35	672	1013	93.71	175	260	98.56	1114	2083	1300
OsIPC01210060	96.66	479	817	99.5	601	1168	97.83	599	1084	85.53	76	63.9	97.29	479	841	1111
OsIPC11240091	91.32	645	803	91.32	645	803	92.5	240	319	89.29	252	278	91.16	645	795	5816
OsIPC11200096	88.86	368	383	87.81	361	351	95.35	258	387	100	44	87.7	88.95	380	398	1159
OsIPU00006344	92.8	361	500	93.33	360	525	95.47	353	569	93.29	149	208	93.07	361	507	6264
OsIPC10030171	96.1	333	553	93.36	482	678	95.5	333	537	88.02	167	165	96.1	333	553	1550
OsIPC01140142	93.68	949	1390	91.31	1013	1287	95.81	1169	1915	95.83	24	40.1	91.28	1181	1526	1811
OsIPU00002999	85.66	865	724	90.8	880	1094	89.43	388	436	100	19	38.2	89.52	887	1013	1405
OsIPC02100019	90.81	642	773	99.87	770	1518	93.2	456	644	88.7	177	192	90.83	654	797	779
OsIPU00008761	92.24	644	890	92.21	642	886	88.57	910	993	100	24	48.1	92.7	644	914	921
OsIPC11270031	89.38	320	355	98.59	852	1584	95.28	847	1374	94.92	59	77.8	89.06	320	347	850
OsIPC08040055	98.77	405	763	98.52	405	755	96.79	1090	1865	100	22	44.1	99.01	405	771	1090
OsIPC10020028	97.98	247	450	97.12	869	1524	96.89	869	1509	85.9	78	67.9	97.01	869	1516	1098
OsIPC11280221	78.43	1034	266	98.03	1573	2849	79.48	770	258	83.45	145	97.6	81.63	528	262	4403
OsIPC01140132	92.28	661	906	97.88	661	1199	97.13	661	1160	80.19	313	129	92.44	661	914	661
OsIPC01300088	99.07	429	819	99.85	1341	2642	97.64	1354	2436	86.67	120	117	97.85	1350	2446	1341
OsIPC11220155	84.75	892	662	96.87	2237	3866	90.62	469	587	88.98	127	141	90.41	469	579	2321
OsIPC03360067	89.66	1160	1362	89.53	1146	1304	90.64	1143	1413	86.81	1107	1041	89.62	1146	1312	1235
OsIPC11280084	89.01	273	295	89.3	271	305	88.97	272	291	96.67	30	52	89.01	273	295	2576
OsIPC10060089	93.34	646	920	99.54	648	1261	84.31	459	287	97.44	39	69.9	96.9	646	1108	648
OsIPC11220209	91.63	442	575	87.88	833	856	87.76	196	204	85.71	112	87.7	88.34	832	902	1414
OsIPU00011264	88.51	522	543	87.1	651	601	100	43	85.7	100	31	61.9	86.27	648	555	791
OsIPC04320028	93.51	847	1201	99.57	929	1810	93.29	850	1199	87.59	145	145	93.51	847	1201	929
OsIPC06240013	95.04	504	797	95.24	504	805	95.46	639	1033	86.52	89	81.8	95.17	497	791	2852
OsIPC09120032	89.74	1218	1374	88.25	1268	1302	95.33	1736	2761	92.68	41	58	94.77	2296	3556	6573
OsIPC01080064	87.83	879	896	87.59	878	878	97.58	991	1739	81.46	820	394	98.28	991	1794	4103
OsIPC06260013	99.48	387	751	97.87	1126	2028	97.22	503	886	85.82	141	91.7	98.57	1120	2077	1119
OsIPC04160101	98.97	774	1463	98.84	774	1455	98.07	778	1403	95.83	24	40.1	98.98	492	936	783
OsIPC11100096	88.38	628	605	88.41	630	611	87.26	981	898	93.33	60	79.8	87.46	981	910	2508
OsIPC09120174	89.09	394	424	88.83	394	416	88.83	394	416	91.89	37	50.1	89.09	394	424	656
OsIPC11290052	91.47	211	266	96.27	1553	2585	95.83	695	1144	84.46	354	238	96.33	1552	2599	1552
OsIPC11200177	91.78	718	926	96.82	1447	2527	93.94	710	1019	88.24	51	54	91.78	718	926	1427
OsIPC07010051	91.56	770	1003	91.56	770	997	91.56	770	1003	97.06	34	60	91.82	770	1019	2190
OsIPC05170045	98.02	303	553	99.22	383	735	86.93	704	688	100	22	44.1	93.44	381	557	820
OsIPC04090026	90.63	1942	2371	95.31	1941	3134	94.64	1942	3025	80.28	431	180	91.97	1942	2597	2749
OsIPC11160050	90.51	790	971	93.75	1088	1618	95.23	796	1269	90	40	48.1	93.11	1089	1556	1248
OsIPC12160261	85.96	406	339	85.2	419	325	95.64	1032	1673	80.05	406	139	83.4	735	466	5605
OsIPC06130112	96.05	532	884	98.05	769	1405	96.43	532	900	83.53	170	115	96.24	532	892	1437
OsIPC10050125	97.16	423	737	96.69	997	1681	96.3	999	1639	88.89	108	103	96.01	1002	1645	1416
OsIPC04190134	95.49	421	682	95.72	421	690	99.34	456	880	83.33	78	52	95.72	421	690	984
OsIPC11230232	83.77	154	141	95.7	604	1011	95.56	180	289	97.06	34	60	83.77	154	141	583
OsIPC11140049	94.88	527	807	99.89	896	1768	97.32	708	1245	96.15	26	44.1	97.56	900	1608	896
OsIPC12060172	85.12	988	751	98.8	5769	10880	88.16	414	412	89.01	282	289	82.29	988	569	6003
OsIPC09050027	98.1	422	767	98.09	1466	2640	98.68	1057	1976	84.91	338	260	98.81	420	793	1718
OsIPU00000446	83	453	216	98.83	2054	3875	97.79	1450	2597	89.74	39	46.1	86.46	288	232	2652
OsIPU00001606	87.27	220	198	98.05	923	1659	86.05	258	206	100	30	60	86.19	210	178	2023
OsIPC06150032	86.94	781	728	96.76	1329	2296	96.45	818	1392	90.67	75	93.7	95.9	1122	1869	1396
OsIPC01160226	93.75	864	1304	99.86	1389	2738	97.86	841	1518	91.89	37	50.1	93.75	864	1304	2305
OsIPC01020011	92.17	728	948	92.17	728	948	99.66	881	1723	100	67	133	92.17	728	948	1277
OsIPC01030128	92.84	545	755	92.48	545	739	97.94	1507	2726	100	24	48.1	93.03	545	763	1978
OsIPU00002325	100	20	40.1	88.5	287	307	100	20	40.1	100	19	38.2	100	20	40.1	507
OsIPC08170280	92.11	228	309	99.82	1669	3269	93.72	223	331	96.97	33	58	91.67	228	301	2061
OsIPC11100134	93.72	462	672	94.16	462	688	96.22	450	747	100	44	87.7	98.46	454	844	718
OsIPU00001580	93.72	398	583	96.81	408	700	96.3	729	1225	100	20	40.1	97.81	729	1312	1267
OsIPC02260090	88.21	246	244	99.14	815	1552	83.42	404	289	84.88	205	141	90.31	196	238	1122
OsIPC11260276	87.76	335	329	87.76	335	331	97.85	558	1005	86.67	60	56	87.46	335	329	562
OsIPC06050121	94.81	424	654	94.81	424	654	94.65	505	771	100	23	46.1	95.39	434	690	506
OsIPC07170045	91.21	478	593	98.85	1132	2125	98.42	1136	2109	84.79	217	174	98.85	1131	2139	1182
OsIPC04150045	93.31	508	751	99.25	663	1275	86.67	255	230	93.15	73	105	94.11	509	779	663
OsIPC04210099	93.33	870	1205	95.16	867	1364	95.77	71	111	88.37	43	46.1	94.69	867	1332	1815
OsIPC11170084	83.3	976	636	99.93	4019	7943	79.32	2007	658	88.16	76	79.8	80.16	1699	686	6775
OsIPC01220090	92.91	254	353	87.54	337	335	98.74	159	299	90.34	383	434	99.68	3759	7347	7848
OsIPC04160088	94.42	789	1211	92.86	896	1287	91.21	671	777	83.8	142	83.8	92.86	896	1287	1621
OsIPC12070122	91.76	182	242	99.45	550	1066	96.01	276	460	83.85	130	91.7	91.76	182	242	550
OsIPC01050016	92.61	230	321	96.4	583	983	92.21	231	301	93.55	31	46.1	93.04	230	323	858
OsIPU00000916	96.67	30	52	97.45	1375	2452	94.12	34	52	100	23	46.1	96.67	30	52	2601
OsIPC08050005	95.77	426	690	97.67	602	1088	97.18	426	735	100	81	161	95.77	426	690	602
OsIPC02350093	94.53	311	478	94.86	311	486	92.07	391	531	84.76	164	127	92.33	391	547	2166
OsIPC04130032	91.44	362	482	91.44	362	482	90.58	361	454	88.07	218	226	91.44	362	482	590
OsIPC02070055	92.89	647	906	99.68	627	1227	99.12	913	1742	100	23	46.1	92.89	647	906	923
OsIPC11040097	99.69	322	630	96.95	623	1068	94.41	322	521	92.08	101	137	100	322	638	1009
OsIPC01090041	90.33	1137	1340	99.65	1706	3326	91.81	1135	1451	86.78	401	351	90.33	1137	1340	1712
OsIPC10010014	99.55	443	862	99.87	742	1463	96.43	28	48.1	100	20	40.1	99.55	443	862	742
OsIPC11050028	97.12	312	531	98.82	935	1752	94.55	330	505	93.33	105	153	97.44	313	541	1315
OsIPC04180186	90.02	571	634	99.62	781	1524	94.27	646	950	91.43	70	91.7	97.06	781	1380	781
OsIPC12280048	92.1	443	609	98.43	1405	2573	91.69	361	468	96.55	29	50.1	98.22	1407	2591	1405
OsIPU00009408	93.71	302	442	91.39	302	387	94.04	302	450	90.48	42	52	94.58	295	452	553
OsIPC04190035	89.08	476	509	99.75	809	1588	88.66	476	478	100	24	48.1	96.52	575	983	809
OsIPC01140108	93.63	455	658	93.86	456	668	94.24	451	674	97.14	35	61.9	97.16	457	795	1538
OsIPC10100098	90.41	1168	1380	89.55	1168	1298	88.1	2058	2119	100	26	52	88.41	2114	2212	3004
OsIPU00002715	89.94	179	214	98.45	322	599	95.2	125	200	89.39	179	206	95.5	644	1039	856
OsIPC10010142	93.03	904	1249	98.98	2652	5031	86.51	126	115	89.66	87	95.6	98.87	2652	5009	2652
OsIPC07090017	88.77	543	577	92.39	1196	1582	89.27	233	250	95	120	190	88.58	543	569	3079
OsIPC11250224	94.1	729	1104	95.65	736	1205	94.06	724	1094	85.24	393	280	97.15	736	1292	1050
OsIPC10110051	93.28	967	1429	93.38	967	1435	94.14	239	355	96.67	30	52	98.91	1464	2775	1541
OsIPU00008788	94.91	334	521	95.59	340	555	92.15	344	476	88.68	53	58	94.48	344	529	2624
OsIPC07220191	94.04	755	1106	100	770	1526	99.28	690	1312	100	24	48.1	94.17	755	1114	770
OsIPU00011444	90.27	699	821	90.7	699	856	97.06	1088	1895	100	22	44.1	86.73	1093	1055	1088
OsIPC08220019	94.33	494	737	92.08	265	355	94.33	494	751	90.28	247	297	94.53	494	745	664
OsIPC08100011	91.96	771	1041	92.09	771	1049	90.03	351	398	85.21	284	214	95.65	759	1237	761
OsIPC12190083	84.94	631	498	98.62	1084	2030	99.03	1029	1961	92.86	70	99.6	99.13	1033	1976	3152
OsIPC04150025	94.88	332	517	99.06	1280	2426	95.18	332	525	86.39	147	133	94.88	332	517	1525
OsIPC09110080	95.28	424	678	99.56	912	1772	93.59	499	745	84.88	86	67.9	92.18	499	690	912
OsIPU00007677	100	424	841	97.87	1315	2351	97.9	428	755	97.03	101	176	97.7	1564	2775	2011
OsIPC05070093	88.45	710	694	99.81	4815	9460	98.94	4821	9097	89.83	59	69.9	88.59	710	702	4827
OsIPC06230093	93.03	488	652	93.25	489	662	95.23	440	706	94.68	94	147	88.44	718	712	1547
OsIPC02300005	87.89	454	458	97.45	785	1372	86.18	456	392	95.45	44	71.9	87.89	454	458	1222
OsIPC11180002	95.33	428	686	98.32	954	1760	95.09	428	678	91.91	173	216	98.67	905	1699	1061
OsIPC05120001	85.95	2156	1875	85.31	2062	1614	85.25	2048	1600	88.57	70	75.8	90.57	1272	1538	2271
OsIPC07020109	89.33	675	737	90.35	622	728	88.89	675	714	100	59	117	90.83	676	797	4103
OsIPC10070013	96.63	297	509	99.72	722	1407	98.75	722	1344	100	22	44.1	94.03	452	700	721
OsIPC11200095	87.42	453	424	88.43	121	121	85.62	960	783	100	51	101	89.26	121	129	1144
OsIPC11280118	93.32	599	862	98.59	1774	3311	89.23	130	139	86.52	89	73.8	91.18	1179	1493	1774
OsIPU00011456	92.19	333	446	91.89	333	438	87.03	555	507	96.88	32	56	91.59	333	430	565
OsIPC11210061	90.35	342	400	97.51	2852	5047	94.96	1566	2474	88	150	139	89.17	351	379	4868
OsIPC07270019	91.57	997	1330	97.18	994	1725	92.13	1004	1366	100	22	44.1	97.08	994	1733	1121
OsIPC12180063	91.25	526	660	90.49	526	628	91.06	526	652	100	36	71.9	91.06	526	652	1108
OsIPU00007258	97.15	562	979	97.33	562	987	96.8	562	971	90.68	547	672	97.15	562	979	562
OsIPC06160055	93.64	535	761	92.02	652	813	92.01	651	827	93.07	101	137	94.62	502	757	649
OsIPC09120158	91.25	3018	3804	99.63	2449	4762	88.91	902	983	88.83	179	186	92.02	3008	3990	10176
OsIPC11070165	97.34	376	658	99.4	1672	3227	96.75	1693	2942	96.77	31	54	98.12	1010	1844	1672
OsIPU00011459	94.74	95	149	87.24	243	204	89.76	127	141	100	26	52	94.74	95	149	1617
OsIPC01010070	88.18	829	801	98.93	1959	3701	96.28	1961	3314	91.57	83	109	88.18	829	801	2634
OsIPC05070014	91.69	397	517	96.73	397	668	93.22	398	567	97.56	41	65.9	97.23	397	684	708
OsIPC07220051	91.46	562	704	91.78	572	724	91.61	572	716	88.37	86	91.7	88.3	1034	1074	1745
OsIPC03040043	89.36	423	484	98.59	427	799	96.27	429	718	91.86	86	99.6	96.74	429	733	508
OsIPC01220087	90.36	882	1033	93.67	885	1275	91.1	820	1013	81.45	415	212	92.88	885	1227	882
OsIPC04110043	88.8	759	793	98.46	712	1324	96.82	754	1298	100	20	40.1	98.31	712	1316	1048
OsIPC09100157	89.19	629	712	98.81	336	630	96.73	336	575	90.08	252	297	98.93	1873	3546	2708
OsIPC09110092	92.2	423	569	91.69	674	846	98.19	992	1810	88.72	133	123	95.15	681	1090	3090
OsIPU00003336	91.58	606	775	96.49	911	1544	96.16	911	1520	95.83	24	40.1	96.38	911	1536	1289
OsIPC02350052	94.15	342	521	94.15	342	521	95.15	1259	2030	84.76	105	81.8	90.32	496	630	1674
OsIPC10160050	92.78	194	268	97.4	2117	3753	91.59	214	276	91.36	81	105	96.79	2119	3650	2114
OsIPC09120197	92.31	182	242	94.67	582	904	90.42	240	278	85.94	64	56	97.94	1165	2121	2059
OsIPC11290031	92.05	604	817	97.86	1959	3542	91.05	525	668	90.75	508	634	91.89	604	809	1976
OsIPC12160092	84.85	495	383	97.59	1205	2131	85.01	487	365	87.04	162	155	85.66	488	392	2477
OsIPC03360003	92.3	883	1172	92.42	884	1181	96.37	1240	2099	89.23	65	73.8	97.48	2219	3953	2225
OsIPU00011469	86.35	359	293	86.07	359	285	85.79	359	272	84.02	244	167	86.35	359	293	2271
OsIPC04080101	87.15	2606	2553	99.61	2805	5473	90.19	3131	3715	82.06	457	252	90.51	3393	4109	3553
OsIPC01240154	94.74	1122	1744	94.04	1141	1695	94.42	842	1269	87.3	63	61.9	94.04	1141	1695	2996
OsIPC05090045	93.08	549	757	93.08	549	757	94.25	678	973	100	24	48.1	94.32	1004	1515	981
OsIPC03150095	87.36	554	529	99.08	650	1241	94.29	525	795	93.33	30	44.1	92.52	602	844	1076
OsIPC02050002	99.59	241	470	99.72	359	704	92.14	229	307	89.69	97	113	99.59	241	470	3427
OsIPC11010053	96.07	534	902	99.62	780	1522	97.37	797	1390	89.66	87	101	96.25	534	910	1765
OsIPU00011475	91.41	733	942	91.42	734	946	90.1	596	698	100	22	44.1	91.42	734	942	744
OsIPU00003497	92.86	336	476	91.37	336	444	99.39	329	636	85.96	235	176	93.15	336	484	688
OsIPC01040144	95.51	869	1403	99.72	1787	3487	95.48	863	1400	80.57	561	208	95.51	869	1403	1786
OsIPC01130084	87.5	88	87.7	99.46	1484	2878	89.02	82	91.7	92.16	51	61.9	87.5	88	87.7	1479
OsIPU00007359	95.06	263	418	100	672	1332	96.6	206	345	96	25	42.1	94.68	263	410	672
OsIPC11280101	92.04	113	147	89.92	129	147	93.04	273	383	100	21	42.1	85.9	227	176	777
OsIPC05190044	91.22	524	632	90.31	547	622	94.84	368	565	85.38	130	107	95.38	368	581	1003
OsIPU00007119	99.24	1320	2537	98.9	1359	2571	96.97	1221	2127	83.91	640	452	96.23	1221	2050	1439
OsIPC07070093	88.94	606	704	99.31	577	1112	90.43	606	739	89.9	99	111	91.09	516	674	577
OsIPC05030008	95.86	169	280	98.15	1025	1867	96.61	797	1378	89.83	59	69.9	99.22	771	1475	1195
OsIPC11100199	94.04	604	900	99.09	1867	3519	95.08	610	954	90.54	74	91.7	94.04	604	900	3027
OsIPU00011482	86.33	278	248	86.33	278	248	91.89	1985	2603	84.81	1106	803	86.33	278	248	5210
OsIPU00011484	83.91	317	224	84.95	319	252	81.35	579	291	83.55	614	416	82.98	705	442	2517
OsIPC07060046	95	540	813	94.82	541	799	95.19	540	821	91.74	121	161	95	540	813	2592
OsIPC02200001	93.6	250	363	94.35	248	381	95.71	652	1065	89.02	82	91.7	93.6	250	363	866
OsIPC01140329	93.43	274	400	93.43	274	400	83.79	475	365	93.83	81	113	97.38	724	1279	724
OsIPC01400002	90.59	510	630	85.47	819	678	90	510	607	86.36	66	60	91.18	510	654	823
OsIPC11180137	100	67	133	99.28	1115	2147	98.05	974	1748	87.5	176	174	99.27	965	1836	2255
OsIPC11060196	88.15	422	424	87.91	422	414	96.34	2790	4760	92.31	78	107	87.91	422	414	3768
OsIPC07160168	92.25	529	714	89.6	519	577	92.6	527	722	100	19	38.2	98.86	525	985	524
OsIPC11200203	92.97	370	525	100	63	125	91.25	240	299	95.56	45	65.9	93.24	370	533	1018
OsIPC01140283	92.08	202	266	90.73	205	248	98.09	3139	5713	87.36	87	79.8	99.27	2045	3933	3949
OsIPC04090092	95.15	701	1086	99.7	1000	1959	93.27	1011	1461	85.9	78	67.9	95.15	701	1086	1000
OsIPC03230145	96.03	252	418	100	332	658	98.8	332	626	90.24	164	198	94.28	332	533	8557
OsIPC02080175	91.71	929	1195	99.43	2298	4425	99.09	2298	4369	90.3	134	163	91.6	929	1187	2298
OsIPC11260146	93.56	1289	1842	98.09	1364	2484	100	23	46.1	100	21	42.1	93.49	1290	1838	1360
OsIPC12140001	99.77	429	842	99.49	1380	2664	95.88	170	274	84.21	76	56	99.71	1377	2698	1380
OsIPC04330035	98.06	463	835	99.76	1274	2494	93.43	654	946	87.6	121	113	94.87	721	1148	1273
OsIPC11220120	94.8	250	373	90.21	470	527	90.43	470	535	94.68	94	135	90	420	464	513
OsIPC06310017	88.68	1572	1689	88.74	1572	1697	83.65	1566	1037	100	20	40.1	87.98	1572	1602	1570
OsIPC12280037	90.54	856	1029	89.04	584	644	97.13	1361	2347	92.07	164	222	90.89	856	1053	4117
OsIPU00002466	92.31	312	412	93.83	243	363	96.3	460	775	85.9	156	127	92.63	312	420	590
OsIPU00011509	92	250	335	92.63	285	392	92.63	285	392	85.92	142	123	88.33	360	385	1362
OsIPC07270039	88.83	537	609	99.48	767	1485	89.01	537	617	91.58	202	258	97.22	1222	2157	1524
OsIPC02240024	91.53	484	662	91.94	484	678	99.5	1003	1949	83.33	288	178	91.32	484	654	1003
OsIPU00006320	96.29	593	985	95.81	597	969	95.79	594	955	85.23	88	71.9	96.31	597	993	597
OsIPC07200003	92.95	1135	1592	99.12	1137	2167	98.06	1136	2070	100	23	46.1	92.69	1135	1568	1136
OsIPC02300016	88.96	978	1043	99.52	1864	3608	93.61	830	1174	86.08	79	61.9	98.75	1847	3465	1863
OsIPC05060010	88.84	1039	1110	88.84	1039	1110	94.51	819	1275	86.71	677	617	88.6	1053	1106	4434
OsIPC02100086	98.37	123	228	98.37	123	228	91.76	170	218	90.91	55	61.9	84.07	383	305	1382
OsIPC11080091	91.97	859	1124	99.29	1826	3517	91.71	579	757	88.57	140	135	91.43	1831	2357	1822
OsIPC11140023	99.53	430	831	98.52	1145	2121	99.77	431	846	88.57	105	107	97.49	637	1122	1568
OsIPC02090016	89.79	813	954	99.69	964	1887	93.03	459	648	87.83	567	579	95.06	790	1245	964
OsIPC08200052	92.24	232	309	100	592	1174	98.47	524	975	92.31	52	71.9	91.85	233	295	592
OsIPU00011514	93.23	192	278	93.75	192	285	94.05	185	280	93.4	106	155	93.23	192	278	1212
OsIPC05070035	93.89	475	686	92.63	475	632	96.34	82	139	87.5	104	99.6	93.89	475	686	572
OsIPC12240017	93.78	547	787	98.8	747	1396	92.77	747	1029	94.44	36	56	97.61	710	1257	744
OsIPC01160160	95.66	1266	2046	99.63	1068	2079	90.73	259	313	96.77	31	54	95.58	1266	2038	1256
OsIPC03170139	98.08	208	381	98.08	208	381	88.76	427	494	87.5	224	208	99.64	830	1622	830
OsIPC03230019	94.39	856	1308	99.82	2807	5509	91.59	1475	1941	93.99	716	1078	91.73	1475	1949	2807
OsIPC09130030	88.96	833	922	89.2	833	938	90.16	833	979	91.49	47	61.9	88.23	1028	1092	3222
OsIPC11260052	99.71	345	676	99.79	477	938	85.96	292	244	92.16	51	69.9	99.71	346	670	993
OsIPC05200036	96.4	583	981	98.78	901	1683	97.07	581	1017	88.89	45	50.1	99.11	894	1701	901
OsIPC02180111	91.28	1308	1681	98.54	1304	2428	91.95	1304	1742	91.95	87	117	90.34	1304	1570	1441
OsIPC01080074	98.77	324	603	85.2	331	246	92.02	163	220	83.15	368	238	98.62	2178	4072	2482
OsIPC08180139	94.65	691	1068	99.92	1310	2581	98.17	109	192	94.87	39	61.9	94.65	691	1068	1310
OsIPC11250152	96.21	581	961	96.21	581	961	96.93	619	1063	88.89	81	89.7	96.38	580	975	2651
OsIPU00011525	89	482	513	89	482	513	88.4	767	773	81.73	208	115	87.39	333	305	2792
OsIPU00006550	93.51	801	1162	99.25	801	1532	97.37	799	1402	88.99	799	866	95.24	799	1271	1241
OsIPC03200020	91.24	913	1112	91.3	575	728	95.96	198	329	83.21	268	174	91.24	913	1112	3144
OsIPU00004189	92.08	669	920	92.12	444	617	91.48	669	888	100	23	46.1	90.88	669	856	657
OsIPC06010043	99.29	425	819	99.29	425	819	89.75	595	710	88.03	142	147	89.65	599	680	2976
OsIPU00011528	92.94	85	121	85.81	148	127	86.13	137	121	85.95	121	105	99.93	3030	5991	3030
OsIPC01300024	92.01	588	793	91.68	589	773	90.46	587	712	85.62	146	123	91.34	589	757	1000
OsIPC05070034	98.51	335	617	98.51	335	617	94.67	75	117	95.08	61	97.6	98.51	335	617	826
OsIPC02300013	92.13	381	513	98.28	932	1707	94.39	196	301	88.73	71	77.8	93.4	197	287	1316
OsIPC10160061	94.22	519	771	97.63	886	1578	95.68	694	1116	85.08	248	182	92.99	770	1090	1387
OsIPC09110107	93.99	549	797	98.66	2455	4599	94.02	552	805	90	70	83.8	98.3	1708	3148	3281
OsIPC11270366	85.21	541	363	93.84	292	436	94.18	292	444	93.3	179	260	84.52	672	444	2316
OsIPC04150077	91.33	196	270	99.14	1048	2006	91.84	196	278	100	25	50.1	91.84	196	278	1254
OsIPC03230059	92.63	841	1154	99.89	3716	7327	98.38	4312	7959	83.87	93	65.9	92.63	841	1154	4294
OsIPC06270025	94.89	313	472	93.54	542	781	94.57	313	456	84.47	309	224	93	543	743	735
OsIPC11060197	100	31	61.9	87.44	1282	1223	99.41	679	1298	77.97	808	178	100	63	125	1355
OsIPC10070057	92.05	1107	1499	98.48	1188	2212	92.77	1107	1562	100	24	48.1	91.6	1107	1459	1251
OsIPC12190043	90.1	505	593	90.1	505	593	97.75	976	1760	88.77	187	202	87.24	674	664	1388
OsIPC08030039	92.86	602	803	96.75	1229	2064	94	733	1092	90.79	76	95.6	98.92	1110	2081	3006
OsIPC07270090	97.9	429	757	99.15	819	1556	93.99	815	1223	84	175	117	99.02	819	1548	1472
OsIPC11210188	96.26	321	541	98.12	693	1271	95.64	321	517	94.74	38	60	95.33	321	517	693
OsIPC11270426	88.3	684	654	88.3	684	654	90.49	873	1017	88.6	114	123	93.04	733	1017	2320
OsIPC09120049	87.7	488	440	87.7	488	440	86.57	484	422	94.59	37	58	87.32	489	426	868
OsIPC10180021	94.68	301	456	94.68	301	456	95.88	291	474	88.24	119	125	94.68	301	456	1381
OsIPC12120085	94.26	610	916	98.85	953	1800	93.93	610	908	85.2	304	224	93.44	610	890	1369
OsIPC03230125	87.73	440	434	99.22	2046	3925	95.65	2067	3350	85.15	101	73.8	87.27	440	420	2054
OsIPC03180031	94.84	155	238	99.55	448	872	94.84	155	238	86.42	81	65.9	94.84	155	238	580
OsIPC02350099	91.98	1122	1481	99.45	2367	4589	96.79	1588	2726	86.96	184	170	91.99	1123	1475	2367
OsIPU00002406	96.18	157	264	95.86	145	240	94.94	158	242	100	25	50.1	95.57	158	250	609
OsIPC01230038	95.18	353	543	91.02	423	504	94.05	353	511	84.98	273	208	89.39	792	837	5531
OsIPC07040051	93.07	736	1043	99.93	2684	5307	96.67	2674	4597	81.72	443	190	89.98	908	1047	2684
OsIPC01340058	88.84	941	1061	99.45	906	1748	99.34	905	1739	92.36	144	194	88.84	941	1061	1324
OsIPC08060038	91.8	500	644	92.73	495	666	98.72	1411	2639	90.72	237	287	92.93	495	674	1617
OsIPU00001469	87.83	115	109	98.23	453	823	98.44	448	833	100	22	44.1	95.13	452	726	932
OsIPC01030022	97.82	551	989	99.02	4184	7945	96.75	554	936	95.08	61	97.6	98.19	552	999	4471
OsIPC11070158	95.26	422	672	99.74	6459	12660	92.99	371	529	92.66	177	248	96.19	394	632	6999
OsIPC12160042	91.39	511	644	91.59	511	652	95.32	513	815	93.1	29	42.1	91.78	511	660	509
OsIPC06300038	90.27	555	662	99.79	931	1830	98.93	931	1758	85.71	126	91.7	90.27	555	662	931
OsIPC04340021	95.93	540	870	99.48	1144	2206	99.48	1144	2214	94.16	154	234	95.93	540	870	1639
OsIPC12090152	92.04	314	416	94.95	317	502	92.63	312	428	87.34	79	77.8	93.38	317	462	2896
OsIPC07140119	94.83	406	615	94.33	406	599	98.79	1818	3398	84.31	153	105	95.07	406	622	1918
OsIPC01130100	93.69	1475	2175	95.38	606	979	94.03	1475	2214	83.09	278	155	93.69	1475	2175	1885
OsIPC12080163	85.25	1708	1354	96.08	868	1447	88.23	1929	2018	79.47	263	93.7	95.62	868	1415	3212
OsIPC12210068	94.86	875	1378	99.6	1496	2918	94.4	1125	1723	94.94	79	125	97.94	727	1318	3298
OsIPC07280057	99.56	452	880	96.01	326	529	90	480	577	93.55	31	46.1	93.15	292	412	2084
OsIPC06240050	93.94	1007	1439	96.03	1007	1624	99.2	748	1427	96.43	28	48.1	93.94	1007	1439	1854
OsIPC04020120	95.24	231	371	98.12	746	1368	96.76	247	422	84.46	148	111	95.67	231	379	810
OsIPC11060092	91.5	400	507	99.84	638	1257	91.76	376	484	100	23	46.1	91.5	400	507	735
OsIPC12090223	94.41	304	468	98.84	606	1146	98.02	606	1098	100	25	50.1	90.67	611	769	618
OsIPU00009506	85.35	512	420	84.57	512	389	83	600	369	82.58	597	351	85.35	512	420	4038
OsIPC12140017	95.71	443	728	99.13	2070	3959	92.94	510	724	84.14	391	242	93.14	510	731	2059
OsIPC11280271	87.43	549	519	96.13	362	599	96.73	1438	2416	90.2	51	61.9	87.5	552	517	3278
OsIPC06240065	94.24	521	789	99.6	3523	6855	97.91	2340	4216	84.9	245	178	94.52	365	551	3600
OsIPC02250132	86.27	983	850	85.45	749	591	85.58	749	615	82.9	924	569	81.82	198	107	1872
OsIPC09220020	98.22	450	829	98.22	450	829	89.19	222	250	88.14	177	176	98.22	450	829	3440
OsIPC03350054	92.38	1247	1721	99.87	3094	6078	96.26	3050	5067	87.32	71	69.9	99.6	1749	3398	3489
OsIPC01340087	93.8	774	1150	98.89	987	1855	92.58	768	1065	96.3	54	91.7	96.03	755	1237	984
OsIPC04040137	90.41	1220	1461	90.9	1220	1509	90.57	1220	1491	85.19	81	65.9	90.33	1220	1453	3222
OsIPC06060036	91.19	1577	2050	99.13	2195	4224	98	2196	4034	88.91	469	509	90.94	1579	2026	2546
OsIPC07110088	87.66	1094	1049	89.69	1688	1927	89.7	1689	1939	86.52	89	81.8	99.24	2378	4571	7257
OsIPC11010002	99.77	427	839	94.27	489	773	90.79	467	603	87.99	458	456	99.53	7374	14320	9864
OsIPC01170030	89.82	1926	2258	97.86	2152	3889	89.16	2094	2335	80.51	985	434	89.77	1926	2250	2153
OsIPC01180063	87.03	1318	1138	88.15	1198	1160	90.08	897	1003	88.49	921	922	87.81	1198	1122	4277
OsIPC01090010	95.45	528	823	99.41	1686	3247	97.43	935	1633	88.08	260	262	97.81	1689	3035	2250
OsIPC11180079	93.02	530	741	98.85	1306	2462	98.22	1235	2274	89.18	416	444	98.14	1236	2262	1340
OsIPC10170099	93.94	776	1142	99.91	1064	2101	99.35	768	1483	100	24	48.1	93.94	776	1142	1074
OsIPC09070001	94.58	480	722	93.3	463	652	95	480	749	80.97	226	105	94.58	480	722	1017
OsIPC04060153	94.61	816	1269	99.44	2131	4121	96.75	1818	3098	79.87	159	61.9	94.11	815	1227	4407
OsIPC07140152	90.25	277	323	90.61	277	331	91.34	277	347	91.11	45	58	90.61	277	331	783
OsIPU00006490	91.9	247	331	91.16	249	319	91.76	255	339	89.09	55	54	91.9	247	331	990
OsIPC07230038	91.33	738	969	99.03	2589	4918	95.82	1436	2365	86.45	155	131	91.33	738	969	2791
OsIPC01040037	95.22	481	765	99.97	3182	6300	97.85	885	1568	87.1	186	159	94.4	464	724	3182
OsIPC07250070	90.98	820	997	94.1	1051	1560	93.6	1047	1507	93.06	72	103	93.45	1053	1503	1338
OsIPC04080084	91.32	979	1267	90.02	982	1162	88.53	497	525	92.59	27	38.2	88.87	997	1108	1067
OsIPC02250072	88.19	254	258	88.46	312	325	83.27	777	525	88.46	104	111	98.07	2180	3977	2178
OsIPC07040048	96.97	132	230	89.23	622	696	86.02	615	517	91.07	56	71.9	98	2250	4107	3837
OsIPC11160104	93.02	473	664	99.18	1098	2105	94.37	142	218	97.01	67	117	93.23	473	672	1467
OsIPC02250308	95.11	225	359	95.15	412	646	91.99	312	412	92.31	39	46.1	95.16	413	648	1035
OsIPC07020140	88.29	820	858	98.68	1062	1980	94.35	496	751	83.16	285	174	98.6	1071	1984	5785
OsIPC11090139	92.04	289	391	95.14	617	961	95.64	298	480	91.43	70	91.7	97.32	298	519	618
OsIPC04180198	91.98	860	1152	99.66	875	1711	91.16	860	1080	81.64	305	145	87.5	280	264	2914
OsIPC02360059	96.16	859	1411	100	3259	6460	87.8	574	563	85.8	479	406	96.19	867	1427	3260
OsIPC01150201	95.74	469	771	95.53	470	765	95.3	468	753	92.71	192	262	95.74	469	771	1108
OsIPC06100061	96.88	416	722	96.88	416	722	98.57	1117	2103	87.69	260	228	96.88	416	722	1118
OsIPC06220016	90.01	1432	1719	99.78	1382	2708	90.13	1439	1733	94.59	37	58	90.1	1435	1719	1381
OsIPC04020282	92.04	515	696	91.81	586	781	91.84	515	688	90.49	515	632	91.46	515	672	586
OsIPC05180034	91.42	1282	1643	99.86	2151	4240	98.84	2152	4032	94.57	92	135	91.58	1282	1659	2647
OsIPC12150053	91.23	1026	1308	99.57	1882	3663	90.62	1130	1403	87.97	133	129	90.53	1130	1392	2088
OsIPC09050105	88.09	991	977	87.89	991	961	97.21	2223	3852	83.57	493	333	97.43	2222	3905	4771
OsIPU00009520	86.89	366	307	87.16	366	315	95.61	729	1168	93.1	29	42.1	86.34	366	305	729
OsIPC10010133	91.35	266	337	98.91	5683	10700	92.48	266	361	87.36	87	77.8	99.22	6689	12790	10580
OsIPU00007617	91.13	451	561	98.23	1073	1982	96.83	1074	1844	93.75	48	71.9	97.05	577	1009	1305
OsIPC05200065	95.39	760	1211	99.61	1534	2977	96.31	758	1277	92.96	71	97.6	95.51	758	1215	1546
OsIPC09120281	90.55	709	906	96.62	1154	2004	93.14	758	1098	85.54	83	69.9	91.22	638	793	1150
OsIPC10170056	92.17	345	454	99.8	1012	1990	92.46	345	462	96.77	31	54	92.46	345	462	1012
OsIPC12140045	93.34	1141	1663	98.08	2029	3723	96	901	1505	87.5	368	373	98.08	2029	3723	2014
OsIPU00009529	87.79	172	168	87.21	172	161	95.24	84	127	100	21	42.1	87.79	172	168	546
OsIPC09160033	96.08	587	965	99.77	1330	2613	95.74	587	946	87.17	374	343	96.08	587	965	1577
OsIPC09120118	91.79	670	876	91.64	670	860	97.41	1775	3152	89.83	59	69.9	91.94	670	884	1770
OsIPC10100096	87.19	4777	4377	88.65	4765	4964	88.92	4342	4595	100	30	60	87.08	4784	4349	4859
OsIPC12080045	91.59	820	1068	91.98	810	1072	96.64	983	1673	83.64	220	125	92.26	814	1084	1492
OsIPC04060245	93.16	1462	2093	99.45	1458	2819	96.03	1185	1988	84.65	215	157	93.28	1459	2115	1696
OsIPC05210041	90.81	1676	2022	99.41	2391	4613	96.45	338	569	86.36	110	99.6	90.52	1223	1455	2444
OsIPC06080124	90.43	1087	1263	94.79	768	1168	95.11	2558	4062	95.83	48	79.8	89.82	1090	1197	2528
OsIPC09120332	98.34	302	559	99.57	700	1356	98.68	302	567	87.77	139	103	98.34	302	559	1119
OsIPC07220138	91.57	415	537	84.79	217	168	88.55	725	749	90.27	298	353	97.25	1420	2484	1417
OsIPC02170053	92.39	644	888	96.06	634	1059	95.3	638	1025	87.59	532	531	96.39	638	1080	634
OsIPC09220033	98.99	594	1126	99.83	2386	4690	98.15	594	1088	85.11	517	355	98.38	2402	4435	3169
OsIPC12080166	91.79	1011	1330	99.21	1009	1937	91.58	1010	1306	90.48	63	77.8	98.71	1009	1897	1123
OsIPC01280044	93.01	544	783	99.09	986	1867	88.51	174	170	98.68	76	143	95.22	942	1509	999
OsIPC03040039	94.39	499	739	99.81	1061	2079	98.68	1059	1972	95.65	115	188	99.06	1062	2018	1061
OsIPU00009535	90	140	167	90	140	167	86.56	186	153	83.94	137	97.6	90	140	167	1385
OsIPC04090214	87.12	2648	2516	85.28	2195	1748	87.06	2650	2508	95.74	47	77.8	87.5	2648	2595	3215
OsIPC02090155	90.64	374	504	99.68	621	1215	90.4	375	490	100	22	44.1	90.64	374	504	760
OsIPC05090083	94.87	351	549	99.88	1710	3366	94.02	1738	2587	83.33	144	95.6	95.69	348	571	1710
OsIPC12090079	93.61	1283	1853	86.39	595	547	92.71	1688	2329	100	34	67.9	92.55	1691	2327	2584
OsIPC11230157	93.94	841	1245	99.86	1475	2908	98.64	1322	2470	84.67	150	93.7	94.05	841	1253	1475
OsIPC06240136	97.05	407	714	97.05	407	714	98.9	905	1707	100	22	44.1	97.05	407	714	1720
OsIPC08090110	93.09	781	1098	92.58	782	1070	97.27	2966	5245	100	26	52	96	650	1066	2946
OsIPC01160118	91.72	1003	1314	94.78	1035	1600	92.66	1035	1425	100	20	40.1	92.12	1003	1346	1029
OsIPC12140011	96.96	560	955	97.32	560	983	96.79	560	954	89.61	77	89.7	97.14	560	967	1041
OsIPU00000260	82.47	194	127	94.74	589	942	95.27	910	1481	87.5	80	79.8	95.1	592	963	922
OsIPC01040084	95.18	912	1447	100	912	1808	95.95	914	1501	97.8	91	165	95.18	912	1447	912
OsIPC04020158	87.19	1241	1191	99.39	13111	25350	80.91	2493	1120	82.97	182	115	99.44	8678	16810	13114
OsIPC02070121	88.15	962	1009	87.84	962	985	84.42	873	698	91.38	58	75.8	88.05	962	1001	925
OsIPC04050030	88.02	643	632	86.98	645	565	92.08	303	410	96.88	32	48.1	88.96	616	666	2222
OsIPC10120076	87.01	331	301	95.91	1199	1945	96.92	1202	2046	81.35	252	127	87.74	310	307	1594
OsIPC02250096	93.75	400	595	92.83	237	309	85.71	224	168	91.84	49	65.9	100	53	105	1065
OsIPC08160062	94.3	193	287	98.92	1940	3646	98.09	1098	1984	90	60	63.9	94.3	193	287	2196
OsIPC01140289	94.83	58	91.7	98.28	1044	1909	92.19	64	87.7	88.89	63	69.9	93.1	58	83.8	1460
OsIPU00009551	91.29	482	595	93.1	174	234	91.65	491	642	97.3	37	58	91.56	545	702	543
OsIPC02070066	91.12	214	272	91.08	213	270	97.27	660	1164	88.14	59	61.9	91.12	214	272	669
OsIPC11090161	90.62	416	505	99.22	1408	2698	88.58	394	410	87	100	95.6	90.62	416	505	1529
OsIPC10110006	90.22	1625	1929	89.39	1630	1750	89.84	1890	2234	83.33	102	67.9	90.69	1868	2315	4723
OsIPC12160063	86.66	802	718	86.41	802	702	84.93	1619	1265	85.71	63	54	86.12	1117	987	2314
OsIPC07080069	91.22	672	854	99.65	1442	2811	93.83	1475	2226	87.77	229	232	95.08	1485	2385	1441
OsIPC10030113	95.24	567	894	100	658	1304	91.14	463	593	89.69	97	113	95.24	567	894	1261
OsIPC11100109	89.4	613	668	89.4	613	668	89.14	617	644	88.51	148	159	89.4	613	668	1923
OsIPU00009568	87.18	546	509	88.71	505	537	90.81	468	577	93.18	44	63.9	90.62	469	573	545
OsIPC02070123	95.79	808	1314	96.16	807	1336	95.91	806	1318	89.47	247	260	95.29	806	1279	1537
OsIPC09160062	94.91	609	959	99.9	1013	2000	95.24	609	969	91.09	202	258	94.91	609	959	1013
OsIPC01410024	89.72	1343	1562	90.18	1141	1376	88.46	1343	1429	92.11	38	52	89.77	1320	1542	1478
OsIPU00009575	91.26	309	391	90.12	334	387	81.98	766	408	81.94	764	416	99.87	2375	4676	5540
OsIPC04070158	98.57	629	1176	96.06	1116	1879	96.05	1115	1885	96.3	27	46.1	98.57	629	1176	2381
OsIPC11280183	81.36	1143	565	98.92	5106	9603	95.75	5367	8756	80.9	1152	531	99.31	5911	11330	5972
OsIPC11040052	88.3	513	523	99.7	329	644	93.95	248	371	85.71	154	123	98.78	576	1078	575
OsIPU00001908	100	20	40.1	94.8	903	1390	100	20	40.1	100	21	42.1	100	20	40.1	1495
OsIPC03290017	92.77	664	948	99.39	651	1259	94.42	699	1057	82.49	217	113	98.14	699	1283	1130
OsIPC12180024	90	2000	2357	91.74	2313	3049	94.78	1954	3041	82.56	258	155	90.3	1980	2389	3565
OsIPU00001099	90.64	780	944	97.31	782	1368	91.44	783	997	79.41	272	87.7	96.16	782	1296	781
OsIPC12200045	100	63	125	99.29	563	1068	99.11	563	1061	94.64	56	87.7	100	63	125	642
OsIPU00004564	97.53	405	724	97.04	405	702	99.24	262	504	85.19	189	129	97.53	405	724	5667
OsIPC10210043	96.55	290	496	99.85	2034	4000	95.45	110	170	87.91	215	220	99.62	1561	3047	2034
OsIPC10050032	88.89	243	260	89.69	223	252	87.92	207	204	95.31	64	103	88.89	243	260	923
OsIPU00004334	89	409	448	99.54	646	1249	96.04	101	168	88.76	89	81.8	89	409	448	884
OsIPC03180015	96.43	392	658	96.56	1016	1744	96.57	1400	2385	92.45	53	65.9	96.85	1016	1768	1869
OsIPC06090113	90.87	482	599	92.61	704	959	91.29	482	615	89.41	85	81.8	92.34	705	938	702
OsIPC01010163	93.48	552	785	96.2	552	900	99.15	472	904	88.71	62	67.9	94.93	552	844	1018
OsIPC05030046	99.39	330	638	99.59	1946	3778	93.29	417	634	89.11	101	113	93.29	417	634	2982
OsIPC12270092	93.76	801	1178	99.76	2099	4121	98.2	2163	3951	87	100	95.6	92.02	1002	1334	2155
OsIPC01340014	94.94	356	551	99.03	930	1772	96.66	1017	1707	88.89	54	60	95.21	355	565	1014
OsIPC02350101	92.39	696	948	96.46	707	1189	91.37	695	894	100	20	40.1	93.21	692	991	837
OsIPC07270091	86.57	715	652	99.31	2457	4740	97.71	2405	4304	87.1	93	89.7	86.71	715	660	2459
OsIPC06280070	85.48	241	188	85.48	241	188	97.33	1758	3094	85	180	143	85.48	241	188	3661
OsIPC07150107	89.25	614	686	99.32	1032	1990	94.43	431	638	96.15	26	44.1	95.7	419	668	1032
OsIPC05280020	96.04	455	759	98.96	961	1818	97.83	507	902	84.36	243	172	96.04	455	759	1315
OsIPC09140001	92.56	363	505	92.56	363	505	92.01	413	551	86.89	61	52	97.83	920	1685	2135
OsIPC03230101	97.29	443	777	99.9	1021	2008	97.85	882	1592	84.29	312	228	97.29	443	777	1944
OsIPC01130061	91.84	429	563	91.38	429	547	96.32	897	1493	100	21	42.1	91.84	429	563	897
OsIPU00001488	94.17	429	622	99.2	748	1427	83.48	333	212	96.88	32	56	94.41	429	636	845
OsIPC10210001	95	720	1142	98.97	3683	6992	95.01	721	1136	82.98	329	180	95.33	707	1140	3999
OsIPU00008904	95.45	308	484	95.44	329	533	92.13	343	448	89.8	49	58	93.41	349	494	2753
OsIPC04030215	89.94	1193	1403	89.77	1193	1388	93.39	484	698	80.4	704	293	89.85	1182	1382	13869
OsIPC11070109	87.4	897	823	87.4	897	823	88.91	911	959	88.97	272	278	87.5	912	884	3223
OsIPC01220058	88.62	571	622	99.95	1882	3723	97.48	1901	3388	83.64	220	143	88.6	579	630	1882
OsIPC07110051	89.28	1465	1651	88.54	1056	1116	88.45	1056	1102	79.27	521	180	88.64	1056	1118	3369
OsIPC12040037	93.61	720	1047	94.15	1367	2074	93.06	720	1021	86.75	166	133	95.34	1180	1879	2756
OsIPU00001502	88.41	302	307	100	811	1608	88.51	322	333	93.02	43	54	90.07	302	345	811
OsIPC11160095	93.26	608	866	99.86	718	1415	97.27	110	194	90.67	75	93.7	93.26	608	866	718
OsIPC03310018	90.49	305	359	90.97	299	355	90.6	298	353	87.18	117	113	91.48	305	383	1063
OsIPC11240159	88.97	997	1092	95.3	4237	6740	86.18	304	260	89.04	429	454	96.31	3987	6631	4375
OsIPC03190071	95.52	134	218	99.75	2434	4777	97.7	2434	4365	86.21	87	77.8	94.85	1300	2018	2434
OsIPC03090009	97.53	324	563	95.15	392	618	94.36	1595	2450	89.4	151	165	95.1	1715	2757	4037
OsIPU00004911	89.52	458	527	99.53	2329	4530	98.54	2877	5350	87.76	384	373	98.32	1609	2962	2934
OsIPU00002435	82.25	169	89.7	96.27	322	539	94.98	618	961	80.33	305	113	81.92	614	295	618
OsIPC11190026	94.6	500	777	95.38	498	805	97.4	500	888	91.67	36	48.1	94.4	500	769	500
OsIPC07250022	88.82	161	167	99.15	940	1792	96.68	933	1635	86.11	72	63.9	88.75	160	172	2385
OsIPC04030047	90.92	1189	1479	97.85	1532	2767	87.6	1815	1740	82.53	292	135	97	1532	2664	7161
OsIPC03180026	94.56	515	783	99.48	1909	3705	97.43	428	753	85.31	143	109	94.76	515	791	1909
OsIPC01030051	95.2	250	396	95.1	245	387	95.83	1343	2234	90.57	53	65.9	95.2	250	396	1446
OsIPC02120055	96.76	340	571	93.01	515	700	95.2	2167	3429	90.77	130	159	96.76	340	571	7492
OsIPC11200099	93.56	295	442	92.26	297	418	90.91	286	349	100	30	60	90.32	372	472	620
OsIPC11180141	94.34	884	1342	99.89	872	1721	94.58	885	1356	93.94	66	99.6	94.12	884	1330	1771
OsIPC11200078	84.48	612	462	99.57	704	1364	85.49	641	523	81.89	475	256	82.86	630	295	1294
OsIPC09070103	91.3	644	797	98.05	921	1683	90.46	650	793	87.31	197	172	94.75	1448	2302	2560
OsIPU00002589	91.65	431	545	90.26	431	509	91.18	431	541	96.67	30	52	90.65	428	511	523
OsIPC03360016	96.23	345	561	99.52	1032	1990	97.21	1038	1804	96.15	52	87.7	96.23	345	561	1031
OsIPC12180105	99.22	257	494	95.9	879	1491	94.34	866	1332	96.67	30	52	95.68	834	1346	879
OsIPC11250205	99.26	408	785	99.26	408	785	84.11	453	281	93.02	43	61.9	99.26	408	785	2470
OsIPC07220007	88.2	746	765	88.37	748	771	86.44	745	652	87.43	183	165	86.65	749	668	888
OsIPU00002228	82.91	474	266	99.24	529	1017	94.88	527	815	90.91	33	42.1	82.91	474	266	529
OsIPC06090073	89.47	418	478	95.54	896	1483	97.96	884	1610	91.67	36	48.1	89.98	419	498	940
OsIPC05220024	97.12	521	914	98.46	521	969	95.97	521	858	92.86	28	40.1	97.31	521	922	589
OsIPC06280043	89.2	741	805	89.27	727	795	97.36	2839	4988	91.07	112	143	89.3	701	773	2836
OsIPC07180085	86.05	932	753	85.47	950	733	84.79	1354	1015	91.25	80	87.7	83.88	1247	813	1449
OsIPC01010008	92.93	580	817	92.76	580	817	93.54	573	842	100	19	38.2	92.59	580	809	580
OsIPU00000607	100	21	42.1	96.58	732	1285	100	21	42.1	100	21	42.1	99.63	542	1059	711
OsIPC03360022	95.37	627	1005	99.42	1028	1990	98.83	1028	1943	89.67	242	281	95.37	627	1005	1272
OsIPU00009595	87.54	618	583	87.86	618	599	90.08	615	708	90.62	32	40.1	87.4	619	561	618
OsIPC04350023	84.84	442	345	84.39	442	329	92.68	287	363	84.96	246	178	92.05	302	369	1649
OsIPC04020144	97.58	289	509	98.89	271	513	95.51	512	825	85.35	273	208	97.58	289	509	886
OsIPC10130087	97.24	398	692	98.77	1623	3065	98.23	1866	3455	92.16	51	69.9	93.89	704	1051	1856
OsIPC07160063	94.89	665	1003	99.88	1630	3215	97.67	1632	2922	93.33	75	109	94.89	665	1011	2285
OsIPU00005180	92	450	607	95.79	451	743	80.44	317	129	96.3	27	46.1	94.46	451	696	855
OsIPC10020158	95.58	407	664	95.33	728	1179	95.05	728	1164	92	50	67.9	95.33	407	656	728
OsIPC04180115	91.67	660	850	98.02	1263	2315	88.65	828	856	87.08	209	208	88.98	826	882	1300
OsIPC11060126	86.08	395	303	86.28	379	303	96.14	1478	2428	100	24	48.1	83.66	765	490	1466
OsIPC11270324	92.47	691	936	97.49	2313	4086	96.59	3196	5448	83.91	379	254	97.84	2313	4165	3229
OsIPC04090165	97.07	1161	2036	99.1	1769	3380	96.25	694	1174	89.45	417	474	97.16	1161	2044	1769
OsIPC01430047	95.89	438	696	95.89	438	696	96.35	438	720	85.67	300	230	95.89	438	696	1719
OsIPC11220188	98.11	317	581	90.56	519	589	90.19	530	615	84.69	320	202	96.88	481	846	2030
OsIPC11060010	94.77	765	1199	99.94	1555	3075	98.17	765	1405	92.5	40	56	98.72	1566	2948	1555
OsIPU00003402	91.35	520	654	95.7	512	833	94.36	514	763	91.82	110	147	92.59	513	680	512
OsIPU00001259	94.85	97	153	99.05	2514	4809	98.57	2442	4569	94.29	35	54	98.13	2512	4657	2512
OsIPC04160015	94.99	399	630	96.83	820	1427	92.64	299	406	93.75	80	119	94.99	399	630	820
OsIPC01370034	98.35	425	787	88.71	310	325	99.46	3167	6112	94.05	84	127	97.65	425	763	3595
OsIPC08170185	85.32	2432	1893	96.71	2249	3856	93.73	2250	3305	84.11	258	174	86.56	2395	2125	4504
OsIPC09060068	94.78	882	1374	99.86	2207	4345	95.74	1149	1879	90.74	54	60	95.3	1149	1840	2207
OsIPC06130007	96.23	424	706	99.83	1720	3378	83.86	917	638	96.55	29	50.1	96.23	424	706	1719
OsIPU00009615	86.44	649	573	86	643	549	86.64	651	585	92.11	38	52	98.31	650	1201	650
OsIPC08110045	93.29	611	878	99.35	612	1181	98.2	612	1126	100	18	36.2	93.13	611	870	612
OsIPC05270021	96.73	581	979	98.4	875	1624	92.2	141	186	90.32	62	75.8	96.56	581	971	970
OsIPC08090150	94.61	427	664	99.9	970	1915	94.84	426	678	85.25	217	161	94.61	427	664	970
OsIPC02210022	94.01	601	882	99.75	786	1542	97.83	784	1417	96.08	51	77.8	94.01	601	882	786
OsIPU00003493	86.03	451	369	83.49	436	278	82.39	335	190	87.5	176	174	86.59	425	375	673
OsIPC07020107	96.3	622	1045	96.14	622	1037	96.79	623	1070	94.59	37	58	96.46	622	1053	4518
OsIPC10060025	88.73	612	620	96.42	782	1332	87.84	617	609	94.74	38	60	88.83	609	626	778
OsIPC12110053	97.43	428	761	99.19	861	1651	97.44	429	755	87.67	73	73.8	99.42	861	1667	861
OsIPC07120098	93.72	637	938	92.08	1275	1705	97.12	1634	2831	84.68	124	87.7	92.27	1293	1748	1629
OsIPC06240095	88.91	1939	2077	87.49	887	789	97.49	2229	3937	85.95	185	161	98.56	2229	4127	6765
OsIPC07210021	84.59	292	200	97.1	1000	1772	84.93	292	208	86.46	96	79.8	96.56	1193	2036	1364
OsIPC07120130	98.57	421	787	99.36	1255	2424	98.09	1257	2286	83.86	254	163	91.96	597	809	1260
OsIPC09030025	92.45	636	880	99.07	1297	2490	92.92	636	904	96.55	29	50.1	92.61	636	888	1835
OsIPC10030038	95.4	543	870	92.41	777	1051	94.57	773	1178	92.86	28	40.1	94.32	775	1168	1479
OsIPC06200051	95.8	667	1076	100	1093	2167	99.63	1093	2135	89.5	181	208	95.95	667	1084	1434
OsIPC04020288	90.76	563	684	90.55	561	652	95.35	559	878	83.95	162	107	90.36	560	658	741
OsIPU00006227	92.76	842	1185	92.64	842	1178	92.52	842	1170	90.24	861	1033	92.33	848	1158	1413
OsIPC01040010	97.31	334	583	98.73	1264	2347	93.84	276	396	88.84	224	238	97.31	334	583	1313
OsIPC10200042	93.34	2116	3013	99.32	6755	12930	95.89	219	363	85.93	604	505	92.66	2643	3669	11974
OsIPC02040014	90.77	715	884	90.77	715	884	90.74	713	882	84.86	185	145	90.72	711	876	2524
OsIPC11090152	91.67	240	309	98.92	1578	2972	91.89	863	1122	91.49	47	61.9	97.1	1001	1723	1571
OsIPC12150108	100	419	831	98.64	1687	3158	97.61	877	1570	86.89	183	172	100	419	831	1684
OsIPC07160045	88.81	536	569	98.59	1421	2658	87.17	538	490	96.55	29	50.1	98.66	1421	2662	2547
OsIPC01140229	91.39	1045	1324	91.29	1045	1316	93.52	987	1431	84.56	149	113	91.13	1048	1312	3764
OsIPC11240047	87.94	647	664	98.12	7056	12900	84.73	930	743	78.41	718	178	87.48	647	640	15453
OsIPC09120060	91	300	363	91	300	363	90.91	242	289	89.86	138	163	98.7	2387	4476	3072
OsIPC01130101	91.64	550	694	98.55	1101	2034	92.38	551	706	85.84	113	93.7	92.03	552	710	1396
OsIPC12200060	93.78	547	805	99.56	1603	3106	90.87	1106	1390	100	23	46.1	93.8	548	807	1603
OsIPU00006197	100	408	809	97.05	542	928	90.12	516	615	91.93	347	452	100	408	809	1132
OsIPC10110025	96.86	255	428	90.88	351	442	96.86	255	434	90.91	88	111	90.26	349	422	694
OsIPC03140044	90.34	1056	1267	98.59	849	1598	94.04	1074	1655	96.15	26	44.1	90.21	1052	1249	1043
OsIPC11210097	95.54	269	438	90.23	389	454	88.42	570	615	90.09	111	133	94.8	269	422	2056
OsIPC02070202	89.58	547	648	98.87	1763	3344	87.5	432	410	95	40	63.9	98.13	1764	3243	1750
OsIPC04060237	95.02	442	688	94.8	442	680	99.81	519	1021	86.78	363	319	100	519	1029	519
OsIPC09050053	95.31	704	1120	99.94	1654	3263	98.49	1657	3085	86.9	931	870	95.6	704	1136	1653
OsIPC05070046	91.95	447	583	91.95	447	587	98.26	1037	1913	80.94	278	123	98.35	1511	2789	2079
OsIPC07230060	89.87	1254	1467	98.7	1772	3318	96.74	1656	2837	86.3	73	65.9	90.14	1247	1467	1938
OsIPC09170019	93.79	499	743	92.22	591	825	90.22	644	787	87.27	55	54	89.97	658	799	1084
OsIPC04130072	88.97	526	615	100	768	1522	94.62	223	347	96.15	26	44.1	100	768	1522	855
OsIPC10040018	93.82	469	668	99.64	550	1074	98.56	487	906	92.59	54	67.9	98.36	487	900	550
OsIPC11270305	94.86	253	398	98.92	1577	2976	90.06	362	442	90.1	101	113	89.49	390	448	2088
OsIPC04020059	88.26	1286	1267	89.82	1277	1437	88.63	1284	1326	89	100	111	89.66	1277	1439	2561
OsIPC07070048	91.88	579	763	91.72	580	765	91.58	582	753	88.37	43	46.1	92.06	579	771	1240
OsIPC05150050	86.52	564	498	99.58	474	908	96.82	472	797	85.17	236	147	98.73	473	874	879
OsIPC12180132	86.01	2009	1727	98.62	2964	5531	78.91	275	85.7	82.9	1731	1053	86.12	2024	1770	3124
OsIPU00006634	93.43	289	406	96.33	1035	1764	98.14	1448	2640	91.67	144	182	93.43	289	406	3430
OsIPC03230073	92.7	356	505	99.73	742	1455	92.42	356	498	100	30	60	92.7	356	505	742
OsIPC05140007	93.96	530	769	94.3	526	783	97.74	2169	3897	87.01	77	73.8	93.96	530	769	2167
OsIPC04190055	85.29	782	644	99.95	2024	3996	97.59	1827	3239	91.43	70	89.7	97.83	2028	3675	2037
OsIPC09150019	91.76	643	841	99.84	638	1249	99.06	638	1217	96.15	26	44.1	91.76	643	841	638
OsIPC12080021	93.6	500	716	89.14	175	192	97.77	1165	2091	88.59	184	186	98.18	878	1622	1159
OsIPC11250004	97.53	162	289	98.15	162	297	89.18	268	268	95.92	49	73.8	97.55	163	291	807
OsIPC08130002	92.01	588	773	92.16	587	777	92.49	586	789	89.06	64	71.9	91.85	589	759	985
OsIPC01350051	95.11	368	573	100	875	1735	95.38	368	581	94.05	84	127	95.11	368	573	875
OsIPC11100200	93.21	825	1156	99.96	2490	4928	89.56	958	1098	85.76	323	266	93.1	826	1142	5203
OsIPC06090010	92.8	500	724	100	891	1766	92.4	500	708	87.03	347	321	92.8	500	724	891
OsIPC11210018	89.95	1871	2216	90.06	1871	2232	97.26	2556	4494	85.83	1884	1606	99.75	395	775	16750
OsIPC11210196	88.36	318	317	95.46	1476	2387	93.66	1436	2117	91.25	80	97.6	88.36	318	317	1457
OsIPC11240016	90.13	547	632	96.92	1494	2603	90.48	546	646	88.12	160	159	90.29	546	654	1541
OsIPC06280058	95.16	186	297	95.16	186	297	99.48	965	1869	96.08	51	77.8	85.58	770	670	1334
OsIPC09060017	96.58	409	688	96.58	409	688	88.81	572	620	100	21	42.1	96.58	409	688	1004
OsIPC01060081	89.37	687	743	98.96	3543	6716	89.08	687	743	83.5	600	402	98.76	3308	6191	4505
OsIPU00000794	93.16	1024	1475	98.78	1392	2625	95.15	1031	1639	96.3	27	46.1	90.83	1396	1740	1792
OsIPC10170059	99.77	432	848	98.89	1083	2062	96.83	441	765	87.9	124	127	94.22	450	696	1425
OsIPC07300019	91.02	1180	1582	98.4	1251	2351	92.19	679	952	82.74	168	103	90.87	1183	1588	1232
OsIPU00007712	99.12	113	216	98.72	390	733	100	110	218	92.86	112	159	98.23	113	208	502
OsIPC12060052	90.68	483	581	89.67	484	537	92.56	121	161	90.48	42	52	90.7	484	585	600
OsIPC01030117	93.83	875	1271	99.71	5225	10210	93.49	875	1247	84.5	845	617	93.83	875	1271	5373
OsIPC12080150	89.66	803	918	97.08	2056	3568	90.79	738	930	83.83	235	149	96.75	2059	3527	2783
OsIPC01120096	90.89	494	597	90.7	516	650	93.6	828	1207	100	38	75.8	89.9	515	624	848
OsIPU00008933	99.59	244	468	99.59	244	468	95.49	244	389	82.35	153	89.7	99.59	241	462	554
OsIPC08270039	96.44	477	803	96.37	468	793	96.86	477	819	82.19	146	83.8	96.23	477	795	669
OsIPC10080049	99.77	436	856	99.61	1024	1994	98.34	1026	1889	85.21	169	111	98.83	1025	1925	1021
OsIPC10150090	93.07	303	402	94.23	971	1477	95.87	242	392	87.25	149	145	95.78	971	1574	2490
OsIPC01410064	92.43	1519	2101	99.34	1516	2926	92.62	1517	2117	86.04	623	504	99.14	1510	2890	1545
OsIPU00009641	91.77	389	509	90.95	232	272	98.18	1480	2726	96	50	83.8	91.01	523	662	1479
OsIPC02070001	96.43	224	381	91.17	351	426	91.19	386	509	82.54	252	145	90.93	386	502	2583
OsIPU00009646	92.9	169	240	91.81	171	228	92.31	169	232	89.29	56	63.9	93.49	169	248	650
OsIPC09090035	86.05	294	222	97.96	588	1055	95.47	353	571	84.62	273	165	93.39	605	930	587
OsIPC05020020	98.01	603	1084	98.01	603	1084	95.69	603	981	100	30	60	97.84	603	1076	786
OsIPC02040013	90.08	726	837	90.08	726	837	92.02	865	1142	89.86	69	75.8	90.22	726	844	4733
OsIPC07280084	93.13	1005	1427	89.42	1106	1253	97.29	1219	2147	85.93	1002	846	98.03	1219	2226	2035
OsIPC08100213	97.11	277	476	93.53	572	825	93.88	278	406	96.67	30	52	96.76	278	462	1038
OsIPC07230056	95.17	518	797	100	515	1021	99.42	515	997	89.91	109	115	95.17	518	797	515
OsIPC10060135	91.75	1975	2561	97.57	2714	4843	93.24	814	1138	100	22	44.1	91.45	1976	2512	6423
OsIPC06150097	95.25	463	745	93.65	693	1013	95.75	471	761	93.44	61	89.7	95.62	160	248	691
OsIPC11220125	97.5	400	714	97.5	400	714	97	400	698	90.56	180	222	97.5	400	714	2008
OsIPC08140007	92.42	924	1227	94.32	915	1362	92.38	919	1227	92.94	85	113	93.77	915	1316	915
OsIPU00006194	95.81	1122	1852	98.93	1122	2129	94.74	1122	1756	82.14	140	79.8	98.22	1122	2066	1122
OsIPC09090036	89.43	331	371	99.22	644	1237	98.04	918	1677	87.5	72	63.9	97.39	918	1637	940
OsIPC01210022	91.11	641	783	91.38	603	765	86.41	103	93.7	97.56	41	73.8	89.07	851	896	1051
OsIPC05140020	90.88	351	428	91.43	350	450	91.48	352	444	87.28	173	151	90.88	351	428	3070
OsIPC12090144	88.84	1693	1824	88.82	1655	1784	86.78	1672	1493	100	24	48.1	87.29	1628	1584	2654
OsIPC07110005	88.58	902	1029	99.41	844	1633	94.93	690	1100	96.77	31	54	91.06	526	682	844
OsIPC02120078	94.94	731	1138	99.99	16528	32760	96.05	2254	3731	85.19	601	454	94.94	731	1138	17259
OsIPC09140039	89.96	797	940	89.96	797	940	89.34	797	900	87.65	81	81.8	89.71	797	924	1939
OsIPC07120077	96.98	829	1437	98.73	2435	4579	96.74	829	1409	92.68	41	58	98.79	3293	6189	3286
OsIPC09080044	91.28	631	781	90.97	631	765	92.78	720	993	95.74	47	77.8	89.98	639	731	1033
OsIPC03110014	92.13	343	464	95.19	957	1518	90.93	981	1287	86.7	233	214	96.11	952	1576	1072
OsIPU00008680	88.84	448	472	89.18	425	458	87.32	781	763	79.66	408	127	89.06	448	480	2292
OsIPC01170090	90	590	739	97.39	2333	4072	96.62	2336	3874	96.97	33	58	90	590	739	2481
OsIPC12080085	95.18	684	1059	99.56	676	1310	91.72	616	781	96.55	29	50.1	95.18	684	1059	674
OsIPC08070021	92.2	436	573	96.38	718	1164	98.17	712	1292	88.89	72	79.8	99.3	710	1362	717
OsIPC10060136	89.86	710	787	100	735	1457	93.52	293	414	100	20	40.1	89.46	664	728	1190
OsIPU00008485	91.1	438	535	90.43	460	533	94.33	476	729	96	25	42.1	90.46	482	567	683
OsIPC02070188	93.49	553	795	88.93	1265	1415	93.91	558	821	86.19	391	351	94.4	1356	2087	10966
OsIPC11230221	84.04	664	492	98.89	2426	4591	84.79	664	525	87.65	81	73.8	85.87	658	599	3808
OsIPU00005830	87.07	735	716	87.07	735	716	93.53	1036	1489	85.54	401	295	98.14	2307	4205	2291
OsIPC01440024	93.36	1174	1687	99.48	1909	3689	93.53	1437	2113	100	30	60	93.88	1437	2123	3679
OsIPC04130149	92.01	488	636	99.83	1160	2276	93.57	420	618	88.64	44	48.1	99.74	1161	2272	1930
OsIPC10040164	87.53	385	357	99.65	6247	12200	84.67	437	347	86.26	182	149	87.53	385	357	6403
OsIPC07150042	88.62	378	416	99.26	814	1550	91.01	378	472	83.72	215	129	99.42	685	1310	813
OsIPC01140208	90.87	2356	2938	90.83	2356	2930	89.73	2103	2420	82.68	485	252	91.05	1977	2478	6278
OsIPC06170040	95.62	457	733	95.6	455	728	95.6	455	735	87.85	288	311	95.83	456	739	1396
OsIPU00003643	96.66	598	1027	99.92	1236	2442	96.99	598	1043	90.48	588	694	96.82	598	1035	1236
OsIPC12160156	91.84	625	827	90.5	947	1160	96.74	1749	3045	83.95	299	206	89.94	954	1134	1749
OsIPC09010021	91.61	465	605	99.42	518	1003	97.47	948	1675	86.32	117	97.6	91.42	466	601	945
OsIPC01160110	92.05	692	890	94.43	646	989	93.44	686	955	81.02	569	210	88.99	845	892	833
OsIPC11230070	89.01	537	565	95.6	523	841	87.88	462	490	85.83	120	95.6	89.01	537	565	1658
OsIPC09110044	94.14	444	666	92.72	371	505	93.94	2738	4064	91.6	119	157	86.99	692	690	5522
OsIPC03140018	91.3	736	932	99.84	2448	4821	96.04	2070	3427	97.14	35	61.9	99.75	2448	4805	2448
OsIPC05270064	83.65	581	363	99.08	1635	3122	94.9	2018	3194	86.86	236	214	95.46	1277	2081	2029
OsIPC09080084	92.36	1349	1844	99.7	1349	2642	93.33	1350	1955	100	20	40.1	93.03	1349	1915	1411
OsIPU00001973	87.47	439	428	93.23	679	973	91.37	997	1312	90	50	60	88.13	438	448	973
OsIPC10010021	95.61	456	739	99.3	2293	4413	91.92	458	607	96.1	77	129	98.27	1558	2851	2747
OsIPC11170125	92.94	524	724	97.33	1911	3388	95.53	246	400	84.27	248	161	96.05	1922	3245	2715
OsIPC04020263	90.86	875	1076	90.39	1634	1990	90.32	1633	1972	88.43	216	230	98.36	2262	4203	9203
OsIPC06100092	95.48	376	613	97.12	382	668	98.26	1549	2851	84.71	170	123	88.05	159	165	1549
OsIPC08180209	89.71	1662	1963	98.43	2481	4607	87.64	2063	2115	88.69	168	159	89.71	1662	1963	7865
OsIPC02110070	89.51	1172	1376	89.23	1179	1362	95.89	559	918	86.05	86	67.9	89.64	1168	1386	3692
OsIPC08050019	85.79	915	793	85.53	919	779	84.83	916	714	87.4	127	125	85.68	915	785	3027
OsIPU00009390	97.24	217	359	96.77	217	351	98.95	474	900	92.31	39	46.1	97.7	217	367	511
OsIPC08070076	96.25	400	674	96	400	666	96.71	761	1300	89.53	86	99.6	96.25	400	674	757
OsIPC12110158	93.39	514	712	100	268	531	92.61	514	680	89.32	103	109	99.46	742	1431	741
OsIPC02090132	91.6	524	634	97.2	963	1679	93.92	395	585	100	23	46.1	96.67	961	1635	974
OsIPC12200199	89.12	533	573	88.93	533	565	96.56	4533	7636	90.71	140	167	97.87	4037	7200	4645
OsIPC01210065	89.43	946	1068	99.85	1350	2660	89.42	945	1070	91.98	162	218	89.52	945	1078	2872
OsIPC08060135	86.58	1729	1570	90.78	759	950	99.02	2342	4442	95.92	49	81.8	86.58	1729	1570	2341
OsIPU00009671	86.44	435	369	85.49	448	355	85.59	458	367	89.8	49	58	90.77	455	581	619
OsIPC05240014	89.15	433	472	89.38	433	480	99.43	703	1362	92.68	82	115	89.38	433	480	703
OsIPC01140225	91.14	1365	1748	92.46	1923	2654	90.61	1363	1689	100	25	50.1	90.24	1916	2327	3203
OsIPC11270264	97.84	555	997	92.63	339	434	97.12	555	965	92.06	63	85.7	97.59	748	1340	1125
OsIPC06260036	94.26	871	1322	98.37	3493	6464	97.02	3595	6276	81.9	337	214	98.02	3594	6556	6507
OsIPC04040133	89.32	206	210	83.51	570	379	82.14	784	428	96.3	27	46.1	81.43	910	476	1405
OsIPC11200046	97.13	766	1340	96.31	1031	1740	98.76	2905	5461	88.14	59	61.9	98.76	2908	5475	2907
OsIPU00009681	100	33	65.9	94.41	143	220	100	33	65.9	93.46	107	157	100	240	476	1526
OsIPC07170085	88.25	332	311	87.44	621	569	89.12	331	309	100	28	56	88.25	332	311	751
OsIPC11130034	96.9	613	1063	95.83	936	1562	93.38	937	1382	100	23	46.1	89.56	939	1088	1001
OsIPC07120151	94.16	308	468	99.3	1005	1929	96.43	1007	1687	92.59	81	105	89.77	567	676	1005
OsIPU00004787	95.2	458	733	100	546	1082	95.2	458	733	94.34	53	81.8	94.54	458	710	941
OsIPC01430043	96.66	419	692	96.66	419	692	96.65	418	690	92.5	120	159	96.89	418	706	874
OsIPC07080113	93.97	763	1148	93.97	763	1148	93.32	763	1100	87.5	48	48.1	93.97	763	1148	824
OsIPC02110146	92.33	873	1150	92.21	873	1142	92.98	840	1150	93.51	77	113	98.83	1878	3519	1875
OsIPC04010175	92.77	83	109	99.62	521	1011	93.91	509	767	100	24	48.1	92.25	374	515	539
OsIPC01130028	98.33	418	773	99.05	734	1400	97.29	737	1298	91	100	119	97.85	418	757	734
OsIPC01030126	93.21	501	724	93.01	501	716	98.75	798	1503	92.86	70	91.7	91.73	653	868	1823
OsIPC08210040	95.71	420	682	94.82	849	1346	94.3	421	626	100	37	73.8	95.48	420	674	846
OsIPC05050073	93.96	762	1128	99.9	1986	3921	95.3	937	1467	87.57	169	161	96.2	1025	1695	5508
OsIPC12060039	93.63	455	640	98.03	2280	4161	96.55	2378	4050	85.9	78	67.9	93.89	458	654	4567
OsIPC11200068	91.26	744	924	98.5	733	1350	90.75	746	890	100	23	46.1	91.39	743	928	733
OsIPC02070098	91	422	519	96.89	1638	2845	96.29	3693	6141	96.97	33	58	90.76	422	509	4128
OsIPU00009687	91.14	158	202	91.14	158	202	95.26	612	1003	100	38	75.8	91.77	158	210	612
OsIPC12150117	98	450	809	99.13	3558	6766	86.09	906	753	85.54	166	139	98.9	1815	3406	3553
OsIPC10170103	89.62	530	593	99.49	990	1923	96.96	1646	2859	86.39	147	127	89.14	764	809	1761
OsIPC12200148	89.18	1552	1737	94.12	1530	2305	88.43	2091	2252	88.31	77	81.8	84.1	3019	2139	4727
OsIPC06050007	92.86	196	270	98.23	958	1758	93.43	198	289	85.42	96	79.8	92.86	196	270	994
OsIPC01090057	90.72	722	839	99.89	2777	5473	94.97	2266	3556	85.84	219	188	91	722	854	4931
OsIPC12270056	96.23	424	698	98.83	767	1441	96.1	770	1257	94.74	76	119	96.69	423	710	1681
OsIPC04160110	90.25	677	795	90.25	677	795	91.91	766	991	91.23	57	73.8	92.62	420	571	1215
OsIPC07220197	88.07	1383	1336	99.28	2089	4024	88.87	1671	1727	84.33	134	99.6	88.7	1381	1400	2093
OsIPC03360046	93.43	487	704	99.46	3728	7194	93.63	487	712	91.05	257	319	93.22	487	696	5291
OsIPC12170136	99.32	444	848	99.79	481	948	84.87	119	93.7	90.48	42	52	92.12	838	1098	2738
OsIPC06020034	88.68	265	287	88.84	484	515	89.76	127	149	88.51	87	85.7	81.91	1045	529	1559
OsIPC09110192	91.86	934	1227	95.03	724	1136	98.38	1793	3301	82.87	683	383	99.78	1794	3509	1807
OsIPC11250007	82.27	609	351	98.69	1838	3463	93.77	1123	1673	97.62	42	75.8	99.24	1838	3542	1838
OsIPC08030058	97.85	233	414	98.81	1005	1855	93.54	681	950	100	27	54	97.85	233	414	1044
OsIPC12170223	90.25	892	1090	91.59	892	1185	91.58	891	1183	82.29	96	56	90.25	892	1082	914
OsIPC05100025	88.65	1101	1176	88.92	1101	1199	94.61	575	898	95.83	24	40.1	96.75	1201	2072	1191
OsIPC01410075	86.06	775	646	98.94	1035	1953	97.58	1035	1842	95.83	24	40.1	97.78	1034	1853	1031
OsIPC01290056	87.99	358	319	97.45	314	559	92.41	224	309	88.29	205	216	98.58	422	789	612
OsIPC12270019	94.08	693	1001	99.24	1582	3031	92.28	1231	1624	88.46	78	83.8	94.08	693	1001	1700
OsIPC04020159	95.39	607	973	96.38	607	1021	97.35	679	1203	83.47	121	81.8	93.39	756	1070	3394
OsIPC06210053	92.59	432	581	98.88	447	846	92.82	432	589	81.91	188	73.8	97.99	447	815	1016
OsIPC11240021	94.45	1387	2125	94.59	1387	2141	95.24	1387	2214	89.76	205	240	98.25	4575	8393	5491
OsIPC04170124	90.81	1317	1582	90.64	1314	1556	94.58	849	1320	85.99	207	157	90.81	1317	1582	5822
OsIPC05070070	96.77	372	634	99.26	1620	3122	97.18	1629	2857	94.94	79	125	96.77	372	634	1765
OsIPC05050099	89.84	443	525	98.58	564	1041	93.97	564	833	100	19	38.2	93.5	446	634	564
OsIPC06230090	84.29	1305	890	98.8	5814	10980	93.78	1737	2611	85.47	172	121	84.67	1305	930	5965
OsIPC03190083	90.77	585	720	99.4	663	1283	91.11	585	735	89.19	37	42.1	92.22	591	801	663
OsIPC01210056	91.04	1272	1536	98.76	1855	3497	96.03	780	1281	100	24	48.1	91.34	1270	1550	2030
OsIPC11230286	92.74	1831	2567	99.78	4001	7846	87	3432	3174	84.08	710	509	90.83	2116	2650	3998
OsIPC06210025	93.34	601	856	95.54	2132	3467	94.44	1366	2036	98.41	63	117	93.34	601	856	2106
OsIPC07080080	89.4	585	660	96.25	1121	1852	98.28	583	1061	87.34	79	77.8	98.96	1054	1986	2071
OsIPC04220073	97.45	431	759	99.44	1791	3424	94.66	1479	2228	88.05	293	295	94.82	1177	1826	1790
OsIPC02180045	93.22	1210	1727	98.46	2010	3727	92.54	965	1332	88.24	68	71.9	92.63	1493	2068	2009
OsIPC06140037	91.96	1045	1382	98.95	1044	1982	98.18	1044	1919	100	23	46.1	97.99	1044	1903	1044
OsIPC11170093	87.66	381	385	99.75	3229	6306	87	554	541	84.27	553	394	85.35	546	460	3284
OsIPU00009699	93.13	742	1066	92.86	742	1051	95.42	742	1201	82.84	268	167	95.89	730	1209	742
OsIPC01440007	89.72	428	504	98.92	740	1403	89.95	428	511	82.61	207	125	89.95	428	511	821
OsIPC06240009	94.38	445	676	94.38	445	676	97.99	3677	6681	87.13	342	329	94.38	445	676	5852
OsIPC09060087	94.27	1047	1592	100	2729	5410	94	1083	1631	94.74	38	52	94.3	1087	1663	2729
OsIPC06050013	93.4	1757	2543	99.87	2235	4383	95.99	2096	3487	83	553	339	93.4	1757	2543	2518
OsIPC02090062	92.04	628	848	99.67	605	1183	99.34	605	1168	85.21	142	97.6	92.04	628	848	605
OsIPC08250001	86.24	1272	1080	86.24	1272	1080	93.42	562	817	83.97	262	172	86.24	1272	1080	4431
OsIPC04150095	92.47	996	1372	92.47	996	1372	93.42	988	1437	90.14	71	85.7	92.55	685	957	1012
OsIPC12180051	92.71	480	634	98.2	1332	2460	85.83	247	196	82.2	264	121	97.48	1347	2393	1331
OsIPC11170231	94.87	1208	1879	95.11	1207	1899	94.62	1208	1844	91.23	114	147	94.96	1210	1901	1657
OsIPC11180134	95.68	301	470	99.81	522	1027	90.52	116	151	90.91	55	69.9	90.27	442	507	623
OsIPC04010026	91.97	635	890	99.8	501	985	92.66	545	765	85.84	113	85.7	89.45	1043	1298	956
OsIPC11280078	87.64	3082	3067	88.65	1921	2064	100	44	87.7	92.59	54	75.8	80.96	1124	531	3091
OsIPU00009711	92.86	140	190	92.81	139	188	92.86	140	190	91.89	37	50.1	93.57	140	198	1209
OsIPC11010015	95.61	524	842	94.56	883	1368	98.96	863	1639	100	19	38.2	98.96	863	1639	863
OsIPC12160230	83.81	1297	874	86.26	1106	987	83.57	2812	1907	85.71	70	60	84.08	2399	1784	3163
OsIPC10030012	87.5	512	515	96.06	508	858	95.29	510	827	86.15	65	58	87.89	512	537	743
OsIPC12100058	99.76	418	821	99.52	1047	2028	94.29	420	618	91.11	90	107	98.33	420	761	1578
OsIPC04080151	87.8	705	694	88.23	705	718	90.98	809	971	95.83	24	40.1	88.23	705	718	905
OsIPC08050029	90.76	563	704	93.37	558	791	92.8	250	339	84.55	246	170	93.91	558	815	1110
OsIPC08200018	89.85	335	396	98.15	1517	2742	97.59	995	1768	85.19	108	87.7	98.35	1516	2777	2318
OsIPC02230052	87.8	418	398	98.8	666	1249	95.83	672	1110	91.43	70	91.7	97.3	666	1176	972
OsIPC01150068	93.58	467	682	89.41	784	862	87.75	1053	1023	88.51	148	159	93.58	467	682	5747
OsIPC12190151	92.19	320	428	98	2045	3709	93.03	287	410	84.84	244	184	97.2	2070	3632	3487
OsIPU00009042	95.74	141	232	93.53	139	204	94.33	141	216	100	19	38.2	96.48	142	234	540
OsIPC02250224	95.34	193	305	98.79	2652	5003	94.92	197	305	92.59	81	113	98.42	2652	4924	2773
OsIPC11270172	87.31	717	668	95.4	500	799	89.95	577	668	91.76	85	105	87.45	717	676	3659
OsIPC09130104	99.78	454	892	97.46	906	1637	92.92	1088	1588	96.15	26	44.1	100	454	900	1067
OsIPC01220079	89.88	326	410	99.01	504	952	87.62	533	537	84.21	190	135	89.26	326	394	630
OsIPC12170028	90.56	816	991	81.76	329	147	90	100	119	89.71	68	73.8	91.18	816	1037	859
OsIPC10160009	92.77	346	490	98.13	1446	2629	94.07	1096	1629	97.87	47	85.7	96.86	1113	1923	1644
OsIPC09120252	92.69	424	569	92.09	430	535	93.81	404	567	100	27	54	87.37	198	178	1363
OsIPC10030002	94.53	1116	1719	99.67	4300	8413	98.01	1107	2020	94.74	38	60	98.82	4580	8643	6044
OsIPC11040096	98.84	430	807	99.58	956	1850	95.59	544	880	88.73	71	71.9	98.66	893	1655	954
OsIPC10030005	94.39	1033	1570	99.12	1028	1959	94.6	1037	1598	93.51	77	113	94.48	1033	1578	1028
OsIPC10160107	98.37	429	795	99.91	1102	2177	98.82	1102	2074	95.74	47	77.8	99	1102	2097	1102
OsIPC11230138	91.76	595	791	92.61	595	831	93.61	595	870	83.33	240	137	91.76	595	791	594
OsIPC07140145	92.87	505	716	100	504	999	96.63	504	856	95.83	24	40.1	92.28	505	692	530
OsIPC10080077	88.81	420	436	99.1	221	422	98.32	595	1092	94.74	38	60	98.65	517	969	595
OsIPC09130123	88.84	251	278	93.72	191	283	88.3	282	291	100	29	58	93.19	191	268	838
OsIPC04190017	90.41	1355	1626	99.34	1818	3501	92.39	1341	1822	84.52	239	180	90.13	1357	1602	2178
OsIPC06190001	93.51	2651	3846	99.51	4277	8312	96.43	3168	5327	90.91	77	89.7	91.45	2597	3322	4460
OsIPC01140245	88.26	511	504	96.84	602	1039	87.87	511	488	100	23	46.1	96.35	603	1011	1324
OsIPU00009725	96.1	77	129	96.1	77	129	93.67	79	117	89.18	388	436	99.68	625	1223	625
OsIPC07110126	88.68	751	815	97.07	751	1314	88.68	751	801	100	20	40.1	97.47	751	1338	751
OsIPC07140077	94.93	967	1479	95.93	1229	2008	95.06	1215	1909	86.47	170	125	95.23	965	1505	1273
OsIPC09080090	95	620	983	95.81	620	1023	95	620	975	80.09	231	93.7	96.13	620	1039	620
OsIPU00000184	93.48	184	264	99.09	441	842	91.45	737	948	85.04	127	93.7	90.23	215	252	3811
OsIPC03110002	98.47	784	1459	97.96	784	1427	97.3	779	1362	92.16	791	1055	98.09	784	1435	1347
OsIPC01230003	91.94	906	1217	96.53	980	1626	88.87	1474	1592	88.89	117	121	93.21	1104	1578	2712
OsIPC06110057	90.07	534	634	90.26	534	642	90.26	534	642	87.85	543	549	90.07	534	634	746
OsIPC07110035	94.86	1828	2827	99.41	1871	3606	96.97	957	1651	96.43	28	48.1	94.97	1828	2843	1870
OsIPC10100064	95.74	305	490	99.08	650	1233	96.78	653	1100	90.7	43	54	91.42	408	519	650
OsIPC08170062	97.66	471	846	99.88	807	1592	94.9	471	743	88.17	93	97.6	97.66	471	846	1900
OsIPC11280387	87.5	1576	1461	99.85	6663	13120	84.14	1929	1368	80.78	1462	674	89.78	1116	1213	6662
OsIPU00009740	91.89	222	278	91.89	222	278	97.88	851	1536	91.87	123	149	87.09	364	325	1652
OsIPC07070070	96.11	643	1063	97.46	118	210	96.12	645	1066	92.31	39	54	98.28	116	214	758
OsIPC07210035	85.39	917	755	98.08	834	1520	84.43	912	686	79.72	434	167	98.99	891	1695	1886
OsIPC04170001	93.33	195	283	90.25	472	563	94.36	195	299	84.08	446	313	91.08	471	601	575
OsIPC07150076	90.31	712	890	90.87	723	898	92.05	717	946	100	19	38.2	90.45	712	898	776
OsIPC04220061	95.64	344	563	97	933	1631	93.96	778	1152	100	25	50.1	95.64	344	563	914
OsIPC04320062	93.11	682	979	99.85	682	1344	88.46	182	194	87.7	683	680	93.11	682	979	682
OsIPU00006636	95.02	824	1289	99.22	2950	5656	89	491	529	89.63	270	305	98.07	1500	2748	3746
OsIPC06080107	87.36	1108	1078	86.59	1253	1160	97.7	1433	2565	88.6	272	293	87.14	1516	1435	6090
OsIPC11260036	87.42	159	143	98.82	844	1580	86.84	152	129	100	21	42.1	87.42	159	143	842
OsIPC12160266	89.86	1499	1744	89.74	1501	1740	89.47	1501	1709	80.14	287	117	89.92	1488	1748	2078
OsIPC01150025	84.9	298	234	97.08	960	1681	97.4	960	1693	91.84	49	65.9	86.35	249	224	960
OsIPC10050243	89.53	678	735	97.52	968	1721	88.81	670	706	84.63	397	287	94.01	969	1451	1290
OsIPC03170049	82.87	2440	1455	96.01	2505	4153	96.96	2497	4324	96.3	27	46.1	97.31	1822	3223	2683
OsIPC12160033	92.08	644	872	99.08	1085	2074	84.87	337	258	85.54	242	180	89.03	848	969	1080
OsIPC12080034	93.17	703	985	99.25	797	1532	98.62	797	1485	96.55	29	50.1	98.87	797	1501	1203
OsIPC02150012	87.24	392	335	99.71	691	1354	98.93	1582	2993	88.27	179	167	99	1305	2478	3269
OsIPC04180207	92.77	913	1267	99.91	7490	14770	92.51	1469	2004	86.67	780	688	97.14	4368	7626	9941
OsIPC11250011	88.43	484	486	87.81	484	462	87.42	485	440	88.41	207	212	88.6	430	456	2854
OsIPC08240026	93.8	371	533	91.34	127	165	93.03	373	507	85.25	278	180	93.8	371	533	920
OsIPC05070069	87.86	1021	1092	98.09	995	1846	96.11	1003	1687	87.54	321	329	87.95	1021	1100	995
OsIPC06220096	89.02	346	357	89.02	346	357	91.05	458	567	96.26	107	180	89.02	346	357	763
OsIPC12060119	93.73	415	617	99.11	561	1072	98.57	1047	1957	91.63	227	299	90.4	573	690	1042
OsIPC11260289	93.32	374	533	97.97	394	694	98.61	722	1352	93.75	32	48.1	93.46	367	539	779
OsIPC12060165	96.75	493	837	99.19	1112	2125	98.47	1112	2070	93.6	125	184	93.53	139	204	1112
OsIPC07180019	84.9	576	432	99.47	757	1461	84.72	576	418	91.48	176	230	84.4	577	400	757
OsIPC08110021	85.25	746	597	98.8	1171	2179	97.77	851	1520	84.06	502	339	85.19	770	585	1170
OsIPC01220109	92.65	1183	1600	99.26	5422	10400	95.25	2044	3271	90.74	54	60	98.91	5420	10230	6112
OsIPC06220066	95.94	468	771	95.94	468	771	95.72	467	769	100	32	63.9	95.3	468	741	2915
OsIPU00002129	100	24	48.1	95.28	381	605	100	23	46.1	100	22	44.1	100	23	46.1	1422
OsIPC12170033	82.85	344	206	81.79	681	357	95.05	1515	2389	82.24	152	87.7	80.5	995	432	1514
OsIPC04100002	95.5	400	666	96.23	716	1221	97.89	521	946	94.36	319	490	95.25	400	658	839
OsIPC11280025	92.95	638	882	99.33	1192	2300	95.42	1792	2894	90.94	331	418	99.02	1127	2147	1790
OsIPC12160066	97.41	116	206	98.7	154	281	98.37	918	1693	100	20	40.1	96.92	130	218	1146
OsIPU00009758	97.09	172	301	86.82	258	232	83.77	265	192	100	26	52	97.67	172	309	1354
OsIPC11230115	85.36	724	579	92.03	828	1112	91.25	834	1070	85.37	581	474	85.36	724	579	831
OsIPC10130043	92.34	627	864	96.57	1428	2456	88.85	978	1102	85.4	137	113	96.05	1368	2298	2079
OsIPC11180015	96.96	428	739	98.08	1925	3503	97.18	426	749	87.37	95	93.7	97.67	1847	3316	1926
OsIPC06130097	94.88	469	753	99.09	2411	4619	98.48	1583	2956	100	22	44.1	98.27	2018	3751	2424
OsIPU00009761	86.99	415	371	87.23	415	379	83.52	540	331	83.33	144	95.6	85.43	501	389	5071
OsIPC03230137	87.04	571	537	99.82	571	1124	98.85	521	985	96.43	28	48.1	87.97	557	565	628
OsIPU00001877	93.33	30	44.1	95.58	1199	1949	91.67	36	48.1	93.33	30	44.1	89.74	39	46.1	1199
OsIPU00001559	93.02	43	61.9	98.02	757	1398	93.02	43	61.9	100	21	42.1	93.02	43	61.9	1064
OsIPC06150041	90.26	1109	1318	97.81	1003	1800	94.14	1007	1538	96.43	28	48.1	97.02	1007	1750	1169
OsIPC04060233	91.81	977	1346	98.8	1255	2379	94.06	977	1487	89.16	203	220	92.02	977	1362	1246
OsIPC03160143	88.15	920	924	97.6	2378	4268	89.46	920	1055	83.15	267	170	96.72	2377	4080	2368
OsIPC06230219	91.83	1408	1842	91.69	1299	1671	96.19	341	565	90.76	249	303	91.83	1408	1842	8549
OsIPC06250012	98.85	260	492	98.85	260	492	98.46	260	484	86.71	143	125	98.46	260	484	947
OsIPC08180102	90.38	603	720	95.8	1118	1863	89.67	581	646	91.14	79	101	90.55	603	728	1094
OsIPC11220103	90.68	644	763	88.51	653	686	87.57	354	333	93.75	64	95.6	87.5	656	652	954
OsIPC04190070	95.66	622	987	98.96	1247	2373	97.63	632	1134	86.76	423	367	97.64	1483	2639	1487
OsIPC07210119	91.3	345	402	98.25	1256	2284	90.56	339	402	91.95	87	117	91.3	345	402	1293
OsIPC11200057	88.26	622	591	95.49	377	617	99.65	2591	5057	89.63	135	159	98.26	3383	6225	7519
OsIPC08090171	94.57	497	763	98.01	654	1178	95.24	651	1031	85.66	279	228	94.97	497	779	4091
OsIPC08090080	98.77	407	751	98.28	407	735	99.58	951	1838	87.5	56	48.1	98.77	407	751	950
OsIPC11090106	89.61	1550	1788	89.59	1546	1780	90	1550	1836	92.86	28	40.1	89.58	1555	1782	2076
OsIPC12070008	97.97	394	718	98.42	379	696	86.84	190	170	86.27	153	129	97.13	1569	2777	2785
OsIPC10160018	95.37	367	593	97.91	1579	2853	96.27	1580	2662	88.24	68	71.9	94.81	366	575	2679
OsIPC04110022	90.4	823	997	90.89	823	1029	92.57	834	1154	100	19	38.2	84.85	1413	1080	2253
OsIPU00009770	94.82	193	303	96.7	182	313	83.89	478	379	87.74	106	99.6	85.33	484	438	2332
OsIPC07180080	90.73	496	618	99.9	1050	2074	91.33	496	642	89.32	103	109	97.64	1059	1909	1050
OsIPU00003844	99.18	122	234	99.7	661	1294	99.17	604	1158	89.61	77	89.7	96.77	558	965	788
OsIPU00006482	96.3	946	1590	98.94	940	1784	98.59	919	1711	79.69	384	133	96.39	941	1618	942
OsIPC04060225	90.06	1721	2060	89.88	1720	2050	90.06	1720	2066	82.23	242	111	99.86	4247	8373	4247
OsIPC02250003	91.09	1279	1626	97.98	893	1628	92.58	1280	1776	100	20	40.1	98.79	1819	3431	2404
OsIPC02110082	90.85	973	1233	94.85	970	1526	93.93	972	1451	90.24	41	50.1	90.85	973	1239	978
OsIPU00009780	93.69	301	446	94.69	207	323	92.11	38	52	100	21	42.1	90.45	157	184	502
OsIPC04180195	93.09	1128	1612	96.43	1318	2234	94.05	2201	3318	82.4	1074	632	99.5	2773	5380	2772
OsIPC01240126	93.22	855	1185	93.1	855	1170	93.62	988	1398	87.01	77	73.8	90.89	856	1051	1592
OsIPC12070104	93.82	1779	2597	99.17	2177	4157	89.53	172	198	89.18	194	218	93.82	1779	2597	3406
OsIPC09070063	92.42	831	1110	99.96	2496	4940	89.6	1077	1257	90.32	155	180	92.42	831	1110	2496
OsIPU00001309	95.93	172	285	100	672	1332	91.37	255	311	96.3	27	46.1	95.91	171	283	674
OsIPC01080054	92.59	2374	3324	90.52	2510	3126	89.77	2472	2908	87.14	70	67.9	90.84	2467	3110	2831
OsIPC03180024	93.53	1174	1687	99.81	6341	12470	93.54	1176	1695	85.96	406	359	93.53	1174	1687	6341
OsIPU00000545	94.03	871	1302	97.59	871	1548	93.46	871	1255	93.22	59	85.7	93.92	871	1294	865
OsIPC11200145	94.77	440	682	90.02	822	967	89.89	821	957	82.08	279	157	95	440	690	3741
OsIPU00005260	99.34	455	878	99.77	884	1737	97.06	849	1471	87.93	116	119	99.89	884	1744	1075
OsIPC07220234	91.04	1541	1917	99.71	1729	3380	98.22	1289	2363	87.5	64	63.9	91.17	1540	1929	1729
OsIPC08100093	87.79	475	490	99.62	1317	2565	99.31	1309	2524	91.01	89	113	85.62	598	504	3215
OsIPC01380033	99.72	352	690	96.97	1385	2444	97.81	1234	2210	88.06	335	337	95.99	474	775	1384
OsIPC08250008	92.45	1391	1875	92.45	1391	1875	92.86	1428	1966	96.72	61	105	92.52	1391	1883	5264
OsIPU00002062	100	21	42.1	93.92	625	924	100	21	42.1	96.15	26	44.1	100	21	42.1	959
OsIPC12040028	91.07	515	632	91.6	1083	1439	91.63	514	652	84.59	279	170	91.6	1083	1429	1032
OsIPC07120067	93.11	639	912	96.82	1291	2232	92.68	642	898	86	200	167	97.98	1384	2545	1951
OsIPC09110064	84.63	592	446	99.59	2928	5701	84.94	591	460	90.53	95	117	84.8	592	454	2928
OsIPU00009787	86.43	560	478	85.44	563	442	98.1	842	1542	86.78	227	206	86.43	560	478	1279
OsIPC08070004	89.01	1675	1814	99.93	2714	5356	95.19	1828	2912	87.65	907	900	89.01	1675	1814	2714
OsIPC12190148	96.71	243	416	99.57	3046	5929	90.14	345	416	86.81	182	172	99.54	1953	3784	3057
OsIPC08170231	88.07	1283	1340	97.78	1128	2016	89.93	864	969	86.62	157	137	97.87	1126	2012	2883
OsIPC06230192	89.26	391	414	99.4	665	1271	91.52	330	424	87.13	202	194	89	391	406	797
OsIPU00004453	97.13	1361	2363	99.09	1429	2702	91.14	1309	1659	93.55	31	46.1	97.52	848	1499	1488
OsIPC01170109	94.91	373	581	98.23	1643	3003	94.64	373	573	89.44	360	410	98.57	1185	2190	2826
OsIPC08200139	86.58	544	555	92.31	533	745	90.67	225	301	83.33	234	167	89.42	274	319	549
OsIPU00008780	95.19	187	291	98.23	226	408	97.55	163	283	100	25	50.1	95.7	186	289	1482
OsIPC04140142	95.1	388	618	94.7	396	618	93.48	598	894	84	200	143	87.79	262	234	3716
OsIPU00009794	88.82	161	176	88.82	161	176	92.06	126	170	93.48	46	67.9	88.2	161	168	520
OsIPC08060179	89.04	803	858	91.4	779	983	89.9	802	928	100	26	52	87.89	867	850	1663
OsIPC04030123	87.94	821	846	98.14	1345	2472	91.63	693	900	100	29	58	97.7	1346	2411	1342
OsIPU00009797	90.42	637	759	92.88	323	458	95.14	1522	2418	100	35	69.9	90.42	637	759	1508
OsIPC08090175	92.5	1106	1532	99.56	903	1750	93.48	1105	1604	90.58	711	860	96.15	832	1380	8304
OsIPC04120029	99.75	407	799	99.75	407	799	99.26	407	775	96.3	27	46.1	99.75	407	799	1412
OsIPC01390059	89.68	678	767	89.47	684	741	89.34	694	753	82.63	472	285	89.82	678	775	7259
OsIPC11060055	88.89	378	442	99.67	1531	2995	87.85	395	428	87.04	108	99.6	93.45	290	422	1531
OsIPC02110086	94.53	311	462	100	496	983	98.38	432	791	100	27	54	94.53	311	462	578
OsIPC07180054	94.78	689	1078	99.54	3461	6754	95.16	951	1518	88.86	1050	1174	94.81	693	1086	4777
OsIPC10110084	94.63	577	856	99.86	701	1382	95.17	518	813	87.67	73	65.9	95.15	577	870	736
OsIPC11240315	83.74	326	202	83.44	326	194	94.67	1031	1580	96.97	33	58	80.48	420	167	1597
OsIPU00005351	94.11	968	1439	94.51	966	1473	92.6	635	880	92.16	51	69.9	89.53	611	698	1845
OsIPC05020047	93.98	997	1473	98.96	1829	3451	96.95	1834	3134	85.02	908	710	94.08	997	1481	1827
OsIPC01180057	90.5	968	1217	90.39	968	1217	89.07	970	1112	80.45	358	155	89.98	968	1185	1216
OsIPC09090003	97.07	888	1546	99.86	1438	2835	96.37	1406	2369	89.94	338	400	96.73	1438	2454	2399
OsIPC11120045	90.37	675	821	95.88	972	1602	86.99	984	896	100	22	44.1	91.57	676	878	1464
OsIPC12200197	94.35	761	1152	91.35	983	1289	96.98	728	1273	100	21	42.1	92.17	983	1352	1911
OsIPC12200006	87.53	2542	2462	87.33	2542	2422	86.27	2556	2246	86.98	430	406	86.82	2557	2349	13070
OsIPC02070297	90.45	848	1041	90.24	850	1023	97.72	1227	2228	90.55	127	143	90.35	850	1031	2925
OsIPU00004843	90.99	333	387	90.69	333	379	90.88	329	387	86.59	82	77.8	90.99	333	387	1189
OsIPC07030022	90.52	591	739	97.63	676	1213	95.55	584	959	88.42	190	178	95.25	589	926	1075
OsIPC07220097	91.86	381	488	91.86	381	488	92.13	381	492	100	28	56	91.86	381	488	1812
OsIPC04020243	90.44	1318	1582	90.65	1316	1608	89.05	2284	2472	90.86	197	248	88.95	2109	2264	2259
OsIPC12250021	90.4	250	291	99.89	2642	5214	87.15	249	242	91.6	131	165	90.8	250	291	2745
OsIPC07140083	93.82	1488	2226	98.87	1586	3013	98.1	1475	2694	89.13	46	52	93.82	1489	2222	1755
OsIPC08080067	82.01	289	161	93.07	231	331	95.8	1239	2014	88.64	44	48.1	79.12	661	224	1310
OsIPC08100111	94.54	458	710	100	1033	2048	100	1033	2048	87.65	413	394	94.54	458	710	1033
OsIPC10180056	98.88	89	168	99.15	2008	3822	97.85	1209	2155	93.94	33	50.1	89.83	177	186	2110
OsIPU00000628	100	70	139	99.28	971	1863	90.08	726	811	90.74	54	67.9	88.74	941	955	971
OsIPC11290030	92.06	630	827	92.46	597	811	92.33	626	829	87.65	81	81.8	92.06	630	827	697
OsIPC11010010	95.26	759	1209	97.23	973	1699	87.05	363	345	97.73	44	79.8	92.79	818	1152	2767
OsIPC12120099	90.33	900	1100	91.69	902	1193	91.43	899	1178	100	24	48.1	87.35	1376	1358	1551
OsIPC04180161	95	420	660	90.02	441	519	91.74	1332	1683	89.24	251	283	99.49	5721	11080	6254
OsIPC04220045	92.12	165	216	87.19	406	337	84.84	607	450	85.47	172	143	99.32	588	1126	587
OsIPC04090091	87.1	597	571	97.33	1012	1790	87.49	871	850	88.79	107	95.6	91.39	511	642	6219
OsIPC06230089	85.53	553	418	99.28	552	1063	83.7	552	373	90.38	52	63.9	84.99	553	394	1228
OsIPC01160134	91.49	1058	1376	98.11	1061	1945	97.16	1058	1859	96.77	31	54	91.97	1058	1415	1061
OsIPC02260059	88.66	591	613	99.27	6003	11540	86.24	516	446	82.36	873	517	98.82	6018	11350	6003
OsIPC06030044	89.4	1151	1285	93.61	1143	1635	89.92	1151	1340	83.56	225	101	88.18	1151	1197	1108
OsIPC07110135	92.04	691	904	91.56	687	876	92.57	686	930	87.84	74	67.9	98.89	990	1875	1154
OsIPC11230048	91.82	1211	1576	99.63	1345	2613	96.31	569	961	93.55	31	46.1	91.82	1211	1576	1343
OsIPC09010059	94.1	780	1181	99.37	952	1840	97.32	2163	3820	95	60	95.6	98.53	952	1776	2948
OsIPC06150001	85.99	828	686	90.83	578	712	84.48	1231	884	92.5	80	95.6	83.77	1134	743	1343
OsIPC03270048	94.61	1039	1594	97.26	1021	1786	98.14	1557	2847	86.5	452	379	96.79	996	1721	5371
OsIPC11240037	92.17	166	216	92.12	165	214	98.03	2235	4050	85.19	162	91.7	91.62	167	202	2234
OsIPC03240068	86.57	201	184	86.57	201	184	99.2	1000	1919	90.43	94	107	86.57	201	184	1000
OsIPC11060029	95.36	302	482	96.22	1164	1963	94.29	140	214	89.61	77	89.7	93.84	1168	1717	1156
OsIPC02250110	96.48	540	912	96.46	536	904	95.92	539	886	92.05	88	119	96.48	540	912	3211
OsIPC01170071	89.8	735	854	90.81	707	872	89.93	735	862	83.08	727	418	89.8	735	854	5399
OsIPC11240247	96.73	306	519	94.77	306	472	93.33	570	811	87.29	118	115	97.76	1072	1911	1646
OsIPC07160097	92.06	252	349	95.36	366	615	98.76	644	1201	100	20	40.1	92.06	252	349	642
OsIPC01300052	92.1	797	1074	90.67	804	999	97.83	782	1419	100	23	46.1	91.17	736	942	776
OsIPC01020010	91.09	741	926	99.73	731	1433	92.01	738	975	92.92	113	153	90.55	741	900	731
OsIPC09010016	89.21	834	932	99.22	3951	7529	98.25	3479	6383	87.26	832	809	89.7	835	957	3946
OsIPC01340024	87.99	1266	1277	99.1	8539	16230	90.79	2366	2936	84.22	1584	1098	90.79	2366	2944	8589
OsIPC02170056	93.4	561	803	93.4	561	803	93.57	560	817	81.67	551	276	93.4	561	803	564
OsIPC01150217	92.98	1182	1687	98.89	1176	2228	97.79	1176	2125	100	20	40.1	93.32	1182	1715	1176
OsIPC01140314	93.56	450	654	97.63	465	835	97.5	1557	2753	95.24	42	67.9	92.17	447	601	1554
OsIPC03010027	97.16	529	920	97.73	529	938	97.09	447	775	89.8	49	58	97.16	529	920	529
OsIPC11280016	88.04	184	196	97.6	960	1727	98.32	953	1768	89.84	128	135	97.92	960	1750	1199
OsIPC03240080	87	1200	1061	99.48	1548	2999	95.81	1146	1869	86.04	265	204	86.87	1188	1023	6147
OsIPC02070091	90.56	773	961	93.18	381	535	91.28	321	400	100	24	48.1	90.84	633	813	944
OsIPC07140017	92.32	912	1223	99.32	1022	1970	89.13	690	765	89.47	38	44.1	99.57	922	1796	1022
OsIPC09010077	87.02	2326	2196	99.42	3114	5999	98.59	3118	5816	85.43	2320	1895	87.06	2326	2204	3266
OsIPU00009829	81.31	337	121	82.21	208	103	96.46	1271	2137	100	24	48.1	98.58	1268	2371	1268
OsIPC08170139	86.25	909	799	85.89	900	765	86.14	909	793	82.65	98	52	86.36	909	807	1441
OsIPC10150050	89.24	576	618	99.13	1946	3747	98.76	566	1059	87.93	116	111	89.24	576	618	1957
OsIPC01160003	93.05	489	684	92.84	489	676	95.62	480	771	100	20	40.1	92.81	487	672	501
OsIPC11050098	90.27	586	684	99.2	1000	1919	94.08	1065	1600	92.96	213	303	95.28	1059	1679	1708
OsIPC01110048	89.17	702	797	99.73	746	1455	90.31	702	860	93.75	32	48.1	89.17	702	797	746
OsIPC11270267	88.38	284	301	99.53	6227	12080	87.01	308	293	85.06	174	139	88.85	287	315	9692
OsIPC10160011	89.84	2175	2587	89.7	2175	2563	96.29	674	1110	80.24	253	105	99.27	2450	4712	4645
OsIPC10130022	92.05	516	690	92.66	504	694	92.93	509	704	88.89	63	69.9	98.88	625	1170	1182
OsIPC05200037	89.83	649	741	95.3	638	1021	88.76	801	884	100	26	52	93.59	686	1001	902
OsIPU00004815	91.76	631	864	95.79	642	1065	93.61	642	954	83.96	106	75.8	91.28	642	844	1038
OsIPC07120154	96.43	420	692	96.44	421	686	96.19	420	684	96	25	42.1	99.69	1276	2498	1276
OsIPC06010065	88.22	552	525	88.22	552	525	87.92	770	749	95.83	24	40.1	87.55	771	729	749
OsIPC11280024	95.73	375	609	97.89	1185	2147	95.94	1084	1820	82.83	868	496	97.89	1185	2147	1185
OsIPU00009836	93.02	43	61.9	91.34	127	157	95	40	63.9	90.98	122	139	90.7	43	54	505
OsIPU00001941	88.18	110	115	96.52	1178	2006	86.36	110	99.6	85	60	48.1	87.27	110	107	1841
OsIPC04250029	94.4	1392	2169	99.02	6152	11690	94.4	1393	2163	85.15	377	287	94.4	1392	2169	6128
OsIPC11090127	90.52	2446	2926	98.87	2558	4827	90.92	3336	4113	100	24	48.1	90.58	2750	3307	3317
OsIPU00001408	95	40	63.9	97.91	527	957	95	40	63.9	91.67	72	95.6	95	40	63.9	527
OsIPC11050050	91.69	830	1076	99.58	3319	6468	98.34	3321	6139	100	30	60	91.69	830	1076	3319
OsIPU00002175	100	21	42.1	93.14	714	1023	100	22	44.1	96	25	42.1	100	21	42.1	1347
OsIPU00001671	91.91	643	868	98.37	797	1493	91.24	651	846	86.36	66	44.1	91.91	643	870	797
OsIPC06040010	96.3	486	831	96.3	486	831	99.28	1104	2109	83.95	243	159	98.82	1356	2543	1410
OsIPC11070078	97.24	579	997	99.55	1115	2157	86.39	191	161	93.94	33	50.1	98.04	1123	2032	1694
OsIPC07180107	86.4	684	632	99.74	1532	3001	87.46	351	343	90.45	220	264	97.53	1823	3231	2053
OsIPC06040040	89.81	854	985	99.64	1398	2732	99.43	1398	2700	83.91	174	107	99.79	1398	2740	1562
OsIPU00008548	89.1	908	1007	89.21	908	1015	88.56	1066	1130	88.94	922	985	88.88	908	991	2245
OsIPC12210013	87.94	763	751	98.13	2401	4359	91.64	287	375	94.19	86	125	88.07	763	759	4883
OsIPU00005527	82.64	386	234	83.48	339	228	82.69	387	236	82.61	391	236	97.6	125	224	652
OsIPC06010001	90.02	1794	2076	90.25	1794	2107	89.88	1966	2282	97.5	40	71.9	86.98	2166	2048	3049
OsIPC04090093	94.25	557	842	99.63	2168	4232	97.39	880	1558	94.12	51	71.9	90.21	470	531	2168
OsIPC08060189	88.89	792	854	98.24	680	1245	88.42	924	957	91.3	483	617	88.89	792	854	12173
OsIPC11060150	89.55	1129	1281	98.77	3591	6748	94.12	442	666	92.5	80	111	98.91	3590	6794	3573
OsIPC07120210	96.34	382	632	96.86	382	648	83.95	598	398	85.6	125	97.6	99.08	1735	3328	1722
OsIPU00000959	91.05	592	755	98.89	631	1197	96.2	631	1063	100	19	38.2	96.99	631	1102	631
OsIPC01020118	95.27	804	1285	99.21	2160	4137	95.33	942	1524	85.95	185	161	95.84	625	1025	3319
OsIPC03140064	94.44	54	83.8	99.37	9702	18720	98.49	9731	18040	89.56	661	751	99.32	9701	18640	9695
OsIPC11050200	99.17	240	460	99.91	2327	4597	86.85	441	406	81.82	242	125	99.3	3708	7148	5592
OsIPC07200023	91.03	780	1041	99.74	759	1489	90.76	779	1007	90.7	43	54	91.28	780	1057	759
OsIPU00009842	92.71	247	331	92.37	249	335	94.29	455	688	88.65	141	145	92.71	247	331	862
OsIPC02100118	92.84	810	1170	92.95	808	1174	92.59	810	1154	89.51	162	186	91.48	810	1094	852
OsIPC08170020	94.24	694	1055	99.11	902	1725	98.67	902	1693	87.93	58	60	94.29	700	1066	902
OsIPC01220093	88.41	1182	1296	100	1092	2165	90.36	1120	1374	93.15	248	357	99.11	1466	2789	3534
OsIPC12150142	85.8	352	274	90.21	337	398	86.93	704	646	85.98	107	93.7	84.57	700	527	4810
OsIPC11060107	89.07	311	331	88.03	309	311	83.4	988	615	87.8	164	159	90.63	694	864	5460
OsIPC08190006	94.66	356	567	97.06	815	1429	92.72	357	513	96.97	33	58	94.38	356	559	1078
OsIPC12270032	89.31	346	365	97.67	429	726	95.66	1036	1683	89.23	65	73.8	89.31	346	365	1127
OsIPC09150005	90.08	615	728	99.16	947	1814	97.76	760	1372	100	19	38.2	91.51	271	353	947
OsIPC05070036	92.21	809	1068	92.21	809	1068	89.34	244	270	80.66	243	101	92.21	809	1068	1485
OsIPC09010058	94.95	376	581	98.44	1344	2474	97.08	1539	2670	85.35	157	113	94.95	376	581	2672
OsIPC04180243	91.25	1829	2361	97.13	3209	5650	93.81	1825	2714	85	100	79.8	88.41	1821	1931	3592
OsIPC01030174	92.39	644	900	91.93	644	888	98.87	1058	1994	100	26	52	92.39	644	900	1058
OsIPU00000637	86.17	441	398	94.69	452	731	94.61	1131	1802	83.91	174	123	97.2	1106	1965	1130
OsIPC06050100	92.95	156	222	98.03	763	1398	95.83	767	1269	96.67	30	52	98.27	693	1269	752
OsIPC04010115	87.98	466	464	98.59	991	1859	87.98	466	464	85.02	207	178	93.47	1440	2149	1719
OsIPC12110170	98.54	478	884	98.84	605	1144	91	611	773	91.43	35	46.1	96.36	605	1023	605
OsIPC11230176	90.12	688	755	89.16	1098	1201	89.25	1098	1207	87.69	65	65.9	89.34	1098	1217	1373
OsIPC02150027	86.89	778	636	89.77	528	561	85.36	881	688	83.41	229	125	85.92	923	712	2532
OsIPC11220214	89.34	1088	1138	95.07	203	307	100	62	123	94.12	34	52	88.13	1323	1294	1922
OsIPC12170133	93.39	605	854	99.79	1403	2757	98.41	63	117	96.55	58	99.6	95.59	884	1425	1403
OsIPU00001901	87.39	230	218	94.33	1234	1883	83.58	268	176	84.72	72	56	87.38	206	194	1211
OsIPC01140036	89.57	575	682	90.03	572	694	89.57	575	682	96.55	29	50.1	89.57	575	682	1571
OsIPC01070035	86.83	205	168	98.44	900	1663	95.76	897	1459	88.24	102	107	98.11	899	1633	961
OsIPC10140061	92.68	492	686	99.81	535	1053	92.93	184	246	88.76	169	161	92.89	492	694	535
OsIPC01040106	88.22	713	710	96.57	700	1162	90.18	703	839	89.06	64	71.9	88.54	707	737	695
OsIPC07120105	92.83	446	615	92.17	447	585	98.49	1257	2341	92.68	41	58	89.3	561	607	1257
OsIPC01010102	90.09	1403	1687	90.45	1403	1727	81.55	1328	674	100	19	38.2	89.82	1405	1643	1750
OsIPC04310022	92.62	732	973	91.35	844	1033	97.67	1546	2779	84.7	268	155	91.35	844	1033	2162
OsIPC11260218	95.22	627	1005	99.44	900	1744	87.02	470	448	85.23	413	335	98.73	944	1776	1154
OsIPC12160067	90.27	339	410	90.27	339	410	98.93	845	1596	88	50	52	92.02	802	1063	976
OsIPC08210118	97.4	423	745	95.78	166	274	95.04	423	666	92.22	180	240	97.08	377	654	3948
OsIPC03040030	92.81	751	1065	100	736	1459	95.72	748	1233	83.93	112	79.8	97.32	746	1320	1390
OsIPC03300012	90.29	1524	1832	99.87	3156	6217	99.49	3155	6127	85.04	548	394	91.3	1862	2387	3165
OsIPC07060019	91.6	500	636	99.72	716	1403	92	500	660	96.3	27	46.1	91.6	500	636	716
OsIPC10040006	89.9	604	708	99.5	596	1158	96.17	601	1009	100	26	52	96.17	601	1009	596
OsIPC12110054	94.24	781	1168	99.18	2805	5356	99.56	454	884	85.89	248	192	99.14	2802	5348	3835
OsIPU00005853	93.5	508	745	93.31	508	729	93.31	508	737	85.71	49	42.1	93.7	508	753	508
OsIPC07140142	93.2	485	684	98.15	973	1786	93.61	485	712	94.34	53	81.8	89.13	414	456	973
OsIPC06160054	92.9	1141	1604	94.53	1482	2284	90.27	1500	1788	95.35	43	69.9	86.79	1514	1354	2634
OsIPC02090083	92.94	694	975	99.71	684	1340	93.24	429	626	85.59	111	77.8	92.94	694	965	684
OsIPC01010186	94.16	291	420	96.32	516	854	95.52	290	450	90.55	127	157	96.12	516	846	806
OsIPU00007163	94.68	545	850	94.86	545	858	94.06	539	815	85.66	530	428	94.86	545	858	2517
OsIPC01160112	94	450	662	99.74	1148	2252	93.97	448	658	89.09	55	61.9	94	450	662	1148
OsIPC09050045	92.54	684	914	93.76	609	866	90.92	683	854	91.33	173	224	92.36	681	902	5234
OsIPU00001487	92.68	205	274	98.54	1163	2161	90.05	593	686	88.42	95	93.7	92.68	205	274	1163
OsIPC07130030	90.46	681	813	90.6	681	837	86.07	847	724	90.22	92	111	90.47	682	815	1708
OsIPC04360015	92.2	218	289	98.81	1599	3021	91.48	223	283	93.62	94	139	98.76	1447	2712	2951
OsIPC08180252	90.08	383	458	96.18	1126	1909	97.12	937	1635	90.91	88	111	95.57	1062	1764	1318
OsIPC09120292	89.24	1943	2177	89.38	1940	2189	89.82	1936	2254	100	20	40.1	86.8	1901	1713	3290
OsIPC10100033	92.44	463	640	92.01	463	624	92.87	463	656	82.18	101	58	85.62	466	392	688
OsIPC04010065	92.65	1497	2074	99.33	1796	3467	91.02	1737	2179	95.24	63	93.7	92.52	1497	2058	1796
OsIPU00009239	89.54	306	349	88.11	328	329	88.99	336	359	84.14	309	208	88.96	326	333	2966
OsIPU00000659	88.22	297	295	98.45	901	1647	88.22	297	295	100	36	71.9	88.55	297	303	1849
OsIPC08090160	86.72	271	230	100	447	886	87.13	272	232	91.84	49	65.9	98.42	444	811	684
OsIPC08210057	99.27	413	795	99	1295	2456	96.99	1296	2252	86.01	143	111	95.7	814	1364	1501
OsIPU00001038	88.72	984	1037	86.09	1330	1118	88.41	984	1013	100	24	48.1	89.16	1457	1614	1638
OsIPU00001605	80.35	229	97.6	99.13	924	1768	85.09	932	716	86.73	98	91.7	80.35	229	97.6	926
OsIPC09120268	87.4	373	343	87.4	373	343	88.27	392	410	88.29	111	117	95.92	147	244	870
OsIPC03150039	92.53	616	829	99.01	605	1150	99.17	605	1158	90	40	48.1	92.23	618	821	650
OsIPC04060171	99.33	299	577	98.73	472	884	95.76	472	791	100	26	52	99.91	1098	2169	1098
OsIPC12090136	93.18	894	1275	82.79	1923	1037	95.69	1324	2135	86.27	255	228	99.21	886	1693	6622
OsIPC07030031	96.24	452	761	99.64	563	1100	97.16	564	973	82.48	411	228	94.02	937	1423	914
OsIPC03320016	100	443	878	99.51	4287	8314	97.93	2459	4444	90.48	1397	1683	99.51	4288	8308	5626
OsIPC06080003	90.34	1097	1330	90.34	1097	1330	90.34	1097	1318	86.47	133	121	99.26	1084	2077	2073
OsIPC02110094	88.82	608	706	97.38	840	1477	93.26	920	1352	84.04	94	67.9	88.98	608	714	901
OsIPC01210013	91	667	831	99	1700	3221	96.8	1407	2385	85.48	248	184	90.85	667	823	2361
OsIPC10010013	92.96	270	381	94.92	610	954	91.41	291	363	84.71	255	196	92.96	270	381	936
OsIPC10160056	93.29	611	862	98.36	3285	6060	92.66	613	835	95.31	64	103	93.29	611	862	3278
OsIPC06280064	94.41	429	640	94.41	429	640	100	25	50.1	100	23	46.1	94.41	429	640	865
OsIPU00009886	100	93	184	89.1	156	174	97.32	784	1376	95.29	85	137	98.67	1124	2103	1277
OsIPU00007432	96.06	786	1289	95.56	789	1263	96.45	789	1326	79.22	592	194	95.94	789	1294	787
OsIPC04170073	87.77	940	922	98.61	3952	7372	94.33	141	216	100	72	143	88.39	939	975	6639
OsIPC04350037	92.88	871	1219	99.35	310	591	94.13	869	1304	87.93	116	119	96.51	430	710	868
OsIPC07130079	96.72	274	464	97.05	271	466	96.34	273	454	97.96	49	89.7	96.32	272	452	2344
OsIPC11180183	94.12	646	955	99.54	1528	2966	94.43	646	971	100	31	61.9	94.12	646	955	3078
OsIPC08100088	84.62	1547	1144	98.04	1175	2133	87.57	1545	1520	100	20	40.1	86.75	679	617	1606
OsIPC04150040	92.31	156	214	94.54	787	1227	84.64	332	230	88.31	77	81.8	91.93	161	216	1227
OsIPC05090058	93.65	913	1350	93.65	913	1350	98.01	1003	1830	81.15	260	127	98.21	1003	1846	1003
OsIPC07180016	89.81	157	172	98.68	2349	4421	90.51	158	184	90.28	72	87.7	89.87	158	174	2488
OsIPC11220004	92.65	667	886	99.22	768	1461	92.8	667	894	94.34	53	81.8	92.65	667	886	1095
OsIPC03340025	96	500	844	96	500	844	96.8	500	876	96.3	27	46.1	96	500	844	1068
OsIPC01120052	92.31	312	412	99.36	6543	12560	91.86	295	387	84.77	440	307	99.21	6468	12380	6695
OsIPC05070074	94.32	669	1019	99.72	1810	3533	96.37	1655	2823	90.59	85	99.6	94.08	642	965	2841
OsIPC08210006	87.8	582	613	96.14	907	1524	93.82	1085	1610	93.22	59	85.7	89.23	678	753	1293
OsIPU00009890	88.37	997	1029	87.76	997	981	93.05	1079	1509	100	20	40.1	86.62	1196	1047	1197
OsIPC08010024	97.94	243	434	98.32	1132	2105	86.36	308	246	90.27	113	121	89.71	243	307	1256
OsIPU00009322	95.49	133	216	96.24	133	216	94.74	133	208	89.87	79	77.8	96.24	133	224	788
OsIPU00009894	84.31	631	442	84.65	632	480	84.74	629	462	93.1	58	83.8	84.81	632	488	3958
OsIPC09150046	93.66	410	599	99.32	6436	12370	95.59	408	666	93.02	43	61.9	92.98	413	591	6532
OsIPC11210168	94.95	376	581	93.49	906	1310	94.78	460	714	87.41	143	139	94.95	376	581	1930
OsIPC04140034	96.32	435	735	97.01	435	759	86.43	442	392	85	80	56	96.55	435	743	1477
OsIPC02240087	91.42	373	470	87.08	565	543	93.85	537	771	89.29	364	389	86.9	580	547	1651
OsIPC08250024	94.73	531	785	98.58	1895	3505	94.38	534	775	85.98	107	85.7	97.74	1900	3386	2187
OsIPC04080020	92.08	972	1289	91.85	981	1285	97.13	1322	2284	86.96	92	87.7	94.18	825	1215	1320
OsIPC01020135	96	425	698	99.91	1138	2240	89.12	239	252	87.56	209	208	96.24	425	706	1138
OsIPC01140094	89.93	298	347	89.6	298	347	89.93	298	347	83.81	247	161	88.79	321	347	1483
OsIPC12260060	95.44	790	1277	99.56	1604	3124	96.47	793	1352	91.28	780	983	95.44	790	1277	1604
OsIPC10030029	83.96	374	285	97.88	3167	5794	86.04	351	289	84.13	208	135	85.75	351	281	3203
OsIPC04030232	86.55	223	196	97.99	249	446	97.98	248	452	100	21	42.1	99.6	249	486	537
OsIPC04310037	90.33	1138	1394	90.37	1132	1392	96.11	1104	1855	97.67	43	77.8	90.33	1138	1394	1390
OsIPC09230080	88.14	742	789	97.52	1007	1802	91.69	746	971	95.24	63	101	88.27	742	797	1007
OsIPC07220247	92.35	719	961	96.11	720	1189	91.4	721	914	100	19	38.2	92.51	721	977	719
OsIPC11140030	88.07	1676	1681	99.77	6993	13710	88.07	1677	1655	82.86	741	398	87.65	1716	1596	7255
OsIPC06050043	89.1	1715	1885	99.88	1655	3265	98.91	1658	3112	86.69	248	212	89.1	1715	1885	1655
OsIPC02240099	93.16	673	920	89.81	540	617	88.33	437	438	95.65	23	38.2	98.95	669	1267	666
OsIPC07280044	90.77	1452	1796	96.99	1461	2539	90.83	1439	1790	82.06	1126	611	95.69	1461	2389	1879
OsIPC02250255	90.16	630	702	90.81	631	735	91.94	521	684	100	36	71.9	92.08	568	722	2039
OsIPC02080166	93.47	444	618	99.75	2773	5434	98.42	2779	5112	96.26	187	315	94.83	580	870	2822
OsIPC12150090	95.62	274	442	96.6	294	502	97.44	78	139	97.22	36	63.9	94.9	294	458	556
OsIPU00000198	94.84	252	396	100	552	1094	97.31	558	983	100	22	44.1	94.84	252	396	558
OsIPC06100094	98.06	310	567	95.3	319	521	89.71	204	242	93.55	31	46.1	98.55	621	1160	795
OsIPC02140049	89.33	2043	2331	99.31	2028	3901	90.25	2042	2490	89.74	39	46.1	89.8	2049	2415	2091
OsIPC02040019	93.21	722	1043	93.35	722	1051	92.34	731	1013	86.75	234	218	93.35	722	1051	2347
OsIPC07020071	97.66	555	983	99.7	3002	5880	94.96	833	1308	82.05	546	297	95.83	839	1362	8623
OsIPC12160150	92.7	233	327	93.13	233	335	96.43	617	1019	96.3	27	46.1	92.86	238	337	937
OsIPC09120018	91.53	921	1237	90.8	163	196	92.02	163	212	88.33	60	63.9	90.8	163	196	2156
OsIPU00002598	87	377	327	85.58	534	363	84.95	525	351	96.43	28	48.1	85.61	535	355	612
OsIPC10020125	94.23	1023	1532	98.39	621	1124	93.04	1221	1731	95.08	61	97.6	95.86	338	543	1898
OsIPC04210083	84.72	923	708	98.59	849	1588	97.88	850	1534	85.71	322	248	97.44	1523	2680	2376
OsIPC10090006	92.19	1255	1695	91.11	1338	1703	89.4	1359	1578	100	24	48.1	90.88	1348	1713	1329
OsIPC12170148	89.85	798	892	99.24	787	1505	89.07	796	846	100	47	93.7	89.72	798	884	1153
OsIPU00002847	89.91	337	383	90.21	337	391	90.21	337	391	97.14	35	61.9	95.93	885	1463	882
OsIPC11050141	88.51	235	224	98.34	422	781	97.39	422	741	88.52	61	50.1	98.34	422	781	724
OsIPC09200014	86.85	616	605	99.96	2282	4516	86.53	616	589	93.18	44	63.9	97.38	229	406	2282
OsIPC01310028	92.95	808	1154	97.53	809	1463	92.97	811	1166	81.08	148	48.1	93.56	808	1191	796
OsIPU00005711	100	352	698	99.72	1066	2089	96.86	1082	1883	96.77	31	54	99.44	1066	2066	1066
OsIPC11070009	90.88	362	448	97.75	1246	2238	90.88	362	448	85.19	108	85.7	90.86	361	438	1252
OsIPC10060126	94.24	243	367	88.89	612	698	94.43	1095	1643	88	100	103	95.82	1101	1834	1086
OsIPU00003390	93.98	498	751	94.57	497	781	92.25	426	591	84.02	169	113	93.96	497	749	3973
OsIPC10050127	84.5	2838	2129	99.85	3329	6552	80.55	1234	527	79	2100	660	84.57	2838	2145	3524
OsIPC12250005	91.81	781	1043	99.78	4152	8157	93.87	604	922	86.96	207	188	91.93	781	1051	4144
OsIPU00007087	94.6	537	789	96.03	706	1150	94.55	807	1223	92.11	38	52	96.51	315	500	1183
OsIPC10020121	97.33	412	729	99.52	2900	5616	97.92	240	436	85.32	109	81.8	98.79	2899	5473	2896
OsIPC07140136	93.76	1089	1580	93.85	1089	1588	96.32	1384	2335	90.38	52	63.9	93.76	1089	1580	2881
OsIPC05010002	86.61	1165	1047	99.58	1184	2307	86.61	1165	1045	96	25	42.1	86.87	1165	1070	1184
OsIPU00009904	94.72	265	414	96.2	263	442	95.44	263	426	89.47	76	87.7	94.72	265	414	3096
OsIPU00002201	88.24	459	504	98.78	737	1384	87.26	463	470	87.93	58	60	87.21	305	278	1075
OsIPC04020124	89.7	864	961	99.3	1007	1909	89.35	864	946	100	25	50.1	99.11	1007	1909	1007
OsIPC06240121	95.9	195	323	99.66	595	1164	97.98	595	1076	92.75	69	97.6	96.41	195	331	595
OsIPC01010150	95.56	225	351	93.23	384	535	89.04	356	381	100	21	42.1	99.58	706	1362	706
OsIPC12230007	99.5	401	779	99.5	401	779	98.64	294	551	96.43	28	48.1	99.5	401	779	1232
OsIPC11290050	85.57	1268	991	86.18	897	728	85.41	1268	967	86.01	193	165	84.7	1268	904	6353
OsIPC08220031	92.07	769	1009	99.61	761	1485	95.89	341	555	90	60	71.9	90.41	772	916	761
OsIPC08190095	96.99	399	682	96.73	397	670	90.77	2600	3255	91.95	87	117	98.23	396	722	6698
OsIPC04040250	94.26	714	1090	97.06	749	1310	94.62	744	1158	84.06	69	50.1	94.62	743	1156	937
OsIPU00004179	96.4	389	660	97.22	648	1134	94.92	590	924	87.65	170	157	97.07	648	1126	652
OsIPC11260176	96.22	502	835	96.41	502	842	93.22	118	168	96.15	26	44.1	95.62	502	811	559
OsIPC08060051	93.76	657	961	94.06	657	977	94.67	657	1017	83.7	135	93.7	92.52	535	743	868
OsIPC03220044	92.61	433	599	95.53	425	684	92.41	435	599	86.55	446	375	91.95	435	583	700
OsIPC03190038	89.44	1099	1255	98.77	7544	14200	99	6707	12750	89.83	59	69.9	96	924	1538	8497
OsIPU00007111	94.64	224	349	99.45	1094	2121	97.23	253	440	87.88	66	67.9	94.64	224	349	1380
OsIPU00006607	93.21	560	811	98.08	1041	1899	98.08	1039	1901	88.17	93	99.6	91.43	140	180	1730
OsIPC07150038	89.81	432	472	97.41	928	1641	88.14	430	414	82.66	248	143	89.07	430	448	4128
OsIPC06100125	94.7	491	763	94.3	491	747	96.59	2261	3828	100	23	46.1	99.07	2256	4284	2251
OsIPU00009913	83.24	895	579	84.77	545	402	85.42	96	79.8	89	100	111	79.37	1827	589	3126
OsIPC04050120	93.1	1623	2286	99.39	2144	4139	93.33	1619	2284	82.65	98	60	93.43	1614	2319	2143
OsIPC11210135	97.45	588	1023	99.79	3319	6516	97.45	588	1031	94.83	58	91.7	96.6	588	983	5626
OsIPC05230021	100	334	662	98.78	1307	2442	97.48	1311	2305	92.59	81	113	97.64	1314	2339	1307
OsIPC11180139	93.67	79	117	98.72	469	882	93.07	1125	1584	92	75	101	92.74	895	1237	1221
OsIPU00007583	92.91	522	737	94.96	1170	1853	94.88	1173	1842	89.08	229	256	92.91	522	737	1160
OsIPU00008136	91.47	539	672	91.04	536	650	92.02	539	698	87.37	95	93.7	91.47	539	672	2684
OsIPC08090063	90.68	279	339	98.8	584	1092	97.11	866	1501	86.09	151	133	89.25	279	307	878
OsIPC02010054	91.61	429	545	92.04	427	553	92.69	424	577	85.79	183	167	92.49	426	565	1782
OsIPC03160152	93.55	1038	1526	99.66	1459	2853	95.41	763	1227	100	19	38.2	95.62	1461	2373	1459
OsIPU00009916	94.29	35	54	94.44	36	56	92.15	1019	1368	94.44	36	56	94.59	37	58	1763
OsIPC02070221	93.95	397	581	94.71	397	605	99.64	562	1098	87.16	257	222	94.21	397	589	1257
OsIPC01290068	93.75	640	924	100	1184	2347	95.25	1178	1844	85.53	235	196	98.75	798	1503	1762
OsIPC02250341	83.99	662	472	99.79	931	1830	82.63	662	406	85.94	64	56	83.99	662	472	1225
OsIPC08180121	89.8	147	172	95.49	1263	2018	95.45	505	799	87.23	94	91.7	94.06	892	1318	1849
OsIPU00009919	85.23	413	335	85.23	413	335	83.53	419	283	78.2	289	73.8	85.23	413	335	690
OsIPC09150014	94.75	876	1354	99.74	3848	7541	94.22	882	1318	89.47	152	167	98.29	3855	7071	4878
OsIPC01230012	96.06	431	720	95.37	497	795	92.78	471	624	84.21	95	69.9	99.8	2484	4877	2483
OsIPC06240081	99.08	546	1037	98.24	1872	3362	95.89	1216	1959	87.23	94	91.7	96.46	1216	2032	1844
OsIPC10130034	97.01	401	696	92.19	743	1041	93.03	603	854	86.75	83	69.9	99.38	645	1239	1102
OsIPC01020016	93.46	367	543	93.73	367	551	98.49	1125	2087	88.28	145	145	93.46	367	543	1143
OsIPC04310010	92.96	213	287	95.58	702	1156	98.3	352	650	93.08	289	398	95.87	702	1172	702
OsIPC10050102	92.6	649	906	92.57	619	876	92.76	649	914	89.06	649	708	92.6	649	906	1058
OsIPC11070091	97.13	418	733	98.44	1411	2644	87.93	58	60	91.53	437	549	96.53	1325	2246	1411
OsIPC06230037	90.63	758	932	90.78	759	934	96.05	887	1465	100	25	50.1	90.77	758	940	1641
OsIPC07270098	97.61	669	1195	99.69	1311	2563	96.71	669	1142	96.15	26	44.1	99.51	1230	2387	1311
OsIPC10200075	94.82	425	662	99.32	1170	2242	85.27	258	202	88.68	53	58	94.82	425	662	1170
OsIPC11220039	95.98	348	569	92.66	395	553	98.29	2049	3761	97.1	69	121	95.98	348	569	2042
OsIPC07040016	94.82	791	1237	96.17	1437	2422	97.27	1098	1931	85.47	172	135	94.94	791	1245	2311
OsIPC04080135	87.03	1711	1552	87.38	1711	1600	95.62	2101	3404	84.06	69	50.1	86.84	1733	1570	2585
OsIPC02090069	94.39	535	827	95.14	535	850	94.54	531	819	86.89	122	115	94.39	535	827	2543
OsIPC11070065	92.15	331	442	99.42	857	1659	95.46	463	743	90	60	71.9	93.96	331	490	1247
OsIPC11270333	90.12	1377	1578	98.4	1191	2194	89.48	1654	1844	100	23	46.1	89.56	2078	2323	4849
OsIPC08130005	98.01	452	825	100	2254	4468	88.39	1059	1100	87.3	63	61.9	98.01	452	825	2254
OsIPC07080097	93.67	300	438	99.33	298	575	93.36	301	428	80.5	282	121	95	300	470	916
OsIPU00009932	87.35	340	319	88.31	325	329	86.23	334	278	86.67	60	56	87.64	348	335	575
OsIPC11200236	90.43	282	335	90.78	282	343	100	27	54	97.87	47	85.7	85.52	504	432	687
OsIPU00005210	95.25	610	948	97.52	646	1154	97.23	867	1505	92.86	56	79.8	97.34	188	333	926
OsIPU00009233	89.31	393	448	87.79	303	309	86.43	258	218	86.38	235	214	89.31	393	448	2237
OsIPC11210145	93.71	556	803	90.36	560	638	96.44	505	850	89.47	57	65.9	93.53	556	795	653
OsIPC04010049	92.59	553	775	94.88	566	892	92.77	553	783	85.24	515	418	92.41	553	767	558
OsIPC09130079	92.71	425	595	98.88	623	1158	92.4	1053	1443	98.68	76	143	92.47	425	587	1036
OsIPC12190047	90.46	241	280	99.41	5981	11580	96.02	2714	4508	87.23	141	137	94.75	1296	2012	6196
OsIPC11250067	94.98	578	908	100	577	1144	99.48	577	1120	86.51	541	474	99.83	577	1136	577
OsIPC11040027	89.35	798	908	94.9	785	1241	95.67	785	1281	95.24	42	67.9	85.31	422	305	834
OsIPC01410027	90.95	729	930	99.31	727	1398	94.2	742	1094	96.36	55	93.7	90.51	738	920	724
OsIPC11170256	89.94	1402	1596	88.58	1453	1515	91.03	1438	1723	86.06	502	412	91.02	1437	1729	1831
OsIPU00009187	95.77	355	579	96.18	340	565	91.98	524	720	82.68	433	276	92.37	524	735	757
OsIPC05190031	92.1	797	1088	99.87	797	1572	92.22	797	1096	80.88	633	272	92.22	797	1096	798
OsIPC03070008	91.06	358	436	91.06	358	436	90.81	359	432	88.39	112	119	91.06	358	436	1790
OsIPC10060076	94.52	456	680	99.02	1017	1929	97.07	205	351	93.75	32	48.1	92.58	728	987	1018
OsIPU00004461	93.75	144	216	99.67	1499	2932	92.35	510	680	86.11	144	121	90.2	510	593	1545
OsIPC12150064	87.35	3281	3213	91.75	3080	4078	90.2	3562	4260	80.33	1225	517	90.16	3556	4286	4664
OsIPC06210024	88.06	645	646	90.87	646	791	90.57	647	761	93.33	30	44.1	87.93	646	632	644
OsIPU00005969	96.03	579	950	95.7	581	946	96.12	645	1057	87.94	572	537	96.05	582	955	645
OsIPC01210082	87.91	306	303	93.99	2114	3200	87.38	309	293	85.87	1458	1289	87.82	312	307	3800
OsIPC04020191	89.05	767	846	88.68	795	848	98.17	3116	5695	86.25	618	551	88.57	796	827	4904
OsIPC08100175	87.83	378	357	98.83	598	1122	88.89	378	387	90.38	52	63.9	87.83	378	357	598
OsIPC01020120	97.65	255	458	99.71	1363	2654	89.55	67	77.8	84.04	213	149	99.22	640	1229	1363
OsIPC10080016	93.34	886	1279	95.23	1028	1626	93.97	1029	1516	97.06	34	60	93.34	886	1279	1374
OsIPC09010022	88.55	987	991	98.37	1163	2147	88.5	1026	1023	94.12	34	52	88.55	987	991	1158
OsIPC09160024	91.46	199	268	97.28	441	779	96.17	444	716	84.62	91	69.9	90.95	199	260	513
OsIPC01150349	89.13	1481	1637	99.9	2896	5717	95.1	1388	2198	84.39	173	113	97.58	1033	1850	7523
OsIPU00009946	88.95	507	539	88.76	507	539	87.98	699	722	100	25	50.1	86.15	693	636	883
OsIPC01140180	91.7	1386	1857	91.49	1386	1834	92.91	423	609	91.36	81	105	92.28	1386	1921	2739
OsIPC01130058	96.65	508	864	99.52	2073	4022	84.5	626	444	94	100	135	94.47	922	1419	2864
OsIPC09100155	96.11	437	720	93.49	338	496	92.01	338	456	87.23	47	46.1	95.79	1329	2165	1413
OsIPU00005746	97.48	993	1756	98.18	1099	2006	97.18	993	1733	90.2	51	61.9	97.58	993	1764	1173
OsIPC08190145	92.89	1097	1465	99.67	2142	4191	97.75	1514	2670	94.59	37	58	92.89	1097	1465	2980
OsIPC04210079	93.89	655	948	96.85	2414	4137	96.39	2413	4048	87.74	563	535	96.89	2413	4151	3799
OsIPC11080054	91.22	524	632	90.84	546	646	89.19	546	567	86.9	84	79.8	88.51	235	236	605
OsIPC12070041	93.29	730	1037	91.29	930	1191	86.24	1228	1045	92.31	52	71.9	91.62	931	1223	2114
OsIPC04310018	93.09	1115	1570	93.09	1115	1570	98.37	2213	4084	88.4	293	305	97.79	951	1713	2891
OsIPC03190076	89.11	744	846	98.48	724	1340	90.58	414	504	79.87	626	242	95.72	724	1181	5431
OsIPC07270067	88.78	196	204	99.82	560	1102	95.78	569	930	100	28	56	88.78	196	204	569
OsIPC02080133	90.76	357	446	90.48	357	438	87.43	557	563	86.16	354	313	87.25	557	555	613
OsIPC05170026	93.27	698	1007	92.84	698	983	90.98	765	948	92.86	70	91.7	92.84	698	985	1693
OsIPC02080104	88.13	278	289	99.7	661	1294	97.43	661	1176	82.18	101	58	89.1	266	297	661
OsIPC11280147	94.59	591	916	91.88	308	404	92.18	294	396	86.5	237	216	92.05	239	323	9142
OsIPC09050029	95.18	477	749	93.27	490	712	95.39	477	757	97.14	35	61.9	95.81	477	773	658
OsIPC10150023	90.99	444	547	95.69	859	1421	90.43	585	678	87.93	58	60	90.77	444	539	1662
OsIPU00009956	91.29	1183	1503	91.04	1183	1479	83.11	296	192	97.44	39	69.9	91.68	1610	2119	2276
OsIPC05050143	92.54	456	618	96.51	516	872	94.08	456	674	83.74	289	184	95.74	470	765	516
OsIPC05050117	91.34	543	682	97.78	857	1548	95.58	859	1409	91.4	93	121	97.67	860	1524	857
OsIPC02350094	88.96	1250	1340	99.36	1889	3659	98.21	1677	3057	87.71	293	303	88.81	1251	1322	1889
OsIPC07150126	89.09	669	726	89	673	712	89.26	838	930	91.49	141	176	89.3	673	733	4647
OsIPC02070303	93.29	686	938	93.58	685	959	96.89	771	1336	93.22	59	85.7	93.29	686	938	768
OsIPC03030014	88.9	721	745	98.45	711	1314	95.64	711	1146	87.05	224	206	89.32	721	775	1803
OsIPC10160026	86.38	756	662	99.57	2078	4038	96.48	1564	2650	85.62	146	111	85.19	756	595	2078
OsIPU00009960	94.65	187	283	94.65	187	283	94.12	187	276	90.8	87	93.7	94.65	187	283	3615
OsIPC12140024	86.07	517	446	99.66	593	1160	90.82	523	654	88.37	129	137	99.49	593	1152	593
OsIPC02190067	90.96	2777	3491	96.64	2439	4153	91.3	2782	3544	100	21	42.1	89.21	2048	2282	2775
OsIPC11100042	94.69	207	315	95.17	207	323	95.44	417	668	92.54	67	85.7	94.69	207	307	952
OsIPC10170006	94.67	544	841	99.47	1510	2914	94.3	544	825	96.88	64	111	94.67	544	841	4165
OsIPC12280027	93.96	530	779	99.13	686	1283	99.56	687	1330	92.31	52	65.9	93.22	708	999	686
OsIPC11150023	88.28	546	557	99.72	3249	6346	90.7	645	789	85.75	407	339	93.04	575	805	3249
OsIPC04130123	90.66	921	1178	94.93	1204	1907	94.49	1070	1628	92.86	42	52	94	1216	1850	1201
OsIPC04110037	85.9	376	301	99.9	987	1949	96.43	981	1651	100	28	56	96.35	1535	2589	1529
OsIPC02070071	92.39	381	502	92.39	381	502	97.05	576	977	100	20	40.1	92.39	381	502	574
OsIPC08080038	87.49	839	823	99.77	1777	3475	88.53	837	882	98.78	82	155	100	1776	3521	1776
OsIPU00008778	93.55	248	365	91.04	335	400	88.13	337	369	87.2	125	113	86.37	477	476	1325
OsIPC04160006	88.83	600	642	98.93	655	1243	96.37	662	1116	92.31	39	54	97.72	658	1162	655
OsIPC11020008	96.02	528	880	98.21	1116	2060	96.02	528	880	85.33	150	115	96.02	528	880	1116
OsIPC02250049	94.61	575	872	99.3	569	1096	92.57	444	609	83.33	222	123	88.97	562	585	1122
OsIPC02070148	92.72	563	777	99.64	556	1086	92.73	564	781	89.39	66	75.8	92.72	563	777	1056
OsIPC07220221	90.79	1705	2089	96.24	2876	4817	91.48	1714	2167	90.38	52	63.9	90.99	1709	2115	2877
OsIPC05050146	89.93	447	490	94.57	866	1281	91.3	115	145	87.18	117	109	85.28	197	149	853
OsIPC09120257	90.67	750	926	91.33	750	932	87.02	593	553	86.67	60	56	88.24	544	543	1136
OsIPC11210040	98.66	373	700	96.04	909	1516	94.51	910	1360	95.12	41	65.9	99.06	743	1417	898
OsIPC06230240	90.02	1022	1201	89.92	1022	1193	98.4	5702	10620	87.61	3559	3511	90.02	1022	1201	7639
OsIPC06050027	92.46	1327	1836	99.36	1866	3596	88.44	1885	1974	85.31	286	210	92.46	1327	1836	2617
OsIPU00001239	84.23	577	420	98.92	1575	2956	86.66	577	509	90.54	74	83.8	84.4	577	428	1575
OsIPC07080043	95.69	255	410	99.34	915	1758	91.34	254	345	93.75	32	48.1	96.06	254	424	915
OsIPC10050094	93.56	900	1316	98.78	900	1689	93.22	900	1292	87.04	895	846	98.56	900	1681	1061
OsIPC11050196	89.49	371	410	99.4	997	1913	98.8	1000	1883	90.91	66	83.8	85.48	668	515	997
OsIPU00009966	97.46	118	202	97.46	118	202	97.46	945	1653	97.37	38	67.9	97.46	118	202	1145
OsIPC07100102	91.37	313	406	91.69	313	414	96.72	122	210	87.04	108	103	91.37	313	406	1041
OsIPC09080024	94.37	231	355	94.37	231	355	94.37	231	355	85.44	103	85.7	94.37	231	355	789
OsIPU00001135	85.55	353	287	98.81	756	1433	94.12	731	1086	100	57	113	85.34	341	272	1632
OsIPC12050038	85.23	1009	819	85.94	1024	888	85.45	1024	858	82.35	102	60	85.74	1024	872	1140
OsIPC09080018	92.79	638	860	92.95	638	868	88.52	1045	1086	97	100	174	89.64	1023	1146	4919
OsIPC11280407	93.33	90	131	98.17	872	1592	100	63	125	90.28	72	87.7	97.32	410	722	868
OsIPC08050081	93.05	1007	1443	97.96	1174	2141	95.33	1091	1740	95.77	71	117	92.86	1009	1427	1164
OsIPC12090102	89.92	238	278	83.81	105	77.8	87.4	651	646	96.3	27	46.1	88.36	653	688	628
OsIPC05020049	92.2	1051	1380	99.33	1486	2851	97.32	1492	2587	82.49	177	87.7	92.29	1050	1394	1890
OsIPC03220009	91.92	656	872	93.23	635	910	94.35	1345	2030	100	25	50.1	92.07	656	880	1830
OsIPC07070075	90.53	475	573	81.35	327	151	90.32	475	565	92.31	26	36.2	81.35	327	151	681
OsIPC01200074	95.92	245	392	97.08	240	406	95.5	999	1594	86.67	165	151	96.3	243	396	1078
OsIPC12100047	90.33	1210	1396	97.32	3244	5735	97.57	3006	5398	87.1	62	60	90.71	1033	1227	3369
OsIPC05050119	94.35	425	628	98.45	515	950	97	834	1477	86.11	72	63.9	96.14	647	1100	848
OsIPC05220004	100	341	676	99.36	1091	2107	94.93	651	1027	100	21	42.1	88.34	489	494	1253
OsIPC01150182	81.17	223	85.7	86.55	119	109	83.33	120	79.8	83.67	98	67.9	85.42	96	79.8	1272
OsIPU00002878	100	65	129	100	102	202	83.83	235	143	100	27	54	84.75	236	153	998
OsIPC01440028	92.82	766	1063	99.65	849	1651	92.31	767	1035	100	28	56	92.69	766	1055	848
OsIPC10150100	91.9	432	575	99.02	3174	6060	86.35	1150	1100	88.89	198	214	97.96	3193	5824	3171
OsIPC04030231	86.5	748	642	84.76	879	617	90.39	645	779	84.81	158	123	84.96	1037	751	8479
OsIPC07070047	87.14	280	270	86.94	291	276	81.55	580	303	100	20	40.1	81.8	566	319	650
OsIPC08130025	92.27	1165	1568	97.1	1623	2845	92.63	1167	1602	90	50	60	97.04	1623	2837	1845
OsIPU00008313	90.91	616	755	87.56	860	860	88.43	804	844	85.64	592	470	95.9	1220	2032	1218
OsIPC02250199	92.02	514	688	94.47	760	1142	93.46	489	716	83.5	103	69.9	90.32	785	952	2396
OsIPU00008333	91.95	348	470	100	119	236	92.97	313	448	97.5	80	143	91.95	348	470	4176
OsIPC02170045	92.21	693	950	91.79	938	1261	91.67	696	924	100	18	36.2	91	689	870	926
OsIPU00007380	92.22	694	948	92.51	694	963	92.94	694	987	87.23	47	46.1	92.36	694	955	694
OsIPU00008138	95.66	392	626	87.89	999	1059	93.17	849	1195	91.74	109	145	95.66	392	626	3181
OsIPC01170108	87.33	513	496	97.24	724	1273	86.74	543	505	93.33	30	44.1	87.59	540	525	724
OsIPU00004423	99.35	462	892	97.81	777	1405	98.56	625	1168	93.27	401	565	98.63	586	1098	1245
OsIPU00009993	89.94	537	642	89.76	537	634	90.5	537	666	86.8	538	502	90.13	537	650	529
OsIPU00000873	83.44	453	264	99.28	968	1855	97.73	971	1739	92.86	56	79.8	84.99	453	315	1094
OsIPC11240106	90.85	1607	2004	90.79	1607	1996	88.69	1839	1953	83.48	230	151	91.65	1425	1873	7305
OsIPC01410065	93.19	778	1055	96.97	1190	2058	96.39	1191	1996	100	39	77.8	96.64	1190	2026	1189
OsIPC01430049	95.98	448	743	98.17	436	795	96.86	446	767	90	50	60	95.36	431	696	1697
OsIPU00000943	99	100	190	100	517	1025	98	100	182	88.42	95	101	99	100	190	562
OsIPC09200043	90.49	515	613	97.45	901	1604	97.88	1747	3154	83.53	510	333	98.39	1552	2878	2074
OsIPC10040147	88.5	548	587	98.19	552	1015	88.89	549	597	84.35	524	389	89.11	542	599	598
OsIPU00009996	96.67	90	155	96.67	90	155	98.78	817	1532	96	50	83.8	99.88	817	1612	1202
OsIPC11120037	97.82	459	839	98.86	881	1667	98.08	887	1618	91.67	36	48.1	100	459	910	881
OsIPC11040047	96.92	325	565	98.07	2073	3790	96.31	2035	3426	95	80	127	97.23	325	573	2073
OsIPC06150022	91.62	525	680	91.62	525	682	93.63	267	387	90.07	534	626	91.43	525	672	2985
OsIPC07270057	94.92	984	1526	98.43	1275	2357	99.08	974	1852	89	100	103	95.02	984	1534	2457
OsIPC04020247	83.63	1820	1104	87.77	1022	961	97.16	3274	5737	91.86	393	515	86.42	1149	946	5560
OsIPU00010000	89.05	612	678	89.05	612	678	96.24	612	1023	100	20	40.1	89.05	612	678	611
OsIPC09010011	90.78	759	942	96.06	1776	2956	94.54	2473	3770	87.14	140	127	93.33	750	1094	3988
OsIPC04130154	92.63	434	607	97.56	739	1298	84.12	233	161	85.07	67	54	99.59	738	1439	738
OsIPU00003091	99.36	471	910	99.8	5100	10030	99.15	471	902	80.99	263	117	99.46	740	1435	5602
OsIPC02360052	93.48	736	1033	91.58	736	954	93.9	738	1072	91.67	48	63.9	93.48	736	1033	734
OsIPU00010008	91.45	456	571	91.45	456	571	91.45	456	571	92.73	55	77.8	99.77	861	1691	861
OsIPC05280023	97.48	437	771	99.82	1125	2214	92.4	500	688	85.16	155	121	97.08	480	833	1415
OsIPC11070036	92.45	742	1025	99.6	743	1449	88.9	739	807	100	19	38.2	98.79	743	1402	975
OsIPC04070154	93.6	328	452	93.6	328	452	97.2	322	567	85.34	116	81.8	93.6	328	452	2647
OsIPC08050167	92.25	826	1138	92.53	843	1179	92.7	836	1174	95.83	24	40.1	90.43	846	1039	1496
OsIPU00001917	97.62	42	75.8	93.33	930	1312	97.62	42	75.8	100	23	46.1	97.62	42	75.8	946
OsIPC04180022	88.97	689	747	88.97	689	729	88.13	691	714	96.67	30	52	100	1030	2042	1030
OsIPC09060157	95.92	392	642	99.47	946	1820	91.61	775	1051	92.73	55	69.9	92.8	778	1132	946
OsIPC11170164	93.43	990	1421	99.96	2465	4879	91.8	2123	2771	100	33	65.9	91.28	2122	2702	2465
OsIPC07010014	91.06	917	1120	91.06	917	1120	96.53	980	1651	95.65	46	75.8	90.33	920	1082	967
OsIPC05050142	88.6	781	793	99.62	1058	2066	88.49	782	771	83.63	226	129	88.59	780	783	1659
OsIPU00004746	86.98	315	274	97.83	736	1326	88.54	506	511	86.17	94	83.8	87.58	314	287	830
OsIPC01220152	89.14	856	920	98.93	936	1768	88.89	855	896	96.55	29	50.1	89.14	856	920	938
OsIPC11260115	88.99	345	392	98.46	324	603	96.91	324	563	84.85	165	121	88.99	345	392	8592
OsIPC05140010	93.23	399	571	93.07	822	1156	93.18	425	613	86.34	366	283	93.07	822	1156	880
OsIPC10030016	95.09	509	789	96.17	2141	3628	95.04	1129	1770	95.24	63	101	89.64	956	1098	2516
OsIPC05210045	97.16	388	678	96.91	388	670	99	400	761	89.39	66	75.8	97.5	240	424	1095
OsIPC01150020	93.68	554	791	94.58	554	831	94.49	544	811	86.32	212	190	81.9	210	107	1911
OsIPC10060058	100	450	892	99.55	1100	2141	95.8	429	700	88.28	128	135	99.71	1045	2040	1648
OsIPC07120144	94.48	1231	1925	99.72	2840	5559	97.42	1397	2462	88.54	96	103	94.88	762	1189	2839
OsIPC02360055	93.51	616	882	93.51	616	884	93.51	616	884	88	100	103	93.51	616	882	1012
OsIPC07130041	89.16	1135	1227	87.88	1130	1136	89.07	1134	1225	86.89	61	58	99.06	4894	9313	5541
OsIPU00008470	87.16	296	244	95.68	139	228	85.29	306	234	86.21	145	117	90.32	217	270	639
OsIPC11230236	95.85	410	666	96.6	736	1239	97.79	5070	9077	86.34	183	165	95.85	410	666	5773
OsIPC11280045	90.07	735	890	92.4	724	999	90.27	730	896	81.37	161	81.8	90.07	735	890	797
OsIPC04170140	95.65	598	971	94.98	598	948	94.48	598	918	100	20	40.1	95.82	598	987	598
OsIPC08200117	97.88	330	599	93.3	433	620	98.18	330	607	97.67	43	77.8	98.2	944	1737	1369
OsIPU00001590	92.72	481	676	99.3	998	1923	92.71	480	668	95.83	24	40.1	90.26	493	583	1267
OsIPC12190175	90.89	384	476	95.97	397	652	92.23	528	688	85.44	158	111	94.59	407	617	1840
OsIPC02250244	93.81	533	789	99.62	530	1035	84.65	430	297	90.48	42	52	96.8	531	904	1453
OsIPC06150044	97.87	469	842	98.62	436	817	93.28	268	389	85.19	135	101	97.72	526	932	525
OsIPC01230020	97.97	344	618	99.4	837	1604	88.1	126	131	89.74	78	83.8	98.25	343	632	1163
OsIPC01160106	98.8	415	775	99.6	2010	3905	97.61	2012	3596	84.97	173	101	98.8	415	775	2141
OsIPU00003413	94.85	524	825	97.16	528	928	96.4	528	888	96.3	27	46.1	95.42	524	848	528
OsIPC08030015	91.83	1175	1524	99.25	1740	3340	91.6	893	1160	86.79	106	99.6	99.02	1740	3303	1740
OsIPU00005090	94.53	384	587	98.7	384	714	99.57	4177	8114	90.7	86	107	98.41	378	694	6827
OsIPC02350055	89.43	615	662	98.22	1347	2486	93.93	511	743	85.4	315	252	97.85	1350	2456	1345
OsIPC11070076	93.95	314	466	96.23	1750	2934	94.29	315	468	98.84	86	163	96.74	1011	1740	2163
OsIPU00009354	92.82	181	256	93.37	181	264	88.54	253	289	92.68	123	167	87.75	253	274	1274
OsIPC08070024	94.88	449	696	94.84	446	690	95.5	1223	1970	94.2	69	105	99.51	1216	2363	1482
OsIPU00007173	93.66	725	1047	90.22	951	1152	92.75	262	359	89.11	101	107	95.77	1300	2133	3024
OsIPC06240036	91.31	633	775	91.64	670	844	91.68	673	850	93.02	43	61.9	91.31	633	775	1760
OsIPC03290046	89.95	1114	1267	90.04	1114	1273	95.18	684	1057	83.33	180	111	90.22	1114	1296	4160
OsIPC07090044	91.4	779	1005	98.78	1646	3104	92.68	779	1084	96.3	27	46.1	92.04	779	1045	1853
OsIPC09110177	95.37	691	1088	95.22	691	1080	94.93	691	1059	82.5	503	289	95.37	691	1088	753
OsIPC11210216	95.89	657	1065	95.53	179	287	96.33	654	1094	88.73	71	69.9	95.74	658	1061	646
OsIPC06110060	97.33	187	331	98.62	1232	2315	92.24	1225	1671	87.5	104	103	98.93	187	355	1232
OsIPC09080013	91.21	330	424	99.43	702	1360	92.59	324	444	100	20	40.1	99.43	702	1360	1190
OsIPC12070022	88.28	1212	1269	85.99	1213	1057	86.46	1204	1094	88.45	1195	1275	88.2	1212	1261	1273
OsIPC11260075	83.79	364	200	99.31	3618	6946	78.81	826	250	79.62	368	135	83.79	364	200	4119
OsIPU00010034	92.57	175	220	92.57	175	220	94.7	642	1007	90.28	72	87.7	87.96	191	194	626
OsIPC04320039	91.85	1447	1850	89.65	1672	1846	97.77	2334	4211	95.24	84	135	89.81	1669	1857	2662
OsIPC02030007	99.53	425	827	99.5	1403	2710	99.14	1402	2676	85.19	108	79.8	99.53	425	827	1401
OsIPC09110074	87.61	339	323	88.44	294	305	87.91	339	331	90.24	41	50.1	98.95	859	1631	859
OsIPU00001826	96.94	98	163	100	535	1061	96.8	406	710	97.14	35	61.9	96.94	98	163	535
OsIPC04120060	86.28	3827	3420	97.51	3654	6462	86.74	3718	3439	86.36	3556	3180	86.55	3718	3398	5220
OsIPC04180100	94.17	360	539	94.95	772	1229	96.11	772	1316	96.43	28	48.1	89.69	621	712	945
OsIPC09120004	93.61	1049	1548	93.23	1049	1516	92.49	1052	1445	93.75	32	48.1	93.23	1048	1507	1049
OsIPC11280155	91.1	1640	2036	89.59	1047	1172	89.73	1130	1269	84.32	829	605	91.04	1640	2028	3805
OsIPC01160094	90.53	771	912	93.67	1438	2103	94.39	892	1352	95.76	165	272	90.28	772	890	2303
OsIPC09080160	90.12	81	97.6	99.18	1099	2105	88.89	81	89.7	100	31	61.9	98.64	1027	1917	1095
OsIPC10210006	96.88	769	1326	99.88	2405	4736	87.85	214	202	92.89	450	611	99.42	3113	6016	3924
OsIPC11270507	87.65	81	81.8	81.95	205	113	86.42	81	73.8	85.94	64	56	94.78	134	210	1478
OsIPC08170035	89.19	694	765	99.07	749	1429	89.78	695	799	91.3	46	60	88.86	691	743	749
OsIPC01030119	93.55	155	228	99.77	887	1742	90.48	189	224	89.47	133	145	93.67	158	226	1079
OsIPC02300027	91.35	266	337	98.26	1206	2216	96.57	1079	1840	93.44	122	170	91.32	265	335	1322
OsIPC11270454	91.05	391	490	89.88	504	599	87.3	504	507	82.99	341	218	86.68	503	482	761
OsIPC01190081	95.92	392	650	96.18	1099	1812	97.14	735	1283	88.82	161	176	96.45	1098	1855	1184
OsIPC07210178	92.56	457	607	89.8	882	983	92.38	499	656	79.53	381	131	88.66	891	930	1933
OsIPC02250050	86.76	1095	936	99.89	1818	3580	86.91	718	656	87.63	97	97.6	86.92	1093	944	1818
OsIPC03140065	95.27	444	708	98.85	1565	2934	91.27	985	1314	86.76	68	63.9	98.62	1600	2979	1598
OsIPU00002174	100	19	38.2	96.99	730	1249	87.5	40	40.1	100	20	40.1	100	19	38.2	1133
OsIPC05230009	95.97	472	769	98.73	785	1463	89.2	787	912	87.12	163	151	94.28	787	1197	783
OsIPC11270053	96.58	584	969	97.39	153	264	93.72	716	1053	94	50	75.8	89.03	155	165	1952
OsIPC01110058	96.17	652	1088	98	650	1185	97.87	517	938	93.1	29	42.1	95.71	652	1065	650
OsIPC12230055	93.41	364	507	92.32	755	959	94.95	753	1122	92.65	68	95.6	92.39	368	482	1005
OsIPU00010041	82.49	1753	898	85.12	1216	888	83.61	1794	1076	91.55	71	93.7	83.26	1870	1082	4285
OsIPC11110008	95.32	555	894	98.64	3091	5788	95.32	555	894	92.31	39	54	92.61	555	751	3064
OsIPC04030270	95.48	819	1279	96.62	2159	3673	95.05	1131	1754	90	100	111	96.72	2163	3683	2140
OsIPC07110129	90.36	3671	4438	97.37	3722	6575	90.43	3720	4484	96.15	26	44.1	90.45	3674	4464	3716
OsIPC08050091	93.35	1023	1473	94.67	1538	2407	92.98	1539	2204	85.66	244	206	93.35	1023	1473	2028
OsIPC02100102	89.88	593	700	88.21	950	959	89.88	593	700	94.52	73	113	89.49	761	876	1159
OsIPC12210100	90.53	486	577	99.23	1043	1986	94.05	487	706	93.48	46	67.9	94.53	128	198	1039
OsIPU00002166	92	75	85.7	95.74	1315	2157	96.23	53	83.8	93.75	80	105	96.43	56	89.7	4395
OsIPU00010047	92.01	538	702	88.15	363	377	89.34	366	400	90.91	66	83.8	86.36	506	402	743
OsIPU00000168	86.65	944	872	99.39	1975	3820	89.12	487	531	100	23	46.1	88.65	414	448	2036
OsIPC07250051	90.83	1396	1754	98.49	3312	6123	97.4	3309	5844	90.5	200	238	89.73	1820	2133	3308
OsIPC07190014	96.19	473	773	96.82	472	793	93.07	332	468	88.89	81	81.8	95.99	474	769	1174
OsIPC11170143	92.63	434	603	92.4	434	595	93.27	431	620	84.65	430	325	92.45	437	601	770
OsIPC03250045	92.49	906	1247	100	1247	2472	92.6	906	1247	89.23	195	208	99.86	709	1390	1247
OsIPC04130038	90.14	426	504	99.15	587	1116	89.1	422	464	88.37	516	547	99.5	604	1174	606
OsIPC01150113	93.49	430	630	93.26	430	622	94.06	539	799	91.5	153	192	96.33	490	823	2772
OsIPC04020229	97.17	247	434	96.36	247	418	85.78	429	349	100	22	44.1	92.36	314	434	802
OsIPC03360026	88.86	386	434	98.18	550	1005	98.89	542	1013	84.67	150	107	89.12	386	442	598
OsIPC01140167	96.45	366	617	98.29	1465	2698	96.1	2356	3872	84.78	92	63.9	95.98	373	615	4413
OsIPC06100022	91.63	836	1110	98.22	2698	4972	97.28	404	706	89.29	84	87.7	98.64	2057	3830	2727
OsIPC06040066	93.76	1105	1659	99.63	1086	2113	80.45	486	208	88.89	54	60	97.74	1105	2002	1487
OsIPU00010050	89.02	829	898	89.13	745	819	86.12	1095	952	100	20	40.1	86.47	1101	973	1390
OsIPC01030020	89.2	1102	1227	98.6	1575	2979	88.66	1102	1179	90.36	83	85.7	89.11	1102	1199	1555
OsIPC11240177	93.01	887	1271	93.52	879	1289	82.05	117	58	88.8	241	258	93.97	879	1320	2800
OsIPC11270249	94.9	686	1074	99.49	1178	2280	96.7	666	1134	89.22	167	188	98.96	676	1277	1368
OsIPU00002314	90.64	513	622	85.64	564	523	92.8	903	1294	90.91	33	42.1	90.84	513	630	1556
OsIPC04030124	95.36	323	505	98.63	1825	3426	93.92	1349	1980	93.75	32	48.1	99.09	1648	3126	1825
OsIPU00008477	92.09	177	240	89.28	373	404	89.6	404	442	100	24	48.1	93.85	488	718	653
OsIPC08170175	95.34	429	674	98.91	1188	2252	98.32	595	1100	90.28	72	87.7	95.57	429	682	1241
OsIPC11170153	96.74	430	718	96.1	436	716	95.17	435	684	88.57	105	91.7	94.88	430	670	848
OsIPC11100211	88.77	374	402	89.04	374	410	88.5	374	394	88.24	51	48.1	88.69	398	416	1895
OsIPC01220011	91.4	593	745	92.55	1946	2635	93.25	2844	4066	84.55	492	373	90.92	595	729	7379
OsIPC10040200	84.63	488	349	99.34	3952	7638	95.48	465	735	89.52	124	143	99.67	3952	7715	4907
OsIPC11230002	88.11	1640	1629	99.57	2098	4072	87.9	1637	1604	87.6	129	119	87.92	1639	1612	6951
OsIPU00000416	94.67	150	234	98.72	858	1604	93.51	154	222	85.85	106	89.7	98.06	619	1126	1237
OsIPU00010053	87.7	187	182	87.83	189	180	88.42	190	192	84.27	89	58	87.83	189	180	1895
OsIPC09010038	93.27	1040	1493	98.73	1811	3396	97.58	1362	2426	86.89	183	172	92.39	683	930	1810
OsIPC12220046	90.45	398	456	96.41	1561	2583	97.51	1244	2194	87.43	167	143	90.2	398	448	1870
OsIPC01210017	91.71	1001	1304	100	1807	3582	89.03	237	260	87.71	236	242	91.71	1001	1304	2023
OsIPC07220020	96.66	479	797	96.87	479	805	96.76	1511	2609	91.64	347	458	96.66	479	797	1510
OsIPC07180105	99.01	303	577	99.46	920	1784	89.76	166	182	94.87	39	61.9	98.68	303	569	1143
OsIPC04310028	92.99	385	519	92.99	385	519	99.28	558	1074	88	200	188	91.79	487	634	558
OsIPC02130015	87.16	2017	1931	99.68	4632	9063	97.77	3907	7081	91.18	68	87.7	87.26	2017	1947	5493
OsIPC04010095	89.5	952	1104	99.75	1619	3178	91.03	435	573	93.33	105	153	90.93	1102	1417	1619
OsIPU00004230	93.42	729	1072	95.75	729	1207	93	729	1049	87.27	55	54	93.28	729	1065	720
OsIPC12110052	94.52	1242	1844	97.98	1536	2829	94.58	443	680	85.49	255	196	98.19	1547	2837	2413
OsIPC04320096	99.48	194	377	99.48	194	377	90.43	94	115	89.62	106	123	99.48	194	377	696
OsIPC01140205	94.3	474	718	96.48	2243	3796	95.86	2872	4742	79.82	441	145	94.3	474	718	4221
OsIPC07230028	99.3	426	821	99.3	426	821	92.89	985	1372	84.72	229	184	94.22	987	1495	1059
OsIPC08170246	90.74	108	135	92.93	99	131	91.67	108	143	100	25	50.1	90.74	108	135	739
OsIPC12050006	92.18	1151	1546	94.5	1674	2573	94.57	1712	2611	91.35	104	135	95.74	1692	2750	2891
OsIPC09070092	90.09	424	515	100	685	1358	88.34	429	462	84.92	199	117	90.33	424	523	685
OsIPC08050027	92.23	695	924	92.02	689	908	90.26	308	373	95.56	45	73.8	92.5	693	940	3906
OsIPC01080057	91.78	900	1150	97.23	901	1572	92.09	898	1164	96.43	28	48.1	91.78	900	1150	913
OsIPC01110054	91.07	168	214	99.73	1485	2904	86.5	200	202	84.62	104	79.8	87.13	202	200	1578
OsIPU00000407	87.93	58	60	98.15	1136	2079	89.13	46	52	85.53	159	125	98.15	1136	2079	1136
OsIPC09130135	91.57	344	452	99.28	696	1340	98.84	259	482	91.15	113	139	97.3	259	450	980
OsIPC04010109	93.99	899	1322	99.79	973	1905	88.74	382	398	94.03	67	101	92.88	309	422	973
OsIPC12170082	90.79	315	367	94.79	1170	1863	92.01	313	383	84.51	142	107	91	289	367	1343
OsIPC12230014	91.71	422	521	92.26	349	452	87.18	624	599	89.09	55	61.9	93.12	349	484	3197
OsIPC12190120	92.72	426	583	93.24	444	634	96.4	444	753	100	36	71.9	93.24	444	634	1202
OsIPC04320097	89.43	974	1114	90.76	974	1217	86.52	1513	1382	82.55	957	569	89.43	974	1114	1521
OsIPC10120057	91.65	1042	1350	91.5	977	1255	91.27	1042	1314	84.42	77	58	91.65	1042	1350	1665
OsIPU00002307	84.73	491	365	89.8	549	656	91.23	536	690	85.58	319	262	93.47	199	291	975
OsIPC12170121	94.81	1387	2167	92.83	1660	2373	85.66	1841	1516	91.53	59	77.8	92.83	1577	2264	2580
OsIPC10020145	86.86	662	601	99.9	1030	2034	94.44	396	603	81.45	248	131	86.71	662	593	1030
OsIPC03250061	91.7	530	712	91.65	527	706	91.46	527	690	94.92	59	93.7	91.84	527	714	960
OsIPC10020090	89.81	432	466	90.28	432	490	90.97	432	513	84.75	387	258	97.6	1040	1838	1040
OsIPU00001158	94.29	175	268	100	365	724	93.14	175	252	100	20	40.1	93.71	175	260	538
OsIPC10170066	80.79	302	141	98.63	1238	2339	81.67	300	147	84.09	88	63.9	80.79	302	141	1238
OsIPC05200025	93.52	432	617	97.91	1150	2087	94.03	553	811	93.87	163	244	93.52	432	617	1149
OsIPC10180008	89.24	474	490	98.51	470	860	98.5	468	872	92.18	179	220	89.41	472	509	541
OsIPU00010067	92.34	209	287	92.83	223	307	94.42	197	303	93.75	64	95.6	92.83	223	315	776
OsIPC04240044	94.58	756	1181	95.37	756	1243	92.4	408	559	80.75	187	93.7	94.44	756	1174	1389
OsIPC04060055	88.15	962	942	99.34	5608	10830	87.96	972	948	86.49	74	67.9	87.67	957	930	5599
OsIPC07130040	95.33	599	959	97.33	600	1047	95.67	600	967	89.74	39	46.1	97.95	828	1526	1699
OsIPC04010086	86.61	575	527	94.5	327	488	96.77	743	1275	86.67	75	69.9	90.65	321	381	1103
OsIPC03090006	93.13	524	729	92.41	527	696	94.12	1055	1560	87.5	72	71.9	93.13	524	729	1536
OsIPC10040039	87.17	3023	2851	86	2999	2500	97.94	2038	3707	93.94	33	50.1	97.99	3976	7226	3976
OsIPC01030144	92.93	467	652	99.52	414	805	93.15	467	644	88.27	358	355	93.15	467	660	990
OsIPC08180207	89.54	746	827	87.76	392	389	83.87	1909	1296	89.09	55	61.9	84.06	1913	1314	3679
OsIPC11280026	91.55	142	178	93.64	943	1382	93.96	943	1405	89.35	169	192	93.64	944	1376	1422
OsIPC08170048	92.99	927	1304	99.08	1199	2262	93.54	1208	1733	83.67	147	93.7	92.99	927	1304	1509
OsIPC05190039	99.76	420	825	99.39	818	1566	98.9	818	1544	100	21	42.1	99.76	420	825	818
OsIPC03170090	94.05	605	892	93.69	602	884	96.64	744	1279	85.62	160	119	95.03	604	952	2527
OsIPC09140042	98.81	421	789	99.05	421	803	92.49	506	652	86.35	359	305	98.81	421	789	1973
OsIPC06230244	94.07	1147	1687	93.42	1019	1433	92.68	1134	1536	85.15	505	394	93.9	1148	1675	5239
OsIPC12210099	91.74	363	470	93.31	613	930	89.19	370	398	100	21	42.1	94.93	138	202	595
OsIPC01340005	91.74	811	1033	98.47	1173	2163	97.38	1183	2087	89.32	103	109	98.98	1172	2214	1296
OsIPU00010069	91.9	395	496	88.19	432	418	97.72	571	1029	96.43	28	48.1	92.49	426	559	585
OsIPC11270121	88.62	246	254	90.73	248	303	89.16	249	264	91.07	56	71.9	91.16	701	908	1206
OsIPC12030033	93.76	673	983	93.76	673	983	94.96	674	1047	85.23	88	58	93.76	673	983	1500
OsIPU00010076	87.15	288	268	86.5	311	274	86.62	314	272	87.91	182	184	84.17	379	303	1536
OsIPC01230045	100	833	1651	98.92	833	1582	98.92	833	1572	97.98	99	172	98.92	833	1580	1616
OsIPC03150107	86.42	994	858	99.52	1680	3255	92.86	154	218	91.15	113	129	86.63	995	870	1677
OsIPC07140118	97.12	416	722	97.12	416	722	99.75	1199	2345	90.71	226	281	97.36	416	729	1199
OsIPU00010078	89.22	232	248	89.22	232	248	91.86	602	739	87	100	95.6	88.79	232	250	1718
OsIPC04300010	96.35	520	872	100	1309	2595	97.09	516	892	91.58	273	337	97.69	520	924	1309
OsIPU00006459	97.68	259	458	99.07	428	809	96.58	263	442	91.8	61	73.8	99.14	701	1326	868
OsIPC04320122	90.05	1427	1673	89.71	1429	1622	86.42	2143	1915	82.45	997	581	90.12	1427	1681	4560
OsIPC04300011	88.82	501	517	99.19	865	1643	88.71	62	67.9	100	20	40.1	98.73	865	1612	865
OsIPU00001095	92.17	217	287	99.85	6627	13010	85.59	340	285	87.13	202	178	85.24	359	297	7392
OsIPC09090072	94.94	791	1217	99.79	1413	2777	95.06	789	1221	100	25	50.1	94.94	791	1217	1425
OsIPC01300042	93	900	1279	99.76	1274	2494	98.05	1285	2363	86.27	51	46.1	92.8	903	1275	1274
OsIPC12240093	90.81	762	936	98.23	903	1655	90.74	767	938	85.79	725	605	97.67	903	1616	2259
OsIPC07120064	91.99	599	799	97.95	633	1126	92.65	599	839	100	19	38.2	91.93	644	866	678
OsIPC08090148	93.6	625	894	98.06	619	1136	94.38	623	942	90.22	92	103	93.92	625	916	610
OsIPC03070012	94.06	959	1433	94.16	959	1441	98.02	2775	5065	84.66	176	119	97.61	2008	3578	2753
OsIPU00002895	91.43	35	46.1	85.4	1610	1334	96	25	42.1	93.75	32	48.1	91.43	35	46.1	2066
OsIPC10060078	89.52	763	819	99.58	238	464	85.34	416	333	86.73	113	95.6	89.52	763	819	2455
OsIPU00005098	95.79	428	698	100	693	1374	96.03	428	698	97.56	41	73.8	95.79	428	698	694
OsIPC11240216	91.91	309	410	91.23	171	212	93.64	283	414	88.89	90	99.6	91.91	309	410	646
OsIPC01070042	97.1	414	726	91.03	156	190	90.65	278	329	93.75	32	48.1	91.37	278	345	1629
OsIPC05250007	94.28	577	876	100	726	1439	93.59	577	837	92.26	155	212	94.28	577	876	726
OsIPC12200154	95.97	596	979	99.53	641	1243	100	39	77.8	94.87	39	61.9	95.97	596	979	638
OsIPU00010085	83.56	870	551	87.16	335	323	84.02	870	583	90.57	53	65.9	83.56	870	551	3976
OsIPC07070026	95.05	384	595	95.05	384	595	95.1	388	603	100	20	40.1	99.55	673	1310	673
OsIPC04030214	84.77	821	660	90.75	832	1086	85.68	824	718	95.83	24	40.1	91.01	823	1084	862
OsIPC01410074	92.55	859	1154	92.8	833	1126	97.83	2073	3707	96.77	31	54	92.43	859	1146	3193
OsIPC05020015	98.58	281	519	98.58	281	519	98.93	281	527	85.61	132	107	98.58	281	519	804
OsIPC01030065	96.2	789	1350	98.73	789	1469	85.65	676	565	84.98	699	543	96.2	789	1350	964
OsIPC08220010	89.03	729	874	93.19	720	1098	89.75	722	892	85.71	98	77.8	90.11	728	932	956
OsIPC01170049	86.3	927	809	86.45	915	809	84.11	1221	866	92.86	84	119	97.68	2453	4403	2453
OsIPU00010093	89.7	330	391	90	330	400	89.63	328	379	100	25	50.1	97.97	1181	2115	1175
OsIPC09040004	87.72	1124	1063	99.44	1801	3475	97.95	1805	3255	82.05	730	353	97.97	1428	2571	1815
OsIPC12180183	90.28	288	341	90.85	284	349	91.46	281	359	88.68	265	280	90.28	288	341	1353
OsIPC11210028	93.36	226	329	93.36	226	329	93.72	223	331	88.28	145	153	93.33	225	327	4168
OsIPC11270329	89.43	454	504	89.65	454	511	97.5	3165	5626	93.51	77	113	89.52	458	502	3281
OsIPC02250173	87.94	854	833	86.98	630	549	85.27	1331	1045	85.71	98	83.8	86.15	1314	1110	2342
OsIPU00010102	91.1	292	355	90.46	262	303	98.32	1610	2964	84.64	267	192	99.89	2782	5483	3424
OsIPU00002489	84.93	73	58	90.11	445	523	93.98	83	125	90.32	62	67.9	90.74	421	513	1057
OsIPC10060063	97.03	471	807	96.79	810	1388	96.4	1055	1778	90.7	43	54	95.64	1055	1723	1064
OsIPC01220100	94.49	526	805	98.29	527	965	89.36	47	54	100	21	42.1	92.78	526	733	526
OsIPC11180203	95.96	223	371	98.51	671	1243	96.32	516	878	88.33	60	63.9	86.43	361	323	683
OsIPC10110033	93.29	1401	1978	97.48	1467	2587	93.87	1403	2046	96.55	29	50.1	97.08	1472	2529	1464
OsIPC04030229	92.84	545	775	92.84	545	775	90.05	784	912	81.09	402	172	95.91	905	1491	925
OsIPC08280018	92.9	535	743	93.08	535	759	97.5	640	1142	88.97	145	161	97.81	640	1158	730
OsIPC04320157	92.07	227	307	91.7	229	295	92.51	227	315	86.75	234	218	92.07	227	299	1679
OsIPC02070010	92.6	500	690	100	493	977	94.2	500	755	86.21	87	60	99.33	448	856	1120
OsIPC09100027	85.87	2441	2085	88.42	1994	2070	85.47	3062	2537	88.07	109	113	85.69	3095	2609	9678
OsIPC10050211	85.82	1474	1168	94.25	1513	2288	93.85	1513	2240	86.75	166	155	85.96	1474	1183	6569
OsIPC11050025	98	500	912	99.8	3074	6032	96	475	783	88.41	138	147	98	500	912	3246
OsIPC08160080	86.7	1368	1249	86.55	1368	1235	85.71	1757	1447	91.94	62	83.8	86.37	1379	1233	4524
OsIPU00003854	87.52	513	527	99.6	749	1461	88.32	591	668	100	24	48.1	87.13	513	511	809
OsIPC06050101	89.36	141	161	99.22	1545	2948	95.34	1545	2428	93.28	119	172	89.36	141	161	1556
OsIPC07070085	88.08	1007	985	88.61	992	987	88.05	979	993	86.33	278	242	88.08	1007	985	3393
OsIPC11280190	91.08	2254	2849	91.08	2254	2849	98.99	4538	8590	90.13	2098	2500	97.93	4500	8181	5074
OsIPC11170073	92.59	513	708	99.08	649	1239	92.79	513	716	91.15	113	145	92.2	513	692	3858
OsIPC11240068	90.97	742	926	90.7	742	910	89.8	892	1013	84.71	556	430	88.33	891	928	2803
OsIPC12090153	90.64	705	866	90.64	705	866	89.91	753	874	100	19	38.2	90.51	706	852	785
OsIPC06300054	92.31	624	827	99.61	5945	11560	97.62	884	1572	80.65	651	256	91.62	823	1047	8158
OsIPC01200088	94.44	414	642	99.55	440	856	94.42	448	686	91.86	86	115	94.58	277	430	959
OsIPU00007018	90.77	379	438	87.39	896	815	88.71	363	357	100	22	44.1	87.87	437	406	943
OsIPC03230007	96.16	469	779	99.06	1388	2640	97.58	1361	2428	84.62	104	73.8	95.96	470	765	1388
OsIPC02030010	92.65	313	426	93.65	362	533	95.13	472	753	85.12	168	127	94.92	472	745	587
OsIPC06240074	93.16	819	1179	99.61	1803	3507	92.57	821	1130	98	50	91.7	99.89	1803	3550	1802
OsIPC04210101	93.83	697	1033	93.97	697	1049	88.42	691	737	83.95	673	480	93.4	697	1017	1412
OsIPC12080129	98.39	186	345	98.07	570	1035	97.58	785	1398	84.71	170	119	98.39	186	345	1152
OsIPC06270006	95.14	432	656	99.48	3490	6796	93.25	934	1318	83.42	187	121	95.14	432	656	3475
OsIPC04040189	91.13	417	525	91.13	417	517	88.07	545	575	86.59	164	151	96.4	278	468	5903
OsIPC06270003	91.64	694	904	99.9	995	1965	86.66	772	755	94.74	38	60	91.79	694	912	1445
OsIPC03320010	95.54	493	787	95.54	493	787	99.34	302	583	97.37	38	67.9	95.54	493	787	682
OsIPC04160082	82.88	701	363	82.88	701	363	95.54	1704	2720	91.04	67	85.7	81.86	1009	456	1698
OsIPC04040080	91.82	770	1009	97.03	740	1269	92.22	771	1009	100	20	40.1	89.73	769	862	770
OsIPC04070020	96.3	351	585	97.64	423	751	93.49	415	601	83.06	124	71.9	93.05	417	589	2120
OsIPC10180045	91.81	1721	2290	99.37	1734	3344	94.84	1706	2672	82.34	1002	573	91.81	1721	2290	1734
OsIPC11180064	98.4	312	579	99.6	2488	4851	90.76	1190	1455	86.62	142	131	99.76	1702	3342	2486
OsIPU00000793	81.68	191	101	99.23	1176	2252	98.47	1179	2183	85.84	113	97.6	99.23	1176	2252	1736
OsIPC08050126	95.17	331	521	94.86	331	513	92.84	335	466	91.11	90	115	94.26	331	498	715
OsIPC06100127	90.71	1217	1499	91.1	1213	1520	92.27	233	303	91.47	129	161	99.72	2118	4151	2118
OsIPC08100136	87.37	673	646	99.42	1905	3673	96.92	1915	3289	86.19	181	145	86.92	673	615	1904
OsIPC05190067	96.04	429	710	96.26	669	1120	91.81	293	391	83.98	206	147	96.04	429	710	749
OsIPC09140056	87.8	713	720	87.82	714	714	92.05	742	1005	87.23	47	46.1	87.66	713	712	2540
OsIPC04030249	93.83	632	944	93.67	632	940	97.92	625	1136	88.1	42	44.1	91.63	633	829	625
OsIPC11290059	94.01	267	398	99.95	1985	3927	96.25	267	450	96.08	102	163	95.51	267	434	3523
OsIPC12220009	98.8	333	620	90.59	1052	1298	92.71	1043	1433	91.55	71	93.7	89.82	167	190	1523
OsIPC02230087	94.94	1165	1804	95.11	1165	1820	96.95	1215	2076	86.61	239	212	95.19	1165	1828	2052
OsIPC09060145	94.82	907	1403	98.18	1155	2115	97.32	1157	2034	94.12	85	129	97.67	1157	2066	1215
OsIPC05030089	96.42	643	1082	99.89	893	1762	98.88	893	1687	100	21	42.1	96.27	643	1074	1122
OsIPC04060087	91.95	956	1292	98.15	974	1792	91.95	956	1292	100	22	44.1	91.74	956	1277	1159
OsIPC02200042	92.52	882	1209	94.17	841	1245	94.64	429	640	88.12	101	105	92.37	865	1176	1062
OsIPC01210117	90.23	809	961	95.05	808	1285	89.08	806	884	88.89	54	60	90.36	809	969	868
OsIPC06130031	93.35	647	942	95.79	594	979	93.2	647	934	100	20	40.1	91.43	642	821	649
OsIPC11240302	92.37	668	926	95.94	1085	1774	94.61	668	1023	88.55	227	236	96.7	667	1148	1087
OsIPC01140431	94.32	757	1158	93.92	757	1134	94.72	757	1178	86.32	95	85.7	94.19	757	1150	2016
OsIPU00008402	99.39	164	317	97.31	297	525	87.54	321	325	92.06	63	85.7	99.39	164	317	3108
OsIPC01010083	95.32	235	379	95.32	235	379	93.92	756	1132	86.22	225	194	95.73	234	385	1049
OsIPU00006443	95.63	504	823	95.44	504	811	94.64	504	783	87.69	65	50.1	95.83	504	831	798
OsIPC04040018	88.97	1732	1976	82.31	1142	636	82.82	1135	672	82.54	962	547	85.08	1039	876	3867
OsIPC07220156	94.28	857	1300	95.19	1414	2248	95.8	1475	2407	88.1	311	323	96.89	1223	2113	1513
OsIPC09120260	94.64	727	1128	93.39	484	688	93.97	697	1049	88.41	69	73.8	93.98	714	1070	2513
OsIPU00010118	85.85	431	339	85.85	431	339	94.91	1453	2282	96.23	53	89.7	81.2	585	250	1872
OsIPC11270223	85.39	931	797	98.02	1313	2426	85.25	183	149	95.65	92	151	83.08	650	446	1294
OsIPC01210087	88.99	1163	1253	97.96	930	1693	88.74	1163	1229	85.68	405	327	88.48	1163	1213	1714
OsIPC01150202	92.83	1171	1679	98.77	1222	2305	100	64	127	91.11	45	58	92.65	1170	1661	1217
OsIPC03160154	93.56	1289	1927	99.95	1933	3816	94.43	1956	2997	84.54	207	157	93.64	1289	1941	2774
OsIPC08100188	92.38	643	868	92.53	643	876	83.09	414	264	96.43	28	48.1	92.38	643	868	2845
OsIPU00001602	84.64	729	521	97.16	774	1374	86	693	569	92.75	69	97.6	85.35	635	498	785
OsIPU00002124	89.47	76	87.7	96.16	911	1530	86.84	76	71.9	100	19	38.2	88.16	76	79.8	922
OsIPC12050072	96.04	505	823	100	917	1818	95.8	928	1471	86.78	227	200	96.04	505	831	917
OsIPC07170098	92.76	608	821	86.36	154	131	96.31	705	1164	86.08	79	69.9	92.93	608	829	1064
OsIPC12110128	96.99	365	628	99.89	905	1786	96.98	364	634	92.86	28	40.1	99.89	905	1786	905
OsIPC07160025	92.37	1638	2228	94.98	1871	2938	95.85	1301	2143	94.87	39	61.9	88.81	1314	1425	2072
OsIPC07250057	95.25	610	973	99.68	934	1828	94.33	141	208	87.59	145	145	95.25	610	973	938
OsIPC07060060	93.02	860	1193	99.86	1479	2916	96.42	1424	2413	86.29	124	95.6	93.02	860	1193	1479
OsIPC05270006	92.59	351	472	99.76	416	817	99.28	416	801	92.11	76	103	92.61	352	466	822
OsIPC05280022	98.29	409	755	98.04	409	747	98.71	309	581	85.22	115	83.8	99.69	5186	10140	5898
OsIPC04220062	87.05	278	274	87.05	278	274	89.91	218	264	96.43	28	48.1	87.05	278	274	830
OsIPC01150136	88.79	339	355	92.67	559	775	89.15	341	369	85.71	147	119	91.58	285	361	671
OsIPC04160108	93.91	591	854	93.91	591	854	92.91	959	1312	86.11	72	63.9	92.78	956	1298	958
OsIPC10060020	91.27	424	496	91.75	424	551	89.86	424	474	91.3	46	60	89.62	424	476	793
OsIPC01310048	89.97	299	347	90.4	302	357	89.63	299	339	85.05	214	155	86.92	535	502	516
OsIPC08190074	97.42	271	480	98.97	584	1110	98.29	584	1078	100	29	58	98.88	267	505	656
OsIPC06030061	87.81	599	601	87.54	602	597	99.24	655	1245	91.49	47	54	88.27	597	624	655
OsIPC07120054	89.27	1295	1417	100	3135	6215	90.27	1295	1524	96.86	159	276	89.49	1294	1439	3135
OsIPC12090096	96.03	428	720	96.5	428	728	90.14	426	533	90.91	44	56	99.44	357	692	1218
OsIPC01160219	92.91	874	1219	92.16	867	1172	95.07	608	959	83.84	594	418	93.02	874	1227	1838
OsIPC07210039	89.07	1070	1166	91.73	2189	2922	88.86	1059	1126	86.27	408	353	91.33	2181	2843	3642
OsIPC01140161	86.22	1212	1001	90.89	878	1124	86.93	1262	1118	88.97	145	161	86.36	1276	1096	3284
OsIPC11040049	94.65	411	617	98.57	912	1697	96.14	363	585	88.99	227	252	98.43	1595	2962	1595
OsIPC05030035	87.83	1085	1134	89.58	1104	1287	93.17	205	287	93.1	58	83.8	94.8	1076	1699	1093
OsIPC06300075	93.1	957	1374	98.85	957	1810	93.42	957	1398	96.43	28	48.1	93.1	957	1374	957
OsIPC08090035	95.22	565	874	99.83	1168	2300	86.02	379	319	94.44	36	56	95.52	558	882	1168
OsIPC08190023	98.22	337	620	98.22	337	620	98.22	337	620	86.59	179	151	98.52	337	628	6814
OsIPC09070090	90.75	2692	3356	99.89	2813	5545	90.46	2504	3001	90.12	81	97.6	90.71	2692	3348	2999
OsIPC11240033	93.72	1257	1857	93.95	1257	1881	97.71	1312	2365	80.95	294	135	93.56	1258	1844	1312
OsIPU00003979	98.38	432	793	98.38	432	793	89.53	191	200	96.3	27	46.1	98.15	432	785	1374
OsIPC02210005	93.15	1532	2212	97.98	1533	2823	94.12	953	1431	88.41	69	65.9	93.15	1532	2212	1509
OsIPU00010137	95.05	202	321	95.5	200	325	95.54	202	329	84.15	82	60	95.85	193	319	1768
OsIPC08280002	92.25	555	735	91.29	574	718	91.83	575	745	84.17	120	87.7	92.25	555	735	1577
OsIPC03160112	91.75	691	888	99.55	1329	2589	91.61	691	880	83.08	455	244	91.9	691	896	1324
OsIPC01030074	98.08	261	470	97.74	265	478	97.72	263	474	94.27	157	240	97.34	263	466	1391
OsIPC07160083	93.35	541	779	99.63	537	1043	99.39	163	315	90.53	95	117	93.16	541	771	535
OsIPC06270002	95.22	648	1025	100	641	1271	94.92	650	1007	89.74	78	91.7	95.22	648	1025	641
OsIPC06250038	92.82	696	973	99.38	2728	5267	92.62	596	821	91.13	124	159	92.82	696	973	2776
OsIPC07160130	90.37	353	426	98.68	607	1132	93.54	356	515	88.67	150	163	99.67	607	1187	639
OsIPC02350079	93.02	258	361	93.41	258	369	94.61	297	454	87.46	351	359	97.99	447	799	1071
OsIPC11080029	88.2	161	163	99.08	868	1651	96.7	880	1495	91.86	172	230	84.1	239	167	2168
OsIPC04140145	85.77	534	402	85.58	534	387	83.6	1055	613	100	27	54	98.66	1190	2216	1941
OsIPC05040031	90.59	712	876	98.83	1111	2091	92.5	1134	1580	86.89	61	58	92.31	832	1144	1106
OsIPC11210225	92.25	877	1185	99.52	6622	12860	92.81	3672	5136	89.69	194	226	91.58	1687	2224	6978
OsIPU00010142	93.07	332	468	92.77	332	460	90.43	512	630	88.24	85	89.7	99.43	525	1017	525
OsIPC02130065	94.51	474	718	100	535	1061	94.94	474	733	88.41	69	73.8	99.15	469	898	535
OsIPC03150062	95.35	344	539	94.68	865	1390	92.65	245	329	90.16	61	73.8	94.77	344	531	1042
OsIPC11180022	95.76	118	194	99.64	554	1082	98.01	554	1011	85.83	120	95.6	98.74	554	1043	736
OsIPU00008664	94.77	172	270	95.38	173	272	88.85	314	359	98.33	60	111	90.45	314	398	1392
OsIPU00009197	91.25	320	412	91.59	309	406	96.25	666	1122	97.62	42	75.8	91.88	320	428	880
OsIPC10140019	94.85	427	666	94.85	427	666	97.14	770	1328	94.2	138	210	94.77	421	654	1267
OsIPC01110073	90.02	1213	1439	89.62	1214	1392	89.86	1213	1431	84.08	377	264	89.72	1216	1409	1182
OsIPC08090074	93.39	772	1096	99.76	1254	2462	97.3	1260	2232	91.55	71	85.7	93.65	772	1118	1851
OsIPC10180016	94.24	938	1419	93.5	939	1358	96.85	1239	2145	87.43	175	168	94.14	938	1411	1239
OsIPC07160115	90.84	382	456	98.42	380	706	89.02	173	184	93.1	29	42.1	99.21	380	722	579
OsIPC01190036	94.54	1008	1566	99.34	2282	4401	97.01	1004	1731	92.31	78	107	98.47	2290	4264	2274
OsIPU00010148	84.35	313	208	88.59	263	283	89.49	257	295	97.56	41	73.8	81.7	448	212	1215
OsIPC04130110	96.84	475	823	99.88	845	1667	95.06	830	1292	84.93	146	115	99.29	845	1624	845
OsIPC11070006	99.22	385	739	97.65	553	995	95.77	449	747	93.55	31	46.1	99.22	385	739	596
OsIPC01050052	100	123	244	100	123	244	99.02	1329	2510	82.01	139	85.7	92.49	173	240	1399
OsIPC02350064	95.71	396	648	96.21	396	664	96.21	396	664	84.54	97	73.8	96.21	396	664	661
OsIPC04180126	89.15	682	775	88.42	682	737	88.11	875	934	93.44	61	89.7	92.85	2111	3031	3312
OsIPC04030013	96.65	418	706	96.89	418	714	98.19	332	603	84.81	79	61.9	97.24	907	1584	1023
OsIPC07220184	93.1	1566	2216	92.85	1566	2185	93.43	1568	2254	86.02	93	73.8	99.35	1851	3550	3474
OsIPC08160122	94.55	459	700	99.1	553	1049	85.39	349	236	96.23	53	89.7	94.34	459	700	980
OsIPC11200151	98.15	433	791	98.38	433	799	97.32	1269	2220	95.74	47	77.8	99.14	1987	3782	1985
OsIPC01220024	86.49	888	739	86.49	888	739	96.91	1490	2563	94.37	71	109	86.49	888	739	2030
OsIPC04310057	93.01	286	408	95.55	1642	2613	95.24	1640	2531	89.72	214	250	95.57	1646	2587	1645
OsIPU00010155	85.82	388	301	85.82	388	301	85.82	388	301	89.47	57	58	98.27	869	1604	869
OsIPC04020254	86.57	1057	946	99.7	2358	4603	94.25	1130	1740	82.47	907	529	86.57	1057	946	2358
OsIPC04190020	95.39	304	484	98.59	1136	2077	92.64	299	404	89.01	91	101	94.74	304	460	1296
OsIPC11270087	94.79	307	472	91.86	344	420	92.59	162	226	90.6	117	145	99.11	1792	3416	1792
OsIPC04190060	96.06	432	710	100	947	1877	96.97	429	731	88.37	43	46.1	99.26	948	1816	947
OsIPC03130018	90.71	872	1080	98.53	1088	2022	98.08	1091	1976	93.22	59	85.7	90.71	872	1080	1089
OsIPU00006260	87.8	1254	1241	87.87	1253	1245	98.84	2152	4044	79.61	363	117	99.45	2919	5654	3006
OsIPC06120064	86.21	435	375	98.34	1384	2559	93.02	859	1207	86.81	273	240	86.21	435	375	4368
OsIPC02250126	89.93	894	1059	98.07	1138	2091	98.77	1139	2139	82.35	204	119	100	56	111	1369
OsIPU00010160	90.23	266	295	90.6	266	301	91.53	590	745	100	26	52	100	580	1150	589
OsIPC10170116	88.92	325	351	98.47	1175	2179	96.24	1171	1965	87.13	171	157	96.07	1170	1949	1175
OsIPC06060054	100	311	617	98.18	1431	2658	97.48	1431	2565	90.7	43	54	100	311	617	1413
OsIPU00010163	93.37	166	234	96.81	94	163	97.75	89	161	94	100	147	96.53	144	246	3901
OsIPC06030037	95.48	620	975	99.66	1479	2892	95.69	627	989	92.11	38	52	95.32	620	967	1479
OsIPC02330009	97.15	351	617	98.82	761	1437	93.68	680	995	87.65	170	163	96.79	436	745	933
OsIPU00000647	85.38	424	315	98.9	1272	2411	94.94	178	281	97.96	49	89.7	85.38	424	315	1566
OsIPU00000792	87.49	1223	1213	99.56	1600	3116	87.65	1223	1219	84.88	1296	1007	87.49	1223	1213	1600
OsIPC11040020	94.09	406	615	98.13	961	1756	97.4	961	1701	92.73	55	65.9	97.92	961	1740	961
OsIPC06090095	90.73	1154	1431	99.43	4592	8889	90.86	1160	1443	83.59	128	79.8	90.73	1154	1431	4747
OsIPC01100045	100	356	706	99.42	2942	5695	91.67	132	174	92.13	127	172	100	356	706	2942
OsIPU00008393	86.42	302	258	86.37	543	517	85.04	528	416	89.58	144	159	96.26	1498	2520	1471
OsIPC02260097	99.77	442	860	98.25	1427	2623	96.14	1425	2375	89.83	59	69.9	99.77	442	860	2191
OsIPC08160055	91.41	582	743	97.93	580	1049	96.72	580	999	100	19	38.2	98.79	580	1094	580
OsIPC11210125	96.32	517	874	84.2	424	293	98.71	1941	3642	85	60	48.1	96.32	517	874	1941
OsIPC09120205	86.43	936	827	96.41	2142	3644	97.32	5177	8998	85.07	1246	959	96.35	6759	11340	7689
OsIPU00004627	94.35	531	827	94.84	640	1021	96.58	527	902	85.89	404	357	93.89	524	805	641
OsIPC06180029	90.48	588	716	97.73	572	1021	91.16	588	747	85.31	211	172	90.32	589	712	573
OsIPC04040197	92.21	565	753	99.11	561	1065	87.8	254	248	87.76	98	99.6	90.69	569	710	561
OsIPC01430025	92.03	703	940	92.03	703	940	92.32	703	955	85.93	398	317	92.03	703	940	3995
OsIPC02250170	89.49	390	424	89.49	390	424	90.21	388	440	90.43	94	115	89.49	390	424	1438
OsIPC11280017	85.14	148	119	98.51	1340	2490	98.58	1339	2504	90.63	331	410	98.66	1340	2506	1339
OsIPC02070060	87.32	1672	1528	90.16	1911	2262	89.9	1683	1980	91.41	128	167	98.99	2669	5051	3027
OsIPC07280031	95.14	453	696	89.82	1002	1126	90.53	676	791	91.53	59	77.8	99.52	1456	2815	1521
OsIPC02250051	91.55	142	186	99.23	1297	2492	92.25	142	194	83.57	487	313	80.49	610	258	1698
OsIPC11220022	89.45	275	299	99.86	734	1439	90.28	792	924	82.79	122	63.9	91.76	522	666	1400
OsIPC12070130	93.3	657	944	93.59	655	952	94.35	336	515	95.54	112	182	99.61	1523	2966	1523
OsIPU00010165	83.59	323	204	85.4	322	266	82.8	436	252	92.31	52	71.9	84.04	282	214	1537
OsIPU00009434	96.25	160	270	96.84	158	274	96.2	158	266	87.58	161	153	96.25	160	270	617
OsIPC03150075	91.33	196	254	99.47	378	733	98.94	378	718	100	23	46.1	91.33	196	254	505
OsIPC02220071	94.05	992	1449	99.59	1223	2385	89.49	257	287	94.44	36	56	94.83	484	753	1353
OsIPC09080152	88.29	811	825	99.52	842	1629	88.26	809	793	100	25	50.1	96.22	1005	1717	2008
OsIPC07210195	92.03	602	803	92.36	602	827	93.36	602	874	100	19	38.2	92.36	602	827	598
OsIPC04030258	90.32	527	624	97.69	519	918	87.61	662	692	86.39	191	172	97.49	518	916	1840
OsIPU00010172	87.79	770	759	87.92	770	759	98.53	4294	7993	82.57	700	392	98.94	3676	6962	6666
OsIPC09110112	84.5	200	143	96.86	1272	2196	97.64	1271	2282	100	21	42.1	93.73	1260	1905	1271
OsIPC11170080	92.85	1035	1457	98.24	1874	3437	91.43	1074	1386	85.47	179	133	92.66	1035	1441	1874
OsIPC07120119	96.09	435	728	98.55	896	1673	95.29	912	1489	90.38	52	63.9	96.09	435	728	897
OsIPC12200085	90.19	877	1031	88.2	678	706	89.05	877	965	93.51	77	113	87.73	880	854	874
OsIPC08170264	89.4	736	837	99.95	2082	4119	89.02	738	803	87.5	144	131	89.81	736	860	6624
OsIPC04040134	89.73	565	640	87.16	693	676	89.18	721	809	91.92	99	133	87.14	692	672	2287
OsIPU00008330	94.18	378	575	88.6	570	601	89.98	459	547	84.38	96	71.9	94.44	378	583	2934
OsIPU00001813	94.34	53	81.8	92.85	1748	2434	83.21	131	85.7	100	21	42.1	92.31	52	71.9	2419
OsIPC08060181	84.8	704	488	99.91	4540	8960	83.53	844	494	88.21	246	242	84.94	704	496	4540
OsIPC10210020	94.3	1526	2248	99.91	4619	9125	95.81	1145	1830	90.27	185	200	99.48	4195	8078	4619
OsIPC11060006	92.17	1853	2466	98.74	2306	4318	91.87	898	1185	85.58	104	87.7	98.66	3284	6161	4026
OsIPC01030105	94.29	403	626	100	669	1326	98.52	676	1265	87.5	152	151	98.67	676	1273	669
[truncated: 50,978 more rows]
