# Supplementary material for: Exploring the rice dispensable genome using a metagenome-like assembly strategy
Source: Genome Biol. 2015 Sep 7;16:187. doi: 10.1186/s13059-015-0757-3 (PMC4583175; doi:10.1186/s13059-015-0757-3)
Supplement: Additional file 5: Table S4. — PCR validation of 43 DNA fragments from 30 randomly selected contigs. Primer position is the position of a primer in the sequence of the contig. (XLS 19 kb) [file 13059_2015_757_MOESM5_ESM.xls]

## Sheet: Sheet1
Additional file 5: Table S4: PCR validation of 43 DNA frarments from 30 random selected contigs. Primer position: the position of primer in the sequence of the contig.
Contig	Variety	Contig length	Subgroup	Primer sequence	Primer position	Fragement length (bp)
OsIPU00008143	W106	4307	Aus	GGTGCTTTGTCGATCCTAAC	296-315	1539
				GATACATTGTGGTTGGTCACG	1834-1814
				GTGGTGAAGGTACTGGAATC	1600-1619	2055
				TTGGTTCTACAGTGACTCC	3654-3636
OsIPU00002274	W106	3827	Aus	ACAGGGAGCTTGTAGCAACC	311-330	1654
				CACCTTGAAAGCGGATCAGC	1964-1945
				GCGAGCTATCAATATGACGAG	1602-1622	1475
				GCTCCAACTGTCCAATCTGT	3076-3057
OsIPC11240164	W144	6288	Indica	TTCACCTGGTGTAGCCAAAG	76-95	1679
				GGATGATTTGGTCCGTAGC	1754-1741
				GATCCACTCCTAACTATCTGC	4858-4878	1301
				CATGGCTTCCATTCGTACAC	6158-6139
OsIPU00008788	W309	2624	Indica	GGTTTCAAGCGAAGGCACA	137-155	1162
				TGTACCTGTCCCGTTTCTTG	1298-1279
OsIPC02050002	W140	3427	Aus	CACACTTACAGGGCAACTCA	234-253	1738
				GGTGACCTAAGTTAGTTTCAG	1971-1951
				CATAAGTTCAGCAGACCAGTT	1852-1872	1535
				ATGCACGTGCTAACGCTACG	3386-3367
OsIPU00009506	W097	4038	Admix	GCAAATGCCAGAAGTTTCAGC	201-221	1558
				TCCCAGAGTTCCTAACATCC	1758-1739
				CCTGTCAACCAATGCTGAAC	1571-1590	2053
				TCGGCATGTTGAGCCAACTC	3623-3604
OsIPC11250011	W330	2854	Aus	AGAGAGTTGACCAGATAAGAAG	469-490	1568
				ATGGAAACCCTCTGTTAAGTGA	2036-2015
OsIPC06220066	W292	2915	Aus	GCTCACCATGCAAGCATGTC	379-398	1878
				GCTAGGAATGATGACTCAACG	2256-2236
OsIPC08210118	W013	3948	Japonica	TGCTCACACATGTTCCACA	367-385	1954
				TGAACTGGAACGGATGGAAG	2320-2301
				GAGTCTGGCAGGAAGAAGTA	2118-2137	1529
				AGGCTCAACTCTCTTCCACA	3646-3627
OsIPU00008333	W106	4176	Aus	TTCTCTTGGACGTATCCACG	212-231	1904
				TCTGACTTAACGCTACTGC	2115-2097
				ACGGACTGAGTCTAATCGTG	1944-1963	2063
				GCTATTCACGAATGAGCATTGC	4006-3985
OsIPC11170073	W181	3858	Indica	CCGTGGATCATCATATGGAG	473-492	1692
				ACGAAGGAACTACAGTCGAG	2164-2145
OsIPC12160252	W280	4525	Aus	AGATCTCTTGGTGGATAATGC	235-255	2036
				GTAGGAACCAGTTGTCTGATC	2270-2250
				GATCAGACAACTGGTTCCTAC	2250-2270	1886
				GTCGTGTATGTGTGTCATGC	4135-4116
OsIPU00010738	W107	2637	Admix	AGAGCGTCAGAAGTGGTGTTG	694-714	1748
				GGGACTATAGTTCGTTCGTC	2441-2422
OsIPU00006638	C086	4837	Aus	TGTGGATGTGAAGCTGCTGT	195-214	1923
				AGTTTACCGATTTCGAGAGGT	2117-2097
				TCACTTGTGCTGCTGGTCTA	2551-2570	2069
				GCGATGATTCAAAGAGAGGG	4619-4600
OsIPU00011460	W013	3970	Japonica	CAGCTTTACCAAGGCATTCC	146-165	1787
				CCTTTCCTGAACATAGAGCC	1932-1913
				GGCTCTATGTTCAGGAAAGG	1913-1932	1524
				CATGCATGATGCGTACAACTC	3436-3416
OsIPC04330036	W070	8953	Indica	AAGGAGGTAGTTCAGGAAG	604-622	1323
				CTTGAAATCATGGAGCACATGAG	1926-1904
				TCAAGCCAAAGGGAATGTCG	3534-3553	1537
				TTCGACCACGGAAGTCTAGA	5070-5051
OsIPU00011524	W106	4385	Aus	AATGGATGGAGACAGCACTG	219-238	2010
				CCCTATCATGCATTCTAGCAC	2228-2208
				CAAGCTAGGAAAGAGAAGCAG	2050-2070	2077
				ACTTCACAGGTACTCCTCTG	4126-4107
OsIPU00009608	W164	3790	Indica	TTGGCTCCAAGGGTCATGTC	276-295	1454
				CACGATTACTTGTGGCAGCA	1729-1749
				ATGTCGACCTGGAAAGAGGTG	1683-1702	1178
				TCGTACTCACTGCATCCATC	2860-2841
OsIPU00009693	W105	2956	Aus	TGTGCAGGCTATGAGAGTTG	465-484	1588
				AAGATAAGTCCTGGAGAGTCC	2052-2032
OsIPC07020083	W085	4646	Indica	TACCTGAAGGTCAGACTGGA	340-359	1836
				CCAATGGAAGGAGTTGGATGA	2175-2155
OsIPU00009701	W106	3347	Aus	AGATTCCTAACTGGCACCCA	641-660	1882
				TCACAGCCTCGTTCAGCTAG	2522-2503
OsIPC08060055	W112	3904	Indica	GTGATCGGATCTGCAACTTC	343-362	1932
				GTTCAGCGAAGATGAGGTG	2274-2256
OsIPC12200219	W069	3296	Aus	GTTTGTAGGAGAACACGTG	490-508	1898
				TGTCGCACGTGGAACAACAC	2387-2368
OsIPC12230095	W083	2713	Indica	GGACTCCATCATCAAGCTAC	646-665	1794
				CATGGTTCTCACCATTGAAGC	2439-2419
OsIPU00010202	W185	2549	Indica	ACTCAGTTTTCGCTGGATGC	592-611	1829
				TGCATCTGGTGCTTTCGTTG	2420-2401
OsIPC05200069	W042	2931	Admix	CCGATCATCAGTGATGAAGTA	383-403	2077
				CTAAGCACTCAGCTTGTTCG	2459-2440
OsIPC05050038	W277	2752	Aus	TTCGACTAGTGAGTGCGTCT	593-612	1751
				ACCGACCAGATACAACAGGT	2343-2324
OsIPC06200056	C099	2582	Indica	ACTCATGCTGTCATGTAGGAG	493-513	1780
				CTGATTCGATTCTACAAGCTC	2272-2252
OsIPC01130163	W106	4438	Aus	TTCGTAGACCGAGCGGTTGT	2714-2733	1644
				GTGTTCTCGATCCTCACAAC	4357-4338
OsIPC04320088	W284	3565	Japonica	CTGTTCATCCTTGTTGCTGATG	472-493	1487
				ATGGACGAAGAGAACGGAGT	1958-1939
