# Supplementary material for: Exploring the rice dispensable genome using a metagenome-like assembly strategy
Source: Genome Biol. 2015 Sep 7;16:187. doi: 10.1186/s13059-015-0757-3 (PMC4583175; doi:10.1186/s13059-015-0757-3)
Supplement: Additional file 6: Table S5. — The alignment of genes in the sequenced region of Kasalath that harbors PSTOL1 to the dispensable genome. (XLS 17 kb) [file 13059_2015_757_MOESM6_ESM.xls]

## Sheet: Sheet1
Additional file 6: Table S5: The alignment of genes in the sequenced region of Kasalath that harboring PSTOL1 to the dispensable genome.
Gene(Query)	Gene Length	Annotation	Contig(Subject)	Identity	Alignment length	Query start	Query end	Subject start	Subject end	Expect value
K0159D02-11	456	similar to hypothetical protein LOC_Os12g26170	OsIPC12160059	99.56	457	1	457	212	668	0
K0159D02-12	536	unknown protein	OsIPC12160063	99.07	537	1	537	1599	2135	0
K0159D02-16	5202	putative unclassified retrotransposon protein	OsIPC09130114	91.77	1945	1064	3004	2579	638	0
K0159D02-17	9816	transposon mutator sub-class	OsJPC11290003	86.01	1523	7453	8974	4009	5529	0
K0159D02-19	2891	CACTA, En/Spm sub-class	OsJPC09080012	84.93	2846	1	2843	22052	24896	0
K0159D02-2	699	similar to conserved hypothetical protein LOC_Os04g10870 and expressed protein LOC_Os02g29620	OsIPC12160072	99.62	529	172	700	693	165	0
K0159D02-21	1235	CACTA, En/Spm sub-class	OsIPC03190077	87.18	1084	1	1084	592	1664	0
K0159D02-22	2210	CACTA, En/Spm sub-class	OsIPC04060096	82.84	1754	405	2148	1812	112	0
K0159D02-24	698	similar to hypothetical proteins LOC_Os11g33360 and LOC_Os11g09810; and L-ascorbate peroxidase 4, putative, expressed, LOC_Os09g36750	OsJPC08170170	85.82	550	100	627	5011	5546	2e-105
K0159D02-3	3199	similar to hypothetical protein LOC_Os08g03750, ULP1 protease family LOC_Os09g11850, and FAR1 family LOC_Os06g39090	OsIPC07210176	88.51	1375	558	1928	2126	772	0
K0159D02-5	797	similar to retrotransposon protein, putative, Ty3-gypsy subclass	OsJPC12160012	84.91	656	1	656	763	108	2e-145
K0159D02-6	4433	similar to retrotransposon protein, putative, Ty3-gypsy subclass	OsJPC07130022	84.63	1555	55	1606	1544	1	0
K0159D02-8	2992	similar to hypothetical protein (LOC_Os09g02010)	OsIPC12160054	98.26	1728	528	2245	1744	3467	0
K0185A05-10	1238	Ty3-gypsy subclass, putative retrotransposon protein	OsIPU00007153	85.63	863	1	862	590	1432	0
K0185A05-11	1928	Ty3-gypsy subclass, putative retrotransposon protein	OsJPC06150046	83.22	1222	632	1834	1223	7	0
K0185A05-12	4427	Ty3-gypsy subclass, putative retrotransposon protein	OsJPC07130022	84.69	1587	9	1592	1578	9	0
K0185A05-14	1397	Ty3-gypsy subclass, putative retrotransposon protein	OsJPC08190031	80.76	1372	31	1398	1946	578	9e-174
K0185A05-15	4061	putative unclassified retrotransposon protein	OsIPC01170143	86.03	3092	503	3591	125	3214	0
K0185A05-21	635	Ty1-copia subclass, putative retrotransposon protein	OsJPU00003852	96.7	636	1	636	279	914	0
K0185A05-22	3449	Ty1-copia subclass, putative retrotransposon protein	OsIPC01150254	92.75	2441	1020	3450	6453	4016	0
K0185A05-4	1487	putative unclassified retrotransposon protein	OsIPC02140029	84.8	1500	1	1486	6583	5100	0
K0185A05-7	1270	Ty3-gypsy subclass, putative retrotransposon protein	OsIPU00007153	86.4	860	413	1271	1426	590	0
K0185A05-8	2465	Ty3-gypsy subclass, putative retrotransposon protein	OsIPU00006245	94.76	1202	1152	2353	1	1184	0
K0185A05-9	3010	Ty3-gypsy subclass, expressed, putative retrotransposon protein	OsJPC11130004	94.54	1428	254	1681	2028	601	0
OsPupK02-1	3491	similar to hypothetical protein LOC_Os12g26270	OsJPC01150111	83.73	1125	2094	3205	3645	4757	0
OsPupK08-1	373	centromere-specific, putative retrotransposon protein	OsJPC04040183	88.83	376	4	374	1871	1496	1e-108
OsPupK09-1	140	putative unclassified retrotransposon protein	OsIPU00007991	97.87	141	1	141	301	161	8e-68
OsPupK10-1	4124	Ty3-gypsy subclass putative retrotransposon protein	OsJPC04120004	86.41	2267	149	2414	97	2354	0
OsPupK11-1	1738	Ty3-gypsy subclass, putative retrotransposon protein	OsJPC08050109	88.95	860	631	1480	1082	233	0
OsPupK12-1	140	putative unclassified retrotransposon protein	OsIPU00007991	97.87	141	1	141	301	161	8e-68
OsPupK15-1	2186	similar to expressed protein (LOC_Os11g14120), hypothetical protein	OsJPC12160066	99.73	1110	1	1110	1310	2419	0
OsPupK16-1	5157	unknown protein, hypothetical protein	OsJPC12160075	99.56	2517	2273	4785	2517	1	0
OsPupK21-1	1396	partially similar to aldehyde oxidase 1, putative, expressed LOC_Os10g04860	OsJPC12160080	98.41	1134	1	1118	1227	94	0
OsPupK22-1	592	partially similar to zinc finger, C3HC4 type family protein LOC_Os02g15060, hypothetical protein	OsJPC12160081	90.44	596	2	580	596	1	0
OsPupK23-1	8738	CACTA, En/Spm sub-class, putative transposon protein	OsJPC09080012	85.02	3305	1	3298	22052	25353	0
OsPupK26-1	4520	Ty3-gypsy subclass, putative retrotransposon protein	OsJPC04120004	86.5	2267	1713	3977	2353	97	0
OsPupK28-1	682	Ty3-gypsy subclass, putative retrotransposon protein	OsJPU00003234	89.67	639	2	637	903	267	0
OsPupK34-1	2019	similar to carboxylic ester hydrolase/ hydrolase, putative, expressed LOC_Os01g46169 and pepsin A, putative, expressed LOC_Os04g26790, hypothetical protein	OsJPC11200115	94.54	1081	955	2011	1168	2247	0
OsPupK35-1	246	putative unclassified retrotransposon protein	OsJPC01150033	96.34	246	2	247	667	422	4e-116
OsPupK36-1	6958	Ty3-gypsy subclass, putative retrotransposon protein	OsJPC05110007	86.69	1916	2961	4838	1909	1	0
OsPupK37-1	5998	Ty3-gypsy subclass, putative retrotransposon protein	OsJPC05110007	87.63	1916	2960	4849	1909	1	0
OsPupK41-1	5683	putative unclassified transposon protein	OsJPC12160133	99.05	2638	455	3078	1	2638	0
OsPupK42-1	1186	Ty3-gypsy subclass, putative retrotransposon protein	OsJPC12160100	99.92	1185	1	1184	3217	4401	0
OsPupK43-1	3217	centromere-specific, putative retrotransposon protein	OsIPC12160145	98.28	1568	1	1553	1568	1	0
OsPupK44-1	1073	putative unclassified retrotransposon protein	OsJPC12160175	99.91	1074	1	1074	4189	3116	0
OsPupK45-1	375	unknown protein, hypothetical protein	OsJPC12160175	100	376	1	376	2827	2452	0
OsPupK46-2 (PSTOL1)	974	Ser/Thr protein kinase, putative, expressed; revised gene model of OsPupK46-1	OsJPC12160175	97.54	975	1	975	1356	404	0
OsPupK47-1	860	some similarity to amino acid permease 6, putative, expressed, LOC_Os07g04180, hypothetical protein	OsJPC12160114	97.68	863	1	861	744	1605	0
OsPupK48-1	945	some similarity to conserved hypothetical protein LOC_Os01g54140, hypothetical protein	OsJPC12160142	95.02	582	367	946	3184	2612	0
OsPupK49-1	1991	partially similar to MADS-box transcription factor 56, putative, expressed, LOC_Os06g01890, hypothetical protein	OsIPC11180009	87.72	1238	472	1699	1229	2	0
OsPupK51-1	653	similar to hypothetical protein LOC_Os06g34810, hypothetical protein	OsIPC12160154	99.85	646	9	654	2694	2049	0
OsPupK52-1	810	unknown protein, hypothetical protein	OsJPC12160042	100	811	1	811	1103	1913	0
OsPupK55-1	725	Ty3-gypsy subclass, putative retrotransposon protein	OsIPC12090119	90.51	727	2	726	413	1135	0
OsPupK56-1	313	Ty3-gypsy subclass, putative retrotransposon protein	OsIPC12160122	99.68	314	1	314	4398	4085	2e-175
OsPupK59-1	3325	retrotransposon protein, putative, Ty3-gypsy subclass, partially similar to peptidyl-prolyl isomerase, putative, expressed, LOC_Os01g38229, hypothetical protein	OsJPC12160094	99.85	1340	1987	3326	1	1340	0
OsPupK63-1	411	unknown protein, hypothetical protein	OsIPC12160139	100	412	1	412	556	967	0
