# Supplementary material for: Exploring the rice dispensable genome using a metagenome-like assembly strategy
Source: Genome Biol. 2015 Sep 7;16:187. doi: 10.1186/s13059-015-0757-3 (PMC4583175; doi:10.1186/s13059-015-0757-3)
Supplement: Additional file 8: Table S7. — The alignment of predicted proteins of the indica dispensable genome to proteins coded by cloned genes of the Nipponbare genome using Blastp. (XLS 33 kb) [file 13059_2015_757_MOESM8_ESM.xls]

## Sheet: Sheet1
Additional file 8: Table S7: The alignment of predicted proteins of indica dispensable genome to proteins coded by cloned genes of the Nipponbare genome using Blastp.
Predicted Protein (Query)	Cloned gene (subject)	Identity	Query coverage	E-value	Cloned gene name
evm.model.OsIPC11280408.3	LOC_Os11g47210.1	59.55	403	7e-139	Xa26
evm.model.OsIPC04080047.1	LOC_Os04g43680.1	62.16	111	3e-39	OsMyb4
evm.model.OsIPC11050173.1	LOC_Os11g12740.1	35.29	119	1e-14	SP1
evm.model.OsIPC12160261.1	LOC_Os06g29810.2	43.86	285	3e-59	Pi-d2/Pi-d(t)2
evm.model.OsIPU00009575.1	LOC_Os06g29810.2	38.04	368	5e-58	Pi-d2/Pi-d(t)2
evm.model.OsIPC10200042.2	LOC_Os07g45570.1	27.84	334	4e-26	OsBLE2
evm.model.OsIPC11240047.1	LOC_Os11g46210.1	24.62	1064	6e-59	Pikm2-TS
evm.model.OsIPC01390059.1	LOC_Os11g35500.1	41	983	3e-174	Xa21
evm.model.OsIPC01170071.1	LOC_Os06g50340.1	30.77	169	4e-11	FON1
evm.model.OsIPC01340024.1	LOC_Os06g29810.2	23.66	503	1e-14	Pi-d2/Pi-d(t)2
evm.model.OsIPC12150142.1	LOC_Os11g46900.1	36.73	294	2e-37	OsWAK1
evm.model.OsIPC03320016.3	LOC_Os05g32110.1	95.06	243	5e-133	OsBC1L4
evm.model.OsIPU00009916.1	LOC_Os11g46210.1	31	229	3e-16	Pikm2-TS
evm.model.OsIPC04310018.1	LOC_Os08g13920.1	65.91	88	1e-26	OsXTH8
evm.model.OsIPC06230240.1	LOC_Os11g35500.1	39.77	880	4e-165	Xa21
evm.model.OsIPU00001095.1	LOC_Os11g46210.1	30.36	247	1e-19	Pikm2-TS
evm.model.OsIPC09120205.1	LOC_Os01g52050.1	41.81	299	1e-53	OsBRI1
evm.model.OsIPC01430025.1	LOC_Os06g03970.1	46.34	82	1e-14	OsSIK1
evm.model.OsIPC06290065.1	LOC_Os03g63150.2	29.43	863	2e-69	Bph14
evm.model.OsIPC01290072.1	LOC_Os08g03682.1	35.43	477	4e-79	CYP703A3
evm.model.OsIPC02260075.1	LOC_Os11g46900.1	33.9	469	7e-60	OsWAK1
evm.model.OsIPC09230107.1	LOC_Os01g67980.1	48.48	328	4e-82	OsCP
evm.model.OsIPC10200062.1	LOC_Os06g01250.1	40.45	178	6e-33	CYP93G2
evm.model.OsIPC07080051.1	LOC_Os06g22460.1	28.98	911	4e-87	Pid3
evm.model.OsIPC02330012.1	LOC_Os05g41172.2	27.54	334	6e-28	SDG728
evm.model.OsIPC01200035.1	LOC_Os06g29810.2	41.83	502	8e-86	Pi-d2/Pi-d(t)2
evm.model.OsIPC09070023.1	LOC_Os10g25170.1	66.07	56	2e-12	EBL1
evm.model.OsIPC01240112.1	LOC_Os06g03970.1	27.13	494	6e-38	OsSIK1
evm.model.OsIPC06230103.2	LOC_Os11g46200.1	54.31	197	1e-36	Pikm-TS
evm.model.OsIPC06230092.1	LOC_Os11g35500.1	39.5	600	8e-101	Xa21
evm.model.OsIPC11280248.1	LOC_Os11g46200.1	59.62	1149	0	Pikm-TS
evm.model.OsIPC11260239.1	LOC_Os11g46210.1	35.57	149	4e-18	Pikm2-TS
evm.model.OsIPC11070101.1	LOC_Os06g29810.2	36.53	167	1e-26	Pi-d2/Pi-d(t)2
evm.model.OsIPC10030154.1	LOC_Os10g05750.1	100	36	1e-16	OsPRP3
evm.model.OsIPC11250086.1	LOC_Os12g18360.2	31.52	422	4e-50	Pi-ta
evm.model.OsIPC01030145.1	LOC_Os01g03570.1	45.68	162	8e-29	OXHS2
evm.model.OsIPC11220240.1	LOC_Os12g18360.2	33.68	383	3e-55	Pi-ta
evm.model.OsIPC03160005.1	LOC_Os11g46900.1	39.34	305	2e-54	OsWAK1
evm.model.OsIPC03360024.1	LOC_Os10g38060.1	58.19	287	1e-96	OsPLDβ1
evm.model.OsIPC06150105.1	LOC_Os06g17900.1	28.16	863	7e-76	Pi9/Piz-t/Pi2
evm.model.OsIPC07160129.2	LOC_Os03g63150.2	27.32	743	5e-48	Bph14
evm.model.OsIPC07160129.1	LOC_Os04g57720.1	76.47	119	1e-42	OsRR6
evm.model.OsIPC11250017.2	LOC_Os11g35500.1	41.44	905	5e-171	Xa21
evm.model.OsIPC02070150.1	LOC_Os11g35500.1	39.17	720	1e-108	Xa21
evm.model.OsIPC02250178.1	LOC_Os11g35500.1	40.3	335	6e-56	Xa21
evm.model.OsIPC10050038.1	LOC_Os06g22460.1	30.92	896	2e-109	Pid3
evm.model.OsIPC07230031.1	LOC_Os12g18360.1	39.1	376	5e-67	Pi-ta
evm.model.OsIPC04350012.3	LOC_Os12g43550.2	38.61	202	4e-35	OsRab5a
evm.model.OsIPC04350012.1	LOC_Os05g35170.2	62.43	173	2e-66	IDEF2
evm.model.OsIPC11060154.1	LOC_Os09g15850.1	28.92	332	1e-16	Pi5-2
evm.model.OsIPC11070066.1	LOC_Os12g18360.1	42.13	705	2e-139	Pi-ta
evm.model.OsIPC11280309.1	LOC_Os11g46900.1	51.54	520	4e-125	OsWAK1
evm.model.OsIPC02250135.1	LOC_Os11g35500.1	42.61	352	5e-63	Xa21
evm.model.OsIPC06230079.1	LOC_Os11g35500.1	48.94	235	9e-57	Xa21
evm.model.OsIPC07250074.1	LOC_Os02g56460.1	39.33	150	3e-19	OsCCR1
evm.model.OsIPC06220067.1	LOC_Os11g35500.1	41.28	940	0	Xa21
evm.model.OsIPC07150063.1	LOC_Os11g46210.1	36.36	407	6e-47	Pikm2-TS
evm.model.OsIPC04360008.1	LOC_Os06g48060.1	34.78	184	4e-12	STAR1
evm.model.OsIPC11250070.1	LOC_Os11g46210.1	34.23	260	6e-30	Pikm2-TS
evm.model.OsIPC12110020.1	LOC_Os08g34380.1	31.78	579	3e-63	COE1
evm.model.OsIPC12010009.1	LOC_Os02g39710.1	50	60	5e-11	OsCOL4
evm.model.OsIPC04030075.1	LOC_Os06g29810.2	36.96	322	6e-45	Pi-d2/Pi-d(t)2
evm.model.OsIPC11080048.1	LOC_Os11g46210.1	28.32	752	2e-72	Pikm2-TS
evm.model.OsIPC04220087.1	LOC_Os03g02800.1	64.62	130	2e-44	RIM1
evm.model.OsIPC04030087.1	LOC_Os02g05980.1	33.12	320	3e-40	LRK1
evm.model.OsIPC05170032.1	LOC_Os11g46900.1	41.75	297	1e-54	OsWAK1
evm.model.OsIPC09120019.1	LOC_Os03g12730.1	40.79	277	4e-50	OsBRR1
evm.model.OsIPC11260060.1	LOC_Os06g17900.1	26.33	714	2e-34	Pi9/Piz-t/Pi2
evm.model.OsIPC02250226.1	LOC_Os11g35500.1	39.13	437	3e-74	Xa21
evm.model.OsIPC01190042.1	LOC_Os06g17900.1	26.61	387	5e-24	Pi9/Piz-t/Pi2
evm.model.OsIPC02250312.1	LOC_Os11g35500.1	41.07	280	2e-44	Xa21
evm.model.OsIPC06040059.1	LOC_Os11g46900.1	35.03	314	2e-43	OsWAK1
evm.model.OsIPC04010117.1	LOC_Os04g53120.1	29.33	832	1e-66	Xa1
evm.model.OsIPC04140143.1	LOC_Os06g03970.1	37.01	154	9e-18	OsSIK1
evm.model.OsIPC01030198.1	LOC_Os11g35500.1	32.7	159	6e-15	Xa21
evm.model.OsIPC01150300.1	LOC_Os11g46900.1	39.74	312	6e-51	OsWAK1
evm.model.OsIPC04320149.3	LOC_Os04g53120.1	33.78	894	2e-106	Xa1
evm.model.OsIPC04320149.1	LOC_Os04g53120.1	30.41	1335	4e-116	Xa1
evm.model.OsIPC02260024.1	LOC_Os03g08570.1	77.5	120	5e-52	OsPDS
evm.model.OsIPC04360010.1	LOC_Os10g38950.1	36.17	282	5e-46	OsMPK6
evm.model.OsIPC11200016.2	LOC_Os09g08160.1	28.95	190	5e-16	ANS
evm.model.OsIPC09230098.1	LOC_Os01g67980.1	54.55	110	4e-29	OsCP
evm.model.OsIPC01080007.1	LOC_Os12g16720.1	43.12	269	1e-37	SL
evm.model.OsIPC09120166.1	LOC_Os01g68870.1	44.04	302	3e-58	MSP1
evm.model.OsIPU00010052.2	LOC_Os11g46210.1	25.56	270	4e-12	Pikm2-TS
evm.model.OsIPU00010052.1	LOC_Os11g46210.1	28.88	928	1e-83	Pikm2-TS
evm.model.OsIPC06040084.1	LOC_Os09g27820.1	43.36	113	1e-22	ACO1
evm.model.OsIPC02190014.1	LOC_Os11g35500.1	38.42	924	3e-148	Xa21
evm.model.OsIPC06040087.1	LOC_Os06g50340.1	31.5	273	8e-22	FON1
evm.model.OsIPC11060146.1	LOC_Os03g63150.2	29.09	471	1e-40	Bph14
evm.model.OsIPC01110017.1	LOC_Os02g56460.1	70.33	209	1e-72	OsCCR1
evm.model.OsIPC09160073.1	LOC_Os04g49570.2	36.89	206	1e-34	GLR3.1
evm.model.OsIPC11060227.1	LOC_Os09g15850.1	33.57	140	7e-12	Pi5-2
evm.model.OsIPC03130001.1	LOC_Os11g35500.1	40.49	205	2e-29	Xa21
evm.model.OsIPC02360017.2	LOC_Os06g17900.1	34.93	146	4e-15	Pi9/Piz-t/Pi2
evm.model.OsIPC10180040.1	LOC_Os01g68870.1	30.65	659	4e-55	MSP1
evm.model.OsIPC10050234.1	LOC_Os02g40440.1	34.44	270	1e-32	MER3
evm.model.OsIPC04220089.1	LOC_Os12g43550.2	47.52	101	3e-24	OsRab5a
evm.model.OsIPC04010141.1	LOC_Os04g53120.1	24.83	600	2e-32	Xa1
evm.model.OsIPC02070128.1	LOC_Os11g35500.1	41.54	130	2e-13	Xa21
evm.model.OsIPC06230145.1	LOC_Os11g35500.1	45.19	759	8e-157	Xa21
evm.model.OsIPC04210007.1	LOC_Os12g01140.1	52.56	78	8e-20	OsPhot1a
evm.model.OsIPC09110100.1	LOC_Os09g36320.1	37.99	279	7e-37	BSR1
evm.model.OsIPC11170180.1	LOC_Os12g18360.1	39.02	451	8e-79	Pi-ta
evm.model.OsIPC09120167.1	LOC_Os01g68870.1	41.32	288	4e-48	MSP1
evm.model.OsIPC08060050.1	LOC_Os04g53120.1	32.47	1241	4e-144	Xa1
evm.model.OsIPC02220039.1	LOC_Os10g35436.1	31.82	418	2e-64	Rf-1
evm.model.OsIPC11090146.1	LOC_Os03g12660.1	33.02	427	6e-68	OsDWARF4
evm.model.OsIPC02250123.1	LOC_Os11g35500.1	40.2	980	1e-165	Xa21
evm.model.OsIPC04180298.1	LOC_Os11g46900.1	41.04	268	1e-46	OsWAK1
evm.model.OsIPC04030257.1	LOC_Os03g12730.1	37.93	145	1e-24	OsBRR1
evm.model.OsIPC09120211.1	LOC_Os06g29810.2	37.08	329	9e-53	Pi-d2/Pi-d(t)2
evm.model.OsIPC06010060.1	LOC_Os09g23200.1	94.44	54	4e-26	SLL1
evm.model.OsIPC11200200.1	LOC_Os11g46210.1	44.38	908	0	Pikm2-TS
evm.model.OsIPU00001531.1	LOC_Os01g67980.1	47.6	334	3e-81	OsCP
evm.model.OsIPC10080032.2	LOC_Os11g35500.1	39.57	978	2e-156	Xa21
evm.model.OsIPC02130093.1	LOC_Os04g52210.1	27.73	494	2e-22	OsKS3
evm.model.OsIPC02250145.1	LOC_Os11g35500.1	40.53	876	8e-144	Xa21
evm.model.OsIPC11280178.1	LOC_Os11g47210.1	58.64	162	9e-51	Xa26
evm.model.OsIPU00001523.1	LOC_Os11g46210.1	28.37	430	1e-28	Pikm2-TS
evm.model.OsIPC07220157.1	LOC_Os06g29810.2	41.99	281	9e-60	Pi-d2/Pi-d(t)2
evm.model.OsIPC04180175.2	LOC_Os11g46900.1	35.29	459	3e-65	OsWAK1
evm.model.OsIPU00001608.1	LOC_Os11g35500.1	40.53	876	9e-144	Xa21
evm.model.OsIPC11240148.1	LOC_Os06g39750.2	40.8	201	5e-26	WSL1
evm.model.OsIPC02240006.1	LOC_Os11g46900.1	51.93	491	2e-134	OsWAK1
evm.model.OsIPU00004853.1	LOC_Os04g57490.1	47.96	221	1e-41	OsCP1
evm.model.OsIPC02110039.1	LOC_Os08g13920.1	50	150	5e-39	OsXTH8
evm.model.OsIPC12200052.2	LOC_Os11g35500.1	41.53	980	0	Xa21
evm.model.OsIPC02250189.1	LOC_Os11g35500.1	33.67	790	1e-109	Xa21
evm.model.OsIPC11230022.1	LOC_Os12g18360.1	33.03	993	2e-105	Pi-ta
evm.model.OsIPC06230158.1	LOC_Os11g35500.1	36.91	233	9e-35	Xa21
evm.model.OsIPC04180217.1	LOC_Os11g46900.1	40.12	167	3e-28	OsWAK1
evm.model.OsIPC04210006.1	LOC_Os02g32660.1	90.28	545	0	BEIIb
evm.model.OsIPC03160046.2	LOC_Os01g52050.1	34.62	156	4e-13	OsBRI1
evm.model.OsIPC02050032.1	LOC_Os12g18360.2	44.88	361	6e-83	Pi-ta
evm.model.OsIPC08150015.1	LOC_Os11g35500.1	44.29	210	1e-42	Xa21
evm.model.OsIPC12210031.1	LOC_Os06g22460.1	31.15	915	6e-117	Pid3
evm.model.OsIPC06080015.1	LOC_Os11g12740.1	36.13	238	1e-25	SP1
evm.model.OsIPC03190035.1	LOC_Os12g16720.1	32.24	397	3e-48	SL
evm.model.OsIPC07160014.1	LOC_Os12g18360.1	34.98	283	2e-32	Pi-ta
evm.model.OsIPC09120177.1	LOC_Os12g18360.2	29.24	407	1e-33	Pi-ta
evm.model.OsIPC11280290.1	LOC_Os11g46900.1	70	40	6e-16	OsWAK1
evm.model.OsIPC07060036.1	LOC_Os09g34250.1	35.14	148	2e-18	OsSGT1
evm.model.OsIPC01240148.1	LOC_Os06g03970.1	28.88	464	6e-32	OsSIK1
evm.model.OsIPC11280415.1	LOC_Os11g47210.1	50.53	568	8e-142	Xa26
evm.model.OsIPC11160129.1	LOC_Os04g52230.1	44.44	450	5e-102	OsKS1
evm.model.OsIPC04330046.1	LOC_Os01g68870.1	30.21	748	4e-55	MSP1
evm.model.OsIPC02250177.1	LOC_Os11g35500.1	39.85	961	2e-170	Xa21
evm.model.OsIPC11280319.1	LOC_Os11g46900.1	55.68	88	3e-22	OsWAK1
evm.model.OsIPC09110076.1	LOC_Os09g36320.1	43.3	224	1e-40	BSR1
evm.model.OsIPC04320060.2	LOC_Os04g53120.1	34.06	1324	2e-160	Xa1
evm.model.OsIPC04170112.1	LOC_Os06g22460.1	24.8	367	2e-20	Pid3
evm.model.OsIPC04180159.1	LOC_Os11g46900.1	30.33	389	3e-34	OsWAK1
evm.model.OsIPC11060203.1	LOC_Os06g22460.1	31.44	900	1e-112	Pid3
evm.model.OsIPC08060187.1	LOC_Os06g03970.1	34.5	229	1e-21	OsSIK1
evm.model.OsIPC04010024.1	LOC_Os11g35500.1	33.67	790	2e-109	Xa21
evm.model.OsIPC05270013.1	LOC_Os09g34250.1	37.8	127	6e-20	OsSGT1
evm.model.OsIPC04180237.1	LOC_Os11g46900.1	32.95	692	2e-92	OsWAK1
evm.model.OsIPC09160074.2	LOC_Os04g49570.2	32.68	814	1e-108	GLR3.1
evm.model.OsIPC05240041.1	LOC_Os04g38480.1	40.9	335	1e-61	OsSERK1
evm.model.OsIPC02070147.1	LOC_Os01g68870.1	35.41	514	3e-62	MSP1
evm.model.OsIPC04180244.1	LOC_Os11g46900.1	33.22	283	1e-34	OsWAK1
evm.model.OsIPC02090036.2	LOC_Os01g52050.1	33.78	373	4e-35	OsBRI1
evm.model.OsIPC02090036.1	LOC_Os01g68870.1	32.58	267	1e-12	MSP1
evm.model.OsIPC11230291.1	LOC_Os11g46200.1	28.69	826	2e-52	Pikm-TS
evm.model.OsIPC07160163.1	LOC_Os12g18360.2	28.88	644	1e-60	Pi-ta
evm.model.OsIPC02050038.1	LOC_Os03g55240.1	45.08	122	1e-17	Bel
evm.model.OsIPC07220033.1	LOC_Os04g56430.1	38.79	116	1e-14	OsRMC
evm.model.OsIPC02180106.1	LOC_Os12g18360.1	38.66	313	2e-41	Pi-ta
evm.model.OsIPC07210036.2	LOC_Os03g63150.2	24.25	301	8e-17	Bph14
evm.model.OsIPC11070120.1	LOC_Os04g53120.1	53.84	1042	0	Xa1
evm.model.OsIPC06050077.1	LOC_Os04g49570.2	37	619	1e-90	GLR3.1
evm.model.OsIPC07280025.1	LOC_Os07g45570.1	70.77	65	2e-21	OsBLE2
evm.model.OsIPC11170252.1	LOC_Os04g53120.1	26.16	1097	7e-62	Xa1
evm.model.OsIPC11060181.1	LOC_Os11g42090.1	27.4	573	2e-39	Pi-k ( h )
evm.model.OsIPC11260199.1	LOC_Os12g18360.1	39.57	748	2e-127	Pi-ta
evm.model.OsIPC02050053.1	LOC_Os12g16720.1	44	200	4e-42	SL
evm.model.OsIPC12140005.1	LOC_Os02g05980.1	37.31	402	5e-59	LRK1
evm.model.OsIPC11070108.1	LOC_Os12g18360.1	32.79	244	9e-23	Pi-ta
evm.model.OsIPC02180057.1	LOC_Os06g01250.1	31.32	463	2e-52	CYP93G2
evm.model.OsIPC06110042.1	LOC_Os06g17900.1	40.79	228	2e-42	Pi9/Piz-t/Pi2
evm.model.OsIPC01300073.1	LOC_Os01g39670.1	21.69	498	2e-11	SaF
evm.model.OsIPC08180165.1	LOC_Os11g46210.1	30.21	288	5e-28	Pikm2-TS
evm.model.OsIPC08180165.2	LOC_Os12g18360.2	41.42	338	2e-59	Pi-ta
evm.model.OsIPC11170253.1	LOC_Os03g63150.2	26.76	1024	1e-67	Bph14
evm.model.OsIPC10230030.2	LOC_Os08g02070.1	76.81	69	1e-28	OsMADS26
