# Supplementary material for: Exploring the rice dispensable genome using a metagenome-like assembly strategy
Source: Genome Biol. 2015 Sep 7;16:187. doi: 10.1186/s13059-015-0757-3 (PMC4583175; doi:10.1186/s13059-015-0757-3)
Supplement: Additional file 9: Table S8. — The Pfam annotation results of the predicted proteins of the indica dispensable genome. See the Pfam website [81] for more details. (XLS 222 kb) [file 13059_2015_757_MOESM9_ESM.xls]

## Sheet: Sheet1
Additional file 9: Table S8: The Pfam annotation results of the predicted proteins of the indica dispensable genome. See the Pfam website for more details.
Protein id	Alignment start	Alignment end	Pfam acc	Pfam name	Type	HMM start	HMM end	HMM length	E-value	Clan
evm.model.OsIPU00002203.1	37	190	PF03140.10	DUF247	Family	1	149	391	6.9e-41	No_clan
evm.model.OsIPC09070023.1	119	167	PF00847.15	AP2	Domain	3	54	55	2.5e-13	CL0081
evm.model.OsIPC10060042.1	17	158	PF14244.1	UBN2_3	Family	9	137	152	2e-16	CL0523
evm.model.OsIPC10060042.1	431	498	PF13976.1	gag_pre-integrs	Domain	1	67	67	8.3e-16	No_clan
evm.model.OsIPC10060042.1	512	623	PF00665.21	rve	Domain	4	117	120	2.4e-22	CL0219
evm.model.OsIPC10060042.1	915	1050	PF07727.9	RVT_2	Family	2	137	246	1.2e-61	CL0027
evm.model.OsIPC10060042.1	1051	1114	PF07727.9	RVT_2	Family	176	239	246	7.9e-12	CL0027
evm.model.OsIPC01140078.1	157	440	PF00931.17	NB-ARC	Domain	3	284	287	2.9e-56	CL0023
evm.model.OsIPU00010389.1	165	434	PF00931.17	NB-ARC	Domain	16	283	287	3.1e-60	CL0023
evm.model.OsIPC06040037.1	89	155	PF00954.15	S_locus_glycop	Family	42	108	110	1.3e-11	No_clan
evm.model.OsIPC06040037.1	275	440	PF00069.20	Pkinase	Domain	4	160	260	5.8e-34	CL0016
evm.model.OsIPC01420076.1	327	390	PF03108.10	DBD_Tnp_Mut	Family	4	67	67	1.3e-17	CL0274
evm.model.OsIPC01420076.1	533	619	PF10551.4	MULE	Domain	8	93	93	1.3e-19	CL0219
evm.model.OsIPC04240042.1	32	253	PF00067.17	p450	Domain	201	412	463	1.7e-46	No_clan
evm.model.OsIPC06220067.1	34	71	PF08263.7	LRRNT_2	Family	3	42	43	7.1e-12	No_clan
evm.model.OsIPC06220067.1	826	1056	PF00069.20	Pkinase	Domain	4	216	260	3.3e-41	CL0016
evm.model.OsIPC05250045.2	28	280	PF00657.17	Lipase_GDSL	Family	1	233	234	5.6e-23	CL0264
evm.model.OsIPC05050140.1	178	327	PF00931.17	NB-ARC	Domain	11	167	287	1.8e-11	CL0023
evm.model.OsIPC05050140.1	380	554	PF00931.17	NB-ARC	Domain	3	173	287	9.8e-35	CL0023
evm.model.OsIPC09120158.1	1	156	PF12819.2	Malectin_like	Domain	194	346	347	7.4e-26	CL0468
evm.model.OsIPC09120158.1	323	533	PF00069.20	Pkinase	Domain	4	203	260	4.4e-48	CL0016
evm.model.OsIPU00003334.1	1	41	PF02874.18	ATP-synt_ab_N	Domain	29	69	69	4.7e-11	CL0275
evm.model.OsIPC04020206.1	21	381	PF00082.17	Peptidase_S8	Domain	58	282	282	3.2e-30	No_clan
evm.model.OsIPC02070162.1	764	968	PF00069.20	Pkinase	Domain	4	202	260	6.8e-38	CL0016
evm.model.OsIPC08060048.2	211	478	PF00931.17	NB-ARC	Domain	13	282	287	1e-62	CL0023
evm.model.OsIPC09110193.1	2	132	PF12819.2	Malectin_like	Domain	203	346	347	1.7e-26	CL0468
evm.model.OsIPC09110193.1	287	551	PF07714.12	Pkinase_Tyr	Domain	3	257	259	1.3e-47	CL0016
evm.model.OsIPC11200016.1	46	200	PF03140.10	DUF247	Family	1	138	391	1.2e-32	No_clan
evm.model.OsIPC04030137.1	46	175	PF13968.1	DUF4220	Family	1	126	362	1.4e-49	No_clan
evm.model.OsIPC04030137.1	182	358	PF13968.1	DUF4220	Family	172	356	362	5.4e-36	No_clan
evm.model.OsIPC04030137.1	554	596	PF04578.8	DUF594	Family	15	57	59	4.7e-16	No_clan
evm.model.OsIPU00001748.1	18	349	PF07893.8	DUF1668	Family	1	342	342	2.4e-100	CL0186
evm.model.OsIPC11260120.1	110	202	PF12274.3	DUF3615	Family	1	96	96	1.1e-26	No_clan
evm.model.OsIPC04170112.1	171	474	PF00931.17	NB-ARC	Domain	13	282	287	8.2e-58	CL0023
evm.model.OsIPC02170061.1	778	978	PF07714.12	Pkinase_Tyr	Domain	5	209	259	1.4e-42	CL0016
evm.model.OsIPC04180108.1	164	430	PF00069.20	Pkinase	Domain	3	254	260	1.1e-46	CL0016
evm.model.OsIPC01010049.1	175	269	PF03732.12	Retrotrans_gag	Family	1	96	96	1.3e-12	CL0523
evm.model.OsIPC01010049.1	677	837	PF00078.22	RVT_1	Family	1	214	214	3.1e-23	CL0027
evm.model.OsIPC01010049.1	1184	1296	PF00665.21	rve	Domain	3	117	120	1.3e-18	CL0219
evm.model.OsIPC02050038.1	42	306	PF00067.17	p450	Domain	1	265	463	3.8e-22	No_clan
evm.model.OsIPU00010438.1	75	135	PF13855.1	LRR_8	Repeat	1	61	61	4.5e-11	CL0022
evm.model.OsIPU00010438.1	706	931	PF00069.20	Pkinase	Domain	3	207	260	1.8e-40	CL0016
evm.model.OsIPC03210015.1	291	532	PF07059.7	DUF1336	Family	1	227	227	6.8e-81	No_clan
evm.model.OsIPC11270202.1	29	158	PF00083.19	Sugar_tr	Family	2	122	451	6.8e-24	CL0015
evm.model.OsIPC01130042.1	15	410	PF03140.10	DUF247	Family	3	361	391	4.4e-90	No_clan
evm.model.OsIPC10010128.1	179	454	PF00931.17	NB-ARC	Domain	1	285	287	1.9e-64	CL0023
evm.model.OsIPC02020001.1	229	514	PF00931.17	NB-ARC	Domain	2	285	287	1.1e-66	CL0023
evm.model.OsIPC11200078.1	12	166	PF03140.10	DUF247	Family	1	149	391	1.7e-43	No_clan
evm.model.OsIPC02020007.1	18	80	PF00280.13	potato_inhibit	Domain	1	63	63	1.3e-19	CL0367
evm.model.OsIPC01140038.1	182	516	PF00931.17	NB-ARC	Domain	4	286	287	2.8e-52	CL0023
evm.model.OsIPC11200249.1	1	101	PF00931.17	NB-ARC	Domain	103	206	287	1.2e-21	CL0023
evm.model.OsIPC02210049.1	2	115	PF14227.1	UBN2_2	Family	2	117	120	1.4e-24	CL0523
evm.model.OsIPC02210049.1	249	347	PF00665.21	rve	Domain	20	118	120	5.5e-29	CL0219
evm.model.OsIPC08100097.1	357	417	PF03108.10	DBD_Tnp_Mut	Family	7	67	67	5.8e-18	CL0274
evm.model.OsIPC08100097.1	556	647	PF10551.4	MULE	Domain	2	93	93	1.4e-17	CL0219
evm.model.OsIPC04180160.1	55	345	PF00931.17	NB-ARC	Domain	17	284	287	1e-29	CL0023
evm.model.OsIPC07280129.1	38	204	PF00106.20	adh_short	Domain	1	165	167	1e-29	CL0063
evm.model.OsIPC02180057.1	35	488	PF00067.17	p450	Domain	1	451	463	4.1e-94	No_clan
evm.model.OsIPC06020017.3	142	489	PF13968.1	DUF4220	Family	58	340	362	4.7e-21	No_clan
evm.model.OsIPC06020017.3	700	753	PF04578.8	DUF594	Family	9	59	59	6.7e-17	No_clan
evm.model.OsIPC01240168.1	10	98	PF03083.11	MtN3_slv	Family	2	87	87	8.6e-25	CL0141
evm.model.OsIPC11260121.1	220	490	PF00931.17	NB-ARC	Domain	9	284	287	1.9e-41	CL0023
evm.model.OsIPC06230145.1	839	987	PF07714.12	Pkinase_Tyr	Domain	4	142	259	8.9e-27	CL0016
evm.model.OsIPC01240152.1	79	116	PF08263.7	LRRNT_2	Family	3	43	43	3.6e-13	No_clan
evm.model.OsIPC06050018.1	1	111	PF02458.10	Transferase	Family	1	109	432	7.1e-29	CL0149
evm.model.OsIPC07180062.1	118	240	PF12796.2	Ank_2	Family	1	85	89	5.7e-11	CL0465
evm.model.OsIPC06230087.1	36	75	PF08263.7	LRRNT_2	Family	2	42	43	1e-10	No_clan
evm.model.OsIPC06230087.1	835	1092	PF00069.20	Pkinase	Domain	5	240	260	3.1e-41	CL0016
evm.model.OsIPC07220157.1	74	170	PF01657.12	Stress-antifung	Family	14	105	106	1.5e-12	No_clan
evm.model.OsIPC07220157.1	281	548	PF07714.12	Pkinase_Tyr	Domain	3	256	259	8e-53	CL0016
evm.model.OsIPC01030071.2	22	119	PF12442.3	DUF3681	Family	4	99	104	8e-16	No_clan
evm.model.OsIPC05030017.1	3	80	PF00141.18	peroxidase	Family	10	86	229	2.8e-25	No_clan
evm.model.OsIPC07070035.1	784	958	PF00069.20	Pkinase	Domain	4	174	260	9.8e-37	CL0016
evm.model.OsIPC04140136.1	37	137	PF13947.1	GUB_WAK_bind	Domain	2	105	106	6.2e-17	No_clan
evm.model.OsIPC01260049.1	104	212	PF14223.1	UBN2	Family	1	115	119	4.5e-18	CL0523
evm.model.OsIPC01260049.1	348	407	PF00665.21	rve	Domain	56	117	120	7.3e-11	CL0219
evm.model.OsIPC01260049.1	736	977	PF07727.9	RVT_2	Family	1	244	246	7.3e-101	CL0027
evm.model.OsIPC02070059.1	30	76	PF00304.15	Gamma-thionin	Domain	1	47	47	1.3e-12	CL0054
evm.model.OsIPC08170162.1	100	216	PF14223.1	UBN2	Family	1	117	119	8.7e-32	CL0523
evm.model.OsIPC07020008.1	389	620	PF00069.20	Pkinase	Domain	69	255	260	1.1e-26	CL0016
evm.model.OsIPC11170180.1	179	457	PF00931.17	NB-ARC	Domain	12	286	287	8.5e-64	CL0023
evm.model.OsIPC01290024.1	94	201	PF14380.1	WAK_assoc	Domain	1	94	94	4.3e-23	No_clan
evm.model.OsIPC09120211.1	65	330	PF07714.12	Pkinase_Tyr	Domain	6	259	259	2.5e-46	CL0016
evm.model.OsIPC11170252.1	215	493	PF00931.17	NB-ARC	Domain	1	280	287	2.8e-68	CL0023
evm.model.OsIPC09090063.2	177	388	PF00931.17	NB-ARC	Domain	19	220	287	4.1e-28	CL0023
evm.model.OsIPU00004499.2	176	378	PF04827.9	Plant_tran	Family	2	204	205	3.8e-101	CL0219
evm.model.OsIPC12180144.1	182	441	PF00931.17	NB-ARC	Domain	24	286	287	2.9e-60	CL0023
evm.model.OsIPC07160163.1	158	465	PF00931.17	NB-ARC	Domain	4	286	287	4e-43	CL0023
evm.model.OsIPC07160163.1	972	1072	PF00085.15	Thioredoxin	Domain	4	104	104	1.3e-20	CL0172
evm.model.OsIPC10010044.1	27	142	PF13947.1	GUB_WAK_bind	Domain	2	106	106	6e-28	No_clan
evm.model.OsIPC10010044.1	433	694	PF00069.20	Pkinase	Domain	4	257	260	4.2e-44	CL0016
evm.model.OsIPC12030034.1	329	383	PF03478.13	DUF295	Family	4	52	53	6.1e-14	No_clan
evm.model.OsIPC01430056.1	99	295	PF02127.10	Peptidase_M18	Family	13	213	432	4.1e-39	CL0035
evm.model.OsIPC01430056.1	296	468	PF02127.10	Peptidase_M18	Family	263	432	432	3.3e-63	CL0035
evm.model.OsIPC07080051.1	184	468	PF00931.17	NB-ARC	Domain	5	285	287	1.3e-60	CL0023
evm.model.OsIPC06230079.1	6	226	PF00069.20	Pkinase	Domain	74	236	260	1.2e-31	CL0016
evm.model.OsIPC09160059.2	52	397	PF01094.23	ANF_receptor	Family	5	346	349	1.8e-57	CL0144
evm.model.OsIPC09160059.2	465	806	PF00497.15	SBP_bac_3	Domain	3	225	225	9.4e-22	CL0177
evm.model.OsIPC09160059.2	590	837	PF00060.21	Lig_chan	Family	4	146	147	1.7e-21	CL0030
evm.model.OsIPC11210260.1	713	941	PF00069.20	Pkinase	Domain	4	210	260	1.9e-39	CL0016
evm.model.OsIPC11280297.1	28	135	PF13947.1	GUB_WAK_bind	Domain	2	106	106	9.5e-32	No_clan
evm.model.OsIPC11140026.1	155	274	PF12689.2	Acid_PPase	Family	42	168	169	5.6e-30	CL0137
evm.model.OsIPC04020205.1	72	534	PF00082.17	Peptidase_S8	Domain	2	282	282	3.3e-42	No_clan
evm.model.OsIPC03140064.1	1	46	PF12971.2	NAGLU_N	Domain	46	85	86	1.1e-12	No_clan
evm.model.OsIPC03140064.1	62	400	PF05089.7	NAGLU	Domain	2	332	333	2.2e-145	CL0058
evm.model.OsIPC03140064.1	406	697	PF12972.2	NAGLU_C	Domain	1	267	267	2.1e-80	No_clan
evm.model.OsIPC11060232.1	39	194	PF03018.9	Dirigent	Family	2	144	144	1.8e-43	No_clan
evm.model.OsIPC02040076.1	1	209	PF04094.9	DUF390	Family	418	626	828	4.9e-104	No_clan
evm.model.OsIPU00001531.1	43	99	PF08246.7	Inhibitor_I29	Domain	1	58	58	1.6e-15	No_clan
evm.model.OsIPU00001531.1	134	351	PF00112.18	Peptidase_C1	Domain	2	219	220	2.6e-65	CL0125
evm.model.OsIPC11060177.1	136	410	PF00931.17	NB-ARC	Domain	4	285	287	1.8e-50	CL0023
evm.model.OsIPC04020223.1	20	130	PF00082.17	Peptidase_S8	Domain	176	281	282	2.7e-17	No_clan
evm.model.OsIPC01140157.1	379	597	PF00069.20	Pkinase	Domain	2	207	260	6.2e-47	CL0016
evm.model.OsIPC01220040.1	28	349	PF03140.10	DUF247	Family	1	323	391	2.9e-95	No_clan
evm.model.OsIPC11260230.1	181	327	PF00931.17	NB-ARC	Domain	4	145	287	1.5e-17	CL0023
evm.model.OsIPC04180235.1	26	148	PF01419.12	Jacalin	Domain	16	129	130	8.6e-21	No_clan
evm.model.OsIPC09160074.1	50	386	PF01094.23	ANF_receptor	Family	5	335	349	2.2e-54	CL0144
evm.model.OsIPC09160074.1	484	573	PF00497.15	SBP_bac_3	Domain	20	99	225	4.1e-11	CL0177
evm.model.OsIPU00000462.1	189	282	PF03732.12	Retrotrans_gag	Family	3	96	96	1e-10	CL0523
evm.model.OsIPU00000462.1	667	827	PF00078.22	RVT_1	Family	1	214	214	5.8e-21	CL0027
evm.model.OsIPU00000462.1	1136	1247	PF00665.21	rve	Domain	4	117	120	5.7e-19	CL0219
evm.model.OsIPC11060086.1	4	28	PF13961.1	DUF4219	Domain	3	27	27	7.5e-11	CL0523
evm.model.OsIPC11060086.1	54	148	PF14223.1	UBN2	Family	1	95	119	3.7e-33	CL0523
evm.model.OsIPC06080040.1	58	382	PF03492.10	Methyltransf_7	Family	12	333	334	1.7e-99	CL0063
evm.model.OsIPC01280007.1	88	336	PF00141.18	peroxidase	Family	6	228	229	3.8e-66	No_clan
evm.model.OsIPC12140008.1	97	247	PF14111.1	DUF4283	Domain	2	153	153	2.4e-40	No_clan
evm.model.OsIPC12140008.1	248	299	PF14392.1	zf-CCHC_4	Domain	1	49	49	4.3e-20	CL0511
evm.model.OsIPC12140008.1	817	920	PF00078.22	RVT_1	Family	6	101	214	1.2e-13	CL0027
evm.model.OsIPC04050078.1	1	253	PF13968.1	DUF4220	Family	93	361	362	1.3e-47	No_clan
evm.model.OsIPC04050078.1	496	548	PF04578.8	DUF594	Family	7	59	59	7.6e-20	No_clan
evm.model.OsIPC12160261.1	81	279	PF00069.20	Pkinase	Domain	5	195	260	1.7e-43	CL0016
evm.model.OsIPU00004631.1	30	99	PF05754.9	DUF834	Domain	1	70	70	5.5e-21	No_clan
evm.model.OsIPC07040055.1	199	292	PF03732.12	Retrotrans_gag	Family	2	96	96	4.5e-12	CL0523
evm.model.OsIPC07040055.1	429	589	PF00078.22	RVT_1	Family	1	214	214	6.3e-23	CL0027
evm.model.OsIPC03190035.1	132	396	PF00067.17	p450	Domain	186	451	463	4.2e-54	No_clan
evm.model.OsIPC06230026.1	100	174	PF13456.1	RVT_3	Domain	14	87	88	2.1e-22	CL0219
evm.model.OsIPC06230026.1	273	346	PF00665.21	rve	Domain	41	117	120	5.5e-13	CL0219
evm.model.OsIPC12190101.2	178	469	PF00931.17	NB-ARC	Domain	4	283	287	5.2e-52	CL0023
evm.model.OsIPC02190024.1	167	252	PF00931.17	NB-ARC	Domain	17	105	287	1.6e-12	CL0023
evm.model.OsIPC06010076.2	383	542	PF00078.22	RVT_1	Family	2	214	214	2e-28	CL0027
evm.model.OsIPC03230019.1	1	241	PF00012.15	HSP70	Family	56	296	602	2.1e-110	CL0108
evm.model.OsIPC07150063.1	165	440	PF00931.17	NB-ARC	Domain	16	283	287	3.9e-51	CL0023
evm.model.OsIPC12020016.1	1	121	PF07762.9	DUF1618	Family	9	130	131	1.1e-20	No_clan
evm.model.OsIPC09120346.1	5	210	PF00931.17	NB-ARC	Domain	82	284	287	1.5e-35	CL0023
evm.model.OsIPC10010155.1	107	202	PF00854.16	PTR2	Family	2	91	373	4.5e-30	CL0015
evm.model.OsIPC02040041.1	28	120	PF00411.14	Ribosomal_S11	Family	1	87	110	1.7e-26	CL0267
evm.model.OsIPC09010077.1	258	337	PF14214.1	Helitron_like_N	Family	106	184	184	1.3e-26	No_clan
evm.model.OsIPC09010077.1	644	833	PF05970.9	PIF1	Family	2	188	364	1e-78	CL0023
evm.model.OsIPC01030088.1	15	106	PF12442.3	DUF3681	Family	3	102	104	1.8e-28	No_clan
evm.model.OsIPC12090220.1	92	207	PF01453.19	B_lectin	Domain	3	114	114	1.1e-30	No_clan
evm.model.OsIPC12090220.1	235	346	PF00954.15	S_locus_glycop	Family	1	109	110	1.1e-29	No_clan
evm.model.OsIPC12090220.1	373	435	PF08276.6	PAN_2	Family	4	67	67	2e-18	CL0168
evm.model.OsIPC12090220.1	533	810	PF07714.12	Pkinase_Tyr	Domain	4	259	259	3.6e-43	CL0016
evm.model.OsIPC02120035.1	159	524	PF13968.1	DUF4220	Family	63	354	362	1.7e-19	No_clan
evm.model.OsIPC02120035.1	709	765	PF04578.8	DUF594	Family	3	55	59	5.9e-15	No_clan
evm.model.OsIPC01240112.1	43	79	PF08263.7	LRRNT_2	Family	3	43	43	2.2e-12	No_clan
evm.model.OsIPU00001556.1	2	65	PF03371.10	PRP38	Family	16	80	173	3.2e-11	No_clan
evm.model.OsIPC11260115.1	185	258	PF00931.17	NB-ARC	Domain	6	81	287	9.8e-11	CL0023
evm.model.OsIPC11260115.1	413	630	PF00931.17	NB-ARC	Domain	83	286	287	4.8e-39	CL0023
evm.model.OsIPC02330012.1	4	63	PF10440.4	WIYLD	Domain	5	64	65	1e-17	No_clan
evm.model.OsIPC02330012.1	407	557	PF05033.11	Pre-SET	Motif	1	103	103	1.1e-14	No_clan
evm.model.OsIPC02330012.1	577	699	PF00856.23	SET	Family	1	164	164	1.1e-21	No_clan
evm.model.OsIPC06010085.1	152	517	PF13968.1	DUF4220	Family	75	346	362	5.6e-15	No_clan
evm.model.OsIPC05170032.1	45	308	PF07714.12	Pkinase_Tyr	Domain	5	259	259	1.2e-46	CL0016
evm.model.OsIPC05170032.1	409	652	PF07714.12	Pkinase_Tyr	Domain	24	259	259	1.7e-26	CL0016
evm.model.OsIPC11140036.1	10	100	PF12796.2	Ank_2	Family	1	83	89	2.3e-15	CL0465
evm.model.OsIPC11140036.1	158	264	PF13962.1	PGG	Domain	2	113	113	7.1e-26	No_clan
evm.model.OsIPC09230003.1	98	425	PF00026.18	Asp	Family	5	311	314	1.4e-20	CL0129
evm.model.OsIPC07010027.2	37	108	PF03018.9	Dirigent	Family	3	68	144	2.3e-19	No_clan
evm.model.OsIPC06170015.2	26	150	PF08240.7	ADH_N	Domain	2	100	109	1.3e-25	CL0296
evm.model.OsIPC06170015.2	188	265	PF00107.21	ADH_zinc_N	Family	1	77	130	8.7e-21	CL0063
evm.model.OsIPC10020166.3	83	358	PF13968.1	DUF4220	Family	27	323	362	7.7e-24	No_clan
evm.model.OsIPC10020166.3	582	635	PF04578.8	DUF594	Family	6	59	59	4.1e-19	No_clan
evm.model.OsIPC04190015.1	2	153	PF00931.17	NB-ARC	Domain	139	286	287	5.4e-27	CL0023
evm.model.OsIPC05020085.1	1	317	PF03140.10	DUF247	Family	83	329	391	1.5e-63	No_clan
evm.model.OsIPC06040015.1	56	375	PF00657.17	Lipase_GDSL	Family	1	232	234	1.4e-46	CL0264
evm.model.OsIPC12080009.1	809	1017	PF07714.12	Pkinase_Tyr	Domain	4	206	259	1.6e-42	CL0016
evm.model.OsIPC04030075.1	30	320	PF00069.20	Pkinase	Domain	3	255	260	1.3e-44	CL0016
evm.model.OsIPC10210006.2	114	165	PF03478.13	DUF295	Family	2	53	53	4.3e-16	No_clan
evm.model.OsIPC07020127.1	2	238	PF00069.20	Pkinase	Domain	26	256	260	9.5e-38	CL0016
evm.model.OsIPU00011077.1	17	112	PF12442.3	DUF3681	Family	3	99	104	2.6e-14	No_clan
evm.model.OsIPU00004486.1	35	85	PF06232.6	ATS3	Family	5	55	126	3e-15	CL0321
evm.model.OsIPC05170033.1	223	307	PF13966.1	zf-RVT	Domain	2	86	86	1.4e-25	No_clan
evm.model.OsIPC01220042.1	109	201	PF00254.23	FKBP_C	Domain	6	94	94	1.1e-21	No_clan
evm.model.OsIPC07220037.1	63	162	PF01657.12	Stress-antifung	Family	16	105	106	2.7e-12	No_clan
evm.model.OsIPC02250123.1	684	971	PF00069.20	Pkinase	Domain	4	256	260	4.3e-41	CL0016
evm.model.OsIPC02250177.1	670	888	PF00069.20	Pkinase	Domain	4	203	260	1.1e-39	CL0016
evm.model.OsIPC08010040.1	13	457	PF02458.10	Transferase	Family	5	431	432	8.4e-61	CL0149
evm.model.OsIPC07220120.1	30	210	PF00069.20	Pkinase	Domain	4	181	260	3.1e-40	CL0016
evm.model.OsIPC03350070.1	51	149	PF04749.12	PLAC8	Family	1	106	106	6.6e-34	No_clan
evm.model.OsIPC11280279.1	36	137	PF13947.1	GUB_WAK_bind	Domain	2	103	106	1.8e-29	No_clan
evm.model.OsIPC07180067.1	70	143	PF12796.2	Ank_2	Family	12	79	89	4.6e-12	CL0465
evm.model.OsIPC07180067.1	257	374	PF13962.1	PGG	Domain	2	113	113	3.9e-22	No_clan
evm.model.OsIPC06230157.1	772	1067	PF00069.20	Pkinase	Domain	4	254	260	2.3e-40	CL0016
evm.model.OsIPU00002736.1	20	422	PF00079.15	Serpin	Domain	3	372	372	2.5e-89	No_clan
evm.model.OsIPC09120199.1	1	260	PF12819.2	Malectin_like	Domain	82	346	347	6.3e-60	CL0468
evm.model.OsIPC06100064.1	33	97	PF01248.21	Ribosomal_L7Ae	Domain	4	68	95	3.2e-20	CL0101
evm.model.OsIPC01420087.1	75	184	PF14227.1	UBN2_2	Family	1	112	120	9.2e-35	CL0523
evm.model.OsIPC01420087.1	403	471	PF13976.1	gag_pre-integrs	Domain	1	67	67	3.5e-16	No_clan
evm.model.OsIPC01420087.1	485	598	PF00665.21	rve	Domain	4	116	120	1.2e-31	CL0219
evm.model.OsIPC01420087.1	882	1065	PF07727.9	RVT_2	Family	59	240	246	4.7e-70	CL0027
evm.model.OsIPC11230009.2	186	469	PF00931.17	NB-ARC	Domain	3	284	287	2.7e-78	CL0023
evm.model.OsIPU00003634.1	2	124	PF03031.13	NIF	Family	31	129	153	2.2e-16	CL0137
evm.model.OsIPC02050040.1	39	150	PF00067.17	p450	Domain	1	110	463	1.8e-12	No_clan
evm.model.OsIPC10200062.1	2	204	PF00067.17	p450	Domain	266	455	463	4.1e-63	No_clan
evm.model.OsIPU00001814.1	31	250	PF00314.12	Thaumatin	Domain	1	213	213	5.8e-86	No_clan
evm.model.OsIPC09180017.1	35	184	PF04043.10	PMEI	Domain	3	152	152	1.6e-23	No_clan
evm.model.OsIPC02210024.1	26	69	PF02496.11	ABA_WDS	Family	2	46	80	3.6e-18	No_clan
evm.model.OsIPU00009921.1	36	177	PF03018.9	Dirigent	Family	3	143	144	3e-32	No_clan
evm.model.OsIPC02150026.1	264	530	PF07714.12	Pkinase_Tyr	Domain	5	259	259	2.7e-48	CL0016
evm.model.OsIPC05270042.1	48	115	PF01190.12	Pollen_Ole_e_I	Family	1	70	97	2.2e-11	No_clan
evm.model.OsIPU00005568.1	1	82	PF03159.13	XRN_N	Family	1	64	237	9.5e-19	CL0280
evm.model.OsIPC07280131.1	58	303	PF13561.1	adh_short_C2	Domain	1	243	243	7.7e-31	CL0063
evm.model.OsIPC12010014.1	17	76	PF00046.24	Homeobox	Domain	3	57	57	4.4e-18	CL0123
evm.model.OsIPC11170250.1	194	470	PF00931.17	NB-ARC	Domain	1	278	287	1.1e-67	CL0023
evm.model.OsIPC07160222.1	9	144	PF10914.3	DUF2781	Family	1	146	150	1.2e-34	No_clan
evm.model.OsIPC10150018.1	128	243	PF03181.10	BURP	Family	2	122	216	2.9e-28	No_clan
evm.model.OsIPC09160060.2	4	133	PF01980.11	UPF0066	Family	2	119	120	2e-40	No_clan
evm.model.OsIPC01220011.1	29	450	PF03140.10	DUF247	Family	1	391	391	2.7e-118	No_clan
evm.model.OsIPC07020110.1	318	534	PF13968.1	DUF4220	Family	178	331	362	1.4e-15	No_clan
evm.model.OsIPC07020110.1	757	810	PF04578.8	DUF594	Family	6	59	59	3.6e-21	No_clan
evm.model.OsIPC07160129.1	94	203	PF00072.19	Response_reg	Domain	1	108	112	1.9e-24	CL0304
evm.model.OsIPC01340024.1	78	182	PF01453.19	B_lectin	Domain	2	113	114	6.9e-26	No_clan
evm.model.OsIPC01340024.1	209	318	PF00954.15	S_locus_glycop	Family	1	109	110	2.3e-18	No_clan
evm.model.OsIPC01340024.1	340	399	PF08276.6	PAN_2	Family	1	67	67	1.1e-16	CL0168
evm.model.OsIPC07210147.1	77	172	PF12796.2	Ank_2	Family	1	83	89	1.6e-12	CL0465
evm.model.OsIPC07210147.1	297	390	PF12796.2	Ank_2	Family	1	84	89	3.2e-15	CL0465
evm.model.OsIPC07210147.1	461	568	PF13962.1	PGG	Domain	8	113	113	4.6e-24	No_clan
evm.model.OsIPC07220061.1	27	127	PF01657.12	Stress-antifung	Family	2	103	106	9.9e-23	No_clan
evm.model.OsIPC07220061.1	151	248	PF01657.12	Stress-antifung	Family	12	106	106	2e-13	No_clan
evm.model.OsIPC07220061.1	367	480	PF07714.12	Pkinase_Tyr	Domain	4	122	259	8.3e-21	CL0016
evm.model.OsIPC04060090.1	17	184	PF00106.20	adh_short	Domain	1	151	167	2.9e-21	CL0063
evm.model.OsIPC12200177.1	234	356	PF00931.17	NB-ARC	Domain	102	220	287	2.7e-13	CL0023
evm.model.OsIPC01320029.1	7	100	PF12776.2	Myb_DNA-bind_3	Domain	1	95	96	7.6e-28	CL0123
evm.model.OsIPC01320029.1	431	591	PF13359.1	DDE_4	Domain	1	153	153	2.9e-32	CL0219
evm.model.OsIPC08200066.1	3	49	PF03650.8	UPF0041	Family	4	50	120	1.3e-19	CL0141
evm.model.OsIPC01030089.1	14	99	PF12442.3	DUF3681	Family	10	103	104	6.7e-22	No_clan
evm.model.OsIPC07220225.1	1	146	PF04827.9	Plant_tran	Family	59	204	205	3.5e-59	CL0219
evm.model.OsIPC04320149.3	290	550	PF00931.17	NB-ARC	Domain	16	269	287	4.7e-64	CL0023
evm.model.OsIPC01180079.1	347	533	PF14214.1	Helitron_like_N	Family	1	184	184	1.8e-65	No_clan
evm.model.OsIPC01180079.1	912	1281	PF05970.9	PIF1	Family	1	364	364	5.4e-143	CL0023
evm.model.OsIPC09120200.1	36	370	PF12819.2	Malectin_like	Domain	1	346	347	2.1e-88	CL0468
evm.model.OsIPC09230056.1	30	138	PF13947.1	GUB_WAK_bind	Domain	2	106	106	1.6e-26	No_clan
evm.model.OsIPC09230056.1	446	709	PF07714.12	Pkinase_Tyr	Domain	4	258	259	7.6e-45	CL0016
evm.model.OsIPC06180058.1	331	514	PF14214.1	Helitron_like_N	Family	2	184	184	2e-71	No_clan
evm.model.OsIPC06180058.1	975	1345	PF05970.9	PIF1	Family	1	364	364	3e-153	CL0023
evm.model.OsIPC01340030.2	82	195	PF01453.19	B_lectin	Domain	2	114	114	5.2e-29	No_clan
evm.model.OsIPC01340030.2	223	339	PF00954.15	S_locus_glycop	Family	1	108	110	2.4e-21	No_clan
evm.model.OsIPC01340030.2	361	428	PF08276.6	PAN_2	Family	1	67	67	6.2e-23	CL0168
evm.model.OsIPC04020148.1	1	77	PF02362.16	B3	Family	17	95	96	1.6e-15	CL0405
evm.model.OsIPC04020148.1	195	279	PF02362.16	B3	Family	7	89	96	2.5e-13	CL0405
evm.model.OsIPC04020148.1	321	400	PF02362.16	B3	Family	12	92	96	2.7e-13	CL0405
evm.model.OsIPC11240236.1	213	423	PF13968.1	DUF4220	Family	180	355	362	1.4e-30	No_clan
evm.model.OsIPC11240236.1	667	725	PF04578.8	DUF594	Family	2	59	59	5.5e-19	No_clan
evm.model.OsIPC11070088.1	45	243	PF00931.17	NB-ARC	Domain	9	193	287	1e-37	CL0023
evm.model.OsIPC11070088.1	288	422	PF00931.17	NB-ARC	Domain	150	284	287	1.9e-27	CL0023
evm.model.OsIPC02190069.1	11	140	PF03514.9	GRAS	Family	243	374	374	1.9e-28	No_clan
evm.model.OsIPC09010043.1	103	176	PF10536.4	PMD	Domain	5	83	363	1.4e-16	No_clan
evm.model.OsIPC09010043.1	185	366	PF10536.4	PMD	Domain	209	362	363	2.7e-15	No_clan
evm.model.OsIPC09010043.1	503	552	PF07197.7	DUF1409	Family	1	51	51	4e-22	No_clan
evm.model.OsIPC09010043.1	598	640	PF07197.7	DUF1409	Family	1	51	51	1.2e-12	No_clan
evm.model.OsIPC04220077.1	55	560	PF00118.19	Cpn60_TCP1	Family	1	487	488	3.9e-109	No_clan
evm.model.OsIPC04220089.1	141	217	PF13417.1	GST_N_3	Domain	1	73	75	3.4e-14	CL0172
evm.model.OsIPC04220089.1	367	418	PF00071.17	Ras	Domain	1	52	162	2.8e-15	CL0023
evm.model.OsIPC04220089.1	483	591	PF00071.17	Ras	Domain	53	161	162	1.3e-39	CL0023
evm.model.OsIPC12010005.1	61	131	PF07983.8	X8	Domain	1	77	78	6.1e-18	No_clan
evm.model.OsIPC11070101.1	351	388	PF00400.27	WD40	Repeat	2	39	39	5.2e-11	CL0186
evm.model.OsIPC11070101.1	468	618	PF00069.20	Pkinase	Domain	22	154	260	3.2e-24	CL0016
evm.model.OsIPC09070039.1	1	142	PF10536.4	PMD	Domain	186	326	363	1.2e-24	No_clan
evm.model.OsIPC08180053.1	46	261	PF00161.14	RIP	Domain	8	204	206	4.5e-41	No_clan
evm.model.OsIPC12010087.1	34	165	PF04525.7	Tub_2	Family	12	142	187	3.4e-31	CL0395
evm.model.OsIPC04010118.1	111	373	PF00931.17	NB-ARC	Domain	19	284	287	2.7e-48	CL0023
evm.model.OsIPC11240159.1	8	30	PF10584.4	Proteasome_A_N	Domain	1	23	23	2.5e-14	No_clan
evm.model.OsIPC11240159.1	31	185	PF00227.21	Proteasome	Domain	1	156	190	4.9e-55	CL0052
evm.model.OsIPC02220039.1	5	54	PF13041.1	PPR_2	Repeat	1	50	50	3.4e-17	CL0020
evm.model.OsIPC02220039.1	78	124	PF13041.1	PPR_2	Repeat	4	50	50	2.8e-14	CL0020
evm.model.OsIPC02220039.1	142	174	PF12854.2	PPR_1	Repeat	2	34	34	8e-11	CL0020
evm.model.OsIPC02220039.1	181	229	PF13041.1	PPR_2	Repeat	2	50	50	7.9e-20	CL0020
evm.model.OsIPC02220039.1	250	299	PF13041.1	PPR_2	Repeat	1	50	50	2.8e-17	CL0020
evm.model.OsIPC02220039.1	354	402	PF13041.1	PPR_2	Repeat	1	49	50	1.3e-13	CL0020
evm.model.OsIPC11070066.1	188	474	PF00931.17	NB-ARC	Domain	3	285	287	3.2e-50	CL0023
evm.model.OsIPC02330012.2	39	398	PF04597.9	Ribophorin_I	Family	5	362	432	3.7e-108	No_clan
evm.model.OsIPC04030087.1	35	307	PF00069.20	Pkinase	Domain	5	250	260	6.6e-41	CL0016
evm.model.OsIPU00008022.1	28	95	PF05754.9	DUF834	Domain	3	70	70	7.6e-19	No_clan
evm.model.OsIPC11280151.1	41	138	PF00931.17	NB-ARC	Domain	3	104	287	1.4e-15	CL0023
evm.model.OsIPC04180159.1	103	301	PF00069.20	Pkinase	Domain	2	202	260	2e-38	CL0016
evm.model.OsIPC11010011.1	79	312	PF03081.10	Exo70	Family	1	264	371	3.9e-44	CL0295
evm.model.OsIPC01020117.1	33	145	PF13947.1	GUB_WAK_bind	Domain	2	105	106	5.8e-11	No_clan
evm.model.OsIPU00008454.1	734	894	PF00078.22	RVT_1	Family	1	214	214	3.6e-24	CL0027
evm.model.OsIPU00008454.1	1228	1341	PF00665.21	rve	Domain	3	118	120	1.1e-19	CL0219
evm.model.OsIPC04060061.1	5	156	PF00069.20	Pkinase	Domain	118	256	260	1.1e-24	CL0016
evm.model.OsIPC12260004.1	25	73	PF00010.21	HLH	Domain	3	54	54	1.5e-13	No_clan
evm.model.OsIPC09230007.1	225	364	PF07762.9	DUF1618	Family	2	131	131	7.8e-15	No_clan
evm.model.OsIPC11140025.1	2	69	PF01781.13	Ribosomal_L38e	Family	1	69	69	4.9e-33	No_clan
evm.model.OsIPC11280290.1	24	66	PF13947.1	GUB_WAK_bind	Domain	2	44	106	1.3e-15	No_clan
evm.model.OsIPC04320073.1	32	117	PF13966.1	zf-RVT	Domain	1	86	86	7.2e-28	No_clan
evm.model.OsIPC09090048.1	169	221	PF00311.12	PEPcase	Family	2	54	793	4.2e-12	CL0151
evm.model.OsIPC12010009.1	34	77	PF06203.9	CCT	Motif	1	44	45	3.8e-20	CL0281
evm.model.OsIPC03250004.1	200	271	PF00651.26	BTB	Domain	7	79	111	2.2e-15	CL0033
evm.model.OsIPC08050093.1	169	396	PF00931.17	NB-ARC	Domain	57	286	287	4.2e-52	CL0023
evm.model.OsIPC06150006.2	2	74	PF13266.1	DUF4057	Family	37	109	302	6.5e-25	No_clan
evm.model.OsIPC08180037.1	186	486	PF00931.17	NB-ARC	Domain	4	282	287	2.7e-63	CL0023
evm.model.OsIPU00010371.1	116	416	PF00931.17	NB-ARC	Domain	2	285	287	1e-62	CL0023
evm.model.OsIPC05040019.1	208	366	PF12617.3	LdpA_C	Family	2	146	183	1.1e-46	No_clan
evm.model.OsIPC06110135.1	20	131	PF13962.1	PGG	Domain	6	112	113	6.2e-35	No_clan
evm.model.OsIPC06110135.1	198	320	PF13962.1	PGG	Domain	2	112	113	1.3e-26	No_clan
evm.model.OsIPU00011028.1	84	350	PF10536.4	PMD	Domain	3	282	363	5.2e-53	No_clan
evm.model.OsIPU00011028.1	594	644	PF07197.7	DUF1409	Family	1	51	51	1.3e-22	No_clan
evm.model.OsIPU00011028.1	690	732	PF07197.7	DUF1409	Family	1	51	51	3e-14	No_clan
evm.model.OsIPC11120062.1	246	352	PF03763.8	Remorin_C	Family	5	111	112	4e-37	No_clan
evm.model.OsIPC11210018.1	175	463	PF00931.17	NB-ARC	Domain	2	286	287	3.7e-66	CL0023
evm.model.OsIPC11200102.1	41	442	PF03140.10	DUF247	Family	1	391	391	2e-99	No_clan
evm.model.OsIPC03150035.1	207	286	PF03101.10	FAR1	Domain	1	91	91	5.2e-18	CL0274
evm.model.OsIPC03150035.1	412	501	PF10551.4	MULE	Domain	2	92	93	3.2e-26	CL0219
evm.model.OsIPC10170061.2	39	449	PF13968.1	DUF4220	Family	2	359	362	1.9e-43	No_clan
evm.model.OsIPC10170061.2	582	636	PF04578.8	DUF594	Family	6	59	59	8.3e-18	No_clan
evm.model.OsIPC12250037.1	72	150	PF13963.1	Transpos_assoc	Domain	1	76	76	1.1e-25	No_clan
evm.model.OsIPC12250037.1	339	561	PF02992.9	Transposase_21	Family	2	222	226	2.2e-90	No_clan
evm.model.OsIPC12250037.1	727	853	PF13960.1	DUF4218	Domain	2	127	129	5e-50	No_clan
evm.model.OsIPC12250037.1	921	988	PF13952.1	DUF4216	Domain	1	68	75	9.9e-20	No_clan
evm.model.OsIPC01140213.1	132	472	PF13968.1	DUF4220	Family	64	356	362	1.2e-21	No_clan
evm.model.OsIPC01140213.1	646	704	PF04578.8	DUF594	Family	2	59	59	3.7e-22	No_clan
evm.model.OsIPC04170119.1	1	156	PF07993.7	NAD_binding_4	Family	137	249	249	4.3e-25	CL0063
evm.model.OsIPC05180074.2	153	528	PF03081.10	Exo70	Family	2	371	371	2.6e-55	CL0295
evm.model.OsIPC11070108.1	158	254	PF00931.17	NB-ARC	Domain	5	102	287	9.6e-14	CL0023
evm.model.OsIPC06040084.1	5	95	PF14226.1	DIOX_N	Family	1	87	114	1.5e-12	No_clan
evm.model.OsIPC06040084.1	127	222	PF03171.15	2OG-FeII_Oxy	Domain	5	98	99	1e-20	CL0029
evm.model.OsIPC02230086.1	357	651	PF03009.12	GDPD	Family	1	255	255	1.9e-44	CL0384
evm.model.OsIPC11060146.1	176	450	PF00931.17	NB-ARC	Domain	12	284	287	2.1e-51	CL0023
evm.model.OsIPC11280132.1	530	680	PF14214.1	Helitron_like_N	Family	1	150	184	1.8e-50	No_clan
evm.model.OsIPC11260031.1	188	450	PF00931.17	NB-ARC	Domain	17	285	287	1.9e-66	CL0023
evm.model.OsIPU00007174.1	40	139	PF01657.12	Stress-antifung	Family	3	104	106	7.8e-19	No_clan
evm.model.OsIPC02350094.1	59	181	PF01073.14	3Beta_HSD	Family	2	126	280	1.5e-19	CL0063
evm.model.OsIPC10150017.1	29	78	PF03181.10	BURP	Family	166	215	216	7.7e-18	No_clan
evm.model.OsIPU00004886.1	21	93	PF13087.1	AAA_12	Domain	122	194	199	2.7e-29	CL0023
evm.model.OsIPC04250004.1	157	203	PF13639.1	zf-RING_2	Domain	1	45	46	2.8e-13	CL0229
evm.model.OsIPC12150036.1	13	72	PF00280.13	potato_inhibit	Domain	1	63	63	8.2e-26	CL0367
evm.model.OsIPC04280036.1	171	457	PF00931.17	NB-ARC	Domain	2	284	287	2.5e-70	CL0023
evm.model.OsIPC09120322.1	4	76	PF01459.17	Porin_3	Family	2	76	273	5e-13	No_clan
evm.model.OsIPC04180198.1	33	142	PF13947.1	GUB_WAK_bind	Domain	2	105	106	3.6e-28	No_clan
evm.model.OsIPC02070227.2	405	680	PF00069.20	Pkinase	Domain	5	255	260	9.7e-45	CL0016
evm.model.OsIPC04050102.1	59	127	PF11852.3	DUF3372	Family	1	69	168	8.8e-25	No_clan
evm.model.OsIPC04200005.1	2	60	PF03169.10	OPT	Family	561	623	624	8.2e-14	No_clan
evm.model.OsIPC11270261.1	172	472	PF07887.6	Calmodulin_bind	Family	1	298	300	1.1e-92	No_clan
evm.model.OsIPC10050127.1	21	181	PF00078.22	RVT_1	Family	1	214	214	5.9e-21	CL0027
evm.model.OsIPU00009506.1	33	70	PF08263.7	LRRNT_2	Family	3	42	43	5.3e-11	No_clan
evm.model.OsIPU00009506.1	779	930	PF00069.20	Pkinase	Domain	5	143	260	5.6e-25	CL0016
evm.model.OsIPU00009098.1	128	294	PF11835.3	DUF3355	Family	1	153	159	6.5e-56	No_clan
evm.model.OsIPC06080015.1	95	456	PF00854.16	PTR2	Family	31	371	373	9.2e-49	CL0015
evm.model.OsIPC10070082.1	32	164	PF00067.17	p450	Domain	1	135	463	2.6e-18	No_clan
evm.model.OsIPC08060130.1	609	708	PF14372.1	DUF4413	Family	3	101	101	5e-20	No_clan
evm.model.OsIPC08060130.1	746	801	PF05699.9	Dimer_Tnp_hAT	Domain	1	57	84	7.6e-14	No_clan
evm.model.OsIPU00010606.1	154	526	PF13968.1	DUF4220	Family	73	353	362	1.1e-17	No_clan
evm.model.OsIPU00010606.1	741	801	PF04578.8	DUF594	Family	3	59	59	2.4e-24	No_clan
evm.model.OsIPC01160001.1	44	106	PF04094.9	DUF390	Family	106	168	828	7.7e-29	No_clan
evm.model.OsIPC09080136.1	30	477	PF03140.10	DUF247	Family	1	391	391	7.8e-83	No_clan
evm.model.OsIPC11120005.2	141	222	PF00547.13	Urease_gamma	Domain	1	81	99	4.8e-28	No_clan
evm.model.OsIPC11120005.2	240	320	PF00699.15	Urease_beta	Domain	19	99	100	2.3e-36	No_clan
evm.model.OsIPC11120005.2	360	480	PF00449.15	Urease_alpha	Domain	3	121	121	1.5e-51	CL0034
evm.model.OsIPC11120005.2	486	731	PF01979.15	Amidohydro_1	Domain	1	263	333	2.5e-42	CL0034
evm.model.OsIPC11120005.2	747	819	PF01979.15	Amidohydro_1	Domain	262	333	333	5.6e-11	CL0034
evm.model.OsIPC04180237.1	39	150	PF13947.1	GUB_WAK_bind	Domain	2	105	106	2.2e-27	No_clan
evm.model.OsIPC04180237.1	450	648	PF00069.20	Pkinase	Domain	2	202	260	7.2e-37	CL0016
evm.model.OsIPC07030051.1	70	460	PF13968.1	DUF4220	Family	6	358	362	3.3e-33	No_clan
evm.model.OsIPC07030051.1	717	775	PF04578.8	DUF594	Family	2	58	59	1.3e-14	No_clan
evm.model.OsIPC11170258.1	197	421	PF00931.17	NB-ARC	Domain	7	228	287	4.9e-56	CL0023
evm.model.OsIPC04190038.1	163	290	PF03140.10	DUF247	Family	264	390	391	8.8e-36	No_clan
evm.model.OsIPC10050038.1	183	464	PF00931.17	NB-ARC	Domain	6	284	287	3.4e-65	CL0023
evm.model.OsIPC09130005.1	99	209	PF03479.10	DUF296	Domain	2	113	120	1.4e-32	No_clan
evm.model.OsIPC04140143.1	37	137	PF13947.1	GUB_WAK_bind	Domain	2	105	106	2.5e-16	No_clan
evm.model.OsIPC04140143.1	297	356	PF13947.1	GUB_WAK_bind	Domain	2	63	106	4e-13	No_clan
evm.model.OsIPC04140143.1	558	689	PF00069.20	Pkinase	Domain	133	254	260	5.2e-12	CL0016
evm.model.OsIPC08180165.2	5	163	PF00931.17	NB-ARC	Domain	129	285	287	1.9e-32	CL0023
evm.model.OsIPU00008545.1	138	176	PF00112.18	Peptidase_C1	Domain	21	60	220	2.1e-11	CL0125
evm.model.OsIPU00008545.1	204	309	PF00112.18	Peptidase_C1	Domain	112	215	220	2e-19	CL0125
evm.model.OsIPC06160058.1	6	193	PF12819.2	Malectin_like	Domain	1	194	347	1.1e-44	CL0468
evm.model.OsIPC12270065.1	33	150	PF00314.12	Thaumatin	Domain	1	125	213	3.3e-42	No_clan
evm.model.OsIPC09160042.1	1	181	PF00335.15	Tetraspannin	Family	82	220	221	1.9e-18	CL0347
evm.model.OsIPC06090127.1	178	465	PF00931.17	NB-ARC	Domain	4	212	287	2.7e-22	CL0023
evm.model.OsIPC04010141.1	35	228	PF00931.17	NB-ARC	Domain	98	284	287	7e-25	CL0023
evm.model.OsIPC02090015.1	23	123	PF00201.13	UDPGT	Family	320	410	500	3.6e-20	CL0113
evm.model.OsIPC09230012.1	54	183	PF13968.1	DUF4220	Family	7	123	362	7.6e-30	No_clan
evm.model.OsIPC09230012.1	623	672	PF04578.8	DUF594	Family	6	55	59	1.9e-14	No_clan
evm.model.OsIPC02180108.1	285	351	PF03108.10	DBD_Tnp_Mut	Family	1	67	67	2e-18	CL0274
evm.model.OsIPC02180108.1	498	579	PF10551.4	MULE	Domain	9	92	93	2.1e-23	CL0219
evm.model.OsIPC11220211.1	177	464	PF00931.17	NB-ARC	Domain	3	283	287	2e-71	CL0023
evm.model.OsIPU00002077.1	229	357	PF02992.9	Transposase_21	Family	2	127	226	4.8e-56	No_clan
evm.model.OsIPU00002077.1	590	716	PF13960.1	DUF4218	Domain	2	128	129	2.7e-44	No_clan
evm.model.OsIPU00002077.1	858	931	PF13952.1	DUF4216	Domain	1	75	75	5.5e-26	No_clan
evm.model.OsIPC07210016.1	194	457	PF00931.17	NB-ARC	Domain	15	283	287	1.7e-42	CL0023
evm.model.OsIPC11220192.1	173	464	PF00931.17	NB-ARC	Domain	5	286	287	6.7e-58	CL0023
evm.model.OsIPC09230072.1	50	379	PF13968.1	DUF4220	Family	1	304	362	1.1e-39	No_clan
evm.model.OsIPC09230072.1	625	676	PF04578.8	DUF594	Family	7	58	59	6.2e-16	No_clan
evm.model.OsIPC09160074.2	51	394	PF01094.23	ANF_receptor	Family	5	343	349	9.4e-61	CL0144
evm.model.OsIPC09160074.2	484	788	PF00497.15	SBP_bac_3	Domain	18	225	225	3.4e-18	CL0177
evm.model.OsIPC09160074.2	617	817	PF00060.21	Lig_chan	Family	61	145	147	2.4e-17	CL0030
evm.model.OsIPC11250210.1	210	450	PF00931.17	NB-ARC	Domain	16	284	287	6.4e-23	CL0023
evm.model.OsIPC12210031.1	272	554	PF00931.17	NB-ARC	Domain	2	283	287	3.6e-77	CL0023
evm.model.OsIPC07270066.1	86	185	PF07859.8	Abhydrolase_3	Domain	1	96	211	2.4e-37	CL0028
evm.model.OsIPC05040017.1	14	166	PF00582.21	Usp	Domain	5	140	140	4.8e-27	CL0039
evm.model.OsIPC07160167.1	54	483	PF00067.17	p450	Domain	1	438	463	3.9e-67	No_clan
evm.model.OsIPU00007872.1	90	158	PF07727.9	RVT_2	Family	147	215	246	2.6e-19	CL0027
evm.model.OsIPC08020031.1	36	422	PF03140.10	DUF247	Family	1	389	391	8.1e-66	No_clan
evm.model.OsIPC08180194.1	198	400	PF00931.17	NB-ARC	Domain	16	214	287	4e-39	CL0023
evm.model.OsIPC06040058.1	70	265	PF07714.12	Pkinase_Tyr	Domain	4	204	259	2.1e-32	CL0016
evm.model.OsIPC02110030.1	2	107	PF00067.17	p450	Domain	354	455	463	5.4e-27	No_clan
evm.model.OsIPC01300005.1	69	423	PF00067.17	p450	Domain	2	326	463	2.8e-41	No_clan
evm.model.OsIPU00010414.1	122	366	PF14291.1	DUF4371	Family	4	235	235	2.9e-40	No_clan
evm.model.OsIPC07020084.1	104	423	PF10536.4	PMD	Domain	5	304	363	5.1e-53	No_clan
evm.model.OsIPC07020084.1	680	728	PF07197.7	DUF1409	Family	2	51	51	1.4e-18	No_clan
evm.model.OsIPC11210225.2	209	270	PF13855.1	LRR_8	Repeat	2	61	61	9.7e-11	CL0022
evm.model.OsIPC11070120.1	41	229	PF00931.17	NB-ARC	Domain	98	285	287	8.9e-42	CL0023
evm.model.OsIPC07210036.1	242	427	PF00931.17	NB-ARC	Domain	17	199	287	2.9e-32	CL0023
evm.model.OsIPC11210226.1	43	81	PF08263.7	LRRNT_2	Family	4	43	43	3.4e-14	No_clan
evm.model.OsIPC10010131.1	20	133	PF13947.1	GUB_WAK_bind	Domain	2	106	106	3.3e-27	No_clan
evm.model.OsIPC10010131.1	424	686	PF00069.20	Pkinase	Domain	4	256	260	3.8e-42	CL0016
evm.model.OsIPC02040046.1	12	108	PF03101.10	FAR1	Domain	2	90	91	1.2e-25	CL0274
evm.model.OsIPC01200023.1	316	365	PF07197.7	DUF1409	Family	1	51	51	5.4e-20	No_clan
evm.model.OsIPC04040147.1	65	199	PF13968.1	DUF4220	Family	1	125	362	2.1e-40	No_clan
evm.model.OsIPC04040147.1	212	405	PF13968.1	DUF4220	Family	179	360	362	1.6e-48	No_clan
evm.model.OsIPC04040147.1	681	733	PF04578.8	DUF594	Family	7	59	59	9.9e-16	No_clan
evm.model.OsIPC11220002.1	169	296	PF00931.17	NB-ARC	Domain	18	148	287	2e-14	CL0023
evm.model.OsIPU00010297.2	82	316	PF14291.1	DUF4371	Family	1	235	235	3.2e-94	No_clan
evm.model.OsIPC01430033.1	155	315	PF00854.16	PTR2	Family	73	224	373	6.4e-13	CL0015
evm.model.OsIPC07230031.1	77	359	PF00931.17	NB-ARC	Domain	6	282	287	8e-46	CL0023
evm.model.OsIPU00010908.1	299	363	PF03108.10	DBD_Tnp_Mut	Family	4	67	67	1.8e-13	CL0274
evm.model.OsIPU00010908.1	505	599	PF10551.4	MULE	Domain	1	92	93	2e-20	CL0219
evm.model.OsIPC11230291.1	163	441	PF00931.17	NB-ARC	Domain	5	281	287	2.4e-35	CL0023
evm.model.OsIPC12230225.1	729	946	PF07714.12	Pkinase_Tyr	Domain	4	206	259	7.8e-40	CL0016
evm.model.OsIPC08270085.1	172	360	PF00931.17	NB-ARC	Domain	8	174	287	7.3e-13	CL0023
evm.model.OsIPC08270085.1	396	662	PF00931.17	NB-ARC	Domain	7	281	287	6e-61	CL0023
evm.model.OsIPC11260290.1	58	126	PF00462.19	Glutaredoxin	Domain	1	60	60	7.3e-12	CL0172
evm.model.OsIPC06210076.1	143	205	PF01453.19	B_lectin	Domain	3	71	114	2.4e-12	No_clan
evm.model.OsIPC06210076.1	532	790	PF00069.20	Pkinase	Domain	4	252	260	4.2e-49	CL0016
evm.model.OsIPC03230066.1	85	183	PF12796.2	Ank_2	Family	3	89	89	5.3e-13	CL0465
evm.model.OsIPC03230066.1	190	277	PF12796.2	Ank_2	Family	1	77	89	2.3e-14	CL0465
evm.model.OsIPC11260302.1	174	448	PF00931.17	NB-ARC	Domain	6	283	287	5.8e-45	CL0023
evm.model.OsIPC06110099.1	243	400	PF00201.13	UDPGT	Family	246	388	500	2.2e-19	CL0113
evm.model.OsIPC10050009.1	118	382	PF07714.12	Pkinase_Tyr	Domain	2	259	259	1.1e-45	CL0016
evm.model.OsIPC01320011.1	52	390	PF13968.1	DUF4220	Family	1	362	362	4.1e-78	No_clan
evm.model.OsIPC01320011.1	606	660	PF04578.8	DUF594	Family	2	57	59	1.4e-18	No_clan
evm.model.OsIPC09130140.1	82	128	PF05699.9	Dimer_Tnp_hAT	Domain	1	49	84	6.4e-12	No_clan
evm.model.OsIPC11220053.1	39	75	PF08263.7	LRRNT_2	Family	4	42	43	6.9e-13	No_clan
evm.model.OsIPC11220053.1	152	212	PF13855.1	LRR_8	Repeat	1	61	61	6.9e-11	CL0022
evm.model.OsIPC11220053.1	686	901	PF00069.20	Pkinase	Domain	3	201	260	6.1e-37	CL0016
evm.model.OsIPC01240127.1	44	80	PF08263.7	LRRNT_2	Family	3	43	43	5.7e-11	No_clan
evm.model.OsIPC11020034.1	4	50	PF07716.10	bZIP_2	Family	11	54	54	5e-11	CL0018
evm.model.OsIPC07220033.1	5	100	PF01657.12	Stress-antifung	Family	10	106	106	8.8e-17	No_clan
evm.model.OsIPC02260075.1	43	144	PF13947.1	GUB_WAK_bind	Domain	2	105	106	1.5e-19	No_clan
evm.model.OsIPC02260075.1	316	394	PF13947.1	GUB_WAK_bind	Domain	3	82	106	4.1e-14	No_clan
evm.model.OsIPC02260075.1	603	869	PF07714.12	Pkinase_Tyr	Domain	4	257	259	4.9e-45	CL0016
evm.model.OsIPC11270262.1	34	108	PF07887.6	Calmodulin_bind	Family	2	75	300	1.4e-19	No_clan
evm.model.OsIPC11270262.1	109	199	PF07887.6	Calmodulin_bind	Family	113	202	300	4.6e-25	No_clan
evm.model.OsIPC11080061.1	211	445	PF00931.17	NB-ARC	Domain	52	286	287	8.2e-52	CL0023
evm.model.OsIPC10010041.1	69	185	PF09741.4	DUF2045	Family	1	107	237	4.3e-25	No_clan
evm.model.OsIPC10160009.1	214	290	PF00651.26	BTB	Domain	3	79	111	7.1e-17	CL0033
evm.model.OsIPC05180058.1	174	290	PF00931.17	NB-ARC	Domain	3	102	287	8.9e-13	CL0023
evm.model.OsIPC03230059.1	2	42	PF00646.28	F-box	Domain	5	45	48	9.7e-12	CL0271
evm.model.OsIPC11210212.1	75	135	PF13855.1	LRR_8	Repeat	1	61	61	4.5e-11	CL0022
evm.model.OsIPC11210212.1	706	931	PF00069.20	Pkinase	Domain	3	207	260	1.8e-40	CL0016
evm.model.OsIPC04360008.1	51	173	PF00005.22	ABC_tran	Domain	1	118	118	9.3e-15	CL0023
evm.model.OsIPC04360008.1	307	514	PF01061.19	ABC2_membrane	Family	2	209	209	2.7e-40	CL0181
evm.model.OsIPC01290055.1	60	100	PF08263.7	LRRNT_2	Family	1	43	43	7.9e-11	No_clan
evm.model.OsIPC02260073.1	128	381	PF00069.20	Pkinase	Domain	4	254	260	4.1e-49	CL0016
evm.model.OsIPC07020102.1	165	452	PF00931.17	NB-ARC	Domain	12	282	287	2.4e-46	CL0023
evm.model.OsIPC01150191.1	91	193	PF01453.19	B_lectin	Domain	2	111	114	4.9e-14	No_clan
evm.model.OsIPC01150191.1	514	786	PF00069.20	Pkinase	Domain	4	255	260	1.1e-45	CL0016
evm.model.OsIPC07020133.1	30	258	PF00139.14	Lectin_legB	Domain	4	236	237	1.5e-36	CL0004
evm.model.OsIPC07020133.1	351	536	PF00069.20	Pkinase	Domain	3	182	260	3e-38	CL0016
evm.model.OsIPC09110100.1	220	425	PF00069.20	Pkinase	Domain	3	203	260	3.2e-30	CL0016
evm.model.OsIPU00003375.1	194	289	PF03101.10	FAR1	Domain	2	91	91	2.8e-24	CL0274
evm.model.OsIPU00003375.1	414	504	PF10551.4	MULE	Domain	1	92	93	7.9e-26	CL0219
evm.model.OsIPC08150015.1	4	121	PF00069.20	Pkinase	Domain	94	202	260	6.8e-27	CL0016
evm.model.OsIPC04050106.1	37	165	PF00314.12	Thaumatin	Domain	88	213	213	3.6e-48	No_clan
evm.model.OsIPC03300012.1	66	124	PF03478.13	DUF295	Family	2	53	53	6.7e-14	No_clan
evm.model.OsIPC03300012.1	227	314	PF05879.7	RHD3	Family	521	608	743	1e-16	CL0023
evm.model.OsIPC12110020.1	62	397	PF12819.2	Malectin_like	Domain	1	347	347	6e-86	CL0468
evm.model.OsIPC12110020.1	629	897	PF00069.20	Pkinase	Domain	3	257	260	1.5e-43	CL0016
evm.model.OsIPU00005936.1	31	230	PF00161.14	RIP	Domain	10	206	206	9.1e-25	No_clan
evm.model.OsIPC11280183.1	280	443	PF00931.17	NB-ARC	Domain	120	282	287	8.5e-30	CL0023
evm.model.OsIPC11210256.1	87	188	PF00685.22	Sulfotransfer_1	Domain	2	111	257	1.7e-14	CL0023
evm.model.OsIPC02360021.1	174	340	PF00931.17	NB-ARC	Domain	9	170	287	1.2e-21	CL0023
evm.model.OsIPU00000050.1	76	185	PF14227.1	UBN2_2	Family	1	112	120	6.3e-37	CL0523
evm.model.OsIPU00000050.1	403	472	PF13976.1	gag_pre-integrs	Domain	1	67	67	8.5e-17	No_clan
evm.model.OsIPU00000050.1	484	599	PF00665.21	rve	Domain	2	116	120	3.1e-33	CL0219
evm.model.OsIPU00000050.1	851	1098	PF07727.9	RVT_2	Family	1	245	246	3.5e-102	CL0027
evm.model.OsIPC01010155.1	3	172	PF00069.20	Pkinase	Domain	102	256	260	5.8e-29	CL0016
evm.model.OsIPC02050057.1	3	129	PF04199.8	Cyclase	Family	36	169	171	3.8e-20	No_clan
evm.model.OsIPC04180244.1	34	145	PF13947.1	GUB_WAK_bind	Domain	2	106	106	3e-26	No_clan
evm.model.OsIPC07270041.1	111	332	PF00891.13	Methyltransf_2	Family	13	240	241	1.2e-54	CL0063
evm.model.OsIPC04180213.1	42	147	PF13947.1	GUB_WAK_bind	Domain	4	106	106	1.3e-23	No_clan
evm.model.OsIPC04180213.1	436	686	PF00069.20	Pkinase	Domain	3	249	260	4.6e-38	CL0016
evm.model.OsIPC04250031.1	56	95	PF13878.1	zf-C2H2_3	Domain	1	41	41	9.1e-14	No_clan
evm.model.OsIPU00003385.1	197	434	PF14291.1	DUF4371	Family	5	235	235	2.7e-40	No_clan
evm.model.OsIPU00003385.1	746	817	PF05699.9	Dimer_Tnp_hAT	Domain	17	84	84	6.5e-15	No_clan
evm.model.OsIPC11280248.1	282	570	PF00931.17	NB-ARC	Domain	18	286	287	5.5e-35	CL0023
evm.model.OsIPC03230071.1	173	450	PF00931.17	NB-ARC	Domain	11	285	287	4.5e-41	CL0023
evm.model.OsIPC04220076.1	120	163	PF13639.1	zf-RING_2	Domain	2	44	46	9.4e-16	CL0229
evm.model.OsIPC08280032.1	123	359	PF00931.17	NB-ARC	Domain	46	284	287	5.4e-58	CL0023
evm.model.OsIPC06140008.1	16	215	PF00931.17	NB-ARC	Domain	86	284	287	6.2e-49	CL0023
evm.model.OsIPC10190054.1	26	75	PF13041.1	PPR_2	Repeat	1	50	50	2e-16	CL0020
evm.model.OsIPC10190054.1	92	124	PF12854.2	PPR_1	Repeat	1	33	34	6.5e-13	CL0020
evm.model.OsIPC07160129.2	86	362	PF00931.17	NB-ARC	Domain	3	284	287	1.4e-62	CL0023
evm.model.OsIPC05060010.1	162	323	PF13359.1	DDE_4	Domain	5	153	153	2e-30	CL0219
evm.model.OsIPC07040045.1	2	91	PF00416.17	Ribosomal_S13	Family	40	106	106	4.1e-24	CL0303
evm.model.OsIPC12200166.1	1	109	PF03006.15	HlyIII	Family	52	162	222	2.7e-29	No_clan
evm.model.OsIPC02110028.1	572	831	PF00069.20	Pkinase	Domain	5	256	260	8.2e-44	CL0016
evm.model.OsIPU00006638.1	673	887	PF00069.20	Pkinase	Domain	4	201	260	2.5e-42	CL0016
evm.model.OsIPU00008407.1	42	305	PF00069.20	Pkinase	Domain	4	257	260	6.2e-44	CL0016
evm.model.OsIPC11060203.1	184	465	PF00931.17	NB-ARC	Domain	2	284	287	4.9e-75	CL0023
evm.model.OsIPC10220010.1	7	122	PF00182.14	Glyco_hydro_19	Domain	117	232	232	9.9e-58	CL0037
evm.model.OsIPC07020107.1	37	92	PF04578.8	DUF594	Family	4	59	59	2e-25	No_clan
evm.model.OsIPC03360047.1	1	142	PF05028.9	PARG_cat	Family	147	290	340	8.1e-70	No_clan
evm.model.OsIPU00007098.1	1	56	PF13963.1	Transpos_assoc	Domain	24	76	76	3.7e-15	No_clan
evm.model.OsIPC01290073.1	33	489	PF00067.17	p450	Domain	1	456	463	2e-103	No_clan
evm.model.OsIPC11220165.1	468	589	PF08284.6	RVP_2	Domain	12	132	135	1.8e-11	CL0129
evm.model.OsIPC11220165.1	720	880	PF00078.22	RVT_1	Family	1	214	214	2e-24	CL0027
evm.model.OsIPC11220165.1	1230	1343	PF00665.21	rve	Domain	3	118	120	1.2e-19	CL0219
evm.model.OsIPC04190050.1	96	175	PF00226.26	DnaJ	Domain	1	64	64	4.3e-17	CL0392
evm.model.OsIPC04160022.1	29	168	PF08718.6	GLTP	Domain	3	148	149	3.7e-27	No_clan
evm.model.OsIPC03360024.1	223	295	PF12357.3	PLD_C	Family	1	73	74	2.3e-30	No_clan
evm.model.OsIPC04030180.1	51	187	PF13968.1	DUF4220	Family	1	131	362	4.3e-26	No_clan
evm.model.OsIPC04030180.1	197	397	PF13968.1	DUF4220	Family	176	360	362	2.7e-55	No_clan
evm.model.OsIPC04030180.1	682	723	PF04578.8	DUF594	Family	16	57	59	1.4e-11	No_clan
evm.model.OsIPC01030124.1	50	144	PF12442.3	DUF3681	Family	10	103	104	5.8e-22	No_clan
evm.model.OsIPC04040145.1	47	390	PF13968.1	DUF4220	Family	1	354	362	4.2e-95	No_clan
evm.model.OsIPC02120028.1	6	419	PF02458.10	Transferase	Family	2	400	432	2.4e-41	CL0149
evm.model.OsIPC06030047.1	263	321	PF03478.13	DUF295	Family	1	53	53	5.7e-13	No_clan
evm.model.OsIPC03160064.1	31	125	PF14368.1	LTP_2	Family	9	96	96	1.4e-16	CL0482
evm.model.OsIPC09120205.1	6	126	PF12819.2	Malectin_like	Domain	226	346	347	7.2e-22	CL0468
evm.model.OsIPC09120205.1	273	539	PF07714.12	Pkinase_Tyr	Domain	4	259	259	4.6e-46	CL0016
evm.model.OsIPC07220050.1	28	129	PF01657.12	Stress-antifung	Family	7	106	106	1.1e-16	No_clan
evm.model.OsIPU00000922.1	673	814	PF00078.22	RVT_1	Family	1	193	214	2e-17	CL0027
evm.model.OsIPU00000922.1	1138	1250	PF00665.21	rve	Domain	3	117	120	1.4e-18	CL0219
evm.model.OsIPC09120019.1	122	371	PF07714.12	Pkinase_Tyr	Domain	3	259	259	1.3e-47	CL0016
evm.model.OsIPC10040201.1	273	540	PF00931.17	NB-ARC	Domain	13	284	287	4.4e-62	CL0023
evm.model.OsIPU00008661.1	70	264	PF00161.14	RIP	Domain	46	205	206	6.7e-12	No_clan
evm.model.OsIPC01030201.1	17	57	PF08263.7	LRRNT_2	Family	2	43	43	1.5e-13	No_clan
evm.model.OsIPC11250070.1	178	272	PF00931.17	NB-ARC	Domain	4	103	287	7e-16	CL0023
evm.model.OsIPC05250050.1	15	195	PF04427.13	Brix	Domain	20	190	191	6.2e-30	No_clan
evm.model.OsIPC07160133.1	18	93	PF00935.14	Ribosomal_L44	Family	1	76	77	1.6e-34	No_clan
evm.model.OsIPU00010103.1	62	99	PF08263.7	LRRNT_2	Family	4	43	43	7e-13	No_clan
evm.model.OsIPU00010103.1	675	902	PF00069.20	Pkinase	Domain	4	203	260	1.6e-38	CL0016
evm.model.OsIPC12150045.1	233	369	PF00931.17	NB-ARC	Domain	94	230	287	7.2e-12	CL0023
evm.model.OsIPC01030104.1	13	107	PF12442.3	DUF3681	Family	2	103	104	1.1e-28	No_clan
evm.model.OsIPC05020067.1	1	315	PF03140.10	DUF247	Family	83	305	391	3.5e-62	No_clan
evm.model.OsIPC01060081.2	16	145	PF00892.15	EamA	Family	2	124	126	1.4e-14	CL0184
evm.model.OsIPC10080032.2	41	77	PF08263.7	LRRNT_2	Family	4	42	43	9.5e-12	No_clan
evm.model.OsIPC10080032.2	450	510	PF13855.1	LRR_8	Repeat	1	61	61	3.7e-11	CL0022
evm.model.OsIPC10080032.2	689	977	PF00069.20	Pkinase	Domain	3	254	260	3.8e-39	CL0016
evm.model.OsIPC01290072.1	44	504	PF00067.17	p450	Domain	1	458	463	4.8e-97	No_clan
evm.model.OsIPC06110058.1	4	141	PF00201.13	UDPGT	Family	268	390	500	8.7e-24	CL0113
evm.model.OsIPC01010213.1	336	608	PF07714.12	Pkinase_Tyr	Domain	3	259	259	4e-44	CL0016
evm.model.OsIPC04320060.2	234	303	PF00931.17	NB-ARC	Domain	4	72	287	2.5e-15	CL0023
evm.model.OsIPC04320060.2	308	499	PF00931.17	NB-ARC	Domain	95	286	287	4.1e-42	CL0023
evm.model.OsIPC02130047.1	68	466	PF13968.1	DUF4220	Family	1	358	362	4.6e-59	No_clan
evm.model.OsIPC02130047.1	689	743	PF04578.8	DUF594	Family	5	59	59	2.1e-19	No_clan
evm.model.OsIPC01030004.1	170	247	PF14380.1	WAK_assoc	Domain	15	93	94	6.9e-16	No_clan
evm.model.OsIPC01030004.1	339	512	PF00069.20	Pkinase	Domain	4	173	260	6.5e-35	CL0016
evm.model.OsIPC11210259.1	734	878	PF07714.12	Pkinase_Tyr	Domain	5	137	259	5.4e-24	CL0016
evm.model.OsIPC09120119.1	10	162	PF12819.2	Malectin_like	Domain	191	347	347	4.1e-34	CL0468
evm.model.OsIPU00005257.1	1	123	PF02992.9	Transposase_21	Family	100	222	226	2.7e-47	No_clan
evm.model.OsIPC01140200.1	155	486	PF13968.1	DUF4220	Family	87	355	362	5.8e-21	No_clan
evm.model.OsIPC01140200.1	665	723	PF04578.8	DUF594	Family	1	59	59	1e-22	No_clan
evm.model.OsIPU00004853.1	9	227	PF00112.18	Peptidase_C1	Domain	13	219	220	1.2e-60	CL0125
evm.model.OsIPC07200006.1	9	149	PF00201.13	UDPGT	Family	295	408	500	1.9e-22	CL0113
evm.model.OsIPC09120347.1	228	495	PF00931.17	NB-ARC	Domain	17	284	287	2.7e-52	CL0023
evm.model.OsIPC11240258.1	39	125	PF00651.26	BTB	Domain	3	94	111	1.6e-20	CL0033
evm.model.OsIPC12010023.1	213	330	PF01061.19	ABC2_membrane	Family	95	209	209	3.9e-23	CL0181
evm.model.OsIPC11230022.1	220	463	PF00931.17	NB-ARC	Domain	2	245	287	2.4e-37	CL0023
evm.model.OsIPC11230022.1	968	1179	PF00481.16	PP2C	Family	36	249	257	5e-28	CL0238
evm.model.OsIPC11070154.1	179	460	PF00931.17	NB-ARC	Domain	3	286	287	2.8e-75	CL0023
evm.model.OsIPU00008191.1	47	395	PF13968.1	DUF4220	Family	1	360	362	1.1e-105	No_clan
evm.model.OsIPU00008191.1	616	665	PF04578.8	DUF594	Family	8	57	59	7.3e-18	No_clan
evm.model.OsIPC05020101.1	153	451	PF06963.7	FPN1	Family	3	304	432	1e-78	CL0015
evm.model.OsIPC10020167.1	228	501	PF00931.17	NB-ARC	Domain	16	283	287	6.7e-60	CL0023
evm.model.OsIPC06290065.1	184	444	PF00931.17	NB-ARC	Domain	17	284	287	5.2e-59	CL0023
evm.model.OsIPC04040182.1	249	301	PF04578.8	DUF594	Family	7	59	59	3.7e-15	No_clan
evm.model.OsIPU00004915.1	5	82	PF13963.1	Transpos_assoc	Domain	1	76	76	8.3e-23	No_clan
evm.model.OsIPU00004915.1	279	505	PF02992.9	Transposase_21	Family	1	224	226	1.5e-88	No_clan
evm.model.OsIPU00004915.1	675	800	PF13960.1	DUF4218	Domain	2	126	129	3.4e-48	No_clan
evm.model.OsIPC09230030.1	1	55	PF07983.8	X8	Domain	18	78	78	1.9e-13	No_clan
evm.model.OsIPC11250036.1	4	90	PF04827.9	Plant_tran	Family	90	176	205	5.6e-31	CL0219
evm.model.OsIPC01070008.1	86	186	PF00078.22	RVT_1	Family	1	93	214	1.2e-13	CL0027
evm.model.OsIPC05220008.2	47	89	PF08263.7	LRRNT_2	Family	2	43	43	3.1e-11	No_clan
evm.model.OsIPC05220008.2	783	997	PF00069.20	Pkinase	Domain	5	202	260	3e-41	CL0016
evm.model.OsIPC11260020.1	197	370	PF00931.17	NB-ARC	Domain	2	155	287	8.4e-18	CL0023
evm.model.OsIPC11260020.1	417	555	PF00931.17	NB-ARC	Domain	146	284	287	2.1e-27	CL0023
evm.model.OsIPC03140045.1	46	240	PF00161.14	RIP	Domain	10	202	206	5.7e-29	No_clan
evm.model.OsIPC07010034.1	301	353	PF04578.8	DUF594	Family	7	59	59	1.5e-23	No_clan
evm.model.OsIPC05050034.1	1	94	PF04864.8	Alliinase_C	Domain	263	361	362	9.5e-22	CL0061
evm.model.OsIPC11240025.3	381	569	PF00931.17	NB-ARC	Domain	100	285	287	1.7e-32	CL0023
evm.model.OsIPC11200123.1	47	201	PF03140.10	DUF247	Family	1	150	391	1.9e-39	No_clan
evm.model.OsIPC04190081.1	107	179	PF03405.9	FA_desaturase_2	Family	73	145	330	5.7e-42	CL0044
evm.model.OsIPC11110026.1	100	182	PF03732.12	Retrotrans_gag	Family	2	85	96	1.5e-16	CL0523
evm.model.OsIPU00001832.1	12	109	PF00034.16	Cytochrom_C	Domain	1	89	91	1.1e-12	CL0318
evm.model.OsIPC08100204.1	37	192	PF03140.10	DUF247	Family	1	150	391	9.3e-42	No_clan
evm.model.OsIPC11250081.1	1	91	PF14214.1	Helitron_like_N	Family	96	184	184	3.6e-34	No_clan
evm.model.OsIPC11250081.1	482	846	PF05970.9	PIF1	Family	2	364	364	1.1e-160	CL0023
evm.model.OsIPC06240006.1	1	48	PF03108.10	DBD_Tnp_Mut	Family	20	67	67	1.6e-13	CL0274
evm.model.OsIPC11060087.1	176	450	PF00931.17	NB-ARC	Domain	12	284	287	1.5e-52	CL0023
evm.model.OsIPC11060087.1	783	840	PF13855.1	LRR_8	Repeat	2	59	61	2e-11	CL0022
evm.model.OsIPC12190191.1	152	456	PF00931.17	NB-ARC	Domain	2	284	287	2.9e-41	CL0023
evm.model.OsIPC07020129.1	212	455	PF13968.1	DUF4220	Family	144	336	362	7.8e-22	No_clan
evm.model.OsIPC07020129.1	658	714	PF04578.8	DUF594	Family	2	59	59	7.7e-22	No_clan
evm.model.OsIPC11280131.1	1	72	PF14214.1	Helitron_like_N	Family	111	183	184	2.1e-27	No_clan
evm.model.OsIPC11280131.1	515	857	PF05970.9	PIF1	Family	2	363	364	2e-114	CL0023
evm.model.OsIPC01130069.1	46	289	PF00141.18	peroxidase	Family	1	229	229	7.3e-66	No_clan
evm.model.OsIPC03350071.1	9	59	PF04749.12	PLAC8	Family	1	58	106	2.6e-15	No_clan
evm.model.OsIPU00000176.1	220	292	PF13960.1	DUF4218	Domain	2	84	129	1.4e-17	No_clan
evm.model.OsIPU00000176.1	465	541	PF13952.1	DUF4216	Domain	4	74	75	2e-23	No_clan
evm.model.OsIPC08020026.1	35	419	PF03140.10	DUF247	Family	1	382	391	8e-59	No_clan
evm.model.OsIPU00001095.1	194	288	PF00931.17	NB-ARC	Domain	13	107	287	3.4e-12	CL0023
evm.model.OsIPC07100095.1	50	191	PF13968.1	DUF4220	Family	1	132	362	5.8e-35	No_clan
evm.model.OsIPC07100095.1	670	724	PF04578.8	DUF594	Family	5	59	59	7.4e-21	No_clan
evm.model.OsIPC08180243.1	2	103	PF00085.15	Thioredoxin	Domain	4	102	104	7e-22	CL0172
evm.model.OsIPC04020241.1	13	300	PF00082.17	Peptidase_S8	Domain	89	251	282	1.3e-27	No_clan
evm.model.OsIPC05190008.1	10	65	PF12734.2	CYSTM	Family	1	37	37	1e-10	No_clan
evm.model.OsIPC11060111.1	40	137	PF00141.18	peroxidase	Family	2	97	229	1.6e-28	No_clan
evm.model.OsIPU00000696.1	172	472	PF07887.6	Calmodulin_bind	Family	1	298	300	8.6e-93	No_clan
evm.model.OsIPC11170253.1	194	470	PF00931.17	NB-ARC	Domain	1	278	287	3.7e-71	CL0023
evm.model.OsIPC03320016.2	71	144	PF00173.23	Cyt-b5	Domain	2	76	76	7.5e-26	No_clan
evm.model.OsIPC11270419.1	38	74	PF08263.7	LRRNT_2	Family	4	43	43	8.2e-11	No_clan
evm.model.OsIPC11270419.1	684	969	PF00069.20	Pkinase	Domain	4	251	260	1.2e-39	CL0016
evm.model.OsIPC02080142.1	1018	1122	PF00665.21	rve	Domain	7	116	120	7.9e-15	CL0219
evm.model.OsIPC02360044.1	1	79	PF01778.12	Ribosomal_L28e	Family	41	116	117	3.4e-18	No_clan
evm.model.OsIPC06090020.1	88	181	PF03732.12	Retrotrans_gag	Family	1	95	96	1.7e-13	CL0523
evm.model.OsIPC07060034.1	34	235	PF10536.4	PMD	Domain	3	220	363	7.8e-17	No_clan
evm.model.OsIPC06260023.1	40	170	PF00685.22	Sulfotransfer_1	Domain	69	191	257	3.3e-20	CL0023
evm.model.OsIPC11210132.2	61	455	PF13968.1	DUF4220	Family	1	358	362	4.2e-76	No_clan
evm.model.OsIPC11210132.2	658	711	PF04578.8	DUF594	Family	6	59	59	8.1e-22	No_clan
evm.model.OsIPC09160033.1	1	92	PF04484.7	DUF566	Family	222	313	313	3.4e-41	No_clan
evm.model.OsIPC11280274.1	37	139	PF13947.1	GUB_WAK_bind	Domain	2	106	106	1.4e-29	No_clan
evm.model.OsIPC11280274.1	430	696	PF00069.20	Pkinase	Domain	5	257	260	2e-43	CL0016
evm.model.OsIPC12020032.1	119	273	PF07859.8	Abhydrolase_3	Domain	65	209	211	5.8e-23	CL0028
evm.model.OsIPC04210006.1	60	131	PF00128.19	Alpha-amylase	Domain	10	80	316	4.3e-15	CL0058
evm.model.OsIPC04210006.1	449	543	PF02806.13	Alpha-amylase_C	Domain	1	93	96	1.5e-22	CL0369
evm.model.OsIPC04070016.1	400	553	PF14214.1	Helitron_like_N	Family	34	184	184	1e-53	No_clan
evm.model.OsIPC04070016.1	922	1288	PF05970.9	PIF1	Family	2	364	364	5.2e-140	CL0023
evm.model.OsIPC02250226.1	43	79	PF08263.7	LRRNT_2	Family	4	43	43	3.7e-12	No_clan
evm.model.OsIPU00007707.1	21	114	PF12776.2	Myb_DNA-bind_3	Domain	1	95	96	3.4e-28	CL0123
evm.model.OsIPU00007707.1	483	645	PF13359.1	DDE_4	Domain	1	153	153	8.5e-31	CL0219
evm.model.OsIPC06040067.1	116	229	PF00665.21	rve	Domain	2	117	120	2.1e-17	CL0219
evm.model.OsIPC01020113.1	30	136	PF13947.1	GUB_WAK_bind	Domain	2	105	106	4.9e-13	No_clan
evm.model.OsIPC01020113.1	168	229	PF14380.1	WAK_assoc	Domain	17	83	94	3.1e-11	No_clan
evm.model.OsIPC01020113.1	372	505	PF00069.20	Pkinase	Domain	68	192	260	5.7e-28	CL0016
evm.model.OsIPC07270024.2	28	121	PF01657.12	Stress-antifung	Family	3	104	106	9.2e-19	No_clan
evm.model.OsIPC07270024.2	150	244	PF01657.12	Stress-antifung	Family	19	102	106	7.5e-14	No_clan
evm.model.OsIPC07270024.2	336	599	PF00069.20	Pkinase	Domain	4	253	260	2.3e-49	CL0016
evm.model.OsIPC12200002.1	187	465	PF00931.17	NB-ARC	Domain	5	283	287	3.1e-73	CL0023
evm.model.OsIPC05180058.3	43	184	PF00931.17	NB-ARC	Domain	145	284	287	2.9e-27	CL0023
evm.model.OsIPC04180175.2	48	113	PF13947.1	GUB_WAK_bind	Domain	2	66	106	2.2e-17	No_clan
evm.model.OsIPC04180175.2	325	401	PF13947.1	GUB_WAK_bind	Domain	3	81	106	1e-16	No_clan
evm.model.OsIPC04180175.2	604	867	PF00069.20	Pkinase	Domain	5	254	260	3.1e-45	CL0016
evm.model.OsIPC01110067.1	23	116	PF03732.12	Retrotrans_gag	Family	5	96	96	6.6e-20	CL0523
evm.model.OsIPU00010312.1	316	381	PF03108.10	DBD_Tnp_Mut	Family	2	67	67	4.1e-21	CL0274
evm.model.OsIPU00010312.1	524	610	PF10551.4	MULE	Domain	8	93	93	3e-20	CL0219
evm.model.OsIPC01320039.1	23	101	PF14144.1	DOG1	Family	5	80	80	1.2e-23	No_clan
evm.model.OsIPC11210251.1	41	79	PF08263.7	LRRNT_2	Family	3	43	43	1.7e-13	No_clan
evm.model.OsIPC11270334.4	125	387	PF00931.17	NB-ARC	Domain	17	285	287	1.3e-68	CL0023
evm.model.OsIPC01140258.1	159	217	PF04578.8	DUF594	Family	1	59	59	1.4e-22	No_clan
evm.model.OsIPC11090103.1	183	448	PF00931.17	NB-ARC	Domain	6	284	287	9.7e-61	CL0023
evm.model.OsIPC02070201.1	104	320	PF01061.19	ABC2_membrane	Family	1	209	209	1.4e-55	CL0181
evm.model.OsIPC11280258.1	2	90	PF00270.24	DEAD	Domain	82	173	173	1.5e-23	CL0023
evm.model.OsIPC11280258.1	165	209	PF00271.26	Helicase_C	Family	8	52	78	2.5e-12	CL0023
evm.model.OsIPC10010020.2	377	531	PF00078.22	RVT_1	Family	8	214	214	5e-20	CL0027
evm.model.OsIPC02300007.1	138	255	PF00892.15	EamA	Family	10	125	126	8.9e-15	CL0184
evm.model.OsIPC04180139.1	32	141	PF13947.1	GUB_WAK_bind	Domain	2	105	106	4e-15	No_clan
evm.model.OsIPC06050017.2	28	73	PF00125.19	Histone	Domain	1	47	75	9.3e-12	CL0012
evm.model.OsIPC12070107.1	7	103	PF00107.21	ADH_zinc_N	Family	32	124	130	8.3e-13	CL0063
evm.model.OsIPU00000520.2	63	144	PF03061.17	4HBT	Domain	1	79	79	3.5e-12	CL0050
evm.model.OsIPU00002619.1	64	239	PF07714.12	Pkinase_Tyr	Domain	51	219	259	4.1e-39	CL0016
evm.model.OsIPC11050060.2	20	134	PF00079.15	Serpin	Domain	10	124	372	1.7e-14	No_clan
evm.model.OsIPC06010060.1	180	230	PF00249.26	Myb_DNA-binding	Domain	1	47	48	1.9e-12	CL0123
evm.model.OsIPC11260136.1	419	747	PF13086.1	AAA_11	Domain	11	239	241	2e-16	CL0023
evm.model.OsIPC11260136.1	756	946	PF13087.1	AAA_12	Domain	1	198	199	6e-25	CL0023
evm.model.OsIPC02130069.1	67	185	PF14226.1	DIOX_N	Family	2	113	114	9.3e-24	No_clan
evm.model.OsIPC11220074.1	2	78	PF11926.3	DUF3444	Family	139	217	218	3.4e-21	No_clan
evm.model.OsIPC11220074.1	119	173	PF11926.3	DUF3444	Family	3	57	218	1.5e-18	No_clan
evm.model.OsIPC06150073.1	47	395	PF13968.1	DUF4220	Family	1	360	362	7.5e-106	No_clan
evm.model.OsIPC06150073.1	616	665	PF04578.8	DUF594	Family	8	57	59	7.3e-18	No_clan
evm.model.OsIPC03160005.1	44	308	PF07714.12	Pkinase_Tyr	Domain	4	259	259	3.9e-49	CL0016
evm.model.OsIPC08160026.1	42	438	PF03140.10	DUF247	Family	1	391	391	1.1e-107	No_clan
evm.model.OsIPC07150066.1	184	462	PF00931.17	NB-ARC	Domain	6	284	287	1.5e-56	CL0023
evm.model.OsIPC11290053.1	39	168	PF00314.12	Thaumatin	Domain	1	136	213	1.6e-23	No_clan
evm.model.OsIPC06020015.2	1	177	PF04195.7	Transposase_28	Family	1	178	181	5.4e-68	No_clan
evm.model.OsIPC11210279.1	178	283	PF00931.17	NB-ARC	Domain	2	103	287	5e-17	CL0023
evm.model.OsIPC01220039.1	7	62	PF03140.10	DUF247	Family	1	56	391	1.6e-16	No_clan
evm.model.OsIPC01220039.1	92	370	PF03140.10	DUF247	Family	111	390	391	4.3e-73	No_clan
evm.model.OsIPC01030145.1	329	436	PF03469.9	XH	Domain	1	108	132	1.4e-38	No_clan
evm.model.OsIPC01040138.1	28	120	PF02230.11	Abhydrolase_2	Domain	130	214	216	8.7e-13	CL0028
evm.model.OsIPC04140009.1	39	145	PF13947.1	GUB_WAK_bind	Domain	2	105	106	1.1e-19	No_clan
evm.model.OsIPC11250017.2	9	47	PF08263.7	LRRNT_2	Family	3	43	43	2.2e-11	No_clan
evm.model.OsIPC11250017.2	775	1066	PF00069.20	Pkinase	Domain	3	256	260	1.3e-40	CL0016
evm.model.OsIPC06010084.1	126	495	PF13968.1	DUF4220	Family	73	359	362	2.2e-17	No_clan
evm.model.OsIPC06010084.1	710	763	PF04578.8	DUF594	Family	3	54	59	4.1e-19	No_clan
evm.model.OsIPC10210059.1	14	82	PF13417.1	GST_N_3	Domain	6	73	75	2.6e-16	CL0172
evm.model.OsIPC07160037.1	192	369	PF00931.17	NB-ARC	Domain	17	208	287	3.2e-26	CL0023
evm.model.OsIPC08270100.1	29	232	PF00314.12	Thaumatin	Domain	1	213	213	5.5e-76	No_clan
evm.model.OsIPC01030213.1	41	140	PF02938.9	GAD	Domain	1	95	95	4e-21	CL0250
evm.model.OsIPU00005357.1	49	233	PF00225.18	Kinesin	Domain	1	189	335	6e-46	CL0023
evm.model.OsIPC09100054.1	118	328	PF00931.17	NB-ARC	Domain	16	231	287	9.3e-38	CL0023
evm.model.OsIPC09100054.1	458	731	PF00931.17	NB-ARC	Domain	15	284	287	8.3e-54	CL0023
evm.model.OsIPC04030257.1	4	147	PF00069.20	Pkinase	Domain	26	148	260	4.2e-25	CL0016
evm.model.OsIPC12060039.1	22	131	PF03018.9	Dirigent	Family	3	121	144	2.6e-31	No_clan
evm.model.OsIPU00009575.1	28	124	PF01657.12	Stress-antifung	Family	3	101	106	2.3e-19	No_clan
evm.model.OsIPU00009575.1	152	246	PF01657.12	Stress-antifung	Family	15	106	106	3.3e-16	No_clan
evm.model.OsIPU00009575.1	341	607	PF00069.20	Pkinase	Domain	3	254	260	2.5e-51	CL0016
evm.model.OsIPC11200200.1	57	425	PF00931.17	NB-ARC	Domain	13	286	287	5.4e-50	CL0023
evm.model.OsIPC08100060.1	10	57	PF04627.8	ATP-synt_Eps	Family	2	49	49	4.7e-21	No_clan
evm.model.OsIPU00010584.3	157	203	PF13639.1	zf-RING_2	Domain	1	45	46	2.8e-13	CL0229
evm.model.OsIPC01020127.1	79	171	PF14380.1	WAK_assoc	Domain	3	93	94	1.2e-14	No_clan
evm.model.OsIPC09110185.1	9	328	PF12819.2	Malectin_like	Domain	1	346	347	5.2e-92	CL0468
evm.model.OsIPC09110185.1	511	712	PF07714.12	Pkinase_Tyr	Domain	3	206	259	2.1e-47	CL0016
evm.model.OsIPC01080007.1	20	266	PF00067.17	p450	Domain	208	439	463	5.2e-66	No_clan
evm.model.OsIPC09230098.1	4	106	PF00112.18	Peptidase_C1	Domain	116	219	220	4.5e-29	CL0125
evm.model.OsIPC09120342.1	24	119	PF13837.1	Myb_DNA-bind_4	Domain	2	88	90	1.2e-11	CL0123
evm.model.OsIPC01200097.1	39	100	PF00025.16	Arf	Domain	80	141	175	9e-19	CL0023
evm.model.OsIPC11080048.1	174	436	PF00931.17	NB-ARC	Domain	3	286	287	1.8e-52	CL0023
evm.model.OsIPC04180217.1	30	139	PF13947.1	GUB_WAK_bind	Domain	2	106	106	2.7e-30	No_clan
evm.model.OsIPC07280130.1	41	277	PF13561.1	adh_short_C2	Domain	6	242	243	1.8e-28	CL0063
evm.model.OsIPC05200028.1	30	237	PF01738.13	DLH	Domain	2	216	218	7e-31	CL0028
evm.model.OsIPC01010075.1	23	130	PF00201.13	UDPGT	Family	274	368	500	2.1e-18	CL0113
evm.model.OsIPC12150142.1	23	140	PF13947.1	GUB_WAK_bind	Domain	1	106	106	3.1e-24	No_clan
evm.model.OsIPC03160122.1	48	162	PF14227.1	UBN2_2	Family	1	117	120	1e-42	CL0523
evm.model.OsIPC08090125.2	43	481	PF03140.10	DUF247	Family	1	390	391	6.6e-60	No_clan
evm.model.OsIPC02130093.1	85	258	PF01397.16	Terpene_synth	Domain	1	183	183	3.3e-51	No_clan
evm.model.OsIPC02130093.1	290	555	PF03936.11	Terpene_synth_C	Domain	3	270	270	5.4e-77	No_clan
evm.model.OsIPU00006413.1	48	88	PF07727.9	RVT_2	Family	69	109	246	6.6e-12	CL0027
evm.model.OsIPU00006413.1	91	164	PF07727.9	RVT_2	Family	141	214	246	2.4e-22	CL0027
evm.model.OsIPU00003783.1	2	132	PF01131.15	Topoisom_bac	Family	271	402	403	4.8e-22	No_clan
evm.model.OsIPC03220066.1	258	323	PF03108.10	DBD_Tnp_Mut	Family	3	66	67	1.8e-13	CL0274
evm.model.OsIPC03220066.1	475	555	PF10551.4	MULE	Domain	16	92	93	1.7e-22	CL0219
evm.model.OsIPC11050025.1	76	166	PF12796.2	Ank_2	Family	2	82	89	4.5e-13	CL0465
evm.model.OsIPC04040112.1	828	1046	PF00069.20	Pkinase	Domain	5	205	260	5.2e-37	CL0016
evm.model.OsIPC04090085.1	383	445	PF13975.1	gag-asp_proteas	Domain	6	68	72	4.7e-12	CL0129
evm.model.OsIPC03230001.1	212	478	PF00931.17	NB-ARC	Domain	19	284	287	9.1e-63	CL0023
evm.model.OsIPC06010086.1	157	519	PF13968.1	DUF4220	Family	75	353	362	9.2e-18	No_clan
evm.model.OsIPC06010086.1	734	794	PF04578.8	DUF594	Family	3	59	59	2.4e-24	No_clan
evm.model.OsIPC10210019.1	9	111	PF14226.1	DIOX_N	Family	11	114	114	5.3e-22	No_clan
evm.model.OsIPC10210019.1	165	266	PF03171.15	2OG-FeII_Oxy	Domain	5	98	99	1.3e-15	CL0029
evm.model.OsIPC04050201.1	591	758	PF00078.22	RVT_1	Family	20	214	214	3e-19	CL0027
evm.model.OsIPC02030056.1	771	1037	PF00069.20	Pkinase	Domain	2	255	260	2.8e-42	CL0016
evm.model.OsIPC01140407.1	18	145	PF01419.12	Jacalin	Domain	5	130	130	5.9e-27	No_clan
evm.model.OsIPC08060186.1	336	523	PF11721.3	Malectin	Domain	1	174	174	9.6e-51	CL0468
evm.model.OsIPC08060186.1	607	817	PF00069.20	Pkinase	Domain	4	212	260	2.3e-45	CL0016
evm.model.OsIPC11260095.1	175	500	PF13968.1	DUF4220	Family	81	339	362	6.9e-19	No_clan
evm.model.OsIPC11260095.1	781	837	PF04578.8	DUF594	Family	6	59	59	7.7e-23	No_clan
evm.model.OsIPU00011169.1	135	376	PF00931.17	NB-ARC	Domain	16	256	287	6.6e-39	CL0023
evm.model.OsIPU00011169.1	408	684	PF00931.17	NB-ARC	Domain	5	284	287	7.7e-55	CL0023
evm.model.OsIPC06110015.1	57	346	PF00931.17	NB-ARC	Domain	8	284	287	7e-62	CL0023
evm.model.OsIPC04210066.1	82	212	PF01453.19	B_lectin	Domain	2	113	114	1.3e-25	No_clan
evm.model.OsIPC04210066.1	241	344	PF00954.15	S_locus_glycop	Family	1	108	110	3.4e-25	No_clan
evm.model.OsIPC04210066.1	376	436	PF08276.6	PAN_2	Family	3	67	67	4.3e-16	CL0168
evm.model.OsIPC04210066.1	532	799	PF00069.20	Pkinase	Domain	4	256	260	3.1e-46	CL0016
evm.model.OsIPC01350033.1	51	246	PF07714.12	Pkinase_Tyr	Domain	3	201	259	9.2e-45	CL0016
evm.model.OsIPC01390059.1	29	68	PF08263.7	LRRNT_2	Family	2	43	43	1.6e-12	No_clan
evm.model.OsIPC01390059.1	681	969	PF00069.20	Pkinase	Domain	4	254	260	9.5e-39	CL0016
evm.model.OsIPC07020125.4	3	127	PF00139.14	Lectin_legB	Domain	4	121	237	4.6e-26	CL0004
evm.model.OsIPC08100229.1	68	446	PF13968.1	DUF4220	Family	2	354	362	4.3e-54	No_clan
evm.model.OsIPC08100229.1	702	750	PF04578.8	DUF594	Family	11	59	59	5.3e-21	No_clan
evm.model.OsIPC11270164.1	196	324	PF07714.12	Pkinase_Tyr	Domain	2	121	259	1e-16	CL0016
evm.model.OsIPU00002162.1	82	197	PF14223.1	UBN2	Family	2	116	119	3e-20	CL0523
evm.model.OsIPU00002162.1	888	958	PF13976.1	gag_pre-integrs	Domain	1	67	67	7.7e-16	No_clan
evm.model.OsIPU00002162.1	972	1089	PF00665.21	rve	Domain	3	119	120	8.3e-30	CL0219
evm.model.OsIPU00002162.1	1359	1492	PF07727.9	RVT_2	Family	76	209	246	5.6e-46	CL0027
evm.model.OsIPC11230114.1	628	843	PF00931.17	NB-ARC	Domain	67	282	287	3.2e-13	CL0023
evm.model.OsIPC10200060.1	4	94	PF00067.17	p450	Domain	369	451	463	2.1e-18	No_clan
evm.model.OsIPC05020047.1	6	218	PF00759.14	Glyco_hydro_9	Domain	186	384	444	2.3e-45	CL0059
evm.model.OsIPC03170138.1	5	79	PF03637.12	Mob1_phocein	Family	33	105	175	6.9e-30	No_clan
evm.model.OsIPC10030155.1	94	272	PF02992.9	Transposase_21	Family	1	179	226	2.4e-75	No_clan
evm.model.OsIPC10030155.1	466	588	PF13960.1	DUF4218	Domain	2	124	129	1.8e-45	No_clan
evm.model.OsIPC10030155.1	760	837	PF13952.1	DUF4216	Domain	1	74	75	2.2e-22	No_clan
evm.model.OsIPC07020142.1	16	140	PF01490.13	Aa_trans	Family	182	304	410	9e-38	CL0062
evm.model.OsIPC04020092.1	4	76	PF13963.1	Transpos_assoc	Domain	1	76	76	2e-23	No_clan
evm.model.OsIPC04020092.1	315	535	PF02992.9	Transposase_21	Family	2	223	226	1.8e-101	No_clan
evm.model.OsIPC04020092.1	746	867	PF13960.1	DUF4218	Domain	3	125	129	1.7e-49	No_clan
evm.model.OsIPC01220130.3	1	68	PF11820.3	DUF3339	Family	1	68	68	2.8e-33	No_clan
evm.model.OsIPC10230030.1	89	497	PF03141.11	Methyltransf_29	Family	1	402	506	2.8e-153	CL0063
evm.model.OsIPC02250178.2	81	342	PF00069.20	Pkinase	Domain	5	239	260	1.1e-40	CL0016
evm.model.OsIPC11230290.1	4	174	PF00931.17	NB-ARC	Domain	106	281	287	6.9e-16	CL0023
evm.model.OsIPU00006245.1	2	146	PF00078.22	RVT_1	Family	16	214	214	1e-16	CL0027
evm.model.OsIPU00006245.1	470	561	PF00665.21	rve	Domain	4	96	120	2.7e-11	CL0219
evm.model.OsIPC10190028.1	42	107	PF00240.18	ubiquitin	Domain	5	67	69	2.3e-15	CL0072
evm.model.OsIPC05180022.1	18	116	PF12442.3	DUF3681	Family	2	99	104	2e-13	No_clan
evm.model.OsIPC12240022.2	181	280	PF00931.17	NB-ARC	Domain	6	105	287	5.5e-16	CL0023
evm.model.OsIPC07220156.1	2	102	PF07714.12	Pkinase_Tyr	Domain	171	256	259	2.2e-12	CL0016
evm.model.OsIPC04020243.1	18	419	PF00082.17	Peptidase_S8	Domain	36	281	282	8e-37	No_clan
evm.model.OsIPC01150020.1	41	109	PF03171.15	2OG-FeII_Oxy	Domain	3	69	99	1.3e-14	CL0029
evm.model.OsIPC02130007.1	238	373	PF00078.22	RVT_1	Family	1	187	214	2.7e-18	CL0027
evm.model.OsIPC11250086.1	198	419	PF00931.17	NB-ARC	Domain	63	285	287	1.6e-48	CL0023
evm.model.OsIPC12120101.1	212	362	PF04937.10	DUF659	Family	1	151	153	1e-39	No_clan
evm.model.OsIPC12120101.1	589	655	PF05699.9	Dimer_Tnp_hAT	Domain	17	83	84	1.7e-11	No_clan
evm.model.OsIPU00010757.1	179	460	PF00931.17	NB-ARC	Domain	2	284	287	4.9e-77	CL0023
evm.model.OsIPC03170097.1	82	153	PF00112.18	Peptidase_C1	Domain	123	197	220	4.8e-11	CL0125
evm.model.OsIPC04350012.1	115	400	PF03016.10	Exostosin	Family	36	302	302	1.4e-39	No_clan
evm.model.OsIPC04350012.1	441	564	PF02365.10	NAM	Family	6	129	129	1e-38	No_clan
evm.model.OsIPU00005693.1	4	100	PF03732.12	Retrotrans_gag	Family	2	96	96	1.8e-21	CL0523
evm.model.OsIPC12090214.1	39	151	PF07732.10	Cu-oxidase_3	Domain	5	119	120	1.5e-42	CL0026
evm.model.OsIPC12010051.1	99	202	PF00651.26	BTB	Domain	6	107	111	2.3e-16	CL0033
evm.model.OsIPC12100068.1	8	79	PF05368.8	NmrA	Family	1	66	233	1.3e-16	CL0063
evm.model.OsIPC02050053.1	1	170	PF00067.17	p450	Domain	270	439	463	1e-63	No_clan
evm.model.OsIPC03360042.1	1	114	PF00071.17	Ras	Domain	31	144	162	4.1e-43	CL0023
evm.model.OsIPC11170084.1	352	630	PF00931.17	NB-ARC	Domain	37	282	287	1.9e-24	CL0023
evm.model.OsIPC07020108.1	296	535	PF13968.1	DUF4220	Family	158	346	362	1.8e-16	No_clan
evm.model.OsIPC04030071.1	38	277	PF00139.14	Lectin_legB	Domain	4	237	237	5.5e-41	CL0004
evm.model.OsIPU00004866.1	36	344	PF00016.15	RuBisCO_large	Domain	1	309	309	2.3e-170	No_clan
evm.model.OsIPC01130001.1	61	292	PF12695.2	Abhydrolase_5	Domain	2	141	142	6.4e-21	CL0028
evm.model.OsIPC02020013.1	156	402	PF00931.17	NB-ARC	Domain	43	283	287	1.8e-49	CL0023
evm.model.OsIPU00000161.1	11	255	PF07727.9	RVT_2	Family	1	245	246	1.9e-97	CL0027
evm.model.OsIPC04360005.2	1	300	PF07156.9	Prenylcys_lyase	Family	31	348	368	1.5e-95	CL0063
evm.model.OsIPC12200005.1	183	463	PF00931.17	NB-ARC	Domain	2	284	287	1.4e-78	CL0023
evm.model.OsIPC01110036.1	26	179	PF02458.10	Transferase	Family	20	164	432	1.4e-22	CL0149
evm.model.OsIPC04080047.1	14	62	PF00249.26	Myb_DNA-binding	Domain	1	48	48	5.2e-14	CL0123
evm.model.OsIPC09200010.1	617	981	PF13086.1	AAA_11	Domain	2	240	241	1.3e-69	CL0023
evm.model.OsIPC09200010.1	989	1197	PF13087.1	AAA_12	Domain	1	199	199	2.3e-60	CL0023
evm.model.OsIPC07220100.1	51	112	PF04937.10	DUF659	Family	84	144	153	9.4e-18	No_clan
evm.model.OsIPC11170236.1	99	380	PF00931.17	NB-ARC	Domain	1	281	287	5.6e-70	CL0023
evm.model.OsIPC12060129.1	77	344	PF00931.17	NB-ARC	Domain	17	284	287	6.8e-55	CL0023
evm.model.OsIPC03160149.1	133	226	PF03732.12	Retrotrans_gag	Family	2	96	96	1.2e-13	CL0523
evm.model.OsIPC03160149.1	632	792	PF00078.22	RVT_1	Family	1	214	214	6.1e-24	CL0027
evm.model.OsIPC03160149.1	1141	1251	PF00665.21	rve	Domain	4	116	120	3.5e-18	CL0219
evm.model.OsIPC03160149.1	1399	1450	PF00385.19	Chromo	Domain	3	54	55	2e-12	CL0049
evm.model.OsIPC03160149.1	1472	1586	PF00450.17	Peptidase_S10	Domain	48	163	418	4e-22	CL0028
evm.model.OsIPC11190057.1	92	200	PF01453.19	B_lectin	Domain	1	110	114	2e-16	No_clan
evm.model.OsIPC11190057.1	533	817	PF00069.20	Pkinase	Domain	5	255	260	2.5e-45	CL0016
evm.model.OsIPU00010052.2	176	261	PF00931.17	NB-ARC	Domain	10	101	287	7.3e-11	CL0023
evm.model.OsIPU00000429.1	275	355	PF10536.4	PMD	Domain	4	76	363	1.9e-11	No_clan
evm.model.OsIPU00005843.1	2	163	PF14291.1	DUF4371	Family	14	174	235	2.4e-67	No_clan
evm.model.OsIPC04220090.1	13	163	PF00724.15	Oxidored_FMN	Domain	15	161	341	6.2e-27	CL0036
evm.model.OsIPC11280120.1	31	78	PF00249.26	Myb_DNA-binding	Domain	1	48	48	1.7e-15	CL0123
evm.model.OsIPC02190090.1	14	310	PF10536.4	PMD	Domain	94	361	363	3.9e-33	No_clan
evm.model.OsIPC02190090.1	577	626	PF07197.7	DUF1409	Family	1	51	51	8.2e-20	No_clan
evm.model.OsIPC11250101.2	32	167	PF03018.9	Dirigent	Family	3	142	144	3e-46	No_clan
evm.model.OsIPC06290029.1	97	216	PF01453.19	B_lectin	Domain	2	113	114	2.1e-32	No_clan
evm.model.OsIPC06290029.1	244	339	PF00954.15	S_locus_glycop	Family	1	96	110	5.5e-23	No_clan
evm.model.OsIPC06290029.1	346	403	PF08276.6	PAN_2	Family	3	67	67	1.2e-12	CL0168
evm.model.OsIPC06290029.1	494	753	PF07714.12	Pkinase_Tyr	Domain	3	259	259	7.5e-41	CL0016
evm.model.OsIPC08060050.1	195	478	PF00931.17	NB-ARC	Domain	2	284	287	1.9e-62	CL0023
evm.model.OsIPC08020024.1	35	418	PF03140.10	DUF247	Family	1	386	391	1.3e-66	No_clan
evm.model.OsIPC07020088.1	46	167	PF00139.14	Lectin_legB	Domain	3	128	237	1.1e-32	CL0004
evm.model.OsIPC07020088.1	290	387	PF00069.20	Pkinase	Domain	83	173	260	2.9e-21	CL0016
evm.model.OsIPC01130059.1	1	216	PF00141.18	peroxidase	Family	32	229	229	3.5e-57	No_clan
evm.model.OsIPC11280178.1	3	69	PF07714.12	Pkinase_Tyr	Domain	142	209	259	2.3e-13	CL0016
evm.model.OsIPC12050035.1	61	455	PF13968.1	DUF4220	Family	1	358	362	4.2e-76	No_clan
evm.model.OsIPC12050035.1	658	711	PF04578.8	DUF594	Family	6	59	59	8.1e-22	No_clan
evm.model.OsIPC11240148.1	2	56	PF08392.7	FAE1_CUT1_RppA	Family	219	273	290	3.5e-16	CL0046
evm.model.OsIPC04180288.1	31	134	PF13947.1	GUB_WAK_bind	Domain	2	106	106	1.4e-31	No_clan
evm.model.OsIPC11240203.1	59	469	PF13968.1	DUF4220	Family	2	356	362	4.1e-44	No_clan
evm.model.OsIPC11240203.1	709	763	PF04578.8	DUF594	Family	5	59	59	3.9e-20	No_clan
evm.model.OsIPC11240203.1	849	1170	PF00443.24	UCH	Family	50	272	272	1.1e-29	CL0125
evm.model.OsIPC10120070.1	313	479	PF14214.1	Helitron_like_N	Family	1	164	184	7.2e-54	No_clan
evm.model.OsIPC11270341.1	2	129	PF00931.17	NB-ARC	Domain	157	285	287	1.9e-26	CL0023
evm.model.OsIPC04330016.1	253	314	PF03108.10	DBD_Tnp_Mut	Family	1	63	67	4.1e-18	CL0274
evm.model.OsIPC04330016.1	467	547	PF10551.4	MULE	Domain	15	93	93	2.3e-18	CL0219
evm.model.OsIPC11210230.1	181	465	PF00931.17	NB-ARC	Domain	7	285	287	2.5e-62	CL0023
evm.model.OsIPC09080087.1	52	178	PF14244.1	UBN2_3	Family	12	142	152	5.6e-16	CL0523
evm.model.OsIPC09080087.1	511	581	PF00665.21	rve	Domain	48	118	120	1.1e-18	CL0219
evm.model.OsIPC09080087.1	894	1114	PF07727.9	RVT_2	Family	1	221	246	4.5e-93	CL0027
evm.model.OsIPC03270002.1	53	181	PF02535.17	Zip	Family	2	123	319	4.2e-19	CL0184
evm.model.OsIPC01340026.2	73	178	PF01453.19	B_lectin	Domain	1	113	114	3.2e-26	No_clan
evm.model.OsIPC01340026.2	205	316	PF00954.15	S_locus_glycop	Family	1	110	110	3.5e-23	No_clan
evm.model.OsIPC01340026.2	337	397	PF08276.6	PAN_2	Family	1	67	67	8.8e-17	CL0168
evm.model.OsIPC01340026.2	504	771	PF07714.12	Pkinase_Tyr	Domain	5	259	259	1.8e-49	CL0016
evm.model.OsIPC03090015.2	209	346	PF07762.9	DUF1618	Family	1	131	131	9.1e-31	No_clan
evm.model.OsIPC06010071.1	120	189	PF09258.5	Glyco_transf_64	Domain	49	118	247	4.8e-23	CL0110
evm.model.OsIPC04030233.1	4	356	PF13968.1	DUF4220	Family	1	361	362	4.2e-92	No_clan
evm.model.OsIPC04030233.1	653	704	PF04578.8	DUF594	Family	8	59	59	6.8e-14	No_clan
evm.model.OsIPC07210162.1	84	433	PF00026.18	Asp	Family	2	313	314	4.2e-20	CL0129
evm.model.OsIPC05080009.1	53	119	PF03181.10	BURP	Family	2	70	216	4.2e-18	No_clan
evm.model.OsIPC09160038.1	43	90	PF13041.1	PPR_2	Repeat	1	48	50	1.7e-13	CL0020
evm.model.OsIPC09120167.1	5	127	PF12819.2	Malectin_like	Domain	225	346	347	5.5e-20	CL0468
evm.model.OsIPC09120167.1	300	542	PF00069.20	Pkinase	Domain	4	256	260	1.3e-37	CL0016
evm.model.OsIPU00003280.1	1	178	PF13839.1	PC-Esterase	Family	9	161	254	4.6e-36	CL0264
evm.model.OsIPC11200166.1	37	139	PF13947.1	GUB_WAK_bind	Domain	2	106	106	4.5e-30	No_clan
evm.model.OsIPC11200166.1	473	672	PF00069.20	Pkinase	Domain	74	257	260	1.5e-28	CL0016
evm.model.OsIPC02320031.2	29	169	PF03737.10	Methyltransf_6	Family	13	154	154	2.4e-43	No_clan
evm.model.OsIPC07170132.1	12	85	PF01529.15	zf-DHHC	Family	1	70	174	3.1e-13	CL0167
evm.model.OsIPC04170005.1	1	154	PF01397.16	Terpene_synth	Domain	24	183	183	8.7e-47	No_clan
evm.model.OsIPC04170005.1	185	452	PF03936.11	Terpene_synth_C	Domain	2	270	270	1.4e-66	No_clan
evm.model.OsIPC09110046.1	56	161	PF12796.2	Ank_2	Family	2	85	89	5.6e-11	CL0465
evm.model.OsIPC09110046.1	343	391	PF13857.1	Ank_5	Domain	9	56	56	2.8e-11	CL0465
evm.model.OsIPC09110046.1	446	559	PF13962.1	PGG	Domain	2	113	113	4e-24	No_clan
evm.model.OsIPC06150105.1	188	289	PF00931.17	NB-ARC	Domain	9	106	287	1.7e-13	CL0023
evm.model.OsIPC06150105.1	309	499	PF00931.17	NB-ARC	Domain	97	285	287	6.8e-43	CL0023
evm.model.OsIPC11270208.1	30	161	PF00083.19	Sugar_tr	Family	2	122	451	1.2e-23	CL0015
evm.model.OsIPC01140409.1	203	472	PF00931.17	NB-ARC	Domain	15	285	287	7.5e-62	CL0023
evm.model.OsIPC01250004.1	54	462	PF13968.1	DUF4220	Family	1	356	362	1.9e-62	No_clan
evm.model.OsIPC01250004.1	660	711	PF04578.8	DUF594	Family	8	59	59	3e-22	No_clan
evm.model.OsIPC04180248.1	43	150	PF13947.1	GUB_WAK_bind	Domain	2	106	106	1.1e-27	No_clan
evm.model.OsIPC04180248.1	444	701	PF00069.20	Pkinase	Domain	2	251	260	2.9e-39	CL0016
evm.model.OsIPC10130065.1	1	91	PF06405.6	RCC_reductase	Family	165	255	255	1.1e-36	No_clan
evm.model.OsIPC02250312.1	31	69	PF08263.7	LRRNT_2	Family	3	43	43	1.1e-11	No_clan
evm.model.OsIPC03030026.1	30	113	PF05994.6	FragX_IP	Family	700	785	820	5.6e-17	No_clan
evm.model.OsIPC12060040.1	23	151	PF03018.9	Dirigent	Family	3	141	144	4.4e-35	No_clan
evm.model.OsIPC08090060.1	151	387	PF14291.1	DUF4371	Family	1	235	235	9.4e-97	No_clan
evm.model.OsIPC06230222.1	105	483	PF10536.4	PMD	Domain	1	362	363	3.2e-72	No_clan
evm.model.OsIPC06230222.1	739	789	PF07197.7	DUF1409	Family	1	51	51	7.2e-24	No_clan
evm.model.OsIPC09160057.2	5	281	PF01094.23	ANF_receptor	Family	48	335	349	1.4e-54	CL0144
evm.model.OsIPC02350044.1	35	148	PF13947.1	GUB_WAK_bind	Domain	2	105	106	5.5e-29	No_clan
evm.model.OsIPC02350044.1	441	720	PF07714.12	Pkinase_Tyr	Domain	3	259	259	5.1e-46	CL0016
evm.model.OsIPC09230107.1	40	97	PF08246.7	Inhibitor_I29	Domain	1	58	58	1.3e-12	No_clan
evm.model.OsIPC09230107.1	127	340	PF00112.18	Peptidase_C1	Domain	1	220	220	6.7e-68	CL0125
evm.model.OsIPC04010117.1	110	387	PF00931.17	NB-ARC	Domain	18	285	287	3.8e-53	CL0023
evm.model.OsIPC10150049.1	1	325	PF03081.10	Exo70	Family	8	348	371	1.5e-62	CL0295
evm.model.OsIPC04320149.1	283	560	PF00931.17	NB-ARC	Domain	4	285	287	1.1e-57	CL0023
evm.model.OsIPC08040048.1	327	384	PF06858.9	NOG1	Family	1	58	58	6.5e-17	CL0023
evm.model.OsIPC01220065.1	89	175	PF00254.23	FKBP_C	Domain	11	94	94	7e-17	No_clan
evm.model.OsIPC01220065.1	205	292	PF00254.23	FKBP_C	Domain	6	93	94	2.7e-12	No_clan
evm.model.OsIPC06250040.3	1	209	PF03878.10	YIF1	Family	26	239	240	1.5e-71	CL0112
evm.model.OsIPC11210191.1	12	234	PF00195.14	Chal_sti_synt_N	Domain	5	227	227	3.7e-88	CL0046
evm.model.OsIPC10040027.1	140	232	PF02992.9	Transposase_21	Family	79	170	226	6.3e-39	No_clan
evm.model.OsIPC12200052.2	39	72	PF08263.7	LRRNT_2	Family	7	42	43	4e-12	No_clan
evm.model.OsIPC12200052.2	702	996	PF07714.12	Pkinase_Tyr	Domain	5	259	259	1.5e-39	CL0016
evm.model.OsIPC07210202.1	2	233	PF07714.12	Pkinase_Tyr	Domain	47	259	259	2.7e-41	CL0016
evm.model.OsIPC02070219.1	27	92	PF13398.1	Peptidase_M50B	Family	5	73	200	1.2e-22	CL0126
evm.model.OsIPC04340020.1	48	73	PF09425.5	CCT_2	Motif	1	26	27	1.9e-15	CL0281
evm.model.OsIPC05190026.1	169	449	PF00931.17	NB-ARC	Domain	2	285	287	4e-76	CL0023
evm.model.OsIPC10050092.1	5	222	PF00195.14	Chal_sti_synt_N	Domain	7	227	227	1.9e-83	CL0046
evm.model.OsIPC10050092.1	232	386	PF02797.10	Chal_sti_synt_C	Domain	1	149	151	1.6e-50	CL0046
evm.model.OsIPC11090146.1	43	448	PF00067.17	p450	Domain	1	436	463	5e-57	No_clan
evm.model.OsIPC05020089.1	54	263	PF03140.10	DUF247	Family	1	165	391	3.4e-56	No_clan
evm.model.OsIPU00000520.3	20	327	PF05653.9	Mg_trans_NIPA	Family	3	298	300	2.8e-131	CL0184
evm.model.OsIPC10020119.2	179	466	PF00931.17	NB-ARC	Domain	6	286	287	1.8e-68	CL0023
evm.model.OsIPC11270452.1	184	445	PF00931.17	NB-ARC	Domain	19	286	287	5.4e-60	CL0023
evm.model.OsIPC01150300.1	13	119	PF13947.1	GUB_WAK_bind	Domain	2	106	106	5.4e-32	No_clan
evm.model.OsIPC01420060.1	2	63	PF00332.13	Glyco_hydro_17	Domain	248	310	310	3.6e-28	CL0058
evm.model.OsIPC02250180.1	42	79	PF08263.7	LRRNT_2	Family	4	43	43	6.9e-13	No_clan
evm.model.OsIPC02250180.1	655	882	PF00069.20	Pkinase	Domain	4	203	260	1.5e-38	CL0016
evm.model.OsIPC11220200.1	180	283	PF00931.17	NB-ARC	Domain	3	102	287	1.9e-14	CL0023
evm.model.OsIPC05240041.1	424	616	PF07714.12	Pkinase_Tyr	Domain	5	201	259	1e-46	CL0016
evm.model.OsIPC01190042.1	179	283	PF00931.17	NB-ARC	Domain	4	109	287	3.9e-18	CL0023
evm.model.OsIPC01190042.1	286	396	PF00931.17	NB-ARC	Domain	170	283	287	1.3e-24	CL0023
evm.model.OsIPC11010002.1	496	707	PF01061.19	ABC2_membrane	Family	2	209	209	2.7e-38	CL0181
evm.model.OsIPC11010002.1	713	775	PF08370.6	PDR_assoc	Family	2	65	65	6.5e-20	No_clan
evm.model.OsIPC10140003.1	42	365	PF00657.17	Lipase_GDSL	Family	1	232	234	1.9e-29	CL0264
evm.model.OsIPC06050077.1	15	183	PF01094.23	ANF_receptor	Family	169	347	349	9e-19	CL0144
evm.model.OsIPC06050077.1	262	583	PF00497.15	SBP_bac_3	Domain	18	225	225	1e-19	CL0177
evm.model.OsIPC06050077.1	360	615	PF00060.21	Lig_chan	Family	1	145	147	4.5e-32	CL0030
evm.model.OsIPC01120057.1	31	69	PF08263.7	LRRNT_2	Family	3	43	43	3.6e-12	No_clan
evm.model.OsIPC01120057.1	598	879	PF00069.20	Pkinase	Domain	4	255	260	7.6e-40	CL0016
evm.model.OsIPC03160046.2	4	184	PF00069.20	Pkinase	Domain	90	257	260	2e-16	CL0016
evm.model.OsIPC12250035.1	191	256	PF03478.13	DUF295	Family	1	53	53	7.4e-15	No_clan
evm.model.OsIPC11260085.1	101	388	PF10536.4	PMD	Domain	8	302	363	1.6e-42	No_clan
evm.model.OsIPC11260085.1	747	795	PF07197.7	DUF1409	Family	1	50	51	4.9e-14	No_clan
evm.model.OsIPC09110076.1	85	290	PF00069.20	Pkinase	Domain	3	196	260	1.5e-42	CL0016
evm.model.OsIPU00005649.1	162	311	PF14111.1	DUF4283	Domain	1	153	153	6e-39	No_clan
evm.model.OsIPU00005649.1	312	363	PF14392.1	zf-CCHC_4	Domain	1	49	49	3.4e-17	CL0511
evm.model.OsIPU00005649.1	598	805	PF03372.18	Exo_endo_phos	Domain	19	251	251	1.8e-12	No_clan
evm.model.OsIPU00005649.1	1088	1290	PF00078.22	RVT_1	Family	45	211	214	1.7e-32	CL0027
evm.model.OsIPU00005649.1	1574	1644	PF13966.1	zf-RVT	Domain	15	86	86	3.7e-15	No_clan
evm.model.OsIPC04020121.2	159	245	PF01419.12	Jacalin	Domain	51	129	130	4.9e-22	No_clan
evm.model.OsIPC10050234.1	49	304	PF00657.17	Lipase_GDSL	Family	1	209	234	1.1e-20	CL0264
evm.model.OsIPC11060165.1	181	443	PF00931.17	NB-ARC	Domain	5	282	287	1.6e-42	CL0023
evm.model.OsIPC11210101.1	2	147	PF00685.22	Sulfotransfer_1	Domain	133	257	257	3.5e-29	CL0023
evm.model.OsIPC08180165.1	189	276	PF00931.17	NB-ARC	Domain	14	103	287	1.7e-15	CL0023
evm.model.OsIPC09120177.1	187	403	PF00931.17	NB-ARC	Domain	16	227	287	1.7e-41	CL0023
evm.model.OsIPC07270018.2	29	126	PF01657.12	Stress-antifung	Family	3	102	106	1.6e-19	No_clan
evm.model.OsIPC07270018.2	157	251	PF01657.12	Stress-antifung	Family	18	106	106	5.3e-14	No_clan
evm.model.OsIPC07270018.2	343	608	PF00069.20	Pkinase	Domain	3	253	260	1.3e-50	CL0016
evm.model.OsIPC11280253.1	187	519	PF00931.17	NB-ARC	Domain	4	285	287	1e-54	CL0023
evm.model.OsIPC01080037.2	174	288	PF00665.21	rve	Domain	2	115	120	1e-22	CL0219
evm.model.OsIPC01080037.2	435	478	PF07727.9	RVT_2	Family	1	44	246	3.2e-12	CL0027
evm.model.OsIPC06120105.1	95	181	PF03101.10	FAR1	Domain	6	90	91	6.6e-15	CL0274
evm.model.OsIPC08020021.1	36	393	PF03140.10	DUF247	Family	1	358	391	5.6e-61	No_clan
evm.model.OsIPC09100154.1	507	620	PF13962.1	PGG	Domain	2	113	113	1.5e-22	No_clan
evm.model.OsIPC11260199.1	182	320	PF00931.17	NB-ARC	Domain	6	146	287	1.4e-21	CL0023
evm.model.OsIPC11260199.1	340	434	PF00931.17	NB-ARC	Domain	193	286	287	1.1e-12	CL0023
evm.model.OsIPC02190014.1	40	76	PF08263.7	LRRNT_2	Family	4	43	43	7.5e-11	No_clan
evm.model.OsIPC02190014.1	688	868	PF00069.20	Pkinase	Domain	5	167	260	3.4e-30	CL0016
evm.model.OsIPC06040031.1	151	415	PF00931.17	NB-ARC	Domain	16	284	287	5.1e-59	CL0023
evm.model.OsIPC11260088.2	101	414	PF10536.4	PMD	Domain	8	309	363	3.9e-41	No_clan
evm.model.OsIPC02260083.1	1	124	PF03169.10	OPT	Family	160	298	624	2.5e-24	No_clan
evm.model.OsIPC07060036.1	24	205	PF00201.13	UDPGT	Family	267	426	500	6.1e-19	CL0113
evm.model.OsIPC04220038.1	52	149	PF00651.26	BTB	Domain	4	98	111	3e-19	CL0033
evm.model.OsIPC04250025.1	48	189	PF13968.1	DUF4220	Family	1	137	362	1.5e-53	No_clan
evm.model.OsIPC04250025.1	187	389	PF13968.1	DUF4220	Family	174	361	362	4.2e-46	No_clan
evm.model.OsIPC04250025.1	643	697	PF04578.8	DUF594	Family	2	56	59	2.4e-22	No_clan
evm.model.OsIPC01030197.2	21	60	PF08263.7	LRRNT_2	Family	2	43	43	3e-11	No_clan
evm.model.OsIPC01030197.2	728	946	PF00069.20	Pkinase	Domain	3	202	260	1.2e-40	CL0016
evm.model.OsIPC11280309.1	179	464	PF00069.20	Pkinase	Domain	6	256	260	1.3e-38	CL0016
evm.model.OsIPC11290022.1	183	256	PF00931.17	NB-ARC	Domain	7	79	287	1.7e-15	CL0023
evm.model.OsIPC11240111.1	29	378	PF13968.1	DUF4220	Family	1	361	362	1.2e-88	No_clan
evm.model.OsIPC01250057.1	219	277	PF00201.13	UDPGT	Family	334	392	500	6.1e-13	CL0113
evm.model.OsIPC10050029.1	72	244	PF02450.10	LACT	Family	3	166	389	6.2e-22	CL0028
evm.model.OsIPC04190107.1	19	280	PF00069.20	Pkinase	Domain	4	255	260	7.1e-49	CL0016
evm.model.OsIPC09220028.1	19	106	PF02519.9	Auxin_inducible	Family	18	99	100	6.4e-22	No_clan
evm.model.OsIPC01010116.1	46	201	PF03140.10	DUF247	Family	1	150	391	1.3e-42	No_clan
evm.model.OsIPC05210023.1	4	223	PF00069.20	Pkinase	Domain	52	256	260	2.9e-36	CL0016
evm.model.OsIPC10040039.1	105	196	PF10536.4	PMD	Domain	1	84	363	8.8e-19	No_clan
evm.model.OsIPC10040039.1	474	523	PF07197.7	DUF1409	Family	1	51	51	6.9e-20	No_clan
evm.model.OsIPC10040039.1	569	611	PF07197.7	DUF1409	Family	1	51	51	2.9e-12	No_clan
evm.model.OsIPC07140043.1	116	441	PF03081.10	Exo70	Family	34	371	371	1.6e-45	CL0295
evm.model.OsIPC09110089.1	446	559	PF13962.1	PGG	Domain	2	113	113	7.3e-23	No_clan
evm.model.OsIPC04010024.1	508	795	PF00069.20	Pkinase	Domain	4	252	260	2.4e-40	CL0016
evm.model.OsIPC11240047.1	165	447	PF00931.17	NB-ARC	Domain	6	284	287	1.1e-32	CL0023
evm.model.OsIPU00007394.1	168	452	PF00931.17	NB-ARC	Domain	6	286	287	2.3e-62	CL0023
evm.model.OsIPU00007394.1	964	1077	PF01419.12	Jacalin	Domain	19	130	130	4.8e-22	No_clan
evm.model.OsIPC07260031.2	192	252	PF08246.7	Inhibitor_I29	Domain	1	57	58	9.6e-12	No_clan
evm.model.OsIPC02250145.1	35	73	PF08263.7	LRRNT_2	Family	1	42	43	1.3e-11	No_clan
evm.model.OsIPC02250145.1	685	867	PF00069.20	Pkinase	Domain	4	168	260	5.6e-28	CL0016
evm.model.OsIPC01340027.1	15	188	PF07714.12	Pkinase_Tyr	Domain	28	198	259	9.3e-42	CL0016
evm.model.OsIPC03160148.2	85	227	PF00450.17	Peptidase_S10	Domain	277	416	418	1.9e-26	CL0028
evm.model.OsIPU00007601.1	1	121	PF02358.11	Trehalose_PPase	Family	58	179	235	9.8e-38	CL0137
evm.model.OsIPC12190220.1	8	103	PF04188.8	Mannosyl_trans2	Family	5	101	444	1e-19	CL0111
evm.model.OsIPC10050010.2	52	185	PF13947.1	GUB_WAK_bind	Domain	2	103	106	8.5e-18	No_clan
evm.model.OsIPC10050010.2	465	727	PF07714.12	Pkinase_Tyr	Domain	2	259	259	4.9e-48	CL0016
evm.model.OsIPC02100004.1	156	402	PF00931.17	NB-ARC	Domain	43	283	287	2.6e-49	CL0023
evm.model.OsIPC06050019.1	6	72	PF02458.10	Transferase	Family	365	430	432	2e-12	CL0149
evm.model.OsIPC11040053.2	691	985	PF00069.20	Pkinase	Domain	3	254	260	1.5e-40	CL0016
evm.model.OsIPC09120235.1	203	472	PF00931.17	NB-ARC	Domain	15	285	287	7.5e-62	CL0023
evm.model.OsIPC04070176.1	245	424	PF00201.13	UDPGT	Family	265	426	500	2.2e-24	CL0113
evm.model.OsIPC04180298.1	24	127	PF13947.1	GUB_WAK_bind	Domain	2	106	106	7.8e-34	No_clan
evm.model.OsIPC09230016.1	2	146	PF00069.20	Pkinase	Domain	75	214	260	3.1e-25	CL0016
evm.model.OsIPC04350012.3	23	184	PF00071.17	Ras	Domain	1	161	162	9.3e-58	CL0023
evm.model.OsIPC11210002.1	170	458	PF00931.17	NB-ARC	Domain	2	285	287	1.8e-66	CL0023
evm.model.OsIPC11260060.1	700	918	PF00931.17	NB-ARC	Domain	72	284	287	6e-15	CL0023
evm.model.OsIPC06230158.1	6	85	PF00069.20	Pkinase	Domain	75	144	260	7.5e-13	CL0016
evm.model.OsIPC11090038.3	436	541	PF13962.1	PGG	Domain	7	113	113	4.6e-25	No_clan
evm.model.OsIPC08220020.1	91	178	PF03088.11	Str_synth	Family	1	88	89	7.9e-26	CL0186
evm.model.OsIPC03230035.1	31	323	PF00332.13	Glyco_hydro_17	Domain	1	310	310	6.2e-105	CL0058
evm.model.OsIPC09120166.1	28	182	PF12819.2	Malectin_like	Domain	190	346	347	2.1e-27	CL0468
evm.model.OsIPC09120166.1	369	637	PF07714.12	Pkinase_Tyr	Domain	3	259	259	8.8e-49	CL0016
evm.model.OsIPC11210203.1	50	88	PF08263.7	LRRNT_2	Family	4	43	43	1e-13	No_clan
evm.model.OsIPC11210203.1	236	298	PF13855.1	LRR_8	Repeat	1	61	61	1.8e-11	CL0022
evm.model.OsIPC06230240.1	33	71	PF08263.7	LRRNT_2	Family	3	43	43	2.2e-11	No_clan
evm.model.OsIPC06230240.1	790	1015	PF00069.20	Pkinase	Domain	3	195	260	4.1e-35	CL0016
evm.model.OsIPC02240006.1	224	492	PF07714.12	Pkinase_Tyr	Domain	5	259	259	8.1e-48	CL0016
evm.model.OsIPU00001608.1	35	73	PF08263.7	LRRNT_2	Family	1	42	43	1.3e-11	No_clan
evm.model.OsIPU00001608.1	685	867	PF00069.20	Pkinase	Domain	4	168	260	5.6e-28	CL0016
evm.model.OsIPC11230292.1	21	112	PF00931.17	NB-ARC	Domain	15	101	287	7.5e-11	CL0023
evm.model.OsIPC10160001.1	118	193	PF00651.26	BTB	Domain	2	77	111	2.5e-17	CL0033
evm.model.OsIPC04220087.1	10	139	PF02365.10	NAM	Family	1	129	129	1.1e-49	No_clan
evm.model.OsIPC04220087.1	427	762	PF00724.15	Oxidored_FMN	Domain	2	340	341	1.7e-78	CL0036
evm.model.OsIPC04220087.1	867	1200	PF00724.15	Oxidored_FMN	Domain	5	341	341	1.1e-76	CL0036
evm.model.OsIPC11130030.1	4	177	PF08433.5	KTI12	Family	53	211	270	2.5e-50	CL0023
evm.model.OsIPC01130109.1	256	479	PF13968.1	DUF4220	Family	162	356	362	2.6e-20	No_clan
evm.model.OsIPC01130109.1	657	712	PF04578.8	DUF594	Family	4	59	59	7.3e-22	No_clan
evm.model.OsIPC06010016.1	48	306	PF01650.13	Peptidase_C13	Family	1	253	256	1.3e-107	CL0093
evm.model.OsIPC06080078.1	1	121	PF03492.10	Methyltransf_7	Family	214	333	334	7.3e-26	CL0063
evm.model.OsIPC07180054.1	13	126	PF01764.20	Lipase_3	Family	19	137	142	1.3e-18	CL0028
evm.model.OsIPC08040060.1	1	216	PF14291.1	DUF4371	Family	21	235	235	9.2e-83	No_clan
evm.model.OsIPC07140113.1	97	153	PF00153.22	Mito_carr	Family	7	65	96	4e-15	No_clan
evm.model.OsIPC11060181.1	88	301	PF00931.17	NB-ARC	Domain	2	217	287	1.8e-39	CL0023
evm.model.OsIPC01030149.1	167	444	PF00931.17	NB-ARC	Domain	11	285	287	4.4e-41	CL0023
evm.model.OsIPC06050052.1	1	128	PF00450.17	Peptidase_S10	Domain	176	305	418	1.7e-13	CL0028
evm.model.OsIPC03170082.1	208	289	PF13966.1	zf-RVT	Domain	3	84	86	9.5e-24	No_clan
evm.model.OsIPC11280190.1	42	318	PF00931.17	NB-ARC	Domain	6	282	287	5.8e-41	CL0023
evm.model.OsIPC07020104.1	31	198	PF00139.14	Lectin_legB	Domain	4	164	237	5.7e-40	CL0004
evm.model.OsIPC11270203.3	29	151	PF00083.19	Sugar_tr	Family	2	115	451	6.5e-22	CL0015
evm.model.OsIPU00007157.1	157	298	PF14303.1	NAM-associated	Family	2	144	154	1.1e-18	No_clan
evm.model.OsIPC04060183.1	54	127	PF14111.1	DUF4283	Domain	8	75	153	9.2e-13	No_clan
evm.model.OsIPC04060183.1	576	793	PF00078.22	RVT_1	Family	13	202	214	1.6e-34	CL0027
evm.model.OsIPC03360046.1	37	230	PF05724.6	TPMT	Family	3	202	218	2.1e-44	CL0063
evm.model.OsIPC04220035.1	230	315	PF00651.26	BTB	Domain	27	109	111	4.2e-12	CL0033
evm.model.OsIPC08160004.1	660	801	PF00078.22	RVT_1	Family	1	193	214	1.3e-16	CL0027
evm.model.OsIPC08160004.1	1101	1188	PF00665.21	rve	Domain	28	116	120	4.9e-12	CL0219
evm.model.OsIPU00000235.1	112	204	PF14223.1	UBN2	Family	1	97	119	1.1e-13	CL0523
evm.model.OsIPC04090041.1	48	268	PF13968.1	DUF4220	Family	1	214	362	5.7e-33	No_clan
evm.model.OsIPC04090041.1	676	731	PF04578.8	DUF594	Family	4	59	59	3.7e-14	No_clan
evm.model.OsIPU00000451.1	57	200	PF14111.1	DUF4283	Domain	17	152	153	2e-23	No_clan
evm.model.OsIPU00000451.1	202	249	PF14392.1	zf-CCHC_4	Domain	1	48	49	1.6e-11	CL0511
evm.model.OsIPU00000451.1	682	860	PF03372.18	Exo_endo_phos	Domain	71	251	251	1.7e-11	No_clan
evm.model.OsIPC07160014.1	172	267	PF00931.17	NB-ARC	Domain	2	101	287	1.6e-14	CL0023
evm.model.OsIPC02060024.1	22	112	PF02362.16	B3	Family	8	94	96	4.5e-15	CL0405
evm.model.OsIPC02060024.1	188	255	PF02362.16	B3	Family	18	82	96	3e-13	CL0405
evm.model.OsIPC11280422.1	808	1008	PF00069.20	Pkinase	Domain	4	200	260	6.5e-42	CL0016
evm.model.OsIPC11250101.3	7	336	PF00248.16	Aldo_ket_red	Domain	6	282	283	5.7e-77	No_clan
evm.model.OsIPC01300069.1	148	206	PF03106.10	WRKY	Domain	1	59	60	7e-28	CL0274
evm.model.OsIPC10180015.1	1	179	PF04195.7	Transposase_28	Family	1	180	181	2.1e-90	No_clan
evm.model.OsIPU00000888.1	350	425	PF14214.1	Helitron_like_N	Family	1	76	184	3e-17	No_clan
evm.model.OsIPC11210033.1	47	314	PF07714.12	Pkinase_Tyr	Domain	5	259	259	1e-42	CL0016
evm.model.OsIPC11210033.1	398	662	PF07714.12	Pkinase_Tyr	Domain	6	257	259	2.5e-29	CL0016
evm.model.OsIPC06080027.1	3	178	PF00891.13	Methyltransf_2	Family	67	240	241	6.4e-55	CL0063
evm.model.OsIPC04030307.1	76	207	PF13968.1	DUF4220	Family	1	129	362	1.5e-39	No_clan
evm.model.OsIPC04030307.1	267	350	PF13968.1	DUF4220	Family	290	360	362	5.3e-12	No_clan
evm.model.OsIPC04030307.1	588	642	PF04578.8	DUF594	Family	4	58	59	2.5e-15	No_clan
evm.model.OsIPU00011073.1	100	158	PF14227.1	UBN2_2	Family	57	117	120	1.9e-16	CL0523
evm.model.OsIPC05170023.1	181	473	PF00931.17	NB-ARC	Domain	16	285	287	7.8e-42	CL0023
evm.model.OsIPC12240023.1	181	276	PF00931.17	NB-ARC	Domain	6	101	287	2e-14	CL0023
evm.model.OsIPC11030022.1	22	93	PF02881.14	SRP54_N	Domain	1	69	75	1.1e-15	No_clan
evm.model.OsIPC07220078.1	29	203	PF00332.13	Glyco_hydro_17	Domain	1	171	310	1.4e-44	CL0058
evm.model.OsIPC01100035.1	30	130	PF13947.1	GUB_WAK_bind	Domain	2	105	106	1.2e-19	No_clan
evm.model.OsIPC01300089.2	167	442	PF00931.17	NB-ARC	Domain	5	284	287	1.2e-64	CL0023
evm.model.OsIPC03360093.1	221	487	PF00931.17	NB-ARC	Domain	17	285	287	1.1e-60	CL0023
evm.model.OsIPC05180075.1	22	145	PF14432.1	DYW_deaminase	Family	2	114	114	1.4e-18	CL0109
evm.model.OsIPC01150279.1	207	269	PF13947.1	GUB_WAK_bind	Domain	3	67	106	1.7e-13	No_clan
evm.model.OsIPC01150279.1	451	716	PF00069.20	Pkinase	Domain	3	254	260	8.1e-42	CL0016
evm.model.OsIPC02080073.1	188	471	PF00931.17	NB-ARC	Domain	2	284	287	2.5e-45	CL0023
evm.model.OsIPC01020078.1	44	107	PF00394.17	Cu-oxidase	Domain	64	125	159	8.2e-11	CL0026
evm.model.OsIPC01200035.1	203	460	PF00069.20	Pkinase	Domain	5	251	260	5.3e-50	CL0016
evm.model.OsIPC11170079.1	213	469	PF00931.17	NB-ARC	Domain	6	283	287	1.7e-42	CL0023
evm.model.OsIPC01080006.1	12	222	PF00067.17	p450	Domain	237	445	463	1.2e-68	No_clan
evm.model.OsIPC04060048.1	45	105	PF00450.17	Peptidase_S10	Domain	1	64	418	4.9e-21	CL0028
evm.model.OsIPC11060155.1	87	200	PF07986.7	TBCC	Domain	4	119	120	1.7e-30	CL0391
evm.model.OsIPC01010127.1	287	551	PF07714.12	Pkinase_Tyr	Domain	3	259	259	5.1e-46	CL0016
evm.model.OsIPC10060044.1	15	146	PF13947.1	GUB_WAK_bind	Domain	2	104	106	1.3e-18	No_clan
evm.model.OsIPC10060044.1	421	681	PF00069.20	Pkinase	Domain	2	254	260	3.5e-43	CL0016
evm.model.OsIPC07210131.1	91	184	PF12796.2	Ank_2	Family	1	80	89	5.5e-15	CL0465
evm.model.OsIPC04220043.1	191	306	PF00651.26	BTB	Domain	6	108	111	9.6e-16	CL0033
evm.model.OsIPC01020042.1	92	171	PF03145.11	Sina	Family	1	83	198	4.2e-12	CL0389
evm.model.OsIPC06030043.1	48	289	PF00069.20	Pkinase	Domain	4	252	260	1.8e-56	CL0016
evm.model.OsIPC04360010.1	132	413	PF00069.20	Pkinase	Domain	1	257	260	2e-68	CL0016
evm.model.OsIPC12010060.2	3	347	PF07893.8	DUF1668	Family	1	324	342	6.2e-72	CL0186
evm.model.OsIPC02260039.1	41	77	PF08263.7	LRRNT_2	Family	4	42	43	3.6e-11	No_clan
evm.model.OsIPC02260039.1	663	953	PF07714.12	Pkinase_Tyr	Domain	4	258	259	3e-36	CL0016
evm.model.OsIPC05270013.1	19	90	PF00201.13	UDPGT	Family	312	383	500	9.1e-21	CL0113
evm.model.OsIPC02070125.1	5	84	PF02365.10	NAM	Family	53	128	129	9.5e-15	No_clan
evm.model.OsIPC02110039.1	1	150	PF00722.16	Glyco_hydro_16	Domain	38	185	185	8.5e-52	CL0004
evm.model.OsIPC07010024.1	34	109	PF03018.9	Dirigent	Family	3	74	144	1.7e-17	No_clan
evm.model.OsIPC12160032.1	177	462	PF00931.17	NB-ARC	Domain	3	285	287	5.2e-74	CL0023
evm.model.OsIPC07250074.1	4	129	PF01370.16	Epimerase	Family	1	120	236	1.5e-12	CL0063
evm.model.OsIPC08270006.1	158	276	PF00651.26	BTB	Domain	3	107	111	5.7e-21	CL0033
evm.model.OsIPC04020244.1	79	499	PF00082.17	Peptidase_S8	Domain	2	259	282	2e-41	No_clan
evm.model.OsIPC07220161.1	29	128	PF01657.12	Stress-antifung	Family	2	105	106	3.7e-22	No_clan
evm.model.OsIPC07220161.1	150	247	PF01657.12	Stress-antifung	Family	13	105	106	5.6e-13	No_clan
evm.model.OsIPC07220161.1	294	562	PF00069.20	Pkinase	Domain	2	255	260	3.8e-51	CL0016
evm.model.OsIPC07030018.1	194	458	PF00931.17	NB-ARC	Domain	17	281	287	7.1e-29	CL0023
evm.model.OsIPC01020131.1	29	142	PF13947.1	GUB_WAK_bind	Domain	3	105	106	3.8e-13	No_clan
evm.model.OsIPC06020101.1	49	145	PF12274.3	DUF3615	Family	1	96	96	1.3e-20	No_clan
evm.model.OsIPC11160129.1	116	343	PF03936.11	Terpene_synth_C	Domain	2	230	270	9.8e-46	No_clan
evm.model.OsIPC11270119.1	190	418	PF00069.20	Pkinase	Domain	4	208	260	5.2e-39	CL0016
evm.model.OsIPU00002412.1	42	271	PF00139.14	Lectin_legB	Domain	13	237	237	3.2e-43	CL0004
evm.model.OsIPC05270035.1	62	147	PF01190.12	Pollen_Ole_e_I	Family	1	89	97	1.8e-15	No_clan
evm.model.OsIPC10030182.1	36	119	PF01190.12	Pollen_Ole_e_I	Family	1	87	97	4.7e-15	No_clan
evm.model.OsIPU00011359.1	239	510	PF00931.17	NB-ARC	Domain	12	286	287	6.7e-75	CL0023
evm.model.OsIPU00005846.1	308	369	PF03108.10	DBD_Tnp_Mut	Family	1	62	67	1.4e-21	CL0274
evm.model.OsIPU00005846.1	525	606	PF10551.4	MULE	Domain	13	93	93	6.3e-22	CL0219
evm.model.OsIPC03170096.1	130	177	PF04570.9	DUF581	Family	10	58	59	4.3e-19	CL0175
evm.model.OsIPC02070225.1	2	134	PF00291.20	PALP	Family	48	178	307	3.3e-21	No_clan
evm.model.OsIPC11240094.1	68	216	PF13968.1	DUF4220	Family	66	231	362	4.9e-20	No_clan
evm.model.OsIPC11240094.1	223	294	PF13968.1	DUF4220	Family	274	361	362	2e-14	No_clan
evm.model.OsIPC11240094.1	499	552	PF04578.8	DUF594	Family	6	59	59	4.5e-18	No_clan
evm.model.OsIPC11260105.1	87	284	PF00999.16	Na_H_Exchanger	Family	212	383	384	3.9e-30	CL0064
evm.model.OsIPC08170286.1	9	166	PF02458.10	Transferase	Family	55	194	432	7.6e-23	CL0149
evm.model.OsIPC04020192.1	16	136	PF00082.17	Peptidase_S8	Domain	174	280	282	1.4e-18	No_clan
evm.model.OsIPC07020027.1	38	161	PF00188.21	CAP	Domain	1	124	124	2.5e-18	No_clan
evm.model.OsIPC11290054.1	25	69	PF13639.1	zf-RING_2	Domain	2	45	46	3.3e-16	CL0229
evm.model.OsIPC04180098.1	40	87	PF08100.6	Dimerisation	Domain	1	51	51	5.8e-12	CL0123
evm.model.OsIPC04180098.1	107	343	PF00891.13	Methyltransf_2	Family	5	240	241	9.1e-84	CL0063
evm.model.OsIPC11280408.1	508	566	PF13855.1	LRR_8	Repeat	3	61	61	3.2e-11	CL0022
evm.model.OsIPC11280408.1	675	871	PF07714.12	Pkinase_Tyr	Domain	4	202	259	3.4e-39	CL0016
evm.model.OsIPC07220222.1	91	197	PF03462.13	PCRF	Domain	6	116	116	4.5e-31	CL0328
evm.model.OsIPU00010052.1	198	470	PF00931.17	NB-ARC	Domain	15	284	287	3.3e-64	CL0023
evm.model.OsIPC04180197.1	28	129	PF13947.1	GUB_WAK_bind	Domain	2	105	106	2.1e-28	No_clan
evm.model.OsIPC04180197.1	336	576	PF00069.20	Pkinase	Domain	13	249	260	2.3e-34	CL0016
evm.model.OsIPC11220240.1	170	459	PF00931.17	NB-ARC	Domain	2	286	287	4.5e-59	CL0023
evm.model.OsIPC12060064.1	1	106	PF00891.13	Methyltransf_2	Family	60	165	241	3e-38	CL0063
evm.model.OsIPC07060071.1	66	305	PF00078.22	RVT_1	Family	1	203	214	1.4e-44	CL0027
evm.model.OsIPC07060071.1	805	888	PF13456.1	RVT_3	Domain	3	86	88	2e-20	CL0219
evm.model.OsIPU00002183.1	89	181	PF03732.12	Retrotrans_gag	Family	4	94	96	3e-19	CL0523
evm.model.OsIPU00002183.1	362	495	PF08284.6	RVP_2	Domain	1	134	135	3.2e-57	CL0129
evm.model.OsIPU00002183.1	601	761	PF00078.22	RVT_1	Family	1	214	214	1e-21	CL0027
evm.model.OsIPU00002183.1	1131	1246	PF00665.21	rve	Domain	3	119	120	2e-20	CL0219
evm.model.OsIPC04180054.1	81	183	PF00436.20	SSB	Domain	2	99	104	6.8e-18	CL0021
evm.model.OsIPC02250189.1	500	787	PF00069.20	Pkinase	Domain	4	252	260	2.3e-40	CL0016
evm.model.OsIPC07080028.1	5	145	PF00931.17	NB-ARC	Domain	143	285	287	1.2e-29	CL0023
evm.model.OsIPC07180117.1	88	220	PF00201.13	UDPGT	Family	267	387	500	2e-27	CL0113
evm.model.OsIPC06230131.2	838	990	PF00069.20	Pkinase	Domain	5	144	260	5.1e-25	CL0016
evm.model.OsIPC02360019.1	69	259	PF00931.17	NB-ARC	Domain	2	175	287	1.6e-34	CL0023
evm.model.OsIPC02360019.1	261	338	PF00931.17	NB-ARC	Domain	206	284	287	1.6e-13	CL0023
evm.model.OsIPU00004477.1	281	341	PF03108.10	DBD_Tnp_Mut	Family	1	61	67	4.9e-18	CL0274
evm.model.OsIPC08030021.1	3	127	PF03936.11	Terpene_synth_C	Domain	148	269	270	2.5e-19	No_clan
evm.model.OsIPC07020020.2	186	469	PF00931.17	NB-ARC	Domain	3	284	287	2.7e-78	CL0023
evm.model.OsIPC11250018.1	301	392	PF03732.12	Retrotrans_gag	Family	1	94	96	4.5e-14	CL0523
evm.model.OsIPC11250018.1	1045	1204	PF00078.22	RVT_1	Family	3	213	214	3.2e-15	CL0027
evm.model.OsIPC11250018.1	1421	1506	PF13456.1	RVT_3	Domain	2	86	88	1e-21	CL0219
evm.model.OsIPC11250018.1	1587	1695	PF00665.21	rve	Domain	7	116	120	5e-20	CL0219
evm.model.OsIPC09130021.1	40	126	PF07732.10	Cu-oxidase_3	Domain	3	89	120	6.7e-30	CL0026
evm.model.OsIPC09130008.1	46	114	PF13837.1	Myb_DNA-bind_4	Domain	2	78	90	2.8e-11	CL0123
evm.model.OsIPC09130008.1	545	814	PF00931.17	NB-ARC	Domain	17	283	287	9.1e-53	CL0023
evm.model.OsIPC08280036.1	12	336	PF02458.10	Transferase	Family	3	331	432	7.9e-64	CL0149
evm.model.OsIPC11270469.4	439	523	PF03732.12	Retrotrans_gag	Family	5	90	96	6.3e-11	CL0523
evm.model.OsIPC01240129.1	111	283	PF00067.17	p450	Domain	266	439	463	1.1e-49	No_clan
evm.model.OsIPC02080048.1	139	399	PF07714.12	Pkinase_Tyr	Domain	2	259	259	7.8e-23	CL0016
evm.model.OsIPC11050075.1	4	208	PF03141.11	Methyltransf_29	Family	300	506	506	2e-80	CL0063
evm.model.OsIPC11050173.2	60	341	PF01095.14	Pectinesterase	Family	2	278	298	2.1e-96	CL0268
evm.model.OsIPC03360033.1	9	153	PF02365.10	NAM	Family	2	128	129	8.5e-19	No_clan
evm.model.OsIPC04310018.1	37	121	PF00722.16	Glyco_hydro_16	Domain	2	85	185	8.3e-21	CL0004
evm.model.OsIPC02320030.1	1	54	PF04195.7	Transposase_28	Family	64	117	181	2e-17	No_clan
evm.model.OsIPC03230132.1	178	228	PF07197.7	DUF1409	Family	1	51	51	4.6e-24	No_clan
evm.model.OsIPC10070083.1	3	225	PF00067.17	p450	Domain	226	451	463	5.9e-66	No_clan
evm.model.OsIPC04220039.1	198	311	PF00651.26	BTB	Domain	5	109	111	6.4e-24	CL0033
evm.model.OsIPC01010195.1	69	341	PF07714.12	Pkinase_Tyr	Domain	3	259	259	9.3e-45	CL0016
evm.model.OsIPC01110003.1	138	234	PF07065.9	D123	Family	44	141	299	1.1e-24	No_clan
evm.model.OsIPC01110003.1	335	476	PF07065.9	D123	Family	147	297	299	3.8e-41	No_clan
evm.model.OsIPU00002998.1	5	74	PF13976.1	gag_pre-integrs	Domain	2	67	67	1.8e-17	No_clan
evm.model.OsIPU00002998.1	88	197	PF00665.21	rve	Domain	4	112	120	5.2e-25	CL0219
evm.model.OsIPC06040059.1	39	145	PF13947.1	GUB_WAK_bind	Domain	2	106	106	2.1e-29	No_clan
