# Supplementary material for: Exploring the rice dispensable genome using a metagenome-like assembly strategy
Source: Genome Biol. 2015 Sep 7;16:187. doi: 10.1186/s13059-015-0757-3 (PMC4583175; doi:10.1186/s13059-015-0757-3)
Supplement: Additional file 10: Table S9. — RNA sequencing data used in the expression profiling of predicted genes of the dispensable genome. (XLS 10 kb) [file 13059_2015_757_MOESM10_ESM.xls]

## Sheet: Sheet1
Additional file 10: Table S9: RNA sequencing data used in the expression profiling of predicted genes of the dispensable genome.
Abbreviation	Accession number	Tissue	Rice accession
93-11 seedling shoots	ERR008647	Two-weeks old seedling shoots	93-11
93-11 seedling shoots	ERR008653	Two-weeks old seedling shoots	93-11
93-11 seedling shoots	ERR008648	Two-weeks old seedling shoots	93-11
93-11 seedling shoots	ERR008654	Two-weeks old seedling shoots	93-11
93-11 seedling shoots	ERR008659	Two-weeks old seedling shoots	93-11
93-11 seedling shoots	ERR008660	Two-weeks old seedling shoots	Guang lu ai 4
Gla4 seedling shoots	ERR008650	Two-weeks old seedling shoots	Guang lu ai 4
Gla4 seedling shoots	ERR008656	Two-weeks old seedling shoots	Guang lu ai 4
Gla4 seedling shoots	ERR008649	Two-weeks old seedling shoots	Guang lu ai 4
Gla4 seedling shoots	ERR008655	Two-weeks old seedling shoots	Guang lu ai 4
Gla4 seedling shoots	ERR008661	Two-weeks old seedling shoots	Guang lu ai 4
Gla4 seedling shoots	ERR008662	Two-weeks old seedling shoots	Guang lu ai 4
93-11 botting panicle	SRR037739	booting panicle	93-11
93-11 botting panicle	SRR037738	booting panicle	93-11
93-11 botting panicle	SRR037737	booting panicle	93-11
93-11 botting panicle	SRR037736	booting panicle	93-11
93-11 botting panicle	SRR037735	booting panicle	93-11
93-11 botting panicle	SRR037734	booting panicle	93-11
93-11 botting panicle	SRR037733	booting panicle	93-11
93-11 botting panicle	SRR037732	booting panicle	93-11
93-11 botting panicle	SRR037731	booting panicle	93-11
93-11 botting panicle	SRR037730	booting panicle	93-11
93-11 botting panicle	SRR037729	booting panicle	93-11
93-11 botting panicle	SRR037728	booting panicle	93-11
93-11 botting panicle	SRR037727	booting panicle	93-11
93-11 botting panicle	SRR037726	booting panicle	93-11
93-11 callus	SRR037724	callus	93-11
93-11 callus	SRR037723	callus	93-11
93-11 callus	SRR037722	callus	93-11
93-11 callus	SRR037721	callus	93-11
93-11 callus	SRR037720	callus	93-11
93-11 callus	SRR037719	callus	93-11
93-11 callus	SRR037718	callus	93-11
93-11 callus	SRR037717	callus	93-11
93-11 callus	SRR037716	callus	93-11
93-11 callus	SRR037715	callus	93-11
93-11 callus	SRR037714	callus	93-11
93-11 callus	SRR037713	callus	93-11
93-11 callus	SRR037712	callus	93-11
O. brachyantha	SRR351196		O. brachyantha
W1943 whole plant	DRR001361	whole plant	W1943
W0106 whole plant	DRR001362	whole plant	W0106
93-11 four-leaf stage shoots	SRR034584	shoots from four-leaf stage	93-11
93-11 four-leaf stage shoots	SRR034585	shoots from four-leaf stage	93-11
93-11 four-leaf stage shoots	SRR034586	shoots from four-leaf stage	93-11
93-11 four-leaf stage shoots	SRR034587	shoots from four-leaf stage	93-11
93-11 seedling	http://comailab.genomecenter.ucdavis.edu/index.php/Rice_RNA-Seq	seedling	93-11
Kasalath seedling	http://comailab.genomecenter.ucdavis.edu/index.php/Rice_RNA-Seq	seedling	Kasalath
