# Supplementary material for: Exploring the rice dispensable genome using a metagenome-like assembly strategy
Source: Genome Biol. 2015 Sep 7;16:187. doi: 10.1186/s13059-015-0757-3 (PMC4583175; doi:10.1186/s13059-015-0757-3)
Supplement: Additional file 11: Table S10. — Sheet 1 shows the transposon annotation results of the indica dispensable genome given by Censor. Sheet 2 is the transposon annotation results of the japonica dispensable genome given by Censor. (XLS 5583 kb) [file 13059_2015_757_MOESM11_ESM.xls]

## Sheet: Indica
Additional file 11: Table S10: The transposon annotation results of the indica dispensable genome given by Censor.
Contig(query)	Query start	Query end	Transposon(subject)	Subject start	Subject end	Similarity	Match length divided by transposon length(%)	Transposon class
OsIPC01120062	351	552	STOWAWAY14_OS	24	257	0.7864	90.7	DNA transposon
OsIPC01030210	184	390	FOCUS	2	207	0.6927	80.16	Harbinger
OsIPC01190088	2	219	STOWAWAY43_OS	1	228	0.8667	97.85	DNA transposon
OsIPC01160026	466	691	WANDERER	1	211	0.8233	90.95	DNA transposon
OsIPC01010083	229	466	TREP215	1	239	0.9121	100	DNA transposon
OsIPU00000008	606	918	COPI1_LTR	2	308	0.8462	99.68	Copia
OsIPC11250214	283	568	TOURIST-XIII	2	283	0.8944	81.74	DNA transposon
OsIPC01050053	70	307	TNR1	1	236	0.8655	99.58	DNA transposon
OsIPU00000009	516	1051	OSTE30	1	529	0.8684	100	DNA transposon
OsIPC01150261	299	420	STOWAWAY46_OS	7	153	0.754	95.45	DNA transposon
OsIPC01240131	492	692	WANDERER	32	227	0.7778	84.48	DNA transposon
OsIPC01430042	598	821	TNR1	1	228	0.6897	96.2	DNA transposon
OsIPC10010020	3649	4223	SZ-33LTR	1	575	0.8698	100	LTR Retrotransposon
OsIPU00002262	568	886	OLO24B	6	315	0.8365	92.54	Harbinger
OsIPC01060060	412	655	STOWAWAY9_OS	1	235	0.8151	100	DNA transposon
OsIPC06230085	1466	1701	STOWAWAY2_OS	1	250	0.8245	100	DNA transposon
OsIPC06230085	2368	2626	STOWAWAY10_OS	1	259	0.9382	100	DNA transposon
OsIPC06230085	2657	2797	GAIJIN	7	147	0.8252	95.92	DNA transposon
OsIPC06230085	3051	3264	TYPEM	5	227	0.8037	98.24	DNA transposon
OsIPC06230085	3725	3872	GAIJIN	1	147	0.8851	100	DNA transposon
OsIPC06230085	3928	4067	GAIJIN	5	147	0.8592	97.28	DNA transposon
OsIPC06230085	4188	4327	GAIJIN	7	147	0.8803	95.92	DNA transposon
OsIPC06230085	4791	4974	SNAP-OL3	3	188	0.8378	98.41	DNA transposon
OsIPC06230085	7631	7780	GAIJIN	1	147	0.8725	100	DNA transposon
OsIPC06230085	8238	8482	STOWAWAY9_OS	1	235	0.8589	100	DNA transposon
OsIPC06230085	8868	9014	STOWAWAY46_OS	1	154	0.7763	100	DNA transposon
OsIPC06230085	10471	10615	GAIJIN	1	147	0.8707	100	DNA transposon
OsIPC01160060	1	327	OLO24B	16	335	0.8379	95.52	Harbinger
OsIPC01160060	332	442	STOWAWAY46_OS	2	135	0.7931	87.01	DNA transposon
OsIPC01370003	778	1113	OLO24	8	344	0.8882	97.68	Harbinger
OsIPC12120093	493	964	RETROSOR2_LTR	44	516	0.8063	91.67	Gypsy
OsIPC04130092	233	432	STOWAWAY40_OS	11	264	0.7615	96.21	DNA transposon
OsIPC06240104	230	1191	RETRO2_LTR	149	1092	0.7696	86.45	Gypsy
OsIPC12170314	43	322	STOWAWAY11_OS	1	292	0.9217	100	DNA transposon
OsIPC12260025	222	475	STOWAWAY41_OS	1	262	0.8217	99.24	DNA transposon
OsIPC02250269	235	379	GAIJIN	1	147	0.8255	100	DNA transposon
OsIPC02250269	508	648	GAIJIN	6	146	0.8865	95.92	DNA transposon
OsIPC01050033	411	763	BUHUI	1	341	0.7851	90.93	Harbinger
OsIPC06140027	195	960	BAJIELTR	1	733	0.7714	100	LTR Retrotransposon
OsIPC01210028	363	578	STOWAWAY43_OS	12	233	0.7123	95.28	DNA transposon
OsIPC01350072	305	547	FOCUS	3	256	0.7137	98.83	Harbinger
OsIPC01420083	813	1033	STOWAWAY8_OS	18	259	0.8178	93.44	DNA transposon
OsIPC01340005	169	410	WANDERER	1	232	0.7625	100	DNA transposon
OsIPC01340005	518	751	STOWAWAY43_OS	1	233	0.8136	100	DNA transposon
OsIPC01340005	1082	1249	COWARD	1	191	0.8363	95.5	Harbinger
OsIPC12080063	909	1152	DITTO	1	244	0.9139	100	Harbinger
OsIPC10050066	497	728	STOWAWAY51_OS	4	246	0.8468	98.78	DNA transposon
OsIPC01030096	3	292	COPI1_LTR	34	308	0.8412	89.29	Copia
OsIPC01030096	988	1133	GAIJIN	2	147	0.8973	99.32	DNA transposon
OsIPC01030039	1	154	F1275	1	152	0.7806	96.82	Harbinger
OsIPC01040142	238	440	STOWAWAY43_OS	19	206	0.7358	80.69	DNA transposon
OsIPC01030081	124	349	DITTO3	44	260	0.784	83.46	Harbinger
OsIPC01030081	414	669	DITTO3	12	260	0.8089	95.77	Harbinger
OsIPC01220065	4026	4256	STOWAWAY8_OS	12	259	0.8511	95.75	DNA transposon
OsIPC01220065	8167	8336	EXPLORER	4	178	0.7485	83.33	DNA transposon
OsIPC01220065	12208	12500	OSTE28	1	298	0.939	100	DNA transposon
OsIPC01220065	13233	13463	STOWAWAY2_OS	1	247	0.8125	98.8	DNA transposon
OsIPC10050172	227	483	STOWAWAY14_OS	8	258	0.7695	97.29	DNA transposon
OsIPC01390006	1172	1412	STOWAWAY51_OS	4	246	0.8264	98.78	DNA transposon
OsIPU00002267	165	314	TNR2A	3	152	0.8333	98.68	DNA transposon
OsIPU00002267	616	892	F770	1	284	0.7302	100	Harbinger
OsIPC02070253	381	596	DITAILA	1	224	0.7466	87.16	Harbinger
OsIPC02070253	1003	1103	STOWAWAY26_OS	1	105	0.8155	92.11	DNA transposon
OsIPU00000027	1	1416	MERMITE18C	78	1472	0.6957	94.7	DNA transposon
OsIPC06110043	153	1248	RETRO2_LTR	1	1092	0.8772	100	Gypsy
OsIPC12170069	249	520	INDITTO	1	263	0.9094	100	Harbinger
OsIPC01020119	1028	1279	STOWAWAY41_OS	1	264	0.834	100	DNA transposon
OsIPC01140358	850	995	OSTE19	4	159	0.8514	96.3	DNA transposon
OsIPC01400008	27	386	SINE03_OS	1	357	0.8969	99.17	SINE
OsIPC01400008	1197	1477	OLO24C	9	310	0.8516	84.83	Harbinger
OsIPC08250002	582	761	STOWAWAY43_OS	47	233	0.8198	80.26	DNA transposon
OsIPC08250002	803	1097	STOWAWAY12_OS	1	298	0.7608	95.51	DNA transposon
OsIPC12060144	32	228	STOWAWAY18_OS	2	201	0.8071	92.59	DNA transposon
OsIPC12060144	244	530	SINE9_OS	1	290	0.8166	98.98	SINE
OsIPC04130129	56	202	STOWAWAY1_OS	1	146	0.932	97.99	DNA transposon
OsIPC01130006	46	265	STOWAWAY9_OS	1	235	0.8125	100	DNA transposon
OsIPC01100046	376	619	DITTO	1	244	0.8653	100	Harbinger
OsIPC01100046	796	922	GAIJIN	3	147	0.8527	98.64	DNA transposon
OsIPC01140216	473	596	STOWAWAY50_OS	1	174	0.873	100	DNA transposon
OsIPC01240149	1117	1291	EXPLORER	35	206	0.7303	81.9	DNA transposon
OsIPC01340077	60	250	STOWAWAY21_OS	1	199	0.8093	81.89	DNA transposon
OsIPC01130085	1037	1397	SZ-58LTR	3	390	0.8033	96.28	LTR Retrotransposon
OsIPC01340032	131	279	STOWAWAY1_OS	1	149	0.9067	100	DNA transposon
OsIPC01210007	173	1120	Atlantys-2-LTR_OS	1	984	0.8	100	Gypsy
OsIPC04160047	617	929	STOWAWAY12_OS	1	310	0.9167	99.36	DNA transposon
OsIPC04160047	1153	1285	STOWAWAY15_OS	6	145	0.7122	96.55	DNA transposon
OsIPC02210053	533	652	STOWAWAY50_OS	1	159	0.8226	91.38	DNA transposon
OsIPC02210053	654	790	STOWAWAY1_OS	1	149	0.8897	100	DNA transposon
OsIPC01010135	1135	1363	TREP215	1	239	0.8255	100	DNA transposon
OsIPC01210043	929	1370	RIREX_LTR	1	441	0.9295	100	Gypsy
OsIPC01090018	94	276	TYPEM	3	227	0.7672	99.12	DNA transposon
OsIPC01090018	1446	1616	STOWAWAY1_OS	1	149	0.9139	100	DNA transposon
OsIPC01020110	922	1115	STOWAWAY18_OS	15	216	0.73	93.52	DNA transposon
OsIPC01020110	1276	1519	DITTO	1	244	0.8776	100	Harbinger
OsIPC01020110	1650	1831	WANDERER	38	232	0.7487	84.05	DNA transposon
OsIPC01150320	526	866	OLO24C	9	355	0.8605	97.47	Harbinger
OsIPC01410076	1151	1755	GYPSY1-LTR_OS	1	630	0.873	96.48	Gypsy
OsIPC12210110	49	332	NDNA1TNA_OS	11	299	0.899	86.53	Harbinger
OsIPC12210110	540	786	DITTO	1	244	0.8462	100	Harbinger
OsIPC09070021	1089	1323	STOWAWAY44_OS	1	240	0.865	100	DNA transposon
OsIPC01410013	1186	1334	STOWAWAY47_OS	1	148	0.7152	100	DNA transposon
OsIPC01050064	1419	1661	DITTO	1	237	0.8193	97.13	Harbinger
OsIPC01050064	1714	1935	DITTO	2	244	0.8795	99.59	Harbinger
OsIPC01350039	534	624	TREP219	1	104	0.7732	100	DNA transposon
OsIPC01350039	1474	1613	STOWAWAY1_OS	1	147	0.8794	98.66	DNA transposon
OsIPC01220001	1231	1533	OLO24B	1	297	0.8416	88.66	Harbinger
OsIPC01220001	1640	1814	WANDERER	38	232	0.8	84.05	DNA transposon
OsIPC11180032	142	560	SC-6_LTR	1	417	0.8009	100	Copia
OsIPC01150147	1075	1414	OLO24C	9	355	0.8688	97.47	Harbinger
OsIPC01040019	90	239	STOWAWAY1_OS	1	149	0.8267	100	DNA transposon
OsIPC10160026	1107	1379	STOWAWAY41_OS	21	262	0.7912	91.67	DNA transposon
OsIPC01040148	37	243	STOWAWAY51_OS	3	237	0.7936	95.53	DNA transposon
OsIPC01040148	789	1483	DS-RICE4N	1	714	0.8674	99.86	hAT
OsIPC03160017	662	831	STOWAWAY42_OS	1	194	0.7401	80.17	DNA transposon
OsIPC03160017	893	1156	STOWAWAY45_OS	1	266	0.8872	100	DNA transposon
OsIPC03160017	1367	1607	STOWAWAY51_OS	4	246	0.8477	98.78	DNA transposon
OsIPC01230048	150	392	DITTO	2	244	0.8449	99.59	Harbinger
OsIPC01230048	453	674	DITTO	1	222	0.8206	90.98	Harbinger
OsIPC10160045	1518	1883	TYPEU3	3	378	0.8324	98.95	DNA transposon
OsIPU00000039	603	821	DITAILA	3	224	0.7545	86.38	Harbinger
OsIPC04180289	97	432	OLO24C	6	356	0.8827	98.6	Harbinger
OsIPC04180289	439	773	NDNA1TNA_OS	1	334	0.8468	100	Harbinger
OsIPC04180289	774	1096	OLO24	9	336	0.841	95.07	Harbinger
OsIPC04180289	1633	1973	OLO24B	6	335	0.8319	98.51	Harbinger
OsIPC11210043	800	1063	STOWAWAY41_OS	1	264	0.8566	100	DNA transposon
OsIPC01150281	800	915	TELIA	1	116	0.8966	82.27	DNA transposon
OsIPC12170072	251	395	STOWAWAY47_OS	4	148	0.7793	97.97	DNA transposon
OsIPC01230014	256	510	FOCUS	3	255	0.7104	98.44	Harbinger
OsIPC01210018	100	321	COWARD-3	1	220	0.7545	99.55	Harbinger
OsIPC01350032	759	885	STOWAWAY1_OS	1	149	0.8931	100	DNA transposon
OsIPC11070034	839	1530	BAJIELTR	1	733	0.8177	100	LTR Retrotransposon
OsIPC10160044	623	988	TYPEU3	3	378	0.8378	98.95	DNA transposon
OsIPC10160044	1011	1369	CASTAWAY	5	363	0.8306	98.63	Harbinger
OsIPC10160044	2098	2316	STOWAWAY24_OS	3	198	0.7327	87.5	DNA transposon
OsIPC01240087	1468	1789	NDNA2TNA_OS	5	327	0.8333	93.35	Harbinger
OsIPC09070014	1908	2434	JOUZHENA	59	606	0.9034	90.28	hAT
OsIPC01300055	769	996	TOURIST-XV	10	239	0.7879	96.23	DNA transposon
OsIPC01300055	1149	1462	TYPEU	23	343	0.7913	88.67	DNA transposon
OsIPC01300055	1948	2067	SINE1R5_OS	1	120	0.825	99.17	SINE1/7SL
OsIPC01410080	233	459	TREP215	3	239	0.8739	99.16	DNA transposon
OsIPC01410080	2017	2276	STOWAWAY17_OS	1	259	0.8769	100	DNA transposon
OsIPC09120290	2110	2349	STOWAWAY9_OS	1	235	0.9205	100	DNA transposon
OsIPC10010055	594	843	STOWAWAY43_OS	1	233	0.8494	100	DNA transposon
OsIPC10010055	1884	2115	TREP215	1	239	0.8718	100	DNA transposon
OsIPC10010055	2259	2462	STOWAWAY44_OS	1	204	0.8786	85	DNA transposon
OsIPC01080006	2001	2257	STOWAWAY41_OS	1	264	0.8289	100	DNA transposon
OsIPC06020032	36	348	OLO24C	1	356	0.8704	100	Harbinger
OsIPC06020032	483	1783	SZ-44LTR	1	1408	0.8014	100	LTR Retrotransposon
OsIPC11170218	429	663	STOWAWAY9_OS	1	235	0.9191	100	DNA transposon
OsIPC01070049	1930	2160	STOWAWAY2_OS	4	250	0.7414	98.8	DNA transposon
OsIPU00000041	277	683	SZ-58LTR	25	403	0.8099	94.04	LTR Retrotransposon
OsIPU00000041	1021	1426	SZ-58LTR	25	403	0.7855	94.04	LTR Retrotransposon
OsIPU00000041	1463	1914	SZ-58LTR	60	403	0.7796	85.36	LTR Retrotransposon
OsIPU00002272	1584	1833	STOWAWAY41_OS	1	264	0.8189	100	DNA transposon
OsIPC01090058	2432	2551	SINE1R5_OS	1	117	0.8319	96.69	SINE1/7SL
OsIPC01020111	257	581	COPI1_LTR	1	308	0.8498	100	Copia
OsIPC09080003	236	769	SZ-7A_LTR	1	564	0.8827	100	Gypsy
OsIPC01230005	1088	1454	SINE03_OS	5	358	0.8416	98.33	SINE
OsIPC01230005	1532	1796	STOWAWAY41_OS	1	264	0.8226	100	DNA transposon
OsIPC10180037	692	1001	OLO24B	6	312	0.8511	91.64	Harbinger
OsIPC10180037	1007	1444	RIRE2_LTR	1	441	0.7906	100	Gypsy
OsIPC03310028	862	1097	STOWAWAY9_OS	1	235	0.8776	100	DNA transposon
OsIPC03310028	1628	1877	STOWAWAY9_OS	1	235	0.916	100	DNA transposon
OsIPC03310028	1972	2117	GAIJIN	1	147	0.8054	100	DNA transposon
OsIPC09070013	419	637	TREP215	1	239	0.9276	100	DNA transposon
OsIPC06260031	40	327	OLO24	29	331	0.8737	87.83	Harbinger
OsIPC06260031	1093	1240	STOWAWAY46_OS	1	137	0.8074	88.96	DNA transposon
OsIPC06260031	2131	2467	OLO24	8	345	0.8791	97.97	Harbinger
OsIPC01090025	1907	2135	STOWAWAY21_OS	3	243	0.9267	99.18	DNA transposon
OsIPC01090025	2167	2523	CASTAWAY	1	363	0.8942	99.73	Harbinger
OsIPC01160009	959	1539	SZ-7_LTR	3	582	0.7257	99.66	Gypsy
OsIPC12230115	2965	3118	OSTE19	8	162	0.8153	95.68	DNA transposon
OsIPU00002273	117	246	ZM13-1_OS	4	139	0.8582	97.84	DNA transposon
OsIPU00002273	1960	2097	STOWAWAY47_OS	1	148	0.7883	100	DNA transposon
OsIPC04020062	2536	2682	GAIJIN	1	147	0.8912	100	DNA transposon
OsIPC11100066	1470	2773	ATLANTYS-LTR_OS	1	1347	0.7787	89.32	Gypsy
OsIPC08180029	48	201	STOWAWAY47_OS	1	146	0.7267	98.65	DNA transposon
OsIPC08180029	328	617	YOUREN	1	285	0.9266	99.65	Harbinger
OsIPC08180029	1097	2270	COPIA1-LTR_OS	1	1214	0.8613	100	Copia
OsIPC12260047	97	288	STOWAWAY2_OS	1	205	0.8191	82	DNA transposon
OsIPC12260047	1035	1393	SINE03_OS	1	354	0.8301	98.33	SINE
OsIPC12260047	1463	2480	OSTE33	2	1012	0.7719	99.9	DNA transposon
OsIPC06080099	429	691	STOWAWAY17_OS	1	259	0.9042	100	DNA transposon
OsIPC01250034	484	637	F1275	1	152	0.7987	96.82	Harbinger
OsIPC01250034	1303	1544	STOWAWAY8_OS	1	245	0.791	94.59	DNA transposon
OsIPC01140430	922	1259	TYPEU2	4	380	0.7644	98.69	DNA transposon
OsIPC06150033	1069	2526	ATLANTYS-LTR_OS	1	1508	0.7986	100	Gypsy
OsIPC01240112	1	203	DITTO	42	244	0.8818	83.2	Harbinger
OsIPC02260079	10	337	OLO24	1	339	0.8985	98.26	Harbinger
OsIPC02260079	1078	1225	STOWAWAY47_OS	1	148	0.7047	100	DNA transposon
OsIPC09140007	274	570	ID-3	3	289	0.7456	99.31	DNA transposon
OsIPC09140007	2159	2702	XIKE	2	594	0.7094	99.83	DNA transposon
OsIPC01130107	2687	2945	STOWAWAY45_OS	1	266	0.9015	100	DNA transposon
OsIPC11100144	904	2939	SZ-63_LTR	1	2110	0.8256	100	Gypsy
OsIPC01350058	1692	2042	CASTAWAY	12	362	0.7756	96.43	Harbinger
OsIPC12170074	2602	2850	STOWAWAY13_OS	4	241	0.7583	94.82	DNA transposon
OsIPC12170074	3131	3316	STOWAWAY41_OS	44	264	0.8342	83.71	DNA transposon
OsIPC12170074	3363	3599	TREP215	1	239	0.8792	100	DNA transposon
OsIPC01210082	447	789	OLO24B	6	335	0.8441	98.51	Harbinger
OsIPC01210082	870	1087	TYPEM	3	225	0.8995	98.24	DNA transposon
OsIPC01030216	2419	2710	OLO24C	69	356	0.7812	80.9	Harbinger
OsIPC11280155	399	3805	SZ-30_I	1	3335	0.8347	85.23	LTR Retrotransposon
OsIPC01210120	2624	3211	SZ-7_LTR	1	582	0.7542	100	Gypsy
OsIPC04020279	1009	1251	DITTO	1	244	0.8898	100	Harbinger
OsIPC01290046	59	286	STOWAWAY9_OS	1	235	0.8761	100	DNA transposon
OsIPC01290046	360	463	TREP219	2	104	0.8269	99.04	DNA transposon
OsIPC01180064	2680	2895	EXPLORER	4	205	0.878	96.19	DNA transposon
OsIPC08060192	2568	3034	LTR10_OS	74	608	0.9179	87.99	DNA transposon
OsIPC03210014	39	431	RIRE2_LTR	1	395	0.775	89.57	Gypsy
OsIPC03160121	1053	1351	OLO24C	51	356	0.8538	85.96	Harbinger
OsIPC03160121	2337	2488	SNAP-OL3	1	169	0.9161	89.42	DNA transposon
OsIPC01400047	1401	3579	RPO_OS	86	1992	0.7596	95.73	Repetitive element
OsIPC05070002	513	778	STOWAWAY45_OS	1	266	0.9139	100	DNA transposon
OsIPC05070002	1124	1485	MDM1	1	326	0.7543	100	MuDR
OsIPC05070002	2021	2244	STOWAWAY43_OS	1	233	0.8053	100	DNA transposon
OsIPC05070002	2495	2723	STOWAWAY2_OS	7	250	0.8228	97.6	DNA transposon
OsIPC05070002	2724	2938	STOWAWAY43_OS	1	212	0.7767	90.99	DNA transposon
OsIPC01310053	568	708	GAIJIN	7	147	0.9149	95.92	DNA transposon
OsIPC01210034	3564	3887	AMYLTP	14	351	0.7477	88.25	DNA transposon
OsIPC11280437	1765	2420	GYPSY1-LTR_OS	1	653	0.897	100	Gypsy
OsIPC11280437	3078	3633	SZ-33LTR	1	575	0.7189	100	LTR Retrotransposon
OsIPC12170123	3652	4088	RIRE2_LTR	1	441	0.7915	100	Gypsy
OsIPC12170123	4132	4285	STOWAWAY50_OS	1	174	0.8205	100	DNA transposon
OsIPC01350031	1476	1620	GAIJIN	1	145	0.9241	98.64	DNA transposon
OsIPC01350031	2732	3050	OLO24B	6	315	0.8333	92.54	Harbinger
OsIPC01350031	3591	3871	YOUREN	1	286	0.9255	100	Harbinger
OsIPC04070066	3435	3644	STOWAWAY41_OS	11	244	0.7742	88.64	DNA transposon
OsIPC04070066	3670	4660	Atlantys-2-LTR_OS	1	984	0.8183	100	Gypsy
OsIPC01030092	535	736	TOURIST-XI	23	219	0.803	89.95	DNA transposon
OsIPC01030092	2337	2656	OLO24C	32	356	0.8483	91.29	Harbinger
OsIPC06260041	3	309	OLO24	8	314	0.8511	88.99	Harbinger
OsIPC01030089	262	539	DITTO3	1	260	0.821	100	Harbinger
OsIPU00000050	143	4298	COPI1_I	1	4105	0.8524	100	Copia
OsIPU00002275	138	265	GAIJIN	18	147	0.8992	88.44	DNA transposon
OsIPC09120198	2512	3504	Atlantys-2-LTR_OS	1	982	0.7614	99.8	Gypsy
OsIPC09120198	4741	4912	EXPLORER	19	188	0.848	80.95	DNA transposon
OsIPC03260001	212	447	STOWAWAY9_OS	1	235	0.903	100	DNA transposon
OsIPC01260016	138	397	STOWAWAY17_OS	5	259	0.8902	98.46	DNA transposon
OsIPC03110024	1400	3360	RPO_OS	3	1992	0.9139	99.9	Repetitive element
OsIPC03110024	4354	4580	STOWAWAY41_OS	1	226	0.84	85.61	DNA transposon
OsIPU00000057	196	491	STOLAB	1	311	0.8866	99.68	Harbinger
OsIPC01360018	146	389	DITTO	1	244	0.9016	100	Harbinger
OsIPC07220041	186	406	STOWAWAY41_OS	46	264	0.8326	82.95	DNA transposon
OsIPC01240118	5000	5220	SINE9_OS	4	264	0.7857	89.08	SINE
OsIPC01210062	179	363	COWARD	3	193	0.7579	95.5	Harbinger
OsIPC01030041	91	295	TYPEM	1	224	0.8804	98.68	DNA transposon
OsIPC01030041	296	455	TYPEM	1	195	0.9152	85.9	DNA transposon
OsIPC01030041	2068	2210	STOWAWAY47_OS	2	148	0.7517	99.32	DNA transposon
OsIPC01030041	3425	3617	TYPEM	33	227	0.8513	85.9	DNA transposon
OsIPC01030041	3799	3889	ZM13-2_OS	11	108	0.8495	90.74	DNA transposon
OsIPC01040069	186	448	STOWAWAY45_OS	1	266	0.9098	100	DNA transposon
OsIPC01150198	52	289	STOWAWAY44_OS	1	240	0.8661	100	DNA transposon
OsIPU00002280	213	456	DITTO	1	244	0.8443	100	Harbinger
OsIPC01280028	100	442	OLO24	1	345	0.9075	100	Harbinger
OsIPC07150065	85	328	DITTO	1	244	0.8443	100	Harbinger
OsIPC01240133	65	245	COWARD	5	200	0.7849	98	Harbinger
OsIPC01240133	246	355	UNIQUE	1	130	0.8793	82.28	DNA transposon
OsIPU00000066	46	267	DITTO	1	222	0.8251	90.98	Harbinger
OsIPU00000067	131	471	TYPEU1	1	380	0.8966	100	DNA transposon
OsIPC06100044	1734	2093	TYPEU3	5	376	0.8292	97.89	DNA transposon
OsIPC06100044	3842	4063	STOWAWAY2_OS	14	250	0.7725	94.8	DNA transposon
OsIPC01190009	194	437	DITTO	1	244	0.9139	100	Harbinger
OsIPC01140448	234	477	DITTO	1	244	0.8934	100	Harbinger
OsIPC01300014	67	308	STOWAWAY51_OS	3	246	0.8811	99.19	DNA transposon
OsIPC01230123	318	537	F770	3	233	0.7078	81.34	Harbinger
OsIPC01390005	281	493	STOWAWAY21_OS	24	243	0.907	90.53	DNA transposon
OsIPC01290009	286	522	TREP215	1	239	0.841	100	DNA transposon
OsIPC01340059	320	558	STOWAWAY9_OS	1	235	0.8375	100	DNA transposon
OsIPC01240140	129	368	WANDERER	1	211	0.7844	90.95	DNA transposon
OsIPC01190001	2426	2943	MERMITE18A	1	530	0.76	99.62	DNA transposon
OsIPC01230008	2920	4102	GYPSO_LTR	1	1193	0.8664	100	Gypsy
OsIPC01210064	1895	3734	SZ-63_LTR	1	2043	0.8295	96.82	Gypsy
OsIPC01210064	4751	5705	SZ-39LTR	1	948	0.8677	100	Gypsy
OsIPC01090029	916	1157	STOWAWAY24_OS	1	220	0.7909	98.21	DNA transposon
OsIPC01090029	3113	3373	STOWAWAY48_OS	1	261	0.8621	100	DNA transposon
OsIPC01090029	5017	5597	DS-RICE2N	1	613	0.7712	100	hAT
OsIPC07180065	3083	4641	ATLANTYS-LTR_OS	1	1508	0.7451	100	Gypsy
OsIPC01240135	889	1197	OLO24	8	344	0.8864	97.68	Harbinger
OsIPC01240135	1202	1539	OLO24B	6	335	0.8457	98.51	Harbinger
OsIPC01240135	2030	2174	GAIJIN	3	147	0.8446	98.64	DNA transposon
OsIPC01240135	2179	2516	OLO24C	1	355	0.8563	99.72	Harbinger
OsIPC05200024	143	337	COWARD-3	1	221	0.8291	100	Harbinger
OsIPC01340030	1266	1507	DITTO3	5	260	0.7958	98.46	Harbinger
OsIPC01340030	3009	3214	WANDERER	1	199	0.7761	85.78	DNA transposon
OsIPC01340030	3227	3512	STOWAWAY20_OS	3	278	0.8129	99.28	DNA transposon
OsIPC04050124	196	425	TAMI2	2	252	0.8383	98.82	DNA transposon
OsIPC10010044	2140	2383	STOWAWAY41_OS	1	264	0.7835	100	DNA transposon
OsIPC10010044	2626	2852	TNR1	1	236	0.8957	99.58	DNA transposon
OsIPC10010044	4268	4494	STOWAWAY2_OS	17	250	0.806	93.6	DNA transposon
OsIPC01410003	53	338	YOUREN	1	286	0.9164	100	Harbinger
OsIPC01410003	341	467	STOWAWAY1_OS	22	149	0.8516	85.91	DNA transposon
OsIPC01160113	461	604	STOWAWAY1_OS	24	149	0.9008	84.56	DNA transposon
OsIPC03220055	265	549	OLO24B	19	301	0.8182	84.48	Harbinger
OsIPU00002288	3141	3294	CASINE	8	156	0.7902	85.63	SINE
OsIPU00002288	4997	5245	STOWAWAY41_OS	1	264	0.8221	100	DNA transposon
OsIPC01290056	210	597	OLO24	2	345	0.8646	99.71	Harbinger
OsIPC01350027	109	230	STOWAWAY47_OS	28	148	0.7623	81.76	DNA transposon
OsIPC01350027	235	530	OLO24C	51	349	0.8522	83.99	Harbinger
OsIPU00000084	264	533	STOWAWAY41_OS	1	264	0.8523	100	DNA transposon
OsIPC01030137	3079	3187	ZM13-1_OS	3	139	0.807	98.56	DNA transposon
OsIPC01040149	188	394	STOWAWAY51_OS	3	237	0.8028	95.53	DNA transposon
OsIPC01200042	33	174	STOWAWAY1_OS	1	149	0.7708	100	DNA transposon
OsIPC06220102	448	529	STOWAWAY25_OS	5	94	0.8571	87.38	DNA transposon
OsIPC01240088	390	517	STOWAWAY1_OS	3	149	0.8692	98.66	DNA transposon
OsIPC01140284	4	152	TELIA	1	141	0.9085	100	DNA transposon
OsIPC01140284	406	616	COWARD-3	1	221	0.8538	100	Harbinger
OsIPC01250010	169	471	ID-3	1	289	0.8938	100	DNA transposon
OsIPC01300015	366	578	WANDERER	1	211	0.8208	90.95	DNA transposon
OsIPU00002292	313	655	SZ-58LTR	80	403	0.7462	80.4	LTR Retrotransposon
OsIPC12260084	385	581	CASINE	1	154	0.9427	88.51	SINE
OsIPC01210046	3195	4218	SZ-5LIKE	126	1064	0.7914	88.25	Non-LTR Retrotransposon
OsIPC01150136	59	392	OLO24B	2	328	0.8138	97.61	Harbinger
OsIPU00000096	90	213	STOWAWAY1_OS	27	149	0.8387	82.55	DNA transposon
OsIPU00000096	252	375	STOWAWAY1_OS	27	149	0.8387	82.55	DNA transposon
OsIPC01150152	214	444	STOWAWAY43_OS	1	233	0.8584	100	DNA transposon
OsIPC07250071	147	296	STOWAWAY1_OS	1	149	0.9139	100	DNA transposon
OsIPC01010064	296	623	OLO24	1	338	0.8485	97.97	Harbinger
OsIPC01390009	219	481	INDITTO	1	263	0.9544	100	Harbinger
OsIPC11230293	727	875	STOWAWAY46_OS	1	154	0.8497	100	DNA transposon
OsIPC11230293	994	1206	STOWAWAY41_OS	2	264	0.7828	99.62	DNA transposon
OsIPC11230293	3875	5074	COPIA1-LTR_OS	3	1214	0.8913	99.84	Copia
OsIPC01380002	121	636	CLOUD-3	1	550	0.8574	100	MuDR
OsIPC01040106	140	487	CASTAWAY	2	363	0.7421	99.45	Harbinger
OsIPC01040106	488	629	UNIQUE	9	155	0.8276	93.04	DNA transposon
OsIPC10140025	3847	4725	COPIA2-LTR_OS	1	962	0.835	100	Copia
OsIPC10140025	5479	5621	GAIJIN	1	146	0.8828	99.32	DNA transposon
OsIPU00000104	74	267	WANDERER	29	226	0.804	85.34	DNA transposon
OsIPC01340011	3986	4203	EXPLORER	3	209	0.8852	98.57	DNA transposon
OsIPC01340011	4256	4516	STOWAWAY13_OS	1	251	0.8256	100	DNA transposon
OsIPC02230088	4349	5864	MERMITE18B	1	1306	0.7259	100	DNA transposon
OsIPU00002299	412	712	SINE03_OS	1	301	0.897	83.61	SINE
OsIPU00000105	27	309	WANDERER	4	232	0.7801	98.71	DNA transposon
OsIPU00000105	437	666	TNR1	1	237	0.8468	100	DNA transposon
OsIPC01300035	331	627	OSTE28	1	296	0.7811	99.33	DNA transposon
OsIPC01300073	1327	1583	STOWAWAY41_OS	1	259	0.8682	98.11	DNA transposon
OsIPC01300073	4948	5086	GAIJIN	8	147	0.8357	95.24	DNA transposon
OsIPC01300073	5118	5233	GAIJIN	13	147	0.8667	91.84	DNA transposon
OsIPC01300073	5350	5539	EXPLORER	18	210	0.8125	91.9	DNA transposon
OsIPC01300073	5972	6173	DITTO3	1	209	0.8195	80.38	Harbinger
OsIPC01240132	384	582	WANDERER	32	227	0.7688	84.48	DNA transposon
OsIPC01240070	571	713	STOWAWAY1_OS	2	147	0.8151	97.99	DNA transposon
OsIPU00000107	362	591	TOURIST-XV	27	239	0.8698	89.12	DNA transposon
OsIPC01340038	199	442	STOWAWAY13_OS	1	251	0.8075	100	DNA transposon
OsIPC01340038	496	713	EXPLORER	3	209	0.8804	98.57	DNA transposon
OsIPC01150349	6691	7163	JOUZHENA	98	607	0.931	84.02	hAT
OsIPC08080044	283	558	YOUREN	1	275	0.942	96.15	Harbinger
OsIPC11290018	4147	4384	TREP215	1	239	0.8833	100	DNA transposon
OsIPC01240089	83	215	STOWAWAY1_OS	1	149	0.8529	100	DNA transposon
OsIPC01040117	68	271	DELAY	1	205	0.767	90.71	hAT
OsIPC07280124	129	373	STOWAWAY51_OS	1	246	0.8455	100	DNA transposon
OsIPC09080108	451	712	ID-3	1	287	0.7435	99.31	DNA transposon
OsIPC01040088	169	307	GAIJIN	1	147	0.8322	100	DNA transposon
OsIPU00000117	47	252	DITTO	34	243	0.8134	86.07	Harbinger
OsIPU00000117	395	627	DITTO	1	226	0.8811	92.62	Harbinger
OsIPC01160028	185	402	KIDDOD	33	278	0.7004	88.17	Harbinger
OsIPC01030054	474	613	OSTE19	4	159	0.8511	96.3	DNA transposon
OsIPC01230042	306	556	YOUREN	1	263	0.9127	91.96	Harbinger
OsIPU00000119	483	715	STOWAWAY43_OS	1	233	0.8298	100	DNA transposon
OsIPC01410031	115	247	GAIJIN	17	147	0.8421	89.12	DNA transposon
OsIPC01340070	354	509	F1275	2	154	0.8129	97.45	Harbinger
OsIPC01050034	267	460	COWARD	6	200	0.8041	97.5	Harbinger
OsIPU00000125	633	772	TELIA	1	141	0.8865	100	DNA transposon
OsIPC04050198	541	755	STOWAWAY43_OS	1	216	0.8311	92.7	DNA transposon
OsIPU00002303	3272	3514	STOWAWAY51_OS	4	245	0.8375	98.37	DNA transposon
OsIPU00002303	6907	7033	STOWAWAY46_OS	1	136	0.8148	88.31	DNA transposon
OsIPU00002303	7089	7217	STOWAWAY1_OS	1	149	0.916	100	DNA transposon
OsIPC01190008	474	686	DITTO	1	212	0.9249	86.89	Harbinger
OsIPC01220091	2796	3056	STOWAWAY41_OS	1	264	0.8604	100	DNA transposon
OsIPC01340006	104	272	COWARD-3	1	214	0.8466	96.83	Harbinger
OsIPC01340006	603	834	STOWAWAY43_OS	1	233	0.8085	100	DNA transposon
OsIPC11260277	83	403	STOWAWAY12_OS	1	312	0.9143	100	DNA transposon
OsIPC01160104	63	287	DITAILA	1	255	0.7437	99.22	Harbinger
OsIPC01160104	445	692	STOWAWAY13_OS	4	251	0.7328	98.8	DNA transposon
OsIPC01030101	549	891	F524	1	289	0.884	99.31	SINE
OsIPC01240130	580	729	STOWAWAY1_OS	1	149	0.8933	100	DNA transposon
OsIPC01190047	118	341	TOURIST-XV	21	238	0.8303	91.21	DNA transposon
OsIPC01190047	350	502	EXPLORER	2	178	0.775	84.29	DNA transposon
OsIPU00000133	363	574	STOWAWAY34_OS	1	210	0.8341	82.03	DNA transposon
OsIPC01080033	53	279	TREP215	10	239	0.8777	96.23	DNA transposon
OsIPC01220048	211	771	SZ-33LTR	1	575	0.8478	100	LTR Retrotransposon
OsIPC10010013	291	543	ID-4	13	261	0.8056	87.68	DNA transposon
OsIPC10010013	590	877	OLO24C	51	349	0.8707	83.99	Harbinger
OsIPC04170082	7962	8192	SUSU	41	274	0.7725	83.87	Harbinger
OsIPC04170082	8507	8933	TNR8-21	1	417	0.8337	97.43	DNA transposon
OsIPC01210083	612	904	OLO24B	58	335	0.8153	82.99	Harbinger
OsIPC01310038	358	525	GAIJIN	1	147	0.8627	100	DNA transposon
OsIPC06300056	353	592	TREP215	1	239	0.8875	100	DNA transposon
OsIPC01070035	621	876	STOWAWAY41_OS	1	264	0.8282	100	DNA transposon
OsIPC01140413	144	381	TREP215	1	239	0.875	100	DNA transposon
OsIPC01200054	228	466	TREP215	1	239	0.9163	100	DNA transposon
OsIPC01350055	61	292	STOWAWAY2_OS	1	247	0.8299	98.8	DNA transposon
OsIPC10230019	505	636	STOWAWAY47_OS	1	146	0.7299	98.65	DNA transposon
OsIPC10230019	670	925	STOWAWAY14_OS	3	258	0.8716	99.22	DNA transposon
OsIPC11280224	386	626	STOWAWAY41_OS	3	264	0.813	99.24	DNA transposon
OsIPC01010133	274	471	STOWAWAY2_OS	21	237	0.7178	86.8	DNA transposon
OsIPC01220042	1278	2020	OSTE17	1	734	0.8824	100	DNA transposon
OsIPC01220042	2403	2629	STOWAWAY10_OS	1	257	0.7729	99.23	DNA transposon
OsIPC01220042	3265	3503	TREP215	1	239	0.9038	100	DNA transposon
OsIPC01220042	5099	6362	MERMITE	9	1364	0.7102	96.79	DNA transposon
OsIPC01220042	7694	7898	F569	1	228	0.7897	100	Harbinger
OsIPC01030208	36	496	OSTE30	1	529	0.8553	100	DNA transposon
OsIPC01410046	72	218	GAIJIN	1	147	0.9048	100	DNA transposon
OsIPC01040111	130	335	STOWAWAY41_OS	12	229	0.8169	82.58	DNA transposon
OsIPU00000139	768	931	STOWAWAY1_OS	1	149	0.8684	100	DNA transposon
OsIPU00002308	400	555	EXPLORER	3	191	0.8679	90	DNA transposon
OsIPC02090143	265	620	TNR8-21	1	359	0.805	83.88	DNA transposon
OsIPC02090143	704	954	STOWAWAY45_OS	1	266	0.9062	100	DNA transposon
OsIPC11260124	371	630	STOWAWAY41_OS	1	264	0.8137	100	DNA transposon
OsIPU00000143	490	811	OLO24C	1	354	0.8731	99.44	Harbinger
OsIPU00000143	877	1020	GAIJIN	1	147	0.8483	100	DNA transposon
OsIPC02190094	559	851	OLO24C	3	290	0.8229	80.9	Harbinger
OsIPC02080013	108	296	WANDERER	1	190	0.7989	81.9	DNA transposon
OsIPC02070255	669	905	TREP215	1	239	0.8828	100	DNA transposon
OsIPC02250221	1	433	OSTONOR1_LTR	73	485	0.818	85.15	Copia
OsIPC02260090	262	571	OLO24B	8	334	0.8435	97.61	Harbinger
OsIPC02190121	193	444	STOWAWAY14_OS	4	258	0.8858	98.84	DNA transposon
OsIPC02350114	1064	1165	TREP219	2	104	0.9029	99.04	DNA transposon
OsIPC02350114	1397	1546	STOWAWAY1_OS	1	149	0.8067	100	DNA transposon
OsIPC02350114	2434	2559	STOWAWAY47_OS	1	148	0.791	100	DNA transposon
OsIPC02350114	3135	3332	OSTE23	1	193	0.7839	100	DNA transposon
OsIPC02350114	7906	8021	ZM13-1_OS	1	137	0.8376	98.56	DNA transposon
OsIPC02350114	8808	8949	GAIJIN	3	144	0.9085	96.6	DNA transposon
OsIPC02070177	37	257	STOWAWAY13_OS	15	251	0.7051	94.42	DNA transposon
OsIPC02070177	521	764	DITTO	1	244	0.8484	100	Harbinger
OsIPC02170036	293	969	BAJIELTR	1	733	0.8026	100	LTR Retrotransposon
OsIPC08170178	238	675	TNR8-21	4	428	0.7646	99.3	DNA transposon
OsIPC04030118	42	254	EXPLORER	4	206	0.8725	96.67	DNA transposon
OsIPC04030118	401	592	CASINE	1	153	0.8553	87.93	SINE
OsIPC04030118	986	1184	EXPLORER	18	206	0.8211	90	DNA transposon
OsIPU00000153	544	804	STOWAWAY14_OS	2	254	0.7969	98.06	DNA transposon
OsIPC02210083	633	891	SUSU	20	275	0.9031	91.76	Harbinger
OsIPC03170065	40	165	p-SINE1_OS	19	143	0.8651	80.65	SINE
OsIPC02070112	591	718	STOWAWAY47_OS	1	148	0.7692	100	DNA transposon
OsIPC11160025	395	546	STOWAWAY1_OS	1	149	0.9267	100	DNA transposon
OsIPC11160025	6906	7157	DITTO3	1	260	0.8438	100	Harbinger
OsIPC02250370	674	875	WANDERER	34	231	0.7921	85.34	DNA transposon
OsIPC02250370	913	1055	STOWAWAY1_OS	1	149	0.8836	100	DNA transposon
OsIPU00000155	811	952	GAIJIN	3	144	0.9085	96.6	DNA transposon
OsIPC02260036	571	823	OLO24C	16	349	0.8301	93.82	Harbinger
OsIPC10020176	855	1064	STOWAWAY51_OS	4	212	0.9	84.96	DNA transposon
OsIPC10050204	980	1330	RIREX_LTR	1	356	0.9133	80.73	Gypsy
OsIPU00000156	311	613	COPI1_LTR	1	308	0.9112	100	Copia
OsIPU00000156	815	1093	F770	1	284	0.9393	100	Harbinger
OsIPC02360023	61	315	STOWAWAY41_OS	6	253	0.8048	93.94	DNA transposon
OsIPC02250030	19	893	Atlantys-2-LTR_OS	131	984	0.7587	86.79	Gypsy
OsIPC02250030	9435	10440	Atlantys-2-LTR_OS	1	984	0.7538	100	Gypsy
OsIPU00000159	406	530	STOWAWAY15_OS	8	140	0.7308	91.72	DNA transposon
OsIPC02050058	334	670	STOLA	24	367	0.8824	93.22	Harbinger
OsIPC02050058	1014	1157	GAIJIN	1	145	0.8356	98.64	DNA transposon
OsIPC02250267	57	261	STOWAWAY9_OS	1	211	0.8134	89.79	DNA transposon
OsIPC02070042	551	747	EXPLORER	3	205	0.8325	96.67	DNA transposon
OsIPC11210196	373	609	STOWAWAY44_OS	1	239	0.8452	99.58	DNA transposon
OsIPC04010108	597	836	STOWAWAY8_OS	1	240	0.8921	92.66	DNA transposon
OsIPC02070079	1294	1407	STOWAWAY1_OS	1	149	0.8898	100	DNA transposon
OsIPC01400017	82	311	STOWAWAY2_OS	1	250	0.8159	100	DNA transposon
OsIPU00000160	283	773	DS-RICE3N	1	525	0.9152	100	hAT
OsIPC02240091	417	633	TYPEM	1	225	0.8767	99.12	DNA transposon
OsIPC10050013	709	1109	TNR8-21	14	428	0.835	96.96	DNA transposon
OsIPC05260021	426	688	INDITTO	1	263	0.9468	100	Harbinger
OsIPC02070131	1072	1302	STOWAWAY41_OS	12	258	0.8059	93.56	DNA transposon
OsIPC02280015	422	561	GAIJIN	1	147	0.8803	100	DNA transposon
OsIPC02250266	1413	1609	STOWAWAY9_OS	5	197	0.8325	82.13	DNA transposon
OsIPC04160011	125	793	GYPSY1-LTR_OS	1	653	0.8943	100	Gypsy
OsIPC08190097	1186	1419	STOWAWAY2_OS	1	250	0.8436	100	DNA transposon
OsIPC02170055	295	963	GYPSY1-LTR_OS	1	653	0.8705	100	Gypsy
OsIPC02200051	641	897	SUSU	20	279	0.9189	93.19	Harbinger
OsIPC02200051	1065	1301	WANDERER	2	232	0.7532	99.57	DNA transposon
OsIPC02250055	590	952	TYPEU1	9	372	0.8874	95.79	DNA transposon
OsIPU00002316	147	434	F770	1	284	0.7724	100	Harbinger
OsIPU00002316	1183	1357	STOWAWAY47_OS	1	146	0.729	98.65	DNA transposon
OsIPC01180072	400	533	OSTE19	1	162	0.8143	100	DNA transposon
OsIPC01180072	757	1350	SZ-7_LTR	5	582	0.799	99.31	Gypsy
OsIPC02200049	751	970	STOWAWAY18_OS	1	208	0.8037	96.3	DNA transposon
OsIPC02110048	93	317	STOWAWAY2_OS	1	246	0.8376	98.4	DNA transposon
OsIPC02110048	1262	1579	OLO24C	21	355	0.8796	94.1	Harbinger
OsIPC02340014	13	357	MUDRN4_OS	4	332	0.9134	99.1	MuDR
OsIPC02340014	783	1123	MUDRN4_OS	1	332	0.9194	100	MuDR
OsIPC03330001	1381	1567	DITTO	46	244	0.9101	81.56	Harbinger
OsIPC10050016	604	830	STOWAWAY43_OS	1	233	0.8603	100	DNA transposon
OsIPC02070141	1024	1253	STOWAWAY10_OS	1	238	0.8077	91.89	DNA transposon
OsIPC02100109	250	1659	SZ-44LTR	1	1408	0.8053	100	LTR Retrotransposon
OsIPC02070130	63	292	STOWAWAY21_OS	1	227	0.8534	93.42	DNA transposon
OsIPC02070130	1246	1492	STOWAWAY13_OS	7	251	0.83	97.61	DNA transposon
OsIPC02070130	1493	1714	STOWAWAY44_OS	10	240	0.8722	96.25	DNA transposon
OsIPC02260041	1147	1341	WANDERER	34	232	0.7525	85.78	DNA transposon
OsIPC06020063	6650	7778	ATLANTYS-LTR_OS	215	1495	0.7133	84.95	Gypsy
OsIPC06020063	13187	14295	ATLANTYS-LTR_OS	254	1495	0.6987	82.36	Gypsy
OsIPC02360036	1060	1281	STOWAWAY9_OS	1	222	0.9196	94.47	DNA transposon
OsIPC02360036	1656	1992	OLO24C	2	349	0.8169	97.75	Harbinger
OsIPC02110046	804	1128	HEARTBLEEDING	12	326	0.8581	96.63	Harbinger
OsIPC02180104	1210	1299	TREP219	1	104	0.8925	100	DNA transposon
OsIPC02290014	674	890	WANDERER	1	232	0.7304	100	DNA transposon
OsIPC02290014	1246	1456	COWARD	1	200	0.839	100	Harbinger
OsIPC02290014	1508	1702	TREP215	1	195	0.8923	81.59	DNA transposon
OsIPC02220019	717	977	STOWAWAY41_OS	1	264	0.8441	100	DNA transposon
OsIPC02220019	1726	1848	SINE1R5_OS	1	120	0.8607	99.17	SINE1/7SL
OsIPC09030010	109	1354	ATLANTYS-LTR_OS	268	1508	0.8075	82.29	Gypsy
OsIPC02100119	592	759	EXPLORER	32	207	0.7733	83.81	DNA transposon
OsIPC02070227	5597	5830	KIDDOD	40	279	0.7511	86.02	Harbinger
OsIPC02070227	6622	6785	STOWAWAY43_OS	1	196	0.7759	84.12	DNA transposon
OsIPC02070227	8504	9061	CLOUD-2	2	594	0.7738	83.4	MuDR
OsIPC02070227	11948	12335	OSTE9	3	420	0.9107	99.29	DNA transposon
OsIPC02070227	16816	17463	LTR10_OS	1	608	0.9282	100	DNA transposon
OsIPC02070227	17507	17696	STOWAWAY50_OS	1	174	0.8466	100	DNA transposon
OsIPC02070227	19398	19603	F569	8	224	0.7647	95.18	Harbinger
OsIPC04170126	897	1076	STOWAWAY2_OS	31	235	0.7368	82	DNA transposon
OsIPC04170126	1703	1935	STOWAWAY44_OS	2	240	0.8432	99.58	DNA transposon
OsIPC07080060	1217	1368	STOWAWAY47_OS	1	148	0.7667	100	DNA transposon
OsIPC02030051	1378	1624	STOWAWAY41_OS	1	264	0.8247	100	DNA transposon
OsIPC11260142	1	322	SINE03_OS	1	323	0.8889	89.72	SINE
OsIPC11260142	748	1049	SINE03_OS	15	357	0.8827	95.28	SINE
OsIPC10020087	1423	2271	SZ-42LTR	75	958	0.8902	92.28	Gypsy
OsIPC02130051	140	343	WANDERER	1	195	0.8267	84.05	DNA transposon
OsIPC02250273	1516	1956	RIREX_LTR	1	441	0.9233	100	Gypsy
OsIPC04130030	696	1903	COPIA1-LTR_OS	1	1214	0.8473	100	Copia
OsIPC02220098	1291	1624	MDM1	2	326	0.7174	99.69	MuDR
OsIPC02050029	832	1009	F118	2	179	0.8876	99.44	hAT
OsIPC02190076	1196	1373	EXPLORER	32	209	0.76	84.76	DNA transposon
OsIPC02190076	1620	1878	STOWAWAY41_OS	1	264	0.7681	100	DNA transposon
OsIPC08020070	95	235	TELIA	1	141	0.9078	100	DNA transposon
OsIPC08020070	534	681	GAIJIN	1	147	0.8919	100	DNA transposon
OsIPC02250260	63	343	KIDDOB	1	279	0.7359	99.64	Harbinger
OsIPC02250260	739	943	STOWAWAY9_OS	1	201	0.8146	85.53	DNA transposon
OsIPC02090136	437	583	STOWAWAY47_OS	1	148	0.7703	100	DNA transposon
OsIPC02090136	1470	1724	STOWAWAY41_OS	3	264	0.8417	99.24	DNA transposon
OsIPC06150038	113	389	NDNA1TNA_OS	1	283	0.7643	84.73	Harbinger
OsIPC05060007	1322	1459	GAIJIN	7	143	0.8841	93.2	DNA transposon
OsIPC05060007	1912	2062	F804	12	156	0.7619	85.29	DNA transposon
OsIPC05060007	2139	2375	TREP215	8	239	0.8718	97.07	DNA transposon
OsIPC11210235	1848	2190	SINE03_OS	5	359	0.9014	98.61	SINE
OsIPC11210235	2256	2409	STOWAWAY50_OS	1	174	0.8141	100	DNA transposon
OsIPC04180200	1770	2209	MERMITE18A	87	526	0.7488	82.71	DNA transposon
OsIPC02230040	1513	1841	CASTAWAY	1	333	0.7688	91.48	Harbinger
OsIPC02110056	2206	2508	OLO24	29	339	0.899	90.14	Harbinger
OsIPC02050044	517	828	TRC1	2	299	0.8027	97.39	Harbinger
OsIPC02050004	2060	2315	DITTO3	1	260	0.8594	100	Harbinger
OsIPC02050004	2319	2518	WANDERER	34	232	0.791	85.78	DNA transposon
OsIPC02360027	354	686	OLO24	6	344	0.8201	98.26	Harbinger
OsIPC02180102	2390	2537	OSCOPIA2_LTR	1	151	0.78	93.21	Copia
OsIPC11260156	60	296	DITTO	1	237	0.8571	97.13	Harbinger
OsIPC11260156	705	1062	CASTAWAY	1	364	0.7928	100	Harbinger
OsIPC11260156	1198	1509	OLO24C	1	332	0.8571	93.26	Harbinger
OsIPC11260156	2061	2288	DITTO	1	244	0.8788	100	Harbinger
OsIPC04240030	1340	1556	EXPLORER	2	210	0.8396	99.52	DNA transposon
OsIPC04240030	1799	2000	TYPEM	5	220	0.7095	95.15	DNA transposon
OsIPC11210223	566	895	OLO24B	6	335	0.8394	98.51	Harbinger
OsIPC11210223	1043	1381	OLO24B	7	335	0.822	98.21	Harbinger
OsIPC11210223	1596	1937	OLO24C	1	355	0.8931	99.72	Harbinger
OsIPC11210223	1980	2239	FOCUS	2	257	0.7148	99.61	Harbinger
OsIPC01170109	1181	2465	SZ-37_LTR	1	1317	0.8631	83.09	LTR Retrotransposon
OsIPC02190051	1783	2101	TNR8-21	63	424	0.7463	84.58	DNA transposon
OsIPU00000179	28	332	AMYLTP	62	379	0.7082	83.03	DNA transposon
OsIPU00000179	510	655	CASINE	9	154	0.8311	83.91	SINE
OsIPC02030001	2605	2848	DITTO	1	244	0.8238	100	Harbinger
OsIPC07190078	1992	2668	BAJIELTR	1	733	0.8487	100	LTR Retrotransposon
OsIPC02110029	2107	2438	NDNA2TNA_OS	5	346	0.8244	98.84	Harbinger
OsIPC02090141	1145	1273	TNR2A	2	134	0.8409	87.5	DNA transposon
OsIPC02090141	1666	1829	WANDERER	28	232	0.8012	88.36	DNA transposon
OsIPC02180050	1663	1885	COWARD-3	1	217	0.7752	98.19	Harbinger
OsIPC02170039	285	509	STOWAWAY32_OS	1	247	0.7719	94.64	DNA transposon
OsIPC02170039	865	1098	STOWAWAY2_OS	1	250	0.8361	100	DNA transposon
OsIPC02170039	2048	2226	F118	1	179	0.8722	100	hAT
OsIPC02170039	2669	2907	TREP215	1	239	0.8577	100	DNA transposon
OsIPC02250158	1316	1460	UNIQUE	2	157	0.911	98.73	DNA transposon
OsIPC02250158	2025	2358	OLO24C	12	356	0.8639	96.91	Harbinger
OsIPC02250040	2130	2290	EXPLORER	8	179	0.9057	81.9	DNA transposon
OsIPC02070247	998	1191	WANDERER	34	232	0.809	85.78	DNA transposon
OsIPC02260069	2029	2180	STOWAWAY46_OS	1	141	0.7305	91.56	DNA transposon
OsIPC02260069	2446	2595	STOWAWAY46_OS	1	154	0.7881	100	DNA transposon
OsIPC09020024	590	1058	RETROSOR2_LTR	44	516	0.7548	91.67	Gypsy
OsIPC07270040	925	1121	EXPLORER	1	197	0.8636	93.81	DNA transposon
OsIPC07270040	2474	2620	GAIJIN	2	146	0.8503	98.64	DNA transposon
OsIPU00002320	544	979	RIREX_LTR	1	441	0.9118	100	Gypsy
OsIPC11280271	13	366	STOWAWAY11_OS	1	292	0.9354	100	DNA transposon
OsIPC11130024	385	1641	SZ-66LTR	1	1223	0.7226	100	LTR Retrotransposon
OsIPC11130024	2911	3049	OSCOPIA2_LTR	8	139	0.7293	81.48	Copia
OsIPC07170106	1245	1482	STOWAWAY44_OS	1	240	0.9	100	DNA transposon
OsIPC07170106	1484	2618	CACTA-P	1	1026	0.7106	89.22	EnSpm
OsIPC02070038	281	967	DS-RICE4N	1	715	0.8886	100	hAT
OsIPC02070038	2453	2598	STOWAWAY47_OS	1	148	0.7383	100	DNA transposon
OsIPC01150233	735	858	STOWAWAY1_OS	1	149	0.9444	100	DNA transposon
OsIPC01150233	1373	1718	OLO24C	1	355	0.8657	99.72	Harbinger
OsIPU00000184	500	748	STOWAWAY9_OS	1	234	0.8828	99.57	DNA transposon
OsIPC05010003	3475	3665	STOWAWAY2_OS	45	248	0.8	81.6	DNA transposon
OsIPC08180233	402	549	STOWAWAY1_OS	1	149	0.8792	100	DNA transposon
OsIPC02190013	983	1313	OLO24	6	339	0.9129	96.81	Harbinger
OsIPC02250336	1313	1577	WUJI	1	256	0.8256	99.61	Harbinger
OsIPC02250336	2379	3060	SZ-22_LTR	2	768	0.8261	99.87	Gypsy
OsIPC02350044	2495	2749	STOWAWAY41_OS	1	264	0.8566	100	DNA transposon
OsIPC02350044	2767	3021	DITAILA	5	257	0.7913	98.44	Harbinger
OsIPC10090003	3144	3340	WANDERER	34	232	0.7839	85.78	DNA transposon
OsIPC10090003	3405	3568	ZM13-1_OS	1	126	0.8923	90.65	DNA transposon
OsIPC08160018	291	522	STOWAWAY43_OS	1	233	0.8712	100	DNA transposon
OsIPC04140114	1726	2039	MUDRN4_OS	12	332	0.8994	96.69	MuDR
OsIPC02040001	96	224	GAIJIN	1	147	0.9091	100	DNA transposon
OsIPC02040001	3526	3769	DITTO	1	244	0.9139	100	Harbinger
OsIPC02040001	3980	4318	OLO24	7	345	0.9471	98.26	Harbinger
OsIPC02040001	4319	4656	OLO24	1	337	0.9176	97.68	Harbinger
OsIPC04010117	474	810	OLO24	1	344	0.9006	99.71	Harbinger
OsIPC04010117	964	1303	OLO24C	2	356	0.8983	99.72	Harbinger
OsIPC10050249	2675	4215	ATLANTYS-LTR_OS	1	1508	0.7513	100	Gypsy
OsIPC12180042	2922	4615	RPO_OS	232	1918	0.8599	84.69	Repetitive element
OsIPC02110023	120	305	STOWAWAY1_OS	2	149	0.8889	99.33	DNA transposon
OsIPC11280245	2881	3560	MUDRN2_OS	31	756	0.7521	96.03	MuDR
OsIPC02060055	79	436	TYPEU1	1	380	0.8981	100	DNA transposon
OsIPU00002326	325	487	STOWAWAY1_OS	1	149	0.9276	100	DNA transposon
OsIPC02080136	123	267	GAIJIN	1	145	0.8483	98.64	DNA transposon
OsIPC03020055	91	351	INDITTO	1	262	0.8969	99.62	Harbinger
OsIPC02260082	259	471	DITTO	17	234	0.7972	89.34	Harbinger
OsIPU00002328	97	453	CASTAWAY	4	363	0.8579	98.9	Harbinger
OsIPC11110038	96	422	STOWAWAY14_OS	4	258	0.8833	98.84	DNA transposon
OsIPC07290043	63	323	ID-3	1	287	0.7409	99.31	DNA transposon
OsIPC02330028	208	339	GAIJIN	3	130	0.8682	87.07	DNA transposon
OsIPC02330028	343	485	GAIJIN	6	147	0.8531	96.6	DNA transposon
OsIPC11210159	4	444	RIREX_LTR	1	441	0.7244	100	Gypsy
OsIPC02350026	225	461	TREP215	1	239	0.8243	100	DNA transposon
OsIPC02030016	102	211	DEBOAT	1	110	0.8393	100	hAT
OsIPU00000191	424	531	STOWAWAY1_OS	5	125	0.8818	81.21	DNA transposon
OsIPC02220031	300	457	STOWAWAY47_OS	1	148	0.732	100	DNA transposon
OsIPC02050011	279	410	STOWAWAY1_OS	1	149	0.9481	100	DNA transposon
OsIPC02120079	1589	1825	WANDERER	1	226	0.7895	97.41	DNA transposon
OsIPC02120079	2611	3912	MERMITE	11	1392	0.695	98.64	DNA transposon
OsIPC02350017	87	303	DITTO	28	244	0.871	88.93	Harbinger
OsIPC02350017	304	504	TYPEM	2	218	0.8261	95.59	DNA transposon
OsIPC02070041	260	528	SINE03_OS	2	356	0.8759	98.61	SINE
OsIPU00000194	99	226	GAIJIN	2	144	0.8516	97.28	DNA transposon
OsIPC04320035	254	510	TYPEH	1	309	0.8821	100	DNA transposon
OsIPU00000196	99	339	WANDERER	1	232	0.7966	100	DNA transposon
OsIPC04050188	80	335	STOWAWAY45_OS	2	266	0.8958	99.62	DNA transposon
OsIPC02220009	2277	2555	NDNA1TNA_OS	42	334	0.7957	87.72	Harbinger
OsIPC02220009	5304	5542	ID-3	30	285	0.7429	88.58	DNA transposon
OsIPC02360068	115	533	STOLA	1	369	0.9274	100	Harbinger
OsIPC02300030	160	403	DITTO	1	244	0.8367	100	Harbinger
OsIPC04140027	1174	1424	STOWAWAY41_OS	1	264	0.8276	100	DNA transposon
OsIPC02070022	14	139	OSTE19	8	159	0.8372	93.83	DNA transposon
OsIPC02060053	26	359	SINE03_OS	1	357	0.875	99.17	SINE
OsIPU00000204	17	273	WANDERER	1	232	0.8033	100	DNA transposon
OsIPC02030010	116	359	DITTO	1	244	0.8286	100	Harbinger
OsIPC02320027	332	523	TREP215	1	193	0.8601	80.75	DNA transposon
OsIPC02030041	277	497	STOWAWAY9_OS	1	222	0.84	94.47	DNA transposon
OsIPC02210078	101	229	GAIJIN	7	147	0.797	95.92	DNA transposon
OsIPC02210078	4296	4553	STOWAWAY41_OS	1	264	0.8168	100	DNA transposon
OsIPC02070162	511	734	STOWAWAY48_OS	32	261	0.8026	88.12	DNA transposon
OsIPC02070162	1113	1221	SINE1OS	14	118	0.7727	82.68	SINE1/7SL
OsIPU00000211	514	608	ZM13-2_OS	1	95	0.8947	87.96	DNA transposon
OsIPC02020015	424	573	EXPLORER	35	207	0.7722	82.38	DNA transposon
OsIPC02190057	42	161	STOWAWAY1_OS	1	149	0.9268	100	DNA transposon
OsIPC02180106	5777	6084	SINE03_OS	45	358	0.8971	87.22	SINE
OsIPC02260054	61	277	YOUREN	1	261	0.9395	91.26	Harbinger
OsIPU00000214	50	483	RIREX_LTR	1	441	0.8977	100	Gypsy
OsIPU00000215	256	510	STOWAWAY41_OS	1	264	0.8046	100	DNA transposon
OsIPU00000216	137	281	GAIJIN	2	147	0.8767	99.32	DNA transposon
OsIPC02250023	313	626	SINE03_OS	39	348	0.8914	86.11	SINE
OsIPC02210010	96	303	STOWAWAY2_OS	5	237	0.8128	93.2	DNA transposon
OsIPC02120045	172	509	OLO24	7	344	0.8944	97.97	Harbinger
OsIPC02180108	4957	6531	RPO_OS	127	1918	0.7441	89.96	Repetitive element
OsIPC02280021	96	220	TREP220	1	109	0.7788	100	DNA transposon
OsIPC02280021	236	472	STOWAWAY44_OS	1	240	0.8285	100	DNA transposon
OsIPC02350085	66	567	CLOUD-7	1	495	0.835	100	MuDR
OsIPC11280302	442	606	STOWAWAY1_OS	5	149	0.898	97.32	DNA transposon
OsIPU00000223	103	276	TYPEM	1	182	0.7389	80.18	DNA transposon
OsIPC02190014	110	332	STOWAWAY9_OS	2	222	0.87	94.04	DNA transposon
OsIPC02270028	1705	2432	OSTE17	1	734	0.7541	100	DNA transposon
OsIPC02270028	2600	2895	OLO24	45	335	0.8469	84.35	Harbinger
OsIPC02270028	2898	3140	STOWAWAY51_OS	1	246	0.8745	100	DNA transposon
OsIPC02270028	6508	6761	DITTO	1	244	0.8866	100	Harbinger
OsIPU00000225	283	422	STOWAWAY47_OS	1	148	0.7619	100	DNA transposon
OsIPC02060019	276	628	SINE03_OS	1	358	0.8559	99.44	SINE
OsIPC02180107	155	284	STOWAWAY47_OS	12	148	0.7333	92.57	DNA transposon
OsIPC02250111	392	589	TOURIST-XV	42	239	0.735	82.85	DNA transposon
OsIPC02070142	95	327	STOWAWAY21_OS	1	243	0.8487	100	DNA transposon
OsIPC04030047	692	828	TNR2	2	157	0.8571	99.36	DNA transposon
OsIPC02040007	153	391	TREP215	1	239	0.8703	100	DNA transposon
OsIPC02180057	1281	1473	STOWAWAY2_OS	45	248	0.806	81.6	DNA transposon
OsIPC02180057	5039	5474	RIREX_LTR	1	430	0.7477	97.51	Gypsy
OsIPC02180057	6245	6573	OLO24C	1	355	0.8982	99.72	Harbinger
OsIPC02180057	6580	6904	OLO24B	6	335	0.8511	98.51	Harbinger
OsIPU00002345	83	385	CASTAWAY	1	364	0.7391	100	Harbinger
OsIPC06150045	1456	1673	COWARD-3	3	216	0.8028	96.83	Harbinger
OsIPC06150045	5270	5421	STOWAWAY47_OS	1	148	0.8389	100	DNA transposon
OsIPC02300004	48	258	WANDERER	1	211	0.816	90.95	DNA transposon
OsIPC02170002	464	659	DITTO	1	196	0.8878	80.33	Harbinger
OsIPC02250066	544	702	STOWAWAY47_OS	1	148	0.7697	100	DNA transposon
OsIPC02220101	140	1175	CACTA-I	130	1124	0.7183	88.52	EnSpm
OsIPC02220101	1769	3099	SZ-44LTR	1	1408	0.7689	100	LTR Retrotransposon
OsIPC02220101	4248	5082	Atlantys-2-LTR_OS	173	982	0.7221	82.32	Gypsy
OsIPU00002347	37	567	DS-RICE3N	1	522	0.9184	99.43	hAT
OsIPC06130054	61	437	TYPEU1	1	380	0.8947	100	DNA transposon
OsIPU00000241	644	770	F569	1	202	0.8235	88.6	Harbinger
OsIPC02100019	151	470	NDNA2TNA_OS	1	327	0.8073	94.51	Harbinger
OsIPC02100019	471	778	NDNA1TNA_OS	47	334	0.8601	86.23	Harbinger
OsIPC12250027	69	369	OLO24B	6	299	0.8106	87.76	Harbinger
OsIPC08080047	375	646	SINE9_OS	13	293	0.72	95.9	SINE
OsIPC08080047	685	879	WANDERER	38	232	0.803	84.05	DNA transposon
OsIPC08080047	1258	1504	STOWAWAY11_OS	48	292	0.878	83.9	DNA transposon
OsIPC08080047	1986	2484	THRIA	10	531	0.8703	97.75	hAT
OsIPC08080047	2944	3091	STOWAWAY47_OS	7	141	0.7407	91.22	DNA transposon
OsIPC08080047	3158	3398	STOWAWAY35_OS	1	248	0.7878	100	DNA transposon
OsIPC08080047	6410	6597	EXPLORER	22	210	0.7947	90	DNA transposon
OsIPC08080047	7369	7549	TYPEM	42	226	0.9076	81.5	DNA transposon
OsIPU00000245	35	265	STOWAWAY2_OS	1	247	0.8083	98.8	DNA transposon
OsIPC02180017	1492	1720	STOWAWAY13_OS	1	251	0.8017	100	DNA transposon
OsIPC02180017	2291	2514	TNR1	3	230	0.8855	96.2	DNA transposon
OsIPC02180017	2518	3187	BAJIELTR	2	733	0.783	99.86	LTR Retrotransposon
OsIPC11270032	34	264	STOWAWAY2_OS	2	250	0.8264	99.6	DNA transposon
OsIPC02300024	458	661	TOURIST-XI	21	219	0.86	90.87	DNA transposon
OsIPC01300087	421	753	OLO24	6	338	0.8601	96.52	Harbinger
OsIPC11270097	5784	5990	F569	1	224	0.7892	98.25	Harbinger
OsIPC01120023	151	505	TYPEH	1	305	0.848	98.71	DNA transposon
OsIPC02190043	5794	5967	OSTE23	14	191	0.7898	92.23	DNA transposon
OsIPC01040109	306	596	OLO24C	51	354	0.8759	85.39	Harbinger
OsIPC02070299	200	340	GAIJIN	1	138	0.8571	93.88	DNA transposon
OsIPC02340027	431	761	OLO24	6	338	0.8593	96.52	Harbinger
OsIPC01010038	100	439	OLO24	1	345	0.8947	100	Harbinger
OsIPC02120022	426	719	F524	1	251	0.9105	86.25	SINE
OsIPU00000254	71	200	STOWAWAY1_OS	7	149	0.797	95.97	DNA transposon
OsIPC02250320	93	362	CENTRE	1	276	0.7418	98.57	Harbinger
OsIPC07220297	107	339	STOWAWAY43_OS	1	233	0.8213	100	DNA transposon
OsIPC02260088	81	334	DITTO	1	244	0.8821	100	Harbinger
OsIPC02250043	662	852	EXPLORER	7	186	0.7418	85.71	DNA transposon
OsIPC11210062	436	773	OLO24B	7	335	0.8185	98.21	Harbinger
OsIPC11230020	3097	3333	STOWAWAY21_OS	1	243	0.9498	100	DNA transposon
OsIPC11230020	7389	7626	WANDERER	1	232	0.8128	100	DNA transposon
OsIPC05060066	239	430	TREP215	29	233	0.8333	85.77	DNA transposon
OsIPU00000259	7	318	OLO24C	1	332	0.8571	93.26	Harbinger
OsIPC01150283	289	524	STOWAWAY21_OS	1	243	0.9118	100	DNA transposon
OsIPC04010121	251	525	TOURIST-XIII	4	281	0.8777	80.58	DNA transposon
OsIPC04010121	1031	1250	TREP215	1	239	0.8899	100	DNA transposon
OsIPC04010121	1460	1605	GAIJIN	2	147	0.8188	99.32	DNA transposon
OsIPC04010121	2359	2597	TREP215	1	239	0.9331	100	DNA transposon
OsIPC04010121	3586	4168	SZ-7_LTR	1	582	0.8116	100	Gypsy
OsIPC04010121	8852	9068	STOWAWAY43_OS	16	233	0.8676	93.56	DNA transposon
OsIPC12080068	4245	4392	F804	2	144	0.863	84.12	DNA transposon
OsIPC11270010	203	345	GAIJIN	1	145	0.8828	98.64	DNA transposon
OsIPC02230052	74	218	STOWAWAY46_OS	1	154	0.8243	100	DNA transposon
OsIPC02230052	703	930	STOWAWAY44_OS	1	240	0.8609	100	DNA transposon
OsIPC02260023	542	974	OSTONOR1_LTR	34	457	0.8548	87.42	Copia
OsIPC09060059	460	979	SZ-33LTR	1	533	0.8279	92.7	LTR Retrotransposon
OsIPU00000269	687	878	DELAY	6	226	0.8608	97.79	hAT
OsIPC10070072	337	661	NDNA1TNA_OS	5	319	0.8644	94.31	Harbinger
OsIPC10070072	662	913	OLO24A	3	254	0.7598	92.31	Harbinger
OsIPC02350023	18	148	UNIQUE	27	158	0.8561	83.54	DNA transposon
OsIPC02350023	175	449	CASTAWAY-3	7	314	0.7071	98.09	DNA transposon
OsIPC02350023	455	613	STOWAWAY50_OS	7	174	0.6933	96.55	DNA transposon
OsIPC02180015	417	660	DITTO	1	244	0.877	100	Harbinger
OsIPC03130019	240	479	STOWAWAY44_OS	1	240	0.8644	100	DNA transposon
OsIPC03230108	504	1358	MUDRN2_OS	1	732	0.8092	96.83	MuDR
OsIPC03230108	4565	5503	OSTE33	2	1012	0.766	99.9	DNA transposon
OsIPC01060003	553	888	NDNA1TNA_OS	25	334	0.836	92.81	Harbinger
OsIPC01130134	326	459	OSTE19	1	162	0.7609	100	DNA transposon
OsIPC06010041	92	411	OLO24B	6	328	0.8235	96.42	Harbinger
OsIPC03230110	1	472	CLOUD-6	49	508	0.7968	90.55	MuDR
OsIPC03280002	55	1060	CACTA-M	1	1129	0.7279	100	EnSpm
OsIPC11240123	608	849	STOWAWAY51_OS	4	246	0.8724	98.78	DNA transposon
OsIPC11100013	853	998	GAIJIN	2	147	0.8243	99.32	DNA transposon
OsIPC09160084	378	550	STOWAWAY1_OS	1	149	0.9079	100	DNA transposon
OsIPC03160114	498	618	STOWAWAY46_OS	18	151	0.7967	87.01	DNA transposon
OsIPC04320042	159	504	CASTAWAY	2	357	0.8357	97.8	Harbinger
OsIPC11270077	270	550	STOWAWAY11_OS	1	292	0.8728	100	DNA transposon
OsIPC03090015	2055	2318	STOWAWAY48_OS	1	261	0.8479	100	DNA transposon
OsIPC03090015	10300	10445	GAIJIN	1	147	0.8581	100	DNA transposon
OsIPC03350044	26	184	COWARD	25	200	0.8037	88	Harbinger
OsIPC04080055	262	377	STOWAWAY46_OS	18	154	0.8083	88.96	DNA transposon
OsIPC04080055	379	608	DITTO	1	244	0.9056	100	Harbinger
OsIPC03170099	1625	2969	SZ-44LTR	1	1408	0.937	100	LTR Retrotransposon
OsIPC03170099	3091	3283	STOWAWAY2_OS	39	241	0.7121	81.2	DNA transposon
OsIPC03170099	3736	3968	STOWAWAY20_OS	1	231	0.8621	83.09	DNA transposon
OsIPC03170099	7371	7517	STOWAWAY47_OS	1	148	0.7987	100	DNA transposon
OsIPC03170099	8218	9408	COPIA1-LTR_OS	1	1191	0.8562	98.11	Copia
OsIPC03170099	10985	11243	STOWAWAY10_OS	1	259	0.9112	100	DNA transposon
OsIPC03250037	254	579	DNAUN1_OS	1	336	0.7224	82.35	DNA transposon
OsIPC03170051	221	689	RETROSOR2_LTR	44	514	0.7442	91.28	Gypsy
OsIPU00000282	185	512	TYPEU1	22	372	0.7952	92.37	DNA transposon
OsIPC08180252	212	633	TEOS1	35	475	0.9012	92.65	DNA transposon
OsIPC08180252	657	894	STOWAWAY44_OS	1	240	0.8583	100	DNA transposon
OsIPC08220037	1	914	RETRO2_LTR	1	899	0.8803	82.33	Gypsy
OsIPC03150082	338	457	TNR2A	3	152	0.8943	98.68	DNA transposon
OsIPC04320118	1036	1257	F569	3	224	0.843	97.37	Harbinger
OsIPC11240102	674	1255	SZ-7_LTR	3	582	0.7002	99.66	Gypsy
OsIPC11230028	820	1174	SZ-51LTR	75	408	0.7522	80.68	LTR Retrotransposon
OsIPU00002359	500	693	STOWAWAY43_OS	1	233	0.8586	100	DNA transposon
OsIPC08050056	1	102	TREP219	1	103	0.7864	99.04	DNA transposon
OsIPC08180251	333	563	STOWAWAY44_OS	7	240	0.8584	97.5	DNA transposon
OsIPC08180251	584	830	DITTO3	1	250	0.823	96.15	Harbinger
OsIPC08180251	833	1008	TYPEM	22	216	0.8667	85.9	DNA transposon
OsIPU00000289	905	1139	STOWAWAY21_OS	1	242	0.8912	99.59	DNA transposon
OsIPC06240059	4032	4689	GYPSY1-LTR_OS	1	652	0.8421	99.85	Gypsy
OsIPC06240059	6959	7202	DITTO	1	244	0.8816	100	Harbinger
OsIPC06240059	7433	7698	STOWAWAY41_OS	1	257	0.7923	97.35	DNA transposon
OsIPC06240059	9400	9605	STOWAWAY21_OS	6	212	0.7854	85.19	DNA transposon
OsIPC06240059	10416	10542	GAIJIN	10	141	0.9297	89.8	DNA transposon
OsIPC06240059	10795	11466	BAJIELTR	4	733	0.7848	99.59	LTR Retrotransposon
OsIPC01150050	209	1310	SZ-30_LTR	1	1102	0.8453	89.45	LTR Retrotransposon
OsIPC11270139	1	220	STOWAWAY9_OS	17	235	0.8552	93.19	DNA transposon
OsIPC03170024	1169	1389	DITTO-2	1	213	0.8084	90.64	DNA transposon
OsIPC03150016	206	356	OSTE19	8	160	0.7613	94.44	DNA transposon
OsIPC03150016	745	994	STOWAWAY41_OS	12	264	0.7769	95.83	DNA transposon
OsIPC12180176	195	455	INDITTO	1	263	0.916	100	Harbinger
OsIPC12180176	738	1412	DS-RICE4N	3	715	0.883	99.72	hAT
OsIPC03160104	736	983	STOWAWAY34_OS	5	256	0.8413	98.44	DNA transposon
OsIPC06230173	836	1080	STOWAWAY41_OS	1	264	0.7897	100	DNA transposon
OsIPC06230173	1180	1368	TNR1	9	218	0.7411	88.61	DNA transposon
OsIPC01090008	329	1433	RETRO2_LTR	1	1092	0.8698	100	Gypsy
OsIPU00002360	35	230	COWARD-3	1	221	0.8325	100	Harbinger
OsIPU00002360	957	1183	STOWAWAY43_OS	1	233	0.8652	100	DNA transposon
OsIPC03170017	783	1007	WANDERER	1	232	0.8772	100	DNA transposon
OsIPC03210033	1076	1374	OLO24	6	307	0.8904	87.54	Harbinger
OsIPC05290015	659	1304	CRMA1_LTR	1	652	0.9017	88.83	Gypsy
OsIPC03170098	47	259	DELAY	1	226	0.8558	100	hAT
OsIPC03170098	977	1150	STOWAWAY21_OS	1	204	0.7956	83.95	DNA transposon
OsIPC03170098	1172	1396	STOWAWAY36_OS	4	225	0.7557	82.84	DNA transposon
OsIPC03290030	507	740	STOWAWAY2_OS	1	250	0.832	100	DNA transposon
OsIPC01100026	45	303	DITAILA	1	257	0.9346	100	Harbinger
OsIPC03170006	691	947	STOWAWAY36_OS	1	268	0.8649	100	DNA transposon
OsIPC03170006	1019	1276	STOWAWAY17_OS	1	259	0.8958	100	DNA transposon
OsIPC03160054	483	770	TOURIST-XIII	48	326	0.853	80.87	DNA transposon
OsIPC03160054	898	1149	DITTO3	1	249	0.8008	95.77	Harbinger
OsIPC03170113	1206	1462	STOWAWAY17_OS	1	257	0.888	99.23	DNA transposon
OsIPC08170030	104	575	OSTONOR1_LTR	1	485	0.8104	100	Copia
OsIPC08170030	1208	1334	ZM13-1_OS	1	125	0.7266	89.93	DNA transposon
OsIPC11250079	363	530	STOWAWAY50_OS	1	174	0.8613	100	DNA transposon
OsIPC11250079	718	1068	TYPEU2	3	358	0.7927	93.19	DNA transposon
OsIPC11250079	1075	1171	ZM13-2_OS	11	107	0.8763	89.81	DNA transposon
OsIPC03330016	59	396	CASTAWAY	1	364	0.8439	100	Harbinger
OsIPC03140063	978	1347	TYPEU2	3	382	0.7958	99.48	DNA transposon
OsIPC11070168	1388	1534	GAIJIN	1	147	0.9252	100	DNA transposon
OsIPC10030060	1068	1267	COWARD-3	14	221	0.7816	94.12	Harbinger
OsIPC11240054	1593	1875	OLO24	1	276	0.8889	80	Harbinger
OsIPC03150085	579	847	TREP215	1	239	0.9212	100	DNA transposon
OsIPU00000297	1135	1363	TREP215	1	239	0.8966	100	DNA transposon
OsIPC04130060	2706	2925	EXPLORER	1	210	0.8957	100	DNA transposon
OsIPC04130060	3550	3696	GAIJIN	1	147	0.898	100	DNA transposon
OsIPC04130060	9137	9343	WANDERER	1	198	0.8079	85.34	DNA transposon
OsIPC04130060	9897	10096	WANDERER	13	204	0.7897	82.76	DNA transposon
OsIPC04130060	11609	11846	TREP215	1	239	0.8996	100	DNA transposon
OsIPC04130060	14696	14920	WANDERER	18	230	0.7615	91.81	DNA transposon
OsIPC04130060	15409	15549	TELIA	1	140	0.9007	99.29	DNA transposon
OsIPC04130060	18065	18219	STOWAWAY1_OS	2	149	0.9128	99.33	DNA transposon
OsIPC04130060	18364	18585	WANDERER	1	211	0.7972	90.95	DNA transposon
OsIPC04130060	18606	18845	WANDERER	1	232	0.859	100	DNA transposon
OsIPC03180041	63	350	STOWAWAY11_OS	1	288	0.9062	98.63	DNA transposon
OsIPC03180041	1138	1500	AMYLTP	1	380	0.7371	99.22	DNA transposon
OsIPU00002362	541	667	p-SINE1_OS	17	143	0.9291	81.94	SINE
OsIPC11230265	212	1720	ATLANTYS-LTR_OS	1	1508	0.8904	100	Gypsy
OsIPC11240124	1629	1920	STOWAWAY11_OS	1	292	0.9144	100	DNA transposon
OsIPU00000300	1506	1791	DITTO	1	244	0.8745	100	Harbinger
OsIPC03160160	250	495	STOWAWAY13_OS	5	251	0.8704	98.41	DNA transposon
OsIPU00002363	570	723	STOWAWAY47_OS	1	148	0.8212	100	DNA transposon
OsIPC09130004	103	808	BAJIELTR	1	733	0.8801	100	LTR Retrotransposon
OsIPC09130004	1444	1639	F804	2	170	0.9302	99.41	DNA transposon
OsIPC03230146	460	851	ECR	1	394	0.883	100	Harbinger
OsIPC03020024	41	172	STOWAWAY1_OS	1	145	0.7721	97.32	DNA transposon
OsIPC03020024	1909	2097	COWARD-3	1	221	0.8163	100	Harbinger
OsIPC04030065	118	369	STOWAWAY21_OS	1	243	0.8683	100	DNA transposon
OsIPC04030065	1027	1261	STOWAWAY9_OS	4	235	0.8213	98.72	DNA transposon
OsIPC03150009	707	852	GAIJIN	1	144	0.869	97.96	DNA transposon
OsIPC03150009	961	1202	STOWAWAY51_OS	4	246	0.8724	98.78	DNA transposon
OsIPC03150009	1279	1800	XIKE	1	592	0.8679	99.66	DNA transposon
OsIPC03150009	1962	2255	STOWAWAY12_OS	5	312	0.8926	98.72	DNA transposon
OsIPC03230067	1	1215	ATLANTYS-LTR_OS	299	1508	0.7467	80.24	Gypsy
OsIPC08160099	63	318	STOWAWAY13_OS	1	249	0.7992	99.2	DNA transposon
OsIPC04090147	110	407	OLO24C	3	310	0.835	86.52	Harbinger
OsIPC12060088	771	1003	TREP215	6	239	0.8894	97.91	DNA transposon
OsIPC12060088	1051	1290	STOWAWAY2_OS	5	250	0.7623	98.4	DNA transposon
OsIPC12060088	1681	1906	DITTO	19	244	0.8938	92.62	Harbinger
OsIPC12060088	1930	2165	STOWAWAY44_OS	1	240	0.7792	100	DNA transposon
OsIPC03190049	767	884	STOWAWAY50_OS	13	174	0.8739	93.1	DNA transposon
OsIPC03190049	1206	1499	STOLAB	3	312	0.8456	99.36	Harbinger
OsIPC03160041	1087	1284	COWARD-3	1	219	0.8269	99.1	Harbinger
OsIPC03170081	2262	2460	COWARD-3	2	208	0.8079	93.67	Harbinger
OsIPC04060202	1467	1604	OSTE19	7	153	0.8298	90.74	DNA transposon
OsIPC04060202	1835	2024	EXPLORER	1	191	0.7958	90.95	DNA transposon
OsIPC04060202	2303	2542	DITTO	1	244	0.7705	100	Harbinger
OsIPC04020038	1898	2282	SZ-58LTR	1	400	0.7902	99.26	LTR Retrotransposon
OsIPC03270027	1324	1557	STOWAWAY21_OS	1	243	0.8117	100	DNA transposon
OsIPC02140009	693	2139	ATLANTYS-LTR_OS	1	1508	0.9021	100	Gypsy
OsIPC12160056	384	1285	SZ-42LTR	1	902	0.8731	94.15	Gypsy
OsIPC12160056	1335	1543	SZ-28LTR	45	254	0.919	80.15	LTR Retrotransposon
OsIPC03130022	945	1430	CLOUD-4	2	520	0.8527	99.81	MuDR
OsIPU00000304	545	789	SINE9_OS	37	289	0.743	86.35	SINE
OsIPC11180169	1356	2621	ATLANTYS-LTR_OS	236	1508	0.867	84.42	Gypsy
OsIPC01140382	1312	1443	OSTE19	1	162	0.7518	100	DNA transposon
OsIPC12050040	1079	1768	BAJIELTR	1	733	0.7966	100	LTR Retrotransposon
OsIPC12050040	1904	2206	OLO24C	51	353	0.8571	85.11	Harbinger
OsIPC06100153	187	1089	SZ-30_LTR	1	1003	0.8339	81.41	LTR Retrotransposon
OsIPC03140058	164	381	WANDERER	1	211	0.7721	90.95	DNA transposon
OsIPC03140058	473	735	STOWAWAY36_OS	1	264	0.7978	98.51	DNA transposon
OsIPC06230120	762	915	TNR2	2	155	0.8258	98.09	DNA transposon
OsIPC06230120	2515	2648	STOWAWAY1_OS	1	146	0.9111	97.99	DNA transposon
OsIPC11270146	1880	2006	OSTE19	8	159	0.803	93.83	DNA transposon
OsIPC01140439	844	1867	COPIA1-LTR_OS	51	1214	0.8235	95.88	Copia
OsIPC12060073	1099	2206	YIREN	1	899	0.7768	99.34	hAT
OsIPC03230116	1944	2258	STOWAWAY41_OS	44	263	0.8267	83.33	DNA transposon
OsIPC11290064	490	690	STOWAWAY50_OS	1	172	0.8324	98.85	DNA transposon
OsIPC11290064	1925	2124	STOWAWAY42_OS	1	242	0.8341	100	DNA transposon
OsIPC03170112	700	912	DELAY	1	226	0.8651	100	hAT
OsIPC03170112	1623	1835	STOWAWAY21_OS	1	224	0.79	92.18	DNA transposon
OsIPC03170112	1857	2082	STOWAWAY36_OS	4	225	0.7602	82.84	DNA transposon
OsIPC03170112	2181	2361	STOWAWAY43_OS	8	223	0.8	92.7	DNA transposon
OsIPC03170112	2614	2867	FOCUS	2	256	0.702	99.22	Harbinger
OsIPC03170112	2890	3011	STOWAWAY47_OS	1	146	0.768	98.65	DNA transposon
OsIPC03170112	3104	3361	STOWAWAY17_OS	1	259	0.8649	100	DNA transposon
OsIPC12160162	1693	1842	STOWAWAY1_OS	1	149	0.8867	100	DNA transposon
OsIPC12160162	3011	3352	OLO24	1	344	0.8725	99.71	Harbinger
OsIPC11290059	448	624	COWARD	2	193	0.8596	96	Harbinger
OsIPC03190043	2860	3211	SINE03_OS	7	360	0.8814	98.33	SINE
OsIPC03170096	500	721	STOWAWAY21_OS	1	243	0.8333	100	DNA transposon
OsIPC04330015	578	821	DITTO	1	244	0.8612	100	Harbinger
OsIPC04330015	1149	1298	STOWAWAY1_OS	1	149	0.84	100	DNA transposon
OsIPC04330015	1538	1772	STOWAWAY9_OS	1	235	0.8193	100	DNA transposon
OsIPC11280269	860	1120	STOWAWAY48_OS	1	261	0.8544	100	DNA transposon
OsIPC11280269	1409	1613	STOWAWAY34_OS	17	223	0.7586	80.86	DNA transposon
OsIPC11280269	2038	2229	SNAP-OL3	2	189	0.8421	99.47	DNA transposon
OsIPC11280269	3396	3624	STOWAWAY9_OS	1	235	0.8889	100	DNA transposon
OsIPC01140331	3504	3747	DITTO	1	244	0.8898	100	Harbinger
OsIPC12100128	968	1144	EXPLORER	31	208	0.8869	84.76	DNA transposon
OsIPC12100128	1188	1647	RIREX_LTR	1	441	0.7426	100	Gypsy
OsIPC04130122	3619	3754	OSTE19	7	142	0.8162	83.95	DNA transposon
OsIPC03110031	3311	3545	STOWAWAY2_OS	1	250	0.8306	100	DNA transposon
OsIPC03160065	3190	3441	STOWAWAY9_OS	1	235	0.9205	100	DNA transposon
OsIPC03150031	2332	2557	EXPLORER	2	207	0.8469	98.1	DNA transposon
OsIPC03150031	3944	4173	STOWAWAY2_OS	1	250	0.8223	100	DNA transposon
OsIPC03160048	3018	3229	WANDERER	1	213	0.8495	91.81	DNA transposon
OsIPC03150130	1621	1864	DITTO	1	244	0.8607	100	Harbinger
OsIPC02140011	1621	3125	ATLANTYS-LTR_OS	1	1499	0.9023	99.4	Gypsy
OsIPC01150278	234	368	OSTE19	5	162	0.8529	97.53	DNA transposon
OsIPC01150278	480	677	EXPLORER	10	210	0.8643	95.71	DNA transposon
OsIPC01150278	827	960	STOWAWAY50_OS	1	172	0.8768	98.85	DNA transposon
OsIPC11210238	33	164	STOWAWAY1_OS	1	149	0.8647	100	DNA transposon
OsIPC11210238	1588	1823	STOWAWAY9_OS	1	235	0.9198	100	DNA transposon
OsIPC11210238	2540	4298	RPO_OS	234	1992	0.9141	88.3	Repetitive element
OsIPC11220106	1944	2276	NDNA2TNA_OS	5	346	0.8533	98.84	Harbinger
OsIPC11220106	2587	3024	SINE03_OS	1	358	0.8516	99.44	SINE
OsIPC03230100	1225	1432	STOWAWAY43_OS	17	233	0.7659	93.13	DNA transposon
OsIPC03230100	2665	2784	SINE1R5_OS	1	120	0.9083	99.17	SINE1/7SL
OsIPC03150129	309	506	STOWAWAY21_OS	3	207	0.8325	84.36	DNA transposon
OsIPC03290015	75	403	OLO24B	6	327	0.8511	96.12	Harbinger
OsIPC11240065	257	376	GAIJIN	21	147	0.8455	86.39	DNA transposon
OsIPC03170066	56	245	COWARD-3	2	208	0.8265	93.67	Harbinger
OsIPU00002365	97	308	TREP215	28	239	0.9245	88.7	DNA transposon
OsIPC02350028	64	425	CASTAWAY	36	364	0.8163	90.38	Harbinger
OsIPU00000322	231	384	COWARD	25	200	0.8012	88	Harbinger
OsIPC04320005	39	239	WANDERER	34	232	0.7574	85.78	DNA transposon
OsIPC04070058	811	1233	SZ-54C_LTR	1	433	0.8858	99.77	Gypsy
OsIPU00002367	359	562	DITTO	1	204	0.9363	83.61	Harbinger
OsIPC03190064	353	578	DITTO	17	243	0.8502	93.03	Harbinger
OsIPC07020154	195	563	BUHUI	1	375	0.8925	100	Harbinger
OsIPC03180031	293	578	STOWAWAY41_OS	7	262	0.8023	96.97	DNA transposon
OsIPU00000334	262	391	STOWAWAY1_OS	1	149	0.8947	100	DNA transposon
OsIPC03100016	2	316	AMYLTP	33	353	0.7492	83.81	DNA transposon
OsIPC03360026	45	273	STOWAWAY21_OS	6	243	0.7991	97.94	DNA transposon
OsIPU00002370	344	488	TNR2A	3	152	0.9122	98.68	DNA transposon
OsIPC03240080	4845	5532	XIKE	1	594	0.7285	100	DNA transposon
OsIPC03240080	5878	6139	STOWAWAY13_OS	1	251	0.8147	100	DNA transposon
OsIPC03220041	61	305	STOWAWAY48_OS	16	261	0.8577	94.25	DNA transposon
OsIPC09080149	403	624	SINE9_OS	54	293	0.7876	81.91	SINE
OsIPU00000341	74	290	SINE9_OS	4	255	0.8036	86.01	SINE
OsIPC02130094	622	1061	RIRE2_LTR	1	441	0.8427	100	Gypsy
OsIPC04140093	40	529	XIKE	1	483	0.8698	81.31	DNA transposon
OsIPC01120052	4543	4831	OLO24C	51	342	0.8562	82.02	Harbinger
OsIPC03320026	39	273	STOWAWAY9_OS	1	235	0.8602	100	DNA transposon
OsIPC03320026	347	633	OLO24C	51	355	0.8082	85.67	Harbinger
OsIPU00000354	288	517	TREP215	1	239	0.9048	100	DNA transposon
OsIPC11230002	166	385	STOWAWAY44_OS	1	234	0.8297	97.5	DNA transposon
OsIPC11230002	418	673	STOWAWAY41_OS	4	264	0.8231	98.86	DNA transposon
OsIPC11230002	3500	3772	NDNA1TNA_OS	60	329	0.7564	80.84	Harbinger
OsIPC04090001	252	432	SNAP-OL3	5	187	0.8736	96.83	DNA transposon
OsIPC03080026	139	490	MUDRN5_OS	1	374	0.9296	100	MuDR
OsIPC03070006	266	555	STOWAWAY11_OS	2	292	0.9347	99.66	DNA transposon
OsIPC11240071	2070	2427	TYPEU2	3	365	0.7989	95.03	DNA transposon
OsIPC11240071	2428	2520	ZM13-2_OS	14	106	0.914	86.11	DNA transposon
OsIPC11240071	5789	6022	STOWAWAY51_OS	4	241	0.827	96.75	DNA transposon
OsIPC02180091	80	309	STOWAWAY2_OS	1	247	0.8193	98.8	DNA transposon
OsIPU00000358	508	634	TREP220	1	109	0.8261	100	DNA transposon
OsIPU00000359	537	738	TREP215	1	220	0.8829	92.05	DNA transposon
OsIPC03130020	1	321	SINE03_OS	1	347	0.8854	96.39	SINE
OsIPC03130020	361	498	STOWAWAY47_OS	1	139	0.8273	93.92	DNA transposon
OsIPC05200006	138	369	DITAILA	1	230	0.9138	89.49	Harbinger
OsIPC08130022	141	286	GAIJIN	2	147	0.8767	99.32	DNA transposon
OsIPC03230039	200	453	DITTO	24	239	0.8945	88.52	Harbinger
OsIPC03220010	281	393	SINE6_OS	8	119	0.8407	94.12	SINE
OsIPC03010013	118	265	GAIJIN	2	147	0.9116	99.32	DNA transposon
OsIPC03240060	531	759	DITTO-2	1	235	0.8734	100	DNA transposon
OsIPC06230192	367	696	OLO24C	8	349	0.8731	96.07	Harbinger
OsIPU00002382	578	705	GAIJIN	1	146	0.8846	99.32	DNA transposon
OsIPU00000369	317	517	EXPLORER	1	191	0.7938	90.95	DNA transposon
OsIPC05150006	741	952	STOWAWAY18_OS	3	216	0.8047	99.07	DNA transposon
OsIPC05150006	2101	2194	ZM13-2_OS	14	107	0.883	87.04	DNA transposon
OsIPC05150006	5413	5630	STOWAWAY41_OS	1	264	0.8267	100	DNA transposon
OsIPC03230026	412	717	NDNA1TNA_OS	3	316	0.9091	94.01	Harbinger
OsIPC03350025	663	784	GAIJIN	9	146	0.8952	93.88	DNA transposon
OsIPC06280057	436	661	DITTO	1	226	0.8363	92.62	Harbinger
OsIPC03140061	491	725	STOWAWAY41_OS	17	264	0.8163	93.94	DNA transposon
OsIPC04090117	292	417	STOWAWAY47_OS	1	148	0.8092	100	DNA transposon
OsIPC11250010	6574	6818	SINE9_OS	37	289	0.743	86.35	SINE
OsIPC11250010	7757	7973	TREP215	1	239	0.8824	100	DNA transposon
OsIPC11090156	650	804	GAIJIN	3	147	0.8716	98.64	DNA transposon
OsIPC08070057	505	613	STOWAWAY46_OS	1	154	0.8496	100	DNA transposon
OsIPC08070057	657	877	TAMI2	2	230	0.7285	90.16	DNA transposon
OsIPC10020004	87	278	STOWAWAY36_OS	1	249	0.8646	92.91	DNA transposon
OsIPC06230182	90	192	STOWAWAY47_OS	1	140	0.7928	94.59	DNA transposon
OsIPC03230037	386	1341	SZ-42LTR	1	958	0.899	100	Gypsy
OsIPC03230037	3382	3574	EXPLORER	2	192	0.8802	90.95	DNA transposon
OsIPC03230037	7887	9025	SZ-66LTR	14	1221	0.8408	98.77	LTR Retrotransposon
OsIPC09190026	155	357	STOWAWAY17_OS	1	259	0.8927	100	DNA transposon
OsIPC10110075	78	713	CRMA1_LTR	73	734	0.9075	90.19	Gypsy
OsIPC11240057	296	442	STOWAWAY1_OS	1	146	0.8163	97.99	DNA transposon
OsIPU00000387	238	371	OSTE19	4	162	0.8333	98.15	DNA transposon
OsIPC03230001	7617	7812	WANDERER	1	190	0.8063	81.9	DNA transposon
OsIPC03230001	8436	8626	EXPLORER	6	196	0.8438	90.95	DNA transposon
OsIPC10060108	962	1114	TNR2	2	155	0.8774	98.09	DNA transposon
OsIPC10060108	7314	7450	TELIA	3	140	0.8551	97.87	DNA transposon
OsIPC11240082	528	881	TYPEU1	2	380	0.8764	99.74	DNA transposon
OsIPC03140064	447	678	STOWAWAY42_OS	1	242	0.7983	100	DNA transposon
OsIPC12160243	6531	8013	ATLANTYS-LTR_OS	1	1499	0.7733	99.4	Gypsy
OsIPC10160067	335	473	GAIJIN	7	145	0.8993	94.56	DNA transposon
OsIPC04220089	1004	1230	TAMI2	1	225	0.8414	88.58	DNA transposon
OsIPC01110076	52	270	TYPEM	1	227	0.8604	100	DNA transposon
OsIPC01110076	379	749	SINE03_OS	2	359	0.9033	99.44	SINE
OsIPC04320029	198	513	OLO24C	2	356	0.8719	99.72	Harbinger
OsIPC04320029	673	942	COPIA3-LTR_OS	1	263	0.8577	100	Copia
OsIPC04190086	519	715	WANDERER	34	232	0.7789	85.78	DNA transposon
OsIPC04190086	6016	6258	STOWAWAY41_OS	1	242	0.8272	91.67	DNA transposon
OsIPC07280078	629	763	GAIJIN	1	145	0.8841	98.64	DNA transposon
OsIPC09080123	546	774	STOWAWAY2_OS	1	231	0.7931	92.4	DNA transposon
OsIPC04090030	596	719	ZM13-1_OS	3	139	0.8295	98.56	DNA transposon
OsIPU00000399	461	647	EXPLORER	10	197	0.8191	89.52	DNA transposon
OsIPC04010116	305	450	STOWAWAY1_OS	1	145	0.8231	97.32	DNA transposon
OsIPC03150095	64	1042	CACTA-H	1	1152	0.8056	100	EnSpm
OsIPC04320001	364	568	STOWAWAY44_OS	1	205	0.803	85.42	DNA transposon
OsIPC04320001	840	1015	TOURIST-XI	19	219	0.8011	91.78	DNA transposon
OsIPU00000402	840	1048	STOWAWAY2_OS	1	231	0.7982	92.4	DNA transposon
OsIPU00000404	588	805	STOWAWAY18_OS	6	216	0.7617	97.69	DNA transposon
OsIPC04020168	92	291	WANDERER	29	232	0.8049	87.93	DNA transposon
OsIPC10050036	339	533	TYPEM	1	199	0.7121	87.67	DNA transposon
OsIPC01420010	462	651	COWARD-3	1	221	0.852	100	Harbinger
OsIPC04190071	503	739	STOWAWAY21_OS	1	243	0.8326	100	DNA transposon
OsIPC04140100	890	1127	DITTO	1	244	0.8828	100	Harbinger
OsIPC04160031	4258	6440	SZ-63_LTR	1	2110	0.7697	100	Gypsy
OsIPC04160031	8659	9413	SZ-42LTR	1	958	0.8523	100	Gypsy
OsIPC11180039	391	644	DITTO	1	244	0.9146	100	Harbinger
OsIPC11180039	752	1058	OLO24C	39	355	0.8617	89.04	Harbinger
OsIPC11230300	79	367	OLO24C	50	356	0.8328	86.24	Harbinger
OsIPC11230300	950	1150	WANDERER	33	232	0.761	86.21	DNA transposon
OsIPC04190106	4527	5592	MERMITE18F	19	1171	0.7171	98.13	DNA transposon
OsIPC10050033	11262	11434	TESS	44	241	0.8033	81.15	hAT
OsIPU00000409	731	1014	SZ-28LTR	1	262	0.8806	100	LTR Retrotransposon
OsIPC04060172	71	425	CASTAWAY	8	362	0.7815	97.53	Harbinger
OsIPC04060021	441	566	STOWAWAY1_OS	4	128	0.7778	83.89	DNA transposon
OsIPC04180127	9898	10139	STOWAWAY51_OS	4	246	0.8848	98.78	DNA transposon
OsIPC04010099	240	568	NDNA1TNA_OS	6	334	0.8885	98.5	Harbinger
OsIPC04010099	603	807	F569	1	224	0.7941	98.25	Harbinger
OsIPC04180181	625	926	OLO24C	23	356	0.8188	93.82	Harbinger
OsIPC11230303	1	173	DITTO	44	244	0.8636	82.38	Harbinger
OsIPC11230303	177	423	DITTO	1	244	0.9061	100	Harbinger
OsIPC11230303	902	1214	OLO24	7	321	0.8726	91.3	Harbinger
OsIPC04050104	817	1064	STOWAWAY41_OS	3	261	0.7874	98.11	DNA transposon
OsIPC10050135	665	921	STOWAWAY13_OS	5	251	0.8063	98.41	DNA transposon
OsIPC04040042	27	244	STOWAWAY43_OS	16	231	0.7731	92.7	DNA transposon
OsIPC04040042	451	681	TOURIST-XV	16	239	0.8603	93.72	DNA transposon
OsIPU00000417	720	980	SINE03_OS	1	349	0.8794	96.94	SINE
OsIPU00000418	1066	1157	TREP219	1	104	0.8387	100	DNA transposon
OsIPC04340017	383	626	DITTO	1	244	0.873	100	Harbinger
OsIPC04180095	662	899	TREP215	1	239	0.9205	100	DNA transposon
OsIPC01410062	108	446	OLO24	8	344	0.9115	97.68	Harbinger
OsIPC11230039	250	487	STOWAWAY51_OS	4	246	0.8257	98.78	DNA transposon
OsIPC11270505	208	493	OLO24C	3	305	0.8542	85.11	Harbinger
OsIPC04240019	79	327	DITTO	2	244	0.8785	99.59	Harbinger
OsIPC04180300	944	1174	TREP215	1	233	0.8855	97.49	DNA transposon
OsIPC01130075	98	355	STOWAWAY13_OS	1	251	0.7821	100	DNA transposon
OsIPC11280226	709	841	WUWU	3	112	0.8276	97.35	DNA transposon
OsIPC04030058	577	896	STOWAWAY8_OS	1	259	0.8769	100	DNA transposon
OsIPC04180148	935	1083	STOWAWAY46_OS	1	154	0.8117	100	DNA transposon
OsIPU00000422	759	908	STOWAWAY1_OS	1	149	0.8533	100	DNA transposon
OsIPC04180176	78	397	OLO24C	4	356	0.8154	99.16	Harbinger
OsIPC04180176	559	1051	CLOUD-3	47	550	0.8257	91.64	MuDR
OsIPC04170071	286	632	CASTAWAY	1	360	0.7739	98.9	Harbinger
OsIPC04150004	178	315	GAIJIN	3	141	0.8929	94.56	DNA transposon
OsIPC04150004	566	835	OLO24C	62	355	0.8375	82.58	Harbinger
OsIPC04190037	538	677	CASINE	1	153	0.838	87.93	SINE
OsIPC04220046	571	781	WANDERER	21	232	0.7674	91.38	DNA transposon
OsIPC09080192	896	1045	STOWAWAY1_OS	1	149	0.8333	100	DNA transposon
OsIPC07190068	98	405	OLO24C	8	309	0.851	84.83	Harbinger
OsIPC07190068	436	1020	SZ-52_LTR	142	746	0.7429	81.1	Gypsy
OsIPC08090183	703	1021	SINE03_OS	1	357	0.9122	99.17	SINE
OsIPC04180291	951	1278	OLO24B	6	315	0.852	92.54	Harbinger
OsIPC04220088	185	296	TREP219	1	104	0.785	100	DNA transposon
OsIPC04350012	13161	13388	DITTO	1	244	0.9	100	Harbinger
OsIPC10040191	5819	6140	SINE03_OS	2	322	0.8793	89.17	SINE
OsIPC10040191	8987	9136	STOWAWAY1_OS	3	149	0.8523	98.66	DNA transposon
OsIPC06230238	543	796	COPIA3-LTR_OS	6	261	0.9261	97.34	Copia
OsIPC02070294	42	1005	CACTA-I	1	1124	0.8486	100	EnSpm
OsIPC04220087	651	905	STOWAWAY41_OS	4	264	0.8046	98.86	DNA transposon
OsIPC04220087	1117	1326	STOWAWAY41_OS	1	221	0.7535	83.71	DNA transposon
OsIPC04220087	2852	3010	F804	1	162	0.7296	95.29	DNA transposon
OsIPC04220087	8986	9109	TREP220	7	109	0.8396	94.5	DNA transposon
OsIPC04220087	13366	13687	TYPEU1	35	372	0.8006	88.95	DNA transposon
OsIPC04020182	186	423	TREP215	1	239	0.8494	100	DNA transposon
OsIPC04240025	179	470	STOWAWAY11_OS	1	292	0.9315	100	DNA transposon
OsIPC07020020	7162	7524	SINE03_OS	1	358	0.7964	99.44	SINE
OsIPC07020020	7577	7712	GAIJIN	5	147	0.8116	97.28	DNA transposon
OsIPC07020020	13601	13756	GAIJIN	1	147	0.8446	100	DNA transposon
OsIPC07020020	14125	14492	CASTAWAY	2	357	0.7593	97.8	Harbinger
OsIPC07020020	15448	15782	OLO24	6	339	0.8783	96.81	Harbinger
OsIPC04020101	1077	1324	STOWAWAY49_OS	1	241	0.6908	100	DNA transposon
OsIPC04310057	193	450	STOWAWAY44_OS	1	240	0.7984	100	DNA transposon
OsIPC04310057	733	916	TOURIST-XI	11	219	0.7784	95.43	DNA transposon
OsIPC04310057	1322	1645	OLO24C	1	330	0.8807	92.7	Harbinger
OsIPC10150019	1105	1294	DITTO	1	240	0.8629	98.36	Harbinger
OsIPU00000433	1556	1698	STOWAWAY50_OS	22	174	0.8483	87.93	DNA transposon
OsIPC04060208	2754	3781	CACTA-H	1	1147	0.7965	99.57	EnSpm
OsIPC04060208	9320	11132	OSTE22	344	2037	0.8647	83.16	DNA transposon
OsIPC04060208	13986	14219	STOWAWAY44_OS	1	235	0.8093	97.92	DNA transposon
OsIPC04060208	14889	15131	WANDERER	1	232	0.7375	100	DNA transposon
OsIPC04060208	15496	15631	CASINE	1	153	0.7482	87.93	SINE
OsIPC04250037	987	1269	F770	1	284	0.7491	100	Harbinger
OsIPC04250026	543	717	COWARD-3	3	221	0.8444	99.1	Harbinger
OsIPC11240194	1	254	TYPEH	1	285	0.8837	92.23	DNA transposon
OsIPC02220023	939	1649	BAJIELTR	5	733	0.8711	99.45	LTR Retrotransposon
OsIPC12260059	391	647	SINE03_OS	4	332	0.8889	91.39	SINE
OsIPC12260059	1012	1275	STOWAWAY41_OS	1	264	0.8038	100	DNA transposon
OsIPC07280011	272	509	TOURIST-XV	1	239	0.8208	100	DNA transposon
OsIPC04230002	16202	17693	SZ-30_LTR	1	1232	0.8143	100	LTR Retrotransposon
OsIPC04210011	106	601	CLOUD-7	1	494	0.8734	99.8	MuDR
OsIPC04210011	671	1782	COPIA1-LTR_OS	65	1199	0.8391	93.49	Copia
OsIPC11130046	856	1047	COWARD-3	3	221	0.8333	99.1	Harbinger
OsIPC11130046	1185	1415	STOWAWAY41_OS	20	264	0.7872	92.8	DNA transposon
OsIPC04040029	1319	1656	SINE03_OS	1	349	0.8879	96.94	SINE
OsIPC04320073	837	964	ZM13-1_OS	1	139	0.8923	100	DNA transposon
OsIPC04020292	107	773	BAJIELTR	1	733	0.7917	100	LTR Retrotransposon
OsIPC04220069	732	1305	SZ-33LTR	1	575	0.8579	100	LTR Retrotransposon
OsIPC04220074	627	817	WANDERER	34	226	0.7552	83.19	DNA transposon
OsIPC04220074	1108	1304	COWARD	1	196	0.8477	98	Harbinger
OsIPC04310054	145	364	TREP215	7	239	0.8643	97.49	DNA transposon
OsIPC04310054	1439	1536	TREP219	1	104	0.7767	100	DNA transposon
OsIPC04310054	1695	1895	STOWAWAY50_OS	1	174	0.8101	100	DNA transposon
OsIPC07290028	496	810	OLO24	3	339	0.8292	97.68	Harbinger
OsIPC07290028	842	939	TREP220	1	109	0.8182	100	DNA transposon
OsIPC04190055	1485	1896	OSTE30	1	529	0.8929	100	DNA transposon
OsIPC04210074	1262	1476	STOWAWAY2_OS	16	250	0.7632	94	DNA transposon
OsIPC04190087	1533	1752	STOWAWAY42_OS	15	242	0.8348	94.21	DNA transposon
OsIPC01090063	1500	1711	STOWAWAY2_OS	1	231	0.7946	92.4	DNA transposon
OsIPC10150045	1649	1854	COWARD-3	1	219	0.8421	99.1	Harbinger
OsIPC09080056	1264	1513	STOWAWAY13_OS	3	251	0.8486	99.2	DNA transposon
OsIPC11270475	75	235	OSTE19	1	162	0.7423	100	DNA transposon
OsIPC04210047	968	1186	DITTO	1	244	0.8468	100	Harbinger
OsIPC04180034	532	822	OLO24C	51	355	0.8373	85.67	Harbinger
OsIPC04180034	874	1187	NDNA1TNA_OS	32	334	0.8595	90.72	Harbinger
OsIPC04220092	1527	1722	WANDERER	35	230	0.755	84.48	DNA transposon
OsIPC04220059	29	189	OSTE23	28	182	0.7677	80.31	DNA transposon
OsIPC04220059	1388	1666	NDNA1TNA_OS	3	285	0.8794	84.73	Harbinger
OsIPU00000441	629	1114	SC-6_LTR	3	417	0.772	99.52	Copia
OsIPC02070049	424	571	GAIJIN	2	147	0.8776	99.32	DNA transposon
OsIPC08020094	1102	1349	DITTO	1	244	0.8683	100	Harbinger
OsIPC08020094	1455	1791	OLO24	1	339	0.8706	98.26	Harbinger
OsIPU00000442	82	320	STOWAWAY44_OS	1	240	0.8583	100	DNA transposon
OsIPU00000442	935	1129	EXPLORER	2	197	0.852	93.33	DNA transposon
OsIPC04020216	886	1128	STOWAWAY43_OS	1	233	0.6949	100	DNA transposon
OsIPC04020216	1669	1869	TREP215	19	222	0.733	85.36	DNA transposon
OsIPC04170067	609	901	STOWAWAY11_OS	1	292	0.9215	100	DNA transposon
OsIPC04170067	1254	1489	SUSU	48	279	0.8383	83.15	Harbinger
OsIPC04170067	1490	1778	TYPEH	8	309	0.8339	97.73	DNA transposon
OsIPC04170067	1796	2025	DITTO	2	236	0.8578	96.31	Harbinger
OsIPC04020258	1630	2178	OSTE24	111	679	0.8014	83.31	DNA transposon
OsIPC11210214	1004	1154	STOWAWAY47_OS	1	148	0.8333	100	DNA transposon
OsIPC11210214	2057	2258	WANDERER	1	190	0.8103	81.9	DNA transposon
OsIPC02140034	602	2058	ATLANTYS-LTR_OS	62	1499	0.8049	95.36	Gypsy
OsIPC04180290	562	865	OLO24C	39	356	0.8673	89.33	Harbinger
OsIPC06230242	705	1044	OLO24	7	344	0.8801	97.97	Harbinger
OsIPC06230242	1649	1786	TNR2A	1	152	0.7817	100	DNA transposon
OsIPC04020254	1401	1629	TREP215	1	237	0.8355	99.16	DNA transposon
OsIPC04020254	2114	2283	TOURIST-XV	41	233	0.7978	80.75	DNA transposon
OsIPC04220085	155	372	STOWAWAY18_OS	6	216	0.757	97.69	DNA transposon
OsIPC04220085	381	615	DITTO3	1	242	0.841	93.08	Harbinger
OsIPC04220085	616	811	DITTO	1	240	0.9091	98.36	Harbinger
OsIPC10050105	743	968	DITTO3	1	260	0.8246	100	Harbinger
OsIPC10050105	1140	1285	STOWAWAY47_OS	1	148	0.8276	100	DNA transposon
OsIPC03340016	1676	1930	TESS	1	244	0.9224	100	hAT
OsIPC03150004	356	933	SZ-7_LTR	1	582	0.7376	100	Gypsy
OsIPC03150004	1596	1835	STOWAWAY36_OS	1	268	0.8765	100	DNA transposon
OsIPC04010119	942	1168	DITTO	1	231	0.8734	94.67	Harbinger
OsIPC04010119	1273	1546	STOWAWAY36_OS	4	268	0.8315	98.88	DNA transposon
OsIPC04020104	212	352	OSTE19	5	158	0.8392	95.06	DNA transposon
OsIPC01210021	12	327	SZ-59_LTR	1	330	0.7325	87.3	Gypsy
OsIPC09080015	566	713	GAIJIN	1	147	0.8986	100	DNA transposon
OsIPC04190120	500	1146	OSTE24	2	682	0.7874	99.71	DNA transposon
OsIPC02250164	325	625	ID-3	2	289	0.7045	99.65	DNA transposon
OsIPC02250164	856	1008	STOWAWAY1_OS	1	149	0.9139	100	DNA transposon
OsIPC10230033	522	668	GAIJIN	1	147	0.8658	100	DNA transposon
OsIPC10120084	117	354	TREP215	1	239	0.9289	100	DNA transposon
OsIPC10120084	632	2127	ATLANTYS-LTR_OS	1	1508	0.8036	100	Gypsy
OsIPC04010100	555	899	NDNA2TNA_OS	1	346	0.8281	100	Harbinger
OsIPC04030262	1643	1752	DEBOAT	1	110	0.8304	100	hAT
OsIPC04040118	1177	1416	STOWAWAY35_OS	1	245	0.781	98.79	DNA transposon
OsIPC04040118	1557	1789	WANDERER	4	232	0.7682	98.71	DNA transposon
OsIPC04040118	2022	2219	TAMI2	49	254	0.9154	81.1	DNA transposon
OsIPC04020277	586	835	STOWAWAY17_OS	1	250	0.88	96.53	DNA transposon
OsIPC09080058	1533	1967	RIREX_LTR	1	430	0.7294	97.51	Gypsy
OsIPC09080166	102	251	STOWAWAY1_OS	1	149	0.8267	100	DNA transposon
OsIPC07170111	1435	1784	TNR8-21	1	359	0.7528	83.88	DNA transposon
OsIPC11100017	1578	2443	SZ-39LTR	1	859	0.7845	90.61	Gypsy
OsIPC04130058	239	402	SNAP-OL3	4	169	0.8735	87.83	DNA transposon
OsIPC04130058	1548	1870	COPI1_LTR	1	308	0.8631	100	Copia
OsIPC04180283	1134	1276	STOWAWAY50_OS	1	174	0.8333	100	DNA transposon
OsIPC04180283	1708	1972	STOWAWAY48_OS	2	261	0.8175	99.62	DNA transposon
OsIPC04180283	2139	2383	WANDERER	1	232	0.7983	100	DNA transposon
OsIPC04060188	2514	2750	STOWAWAY2_OS	2	247	0.748	98.4	DNA transposon
OsIPC04060188	2761	3019	SINE03_OS	11	309	0.8108	83.06	SINE
OsIPC11200252	1177	1414	STOWAWAY51_OS	4	241	0.8745	96.75	DNA transposon
OsIPC11200252	2276	2655	SC-1_LTR	1	386	0.8837	96.02	Copia
OsIPC11250102	1302	1531	STOWAWAY43_OS	8	233	0.821	97	DNA transposon
OsIPC11250102	2345	2568	STOWAWAY24_OS	1	198	0.7108	88.39	DNA transposon
OsIPC02290015	444	678	TREP215	1	237	0.903	99.16	DNA transposon
OsIPC09080139	2282	3262	COPIA2-LTR_OS	1	884	0.8193	91.89	Copia
OsIPU00000449	2784	3143	CASTAWAY	4	364	0.7673	99.18	Harbinger
OsIPU00000450	1488	1610	STOWAWAY47_OS	1	148	0.8016	100	DNA transposon
OsIPU00000450	2218	2441	TYPEM	1	227	0.854	100	DNA transposon
OsIPC01010232	1568	1783	STOWAWAY32_OS	3	215	0.7972	81.61	DNA transposon
OsIPC01010232	3004	3150	GAIJIN	1	147	0.8844	100	DNA transposon
OsIPC04040023	472	665	WANDERER	34	231	0.801	85.34	DNA transposon
OsIPC09100111	513	694	EXPLORER	3	209	0.8514	98.57	DNA transposon
OsIPC11280160	250	545	OLO24C	3	305	0.8475	85.11	Harbinger
OsIPC11280160	638	971	OLO24	6	339	0.9048	96.81	Harbinger
OsIPC11280160	2354	2516	OSTE19	8	162	0.7937	95.68	DNA transposon
OsIPC09080188	345	572	STOWAWAY2_OS	8	250	0.8439	97.2	DNA transposon
OsIPC09080188	1374	1520	GAIJIN	1	147	0.8591	100	DNA transposon
OsIPC04090028	31	195	TNR2	3	157	0.8481	98.73	DNA transposon
OsIPC04040168	2919	3097	SNAP-OL3	3	187	0.8297	97.88	DNA transposon
OsIPC11120062	2031	2371	OLO24C	3	355	0.8605	99.16	Harbinger
OsIPC04080138	2260	2515	STOWAWAY14_OS	3	258	0.9336	99.22	DNA transposon
OsIPC04060187	1851	2064	WANDERER	3	212	0.8238	90.52	DNA transposon
OsIPC02250256	501	1851	SZ-44LTR	1	1393	0.8277	98.93	LTR Retrotransposon
OsIPC02250256	3194	3570	SZ-59_LTR	1	378	0.9815	100	Gypsy
OsIPC04040018	356	547	WANDERER	36	232	0.8061	84.91	DNA transposon
OsIPC04020049	110	604	OSTE30	1	527	0.917	99.62	DNA transposon
OsIPC04030021	3655	3879	STOWAWAY8_OS	1	230	0.8384	88.8	DNA transposon
OsIPC04190107	220	494	MDM2	11	275	0.7212	84.94	MuDR
OsIPC04190107	885	1058	TNR9	2	174	0.7193	98.3	DNA transposon
OsIPC04190107	1155	1373	STOWAWAY41_OS	1	264	0.8139	100	DNA transposon
OsIPC09100185	1416	1558	OSTE19	8	159	0.774	93.83	DNA transposon
OsIPC09100185	3917	4148	STOWAWAY17_OS	1	224	0.88	86.49	DNA transposon
OsIPC09120280	967	1356	MICROPON-LIKE-1	47	428	0.8932	89.25	MICROPON-LIKE-1
OsIPC09120280	2914	3775	MUDRN2_OS	2	756	0.8316	99.87	MuDR
OsIPC04060119	1341	3536	SZ-63_LTR	1	2108	0.7384	99.91	Gypsy
OsIPC04060119	4004	4214	TYPEM	1	225	0.8433	99.12	DNA transposon
OsIPC04130141	206	1170	CACTA-H	18	1064	0.8274	90.89	EnSpm
OsIPC11090143	1665	2844	SZ-44LTR	200	1393	0.7809	84.8	LTR Retrotransposon
OsIPC04180230	195	437	STOWAWAY24_OS	1	220	0.7723	98.21	DNA transposon
OsIPC04180230	807	959	TNR2	2	157	0.7821	99.36	DNA transposon
OsIPC04320122	152	296	GAIJIN	1	145	0.931	98.64	DNA transposon
OsIPC04190038	312	456	GAIJIN	1	147	0.8562	100	DNA transposon
OsIPC06240066	2098	3422	COPIO_LTR	161	1498	0.7217	88.32	Copia
OsIPC07170105	1277	1495	STOWAWAY21_OS	1	243	0.8202	100	DNA transposon
OsIPC07170105	3382	3581	WANDERER	6	211	0.7366	88.79	DNA transposon
OsIPC03070021	249	469	DITTO	1	244	0.854	100	Harbinger
OsIPU00000455	51	291	WANDERER	1	232	0.7702	100	DNA transposon
OsIPC04360003	664	832	F804	3	168	0.9053	97.65	DNA transposon
OsIPU00000456	66	198	GAIJIN	2	144	0.8444	97.28	DNA transposon
OsIPC04210039	168	439	F524	2	291	0.8945	99.66	SINE
OsIPU00000459	3554	3772	YOUREN	28	286	0.9091	90.56	Harbinger
OsIPC08020106	4047	4316	DITTO3	2	260	0.8137	99.62	Harbinger
OsIPC08020106	4770	5018	STOWAWAY41_OS	1	253	0.8214	95.83	DNA transposon
OsIPU00002398	243	396	STOWAWAY50_OS	1	174	0.8526	100	DNA transposon
OsIPU00002398	1135	1315	STOWAWAY18_OS	5	203	0.7796	92.13	DNA transposon
OsIPC04320101	3830	4056	WANDERER	22	226	0.801	88.36	DNA transposon
OsIPU00002400	159	327	CASINE	1	148	0.8224	85.06	SINE
OsIPC02360063	147	430	YOUREN	2	285	0.9331	99.3	Harbinger
OsIPC02120035	296	475	TYPEM	1	199	0.765	87.67	DNA transposon
OsIPU00000462	871	5020	SZ-64_I	578	4718	0.6958	87.34	Gypsy
OsIPC09080195	1	4995	OSCOPIA2_I	1	5141	0.8097	99.79	Copia
OsIPC11210256	1587	1846	STOWAWAY13_OS	1	251	0.8086	100	DNA transposon
OsIPC02310021	3692	3943	STOWAWAY13_OS	1	251	0.8775	100	DNA transposon
OsIPC02310021	4082	4780	BAJIELTR	1	733	0.8732	100	LTR Retrotransposon
OsIPC02240051	66	422	CASTAWAY	1	358	0.825	98.35	Harbinger
OsIPC08180215	2465	2728	STOWAWAY41_OS	1	264	0.8023	100	DNA transposon
OsIPC08180215	3860	4099	DITAILA	11	257	0.8477	96.11	Harbinger
OsIPC04130105	331	523	TOURIST-XV	36	232	0.7563	82.43	DNA transposon
OsIPC04130105	672	813	STOWAWAY47_OS	1	148	0.8621	100	DNA transposon
OsIPC04130105	3623	3741	POP-OL2	21	126	0.8036	84.13	DNA transposon
OsIPC04130105	4881	5133	STOWAWAY41_OS	3	264	0.7843	99.24	DNA transposon
OsIPC03050006	179	380	TOURIST-XI	23	219	0.8636	89.95	DNA transposon
OsIPC04350027	332	497	STOWAWAY50_OS	1	174	0.8284	100	DNA transposon
OsIPC04250012	294	422	STOWAWAY50_OS	1	174	0.8615	100	DNA transposon
OsIPC02070290	116	392	SUSU	1	279	0.9068	100	Harbinger
OsIPU00002404	1871	2005	STOWAWAY1_OS	17	149	0.8162	89.26	DNA transposon
OsIPU00002404	3945	4184	TREP215	1	239	0.8333	100	DNA transposon
OsIPU00002404	4534	4877	OLO24B	1	334	0.8006	99.7	Harbinger
OsIPU00002404	5015	5276	STOWAWAY48_OS	1	261	0.8053	100	DNA transposon
OsIPC01060001	15	255	TREP215	1	239	0.8755	100	DNA transposon
OsIPU00000470	452	545	STOWAWAY25_OS	1	103	0.8421	100	DNA transposon
OsIPC04060055	2240	3207	Atlantys-2-LTR_OS	1	984	0.7345	100	Gypsy
OsIPC04060055	5071	5261	TYPEM	1	195	0.8418	85.9	DNA transposon
OsIPC04060055	5262	5480	TYPEM	1	227	0.8744	100	DNA transposon
OsIPU00000473	1	176	COWARD-3	32	214	0.7684	82.81	Harbinger
OsIPC09080001	45	351	SINE03_OS	1	357	0.8864	99.17	SINE
OsIPU00000478	37	249	STOWAWAY2_OS	1	231	0.7832	92.4	DNA transposon
OsIPC10050139	227	523	OLO24C	51	354	0.8503	85.39	Harbinger
OsIPC06240009	1654	1818	STOWAWAY50_OS	1	174	0.7126	100	DNA transposon
OsIPC06240009	3093	3295	TYPEM	1	224	0.875	98.68	DNA transposon
OsIPC06240009	3381	3547	TNR2A	3	152	0.7895	98.68	DNA transposon
OsIPU00000489	63	256	STOWAWAY1_OS	1	149	0.9145	100	DNA transposon
OsIPC04060212	2698	2860	CASINE	1	169	0.9512	97.13	SINE
OsIPC02250156	3696	3936	DITAILA	3	257	0.8197	99.22	Harbinger
OsIPC10010112	4171	5481	SZ-19LTR	1	1271	0.7049	84.01	LTR Retrotransposon
OsIPC02100104	2426	2614	TOURIST-XV	36	233	0.7865	82.85	DNA transposon
OsIPC02100104	4582	4703	OSTE19	9	159	0.7874	93.21	DNA transposon
OsIPC02100104	5621	5857	STOWAWAY9_OS	1	235	0.8734	100	DNA transposon
OsIPU00002407	5	309	NDNA1TNA_OS	1	334	0.8911	100	Harbinger
OsIPC04200021	19	249	STOWAWAY21_OS	1	242	0.8248	99.59	DNA transposon
OsIPC04020212	4226	5250	SZ-44LTR	209	1392	0.7932	84.09	LTR Retrotransposon
OsIPC04090091	80	209	STOWAWAY46_OS	1	137	0.806	88.96	DNA transposon
OsIPC04090091	467	760	CASTAWAY	2	363	0.7622	99.45	Harbinger
OsIPC04090091	779	1123	OLO24C	1	355	0.8314	99.72	Harbinger
OsIPC04090091	1471	2136	JOUZHENA	1	607	0.7076	100	hAT
OsIPC04090091	3267	3478	WANDERER	4	211	0.7773	89.66	DNA transposon
OsIPC04090091	5210	5572	MUDRN5_OS	1	363	0.9449	97.06	MuDR
OsIPC04020021	3	130	GAIJIN	1	133	0.8346	90.48	DNA transposon
OsIPC04140036	60	251	EXPLORER	2	192	0.849	90.95	DNA transposon
OsIPC11230304	354	498	UNIQUE	1	158	0.8446	100	DNA transposon
OsIPC04030278	2412	3056	BAJIELTR	1	733	0.7825	100	LTR Retrotransposon
OsIPC01010112	252	593	OLO24	1	344	0.8957	99.71	Harbinger
OsIPU00000503	215	511	OLO24C	51	355	0.8167	85.67	Harbinger
OsIPC11220153	78	328	STOWAWAY44_OS	1	240	0.8115	100	DNA transposon
OsIPC10230006	1831	2183	BUHUI	3	369	0.8338	97.87	Harbinger
OsIPC10230006	5232	5440	TOURIST-XV	36	239	0.7548	85.36	DNA transposon
OsIPC10230006	5567	5869	STOWAWAY48_OS	1	261	0.8642	100	DNA transposon
OsIPC10230006	5982	6178	STOWAWAY14_OS	3	258	0.8088	99.22	DNA transposon
OsIPC04220072	156	487	OLO24	6	339	0.8716	96.81	Harbinger
OsIPC04030108	58	288	STOWAWAY41_OS	1	264	0.8319	100	DNA transposon
OsIPC04180102	385	537	UNIQUE	5	158	0.869	97.47	DNA transposon
OsIPC04210038	207	563	STOLA	1	363	0.8939	98.37	Harbinger
OsIPC04010204	55	289	STOWAWAY2_OS	1	250	0.8272	100	DNA transposon
OsIPC04200028	77	221	GAIJIN	1	147	0.8699	100	DNA transposon
OsIPC04200028	411	631	STOWAWAY21_OS	1	239	0.793	98.35	DNA transposon
OsIPU00000515	341	451	STOWAWAY26_OS	6	114	0.7477	95.61	DNA transposon
OsIPC11280001	4779	5213	RIREX_LTR	1	441	0.7573	100	Gypsy
OsIPC04190034	470	666	WANDERER	38	232	0.7979	84.05	DNA transposon
OsIPC04010216	169	419	COPIA3-LTR_OS	1	245	0.8156	93.16	Copia
OsIPC02040061	28	262	STOWAWAY21_OS	1	243	0.8494	100	DNA transposon
OsIPC11270418	4336	5309	COPIA1-LTR_OS	221	1214	0.8246	81.88	Copia
OsIPC11270418	6403	7005	BAJIELTR	93	733	0.8048	87.45	LTR Retrotransposon
OsIPC04310010	363	691	TYPEU2	1	331	0.8042	86.65	DNA transposon
OsIPC04060061	1473	1770	NDNA1TNA_OS	31	334	0.8963	91.02	Harbinger
OsIPC01290069	257	654	OLO24	1	345	0.9054	100	Harbinger
OsIPC11090101	4350	4612	NDNA2TNA_OS	1	343	0.8195	99.13	Harbinger
OsIPC12160163	65	238	COWARD-3	1	219	0.8212	99.1	Harbinger
OsIPC12160163	5835	6068	TAMI2	3	253	0.7603	98.82	DNA transposon
OsIPC04170003	5715	5949	TREP215	1	239	0.9364	100	DNA transposon
OsIPU00002412	5338	5583	STOWAWAY51_OS	4	246	0.7927	98.78	DNA transposon
OsIPC04020280	1540	1689	STOWAWAY1_OS	1	149	0.8133	100	DNA transposon
OsIPC04020280	2219	2368	STOWAWAY1_OS	1	149	0.94	100	DNA transposon
OsIPC04020280	2981	3862	Atlantys-2-LTR_OS	122	984	0.743	87.7	Gypsy
OsIPC04020280	4315	4656	OLO24	1	345	0.8757	100	Harbinger
OsIPC08170119	364	646	SINE9_OS	3	293	0.831	99.32	SINE
OsIPC04260004	348	459	GAIJIN	18	147	0.9123	88.44	DNA transposon
OsIPC04190006	62	289	STOWAWAY41_OS	1	264	0.8085	100	DNA transposon
OsIPC04190006	854	1081	STOWAWAY41_OS	1	264	0.8128	100	DNA transposon
OsIPC04190006	2330	2552	STOWAWAY44_OS	2	240	0.8238	99.58	DNA transposon
OsIPC04320048	1	192	STOWAWAY44_OS	36	240	0.8196	85.42	DNA transposon
OsIPU00000530	372	612	DITTO-2	1	235	0.8235	100	DNA transposon
OsIPU00002414	18	344	OLO24	13	344	0.8731	96.23	Harbinger
OsIPU00002414	351	506	UNIQUE	1	157	0.7532	99.37	DNA transposon
OsIPC04200031	210	526	OLO24B	8	316	0.8165	92.24	Harbinger
OsIPC04080094	1625	3132	ATLANTYS-LTR_OS	1	1508	0.817	100	Gypsy
OsIPC04180139	405	536	STOWAWAY15-2_OS	1	145	0.7971	100	DNA transposon
OsIPC04180139	4038	4194	UNIQUE	1	158	0.8671	100	DNA transposon
OsIPC04180139	5315	5521	TYPEM	28	220	0.7143	85.02	DNA transposon
OsIPC06010016	7387	7628	TREP215	1	239	0.8512	100	DNA transposon
OsIPC04190009	5	239	STOWAWAY42_OS	1	236	0.8025	97.52	DNA transposon
OsIPC04190009	477	735	FOCUS	1	257	0.8238	100	Harbinger
OsIPC04060050	251	489	DITTO	4	244	0.8917	98.77	Harbinger
OsIPC04180279	26	164	STOWAWAY50_OS	1	174	0.8714	100	DNA transposon
OsIPU00002417	562	780	STOWAWAY44_OS	18	240	0.8018	92.92	DNA transposon
OsIPC02040018	193	361	CASINE	1	158	0.9434	90.8	SINE
OsIPC04240013	157	392	DITTO	3	244	0.8397	99.18	Harbinger
OsIPC04040011	105	285	TAMI2	1	206	0.956	81.1	DNA transposon
OsIPC04040011	361	586	DITTO-2	1	235	0.8428	100	DNA transposon
OsIPC04060084	852	1091	STOWAWAY2_OS	1	250	0.8286	100	DNA transposon
OsIPC04060084	3675	4817	COPIA1-LTR_OS	2	1214	0.739	99.92	Copia
OsIPU00002418	1035	1269	TREP215	1	239	0.8824	100	DNA transposon
OsIPU00002418	2849	3859	YIREN	2	905	0.7375	99.89	hAT
OsIPU00002418	6921	7105	SNAP-OL3	2	188	0.8556	98.94	DNA transposon
OsIPC11070015	222	492	STOWAWAY11_OS	2	292	0.9158	99.66	DNA transposon
OsIPC06020013	1392	1634	STOWAWAY41_OS	11	264	0.7967	96.21	DNA transposon
OsIPC04190100	185	401	WANDERER	1	211	0.8287	90.95	DNA transposon
OsIPC04020213	427	657	STOWAWAY49_OS	1	227	0.7879	94.19	DNA transposon
OsIPC09120276	983	1193	TAMI2	4	254	0.7489	98.82	DNA transposon
OsIPC09120276	2187	2483	TYPEU2	22	348	0.7605	85.6	DNA transposon
OsIPC08170156	1000	6771	LINE1-6_OS	502	6279	0.6924	92.02	L1
OsIPC08170156	7204	7718	CLOUD-3	1	550	0.8069	100	MuDR
OsIPC08170156	7719	8039	OLO24C	27	356	0.8858	92.7	Harbinger
OsIPC08170156	8212	8416	STOWAWAY41_OS	1	264	0.8271	100	DNA transposon
OsIPC08130016	114	255	OSCOPIA2_LTR	1	145	0.774	89.51	Copia
OsIPC04290014	411	652	DITTO-2	1	235	0.8193	100	DNA transposon
OsIPC04290014	677	871	WANDERER	13	211	0.8141	85.78	DNA transposon
OsIPC09080168	30	287	SINE03_OS	1	355	0.8707	98.61	SINE
OsIPC09120235	2043	2275	STOWAWAY41_OS	27	264	0.8008	90.15	DNA transposon
OsIPC09120235	3526	4046	CLOUD-3	1	550	0.7327	100	MuDR
OsIPC09120235	4115	4366	STOWAWAY14_OS	3	251	0.749	96.51	DNA transposon
OsIPC04290011	438	799	CASTAWAY	1	359	0.7973	98.63	Harbinger
OsIPC08230003	157	482	NDNA1TNA_OS	6	334	0.8784	98.5	Harbinger
OsIPC08230003	653	876	STOWAWAY21_OS	1	243	0.8026	100	DNA transposon
OsIPC04060082	227	418	WANDERER	38	232	0.7908	84.05	DNA transposon
OsIPC04060082	456	585	STOWAWAY47_OS	1	131	0.7727	88.51	DNA transposon
OsIPC07020056	6047	6305	STOWAWAY8_OS	1	259	0.8842	100	DNA transposon
OsIPC07020056	8117	8291	STOWAWAY50_OS	1	174	0.8057	100	DNA transposon
OsIPC07020056	8407	8633	TREP215	1	239	0.8952	100	DNA transposon
OsIPC04020201	1	212	WANDERER	1	205	0.799	88.36	DNA transposon
OsIPC04020201	1197	1467	TAMI2	2	251	0.7558	98.43	DNA transposon
OsIPC04120036	129	413	QIQI	39	323	0.8188	88.24	Harbinger
OsIPC04010206	378	648	TYPEU2	75	382	0.7698	80.63	DNA transposon
OsIPC04210014	151	484	SINE03_OS	1	342	0.9012	95	SINE
OsIPC12140032	411	959	SZ-7_LTR	1	582	0.8076	100	Gypsy
OsIPC04200009	9	247	STOWAWAY21_OS	1	243	0.8257	100	DNA transposon
OsIPC05160047	775	1448	BAJIELTR	1	733	0.8043	100	LTR Retrotransposon
OsIPC05160047	2249	2509	STOWAWAY13_OS	1	251	0.7992	100	DNA transposon
OsIPC05160047	7792	7984	STOWAWAY21_OS	5	201	0.7462	81.07	DNA transposon
OsIPC05200053	129	382	FOCUS	1	252	0.7383	98.05	Harbinger
OsIPC05200053	624	963	OLO24B	6	335	0.8588	98.51	Harbinger
OsIPC05270032	34	336	TOURIST-XIII	1	285	0.7076	82.61	DNA transposon
OsIPU00000561	833	1027	STOWAWAY44_OS	35	240	0.794	85.83	DNA transposon
OsIPC05270043	434	557	p-SINE1_OS	17	140	0.8629	80	SINE
OsIPC05270043	597	841	STOWAWAY51_OS	3	246	0.8898	99.19	DNA transposon
OsIPC05050023	863	988	STOWAWAY1_OS	1	148	0.8779	99.33	DNA transposon
OsIPU00000563	589	825	WANDERER	1	230	0.7845	99.14	DNA transposon
OsIPC12110020	2296	2522	WANDERER	4	232	0.7532	98.71	DNA transposon
OsIPC12110020	4569	4818	STOWAWAY41_OS	1	264	0.8458	100	DNA transposon
OsIPU00000564	41	787	CACTA-N	1	875	0.8101	88.65	EnSpm
OsIPC05030077	2	346	MDM1	13	326	0.8368	96.32	MuDR
OsIPC11270284	946	1094	STOWAWAY47_OS	1	148	0.8121	100	DNA transposon
OsIPC05090046	509	618	TREP219	1	89	0.8901	85.58	DNA transposon
OsIPC05020046	305	565	YOUREN	1	259	0.898	90.56	Harbinger
OsIPC05020046	570	1064	CASGRANDA	1	465	0.7396	100	Harbinger
OsIPC11270056	23	197	STOWAWAY9_OS	1	197	0.8182	83.83	DNA transposon
OsIPC11270056	684	995	OLO24B	1	335	0.8264	100	Harbinger
OsIPC05050093	254	509	FOCUS	14	256	0.6883	94.55	Harbinger
OsIPC04330004	1	629	BAJIELTR	50	733	0.7248	93.32	LTR Retrotransposon
OsIPC04330004	634	762	GAIJIN	1	129	0.8846	87.76	DNA transposon
OsIPC05030012	177	263	TREP219	11	97	0.7931	83.65	DNA transposon
OsIPC05030012	290	364	TREP219	1	104	0.9211	100	DNA transposon
OsIPC05270034	923	1070	TNR2	2	150	0.8389	94.9	DNA transposon
OsIPC06230160	457	700	STOWAWAY21_OS	1	243	0.8554	100	DNA transposon
OsIPC06230160	1075	1229	STOWAWAY47_OS	1	148	0.7086	100	DNA transposon
OsIPC05050017	909	1151	SINE9_OS	13	293	0.741	95.9	SINE
OsIPC05280012	716	1187	OSTE20	1	496	0.7609	100	DNA transposon
OsIPC11240001	536	783	STOWAWAY36_OS	1	256	0.852	95.52	DNA transposon
OsIPC11240001	785	1220	CASLET	1	354	0.75	100	Harbinger
OsIPC05050130	403	572	STOWAWAY1_OS	1	149	0.9	100	DNA transposon
OsIPU00000567	310	486	TOURIST-XV	25	236	0.8042	88.7	DNA transposon
OsIPC05070065	1084	1222	UNIQUE	5	158	0.8714	97.47	DNA transposon
OsIPC05220027	58	419	CASTAWAY	8	363	0.8665	97.8	Harbinger
OsIPC05050033	523	727	WANDERER	1	200	0.7861	86.21	DNA transposon
OsIPC05050033	986	1269	TYPEH	2	305	0.8625	98.38	DNA transposon
OsIPC11110025	65	509	RIREX_LTR	1	437	0.9023	99.09	Gypsy
OsIPC12100007	347	930	SZ-7_LTR	1	582	0.8311	100	Gypsy
OsIPC09060021	329	523	STOWAWAY49_OS	45	241	0.8223	81.74	DNA transposon
OsIPC09060021	525	757	DITTO	16	244	0.8745	93.85	Harbinger
OsIPC01250025	58	546	SZ-33LTR	1	563	0.8783	97.91	LTR Retrotransposon
OsIPU00000571	730	883	OSTE19	8	159	0.7597	93.83	DNA transposon
OsIPC11170156	979	1266	COPI1_LTR	1	308	0.9144	100	Copia
OsIPC05020001	1086	1377	STOWAWAY20_OS	1	278	0.7599	100	DNA transposon
OsIPC11280112	93	397	NDNA2TNA_OS	37	342	0.8502	88.44	Harbinger
OsIPC05030027	584	819	STOWAWAY21_OS	1	243	0.9038	100	DNA transposon
OsIPU00000572	170	317	STOWAWAY46_OS	1	154	0.8092	100	DNA transposon
OsIPU00000572	503	876	SINE9_OS	2	285	0.8367	96.93	SINE
OsIPC11270088	188	475	NDNA2TNA_OS	31	319	0.8793	83.53	Harbinger
OsIPC11270088	925	1072	GAIJIN	1	147	0.8725	100	DNA transposon
OsIPC09120115	63	253	TAMI2	5	248	0.7662	96.06	DNA transposon
OsIPC12100051	422	755	NDNA1TNA_OS	3	334	0.9127	99.4	Harbinger
OsIPC12100051	997	1211	TYPEM	12	227	0.7593	95.15	DNA transposon
OsIPC11220235	52	181	STOWAWAY1_OS	20	149	0.8473	87.25	DNA transposon
OsIPC11220235	211	354	OSTE19	6	160	0.7192	95.68	DNA transposon
OsIPC05070003	1279	1523	STOWAWAY41_OS	1	264	0.84	100	DNA transposon
OsIPU00000575	1350	1462	SINE6_OS	8	119	0.823	94.12	SINE
OsIPC02040031	348	721	OLO24B	2	335	0.8035	99.7	Harbinger
OsIPC02040031	908	1145	STOWAWAY9_OS	1	235	0.8866	100	DNA transposon
OsIPC11270092	1477	1699	STOWAWAY24_OS	1	212	0.7217	94.64	DNA transposon
OsIPC05050129	147	378	STOWAWAY2_OS	4	250	0.8264	98.8	DNA transposon
OsIPC05050129	1234	1378	STOWAWAY1_OS	1	149	0.9178	100	DNA transposon
OsIPC11270112	1047	1245	STOWAWAY42_OS	32	242	0.7805	87.19	DNA transposon
OsIPC11270112	1280	1511	STOWAWAY9_OS	1	235	0.8407	100	DNA transposon
OsIPC05280017	388	644	STOWAWAY48_OS	1	261	0.8301	100	DNA transposon
OsIPC05280017	837	979	STOWAWAY47_OS	1	139	0.7958	93.92	DNA transposon
OsIPC12190175	1206	1392	EXPLORER	3	192	0.8511	90.48	DNA transposon
OsIPC05070096	207	526	SINE03_OS	7	360	0.8816	98.33	SINE
OsIPC10040201	11706	12059	TYPEU	4	361	0.7799	98.9	DNA transposon
OsIPC12100001	1	975	OSTE33	30	1012	0.8043	97.13	DNA transposon
OsIPC05170015	954	1678	CRMA1_LTR	1	734	0.8257	100	Gypsy
OsIPC05280011	616	1079	OSTE20	1	496	0.7595	100	DNA transposon
OsIPC01430013	732	880	STOWAWAY1_OS	1	148	0.9128	99.33	DNA transposon
OsIPC01430013	1063	1191	STOWAWAY1_OS	22	149	0.8231	85.91	DNA transposon
OsIPC01430013	2689	2932	DITTO	1	244	0.9385	100	Harbinger
OsIPC01430013	6047	6280	STOWAWAY2_OS	1	250	0.8148	100	DNA transposon
OsIPC01430013	6598	6691	STOWAWAY31_OS	6	102	0.7526	95.1	DNA transposon
OsIPC01430013	7769	8025	TREP215	1	239	0.888	100	DNA transposon
OsIPC01430013	8317	8505	TREP215	3	205	0.8632	84.94	DNA transposon
OsIPC01430013	8807	8958	STOWAWAY1_OS	1	149	0.8609	100	DNA transposon
OsIPC01430013	11196	11550	SINE03_OS	1	358	0.8799	99.44	SINE
OsIPC01430013	11695	12243	XIKE	1	594	0.7212	100	DNA transposon
OsIPC01430013	15019	15496	CLOUD-6	1	507	0.7704	99.8	MuDR
OsIPC01430013	16029	16246	TYPEM	1	226	0.9005	99.56	DNA transposon
OsIPC01430013	17997	18170	SNAP-OL3	2	184	0.8278	96.83	DNA transposon
OsIPC05050063	1	2047	SZ-61LTR	16	2084	0.9074	85.85	LTR Retrotransposon
OsIPC05060043	122	459	OLO24B	1	328	0.8373	97.91	Harbinger
OsIPC05060043	629	777	STOWAWAY1_OS	1	149	0.9	100	DNA transposon
OsIPC09060042	537	773	STOWAWAY21_OS	1	243	0.8458	100	DNA transposon
OsIPC03250005	1322	1457	COWARD-3	1	177	0.8561	80.09	Harbinger
OsIPC05200027	468	2341	RPO_OS	3	1838	0.8476	92.17	Repetitive element
OsIPU00002428	28	129	TREP219	8	104	0.9091	93.27	DNA transposon
OsIPU00002428	196	329	OSTE23	3	166	0.8116	84.97	DNA transposon
OsIPU00002428	1882	2094	STOWAWAY21_OS	24	243	0.8611	90.53	DNA transposon
OsIPU00000578	1858	2138	TYPEU	3	353	0.8877	96.96	DNA transposon
OsIPC05220011	193	339	GAIJIN	1	147	0.898	100	DNA transposon
OsIPC05220011	2005	2208	F569	2	224	0.791	97.81	Harbinger
OsIPC01260029	601	940	OLO24	6	344	0.8827	98.26	Harbinger
OsIPC06240091	64	209	GAIJIN	1	146	0.9178	99.32	DNA transposon
OsIPC06240091	1807	2023	EXPLORER	3	208	0.8798	98.1	DNA transposon
OsIPC05070095	355	628	STOWAWAY41_OS	1	258	0.8008	97.73	DNA transposon
OsIPC05070095	1970	2194	STOWAWAY21_OS	6	240	0.7565	96.71	DNA transposon
OsIPC11260297	1448	1670	STOWAWAY24_OS	1	212	0.7217	94.64	DNA transposon
OsIPC11260297	1933	2275	MUDRN4_OS	1	332	0.9196	100	MuDR
OsIPC05050015	350	583	STOWAWAY51_OS	1	246	0.8565	100	DNA transposon
OsIPC05050015	1331	1500	STOWAWAY50_OS	1	174	0.8324	100	DNA transposon
OsIPC11030020	1902	2232	SINE03_OS	1	339	0.8294	94.17	SINE
OsIPC05050128	1817	2151	OLO24C	4	355	0.826	98.88	Harbinger
OsIPC05180038	1550	1785	TAMI2	2	254	0.7397	99.61	DNA transposon
OsIPC05180038	2169	2477	OLO24C	51	356	0.8562	85.96	Harbinger
OsIPC11270175	70	226	OSTE19	3	159	0.775	96.91	DNA transposon
OsIPC11270175	408	523	SINE6_OS	13	119	0.8716	89.92	SINE
OsIPC11270113	1827	1969	TNR2	17	154	0.7643	87.9	DNA transposon
OsIPC01160038	4	794	Atlantys-2-LTR_OS	1	791	0.8051	80.39	Gypsy
OsIPC05170017	1755	1987	DITTO3	1	260	0.8565	100	Harbinger
OsIPC05090073	63	589	SZ-7_LTR	1	525	0.7439	90.21	Gypsy
OsIPC05090073	624	774	F1275	4	152	0.7815	94.9	Harbinger
OsIPC01140188	1755	1950	F569	38	223	0.7486	81.58	Harbinger
OsIPC10120020	1961	2187	STOWAWAY21_OS	8	243	0.8355	97.12	DNA transposon
OsIPC10120020	2273	2411	GAIJIN	1	139	0.8921	94.56	DNA transposon
OsIPC10120020	2412	2558	GAIJIN	1	147	0.9388	100	DNA transposon
OsIPC10120020	2816	3047	STOWAWAY2_OS	4	250	0.8347	98.8	DNA transposon
OsIPC11260198	2771	3236	CLOUD-4	71	519	0.8249	86.35	MuDR
OsIPC01280029	41	272	DITTO	4	244	0.8644	98.77	Harbinger
OsIPC01280029	535	828	STOLAB	3	312	0.7633	99.36	Harbinger
OsIPC01280029	1043	1385	OLO24	3	344	0.8953	99.13	Harbinger
OsIPC11220234	1718	1919	WANDERER	2	232	0.7186	99.57	DNA transposon
OsIPC11220234	3037	3186	STOWAWAY1_OS	1	149	0.8267	100	DNA transposon
OsIPC05170003	2282	3069	COPIA2-LTR_OS	44	962	0.8392	95.53	Copia
OsIPC05170003	3157	3296	GAIJIN	1	140	0.8169	95.24	DNA transposon
OsIPC11170141	41	316	STOWAWAY10_OS	1	259	0.908	100	DNA transposon
OsIPC11170141	2914	3260	TNR8-21	1	354	0.7364	82.71	DNA transposon
OsIPC11270109	697	913	STOWAWAY2_OS	19	248	0.7719	92	DNA transposon
OsIPC11270109	974	1425	JINHUA	38	478	0.6904	92.07	hAT
OsIPC05050126	399	658	STOWAWAY41_OS	1	264	0.8206	100	DNA transposon
OsIPC05050126	1165	1288	STOWAWAY47_OS	1	148	0.7795	100	DNA transposon
OsIPC11190064	272	1006	SZ-22_LTR	1	768	0.864	100	Gypsy
OsIPC11190064	1173	1399	TNR1	1	237	0.8211	100	DNA transposon
OsIPC05180097	678	970	OLO24C	1	310	0.8615	87.08	Harbinger
OsIPC05180097	1518	1748	DITTO	11	244	0.8326	95.9	Harbinger
OsIPC05180097	3039	3267	WANDERER	6	230	0.7699	96.98	DNA transposon
OsIPC05180097	3305	3626	OLO24B	21	334	0.8156	93.73	Harbinger
OsIPC10040124	876	1528	BAJIELTR	14	733	0.7628	98.23	LTR Retrotransposon
OsIPC10040124	2069	2215	STOWAWAY47_OS	1	148	0.7383	100	DNA transposon
OsIPC05190053	2052	2270	TYPEM	1	227	0.9186	100	DNA transposon
OsIPC08160060	65	291	STOWAWAY2_OS	1	250	0.812	100	DNA transposon
OsIPC08160060	2006	2714	OSTE17	1	734	0.875	100	DNA transposon
OsIPC11230208	893	1260	SINE03_OS	1	358	0.9093	99.44	SINE
OsIPC11230208	3111	3354	STOWAWAY41_OS	1	264	0.8095	100	DNA transposon
OsIPC05100005	4230	4450	STOWAWAY50_OS	16	174	0.8667	91.38	DNA transposon
OsIPC06230062	1586	1726	TELIA	1	141	0.9149	100	DNA transposon
OsIPC06230062	3469	3685	EXPLORER	3	208	0.8798	98.1	DNA transposon
OsIPC09060043	2105	2253	STOWAWAY47_OS	1	148	0.745	100	DNA transposon
OsIPC09060043	3473	3711	STOWAWAY21_OS	1	243	0.8375	100	DNA transposon
OsIPC01130157	1084	1226	GAIJIN	3	145	0.8951	97.28	DNA transposon
OsIPC01130157	2066	2260	F569	1	228	0.8083	100	Harbinger
OsIPC01130157	3877	4139	INDITTO	1	263	0.9087	100	Harbinger
OsIPC01130157	4435	4650	STOWAWAY21_OS	1	217	0.9078	89.3	DNA transposon
OsIPC05070093	425	571	GAIJIN	1	147	0.8389	100	DNA transposon
OsIPC05070093	2631	2789	STOWAWAY50_OS	1	174	0.6788	100	DNA transposon
OsIPC05020069	170	354	STOWAWAY43_OS	32	218	0.7354	80.26	DNA transposon
OsIPC05020069	360	621	STOWAWAY41_OS	4	264	0.8479	98.86	DNA transposon
OsIPC05020103	3369	3591	STOWAWAY43_OS	1	205	0.7488	87.98	DNA transposon
OsIPC05030028	26	276	STOWAWAY21_OS	1	243	0.8996	100	DNA transposon
OsIPC04070133	264	501	STOWAWAY8_OS	2	232	0.8729	89.19	DNA transposon
OsIPC02120029	178	502	OLO24C	1	344	0.9003	96.63	Harbinger
OsIPC05060044	2	291	OLO24B	1	299	0.8062	89.25	Harbinger
OsIPC01400013	105	393	F524	1	291	0.921	100	SINE
OsIPC05270048	176	365	EXPLORER	4	192	0.8474	90	DNA transposon
OsIPC02250024	168	528	SINE03_OS	12	360	0.8622	96.94	SINE
OsIPC01090070	115	406	TOURIST-XIII	1	281	0.7183	81.45	DNA transposon
OsIPC05020075	1480	1727	STOWAWAY13_OS	1	251	0.7689	100	DNA transposon
OsIPC05020075	2229	2470	STOWAWAY8_OS	1	248	0.8436	95.75	DNA transposon
OsIPC05020075	2669	3062	SZ-58LTR	1	403	0.8367	100	LTR Retrotransposon
OsIPC05020075	4102	4878	BAJIELTR	1	733	0.8735	100	LTR Retrotransposon
OsIPC11200234	60	249	COWARD-3	1	221	0.8477	100	Harbinger
OsIPC07130041	5183	5383	KIDDOA	33	269	0.8806	88.1	Harbinger
OsIPC11240012	1322	1790	CASGRANDA	1	465	0.9315	100	Harbinger
OsIPC11240012	3331	3563	WANDERER	1	232	0.7639	100	DNA transposon
OsIPC11240012	3706	3924	WANDERER	1	211	0.7897	90.95	DNA transposon
OsIPC11240012	4513	4797	YOUREN	1	286	0.9301	100	Harbinger
OsIPC11240012	4877	5117	STOWAWAY24_OS	6	221	0.7748	96.43	DNA transposon
OsIPC03330008	286	462	TNR9	1	175	0.892	99.43	DNA transposon
OsIPC11260199	416	923	CLOUD-4	3	519	0.8563	99.42	MuDR
OsIPC11260199	5485	5646	TNR2A	7	144	0.7248	90.79	DNA transposon
OsIPC05200050	135	280	GAIJIN	2	145	0.8767	97.96	DNA transposon
OsIPC05020090	327	567	TNR1	5	237	0.8565	98.31	DNA transposon
OsIPC11030030	266	565	OLO24C	3	309	0.9109	86.24	Harbinger
OsIPC04070089	462	930	RETROSOR2_LTR	44	516	0.7489	91.67	Gypsy
OsIPC02140015	247	481	STOWAWAY9_OS	5	234	0.897	97.87	DNA transposon
OsIPU00000603	246	605	SINE03_OS	1	346	0.8899	96.11	SINE
OsIPC05170023	3585	3835	STOWAWAY8_OS	1	259	0.8933	100	DNA transposon
OsIPU00002437	78	306	TREP215	1	239	0.8664	100	DNA transposon
OsIPC01030016	47	362	OLO24C	8	329	0.8375	90.45	Harbinger
OsIPC01250030	33	282	STOWAWAY8_OS	1	259	0.8968	100	DNA transposon
OsIPC05050061	1532	1681	STOWAWAY1_OS	1	149	0.8867	100	DNA transposon
OsIPC05050061	2554	3143	SZ-7_LTR	7	582	0.7659	98.97	Gypsy
OsIPC05050061	3513	3820	NDNA2TNA_OS	5	313	0.8516	89.31	Harbinger
OsIPC05050061	3886	4161	OLO24	6	282	0.8777	80.29	Harbinger
OsIPC05030001	150	294	GAIJIN	3	147	0.8966	98.64	DNA transposon
OsIPC05030001	426	573	STOWAWAY1_OS	1	149	0.8889	100	DNA transposon
OsIPC03330037	103	411	DITAILA	1	257	0.9004	100	Harbinger
OsIPC03330037	412	599	STOWAWAY17_OS	25	241	0.8836	83.78	DNA transposon
OsIPC11230276	4951	5101	STOWAWAY1_OS	1	149	0.9073	100	DNA transposon
OsIPC08220011	320	576	NDNA1TNA_OS	1	287	0.7736	85.93	Harbinger
OsIPC04030024	3740	4293	SZ-33LTR	1	575	0.8295	100	LTR Retrotransposon
OsIPC04030024	4542	5947	ATLANTYS-LTR_OS	1	1412	0.7723	93.63	Gypsy
OsIPU00002442	315	568	STOWAWAY14_OS	3	258	0.8039	99.22	DNA transposon
OsIPC01150191	722	965	DITTO	1	244	0.877	100	Harbinger
OsIPC05040007	75	209	GAIJIN	3	138	0.875	92.52	DNA transposon
OsIPC05040007	354	678	BUHUI	1	375	0.8933	100	Harbinger
OsIPC10050080	4189	5459	SZ-66LTR	2	1223	0.6878	99.92	LTR Retrotransposon
OsIPC11290014	521	2839	RIRE8C_LTR	189	2382	0.7527	91.76	Gypsy
OsIPC11290014	6118	6320	STOWAWAY21_OS	6	211	0.8088	84.77	DNA transposon
OsIPC05180039	105	400	OLO24C	8	329	0.8339	90.45	Harbinger
OsIPC05180039	417	619	F770	46	282	0.77	83.45	Harbinger
OsIPC08040044	433	589	UNIQUE	1	158	0.8291	100	DNA transposon
OsIPU00000616	311	526	TREP215	1	228	0.7696	95.4	DNA transposon
OsIPC05230009	473	722	DITTO	1	243	0.8427	99.59	Harbinger
OsIPC05170032	3272	3855	SZ-7_LTR	1	582	0.7547	100	Gypsy
OsIPC09060047	536	657	OSTE18	2	129	0.8707	99.22	DNA transposon
OsIPC05190019	61	289	DITTO	1	244	0.8491	100	Harbinger
OsIPU00002446	351	487	GAIJIN	1	144	0.8085	97.96	DNA transposon
OsIPC05180090	119	452	OLO24B	6	330	0.8343	97.01	Harbinger
OsIPC05050146	410	616	STOWAWAY21_OS	1	212	0.7583	87.24	DNA transposon
OsIPU00002447	161	390	DITTO	5	244	0.8831	98.36	Harbinger
OsIPC06230069	1	196	DITTO	1	196	0.898	80.33	Harbinger
OsIPC05020002	40	304	GLUTEL1LIKE	1	271	0.8097	99.27	Harbinger
OsIPU00002448	651	800	STOWAWAY1_OS	1	149	0.9133	100	DNA transposon
OsIPC02010063	106	308	COWARD-3	1	221	0.7952	100	Harbinger
OsIPC03370001	63	456	SZ-58LTR	3	403	0.8333	99.5	LTR Retrotransposon
OsIPC03370001	637	880	STOWAWAY8_OS	1	259	0.8589	100	DNA transposon
OsIPC05070073	302	452	STOWAWAY1_OS	1	149	0.8867	100	DNA transposon
OsIPC09060051	565	800	STOWAWAY44_OS	1	240	0.8536	100	DNA transposon
OsIPC05020035	340	488	GAIJIN	2	147	0.8176	99.32	DNA transposon
OsIPC05020109	83	306	DITTO	21	244	0.8884	91.8	Harbinger
OsIPC11170170	538	678	TELIA	1	141	0.9362	100	DNA transposon
OsIPC12100052	404	686	NDNA1TNA_OS	57	334	0.8817	83.23	Harbinger
OsIPC12100052	727	941	TYPEM	12	227	0.7593	95.15	DNA transposon
OsIPC04040208	1	958	SZLTR	79	1097	0.8304	81.59	Gypsy
OsIPC05050018	560	726	EXPLORER	3	208	0.8118	98.1	DNA transposon
OsIPC06230074	48	194	GAIJIN	1	147	0.898	100	DNA transposon
OsIPC06230074	408	511	STOWAWAY30-2_OS	6	106	0.7426	84.17	DNA transposon
OsIPC06230074	768	917	STOWAWAY47_OS	1	135	0.7376	91.22	DNA transposon
OsIPC11100019	251	492	DITTO	4	244	0.9177	98.77	Harbinger
OsIPC05250015	144	462	OLO24B	21	330	0.8774	92.54	Harbinger
OsIPC07280047	116	388	STOWAWAY13_OS	1	251	0.8015	100	DNA transposon
OsIPC01330029	102	249	GAIJIN	1	147	0.9122	100	DNA transposon
OsIPC01330029	711	953	DITTO	1	243	0.9012	99.59	Harbinger
OsIPC06240052	222	800	JOUZHEN	1	596	0.8598	100	hAT
OsIPU00000630	442	658	STOWAWAY21_OS	26	243	0.7604	89.71	DNA transposon
OsIPC02090097	646	973	OLO24C	8	343	0.8537	94.38	Harbinger
OsIPU00000631	836	989	STOWAWAY47_OS	1	148	0.745	100	DNA transposon
OsIPC06110121	365	644	ID-4	1	284	0.7782	100	DNA transposon
OsIPC06110121	800	1018	DITTO-2	1	213	0.7042	90.64	DNA transposon
OsIPC05060026	429	680	DITTO	1	244	0.9024	100	Harbinger
OsIPC05060026	782	1053	COPIA3-LTR_OS	1	263	0.9545	100	Copia
OsIPC06100009	610	801	WANDERER	34	232	0.7739	85.78	DNA transposon
OsIPC06080066	266	511	DITTO	2	244	0.9388	99.59	Harbinger
OsIPC06080066	756	1036	SUSU	1	278	0.8964	99.64	Harbinger
OsIPC06080066	1379	1510	TELIA	8	140	0.8496	94.33	DNA transposon
OsIPC06080066	1819	2033	DITTO	1	244	0.895	100	Harbinger
OsIPC06080066	2231	2530	OLO24	8	308	0.8907	87.25	Harbinger
OsIPC06080066	2884	3123	STOWAWAY44_OS	1	240	0.8148	100	DNA transposon
OsIPC06080066	3437	4086	CLOUD-2	1	711	0.9077	100	MuDR
OsIPC06080066	5404	5746	OLO24C	3	355	0.8732	99.16	Harbinger
OsIPC06080066	5876	6155	KIDDOD	1	278	0.9	99.64	Harbinger
OsIPC06080066	6311	6655	OLO24	1	345	0.9133	100	Harbinger
OsIPC06080066	7286	8238	CACTA-H	10	1112	0.8462	95.75	EnSpm
OsIPC06080066	9880	10313	RIREX_LTR	2	422	0.736	95.46	Gypsy
OsIPU00002450	504	637	ECSR	1	154	0.7794	100	Harbinger
OsIPU00002450	771	1018	STOWAWAY18_OS	1	211	0.8853	97.69	DNA transposon
OsIPC06060041	419	755	NDNA2TNA_OS	6	346	0.9353	98.55	Harbinger
OsIPU00000636	3077	3514	SC-6_LTR	1	417	0.7821	100	Copia
OsIPU00000636	10339	10566	STOWAWAY43_OS	1	233	0.7807	100	DNA transposon
OsIPC02340039	74	369	NDNA2TNA_OS	2	346	0.8439	99.71	Harbinger
OsIPC06090043	82	226	GAIJIN	3	147	0.9034	98.64	DNA transposon
OsIPC01010016	226	1702	ATLANTYS-LTR_OS	1	1508	0.8355	100	Gypsy
OsIPC01010016	1935	2133	EXPLORER	5	205	0.8586	95.71	DNA transposon
OsIPC01010016	8404	8543	GAIJIN	1	145	0.844	98.64	DNA transposon
OsIPC01010016	10152	10394	STOWAWAY9_OS	1	235	0.8861	100	DNA transposon
OsIPU00000638	73	265	COWARD-3	2	221	0.8232	99.55	Harbinger
OsIPC06050076	247	396	STOWAWAY1_OS	1	149	0.92	100	DNA transposon
OsIPC06030065	260	558	TYPEU2	54	374	0.769	84.03	DNA transposon
OsIPC06030065	559	798	STOWAWAY20_OS	1	240	0.7149	86.33	DNA transposon
OsIPC06100031	94	402	NDNA1TNA_OS	6	334	0.9169	98.5	Harbinger
OsIPC06100031	906	1116	STOWAWAY21_OS	1	211	0.8009	86.83	DNA transposon
OsIPC01080024	92	354	STOWAWAY13_OS	1	251	0.8	100	DNA transposon
OsIPC06110088	61	368	NDNA1TNA_OS	6	304	0.8239	89.52	Harbinger
OsIPC06300052	449	686	STOWAWAY51_OS	1	244	0.8306	99.19	DNA transposon
OsIPC06300052	746	1012	STOWAWAY36_OS	2	268	0.8539	99.63	DNA transposon
OsIPC06030034	838	1076	WANDERER	1	232	0.7797	100	DNA transposon
OsIPC06230212	31	165	GAIJIN	13	147	0.9111	91.84	DNA transposon
OsIPC06230212	265	439	CASINE	1	153	0.8462	87.93	SINE
OsIPC06230212	472	689	YOUREN	43	285	0.8904	84.97	Harbinger
OsIPC09230081	19	781	CRM-LTR_OS	1	748	0.8034	82.38	LTR Retrotransposon
OsIPC09230081	783	1067	NDNA1TNA_OS	7	290	0.8807	85.03	Harbinger
OsIPC06240053	8419	8743	OLO24B	1	335	0.8318	100	Harbinger
OsIPC06240053	10839	11623	OSTE27	154	969	0.8925	84.21	DNA transposon
OsIPC06240053	11867	12042	F804	3	170	0.8824	98.82	DNA transposon
OsIPC06280041	174	396	STOWAWAY21_OS	1	243	0.8217	100	DNA transposon
OsIPC06280041	555	804	STOWAWAY41_OS	1	264	0.8078	100	DNA transposon
OsIPC06240106	190	367	TOURIST-XV	21	229	0.8324	87.45	DNA transposon
OsIPC06060052	126	407	TOURIST-XIII	1	288	0.7241	83.48	DNA transposon
OsIPC11170253	8051	8281	STOWAWAY2_OS	1	247	0.841	98.8	DNA transposon
OsIPC11170253	8503	8881	TYPEG	1	427	0.8156	100	DNA transposon
OsIPC11170253	10432	10578	GAIJIN	2	147	0.8844	99.32	DNA transposon
OsIPC11170253	10579	10890	OLO24C	11	333	0.854	90.73	Harbinger
OsIPC01300081	626	861	STOWAWAY41_OS	8	262	0.8133	96.59	DNA transposon
OsIPC02300027	996	1252	F524	2	291	0.9305	99.66	SINE
OsIPU00000641	144	360	F569	2	228	0.7731	99.56	Harbinger
OsIPU00000641	950	1281	OLO24C	1	355	0.8546	99.72	Harbinger
OsIPC06040017	292	389	ZM13-2_OS	11	108	0.8586	90.74	DNA transposon
OsIPU00000642	162	309	STOWAWAY47_OS	1	148	0.7973	100	DNA transposon
OsIPC06230239	1682	1772	TREP220	1	103	0.7634	94.5	DNA transposon
OsIPC06230239	3626	3917	STOWAWAY11_OS	1	292	0.9795	100	DNA transposon
OsIPC06230239	5232	5387	STOWAWAY50_OS	1	174	0.8608	100	DNA transposon
OsIPC06230239	7392	7635	STOWAWAY2_OS	1	250	0.83	100	DNA transposon
OsIPC06230239	8980	9213	STOWAWAY41_OS	17	253	0.8101	89.77	DNA transposon
OsIPC06230239	10566	10907	OLO24C	2	356	0.8743	99.72	Harbinger
OsIPC06230239	10985	11131	GAIJIN	1	147	0.8255	100	DNA transposon
OsIPC06120060	1927	2281	CASLET	1	354	0.907	100	Harbinger
OsIPC06120060	7654	7869	WANDERER	21	232	0.7558	91.38	DNA transposon
OsIPC06120060	8285	8828	SZ-33LTR	5	575	0.8418	99.3	LTR Retrotransposon
OsIPC06120060	8948	9314	CASTAWAY	1	364	0.7929	100	Harbinger
OsIPC06120060	9405	9643	TREP215	1	239	0.8745	100	DNA transposon
OsIPC06120060	9965	10209	STOWAWAY51_OS	1	246	0.871	100	DNA transposon
OsIPC06120060	11112	11408	TYPEU2	51	373	0.798	84.55	DNA transposon
OsIPC06120060	12104	12676	JOUZHENA	1	596	0.8833	98.19	hAT
OsIPC06200046	587	833	SINE9_OS	8	246	0.6949	81.57	SINE
OsIPC06200046	1014	1138	STOWAWAY47_OS	1	148	0.7519	100	DNA transposon
OsIPU00000643	124	355	DITTO-2	24	235	0.8194	90.21	DNA transposon
OsIPC04030215	332	660	SINE03_OS	1	359	0.8829	99.72	SINE
OsIPC04030215	1113	1984	OSTE14	29	884	0.6986	96.72	DNA transposon
OsIPC04030215	8414	8558	STOWAWAY1_OS	6	149	0.9103	96.64	DNA transposon
OsIPC06030038	609	853	STOWAWAY41_OS	3	264	0.7992	99.24	DNA transposon
OsIPC06030063	228	804	DS-RICE4N	1	715	0.7867	100	hAT
OsIPC11230280	323	553	STOWAWAY9_OS	5	235	0.8148	98.3	DNA transposon
OsIPC11230289	1187	1393	STOWAWAY9_OS	5	235	0.8216	98.3	DNA transposon
OsIPC06220004	1	217	WANDERER	1	209	0.7981	90.09	DNA transposon
OsIPC08280012	208	353	GAIJIN	1	147	0.8912	100	DNA transposon
OsIPC08160108	837	1354	BAJIELTR	5	602	0.8057	81.58	LTR Retrotransposon
OsIPC11210021	103	346	STOWAWAY9_OS	1	235	0.8692	100	DNA transposon
OsIPC06050064	661	1055	CASTAWAY	2	363	0.8493	99.45	Harbinger
OsIPC06230024	1	887	Atlantys-2-LTR_OS	127	984	0.8384	87.2	Gypsy
OsIPC06120078	966	1208	STOWAWAY8_OS	20	259	0.8601	92.66	DNA transposon
OsIPC06230115	628	800	OSTE23	3	179	0.8239	91.71	DNA transposon
OsIPC06230115	1147	1293	GAIJIN	1	147	0.8912	100	DNA transposon
OsIPU00000647	494	915	RIREX_LTR	2	422	0.733	95.46	Gypsy
OsIPU00000649	128	252	STOWAWAY1_OS	10	140	0.7647	87.92	DNA transposon
OsIPC06080019	61	336	ID-4	1	279	0.8853	98.24	DNA transposon
OsIPC06080019	527	778	DITTO3	3	260	0.8196	99.23	Harbinger
OsIPC06080019	818	1042	DITTO	1	244	0.9111	100	Harbinger
OsIPC06080019	1046	1289	DITTO	1	244	0.8367	100	Harbinger
OsIPC06050063	1054	1400	CASTAWAY	8	359	0.7983	96.7	Harbinger
OsIPC06090093	358	601	DITTO	1	244	0.918	100	Harbinger
OsIPC06040047	669	814	GAIJIN	2	147	0.8591	99.32	DNA transposon
OsIPC06040047	1090	1218	GAIJIN	6	144	0.8473	94.56	DNA transposon
OsIPC07070082	465	628	STOWAWAY50_OS	1	172	0.7964	98.85	DNA transposon
OsIPC07070082	912	1063	STOWAWAY1_OS	1	149	0.9067	100	DNA transposon
OsIPC07070082	1320	1461	GAIJIN	4	147	0.8472	97.96	DNA transposon
OsIPC06120071	526	763	TREP215	1	239	0.8958	100	DNA transposon
OsIPC02260086	159	390	STOWAWAY43_OS	1	233	0.8426	100	DNA transposon
OsIPC02260086	1137	1370	COWARD-3	1	221	0.8356	100	Harbinger
OsIPC02230011	1125	1385	STOWAWAY13_OS	1	251	0.7846	100	DNA transposon
OsIPC06150054	478	1242	NINIA	107	860	0.6917	84.15	DNA transposon
OsIPC06120057	1063	1239	STOWAWAY44_OS	45	240	0.7989	81.67	DNA transposon
OsIPC06120057	1287	1496	STOWAWAY44_OS	8	240	0.8411	97.08	DNA transposon
OsIPC06090033	784	928	UNIQUE	1	158	0.8	100	DNA transposon
OsIPC06230151	306	553	STOWAWAY24_OS	1	220	0.793	98.21	DNA transposon
OsIPU00000658	821	970	STOWAWAY1_OS	1	149	0.8933	100	DNA transposon
OsIPU00000658	1104	1299	DITTO	1	196	0.7868	80.33	Harbinger
OsIPC06230194	394	722	OLO24B	14	335	0.8693	96.12	Harbinger
OsIPC01210025	557	857	NDNA2TNA_OS	2	318	0.852	91.62	Harbinger
OsIPC01210025	1109	1663	TNR12	1	527	0.916	99.81	DNA transposon
OsIPC11250101	449	1632	COPIA1-LTR_OS	1	1214	0.7992	100	Copia
OsIPC11250101	10471	10898	TNR8-21	2	428	0.8388	99.77	DNA transposon
OsIPC11250101	12548	12795	DITTO3	1	260	0.7945	100	Harbinger
OsIPC11250101	13510	13819	STOWAWAY12_OS	5	312	0.8673	98.72	DNA transposon
OsIPC11250101	17136	17398	INDITTO	1	263	0.9354	100	Harbinger
OsIPC06050060	905	1214	CASTAWAY	1	364	0.7321	100	Harbinger
OsIPC06070018	232	999	BAJIELTR	1	733	0.8011	100	LTR Retrotransposon
OsIPC06290019	1161	2030	Atlantys-2-LTR_OS	1	872	0.9269	88.62	Gypsy
OsIPC09120140	1740	2066	OLO24C	2	356	0.8503	99.72	Harbinger
OsIPC06050049	1240	1465	STOWAWAY44_OS	1	240	0.8052	100	DNA transposon
OsIPC06050049	1681	1907	STOWAWAY2_OS	1	246	0.8025	98.4	DNA transposon
OsIPC06100103	97	243	GAIJIN	1	146	0.9116	99.32	DNA transposon
OsIPC06300018	1329	1999	CLOUD-2	1	711	0.7356	100	MuDR
OsIPC06240143	465	694	DITTO	1	231	0.8528	94.67	Harbinger
OsIPC06240143	1578	1796	TOURIST-XV	25	239	0.8018	89.96	DNA transposon
OsIPC06280040	50	236	TYPEM	39	227	0.8191	83.26	DNA transposon
OsIPC06280040	1183	1504	OLO24B	6	330	0.7909	97.01	Harbinger
OsIPC06050037	1950	2200	STOWAWAY17_OS	5	252	0.8956	95.75	DNA transposon
OsIPC06080036	1352	1509	STOWAWAY1_OS	1	149	0.9	100	DNA transposon
OsIPC06080036	1944	2187	STOWAWAY50_OS	3	174	0.8503	98.85	DNA transposon
OsIPC06230073	621	783	OSTE23	3	179	0.8333	91.71	DNA transposon
OsIPC11260021	1773	2033	STOWAWAY41_OS	1	264	0.8023	100	DNA transposon
OsIPC01210013	1908	2056	GAIJIN	1	147	0.8792	100	DNA transposon
OsIPC06100008	823	1369	BAJIELTR	1	615	0.779	83.9	LTR Retrotransposon
OsIPC01410001	852	1095	DITTO	1	244	0.8735	100	Harbinger
OsIPC01410001	1113	1349	DITTO	1	244	0.7633	100	Harbinger
OsIPC01410001	1581	1724	STOWAWAY47_OS	1	144	0.7986	97.3	DNA transposon
OsIPC06230235	253	551	OLO24C	3	329	0.8306	91.85	Harbinger
OsIPC06060062	929	1116	SNAP-OL3	1	189	0.8368	100	DNA transposon
OsIPC06060062	1508	1743	STOWAWAY44_OS	1	240	0.8866	100	DNA transposon
OsIPC06230213	2112	2333	YOUREN	43	285	0.8818	84.97	Harbinger
OsIPC06210077	1801	1971	EXPLORER	4	173	0.7941	80.95	DNA transposon
OsIPC06230158	2242	2436	WANDERER	19	211	0.7969	83.19	DNA transposon
OsIPC06120048	926	1057	STOWAWAY1_OS	1	149	0.9259	100	DNA transposon
OsIPC06300006	424	570	GAIJIN	1	147	0.9048	100	DNA transposon
OsIPC06300006	642	915	YOUREN	1	286	0.9206	100	Harbinger
OsIPC06300006	955	1286	OLO24	1	337	0.878	97.68	Harbinger
OsIPC06300006	2044	2151	OSTE18	3	111	0.9174	84.5	DNA transposon
OsIPC06300006	2232	2433	STOWAWAY21_OS	35	243	0.835	86.01	DNA transposon
OsIPC06050066	440	1947	MERMITE18B	3	1306	0.7266	99.85	DNA transposon
OsIPC06050066	2305	2448	F1275	1	152	0.7397	96.82	Harbinger
OsIPC06090100	1400	1669	STOWAWAY41_OS	1	264	0.8421	100	DNA transposon
OsIPC06220021	1725	2058	OLO24	9	345	0.8521	97.68	Harbinger
OsIPC06220021	2059	2387	OLO24	6	344	0.8701	98.26	Harbinger
OsIPC06010060	423	724	OLO24B	8	296	0.8007	86.27	Harbinger
OsIPC06040041	1394	1610	STOWAWAY42_OS	3	242	0.817	99.17	DNA transposon
OsIPC06040041	2127	2280	STOWAWAY30-2_OS	1	120	0.7752	100	DNA transposon
OsIPC06250038	156	479	OLO24B	6	335	0.8523	98.51	Harbinger
OsIPC06250038	1147	1473	TYPEU3	54	377	0.8445	85.26	DNA transposon
OsIPC06250038	2494	2733	INDITTO	23	263	0.9008	91.63	Harbinger
OsIPC02160040	433	747	OLO24B	6	316	0.8386	92.84	Harbinger
OsIPC02130078	922	1163	STOWAWAY51_OS	4	246	0.8765	98.78	DNA transposon
OsIPC02130078	2537	2774	TNR1	1	237	0.8655	100	DNA transposon
OsIPC06080037	235	477	DITTO-2	1	235	0.7406	100	DNA transposon
OsIPC06080037	546	781	STOWAWAY21_OS	1	243	0.8159	100	DNA transposon
OsIPC06080037	1006	1245	STOWAWAY42_OS	4	242	0.7875	98.76	DNA transposon
OsIPC06250034	1155	2401	SZ-66LTR	2	1223	0.765	99.92	LTR Retrotransposon
OsIPC10040059	2034	2257	STOWAWAY41_OS	15	236	0.7848	84.09	DNA transposon
OsIPC06230092	2674	2942	OLO24B	1	289	0.8111	86.27	Harbinger
OsIPC06110124	2550	2744	TOURIST-XV	33	232	0.7487	83.68	DNA transposon
OsIPC10040033	2200	2382	TYPEM	30	226	0.8063	86.78	DNA transposon
OsIPU00000668	275	514	F770	8	284	0.7652	97.54	Harbinger
OsIPC06070021	475	1060	SZ-7_LTR	1	582	0.7749	100	Gypsy
OsIPC06070021	2248	2393	GAIJIN	3	147	0.8836	98.64	DNA transposon
OsIPC06130074	1046	1306	DITAILA	1	255	0.8467	99.22	Harbinger
OsIPC06130074	1598	1720	STOWAWAY47_OS	10	133	0.75	83.78	DNA transposon
OsIPC06190019	955	1107	F1275	1	151	0.7662	96.18	Harbinger
OsIPC06200022	2059	2145	ZM13-2_OS	14	100	0.875	80.56	DNA transposon
OsIPC01150265	2491	3065	SZ-33LTR	1	575	0.8522	100	LTR Retrotransposon
OsIPC04030279	2722	2961	F770	8	284	0.7652	97.54	Harbinger
OsIPC06300067	1927	2186	STOWAWAY8_OS	1	259	0.8696	100	DNA transposon
OsIPC06300067	3013	3207	STOWAWAY51_OS	32	246	0.7723	87.4	DNA transposon
OsIPC05050072	1392	1972	SZ-33LTR	1	575	0.8549	100	LTR Retrotransposon
OsIPC06120107	2334	2568	TREP215	1	239	0.8697	100	DNA transposon
OsIPC11210253	611	791	EXPLORER	1	185	0.8216	88.1	DNA transposon
OsIPC11210253	1369	1576	STOWAWAY21_OS	26	243	0.7804	89.71	DNA transposon
OsIPC11210253	1853	2259	OLO24C	9	349	0.8669	95.79	Harbinger
OsIPC11210253	2494	2688	TOURIST-XV	48	239	0.7824	80.33	DNA transposon
OsIPC11210253	2762	2909	STOWAWAY46_OS	1	154	0.8026	100	DNA transposon
OsIPC06080063	1121	1466	OLO24C	2	356	0.8728	99.72	Harbinger
OsIPC06080063	1783	2898	OSTE15	2	1164	0.6862	99.57	DNA transposon
OsIPC06080063	3403	3747	OLO24	1	345	0.8988	100	Harbinger
OsIPC11210259	365	490	OSTE19	8	158	0.7721	93.21	DNA transposon
OsIPC06050075	57	238	STOWAWAY17_OS	1	259	0.9185	100	DNA transposon
OsIPC06050075	2068	2375	SINE03_OS	1	348	0.8971	96.67	SINE
OsIPC06050075	3948	4117	CASINE	1	168	0.9412	96.55	SINE
OsIPC11230312	1603	1974	SINE03_OS	1	358	0.8764	99.44	SINE
OsIPC11230312	2138	2500	SINE03_OS	1	356	0.8778	98.89	SINE
OsIPC11230312	2888	3144	STOWAWAY41_OS	2	264	0.7663	99.62	DNA transposon
OsIPC11230312	3847	4064	TOURIST-XV	21	235	0.789	89.96	DNA transposon
OsIPC06110008	3849	4107	STOWAWAY41_OS	4	264	0.8046	98.86	DNA transposon
OsIPC06120064	526	727	STOWAWAY51_OS	42	246	0.8592	83.33	DNA transposon
OsIPC06120064	1301	1585	TYPEH	1	309	0.8414	100	DNA transposon
OsIPC06120064	2504	2833	TYPEU2	12	334	0.7733	84.55	DNA transposon
OsIPC06120064	3376	3684	OLO24	8	321	0.8782	91.01	Harbinger
OsIPC06210085	118	338	STOWAWAY43_OS	4	233	0.8319	98.71	DNA transposon
OsIPC06210085	633	779	STOWAWAY47_OS	3	148	0.8299	98.65	DNA transposon
OsIPC06210085	795	941	GAIJIN	1	147	0.9388	100	DNA transposon
OsIPC06210085	3500	3755	STOWAWAY41_OS	4	257	0.7393	96.21	DNA transposon
OsIPC06210085	3901	4121	WANDERER	1	211	0.8009	90.95	DNA transposon
OsIPC11230244	345	581	STOWAWAY29_OS	5	230	0.7679	97.41	DNA transposon
OsIPC11230244	2070	2311	STOWAWAY41_OS	1	264	0.7764	100	DNA transposon
OsIPC11230244	3642	3879	STOWAWAY41_OS	8	264	0.7692	97.35	DNA transposon
OsIPC11230244	4002	4314	OLO24C	57	356	0.8384	84.27	Harbinger
OsIPC02130092	2532	3008	JOUZHENA	109	607	0.861	82.21	hAT
OsIPC02130092	3009	3239	STOWAWAY43_OS	1	231	0.8761	99.14	DNA transposon
OsIPC02130092	3342	4424	CACTA-N	37	987	0.743	96.35	EnSpm
OsIPC06230138	3268	3449	STOWAWAY8_OS	5	215	0.7672	81.47	DNA transposon
OsIPC05180015	2217	2434	TOURIST-XV	28	239	0.8037	88.7	DNA transposon
OsIPC05180015	3590	3808	TYPEM	1	227	0.9095	100	DNA transposon
OsIPC06290065	1347	1492	GAIJIN	1	147	0.8912	100	DNA transposon
OsIPU00000673	75	433	TYPEU	3	354	0.9093	97.24	DNA transposon
OsIPC06270028	157	490	OLO24B	1	328	0.7934	97.91	Harbinger
OsIPC06100091	1650	1799	STOWAWAY1_OS	1	149	0.8467	100	DNA transposon
OsIPC06100091	4370	4608	STOWAWAY8_OS	17	259	0.8765	93.82	DNA transposon
OsIPC06040071	39	280	DITTO	1	244	0.8525	100	Harbinger
OsIPC06260016	123	301	TESS	33	241	0.913	85.66	hAT
OsIPC11210260	848	1025	EXPLORER	5	179	0.7921	83.33	DNA transposon
OsIPC10140018	62	277	TREP215	1	225	0.9078	94.14	DNA transposon
OsIPC10020024	524	677	F1275	1	152	0.7727	96.82	Harbinger
OsIPC10020024	2041	2476	CLOUD-6	86	508	0.7837	83.27	MuDR
OsIPC06230064	4909	5063	UNIQUE	1	158	0.8354	100	DNA transposon
OsIPC09050104	1123	1285	STOWAWAY1_OS	14	149	0.9078	91.28	DNA transposon
OsIPC09050104	4383	5381	CACTA-M	1	1127	0.7284	99.82	EnSpm
OsIPC02250187	1706	2840	COPIA1-LTR_OS	1	1174	0.8429	96.71	Copia
OsIPC02250187	3122	4236	COPIA1-LTR_OS	17	1214	0.7054	98.68	Copia
OsIPU00000696	2507	2748	STOWAWAY41_OS	1	264	0.8347	100	DNA transposon
OsIPC11280382	394	502	SINE1OS	1	108	0.7364	85.04	SINE1/7SL
OsIPC11210240	87	306	STOWAWAY51_OS	1	246	0.8622	100	DNA transposon
OsIPC06050073	398	726	OLO24C	8	343	0.8489	94.38	Harbinger
OsIPC06050073	1234	1460	STOWAWAY41_OS	11	242	0.7749	87.88	DNA transposon
OsIPC06050073	1659	1808	STOWAWAY47_OS	1	148	0.8133	100	DNA transposon
OsIPC06050073	4008	4320	SINE03_OS	10	358	0.8952	96.94	SINE
OsIPC11060114	323	474	STOWAWAY1_OS	1	149	0.9272	100	DNA transposon
OsIPC06240058	22	356	OLO24C	8	355	0.8671	97.75	Harbinger
OsIPU00000700	406	546	GAIJIN	7	147	0.8803	95.92	DNA transposon
OsIPU00000701	196	342	STOWAWAY1_OS	4	149	0.932	97.99	DNA transposon
OsIPU00000703	91	242	F1275	1	151	0.7532	96.18	Harbinger
OsIPC05040022	106	368	SINE03_OS	3	357	0.8704	98.61	SINE
OsIPC06070023	12	496	OSTE30	32	526	0.8106	93.57	DNA transposon
OsIPU00002467	269	571	OLO24C	2	311	0.8538	87.08	Harbinger
OsIPC06150105	4337	4486	TELIA	1	141	0.9225	100	DNA transposon
OsIPC06230090	5453	5696	STOWAWAY2_OS	1	250	0.8347	100	DNA transposon
OsIPC06230091	4667	4960	STOWAWAY20_OS	1	263	0.7612	94.6	DNA transposon
OsIPC06230091	5081	5304	STOWAWAY24_OS	5	207	0.7885	90.62	DNA transposon
OsIPC06240007	1479	1712	STOWAWAY41_OS	17	253	0.8109	89.77	DNA transposon
OsIPC06240007	1813	2065	DITTO	1	244	0.8629	100	Harbinger
OsIPC06240007	3293	3528	STOWAWAY2_OS	1	250	0.8226	100	DNA transposon
OsIPC06180021	343	570	F569	1	228	0.8904	100	Harbinger
OsIPC06300057	71	265	TREP215	15	211	0.8477	82.43	DNA transposon
OsIPC06200077	4035	4329	F524	11	291	0.8986	96.56	SINE
OsIPC06200077	5011	5202	STOWAWAY13_OS	45	251	0.7882	82.47	DNA transposon
OsIPC06200077	5204	5462	DITAILA	1	255	0.8911	99.22	Harbinger
OsIPC01280003	361	545	STOWAWAY13_OS	1	204	0.7938	81.27	DNA transposon
OsIPU00000719	412	597	WANDERER	19	211	0.7923	83.19	DNA transposon
OsIPC04090160	213	399	SNAP-OL3	2	188	0.8723	98.94	DNA transposon
OsIPC11210030	4720	5000	SUSU	1	279	0.8399	100	Harbinger
OsIPC11210030	6246	6464	F569	1	228	0.9091	100	Harbinger
OsIPC06070019	266	506	STOWAWAY48_OS	1	261	0.8653	100	DNA transposon
OsIPU00002469	94	580	JOUZHEN	5	503	0.8839	83.72	hAT
OsIPU00000724	100	539	TNR8-21	1	424	0.8089	99.07	DNA transposon
OsIPU00002471	428	631	EXPLORER	1	210	0.8792	100	DNA transposon
OsIPU00000725	94	396	OLO24C	39	356	0.8214	89.33	Harbinger
OsIPC09120094	427	570	STOWAWAY47_OS	5	148	0.7589	97.3	DNA transposon
OsIPC09120094	641	877	STOWAWAY51_OS	4	246	0.7261	98.78	DNA transposon
OsIPC06060071	3094	6438	SZ-46LTR	1	3360	0.8715	100	Gypsy
OsIPC06120091	39	334	SINE03_OS	10	336	0.8405	90.83	SINE
OsIPU00000728	156	494	OLO24	1	344	0.8659	99.71	Harbinger
OsIPC06300008	55	197	GAIJIN	4	146	0.8531	97.28	DNA transposon
OsIPC06300008	278	499	DITTO-2	1	235	0.8348	100	DNA transposon
OsIPC01070009	47	433	OLO24	1	327	0.9085	94.78	Harbinger
OsIPC06050026	267	409	GAIJIN	2	144	0.8462	97.28	DNA transposon
OsIPU00000736	415	561	STOWAWAY47_OS	1	148	0.7365	100	DNA transposon
OsIPC03250062	413	636	WANDERER	1	226	0.792	97.41	DNA transposon
OsIPC06060065	127	358	STOWAWAY2_OS	4	247	0.8159	97.6	DNA transposon
OsIPC06130026	471	736	OLO24C	41	330	0.8333	81.46	Harbinger
OsIPC06210081	1971	2793	BAJIELTR	1	733	0.9005	100	LTR Retrotransposon
OsIPC06210081	2794	5694	BAJIEIN	1	3034	0.8503	100	LTR Retrotransposon
OsIPC06210081	5695	6405	BAJIELTR	2	733	0.8834	99.86	LTR Retrotransposon
OsIPU00000740	135	344	TOURIST-XI	12	219	0.8125	94.98	DNA transposon
OsIPU00000741	139	263	STOWAWAY47_OS	1	148	0.7442	100	DNA transposon
OsIPU00000742	323	439	STOWAWAY25_OS	1	101	0.8381	98.06	DNA transposon
OsIPU00000746	134	686	XIKE	1	594	0.7107	100	DNA transposon
OsIPU00000747	525	700	CASINE	3	156	0.8544	88.51	SINE
OsIPC06300076	46	284	DITTO	1	244	0.8595	100	Harbinger
OsIPC06300026	325	535	TOURIST-XV	1	212	0.7783	88.7	DNA transposon
OsIPU00000750	60	278	STOWAWAY2_OS	1	246	0.8348	98.4	DNA transposon
OsIPC06080072	71	551	RIREX_LTR	1	441	0.9056	100	Gypsy
OsIPC01010109	621	765	TNR2A	3	152	0.8446	98.68	DNA transposon
OsIPC07290005	269	508	TOURIST-XV	1	239	0.8595	100	DNA transposon
OsIPC07290005	563	794	TREP215	1	239	0.9	100	DNA transposon
OsIPC12240060	68	426	CASTAWAY	1	358	0.8393	98.35	Harbinger
OsIPU00002482	559	755	STOWAWAY44_OS	21	240	0.8693	91.67	DNA transposon
OsIPC06230112	1406	2089	BAJIELTR	1	733	0.815	100	LTR Retrotransposon
OsIPC06230112	5513	5922	OSTE9	3	415	0.908	98.1	DNA transposon
OsIPC06230112	6478	6814	OLO24	1	342	0.8925	99.13	Harbinger
OsIPC06210034	706	934	TYPEH	1	253	0.8462	81.88	DNA transposon
OsIPC06100024	36	879	CACTA-H	7	1152	0.8515	99.48	EnSpm
OsIPC06090073	338	436	ZM13-2_OS	11	107	0.8061	89.81	DNA transposon
OsIPC06230153	3138	3358	TYPEM	2	227	0.8571	99.56	DNA transposon
OsIPC06050102	546	651	TREP219	3	104	0.7778	98.08	DNA transposon
OsIPC06110138	756	894	GAIJIN	1	147	0.9143	100	DNA transposon
OsIPC06080025	608	864	STOWAWAY32_OS	1	259	0.861	99.23	DNA transposon
OsIPC11270261	4533	4774	STOWAWAY41_OS	1	264	0.8347	100	DNA transposon
OsIPC06300055	676	896	TREP215	1	239	0.8919	100	DNA transposon
OsIPU00000764	368	559	COWARD	3	200	0.7806	99	Harbinger
[truncated: 21,646 more rows]

## Sheet: Japonica
Supplementary Table 10: The transposon annotation results of the japonica dispensable genome given by Censor.
Contig(query)	Query start	Query end	Transposon(subject)	Subject start	Subject end	Similarity	Match length divided by transposon length(%)	Transposon class
OsJPU00000001	65	299	STOWAWAY41_OS	16	264	0.8382	94.32	DNA transposon
OsJPC01030025	52	332	OLO24C	51	355	0.8897	85.67	Harbinger
OsJPC01030025	337	551	TYPEM	5	227	0.867	98.24	DNA transposon
OsJPC01160039	9736	9975	TREP215	1	239	0.8843	100	DNA transposon
OsJPC01060016	66	228	UNIQUE	1	155	0.7862	98.1	DNA transposon
OsJPC01060016	422	559	GAIJIN	4	143	0.8489	95.24	DNA transposon
OsJPC01060016	601	729	GAIJIN	4	147	0.8284	97.96	DNA transposon
OsJPC01140029	79	223	STOWAWAY1_OS	1	148	0.9041	99.33	DNA transposon
OsJPC02070014	2209	2451	STOWAWAY9_OS	1	235	0.8861	100	DNA transposon
OsJPC02070014	4062	4202	GAIJIN	1	145	0.844	98.64	DNA transposon
OsJPC02070014	10475	10669	EXPLORER	5	201	0.8557	93.81	DNA transposon
OsJPC01130049	73	216	GAIJIN	1	144	0.8819	97.96	DNA transposon
OsJPC01130049	838	1064	STOWAWAY21_OS	1	243	0.8491	100	DNA transposon
OsJPC01150059	231	474	DITTO	1	244	0.9098	100	Harbinger
OsJPC12260024	694	926	STOWAWAY2_OS	1	250	0.8156	100	DNA transposon
OsJPC01300027	218	545	MDM1	33	313	0.7068	86.2	MuDR
OsJPC01300027	654	1023	OSTE9	49	420	0.8925	88.36	DNA transposon
OsJPU00000006	814	959	GAIJIN	1	147	0.8716	100	DNA transposon
OsJPC09140009	722	859	STOWAWAY47_OS	1	147	0.7222	99.32	DNA transposon
OsJPC09140009	865	1109	STOWAWAY51_OS	1	246	0.874	100	DNA transposon
OsJPC11240071	767	1037	STOWAWAY17_OS	1	259	0.7707	100	DNA transposon
OsJPC11240071	1567	1810	DITTO	1	244	0.8939	100	Harbinger
OsJPC11240071	4060	4275	STOWAWAY18_OS	1	216	0.8657	100	DNA transposon
OsJPC11240071	4340	4587	OSTE28	16	262	0.7328	82.89	DNA transposon
OsJPC11240071	6788	7026	STOWAWAY42_OS	3	242	0.8091	99.17	DNA transposon
OsJPC11240071	8803	9534	OSTE17	1	724	0.7914	98.64	DNA transposon
OsJPC01140041	95	629	SZ-33LTR	1	575	0.8241	100	LTR Retrotransposon
OsJPC11110021	313	1049	CRMA1_LTR	1	734	0.891	100	Gypsy
OsJPC01030198	934	1062	UNIQUE	1	158	0.8872	100	DNA transposon
OsJPC01040141	701	902	STOWAWAY43_OS	19	206	0.7358	80.69	DNA transposon
OsJPC11280371	261	580	OLO24	6	342	0.8708	97.68	Harbinger
OsJPC01420017	229	459	DITAILA	13	255	0.8932	94.55	Harbinger
OsJPC01150111	673	931	STOWAWAY45_OS	1	266	0.9129	100	DNA transposon
OsJPC01150111	9052	9522	JOUZHENA	101	607	0.9244	83.53	hAT
OsJPC01150111	9523	10907	SZ-20LTR	12	1394	0.8769	99.14	LTR Retrotransposon
OsJPU00000010	391	673	OLO24C	51	356	0.8611	85.96	Harbinger
OsJPU00000012	340	556	WANDERER	2	211	0.831	90.52	DNA transposon
OsJPC01140036	679	925	STOWAWAY21_OS	1	243	0.9129	100	DNA transposon
OsJPC01150100	905	1202	OLO24C	9	310	0.87	84.83	Harbinger
OsJPC09150020	338	634	SINE03_OS	4	310	0.9133	85.28	SINE
OsJPC01130063	207	497	SINE9_OS	6	287	0.7821	96.25	SINE
OsJPC01220060	445	682	TREP215	1	239	0.9205	100	DNA transposon
OsJPC01190018	631	853	STOWAWAY21_OS	1	243	0.9035	100	DNA transposon
OsJPC01030096	1607	1808	TOURIST-XI	23	219	0.798	89.95	DNA transposon
OsJPC01030096	3519	3838	OLO24C	32	356	0.839	91.29	Harbinger
OsJPC01030096	4763	4868	STOWAWAY1_OS	1	149	0.8991	100	DNA transposon
OsJPC01030096	7360	7737	BUHUI	2	375	0.9045	99.73	Harbinger
OsJPC01030096	9945	10189	DITTO	5	243	0.8167	97.95	Harbinger
OsJPC01030096	10627	10719	TREP219	1	104	0.8587	100	DNA transposon
OsJPC01030096	10800	11020	DITTO3	1	260	0.7851	100	Harbinger
OsJPC01030096	11241	11501	INDITTO	1	261	0.8851	99.24	Harbinger
OsJPC01030096	11950	12071	STOWAWAY31_OS	1	102	0.8396	100	DNA transposon
OsJPC01030096	12719	12864	GAIJIN	1	145	0.9178	98.64	DNA transposon
OsJPC01030096	13121	13294	OSTE23	2	193	0.8035	99.48	DNA transposon
OsJPC01410018	585	728	GAIJIN	1	147	0.9315	100	DNA transposon
OsJPC01140161	796	996	WANDERER	34	232	0.8069	85.78	DNA transposon
OsJPC01220024	690	915	STOWAWAY43_OS	1	233	0.8472	100	DNA transposon
OsJPC01230018	767	1014	STOWAWAY24_OS	1	223	0.738	99.55	DNA transposon
OsJPC06310012	6200	6331	STOWAWAY47_OS	1	145	0.7537	97.97	DNA transposon
OsJPC06310012	6550	8318	RPO_OS	248	1992	0.8616	87.6	Repetitive element
OsJPC06310012	9303	9559	STOWAWAY41_OS	1	264	0.8423	100	DNA transposon
OsJPC06310012	12461	13088	CRMA1_LTR	7	730	0.7442	98.64	Gypsy
OsJPC01150105	553	663	STOWAWAY46_OS	20	153	0.8017	87.01	DNA transposon
OsJPC01150105	668	1008	OLO24B	2	335	0.8358	99.7	Harbinger
OsJPC01160058	345	484	STOWAWAY1_OS	1	149	0.9161	100	DNA transposon
OsJPC01130037	129	373	DITTO	1	244	0.898	100	Harbinger
OsJPC01130037	414	620	F569	8	224	0.7718	95.18	Harbinger
OsJPC01130037	637	913	STOWAWAY41_OS	37	252	0.7253	81.82	DNA transposon
OsJPC01130037	1020	1266	DITAILA	1	255	0.8254	99.22	Harbinger
OsJPC01230005	117	1301	GYPSO_LTR	1	1193	0.8654	100	Gypsy
OsJPC01290025	503	707	STOWAWAY35_OS	1	207	0.8447	83.47	DNA transposon
OsJPC01260005	263	380	POP-OL2	21	126	0.7652	84.13	DNA transposon
OsJPC11210026	1350	1480	STOWAWAY1_OS	1	149	0.8507	100	DNA transposon
OsJPU00001802	1293	1429	GAIJIN	13	144	0.8421	89.8	DNA transposon
OsJPC01240001	426	1101	CLOUD-2	1	711	0.8922	100	MuDR
OsJPC02170002	1087	1368	STOWAWAY11_OS	1	292	0.9647	100	DNA transposon
OsJPC12170064	67	303	TREP215	1	239	0.8625	100	DNA transposon
OsJPC12170064	327	534	STOWAWAY41_OS	17	264	0.7982	93.94	DNA transposon
OsJPC12170064	805	1053	STOWAWAY13_OS	4	250	0.7652	98.41	DNA transposon
OsJPU00000022	1296	1470	TOURIST-XV	36	230	0.7514	81.59	DNA transposon
OsJPC03160014	283	543	ID-4	4	261	0.8123	90.85	DNA transposon
OsJPC03160014	591	878	OLO24C	51	349	0.8741	83.99	Harbinger
OsJPC03160014	1123	1255	STOWAWAY15_OS	6	145	0.7338	96.55	DNA transposon
OsJPC01110020	297	521	TREP215	1	239	0.8565	100	DNA transposon
OsJPC04030163	379	1566	COPIA1-LTR_OS	1	1214	0.8543	100	Copia
OsJPC01080001	641	887	STOWAWAY41_OS	1	255	0.83	96.59	DNA transposon
OsJPC01030047	1289	1480	TYPEM	1	227	0.9137	100	DNA transposon
OsJPC01010071	1144	1373	TREP215	1	239	0.8136	100	DNA transposon
OsJPC01140154	1302	1428	STOWAWAY1_OS	1	149	0.9154	100	DNA transposon
OsJPU00000030	51	422	TEOS1	4	476	0.8615	99.37	DNA transposon
OsJPU00000030	538	683	UNIQUE	1	158	0.8477	100	DNA transposon
OsJPC01040059	1381	1532	STOWAWAY47_OS	1	148	0.6928	100	DNA transposon
OsJPC10070082	854	1412	SZ-33LTR	5	575	0.8699	99.3	LTR Retrotransposon
OsJPC01220058	917	1262	OSTE20	3	494	0.8552	99.19	DNA transposon
OsJPC01220021	458	608	STOWAWAY47_OS	1	148	0.7881	100	DNA transposon
OsJPC01220059	1187	1361	WANDERER	38	232	0.8	84.05	DNA transposon
OsJPC01220059	1401	1742	OLO24B	1	335	0.8333	100	Harbinger
OsJPC01040020	1832	1981	STOWAWAY1_OS	1	149	0.8133	100	DNA transposon
OsJPC01240116	119	356	DITTO	1	244	0.8954	100	Harbinger
OsJPC01240116	417	608	EXPLORER	1	192	0.901	91.43	DNA transposon
OsJPC12160094	137	830	BAJIELTR	1	733	0.8376	100	LTR Retrotransposon
OsJPU00000033	1644	1862	SINE9_OS	8	281	0.8198	93.52	SINE
OsJPC01240075	655	1937	SZ-44LTR	1	1396	0.8268	99.15	LTR Retrotransposon
OsJPC01050018	472	827	BUHUI	1	341	0.7812	90.93	Harbinger
OsJPC01050018	1796	1988	COWARD	6	200	0.8083	97.5	Harbinger
OsJPC11100087	848	2094	SZ-66LTR	1	1221	0.8109	99.84	LTR Retrotransposon
OsJPC01030119	912	1121	STOWAWAY51_OS	4	246	0.831	98.78	DNA transposon
OsJPC01030172	171	390	WANDERER	1	212	0.8148	91.38	DNA transposon
OsJPC04200008	1315	1550	STOWAWAY21_OS	1	243	0.8536	100	DNA transposon
OsJPC01010124	213	448	STOWAWAY43_OS	1	231	0.7669	99.14	DNA transposon
OsJPC01010124	1650	1770	F1275	1	152	0.7969	96.82	Harbinger
OsJPC11060038	970	1496	CLOUD-4	1	520	0.8678	100	MuDR
OsJPC01100003	192	440	COPIA3-LTR_OS	1	245	0.8107	93.16	Copia
OsJPC01100003	1321	1582	STOWAWAY17_OS	1	259	0.9042	100	DNA transposon
OsJPC06270011	788	1127	OLO24	8	344	0.886	97.68	Harbinger
OsJPC09080142	758	1321	SZ-33LTR	1	575	0.8732	100	LTR Retrotransposon
OsJPC01300030	370	489	SINE1R5_OS	1	120	0.825	99.17	SINE1/7SL
OsJPC01300030	986	1299	TYPEU	23	343	0.7913	88.67	DNA transposon
OsJPC01300030	1452	1680	TOURIST-XV	10	239	0.7974	96.23	DNA transposon
OsJPC01010068	1373	1602	WANDERER	11	229	0.7634	94.4	DNA transposon
OsJPC01310028	1	129	GAIJIN	19	147	0.8992	87.76	DNA transposon
OsJPC01140050	817	1026	STOWAWAY44_OS	31	240	0.8341	87.5	DNA transposon
OsJPC01140050	1638	1848	TYPEM	5	218	0.6944	94.27	DNA transposon
OsJPC01070015	510	766	STOWAWAY41_OS	1	264	0.8289	100	DNA transposon
OsJPC01040147	1066	1240	EXPLORER	5	191	0.8418	89.05	DNA transposon
OsJPC09050044	237	793	XIKE	1	594	0.6975	100	DNA transposon
OsJPC08100162	744	990	STOWAWAY13_OS	5	251	0.8835	98.41	DNA transposon
OsJPC01230016	468	703	TREP215	3	239	0.8692	99.16	DNA transposon
OsJPC01230016	725	1030	TRC1	1	305	0.8497	99.67	Harbinger
OsJPC01030197	1251	1714	OSTE30	1	529	0.8625	100	DNA transposon
OsJPC01310003	1492	1766	TYPEU1	39	371	0.7931	87.63	DNA transposon
OsJPC01310003	1790	2089	OLO24B	6	296	0.8475	86.87	Harbinger
OsJPC01240095	921	1125	STOWAWAY21_OS	28	243	0.8077	88.89	DNA transposon
OsJPC12050025	161	1288	RETRO2_LTR	1	1092	0.8324	100	Gypsy
OsJPC09080012	1104	1462	SINE03_OS	1	360	0.905	100	SINE
OsJPC09080012	5972	6909	RIRE5-LTR_OS	1	978	0.791	100	Copia
OsJPC09080012	9965	10184	STOWAWAY2_OS	1	236	0.7672	94.4	DNA transposon
OsJPC09080012	12135	12269	STOWAWAY46_OS	1	154	0.8143	100	DNA transposon
OsJPC09080012	16495	16723	TAMI2	5	251	0.7669	97.24	DNA transposon
OsJPC09080012	19260	19860	DS-RICE2N	1	606	0.8543	98.86	hAT
OsJPC01430017	143	424	SINE03_OS	1	315	0.8182	87.5	SINE
OsJPC01070017	536	766	STOWAWAY2_OS	1	247	0.7875	98.8	DNA transposon
OsJPC11210164	1260	1605	OLO24C	2	355	0.8771	99.44	Harbinger
OsJPC11270107	521	760	WANDERER	4	232	0.7863	98.71	DNA transposon
OsJPC11270107	889	1127	TNR1	1	237	0.8776	100	DNA transposon
OsJPC01040061	777	917	GAIJIN	1	144	0.8531	97.96	DNA transposon
OsJPC01040061	1327	1639	OLO24	1	327	0.7862	94.78	Harbinger
OsJPC01040061	2054	2258	DITTO	1	243	0.8517	99.59	Harbinger
OsJPC01040061	2543	2793	WANDERER	1	232	0.7899	100	DNA transposon
OsJPC09070004	1	501	JOUZHENA	4	513	0.9124	84.02	hAT
OsJPC01040007	1505	1676	SNAP-OL3	8	182	0.8857	92.59	DNA transposon
OsJPC04080060	1053	2508	ATLANTYS-LTR_OS	1	1508	0.7993	100	Gypsy
OsJPC03160108	885	2112	SZ-30_LTR	1	1232	0.8521	100	LTR Retrotransposon
OsJPC01430013	384	738	SINE03_OS	1	349	0.8689	96.94	SINE
OsJPC01430013	1305	1521	TYPEM	3	227	0.8904	99.12	DNA transposon
OsJPC01240034	2412	2603	EXPLORER	2	192	0.8854	90.95	DNA transposon
OsJPC01420005	77	384	TYPEU2	46	374	0.7962	86.13	DNA transposon
OsJPC01160012	529	1109	SZ-7_LTR	3	582	0.7189	99.66	Gypsy
OsJPC01020106	270	504	STOWAWAY2_OS	1	250	0.8189	100	DNA transposon
OsJPC07160068	859	2260	SZ-44LTR	4	1408	0.8673	99.79	LTR Retrotransposon
OsJPC10010038	1510	1736	STOWAWAY2_OS	17	250	0.806	93.6	DNA transposon
OsJPC10010038	3149	3388	TREP215	1	239	0.8917	100	DNA transposon
OsJPC06230007	1762	2005	DITTO	1	244	0.8852	100	Harbinger
OsJPC01220019	1659	2651	COPIA1-LTR_OS	213	1214	0.8824	82.54	Copia
OsJPC01220019	3131	3420	YOUREN	1	285	0.9266	99.65	Harbinger
OsJPC01350017	155	435	YOUREN	1	286	0.922	100	Harbinger
OsJPC01350017	976	1294	OLO24B	6	315	0.8339	92.54	Harbinger
OsJPC01350017	2364	2508	GAIJIN	1	145	0.9103	98.64	DNA transposon
OsJPC12170062	3039	3175	STOWAWAY47_OS	4	148	0.7786	97.97	DNA transposon
OsJPC12170053	2908	3341	RIRE2_LTR	4	441	0.7946	99.32	Gypsy
OsJPC08100135	425	1029	MUDRN1_OS	148	764	0.8951	80.76	MuDR
OsJPC01220025	636	871	STOWAWAY2_OS	1	250	0.8115	100	DNA transposon
OsJPC01220025	2082	2824	OSTE17	1	734	0.8824	100	DNA transposon
OsJPC01220025	3207	3433	STOWAWAY10_OS	1	257	0.7729	99.23	DNA transposon
OsJPC10010036	2324	2567	STOWAWAY41_OS	1	264	0.7835	100	DNA transposon
OsJPC10010036	2810	3044	TNR1	1	237	0.8655	100	DNA transposon
OsJPC01030169	199	446	KIDDOC	5	250	0.879	89.45	Harbinger
OsJPC01030169	1167	1378	DITTO	14	237	0.8685	91.8	Harbinger
OsJPC11180129	397	674	STOWAWAY12_OS	23	312	0.9286	92.95	DNA transposon
OsJPC11180129	2593	2804	STOWAWAY34_OS	1	210	0.8341	82.03	DNA transposon
OsJPC11180129	3166	3422	STOWAWAY14_OS	8	258	0.7695	97.29	DNA transposon
OsJPC11210018	433	690	STOWAWAY41_OS	1	260	0.8538	98.48	DNA transposon
OsJPC01210004	480	721	STOWAWAY42_OS	1	242	0.8082	100	DNA transposon
OsJPC01210004	3018	3249	STOWAWAY34_OS	13	242	0.7253	89.84	DNA transposon
OsJPC03160087	1040	1338	OLO24C	51	356	0.8538	85.96	Harbinger
OsJPC03160087	2325	2476	SNAP-OL3	1	169	0.9161	89.42	DNA transposon
OsJPU00000043	637	3188	TOS17	81	2539	0.7196	95.5	Copia
OsJPC01040106	724	990	SINE9_OS	3	292	0.7934	98.98	SINE
OsJPC01220023	2650	2854	F569	1	228	0.7897	100	Harbinger
OsJPC11170127	155	1145	COPIA1-LTR_OS	2	1214	0.7796	99.92	Copia
OsJPC11130019	1659	1808	STOWAWAY1_OS	1	149	0.894	100	DNA transposon
OsJPC01160049	319	562	DITTO	1	244	0.8852	100	Harbinger
OsJPC07110098	3183	3758	SZ-33LTR	1	575	0.8544	100	LTR Retrotransposon
OsJPC07110098	4360	4645	CASTAWAY	7	364	0.7869	98.35	Harbinger
OsJPC01210040	662	1286	CLOUD-2	1	711	0.8426	100	MuDR
OsJPC06260013	1913	2127	STOWAWAY41_OS	47	261	0.7664	81.44	DNA transposon
OsJPC11270137	3230	3357	OSTE19	3	157	0.8473	95.68	DNA transposon
OsJPC11270137	3636	3788	OSTE19	8	159	0.8182	93.83	DNA transposon
OsJPC01340005	2832	2988	STOWAWAY1_OS	1	149	0.8675	100	DNA transposon
OsJPC01010118	2317	2647	NDNA1TNA_OS	3	334	0.9337	99.4	Harbinger
OsJPC01020006	107	469	OLO24	6	344	0.8529	98.26	Harbinger
OsJPC02260008	4025	4602	SZ-7_LTR	1	582	0.8144	100	Gypsy
OsJPC01340006	2474	2717	STOWAWAY13_OS	1	251	0.8117	100	DNA transposon
OsJPC01340006	2770	2987	EXPLORER	3	209	0.8852	98.57	DNA transposon
OsJPC07280050	1272	3385	SZ-63_LTR	1	2095	0.7416	99.29	Gypsy
OsJPC07280050	4516	4845	OLO24	1	344	0.8866	99.71	Harbinger
OsJPC07280050	4853	4961	STOWAWAY15-2_OS	5	141	0.8468	94.48	DNA transposon
OsJPC07280050	5016	5152	STOWAWAY47_OS	1	141	0.777	95.27	DNA transposon
OsJPC01390010	195	335	GAIJIN	1	147	0.8252	100	DNA transposon
OsJPU00000052	1075	1321	STOWAWAY8_OS	12	259	0.8481	95.75	DNA transposon
OsJPC01040121	3	341	CASTAWAY	12	363	0.7485	96.7	Harbinger
OsJPC01040121	342	483	UNIQUE	9	155	0.8345	93.04	DNA transposon
OsJPC01070021	1	285	STOLAB	1	301	0.8712	96.47	Harbinger
OsJPC01070021	379	523	GAIJIN	1	147	0.8973	100	DNA transposon
OsJPC01310033	459	5384	SZ-8_I	1	4798	0.7467	100	Gypsy
OsJPC01030034	1027	1345	OLO24	6	325	0.9062	92.75	Harbinger
OsJPC02250100	3836	5414	RPO_OS	385	1992	0.9071	80.72	Repetitive element
OsJPC11240206	728	965	STOWAWAY21_OS	1	243	0.9079	100	DNA transposon
OsJPC11240206	3493	3872	OLO24	6	344	0.8772	98.26	Harbinger
OsJPU00001812	54	290	DITTO3	17	260	0.8458	93.85	Harbinger
OsJPC10160014	318	543	DITTO	1	244	0.8225	100	Harbinger
OsJPC01340019	2663	2948	STOWAWAY20_OS	3	278	0.8094	99.28	DNA transposon
OsJPC01340019	2961	3167	WANDERER	1	199	0.7822	85.78	DNA transposon
OsJPC01340019	4670	4923	DITTO3	5	260	0.7769	98.46	Harbinger
OsJPC01240080	38	274	STOWAWAY2_OS	1	250	0.8327	100	DNA transposon
OsJPC01040039	2249	2391	GAIJIN	1	143	0.8951	97.28	DNA transposon
OsJPC01040039	2684	2903	STOWAWAY9_OS	5	224	0.9227	93.62	DNA transposon
OsJPC01040039	4076	4305	STOWAWAY2_OS	5	250	0.8193	98.4	DNA transposon
OsJPC01040039	4815	5041	TREP215	10	239	0.8821	96.23	DNA transposon
OsJPC12170046	5115	5334	STOWAWAY13_OS	6	247	0.7565	96.41	DNA transposon
OsJPU00000057	3	247	SINE9_OS	40	290	0.6748	85.67	SINE
OsJPC01030164	143	404	STOWAWAY41_OS	1	264	0.8409	100	DNA transposon
OsJPC01040090	413	549	STOWAWAY47_OS	4	147	0.8406	97.3	DNA transposon
OsJPU00000062	1461	1811	TYPEU2	8	379	0.7459	97.38	DNA transposon
OsJPC01310023	290	457	GAIJIN	1	147	0.8562	100	DNA transposon
OsJPC01280013	449	599	STOWAWAY50_OS	1	173	0.8065	99.43	DNA transposon
OsJPC11210060	5306	5985	BAJIELTR	1	733	0.7727	100	LTR Retrotransposon
OsJPC01410032	271	497	TREP215	3	239	0.8652	99.16	DNA transposon
OsJPC01220044	3118	3378	STOWAWAY41_OS	1	264	0.8604	100	DNA transposon
OsJPC09130007	1648	1894	STOWAWAY34_OS	1	256	0.8207	100	DNA transposon
OsJPC09130007	2421	2687	STOWAWAY45_OS	1	266	0.8727	100	DNA transposon
OsJPC01220030	3316	3737	RIRE2_LTR	1	441	0.808	100	Gypsy
OsJPC01220030	3988	4121	STOWAWAY47_OS	1	148	0.837	100	DNA transposon
OsJPC01220030	4606	5129	CLOUD-3	1	550	0.8479	100	MuDR
OsJPC01220030	6025	6416	OSTE20	82	492	0.8145	82.86	DNA transposon
OsJPC08170154	530	1234	GYPSY-B_LTR	1	702	0.8755	100	Gypsy
OsJPC08170154	2862	2982	SINE1R5_OS	2	120	0.8512	98.35	SINE1/7SL
OsJPC01030094	444	618	TOURIST-XV	36	230	0.7514	81.59	DNA transposon
OsJPU00000073	62	546	OLO24C	3	341	0.8542	95.22	Harbinger
OsJPC01040052	3193	4921	RPO_OS	248	1992	0.912	87.6	Repetitive element
OsJPC05190023	1773	2078	TOURIST-XIII	2	315	0.9035	91.01	DNA transposon
OsJPC05190023	2248	2430	SNAP-OL3	3	187	0.9022	97.88	DNA transposon
OsJPC05190023	5312	5547	WANDERER	2	232	0.8412	99.57	DNA transposon
OsJPC01040120	70	302	TNR1	1	236	0.8729	99.58	DNA transposon
OsJPC01020123	754	933	EXPLORER	3	196	0.8361	92.38	DNA transposon
OsJPC01020123	1060	1402	OLO24C	2	356	0.8921	99.72	Harbinger
OsJPC01020123	5318	5644	OLO24C	2	356	0.8174	99.72	Harbinger
OsJPC01020123	6285	6552	STOWAWAY41_OS	1	264	0.8195	100	DNA transposon
OsJPC10050133	5388	6785	SZ-20LTR	12	1395	0.8383	99.21	LTR Retrotransposon
OsJPC04050105	964	5830	OSR42_I	3	4887	0.7226	99.92	Gypsy
OsJPC01230023	417	618	TYPEM	1	226	0.8744	99.56	DNA transposon
OsJPC02060016	159	447	TOURIST-XIII	2	292	0.8557	84.35	DNA transposon
OsJPC01350034	220	446	FOCUS	3	256	0.7222	98.83	Harbinger
OsJPU00000084	226	469	STOWAWAY49_OS	1	241	0.791	100	DNA transposon
OsJPC01140026	67	308	STOWAWAY41_OS	1	264	0.8387	100	DNA transposon
OsJPC01140026	459	702	DITTO	1	244	0.8595	100	Harbinger
OsJPC01030053	184	330	GAIJIN	1	147	0.8639	100	DNA transposon
OsJPU00000085	68	422	TYPEU	3	361	0.8532	99.17	DNA transposon
OsJPC01160019	89	307	WANDERER	1	211	0.8216	90.95	DNA transposon
OsJPC01240073	239	362	SINE8_OS	1	120	0.7886	100	SINE
OsJPC08120026	62	456	RETROSOR2_LTR	44	473	0.7805	83.33	Gypsy
OsJPU00000089	474	737	STOWAWAY41_OS	1	264	0.8528	100	DNA transposon
OsJPU00000091	367	555	WANDERER	34	226	0.7887	83.19	DNA transposon
OsJPC01210005	455	777	AMYLTP	33	370	0.7295	88.25	DNA transposon
OsJPC02200010	145	431	YOUREN	1	284	0.9228	99.3	Harbinger
OsJPC02200010	580	808	DITTO	1	244	0.8884	100	Harbinger
OsJPC12230099	1	223	STOWAWAY41_OS	3	228	0.8393	85.61	DNA transposon
OsJPC11280178	250	477	ID-3	1	234	0.7672	80.97	DNA transposon
OsJPC01190026	56	279	TOURIST-XV	21	238	0.8303	91.21	DNA transposon
OsJPC01190026	288	440	EXPLORER	2	178	0.7688	84.29	DNA transposon
OsJPC01030002	64	459	TNR8-21	2	427	0.8204	99.53	DNA transposon
OsJPC01200019	140	378	TREP215	1	239	0.8996	100	DNA transposon
OsJPU00000097	590	778	WANDERER	34	226	0.8093	83.19	DNA transposon
OsJPU00000098	204	307	TREP219	1	104	0.9038	100	DNA transposon
OsJPU00000099	66	357	OLO24C	69	356	0.7812	80.9	Harbinger
OsJPC01340035	400	555	F1275	2	154	0.8065	97.45	Harbinger
OsJPC01340040	318	635	OLO24C	32	356	0.8938	91.29	Harbinger
OsJPC01020030	364	596	STOWAWAY21_OS	1	243	0.841	100	DNA transposon
OsJPC01020030	625	854	STOWAWAY8_OS	15	259	0.8547	94.59	DNA transposon
OsJPC02250007	641	901	STOWAWAY13_OS	1	251	0.8661	100	DNA transposon
OsJPC02250007	4308	4519	TREP215	31	239	0.9381	87.45	DNA transposon
OsJPC10010046	383	643	ID-4	4	261	0.8008	90.85	DNA transposon
OsJPC01150035	675	883	DITTO	1	211	0.8349	86.48	Harbinger
OsJPU00000102	138	290	STOWAWAY1_OS	2	149	0.7947	99.33	DNA transposon
OsJPU00000102	354	595	DITTO	1	244	0.9016	100	Harbinger
OsJPC04020210	933	1177	TREP215	1	239	0.9375	100	DNA transposon
OsJPC04020210	4532	4796	STOWAWAY13_OS	5	251	0.7992	98.41	DNA transposon
OsJPC04020210	5499	5745	TREP215	1	239	0.8382	100	DNA transposon
OsJPC04020210	6237	6475	TREP215	1	239	0.8787	100	DNA transposon
OsJPC04020210	6585	6824	TREP215	1	239	0.8917	100	DNA transposon
OsJPC01060003	661	909	SINE9_OS	2	293	0.7557	99.66	SINE
OsJPC01410022	605	836	STOWAWAY43_OS	1	233	0.822	100	DNA transposon
OsJPC01030166	709	878	COWARD	4	187	0.8276	92	Harbinger
OsJPC01410043	286	890	GYPSY1-LTR_OS	1	630	0.8697	96.48	Gypsy
OsJPC01300038	330	505	GAIJIN	1	147	0.9128	100	DNA transposon
OsJPC01300038	506	805	OLO24C	15	353	0.8599	95.22	Harbinger
OsJPU00000111	364	497	STOWAWAY15_OS	6	145	0.7122	96.55	DNA transposon
OsJPC11060144	148	374	WANDERER	7	232	0.8166	97.41	DNA transposon
OsJPC11060144	554	710	OSTE19	9	159	0.7857	93.21	DNA transposon
OsJPC11060144	6765	7026	STOWAWAY17_OS	1	259	0.8582	100	DNA transposon
OsJPC11060144	7959	8202	STOWAWAY51_OS	3	246	0.902	99.19	DNA transposon
OsJPC11240219	1381	1515	STOWAWAY1_OS	1	149	0.8478	100	DNA transposon
OsJPC11240219	2846	3517	DS-RICE4N	1	715	0.8956	100	hAT
OsJPC01040102	511	649	GAIJIN	1	147	0.8521	100	DNA transposon
OsJPC01420009	1292	1584	TOURIST-XIII	2	295	0.8976	85.22	DNA transposon
OsJPC01420009	4187	4337	OSTE19	2	158	0.8506	96.91	DNA transposon
OsJPC01420009	8965	9399	TNR8-21	1	428	0.8356	100	DNA transposon
OsJPU00000114	320	915	GYPSY1-LTR_OS	1	594	0.8913	90.96	Gypsy
OsJPC02300007	290	517	STOWAWAY21_OS	2	243	0.8426	99.59	DNA transposon
OsJPC02300007	583	931	TYPEU2	21	364	0.7855	90.05	DNA transposon
OsJPC02070075	4928	6442	ATLANTYS-LTR_OS	1	1508	0.8163	100	Gypsy
OsJPC02070075	8071	8282	STOWAWAY44_OS	1	227	0.8295	94.58	DNA transposon
OsJPU00000118	108	405	SINE03_OS	10	354	0.8421	95.83	SINE
OsJPC02120022	1284	1544	STOWAWAY41_OS	1	264	0.7803	100	DNA transposon
OsJPC02120022	4417	4641	STOWAWAY14_OS	3	257	0.7778	98.84	DNA transposon
OsJPC02120022	9106	9333	WANDERER	1	232	0.7778	100	DNA transposon
OsJPC02190083	659	909	STOWAWAY14_OS	7	258	0.8929	97.67	DNA transposon
OsJPU00000119	781	930	STOWAWAY1_OS	1	149	0.88	100	DNA transposon
OsJPC02180080	509	801	OLO24C	3	290	0.816	80.9	Harbinger
OsJPC11210078	253	475	STOWAWAY41_OS	1	243	0.7965	92.05	DNA transposon
OsJPC11210078	776	921	GAIJIN	1	147	0.8912	100	DNA transposon
OsJPC09020015	45	723	GYPSY1-LTR_OS	1	653	0.8916	100	Gypsy
OsJPC02250241	449	846	SINE03_OS	1	348	0.906	96.67	SINE
OsJPC02070120	8	198	F569	2	202	0.766	88.16	Harbinger
OsJPC08080023	575	907	OLO24	7	339	0.8716	96.52	Harbinger
OsJPU00000123	815	1092	HEARTBLEEDING	54	326	0.839	83.74	Harbinger
OsJPU00000125	698	927	STOWAWAY43_OS	1	233	0.8009	100	DNA transposon
OsJPC04160003	5780	6018	STOWAWAY41_OS	12	263	0.8257	95.45	DNA transposon
OsJPC04160003	7297	7503	TOURIST-XV	11	232	0.7183	92.89	DNA transposon
OsJPC04160003	9866	10155	TOURIST-XIII	2	314	0.8953	90.72	DNA transposon
OsJPC02220063	95	457	MDM1	2	326	0.7151	99.69	MuDR
OsJPC04010044	60	285	TREP215	1	226	0.9027	94.56	DNA transposon
OsJPC04010044	626	759	OSTE19	1	162	0.8143	100	DNA transposon
OsJPC02280005	1079	1213	GAIJIN	7	147	0.854	95.92	DNA transposon
OsJPC02140023	4023	5212	GYPSO_LTR	1	1193	0.9204	100	Gypsy
OsJPC02140023	5726	6182	BUHUI	3	368	0.7763	97.6	Harbinger
OsJPC02140023	12505	12800	OLO24C	2	310	0.8704	86.8	Harbinger
OsJPC02210026	485	603	STOWAWAY15_OS	15	140	0.7258	86.9	DNA transposon
OsJPC02130012	264	645	SZ-51LTR	68	414	0.7203	83.82	LTR Retrotransposon
OsJPC06050055	1338	3532	OSTE22	1	2037	0.8836	100	DNA transposon
OsJPC02210062	750	965	STOWAWAY18_OS	1	216	0.8935	100	DNA transposon
OsJPC02210062	1071	1335	F524	2	291	0.9053	99.66	SINE
OsJPC02250179	804	1017	F569	1	227	0.9302	99.56	Harbinger
OsJPC11210104	247	358	STOWAWAY15_OS	15	145	0.7478	90.34	DNA transposon
OsJPC02210016	633	981	CASTAWAY	3	362	0.7933	98.9	Harbinger
OsJPC02210016	984	1184	STOWAWAY42_OS	1	212	0.8134	87.6	DNA transposon
OsJPC10110039	721	1158	RIRE2_LTR	1	441	0.8333	100	Gypsy
OsJPC11210076	868	1016	STOWAWAY1_OS	1	149	0.9122	100	DNA transposon
OsJPC02340004	674	1014	MUDRN4_OS	1	332	0.9104	100	MuDR
OsJPC03100009	849	1151	OLO24C	51	354	0.8667	85.39	Harbinger
OsJPC10050013	555	781	STOWAWAY43_OS	1	233	0.869	100	DNA transposon
OsJPU00000136	795	1011	EXPLORER	2	210	0.8396	99.52	DNA transposon
OsJPU00000136	1254	1455	TYPEM	5	220	0.7095	95.15	DNA transposon
OsJPC02070172	6	238	STOWAWAY21_OS	1	243	0.8619	100	DNA transposon
OsJPC02070172	321	469	STOWAWAY47_OS	1	148	0.7919	100	DNA transposon
OsJPC02070172	1064	1343	STOWAWAY20_OS	1	276	0.7185	99.28	DNA transposon
OsJPC02070172	1354	1481	STOWAWAY47_OS	1	124	0.7937	83.78	DNA transposon
OsJPC02190041	387	762	SINE03_OS	1	347	0.8563	96.39	SINE
OsJPC02190041	763	1097	SINE03_OS	12	354	0.8665	95.28	SINE
OsJPC02190041	1101	1436	SINE03_OS	8	344	0.8905	93.61	SINE
OsJPC02070024	641	783	STOWAWAY47_OS	1	148	0.7329	100	DNA transposon
OsJPC11260100	10	237	DITTO	1	244	0.8701	100	Harbinger
OsJPC11260100	790	1101	OLO24C	1	332	0.8603	93.26	Harbinger
OsJPC11260100	1237	1594	CASTAWAY	1	364	0.7928	100	Harbinger
OsJPU00000139	1114	1310	EXPLORER	3	205	0.8325	96.67	DNA transposon
OsJPC02260028	1205	1360	STOWAWAY1_OS	1	149	0.8553	100	DNA transposon
OsJPC02030044	1012	1157	GAIJIN	3	147	0.898	98.64	DNA transposon
OsJPC11210099	127	348	STOWAWAY51_OS	4	246	0.8756	98.78	DNA transposon
OsJPC11250128	570	915	SINE03_OS	1	357	0.8381	99.17	SINE
OsJPC11250128	1006	1249	DITTO	1	244	0.8735	100	Harbinger
OsJPC02030039	109	355	STOWAWAY41_OS	1	264	0.8247	100	DNA transposon
OsJPU00001829	710	917	WANDERER	28	232	0.7714	88.36	DNA transposon
OsJPU00001829	1097	1433	OLO24B	1	328	0.8293	97.91	Harbinger
OsJPC11210093	364	442	TREP219	1	104	0.8537	100	DNA transposon
OsJPC02200024	181	433	STOWAWAY41_OS	1	262	0.7984	99.24	DNA transposon
OsJPC02200024	1315	1537	TNR1	5	237	0.837	98.31	DNA transposon
OsJPC02250227	1119	1622	RIREX_LTR	1	440	0.9321	99.77	Gypsy
OsJPC07080037	1555	1735	STOWAWAY1_OS	1	149	0.8462	100	DNA transposon
OsJPC02180009	332	575	DITTO	1	244	0.877	100	Harbinger
OsJPC02180009	813	1238	RIREX_LTR	1	430	0.7408	97.51	Gypsy
OsJPC02220033	653	917	STOWAWAY17_OS	1	259	0.9042	100	DNA transposon
OsJPC11210117	1340	1419	TREP219	1	104	0.8642	100	DNA transposon
OsJPC07080030	1210	1390	STOWAWAY1_OS	1	149	0.8471	100	DNA transposon
OsJPC06150023	288	505	COWARD-3	3	216	0.8073	96.83	Harbinger
OsJPC02350019	449	703	DITAILA	5	257	0.7913	98.44	Harbinger
OsJPC02350019	721	975	STOWAWAY41_OS	1	264	0.8566	100	DNA transposon
OsJPC02130028	539	747	STOWAWAY10_OS	22	233	0.7934	81.85	DNA transposon
OsJPC02250146	12	484	JINHUA	4	479	0.8834	99.37	hAT
OsJPC02250146	741	1205	JOUZHEN	5	503	0.8667	83.72	hAT
OsJPC02260048	1306	1527	STOWAWAY2_OS	1	241	0.8205	96.4	DNA transposon
OsJPC02260048	1537	1722	TREP215	48	239	0.873	80.33	DNA transposon
OsJPC02110009	1425	1560	GAIJIN	1	147	0.8696	100	DNA transposon
OsJPC08160022	580	1666	RETRO1_LTR	1	1079	0.8708	100	Gypsy
OsJPC11160067	1355	1665	TYPEH	1	309	0.8875	100	DNA transposon
OsJPC02110033	555	1711	SZ-5LIKE	6	1055	0.7666	98.68	Non-LTR Retrotransposon
OsJPC11210105	1122	1557	RIREX_LTR	1	441	0.73	100	Gypsy
OsJPC02230019	269	622	CASTAWAY	1	357	0.7626	98.08	Harbinger
OsJPC04060129	262	410	STOWAWAY47_OS	1	148	0.8163	100	DNA transposon
OsJPC10140033	930	1159	STOWAWAY43_OS	1	233	0.8009	100	DNA transposon
OsJPC10140033	1491	1703	F569	6	223	0.7087	95.61	Harbinger
OsJPC02340005	128	267	TELIA	1	141	0.8652	100	DNA transposon
OsJPC02250176	1140	1641	DS-RICE3N	1	525	0.8955	100	hAT
OsJPC11280200	1064	1209	STOWAWAY1_OS	1	147	0.8446	98.66	DNA transposon
OsJPC02030041	717	1001	CASTAWAY	27	333	0.6926	84.34	Harbinger
OsJPC02030041	1121	1275	TOURIST-XV	38	232	0.8098	81.59	DNA transposon
OsJPC02030041	1302	1495	EXPLORER	4	210	0.8254	98.57	DNA transposon
OsJPC02220011	1541	1809	NDNA1TNA_OS	58	334	0.8127	82.93	Harbinger
OsJPC07080040	369	493	STOWAWAY47_OS	1	123	0.75	83.11	DNA transposon
OsJPC07080040	1754	1869	TREP220	1	109	0.7818	100	DNA transposon
OsJPC11210125	3	308	OLO24C	39	356	0.8613	89.33	Harbinger
OsJPC11210125	453	789	OLO24B	7	335	0.809	98.21	Harbinger
OsJPC11210125	1003	1345	OLO24C	1	355	0.8876	99.72	Harbinger
OsJPC11210125	1386	1646	FOCUS	1	257	0.7159	100	Harbinger
OsJPC11260087	1294	1595	SINE03_OS	15	357	0.8827	95.28	SINE
OsJPC11210157	1931	2248	OLO24C	12	355	0.8405	96.63	Harbinger
OsJPC02230015	1753	1965	TOURIST-XI	11	219	0.8524	95.43	DNA transposon
OsJPC02250180	93	353	STOWAWAY10_OS	1	258	0.9112	99.61	DNA transposon
OsJPC02250180	1662	2310	JOUZHENA	2	601	0.6947	98.85	hAT
OsJPC02200022	1261	1494	DITAILA	12	257	0.7582	95.72	Harbinger
OsJPC02200022	1527	1760	STOWAWAY24_OS	1	224	0.7179	100	DNA transposon
OsJPC02360025	1	257	DITAILA	3	254	0.8755	98.05	Harbinger
OsJPC02360025	268	497	STOWAWAY9_OS	1	218	0.9178	92.77	DNA transposon
OsJPC02360025	1735	1974	STOWAWAY44_OS	1	240	0.8755	100	DNA transposon
OsJPC02360025	2519	2759	WANDERER	1	232	0.7806	100	DNA transposon
OsJPC10050180	576	708	STOWAWAY1_OS	20	140	0.8175	81.21	DNA transposon
OsJPC02250305	681	1002	OLO24C	1	354	0.8792	99.44	Harbinger
OsJPC02250305	1067	1208	GAIJIN	1	145	0.8542	98.64	DNA transposon
OsJPC02250305	1304	1549	STOWAWAY9_OS	1	235	0.8458	100	DNA transposon
OsJPC02250305	2385	2604	F524	1	291	0.8451	100	SINE
OsJPC11210107	1146	1384	STOWAWAY44_OS	1	239	0.8333	99.58	DNA transposon
OsJPC02250072	2542	2678	ZM13-1_OS	1	139	0.7857	100	DNA transposon
OsJPC02090106	372	500	TNR2A	2	134	0.8409	87.5	DNA transposon
OsJPC02090106	893	1085	WANDERER	28	232	0.8173	88.36	DNA transposon
OsJPC02090114	1649	1767	STOWAWAY47_OS	1	137	0.7581	92.57	DNA transposon
OsJPC02220050	886	1159	STOWAWAY17_OS	1	259	0.9084	100	DNA transposon
OsJPC02250301	1716	2449	CRMA1_LTR	1	734	0.9441	100	Gypsy
OsJPC02070050	1348	2557	SZ-44LTR	1	1274	0.84	90.48	LTR Retrotransposon
OsJPC02070050	2861	3060	STOWAWAY32_OS	1	211	0.7885	80.84	DNA transposon
OsJPC02070026	853	998	STOWAWAY47_OS	1	148	0.7383	100	DNA transposon
OsJPC02070026	2484	3170	DS-RICE4N	1	715	0.8829	100	hAT
OsJPC12150086	2304	2418	POP-OL2	22	126	0.8148	83.33	DNA transposon
OsJPC08050060	2405	2595	STOWAWAY44_OS	30	240	0.7938	87.92	DNA transposon
OsJPC04010067	3204	3303	WUWU	1	113	0.8058	100	DNA transposon
OsJPC09030003	245	1198	SZ-42LTR	1	958	0.8978	100	Gypsy
OsJPC02090081	1050	1258	COWARD-3	5	221	0.8263	98.19	Harbinger
OsJPC02090081	1543	1760	TNR1	9	235	0.6856	95.78	DNA transposon
OsJPC02090081	2388	2533	TNR2A	2	152	0.9128	99.34	DNA transposon
OsJPC02090081	2575	2859	OLO24C	51	355	0.8715	85.67	Harbinger
OsJPC02090081	2881	3186	NDNA1TNA_OS	37	334	0.8837	89.22	Harbinger
OsJPC02090081	3198	3453	DITAILA	1	255	0.8984	99.22	Harbinger
OsJPC04170033	598	870	INDITTO	1	263	0.947	100	Harbinger
OsJPC04170033	1429	1663	STOWAWAY2_OS	1	250	0.8402	100	DNA transposon
OsJPC04170033	1923	3016	CACTA-L	1	1125	0.7001	96.82	DNA transposon
OsJPC02120023	1197	1432	WANDERER	1	226	0.7895	97.41	DNA transposon
OsJPC02120023	2218	3519	MERMITE	11	1392	0.695	98.64	DNA transposon
OsJPC02070101	1511	1786	DITAILA	3	255	0.7054	98.44	Harbinger
OsJPC02250015	2067	2326	STOWAWAY10_OS	1	259	0.9344	100	DNA transposon
OsJPU00001832	1231	1492	STOWAWAY17_OS	1	259	0.7672	100	DNA transposon
OsJPC02200023	82	308	STOWAWAY18_OS	1	208	0.7991	96.3	DNA transposon
OsJPC02220060	1200	1400	STOWAWAY21_OS	24	243	0.7778	90.53	DNA transposon
OsJPC02220060	2213	2583	MDM1	2	326	0.6893	99.69	MuDR
OsJPC02100012	1474	1734	STOWAWAY41_OS	1	264	0.8327	100	DNA transposon
OsJPC02100012	1774	2086	OLO24B	1	315	0.8516	94.03	Harbinger
OsJPC02100012	3221	3373	OSTE19	3	158	0.8089	96.3	DNA transposon
OsJPC02130049	6	1173	GYPSO_LTR	1	1193	0.9269	100	Gypsy
OsJPC02130049	2548	3807	SZ-66LTR	1	1223	0.7792	100	LTR Retrotransposon
OsJPC02160017	2980	3104	STOWAWAY1_OS	1	149	0.9528	100	DNA transposon
OsJPC02190013	3791	3917	p-SINE1_OS	19	145	0.9213	81.94	SINE
OsJPC11210106	1625	1778	STOWAWAY50_OS	1	174	0.805	100	DNA transposon
OsJPC11210106	1844	2186	SINE03_OS	5	359	0.9014	98.61	SINE
OsJPC11210106	3566	3780	STOWAWAY41_OS	41	258	0.7306	82.58	DNA transposon
OsJPC04010077	38	614	SZ-7_LTR	1	578	0.7966	99.31	Gypsy
OsJPC08160043	2681	2805	STOWAWAY1_OS	1	149	0.9528	100	DNA transposon
OsJPC04010072	3043	3627	SZ-7_LTR	1	582	0.7966	100	Gypsy
OsJPC06150022	24	176	STOWAWAY47_OS	1	148	0.8267	100	DNA transposon
OsJPC06150022	3773	3990	COWARD-3	3	216	0.8073	96.83	Harbinger
OsJPC02220049	81	343	STOWAWAY13_OS	1	251	0.7876	100	DNA transposon
OsJPC02220023	102	438	BUHUI	35	374	0.7771	90.67	Harbinger
OsJPC02070049	64	290	STOWAWAY45_OS	1	266	0.7857	100	DNA transposon
OsJPC02070049	4129	4374	STOWAWAY41_OS	1	263	0.7559	99.62	DNA transposon
OsJPC02220021	3	284	NDNA1TNA_OS	21	334	0.8706	94.01	Harbinger
OsJPC05060033	62	400	SINE03_OS	7	346	0.8676	94.44	SINE
OsJPC02180088	2203	3464	SZ-44LTR	2	1393	0.8068	98.86	LTR Retrotransposon
OsJPC02120018	2749	2980	DITTO	1	244	0.8675	100	Harbinger
OsJPU00000156	104	387	F770	1	283	0.7448	99.65	Harbinger
OsJPU00001837	49	363	OLO24C	8	329	0.8433	90.45	Harbinger
OsJPC02100007	81	407	NDNA1TNA_OS	13	334	0.858	96.41	Harbinger
OsJPC02180042	420	612	STOWAWAY2_OS	45	248	0.801	81.6	DNA transposon
OsJPC02180042	4254	4684	RIREX_LTR	5	430	0.7401	96.6	Gypsy
OsJPC04010068	954	1104	STOWAWAY1_OS	5	149	0.8435	97.32	DNA transposon
OsJPC03050017	709	927	WANDERER	1	211	0.7746	90.95	DNA transposon
OsJPC03050017	1707	1897	EXPLORER	2	192	0.8958	90.95	DNA transposon
OsJPC03050017	3489	3750	STOWAWAY41_OS	1	264	0.8333	100	DNA transposon
OsJPC02110020	143	291	STOWAWAY47_OS	1	148	0.8267	100	DNA transposon
OsJPU00000162	5563	5704	GAIJIN	1	142	0.9296	96.6	DNA transposon
OsJPC02090071	144	457	TYPEU1	19	350	0.7844	87.37	DNA transposon
OsJPU00000163	29	147	SINE6_OS	3	117	0.8051	96.64	SINE
OsJPC08050033	207	478	SINE9_OS	13	293	0.7273	95.9	SINE
OsJPC08050033	517	711	WANDERER	38	232	0.803	84.05	DNA transposon
OsJPC08050033	1090	1336	STOWAWAY11_OS	48	292	0.874	83.9	DNA transposon
OsJPC08050033	1818	2320	THRIA	10	531	0.8656	97.75	hAT
OsJPU00000164	362	639	OLO24C	5	289	0.847	80.06	Harbinger
OsJPC02270005	3	339	OLO24C	5	349	0.8614	96.91	Harbinger
OsJPU00001840	178	487	OLO24C	39	356	0.8286	89.33	Harbinger
OsJPC02110010	226	516	NDNA2TNA_OS	5	308	0.8283	87.86	Harbinger
OsJPC02220064	1926	2762	Atlantys-2-LTR_OS	173	982	0.7241	82.32	Gypsy
OsJPC02220064	3910	5240	SZ-44LTR	1	1408	0.7702	100	LTR Retrotransposon
OsJPC08070010	188	375	EXPLORER	22	210	0.8	90	DNA transposon
OsJPC08070010	3326	3553	STOWAWAY35_OS	1	231	0.7845	93.15	DNA transposon
OsJPC08070010	4227	4729	THRIA	10	531	0.8656	97.75	hAT
OsJPC08070010	5211	5457	STOWAWAY11_OS	48	292	0.874	83.9	DNA transposon
OsJPC08070010	5836	6030	WANDERER	38	232	0.8081	84.05	DNA transposon
OsJPC08070010	6069	6340	SINE9_OS	13	293	0.7273	95.9	SINE
OsJPC02240040	294	516	TYPEM	1	225	0.8661	99.12	DNA transposon
OsJPC02250027	51	241	EXPLORER	7	186	0.7418	85.71	DNA transposon
OsJPC02210046	322	1597	MERMITE18B	3	1306	0.7174	99.85	DNA transposon
OsJPC02220024	22	258	WANDERER	1	232	0.75	100	DNA transposon
OsJPC02180079	1054	1200	STOWAWAY1_OS	1	149	0.8986	100	DNA transposon
OsJPC02180079	1241	1480	WANDERER	1	232	0.7797	100	DNA transposon
OsJPC02070118	339	673	OLO24B	6	334	0.8601	98.21	Harbinger
OsJPC02090007	2594	3824	SZ-44LTR	173	1408	0.8699	87.78	LTR Retrotransposon
OsJPC02070166	215	366	STOWAWAY47_OS	1	148	0.78	100	DNA transposon
OsJPC02070166	438	694	STOWAWAY13_OS	5	251	0.8008	98.41	DNA transposon
OsJPC02180085	120	209	TREP219	1	104	0.8817	100	DNA transposon
OsJPC02180087	409	548	STOWAWAY47_OS	1	148	0.731	100	DNA transposon
OsJPC02180087	558	768	STOWAWAY43_OS	8	222	0.8551	92.27	DNA transposon
OsJPU00000174	159	295	GAIJIN	7	146	0.9058	95.24	DNA transposon
OsJPU00000174	456	699	STOWAWAY42_OS	1	242	0.8293	100	DNA transposon
OsJPC02040003	489	723	STOWAWAY2_OS	1	250	0.8286	100	DNA transposon
OsJPC06120025	81	412	OLO24C	3	355	0.8512	99.16	Harbinger
OsJPC02180022	267	400	STOWAWAY1_OS	1	149	0.8832	100	DNA transposon
OsJPC11210158	27	281	FOCUS	2	252	0.7043	97.67	Harbinger
OsJPC11210158	323	664	OLO24C	1	355	0.9078	99.72	Harbinger
OsJPC02200017	587	705	GAIJIN	29	147	0.9244	80.95	DNA transposon
OsJPC11260088	293	461	EXPLORER	6	192	0.7029	89.05	DNA transposon
OsJPC02190072	226	575	OLO24C	3	356	0.828	99.44	Harbinger
OsJPC02170021	442	681	TREP215	1	239	0.8833	100	DNA transposon
OsJPC02070159	575	723	STOWAWAY46_OS	1	154	0.7895	100	DNA transposon
OsJPU00000184	651	787	TELIA	2	139	0.8551	97.87	DNA transposon
OsJPC02210019	662	867	STOWAWAY2_OS	33	250	0.8364	87.2	DNA transposon
OsJPC02360011	306	527	STOWAWAY41_OS	1	226	0.8142	85.61	DNA transposon
OsJPU00001851	152	380	STOWAWAY41_OS	43	264	0.7188	84.09	DNA transposon
OsJPC02260073	48	292	DITTO	1	244	0.8245	100	Harbinger
OsJPU00001852	5	401	MICROPON-LIKE-1	44	428	0.8763	89.95	MICROPON-LIKE-1
OsJPC02250164	1567	2552	Atlantys-2-LTR_OS	1	973	0.7592	98.88	Gypsy
OsJPC02250164	5789	7123	GYPSO_LTR	1	1155	0.9037	96.81	Gypsy
OsJPC02360012	263	391	GAIJIN	13	140	0.9225	87.07	DNA transposon
OsJPC02360012	583	823	WANDERER	1	232	0.7966	100	DNA transposon
OsJPC02230020	407	745	CASTAWAY	27	364	0.7699	92.86	Harbinger
OsJPC02070055	64	455	ECR	1	393	0.888	99.75	Harbinger
OsJPC02180020	66	209	F1275	1	152	0.7808	96.82	Harbinger
OsJPC01370008	635	857	STOWAWAY44_OS	7	240	0.8559	97.5	DNA transposon
OsJPC06230022	408	745	OLO24C	1	349	0.85	98.03	Harbinger
OsJPC10020007	682	920	STOWAWAY9_OS	1	232	0.9017	98.72	DNA transposon
OsJPC06010011	5	229	STOWAWAY21_OS	1	226	0.9115	93	DNA transposon
OsJPC07060031	32	295	STOWAWAY41_OS	1	264	0.8045	100	DNA transposon
OsJPC08180152	357	593	STOWAWAY44_OS	1	239	0.8577	99.58	DNA transposon
OsJPC08180152	617	1037	TEOS1	35	475	0.9012	92.65	DNA transposon
OsJPC03180019	117	235	ECSR	1	154	0.816	100	Harbinger
OsJPC03350014	164	321	COWARD	25	200	0.816	88	Harbinger
OsJPC03250001	267	925	DS-RICE4N	1	664	0.7261	92.87	hAT
OsJPC04080025	404	661	STOWAWAY13_OS	5	251	0.8078	98.41	DNA transposon
OsJPC03120006	1638	3792	RPO_OS	3	1992	0.8711	99.9	Repetitive element
OsJPC03120006	3800	5277	RPO_OS	248	1977	0.8716	86.85	Repetitive element
OsJPC03120006	5352	7463	RPO_OS	3	1992	0.9053	99.9	Repetitive element
OsJPC03120006	8457	8683	STOWAWAY41_OS	1	226	0.8444	85.61	DNA transposon
OsJPC03120006	9294	10423	SZ-44LTR	218	1408	0.8099	84.59	LTR Retrotransposon
OsJPC03120006	10424	11393	Atlantys-2-LTR_OS	2	957	0.7563	97.15	Gypsy
OsJPC11240055	43	406	TYPEU1	1	380	0.8774	100	DNA transposon
OsJPC03180038	363	651	STOWAWAY41_OS	1	264	0.8259	100	DNA transposon
OsJPC08180064	587	1067	RETROSOR2_LTR	32	516	0.7349	93.99	Gypsy
OsJPC03120014	67	211	GAIJIN	1	147	0.8163	100	DNA transposon
OsJPC03120014	246	483	STOWAWAY21_OS	1	243	0.9247	100	DNA transposon
OsJPC03120014	532	872	OLO24C	2	355	0.8841	99.44	Harbinger
OsJPU00000205	851	1180	CASTAWAY	4	350	0.7411	95.33	Harbinger
OsJPC05210009	149	460	OLO24C	20	342	0.815	90.73	Harbinger
OsJPC03170014	117	352	TREP215	1	239	0.9121	100	DNA transposon
OsJPC03360004	799	1013	STOWAWAY44_OS	2	240	0.8791	99.58	DNA transposon
OsJPC03160076	153	502	MICROPON-LIKE-1	35	407	0.8371	87.15	MICROPON-LIKE-1
OsJPC03230048	1	210	DITTO	14	222	0.8028	85.66	Harbinger
OsJPC03230048	211	451	TREP215	1	239	0.8465	100	DNA transposon
OsJPC03230036	960	1079	SINE1R5_OS	1	120	0.925	99.17	SINE1/7SL
OsJPC03010016	7	266	STOWAWAY48_OS	1	260	0.8423	99.62	DNA transposon
OsJPU00001856	90	251	TAMI2	49	254	0.9573	81.1	DNA transposon
OsJPC03160091	317	552	STOWAWAY21_OS	1	243	0.9414	100	DNA transposon
OsJPC03230032	467	858	ECR	1	394	0.8804	100	Harbinger
OsJPC11270077	1059	1305	TREP215	1	239	0.9185	100	DNA transposon
OsJPC04090099	796	932	GAIJIN	8	147	0.8633	95.24	DNA transposon
OsJPC09060055	141	1339	SZ-44LTR	36	1408	0.8406	97.51	LTR Retrotransposon
OsJPC03150061	1090	1242	STOWAWAY47_OS	1	148	0.74	100	DNA transposon
OsJPC04190030	764	1024	STOWAWAY13_OS	1	251	0.8171	100	DNA transposon
OsJPC06230130	904	1240	OLO24B	6	335	0.8482	98.51	Harbinger
OsJPU00000212	218	489	STOWAWAY8_OS	1	259	0.8659	100	DNA transposon
OsJPC11240089	908	1050	STOWAWAY1_OS	2	149	0.931	99.33	DNA transposon
OsJPC06130030	443	912	RETROSOR2_LTR	44	516	0.8224	91.67	Gypsy
OsJPU00000214	18	236	STOWAWAY41_OS	1	264	0.8356	100	DNA transposon
OsJPU00000214	931	1185	STOWAWAY13_OS	1	249	0.7708	99.2	DNA transposon
OsJPU00000214	1290	1514	TREP215	1	225	0.8756	94.14	DNA transposon
OsJPC03170098	47	259	DELAY	1	226	0.8465	100	hAT
OsJPC03170098	972	1185	STOWAWAY21_OS	1	224	0.7909	92.18	DNA transposon
OsJPC03170098	1207	1431	STOWAWAY36_OS	4	225	0.75	82.84	DNA transposon
OsJPC03220018	775	965	EXPLORER	6	196	0.8438	90.95	DNA transposon
OsJPC10020002	1452	1643	STOWAWAY36_OS	1	249	0.8691	92.91	DNA transposon
OsJPC03180018	239	530	STOWAWAY11_OS	1	292	0.9178	100	DNA transposon
OsJPC03180018	1318	1679	AMYLTP	1	380	0.7344	99.22	DNA transposon
OsJPU00001859	653	798	STOWAWAY46_OS	1	150	0.7718	97.4	DNA transposon
OsJPU00001860	265	1408	COPIA1-LTR_OS	1	1214	0.8462	100	Copia
OsJPC03170016	77	333	STOWAWAY36_OS	1	268	0.8687	100	DNA transposon
OsJPC11240047	56	275	STOWAWAY51_OS	4	246	0.8502	98.78	DNA transposon
OsJPC03330002	6	274	SINE9_OS	1	288	0.7778	98.29	SINE
OsJPC03170012	1245	1469	WANDERER	1	232	0.8772	100	DNA transposon
OsJPC03090006	2047	2310	STOWAWAY48_OS	1	261	0.8409	100	DNA transposon
OsJPC03090006	12462	12683	STOWAWAY41_OS	1	264	0.7832	100	DNA transposon
OsJPC03090006	17042	17191	STOWAWAY1_OS	1	149	0.9333	100	DNA transposon
OsJPC11170105	661	1047	SZ-58LTR	3	403	0.8727	99.5	LTR Retrotransposon
OsJPC11170105	1064	1345	STOWAWAY11_OS	1	292	0.912	100	DNA transposon
OsJPC03170088	1257	1513	STOWAWAY17_OS	1	257	0.8953	99.23	DNA transposon
OsJPC03170015	1391	1626	TREP215	1	239	0.9121	100	DNA transposon
OsJPC01020080	132	370	STOWAWAY21_OS	1	243	0.8912	100	DNA transposon
OsJPC03230041	171	403	WANDERER	1	232	0.8147	100	DNA transposon
OsJPC11120025	679	1501	SZ-42LTR	1	829	0.8527	86.53	Gypsy
OsJPC10110058	94	825	CRMA1_LTR	1	734	0.902	100	Gypsy
OsJPC03230044	346	1200	MUDRN2_OS	1	732	0.8092	96.83	MuDR
OsJPC03170033	894	1125	STOWAWAY9_OS	1	235	0.911	100	DNA transposon
OsJPC09080137	370	1202	SZ-42LTR	119	958	0.8417	87.68	Gypsy
OsJPC09080137	1205	1904	BAJIELTR	1	733	0.8521	100	LTR Retrotransposon
OsJPC01140092	1960	2078	POP-OL2	1	105	0.7909	83.33	DNA transposon
OsJPC01140092	20448	21023	SZ-33LTR	1	575	0.8512	100	LTR Retrotransposon
OsJPC01140092	21706	21841	TNR2A	1	138	0.7664	90.79	DNA transposon
OsJPC03240007	483	629	STOWAWAY1_OS	4	149	0.8299	97.99	DNA transposon
OsJPC03240007	949	1557	BAJIELTR	9	731	0.7321	98.64	LTR Retrotransposon
OsJPC03240007	1561	1865	SINE03_OS	1	320	0.8595	88.89	SINE
OsJPC03360051	1742	1980	TREP215	1	239	0.9331	100	DNA transposon
OsJPC12060041	986	1220	STOWAWAY9_OS	1	235	0.903	100	DNA transposon
OsJPC12060041	1361	1575	F569	13	228	0.9259	94.74	Harbinger
OsJPC04020150	334	471	GAIJIN	11	147	0.8986	93.2	DNA transposon
OsJPC04020150	549	693	STOWAWAY1_OS	5	149	0.8611	97.32	DNA transposon
OsJPC04020150	1205	1865	MUDRN1_OS	4	740	0.6991	96.47	MuDR
OsJPU00000221	1036	1235	STOWAWAY42_OS	1	242	0.8293	100	DNA transposon
OsJPC03270003	162	342	STOWAWAY1_OS	1	149	0.8366	100	DNA transposon
OsJPC03270003	772	1075	OLO24	1	345	0.8738	100	Harbinger
OsJPC09080104	76	345	SINE9_OS	4	293	0.7717	98.98	SINE
OsJPC03150027	1558	1810	DITTO3	1	260	0.7671	100	Harbinger
OsJPC03150027	1969	2093	STOWAWAY47_OS	1	148	0.7969	100	DNA transposon
OsJPC03150027	2099	2279	STOWAWAY42_OS	28	242	0.8054	88.84	DNA transposon
OsJPU00001863	2192	2451	STOWAWAY32_OS	7	261	0.748	97.7	DNA transposon
OsJPC03170060	2001	2215	TREP215	1	217	0.8618	90.79	DNA transposon
OsJPC03020015	448	678	STOWAWAY51_OS	27	227	0.78	81.71	DNA transposon
OsJPC03020015	679	896	TYPEM	1	226	0.9005	99.56	DNA transposon
OsJPC03150043	1100	1334	STOWAWAY45_OS	10	240	0.8707	86.84	DNA transposon
OsJPC03160077	485	818	OLO24B	1	335	0.8363	100	Harbinger
OsJPC03160077	825	928	ZM13-2_OS	3	107	0.8952	97.22	DNA transposon
OsJPC03160077	1032	1748	BAJIELTR	1	729	0.8687	99.45	LTR Retrotransposon
OsJPC03150044	17	238	FOCUS	26	257	0.7182	90.27	Harbinger
OsJPC03050001	1197	1404	STOWAWAY2_OS	35	250	0.7581	86.4	DNA transposon
OsJPC03050001	1704	1964	DITTO3	1	260	0.8288	100	Harbinger
OsJPC03170031	161	355	F569	20	224	0.8158	89.91	Harbinger
OsJPC03080012	2717	3007	SINE9_OS	1	293	0.9452	100	SINE
OsJPC04130039	1197	1332	OSTE19	7	142	0.8088	83.95	DNA transposon
OsJPC04130039	1563	1738	EXPLORER	1	191	0.7901	90.95	DNA transposon
OsJPC04130039	1997	2236	DITTO	1	244	0.7654	100	Harbinger
OsJPC04130039	2755	2870	STOWAWAY46_OS	18	154	0.8	88.96	DNA transposon
OsJPC04130039	2872	3101	DITTO	1	244	0.9099	100	Harbinger
OsJPC03140036	978	1346	TYPEU2	3	382	0.7952	99.48	DNA transposon
OsJPC03140036	1775	2013	STOWAWAY9_OS	1	235	0.8979	100	DNA transposon
OsJPC03140036	2226	2443	WANDERER	1	211	0.7804	90.95	DNA transposon
OsJPC03140036	2535	2798	STOWAWAY36_OS	1	264	0.8127	98.51	DNA transposon
OsJPC11240086	255	423	STOWAWAY46_OS	17	154	0.7681	89.61	DNA transposon
OsJPC11240086	2217	2554	OLO24B	6	335	0.8724	98.51	Harbinger
OsJPC11240051	1252	1378	ZM13-1_OS	1	137	0.8828	98.56	DNA transposon
OsJPC11240051	1379	1737	TYPEU2	3	365	0.794	95.03	DNA transposon
OsJPU00000225	656	781	STOWAWAY47_OS	1	148	0.7442	100	DNA transposon
OsJPU00000225	1278	1485	WANDERER	1	212	0.799	91.38	DNA transposon
OsJPU00000225	1498	1696	WANDERER	34	232	0.7772	85.78	DNA transposon
OsJPU00000225	2157	2397	STOWAWAY9_OS	1	235	0.8159	100	DNA transposon
OsJPC07070024	2892	3591	BAJIELTR	1	733	0.8614	100	LTR Retrotransposon
OsJPC03170046	1762	2011	STOWAWAY41_OS	8	264	0.8193	97.35	DNA transposon
OsJPC12160108	878	1218	OLO24	1	344	0.8609	99.71	Harbinger
OsJPC12160108	2387	2536	STOWAWAY1_OS	1	149	0.8867	100	DNA transposon
OsJPC01140009	801	1003	EXPLORER	2	192	0.852	90.95	DNA transposon
OsJPC01140009	2837	3072	TREP215	1	239	0.8819	100	DNA transposon
OsJPC11090073	740	897	STOWAWAY1_OS	1	149	0.9139	100	DNA transposon
OsJPC11240066	318	464	STOWAWAY1_OS	1	146	0.7959	97.99	DNA transposon
OsJPC11240066	976	1095	GAIJIN	21	147	0.8374	86.39	DNA transposon
OsJPC11240066	2285	2866	SZ-7_LTR	3	582	0.7009	99.66	Gypsy
OsJPC11240066	3265	3489	DITTO	1	244	0.8634	100	Harbinger
OsJPC03170040	2935	3403	RETROSOR2_LTR	44	516	0.7405	91.67	Gypsy
OsJPC10050148	61	4559	SZ-54_I	1	4421	0.797	100	Gypsy
OsJPC09080103	1161	1430	SINE9_OS	4	293	0.7745	98.98	SINE
OsJPC03230015	4058	4313	TAMI2	1	254	0.9219	100	DNA transposon
OsJPU00000227	72	315	STOWAWAY41_OS	1	264	0.7778	100	DNA transposon
OsJPC03020022	1	306	OLO24C	1	308	0.8864	86.52	Harbinger
OsJPU00000229	64	458	SZ-54C_LTR	1	434	0.7293	100	Gypsy
OsJPC03250004	77	299	STOWAWAY41_OS	50	264	0.8565	81.44	DNA transposon
OsJPC03060004	1094	2590	SZ-19LTR	1	1513	0.849	100	LTR Retrotransposon
OsJPU00000233	107	325	TYPEM	1	227	0.914	100	DNA transposon
OsJPU00000233	326	529	STOWAWAY51_OS	27	227	0.7259	81.71	DNA transposon
OsJPC03060002	251	466	STOWAWAY18_OS	1	216	0.8853	100	DNA transposon
OsJPC03180021	55	317	STOWAWAY41_OS	1	264	0.8327	100	DNA transposon
OsJPC03170062	520	1487	Atlantys-2-LTR_OS	3	984	0.742	99.8	Gypsy
OsJPC03170062	2012	2250	TREP215	1	239	0.9121	100	DNA transposon
OsJPC03170062	3247	3435	STOWAWAY2_OS	1	201	0.7828	80.4	DNA transposon
OsJPU00000234	2380	2617	STOWAWAY41_OS	3	264	0.8041	99.24	DNA transposon
OsJPC03150052	286	405	TNR2A	3	152	0.8862	98.68	DNA transposon
OsJPC03270010	124	357	STOWAWAY21_OS	1	243	0.8117	100	DNA transposon
OsJPC03160090	175	394	TYPEM	2	225	0.8773	98.68	DNA transposon
OsJPU00000239	2	338	OLO24	9	344	0.8382	97.39	Harbinger
OsJPC03230027	661	805	GAIJIN	3	147	0.9379	98.64	DNA transposon
OsJPC03230027	4437	4649	TYPEM	1	226	0.9302	99.56	DNA transposon
OsJPU00000244	214	355	STOWAWAY1_OS	1	149	0.9103	100	DNA transposon
OsJPC04080057	190	533	STOWAWAY48_OS	1	261	0.8244	100	DNA transposon
OsJPC12060040	265	503	STOWAWAY51_OS	1	246	0.8075	100	DNA transposon
OsJPC12060040	527	751	DITTO	19	244	0.8894	92.62	Harbinger
OsJPC12060040	1143	1392	STOWAWAY2_OS	5	250	0.7673	98.4	DNA transposon
OsJPC12060040	1423	1655	TREP215	1	239	0.9237	100	DNA transposon
OsJPC12060040	4142	4358	SINE9_OS	4	255	0.7946	86.01	SINE
OsJPC12060040	5011	5150	GAIJIN	7	147	0.8936	95.92	DNA transposon
OsJPC12060040	5472	5808	SINE03_OS	1	356	0.8201	98.89	SINE
OsJPC08170114	4402	4754	SINE03_OS	1	356	0.8608	98.89	SINE
OsJPC03160063	98	431	OLO24	1	339	0.8669	98.26	Harbinger
OsJPC11180019	1522	3029	ATLANTYS-LTR_OS	1	1508	0.8574	100	Gypsy
OsJPC04090083	515	640	GAIJIN	2	127	0.811	85.71	DNA transposon
OsJPC01120017	1491	1778	OLO24C	51	342	0.8488	82.02	Harbinger
OsJPU00000260	101	250	STOWAWAY1_OS	1	149	0.82	100	DNA transposon
OsJPC01410023	119	355	F770	1	277	0.7229	97.54	Harbinger
OsJPC11170103	2036	2398	CASTAWAY	1	363	0.8301	99.73	Harbinger
OsJPC10060128	262	399	TELIA	3	140	0.8489	97.87	DNA transposon
OsJPC10060128	6583	6736	TNR2	1	155	0.8782	98.73	DNA transposon
OsJPU00000271	59	337	SUSU	1	278	0.8817	99.64	Harbinger
OsJPC08150006	290	530	DITTO	4	244	0.9004	98.77	Harbinger
OsJPC01130076	298	695	MICROPON-LIKE-1	47	428	0.9093	89.25	MICROPON-LIKE-1
OsJPC01390009	46	209	SZ-57_LTR	12	176	0.7964	93.75	LTR Retrotransposon
OsJPC01390009	437	701	STOWAWAY41_OS	8	264	0.8282	97.35	DNA transposon
OsJPC03360043	33	252	STOWAWAY21_OS	1	243	0.8341	100	DNA transposon
OsJPC11030002	456	695	TREP215	1	239	0.8958	100	DNA transposon
OsJPC02130037	403	841	RIRE2_LTR	1	441	0.8333	100	Gypsy
OsJPC01080026	6	310	OLO24	8	337	0.8929	95.65	Harbinger
OsJPC01080026	616	758	GAIJIN	1	147	0.8828	100	DNA transposon
OsJPC04090117	366	547	SNAP-OL3	5	188	0.8798	97.35	DNA transposon
OsJPC03140031	120	355	STOWAWAY41_OS	17	264	0.8204	93.94	DNA transposon
OsJPC09060081	69	294	DITTO	1	244	0.8855	100	Harbinger
OsJPU00000274	441	586	GAIJIN	1	147	0.9252	100	DNA transposon
OsJPC03190058	38	292	STOWAWAY41_OS	4	262	0.8065	98.11	DNA transposon
OsJPC11240053	401	773	TYPEU1	2	380	0.8817	99.74	DNA transposon
OsJPC03170004	1	241	STOWAWAY36_OS	14	265	0.8724	94.03	DNA transposon
OsJPC03170004	297	553	STOWAWAY17_OS	1	259	0.8992	100	DNA transposon
OsJPC06220080	836	955	STOWAWAY47_OS	1	148	0.7951	100	DNA transposon
OsJPC06220080	2318	2557	WANDERER	1	232	0.7966	100	DNA transposon
OsJPC06220080	9642	9823	STOWAWAY8_OS	5	215	0.7619	81.47	DNA transposon
OsJPC10050131	6047	7285	SZ-44LTR	1	1389	0.8213	98.65	LTR Retrotransposon
OsJPC09080133	33	182	STOWAWAY1_OS	1	149	0.8267	100	DNA transposon
OsJPC04050024	53	199	STOWAWAY1_OS	1	149	0.9262	100	DNA transposon
OsJPC10050115	6825	8446	SZ-20LTR	12	1381	0.7991	98.21	LTR Retrotransposon
OsJPC04010124	673	907	STOWAWAY2_OS	1	250	0.8313	100	DNA transposon
OsJPC07290006	441	738	OLO24	3	321	0.8492	92.46	Harbinger
OsJPC07290006	789	886	TREP220	1	109	0.8283	100	DNA transposon
OsJPC04180077	285	522	STOWAWAY42_OS	1	242	0.8091	100	DNA transposon
OsJPC04180077	753	1006	FOCUS	1	252	0.8164	98.05	Harbinger
OsJPC11270359	76	222	STOWAWAY1_OS	1	148	0.7973	99.33	DNA transposon
OsJPC11270359	578	838	STOWAWAY13_OS	1	251	0.8016	100	DNA transposon
OsJPC04050059	490	738	STOWAWAY41_OS	3	261	0.7913	98.11	DNA transposon
OsJPC04030168	1783	1961	DELAY	1	205	0.7663	90.71	hAT
OsJPC04030168	3080	3314	TREP215	1	239	0.8529	100	DNA transposon
OsJPC04030168	3317	3876	SZ-7A_LTR	1	560	0.8786	99.29	Gypsy
OsJPC04030168	6921	7124	STOWAWAY42_OS	1	195	0.775	80.58	DNA transposon
OsJPU00000293	709	871	STOWAWAY50_OS	1	174	0.8036	100	DNA transposon
OsJPC04020079	614	861	STOWAWAY49_OS	1	241	0.6908	100	DNA transposon
OsJPC04150008	397	618	STOWAWAY2_OS	1	242	0.7906	96.8	DNA transposon
OsJPC04230007	1004	1230	TAMI2	1	225	0.837	88.58	DNA transposon
OsJPC09080026	736	1042	SINE03_OS	1	357	0.8896	99.17	SINE
OsJPC04040106	677	940	F524	2	291	0.8902	99.66	SINE
OsJPC04030034	737	998	STOWAWAY41_OS	1	264	0.7719	100	DNA transposon
OsJPC04180084	9645	9886	STOWAWAY51_OS	4	246	0.8889	98.78	DNA transposon
OsJPC11230049	982	1177	STOWAWAY51_OS	4	205	0.84	82.11	DNA transposon
OsJPC04190043	1	185	TYPEM	37	224	0.7112	82.82	DNA transposon
OsJPC04180144	744	1091	CASTAWAY	1	364	0.8357	100	Harbinger
OsJPU00000296	904	1116	STOWAWAY9_OS	1	235	0.9109	100	DNA transposon
OsJPC04010129	946	1095	STOWAWAY1_OS	1	149	0.84	100	DNA transposon
OsJPC09080056	435	721	OLO24C	2	309	0.8443	86.52	Harbinger
OsJPC02250010	396	556	EXPLORER	8	179	0.8987	81.9	DNA transposon
OsJPC11230214	164	395	STOWAWAY2_OS	1	247	0.825	98.8	DNA transposon
OsJPC02250161	2379	2563	EXPLORER	35	207	0.7797	82.38	DNA transposon
OsJPC02250161	3355	3555	TREP215	33	239	0.722	86.61	DNA transposon
OsJPC02250161	3702	3826	STOWAWAY1_OS	1	149	0.9134	100	DNA transposon
OsJPC02250161	9229	9472	DITTO	1	244	0.8975	100	Harbinger
OsJPC02250161	9624	9921	OLO24B	6	316	0.8086	92.84	Harbinger
OsJPC02250161	10171	10471	ID-3	2	289	0.7045	99.65	DNA transposon
OsJPC02250161	10702	10854	STOWAWAY1_OS	1	149	0.9205	100	DNA transposon
OsJPC11060050	1073	1277	MDM2	1	284	0.9126	91.03	MuDR
OsJPC04250004	344	519	COWARD-3	3	221	0.8389	99.1	Harbinger
OsJPC04180135	3274	3508	STOWAWAY41_OS	1	263	0.823	99.62	DNA transposon
OsJPC04180135	6970	7476	CLOUD-7	1	495	0.9109	100	MuDR
OsJPC04180135	8059	8736	OSTE17	2	700	0.8735	95.23	DNA transposon
OsJPC04180135	9406	9640	STOWAWAY2_OS	1	250	0.8238	100	DNA transposon
OsJPC04180135	12176	12324	STOWAWAY1_OS	1	148	0.906	99.33	DNA transposon
OsJPC04180135	12391	12626	STOWAWAY21_OS	1	243	0.8787	100	DNA transposon
OsJPC04220035	920	1174	STOWAWAY41_OS	4	264	0.7969	98.86	DNA transposon
OsJPC04220035	1386	1595	STOWAWAY41_OS	1	221	0.7535	83.71	DNA transposon
OsJPC04220035	3101	3259	F804	1	162	0.7296	95.29	DNA transposon
OsJPC04220035	9235	9358	TREP220	7	109	0.8396	94.5	DNA transposon
OsJPC04150002	183	389	STOWAWAY21_OS	26	243	0.8318	89.71	DNA transposon
OsJPC04150002	743	950	F569	6	224	0.75	96.05	Harbinger
OsJPC02070094	158	392	DITTO3	1	254	0.8333	97.69	Harbinger
OsJPC02070094	576	775	WANDERER	34	232	0.795	85.78	DNA transposon
OsJPC04050036	1011	1314	SINE03_OS	15	325	0.8452	86.39	SINE
OsJPU00000301	88	191	TREP219	1	104	0.9135	100	DNA transposon
OsJPU00000301	1104	1247	STOWAWAY46_OS	1	154	0.8212	100	DNA transposon
OsJPU00000303	396	633	STOWAWAY9_OS	1	235	0.7722	100	DNA transposon
OsJPC04030074	252	445	TYPEM	34	226	0.7824	85.02	DNA transposon
OsJPC04030074	1068	1296	STOWAWAY41_OS	1	264	0.8233	100	DNA transposon
OsJPC04240002	135	440	STOWAWAY11_OS	1	292	0.922	100	DNA transposon
OsJPU00000307	710	829	SINE8_OS	4	120	0.8067	97.5	SINE
OsJPC01080012	1078	1339	STOWAWAY13_OS	1	251	0.7899	100	DNA transposon
OsJPC04190045	624	990	BUHUI	7	375	0.8189	98.4	Harbinger
OsJPC04340012	231	545	OLO24C	51	355	0.8235	85.67	Harbinger
OsJPC04180197	817	1128	OLO24C	8	332	0.8801	91.29	Harbinger
OsJPU00000310	1057	1406	TNR8-21	1	359	0.7549	83.88	DNA transposon
OsJPC12260027	535	791	SINE03_OS	4	332	0.8889	91.39	SINE
OsJPC12260027	1156	1419	STOWAWAY41_OS	1	264	0.8	100	DNA transposon
OsJPC04060091	302	508	STOWAWAY43_OS	1	208	0.7857	89.27	DNA transposon
OsJPC04170001	1638	2583	SZ-39LTR	1	936	0.8535	98.73	Gypsy
OsJPC04170001	2741	3463	GYPSY-B_LTR	1	700	0.8519	99.72	Gypsy
OsJPC04170001	6002	6756	SZ-42LTR	1	958	0.8536	100	Gypsy
OsJPC04170001	8939	11121	SZ-63_LTR	1	2110	0.7722	100	Gypsy
OsJPC07280003	1232	1471	TOURIST-XV	1	239	0.8631	100	DNA transposon
OsJPC05050064	449	1618	ATLANTYS-LTR_OS	77	1508	0.74	94.96	Gypsy
OsJPC05050064	1802	10725	ATLANTYS-I_OS	1433	10466	0.7185	84.24	Gypsy
OsJPC05050064	11085	12401	ATLANTYS-LTR_OS	1	1508	0.7346	100	Gypsy
OsJPC08180070	760	1444	BAJIELTR	1	733	0.865	100	LTR Retrotransposon
OsJPU00000313	287	545	SINE03_OS	11	309	0.8101	83.06	SINE
OsJPU00000313	556	792	STOWAWAY2_OS	2	247	0.748	98.4	DNA transposon
OsJPC10050167	66	327	SZ-28LTR	1	262	0.8893	100	LTR Retrotransposon
OsJPC10050167	607	845	STOWAWAY44_OS	3	234	0.8	96.67	DNA transposon
OsJPC10050167	851	994	GAIJIN	3	145	0.8276	97.28	DNA transposon
OsJPC10050167	1150	1488	OLO24B	2	335	0.8559	99.7	Harbinger
OsJPC10010116	868	1012	GAIJIN	3	147	0.8966	98.64	DNA transposon
OsJPC04340015	623	865	DITTO	1	244	0.873	100	Harbinger
OsJPU00000317	470	710	WANDERER	2	232	0.7966	99.57	DNA transposon
OsJPC04140049	517	857	AMYLTP	42	383	0.7464	89.3	DNA transposon
OsJPC04140062	976	1624	SZ-22_LTR	3	639	0.8538	82.94	Gypsy
OsJPC11280001	139	289	STOWAWAY1_OS	2	149	0.8487	99.33	DNA transposon
OsJPC04040143	286	721	RIREX_LTR	1	441	0.7843	100	Gypsy
OsJPC02280010	841	1280	RIRE2_LTR	1	441	0.8098	100	Gypsy
OsJPU00000321	613	715	STOWAWAY31_OS	1	101	0.77	99.02	DNA transposon
OsJPC09120153	1150	1535	TYPEU4	1	401	0.9	99.75	DNA transposon
OsJPC04170064	110	350	DITTO	2	243	0.8636	99.18	Harbinger
OsJPC04170064	368	656	TYPEH	8	309	0.8339	97.73	DNA transposon
OsJPC04170064	657	891	SUSU	48	279	0.8333	83.15	Harbinger
OsJPC04170064	1243	1535	STOWAWAY11_OS	1	292	0.9352	100	DNA transposon
OsJPC04060015	847	962	STOWAWAY25_OS	2	103	0.8505	99.03	DNA transposon
OsJPC09080027	537	730	WANDERER	38	229	0.7937	82.76	DNA transposon
OsJPC10050108	427	665	STOWAWAY44_OS	1	240	0.8619	100	DNA transposon
OsJPC10050108	669	812	GAIJIN	3	145	0.8356	97.28	DNA transposon
OsJPC10050108	956	1314	OLO24C	1	356	0.8254	100	Harbinger
OsJPC10050108	1625	1816	STOWAWAY44_OS	4	240	0.7817	98.75	DNA transposon
OsJPC04020209	171	340	TOURIST-XV	41	233	0.7921	80.75	DNA transposon
OsJPC04020209	824	1052	TREP215	1	237	0.8268	99.16	DNA transposon
OsJPC04030081	175	473	OLO24C	3	355	0.8717	99.16	Harbinger
OsJPC04030179	1236	1897	DS-RICE4N	1	715	0.8604	100	hAT
OsJPC04070029	839	978	STOWAWAY1_OS	1	149	0.9231	100	DNA transposon
OsJPC04020163	282	524	STOWAWAY43_OS	1	233	0.6992	100	DNA transposon
OsJPC04020163	1067	1267	TREP215	19	222	0.7379	85.36	DNA transposon
OsJPC09080115	841	1412	SZ-33LTR	1	573	0.8517	99.65	LTR Retrotransposon
OsJPC09080013	883	1167	SZ-28LTR	1	262	0.8727	100	LTR Retrotransposon
OsJPC04060004	64	1342	SZ-44LTR	76	1376	0.8658	92.4	LTR Retrotransposon
OsJPC02060012	1127	1354	DITTO	1	244	0.8913	100	Harbinger
OsJPC04030180	241	462	STOWAWAY43_OS	14	231	0.7569	93.56	DNA transposon
OsJPC04030180	665	895	TOURIST-XV	16	239	0.8596	93.72	DNA transposon
OsJPC04030180	1358	1622	STOWAWAY8_OS	1	259	0.8692	100	DNA transposon
OsJPC09080037	1149	1395	TREP215	1	239	0.917	100	DNA transposon
OsJPC04030072	144	337	TYPEM	34	226	0.7927	85.02	DNA transposon
OsJPC04030072	963	1197	STOWAWAY41_OS	1	264	0.8291	100	DNA transposon
OsJPC10050034	116	310	EXPLORER	2	197	0.8469	93.33	DNA transposon
OsJPU00000328	968	1059	TREP219	1	104	0.8316	100	DNA transposon
OsJPC04220033	575	769	WANDERER	35	230	0.7588	84.48	DNA transposon
OsJPC04220033	1269	1463	COWARD	1	196	0.852	98	Harbinger
OsJPC04220033	1754	1944	WANDERER	34	226	0.75	83.19	DNA transposon
OsJPC01300053	921	1250	OLO24	8	339	0.8949	96.23	Harbinger
OsJPC01300053	1674	1969	TYPEU	4	353	0.8218	96.69	DNA transposon
OsJPC11210112	1186	1305	SINE8_OS	4	120	0.8067	97.5	SINE
OsJPU00001875	244	458	STOWAWAY2_OS	19	231	0.7524	85.2	DNA transposon
OsJPC03150010	693	932	STOWAWAY36_OS	1	268	0.8765	100	DNA transposon
OsJPC03150010	1595	2172	SZ-7_LTR	1	582	0.7363	100	Gypsy
OsJPC11240036	313	734	MERMITE18A	3	532	0.8314	99.62	DNA transposon
OsJPC04190012	370	519	STOWAWAY1_OS	1	149	0.8675	100	DNA transposon
OsJPC04190012	525	937	CLOUD-6	37	508	0.7248	92.91	MuDR
OsJPC04190012	2161	2419	STOWAWAY41_OS	1	264	0.8213	100	DNA transposon
OsJPC01140112	223	465	DITTO	1	244	0.8893	100	Harbinger
OsJPC01140112	1266	1476	TOURIST-XV	23	239	0.8451	90.79	DNA transposon
OsJPC04180163	394	631	STOWAWAY21_OS	1	243	0.8083	100	DNA transposon
OsJPC11240176	2204	2550	SINE03_OS	1	360	0.8592	100	SINE
OsJPC06140023	168	320	TNR9	23	174	0.7351	86.36	DNA transposon
OsJPC06140023	470	695	STOWAWAY41_OS	1	264	0.8201	100	DNA transposon
OsJPC04220016	540	783	STOWAWAY41_OS	1	254	0.764	96.21	DNA transposon
OsJPC04030013	1713	1953	STOWAWAY42_OS	1	234	0.7605	96.69	DNA transposon
OsJPC09080126	370	607	STOWAWAY8_OS	1	259	0.8833	100	DNA transposon
OsJPC09080126	2202	2508	SINE03_OS	1	357	0.8896	99.17	SINE
OsJPC11200067	889	1116	DITTO	1	238	0.821	97.54	Harbinger
OsJPC04190053	2537	2730	WANDERER	38	231	0.8103	83.62	DNA transposon
OsJPC04180056	514	780	SINE9_OS	10	292	0.9776	96.59	SINE
OsJPC04180056	1888	2105	STOWAWAY16_OS	1	228	0.692	100	DNA transposon
OsJPC11120047	85	290	DITTO3	44	260	0.8182	83.46	Harbinger
OsJPC04230001	201	769	SZ-33LTR	1	571	0.8621	99.3	LTR Retrotransposon
OsJPC04230001	1697	1933	TREP215	1	239	0.8875	100	DNA transposon
OsJPC04080088	1475	1947	RETROSOR2_LTR	37	516	0.855	93.02	Gypsy
OsJPC04030196	1129	1368	STOWAWAY35_OS	1	245	0.7769	98.79	DNA transposon
OsJPC04030196	1509	1743	WANDERER	4	232	0.7554	98.71	DNA transposon
OsJPC04030196	2211	2435	DITTO-2	1	235	0.8435	100	DNA transposon
OsJPC04030196	2540	2785	STOWAWAY35_OS	1	243	0.7951	97.98	DNA transposon
OsJPU00000338	1343	1487	GAIJIN	3	147	0.8897	98.64	DNA transposon
OsJPC11210149	2289	2544	STOWAWAY13_OS	5	251	0.7984	98.41	DNA transposon
OsJPC04060123	73	427	CASTAWAY	8	362	0.7815	97.53	Harbinger
OsJPC04060123	986	2492	MERMITE18B	3	1306	0.747	99.85	DNA transposon
OsJPC03010002	400	530	POP-OL2	17	126	0.8017	87.3	DNA transposon
OsJPC03010002	1471	1830	TYPEU	1	361	0.9086	99.72	DNA transposon
OsJPC04090100	453	712	STOWAWAY14_OS	3	258	0.9222	99.22	DNA transposon
OsJPC04220020	219	563	OLO24B	1	335	0.8047	100	Harbinger
OsJPC03270012	535	785	SINE03_OS	1	349	0.8906	96.94	SINE
OsJPC03270012	2198	2439	STOWAWAY49_OS	1	241	0.7869	100	DNA transposon
OsJPC11230017	126	356	STOWAWAY9_OS	1	234	0.9099	99.57	DNA transposon
OsJPC11230017	2005	2740	MUDRN1_OS	1	764	0.9102	100	MuDR
OsJPC11230017	2965	3200	STOWAWAY41_OS	1	235	0.8376	89.02	DNA transposon
OsJPC11280100	37	169	WUWU	3	112	0.819	97.35	DNA transposon
OsJPC11280100	2740	2972	TNR1	1	237	0.8898	100	DNA transposon
OsJPU00000341	21	376	SZ-4_LTR	1	374	0.6921	87.59	Gypsy
OsJPC07280016	824	964	GAIJIN	1	145	0.9021	98.64	DNA transposon
OsJPC11210122	116	262	STOWAWAY47_OS	1	148	0.8446	100	DNA transposon
OsJPC04160028	935	2103	OSTE27	18	969	0.7853	98.25	DNA transposon
OsJPC04060097	1866	2196	OLO24	6	339	0.8743	96.81	Harbinger
OsJPC04060097	2225	2443	WANDERER	1	211	0.7917	90.95	DNA transposon
OsJPC04060097	2999	3254	STOWAWAY41_OS	1	264	0.7756	100	DNA transposon
OsJPC04060097	3593	3829	TREP215	1	238	0.8912	99.58	DNA transposon
OsJPC08180121	2155	2412	STOWAWAY41_OS	1	263	0.8046	99.62	DNA transposon
OsJPC08180121	3538	3776	DITAILA	11	257	0.8436	96.11	Harbinger
OsJPC04060058	2492	3633	COPIA1-LTR_OS	2	1214	0.7415	99.92	Copia
OsJPC09080039	1096	1519	RIREX_LTR	1	430	0.7319	97.51	Gypsy
OsJPC02120003	137	316	TYPEM	1	199	0.7705	87.67	DNA transposon
OsJPC04090054	1463	1854	RIRE2_LTR	5	441	0.7395	99.09	Gypsy
OsJPC04090054	1855	2400	GYPSY1-LTR_OS	1	653	0.8483	100	Gypsy
OsJPC04090054	2686	2940	STOWAWAY36_OS	14	268	0.8366	95.15	DNA transposon
OsJPC08180100	893	1579	BAJIELTR	9	733	0.7728	98.91	LTR Retrotransposon
OsJPC01340030	488	816	OLO24C	6	349	0.7817	96.63	Harbinger
OsJPC01340030	825	1068	DITTO	1	244	0.8327	100	Harbinger
OsJPC01340030	2058	2279	STOWAWAY41_OS	20	246	0.8274	85.98	DNA transposon
OsJPC04020125	1574	1794	WANDERER	1	211	0.7767	90.95	DNA transposon
OsJPC04020125	2253	2465	STOWAWAY29_OS	1	193	0.7488	83.19	DNA transposon
OsJPC04190032	160	312	TNR9	23	174	0.7351	86.36	DNA transposon
OsJPC04190032	462	687	STOWAWAY41_OS	1	264	0.8201	100	DNA transposon
OsJPC04190032	3637	3775	CASINE	1	152	0.838	87.36	SINE
OsJPC04060055	2942	4088	COPIA1-LTR_OS	2	1214	0.7377	99.92	Copia
OsJPC04060155	1404	1718	MDM2	1	312	0.9524	100	MuDR
OsJPC09020013	3578	3911	SINE03_OS	1	356	0.8919	98.89	SINE
OsJPC04040099	11	278	STOWAWAY34_OS	1	256	0.8456	100	DNA transposon
OsJPC04040099	2824	2941	STOWAWAY47_OS	2	131	0.7236	87.84	DNA transposon
OsJPC04040099	3310	3459	STOWAWAY1_OS	1	149	0.9067	100	DNA transposon
OsJPC11270366	3274	3609	OLO24	6	342	0.9056	97.68	Harbinger
OsJPC11270366	3694	3979	OLO24C	3	305	0.8542	85.11	Harbinger
OsJPC06240059	1127	2416	COPIO_LTR	161	1498	0.731	88.32	Copia
OsJPC07260009	276	850	SZ-33LTR	1	575	0.8576	100	LTR Retrotransposon
OsJPC07260009	2726	2875	STOWAWAY1_OS	1	149	0.8867	100	DNA transposon
OsJPC07260009	3301	3447	OSTE19	8	159	0.7815	93.83	DNA transposon
OsJPC03150008	2448	2594	GAIJIN	1	147	0.8639	100	DNA transposon
OsJPC07020035	592	830	TREP215	1	239	0.9163	100	DNA transposon
OsJPC07120022	141	578	RIREX_LTR	2	441	0.8153	99.77	Gypsy
OsJPC03080003	1676	1896	STOWAWAY8_OS	1	240	0.8596	92.66	DNA transposon
OsJPC03080003	3136	3282	GAIJIN	1	147	0.8707	100	DNA transposon
OsJPC06230039	2050	3600	ATLANTYS-LTR_OS	1	1508	0.7349	100	Gypsy
OsJPC04060156	1477	1632	CASINE	1	156	0.9487	89.66	SINE
OsJPC04040062	278	493	WANDERER	4	232	0.7615	98.71	DNA transposon
OsJPC04330021	3	323	SINE9_OS	4	280	0.8132	94.54	SINE
OsJPC08170080	43	153	STOWAWAY26_OS	6	114	0.7477	95.61	DNA transposon
OsJPC08170080	4278	4481	COWARD-3	1	221	0.819	100	Harbinger
OsJPC08170080	5063	5266	COWARD-3	1	221	0.8199	100	Harbinger
OsJPC04010050	162	480	NDNA1TNA_OS	6	334	0.8723	98.5	Harbinger
OsJPU00000350	64	327	STOWAWAY41_OS	1	264	0.8023	100	DNA transposon
OsJPC04030150	805	1043	WANDERER	2	232	0.7735	99.57	DNA transposon
OsJPC04030150	1496	1620	GAIJIN	1	147	0.8409	100	DNA transposon
OsJPC04020081	3965	4105	OSTE19	5	158	0.8462	95.06	DNA transposon
OsJPC04020081	4780	5189	AMYLTP	2	383	0.7704	99.74	DNA transposon
OsJPC04320056	4242	4469	WANDERER	22	226	0.8068	88.36	DNA transposon
OsJPU00000360	372	556	EXPLORER	24	197	0.8239	82.86	DNA transposon
OsJPC04250006	3426	3638	TYPEM	1	222	0.7706	97.8	DNA transposon
OsJPC04250006	3835	3990	CASINE	1	153	0.729	87.93	SINE
OsJPC04040019	61	286	STOWAWAY43_OS	16	231	0.7682	92.7	DNA transposon
OsJPC10050086	67	252	WANDERER	1	188	0.7957	81.03	DNA transposon
OsJPC04180158	127	389	INDITTO	1	263	0.9163	100	Harbinger
OsJPC04180125	3366	4732	SZ-44LTR	1	1393	0.8104	98.93	LTR Retrotransposon
OsJPC04020195	87	311	STOWAWAY9_OS	1	235	0.8289	100	DNA transposon
OsJPC04020195	426	613	STOWAWAY43_OS	1	218	0.7927	93.56	DNA transposon
OsJPC04020103	482	735	STOWAWAY41_OS	1	264	0.8217	100	DNA transposon
OsJPC04020103	1251	1475	STOWAWAY2_OS	10	250	0.7447	96.4	DNA transposon
OsJPC04020103	1567	1798	STOWAWAY43_OS	1	233	0.8675	100	DNA transposon
OsJPC08190049	3106	3237	STOWAWAY46_OS	1	154	0.8248	100	DNA transposon
OsJPC08190049	5502	5815	OLO24B	19	328	0.8254	92.54	Harbinger
OsJPU00000372	224	519	SINE03_OS	13	311	0.8014	83.06	SINE
OsJPC04020198	252	398	GAIJIN	1	147	0.8716	100	DNA transposon
OsJPU00000373	342	486	STOWAWAY1_OS	1	144	0.8897	96.64	DNA transposon
OsJPC04340009	65	296	STOWAWAY41_OS	26	264	0.7375	90.53	DNA transposon
OsJPC07140042	464	595	STOWAWAY1_OS	1	149	0.9118	100	DNA transposon
OsJPC04320103	218	501	OLO24C	42	330	0.8432	81.18	Harbinger
OsJPC06290019	130	405	NDNA1TNA_OS	1	287	0.7394	85.93	Harbinger
OsJPC12090029	1387	1815	RIRE2_LTR	11	440	0.8222	97.51	Gypsy
OsJPC12090029	3401	3538	STOWAWAY1_OS	1	147	0.812	98.66	DNA transposon
OsJPC12090029	4989	5219	STOWAWAY21_OS	4	243	0.7881	98.77	DNA transposon
OsJPC12090029	5772	5918	GAIJIN	1	147	0.9116	100	DNA transposon
OsJPC12090029	6081	6324	DITTO	1	244	0.9098	100	Harbinger
OsJPU00001889	85	435	TYPEU2	8	379	0.7459	97.38	DNA transposon
OsJPU00001889	5902	6123	SINE9_OS	33	271	0.792	81.57	SINE
OsJPU00001889	6903	7050	STOWAWAY47_OS	1	148	0.8041	100	DNA transposon
OsJPC10050119	165	385	STOWAWAY36_OS	1	224	0.8834	83.58	DNA transposon
OsJPC04120030	445	594	STOWAWAY1_OS	1	149	0.88	100	DNA transposon
OsJPC04160001	1770	2120	STOLA	12	368	0.8531	96.75	Harbinger
OsJPC04160001	3260	3412	STOWAWAY50_OS	30	174	0.8041	83.33	DNA transposon
OsJPC04160001	4944	5303	SINE03_OS	2	360	0.8757	99.72	SINE
OsJPC04020022	440	677	STOWAWAY43_OS	12	233	0.7009	95.28	DNA transposon
OsJPC12090051	5394	5875	RETROSOR2_LTR	27	516	0.7402	94.96	Gypsy
OsJPC04040079	989	1225	STOWAWAY41_OS	8	264	0.8074	97.35	DNA transposon
OsJPC04220012	426	657	DITTO	1	244	0.8584	100	Harbinger
OsJPU00000391	220	471	STOWAWAY41_OS	1	264	0.8047	100	DNA transposon
OsJPC04050107	296	652	SINE03_OS	2	359	0.8983	99.44	SINE
OsJPC04010040	450	687	STOWAWAY8_OS	1	259	0.8548	100	DNA transposon
OsJPC04020224	245	440	EXPLORER	4	197	0.7563	92.38	DNA transposon
OsJPC04040102	1051	1222	CASINE	1	152	0.8535	87.36	SINE
OsJPC10050156	1136	1414	SZ-64B_LTR	1	297	0.7228	91.1	Gypsy
OsJPC10070127	279	453	WANDERER	1	195	0.7692	84.05	DNA transposon
OsJPC04180078	1	221	FOCUS	3	217	0.7991	83.66	Harbinger
OsJPC04130068	3286	3486	WANDERER	1	211	0.7816	90.95	DNA transposon
OsJPC04130068	7266	8043	SZ-22_LTR	1	768	0.8314	100	Gypsy
OsJPU00000408	2491	2632	STOWAWAY1_OS	1	149	0.8462	100	DNA transposon
OsJPC04320016	589	773	TREP215	30	223	0.7292	81.17	DNA transposon
OsJPC04220005	271	598	CASTAWAY	2	360	0.7829	98.63	Harbinger
OsJPC08170091	388	669	SINE9_OS	3	293	0.8233	99.32	SINE
OsJPC04060038	647	854	DITTO3	1	260	0.7982	100	Harbinger
OsJPC10150005	8618	8830	COWARD-3	1	219	0.8558	99.1	Harbinger
OsJPC04080032	249	502	DITTO	1	244	0.9268	100	Harbinger
OsJPU00000416	90	345	STOWAWAY8_OS	1	259	0.8677	100	DNA transposon
OsJPC04340023	739	929	WANDERER	31	232	0.7828	87.07	DNA transposon
OsJPC10140027	178	422	STOWAWAY49_OS	1	235	0.7037	97.51	DNA transposon
OsJPC04030105	90	343	STOWAWAY9_OS	1	235	0.9409	100	DNA transposon
OsJPC04360007	137	337	STOWAWAY41_OS	11	264	0.7933	96.21	DNA transposon
OsJPC11280047	299	796	TNR12	3	528	0.9357	99.62	DNA transposon
OsJPU00000421	51	308	STOWAWAY41_OS	2	264	0.8321	99.62	DNA transposon
OsJPC08180158	108	312	STOWAWAY44_OS	32	240	0.8107	87.08	DNA transposon
OsJPC08180158	324	558	STOWAWAY21_OS	1	243	0.8201	100	DNA transposon
OsJPC05020025	65	458	SZ-58LTR	1	403	0.8266	100	LTR Retrotransposon
OsJPC05020025	657	895	STOWAWAY8_OS	2	248	0.834	95.37	DNA transposon
OsJPC05030009	742	816	TREP219	1	104	0.9211	100	DNA transposon
OsJPC05030009	843	929	TREP219	11	97	0.7931	83.65	DNA transposon
OsJPC06230054	1460	1695	STOWAWAY2_OS	1	250	0.8245	100	DNA transposon
OsJPC06230054	2375	2633	STOWAWAY10_OS	1	259	0.9189	100	DNA transposon
OsJPC06230054	2664	2804	GAIJIN	7	147	0.8252	95.92	DNA transposon
OsJPC06230054	3058	3271	TYPEM	5	227	0.8037	98.24	DNA transposon
OsJPC06230054	3732	3879	GAIJIN	1	147	0.8851	100	DNA transposon
OsJPC06230054	3935	4074	GAIJIN	5	147	0.8592	97.28	DNA transposon
OsJPC06230054	4195	4334	GAIJIN	7	147	0.8803	95.92	DNA transposon
OsJPC06230054	4798	4981	SNAP-OL3	3	188	0.8378	98.41	DNA transposon
OsJPC06230054	7638	7787	GAIJIN	1	147	0.8725	100	DNA transposon
OsJPC06230054	8245	8488	STOWAWAY9_OS	1	235	0.8589	100	DNA transposon
OsJPC06230054	8874	9020	STOWAWAY46_OS	1	154	0.7763	100	DNA transposon
OsJPC06230054	10478	10622	GAIJIN	1	147	0.8639	100	DNA transposon
OsJPC05140011	170	733	SZ-33LTR	1	575	0.7825	100	LTR Retrotransposon
OsJPC05020011	63	793	BAJIELTR	18	733	0.8598	97.68	LTR Retrotransposon
OsJPU00000425	671	923	STOWAWAY41_OS	1	264	0.8398	100	DNA transposon
OsJPC02170026	88	440	CASTAWAY	1	364	0.8197	100	Harbinger
OsJPC05050089	973	1135	STOWAWAY47_OS	7	148	0.8231	95.95	DNA transposon
OsJPC05030052	90	326	STOWAWAY21_OS	3	243	0.8589	99.18	DNA transposon
OsJPC05030052	685	953	STOWAWAY32_OS	1	261	0.7841	100	DNA transposon
OsJPC11230002	159	303	STOWAWAY1_OS	6	149	0.869	96.64	DNA transposon
OsJPC11230002	435	582	STOWAWAY47_OS	1	148	0.8176	100	DNA transposon
OsJPC11230002	615	883	STOWAWAY41_OS	1	262	0.7931	99.24	DNA transposon
OsJPC05190010	789	1049	STOWAWAY13_OS	1	251	0.7876	100	DNA transposon
OsJPC05060045	1	315	OLO24B	6	314	0.8553	92.24	Harbinger
OsJPC05060045	772	1111	OLO24B	1	335	0.8201	100	Harbinger
OsJPC10040110	888	1241	TYPEU	4	361	0.7799	98.9	DNA transposon
OsJPC11170073	167	454	COPI1_LTR	1	308	0.9178	100	Copia
OsJPC05010031	68	262	COWARD-3	1	221	0.8283	100	Harbinger
OsJPC05010031	320	536	WANDERER	34	232	0.7667	85.78	DNA transposon
OsJPC01130078	270	414	GAIJIN	3	147	0.8966	98.64	DNA transposon
OsJPU00001894	151	358	EXPLORER	8	205	0.8241	94.29	DNA transposon
OsJPC08180031	446	1144	BAJIELTR	1	733	0.8691	100	LTR Retrotransposon
OsJPC05040046	172	403	STOWAWAY41_OS	1	264	0.8277	100	DNA transposon
OsJPC05040046	907	1030	STOWAWAY47_OS	1	148	0.7795	100	DNA transposon
OsJPC05050087	431	575	STOWAWAY1_OS	1	149	0.8836	100	DNA transposon
OsJPC05030021	707	942	STOWAWAY21_OS	1	243	0.9038	100	DNA transposon
OsJPC05190021	1	1119	SZ-20LTR	12	1135	0.8848	80.57	LTR Retrotransposon
OsJPC02250189	746	1030	YOUREN	1	286	0.9336	100	Harbinger
OsJPU00000435	283	734	SC9A_LTR	10	467	0.7908	95.82	Copia
OsJPU00000435	821	1159	OLO24B	8	335	0.819	97.91	Harbinger
OsJPC05050012	201	433	STOWAWAY51_OS	1	246	0.8692	100	DNA transposon
OsJPC05050012	1181	1346	STOWAWAY50_OS	1	174	0.8107	100	DNA transposon
OsJPC05050012	1396	1615	SINE9_OS	7	250	0.7168	83.28	SINE
OsJPC12100053	65	284	WANDERER	1	211	0.8084	90.95	DNA transposon
OsJPC12100053	1006	1343	OLO24B	6	335	0.8728	98.51	Harbinger
OsJPC06230043	1165	1303	UNIQUE	5	158	0.8643	97.47	DNA transposon
OsJPU00001895	1406	1641	WANDERER	1	232	0.7725	100	DNA transposon
OsJPC05090019	309	459	F1275	4	152	0.7682	94.9	Harbinger
OsJPC05090019	494	1063	SZ-7_LTR	1	580	0.7457	99.66	Gypsy
OsJPC05060034	247	678	RIRE2_LTR	1	441	0.7877	100	Gypsy
OsJPC05270015	416	973	XIKE	1	592	0.7108	99.66	DNA transposon
OsJPC05270015	998	1242	STOWAWAY51_OS	3	246	0.8898	99.19	DNA transposon
OsJPC05270015	1282	1405	p-SINE1_OS	17	140	0.8629	80	SINE
OsJPC05280008	386	857	OSTE20	1	496	0.7646	100	DNA transposon
OsJPC09060043	1415	1733	SINE03_OS	1	359	0.858	99.72	SINE
OsJPC12100019	251	476	TYPEM	1	227	0.7181	100	DNA transposon
OsJPC12100019	607	755	STOWAWAY47_OS	1	148	0.7517	100	DNA transposon
OsJPU00001896	72	293	WANDERER	17	232	0.7647	93.1	DNA transposon
OsJPU00000439	242	498	STOWAWAY41_OS	1	264	0.7824	100	DNA transposon
OsJPC02030012	1302	1455	OSTE19	8	159	0.7532	93.83	DNA transposon
OsJPC05020060	1398	1663	STOWAWAY41_OS	1	264	0.809	100	DNA transposon
OsJPC05070016	952	1074	GAIJIN	3	146	0.872	97.96	DNA transposon
OsJPC09060025	1533	1774	DITTO	9	244	0.8636	96.72	Harbinger
OsJPC09060025	1776	1969	STOWAWAY49_OS	45	241	0.8173	81.74	DNA transposon
OsJPC05050074	274	622	OLO24C	1	355	0.8919	99.72	Harbinger
OsJPC05060049	492	701	DITTO	17	244	0.8411	93.44	Harbinger
OsJPC05020081	1788	2080	CASTAWAY	9	358	0.7822	96.15	Harbinger
OsJPC11100012	127	369	DITTO	2	244	0.9098	99.59	Harbinger
OsJPC12190012	1325	1653	MDM2	3	312	0.9295	99.36	MuDR
OsJPC11280098	559	724	GAIJIN	1	147	0.88	100	DNA transposon
OsJPC11280098	950	1267	NDNA2TNA_OS	22	342	0.8598	92.77	Harbinger
OsJPC05070049	234	477	DITAILA	13	257	0.8041	95.33	Harbinger
OsJPC09100093	845	1101	DITAILA	3	257	0.907	99.22	Harbinger
OsJPC05200010	421	2350	RPO_OS	240	1992	0.9065	88	Repetitive element
OsJPC05020026	77	311	STOWAWAY8_OS	9	248	0.839	92.66	DNA transposon
OsJPC05020026	510	905	SZ-58LTR	1	403	0.825	100	LTR Retrotransposon
OsJPC05220003	485	630	GAIJIN	1	146	0.9384	99.32	DNA transposon
OsJPC05220003	2291	2492	F569	6	224	0.7929	96.05	Harbinger
OsJPC05170002	116	290	CASINE	1	154	0.8438	88.51	SINE
OsJPC05170002	723	1805	COPIA2-LTR_OS	1	920	0.8722	95.63	Copia
OsJPC05070004	77	322	F524	2	241	0.823	82.47	SINE
OsJPC05070004	324	577	STOWAWAY41_OS	1	264	0.8366	100	DNA transposon
OsJPC11270065	1886	2028	TNR2	17	154	0.7857	87.9	DNA transposon
OsJPC05190012	2474	2626	TNR2	4	147	0.7351	91.72	DNA transposon
OsJPC11290008	1279	1481	STOWAWAY21_OS	6	211	0.8088	84.77	DNA transposon
OsJPC01130081	1727	1921	F569	1	228	0.8135	100	Harbinger
OsJPC12200035	137	262	STOWAWAY15_OS	3	145	0.7197	98.62	DNA transposon
OsJPC12200035	2078	2382	COPI1_LTR	1	308	0.8968	100	Copia
OsJPC01290033	297	520	STOWAWAY21_OS	1	241	0.8952	99.18	DNA transposon
OsJPC01290033	2361	2495	GAIJIN	13	147	0.8686	91.84	DNA transposon
OsJPC09060040	1754	1902	STOWAWAY46_OS	1	154	0.7712	100	DNA transposon
OsJPC11270086	3040	3186	GAIJIN	1	147	0.9116	100	DNA transposon
OsJPC05200016	670	855	COWARD	8	193	0.8011	93	Harbinger
OsJPC05180046	246	567	OLO24B	21	334	0.8156	93.73	Harbinger
OsJPC05180046	605	833	WANDERER	6	230	0.7699	96.98	DNA transposon
OsJPC05180046	2125	2355	DITTO	11	244	0.8326	95.9	Harbinger
OsJPC05180046	2903	3195	OLO24C	1	310	0.8615	87.08	Harbinger
OsJPC05250001	1012	1365	SINE03_OS	2	356	0.9157	98.61	SINE
OsJPC05250001	2522	2774	STOWAWAY8_OS	1	259	0.8858	100	DNA transposon
OsJPC05250001	2834	3233	SINE03_OS	1	354	0.8927	98.33	SINE
OsJPC05250001	3539	3815	ID-3	1	259	0.703	89.62	DNA transposon
OsJPC05070041	568	785	WANDERER	1	211	0.7897	90.95	DNA transposon
OsJPC05070041	2724	2950	STOWAWAY41_OS	1	264	0.8178	100	DNA transposon
OsJPC05070041	3363	3513	STOWAWAY1_OS	1	149	0.8867	100	DNA transposon
OsJPC06250013	3622	3844	DITTO	1	223	0.8348	91.39	Harbinger
OsJPC05270003	1036	1289	STOWAWAY44_OS	1	240	0.8729	100	DNA transposon
OsJPC05270003	1908	2080	COWARD-3	5	208	0.8187	92.31	Harbinger
OsJPC05250004	1001	1262	WANDERER	1	211	0.8233	90.95	DNA transposon
OsJPC12090159	2480	3424	OSTE33	18	1008	0.8231	97.92	DNA transposon
OsJPC11270067	1046	1244	STOWAWAY42_OS	32	242	0.7805	87.19	DNA transposon
OsJPC11270067	1279	1515	STOWAWAY9_OS	3	235	0.8178	99.15	DNA transposon
OsJPC11270067	1991	2301	OLO24B	1	335	0.8135	100	Harbinger
OsJPC09060068	3388	3837	RETROSOR2_LTR	35	516	0.8845	93.41	Gypsy
OsJPC05210010	2325	2470	GAIJIN	2	147	0.9521	99.32	DNA transposon
OsJPC05210010	2942	3091	STOWAWAY1_OS	1	149	0.9333	100	DNA transposon
OsJPC06240085	283	428	GAIJIN	1	146	0.911	99.32	DNA transposon
OsJPC06240085	1935	2151	EXPLORER	3	208	0.875	98.1	DNA transposon
OsJPC06240085	3889	4029	TELIA	1	141	0.922	100	DNA transposon
OsJPC05080007	949	1155	STOWAWAY41_OS	4	228	0.7546	85.23	DNA transposon
OsJPC05080007	2769	2918	STOWAWAY1_OS	1	149	0.8267	100	DNA transposon
OsJPC05020085	156	402	STOWAWAY13_OS	1	251	0.7579	100	DNA transposon
OsJPC05070053	106	393	STOWAWAY11_OS	5	292	0.8962	98.63	DNA transposon
OsJPC05070053	733	879	GAIJIN	1	147	0.8322	100	DNA transposon
OsJPC05070053	2939	3097	STOWAWAY50_OS	1	174	0.6788	100	DNA transposon
OsJPC05020020	1962	2266	OLO24B	6	296	0.7933	86.87	Harbinger
OsJPC05020020	4125	4327	TOURIST-XI	22	219	0.8744	90.41	DNA transposon
OsJPC12100005	2725	3678	SZ-42LTR	1	958	0.8862	100	Gypsy
OsJPC11280114	2901	3007	SINE6_OS	13	119	0.8598	89.92	SINE
OsJPC11280114	3189	3308	WUWU	1	113	0.7876	100	DNA transposon
OsJPC12110009	633	881	STOWAWAY41_OS	1	264	0.8492	100	DNA transposon
OsJPC12110009	2928	3154	WANDERER	4	232	0.7565	98.71	DNA transposon
OsJPC12110009	4205	4524	OLO24B	8	335	0.8307	97.91	Harbinger
OsJPC11270001	47	1201	COPIA1-LTR_OS	3	1214	0.8708	99.84	Copia
OsJPC11270001	2368	2483	STOWAWAY46_OS	1	148	0.7583	96.1	DNA transposon
OsJPC11270001	2664	2853	WANDERER	4	189	0.7784	80.17	DNA transposon
OsJPC11270001	4203	4468	STOWAWAY41_OS	1	264	0.7444	100	DNA transposon
OsJPC05010002	289	535	MDM2	41	312	0.7952	87.18	MuDR
OsJPC12090158	736	929	F569	1	221	0.7696	96.93	Harbinger
OsJPC12090158	2410	3850	SZ-37_LTR	1	1571	0.8374	99.12	LTR Retrotransposon
OsJPC05030044	101	251	STOWAWAY47_OS	1	148	0.7582	100	DNA transposon
OsJPC05010020	389	536	STOWAWAY1_OS	1	149	0.8456	100	DNA transposon
OsJPC05030051	52	324	STOWAWAY32_OS	1	261	0.7811	100	DNA transposon
OsJPU00000453	109	572	RIREX_LTR	5	441	0.7489	99.09	Gypsy
OsJPU00000454	52	199	GAIJIN	2	147	0.8231	99.32	DNA transposon
OsJPC02250271	3688	3950	STOWAWAY14_OS	3	258	0.7192	99.22	DNA transposon
OsJPC06250006	249	463	STOWAWAY2_OS	5	250	0.7974	98.4	DNA transposon
OsJPC05240007	136	457	SINE03_OS	25	346	0.9037	89.44	SINE
OsJPC05030041	86	221	STOWAWAY47_OS	1	134	0.7426	90.54	DNA transposon
OsJPC05070048	6	388	SINE03_OS	1	360	0.8643	100	SINE
OsJPC11220129	116	339	EXPLORER	3	208	0.8436	98.1	DNA transposon
OsJPC12170120	780	995	WANDERER	6	211	0.783	88.79	DNA transposon
OsJPC12170120	4909	5226	TOS1	1	295	0.8477	100	Non-LTR Retrotransposon
OsJPC12170120	5412	5541	TNR2	2	157	0.8815	99.36	DNA transposon
OsJPC10050110	1033	2303	SZ-66LTR	2	1223	0.6903	99.92	LTR Retrotransposon
OsJPC05190007	2	294	OLO24C	51	355	0.8373	85.67	Harbinger
OsJPC05040030	459	707	STOWAWAY8_OS	1	250	0.8294	96.53	DNA transposon
OsJPC05050050	7172	7376	WANDERER	1	200	0.7861	86.21	DNA transposon
OsJPC03280010	316	550	STOWAWAY9_OS	1	235	0.8983	100	DNA transposon
OsJPC05170019	4117	4700	SZ-7_LTR	1	582	0.7513	100	Gypsy
OsJPU00000467	89	378	COPI1_LTR	3	308	0.9354	99.35	Copia
OsJPC03020008	423	699	NDNA2TNA_OS	70	346	0.8773	80.06	Harbinger
OsJPC05230002	154	404	DITTO	1	244	0.8496	100	Harbinger
OsJPC05030045	446	744	OLO24B	2	315	0.8311	93.73	Harbinger
OsJPC05280015	168	424	STOWAWAY48_OS	1	261	0.834	100	DNA transposon
OsJPC11270092	7613	7851	TREP215	1	239	0.887	100	DNA transposon
OsJPC11270092	7901	8075	OSTE19	3	162	0.7588	98.77	DNA transposon
OsJPC11060095	158	399	DITTO	1	244	0.8566	100	Harbinger
OsJPU00000469	270	418	STOWAWAY47_OS	1	148	0.8121	100	DNA transposon
OsJPC05070007	327	580	STOWAWAY41_OS	21	264	0.7787	92.42	DNA transposon
OsJPC04030100	916	1159	STOWAWAY41_OS	1	264	0.8016	100	DNA transposon
OsJPC04030100	3003	3333	SINE03_OS	1	349	0.9189	96.94	SINE
OsJPC04030100	3950	4810	OSTE14	39	884	0.7007	95.59	DNA transposon
OsJPC04030100	7512	7698	WANDERER	34	224	0.7937	82.33	DNA transposon
OsJPC06250007	145	500	SINE03_OS	1	358	0.915	99.44	SINE
OsJPC02050009	62	421	CASTAWAY	1	360	0.8089	98.9	Harbinger
OsJPC05030055	349	495	STOWAWAY1_OS	1	146	0.8367	97.99	DNA transposon
OsJPC05160024	158	816	BAJIELTR	1	718	0.803	97.95	LTR Retrotransposon
OsJPC05160024	1617	1877	STOWAWAY13_OS	1	251	0.7992	100	DNA transposon
OsJPC05160024	7160	7352	STOWAWAY21_OS	5	201	0.7462	81.07	DNA transposon
OsJPC05200037	525	843	OLO24B	6	328	0.8088	96.42	Harbinger
OsJPC05200017	51	236	COWARD	8	193	0.8172	93	Harbinger
OsJPC05050034	327	667	OLO24	6	344	0.8947	98.26	Harbinger
OsJPC05230009	584	891	SINE03_OS	1	357	0.8486	99.17	SINE
OsJPC05070037	104	224	STOWAWAY15-2_OS	1	143	0.848	98.62	DNA transposon
OsJPC05070037	273	401	GAIJIN	1	147	0.8722	100	DNA transposon
OsJPC12170153	553	895	OLO24	1	345	0.8815	100	Harbinger
OsJPU00000475	35	409	SINE9_OS	2	285	0.8367	96.93	SINE
OsJPC06280004	221	365	STOWAWAY1_OS	1	149	0.8299	100	DNA transposon
OsJPU00000477	449	1019	SZ-7_LTR	1	582	0.7626	100	Gypsy
OsJPC03070005	1	501	SZ-33LTR	77	575	0.8683	86.78	LTR Retrotransposon
OsJPC02130050	546	1804	SZ-66LTR	1	1223	0.8166	100	LTR Retrotransposon
OsJPC02130050	2164	2748	SZ-7_LTR	1	582	0.7733	100	Gypsy
OsJPC02130050	3996	4323	OLO24C	1	349	0.882	98.03	Harbinger
OsJPC06290032	187	525	OLO24	1	344	0.8659	99.71	Harbinger
OsJPC06030015	587	824	WANDERER	1	232	0.7778	100	DNA transposon
OsJPC06050031	504	657	STOWAWAY47_OS	1	148	0.745	100	DNA transposon
OsJPC01240114	253	531	ID-3	1	259	0.7154	89.62	DNA transposon
OsJPC06240054	420	595	F804	3	170	0.8824	98.82	DNA transposon
OsJPC06300062	395	653	STOWAWAY8_OS	1	259	0.8617	100	DNA transposon
OsJPC01190041	753	1052	NDNA2TNA_OS	2	318	0.851	91.62	Harbinger
OsJPC06100038	977	1161	F569	1	185	0.8324	81.14	Harbinger
OsJPU00000485	262	502	STOWAWAY8_OS	20	259	0.8506	92.66	DNA transposon
OsJPC06030026	141	498	SINE03_OS	1	358	0.8583	99.44	SINE
OsJPC06200026	53	201	STOWAWAY1_OS	1	149	0.8467	100	DNA transposon
OsJPC06200026	831	980	STOWAWAY1_OS	1	149	0.8333	100	DNA transposon
OsJPC06200026	998	1205	STOWAWAY21_OS	1	227	0.8279	93.42	DNA transposon
OsJPU00000486	942	1157	WANDERER	21	232	0.7558	91.38	DNA transposon
OsJPC06040010	254	386	ZM13-1_OS	1	139	0.8496	100	DNA transposon
OsJPC06050033	173	398	STOWAWAY2_OS	1	246	0.8093	98.4	DNA transposon
OsJPC06050033	614	838	STOWAWAY44_OS	1	240	0.8095	100	DNA transposon
OsJPC11250107	320	545	WANDERER	1	226	0.8053	97.41	DNA transposon
OsJPC11250107	578	840	INDITTO	1	263	0.9354	100	Harbinger
OsJPC11250107	961	1145	WANDERER	38	232	0.8053	84.05	DNA transposon
OsJPC06010018	955	1149	WANDERER	1	190	0.7396	81.9	DNA transposon
OsJPC06120049	115	311	STOWAWAY8_OS	1	259	0.8794	100	DNA transposon
OsJPC06120049	526	711	COWARD	1	193	0.8548	96.5	Harbinger
OsJPC06080008	674	835	TYPEM	40	227	0.8485	82.82	DNA transposon
OsJPC06080008	1019	1289	SINE9_OS	1	292	0.7899	99.66	SINE
OsJPC11210153	760	884	OSTE19	8	158	0.782	93.21	DNA transposon
OsJPC06040026	638	787	STOWAWAY47_OS	1	148	0.8	100	DNA transposon
OsJPC06230174	163	396	STOWAWAY41_OS	17	253	0.8109	89.77	DNA transposon
OsJPC06300009	859	989	GAIJIN	6	147	0.8358	96.6	DNA transposon
OsJPC11230266	909	1249	OLO24C	1	356	0.8837	100	Harbinger
OsJPC06220001	1	217	WANDERER	1	209	0.7981	90.09	DNA transposon
OsJPC11220090	149	381	STOWAWAY44_OS	1	240	0.8439	100	DNA transposon
OsJPC11220090	428	807	TYPEU3	2	377	0.8421	98.95	DNA transposon
OsJPC11220090	929	1128	STOWAWAY21_OS	29	243	0.8424	88.48	DNA transposon
OsJPC07280070	449	668	WANDERER	1	211	0.8	90.95	DNA transposon
OsJPC06110028	481	709	STOWAWAY43_OS	1	233	0.8034	100	DNA transposon
OsJPC06100039	278	517	STOWAWAY24_OS	1	220	0.7636	98.21	DNA transposon
OsJPC06100039	813	1255	CLOUD-3	1	442	0.8578	80.36	MuDR
OsJPC06040033	6	148	OSTE18	1	128	0.803	99.22	DNA transposon
OsJPC06040033	993	1249	FOCUS	1	255	0.7907	99.22	Harbinger
OsJPC06240050	149	340	STOWAWAY42_OS	45	238	0.8103	80.17	DNA transposon
OsJPC06240050	353	639	STOWAWAY20_OS	2	278	0.7942	99.64	DNA transposon
OsJPC06120037	251	452	TREP215	1	239	0.7183	100	DNA transposon
OsJPC06120037	501	720	STOWAWAY44_OS	10	240	0.8475	96.25	DNA transposon
OsJPC06120037	768	1006	STOWAWAY44_OS	3	240	0.841	99.17	DNA transposon
OsJPC06230058	570	1178	BAJIELTR	1	647	0.7783	88.27	LTR Retrotransposon
OsJPC12180035	1	329	OLO24B	11	332	0.8135	96.12	Harbinger
OsJPC12180035	484	1173	BAJIELTR	1	733	0.8752	100	LTR Retrotransposon
OsJPU00000493	718	864	STOWAWAY47_OS	1	148	0.723	100	DNA transposon
OsJPC01350030	888	1143	TAMI2	1	254	0.9414	100	DNA transposon
OsJPC11250079	960	1080	CASINE	1	151	0.864	86.78	SINE
OsJPU00000495	162	309	STOWAWAY47_OS	1	148	0.8108	100	DNA transposon
OsJPC06210081	864	1046	EXPLORER	4	187	0.7869	87.62	DNA transposon
OsJPU00000497	429	1013	SZ-7_LTR	1	582	0.7716	100	Gypsy
OsJPC02130045	885	1876	Atlantys-2-LTR_OS	1	984	0.7505	100	Gypsy
OsJPC02130045	3566	3713	OSTE19	1	159	0.7582	98.15	DNA transposon
OsJPC02130045	7191	7340	OSTE19	7	153	0.7651	90.74	DNA transposon
OsJPC02130045	9127	9720	JOUZHEN	5	596	0.8805	99.33	hAT
OsJPC02130045	12377	12984	JOUZHENA	1	607	0.9278	100	hAT
OsJPC02130045	15429	15905	JOUZHENA	109	607	0.861	82.21	hAT
OsJPC02130045	15906	16136	STOWAWAY43_OS	1	231	0.8761	99.14	DNA transposon
OsJPC06220043	3	703	SZ-22_LTR	42	752	0.8156	92.58	Gypsy
OsJPC06030033	1129	1262	STOWAWAY1_OS	1	141	0.9044	94.63	DNA transposon
OsJPC06030033	1373	1615	DITTO	1	244	0.8	100	Harbinger
OsJPC06140028	402	759	BUHUI	1	374	0.8049	99.73	Harbinger
OsJPC06140028	1229	1420	WANDERER	34	232	0.8071	85.78	DNA transposon
OsJPC06240070	802	1066	STOWAWAY13_OS	1	251	0.8031	100	DNA transposon
OsJPC08180114	1344	1600	STOWAWAY41_OS	1	264	0.8137	100	DNA transposon
OsJPC06250008	150	407	STOWAWAY41_OS	1	264	0.8213	100	DNA transposon
OsJPC06200050	1161	1395	STOWAWAY2_OS	1	250	0.8182	100	DNA transposon
OsJPC06050040	879	1188	CASTAWAY	1	364	0.7321	100	Harbinger
OsJPC06300015	1351	1493	GAIJIN	1	147	0.9041	100	DNA transposon
OsJPC06300006	326	1002	BAJIELTR	1	726	0.8044	99.05	LTR Retrotransposon
OsJPC06300006	1096	1242	GAIJIN	1	147	0.9252	100	DNA transposon
OsJPC06300006	1314	1587	YOUREN	1	286	0.9242	100	Harbinger
OsJPC06300006	1627	1958	OLO24	1	337	0.869	97.68	Harbinger
OsJPC06150021	547	1311	NINIA	107	860	0.6921	84.15	DNA transposon
OsJPC06110099	1473	1667	TOURIST-XV	33	232	0.7487	83.68	DNA transposon
OsJPC06240107	150	385	TAMI2	4	251	0.7667	97.64	DNA transposon
OsJPC06240107	994	1261	OLO24C	51	349	0.8741	83.99	Harbinger
OsJPC06240107	1400	1630	STOWAWAY21_OS	1	242	0.7797	99.59	DNA transposon
OsJPC06200051	128	364	TREP215	1	239	0.8745	100	DNA transposon
OsJPC06080057	187	309	STOWAWAY1_OS	2	146	0.936	97.32	DNA transposon
OsJPC06080057	1270	1526	STOWAWAY32_OS	1	259	0.861	99.23	DNA transposon
OsJPC06210074	1801	1971	EXPLORER	4	173	0.7941	80.95	DNA transposon
OsJPC06100019	739	1003	STOWAWAY13_OS	1	251	0.7938	100	DNA transposon
OsJPC09120117	4046	4372	OLO24C	2	356	0.8503	99.72	Harbinger
OsJPC09120117	4891	5035	STOWAWAY47_OS	5	148	0.7589	97.3	DNA transposon
OsJPC09120117	5106	5342	STOWAWAY51_OS	4	246	0.7261	98.78	DNA transposon
OsJPC09120117	13818	14051	STOWAWAY9_OS	1	235	0.9447	100	DNA transposon
OsJPC11240062	742	1059	OLO24B	6	335	0.8474	98.51	Harbinger
OsJPC06080032	66	309	STOWAWAY50_OS	1	172	0.8556	98.85	DNA transposon
OsJPC06080032	744	899	STOWAWAY1_OS	1	149	0.8867	100	DNA transposon
OsJPC06210073	2000	2182	EXPLORER	4	187	0.7869	87.62	DNA transposon
OsJPC11220026	2066	2246	EXPLORER	1	185	0.8216	88.1	DNA transposon
OsJPC06230101	368	515	GAIJIN	1	147	0.8926	100	DNA transposon
OsJPC06230101	784	1511	MUDRN2_OS	1	756	0.6782	100	MuDR
OsJPC06230101	1521	1710	EXPLORER	1	190	0.8125	90.48	DNA transposon
OsJPC06140029	495	1001	CLOUD-6	1	507	0.758	99.8	MuDR
OsJPC06140029	1412	1621	STOWAWAY41_OS	1	241	0.8287	91.29	DNA transposon
OsJPC06140029	1880	2062	STOWAWAY1_OS	3	149	0.9281	98.66	DNA transposon
OsJPC06250010	302	1548	SZ-66LTR	2	1223	0.765	99.92	LTR Retrotransposon
OsJPC06300016	242	543	OLO24C	51	354	0.8567	85.39	Harbinger
OsJPC04210045	51	360	COPI1_LTR	1	306	0.8252	99.35	Copia
OsJPC06230170	505	839	OLO24C	2	356	0.9099	99.72	Harbinger
OsJPC06230170	1679	1923	DITTO	2	244	0.9016	99.59	Harbinger
OsJPC06270001	498	853	TYPEU2	3	349	0.8074	90.84	DNA transposon
OsJPC06270001	1602	1846	DITTO	5	244	0.8848	98.36	Harbinger
OsJPC06300001	774	996	STOWAWAY21_OS	1	243	0.8194	100	DNA transposon
OsJPC06300001	1061	1209	STOWAWAY47_OS	1	148	0.8333	100	DNA transposon
OsJPC06300001	1381	2208	Atlantys-2-LTR_OS	132	972	0.736	85.47	Gypsy
OsJPC11260056	2482	2721	F770	8	284	0.7652	97.54	Harbinger
OsJPC06050045	327	470	F1275	1	152	0.7397	96.82	Harbinger
OsJPC06050045	825	2337	MERMITE18B	3	1306	0.7285	99.85	DNA transposon
OsJPC06240021	1530	1796	KIDDOC	1	275	0.9176	100	Harbinger
OsJPU00000509	446	726	SUSU	1	279	0.8399	100	Harbinger
OsJPU00000510	2138	2466	OLO24B	14	335	0.8632	96.12	Harbinger
OsJPC06230057	1374	1970	BAJIELTR	1	647	0.771	88.27	LTR Retrotransposon
OsJPC06060041	1360	1544	SNAP-OL3	3	189	0.8441	98.94	DNA transposon
OsJPC06060041	1936	2171	STOWAWAY44_OS	1	240	0.8866	100	DNA transposon
OsJPC06120015	1737	1995	STOWAWAY41_OS	1	264	0.8397	100	DNA transposon
OsJPU00000511	1506	1677	OSTE23	3	190	0.8034	97.41	DNA transposon
OsJPU00000511	1798	1944	GAIJIN	1	147	0.8912	100	DNA transposon
OsJPU00000511	2291	2457	OSTE23	3	179	0.8294	91.71	DNA transposon
OsJPC06050050	975	1282	SINE03_OS	1	348	0.8971	96.67	SINE
OsJPC06050050	2851	3002	CASINE	1	153	0.9477	87.93	SINE
OsJPC06170013	680	2878	TOS17	213	2556	0.7083	91.03	Copia
OsJPC06070023	624	768	GAIJIN	3	147	0.9034	98.64	DNA transposon
OsJPC06070023	1955	2540	SZ-7_LTR	1	582	0.7662	100	Gypsy
OsJPC06230099	333	751	SC-6_LTR	1	417	0.8476	100	Copia
OsJPC06190016	1945	2096	F1275	1	151	0.7451	96.18	Harbinger
OsJPC06240020	961	1077	TNR2A	3	149	0.8843	96.71	DNA transposon
OsJPC06110005	161	420	STOWAWAY41_OS	3	264	0.7977	99.24	DNA transposon
OsJPC06070006	2285	2704	TNR8-21	1	428	0.8322	100	DNA transposon
OsJPC08040018	2482	2695	TESS	1	224	0.8796	91.8	hAT
OsJPU00000512	2784	2933	OSTE19	7	153	0.7651	90.74	DNA transposon
OsJPC11250085	449	1668	COPIA1-LTR_OS	1	1214	0.799	100	Copia
OsJPC06120045	629	938	OLO24	8	321	0.875	91.01	Harbinger
OsJPC06120045	1481	1795	TYPEU2	12	334	0.7685	84.55	DNA transposon
OsJPC06120045	2712	2996	TYPEH	1	309	0.8448	100	DNA transposon
OsJPC06120045	3429	3662	STOWAWAY51_OS	10	246	0.8571	96.34	DNA transposon
OsJPC06040003	3043	3366	CASTAWAY	34	360	0.727	89.84	Harbinger
OsJPC06030012	800	944	GAIJIN	1	147	0.8367	100	DNA transposon
OsJPC06030012	948	1093	STOWAWAY1_OS	5	149	0.8151	97.32	DNA transposon
OsJPC01240094	402	949	BAJIELTR	1	615	0.774	83.9	LTR Retrotransposon
OsJPC01240094	1804	2178	BUHUI	2	375	0.856	99.73	Harbinger
OsJPC06240006	79	334	DITTO	1	244	0.8623	100	Harbinger
OsJPC06240006	1577	1811	STOWAWAY2_OS	1	250	0.8259	100	DNA transposon
OsJPC06230063	3762	3934	OSTE23	3	179	0.8295	91.71	DNA transposon
OsJPC06230063	4432	4719	OLO24B	1	289	0.8223	86.27	Harbinger
OsJPC11210144	453	1074	BAJIELTR	39	731	0.8401	94.54	LTR Retrotransposon
OsJPC11210144	2764	2911	STOWAWAY46_OS	1	154	0.7961	100	DNA transposon
OsJPC11210144	2985	3179	TOURIST-XV	48	239	0.7876	80.33	DNA transposon
OsJPC11210144	3414	3814	OLO24C	9	349	0.8665	95.79	Harbinger
OsJPC11210144	4091	4298	STOWAWAY21_OS	26	243	0.7664	89.71	DNA transposon
OsJPC06240019	2525	2817	STOWAWAY20_OS	1	263	0.7528	94.6	DNA transposon
OsJPC06240019	2922	3168	STOWAWAY24_OS	1	220	0.792	98.21	DNA transposon
OsJPC02080076	3134	3703	SZ-33LTR	1	570	0.8441	99.13	LTR Retrotransposon
OsJPC11230262	2936	3155	TOURIST-XV	21	235	0.7818	89.96	DNA transposon
OsJPC11230262	3857	4118	STOWAWAY41_OS	2	264	0.7681	99.62	DNA transposon
OsJPC11230262	4508	4870	SINE03_OS	1	356	0.875	98.89	SINE
OsJPC06230139	3176	3504	OLO24B	14	335	0.8663	96.12	Harbinger
OsJPC06030030	119	265	CASINE	8	154	0.8288	84.48	SINE
OsJPC06080010	254	415	TYPEM	40	227	0.8485	82.82	DNA transposon
OsJPC04030047	4659	4907	STOWAWAY14_OS	25	258	0.8903	90.7	DNA transposon
OsJPC11260026	4331	4749	TNR8-21	2	419	0.8238	97.66	DNA transposon
OsJPC08170181	5	218	STOWAWAY32_OS	48	261	0.7674	81.99	DNA transposon
OsJPC08170181	1321	1552	DITTO-2	1	235	0.7424	100	DNA transposon
OsJPC08170181	2038	2272	DITTO	9	244	0.8644	96.72	Harbinger
OsJPC11230207	105	516	CASGRANDA	1	453	0.7305	97.42	Harbinger
OsJPC04140015	14	1061	COPIA1-LTR_OS	97	1156	0.7476	87.31	Copia
OsJPC12270013	194	383	EXPLORER	2	192	0.8534	90.95	DNA transposon
OsJPC06270008	141	505	CASTAWAY	1	364	0.8411	100	Harbinger
OsJPC02070105	193	436	DITTO	1	244	0.8694	100	Harbinger
OsJPC06090006	238	494	DITTO3	6	260	0.7891	98.08	Harbinger
OsJPC06180027	95	330	STOWAWAY2_OS	1	250	0.8395	100	DNA transposon
OsJPC06090037	354	545	COWARD-3	3	221	0.8122	99.1	Harbinger
OsJPU00001924	21	260	STOWAWAY9_OS	1	235	0.8481	100	DNA transposon
OsJPU00001924	412	623	F569	6	228	0.8028	97.81	Harbinger
OsJPC06240060	1269	1486	TOURIST-XV	1	219	0.7489	91.63	DNA transposon
OsJPC06240060	1508	1680	WANDERER	36	222	0.7778	80.6	DNA transposon
OsJPC06240060	3353	3592	STOWAWAY35_OS	1	248	0.8636	100	DNA transposon
OsJPC06240060	5222	5573	SZ-28LTR	1	262	0.9125	100	LTR Retrotransposon
OsJPC06240060	5612	5876	SZ-28LTR	1	262	0.9011	100	LTR Retrotransposon
OsJPC06020052	125	348	DITTO	10	224	0.8157	88.11	Harbinger
OsJPC11230263	1	311	SINE03_OS	1	308	0.8867	85.56	SINE
OsJPC11230263	2069	2272	TNR1	19	228	0.7596	88.61	DNA transposon
OsJPU00000536	495	628	OSTE18	3	127	0.9134	96.9	DNA transposon
OsJPU00000538	276	487	TREP215	1	214	0.8879	89.54	DNA transposon
OsJPU00001927	190	451	DITTO3	1	260	0.7578	100	Harbinger
OsJPU00000540	265	484	STOWAWAY51_OS	1	246	0.8578	100	DNA transposon
OsJPC06090049	3	236	DITTO	11	244	0.8803	95.9	Harbinger
OsJPC06100111	5260	5443	STOWAWAY43_OS	1	233	0.8229	100	DNA transposon
OsJPC11230182	94	438	OLO24C	39	356	0.8517	89.33	Harbinger
OsJPC06300061	95	356	STOWAWAY8_OS	1	259	0.8696	100	DNA transposon
OsJPU00000545	61	208	STOWAWAY47_OS	1	148	0.731	100	DNA transposon
OsJPC06040043	379	567	OSTE23	1	187	0.7676	96.89	DNA transposon
OsJPC06100006	385	576	WANDERER	34	232	0.7778	85.78	DNA transposon
OsJPC06030020	316	878	SZ-33LTR	1	575	0.7175	100	LTR Retrotransposon
OsJPC06030020	1420	1537	UNIQUE	1	133	0.8512	84.18	DNA transposon
OsJPC06030020	2785	2931	GAIJIN	1	147	0.8844	100	DNA transposon
OsJPC11060059	430	577	STOWAWAY1_OS	1	149	0.9262	100	DNA transposon
OsJPC06290033	319	564	STOWAWAY8_OS	8	259	0.864	97.3	DNA transposon
OsJPC11230257	3	229	STOWAWAY41_OS	11	253	0.8205	92.05	DNA transposon
OsJPC11230257	260	481	STOWAWAY41_OS	1	264	0.7974	100	DNA transposon
OsJPU00000550	156	386	F569	1	228	0.9	100	Harbinger
OsJPC06230108	114	398	OLO24B	1	289	0.8056	86.27	Harbinger
OsJPC06230108	5348	5546	WANDERER	19	211	0.8051	83.19	DNA transposon
OsJPC10130057	504	717	STOWAWAY2_OS	1	250	0.8161	100	DNA transposon
OsJPU00000556	337	465	STOWAWAY1_OS	5	146	0.947	95.3	DNA transposon
OsJPC11270161	6903	7144	STOWAWAY41_OS	1	264	0.8347	100	DNA transposon
OsJPC01210022	413	561	GAIJIN	1	147	0.8792	100	DNA transposon
OsJPC06040040	581	724	UNIQUE	1	158	0.8523	100	DNA transposon
OsJPC06230127	181	330	STOWAWAY1_OS	1	149	0.9267	100	DNA transposon
OsJPC06230127	634	779	STOWAWAY1_OS	5	149	0.8219	97.32	DNA transposon
OsJPC06240111	379	623	SINE9_OS	7	292	0.7866	97.61	SINE
OsJPC06210033	267	400	STOWAWAY47_OS	9	148	0.837	94.59	DNA transposon
OsJPU00001935	38	583	RETROSOR2_LTR	1	516	0.7663	100	Gypsy
OsJPC06230052	314	642	SINE03_OS	1	359	0.8799	99.72	SINE
OsJPC06300035	494	744	STOWAWAY14_OS	4	231	0.8052	88.37	DNA transposon
OsJPC08120025	1	418	RETROSOR2_LTR	101	516	0.799	80.62	Gypsy
OsJPC06080072	334	679	OLO24C	2	356	0.8728	99.72	Harbinger
OsJPC06070014	424	767	OLO24	1	345	0.8931	100	Harbinger
OsJPC06100041	75	222	GAIJIN	1	147	0.9122	100	DNA transposon
OsJPC06100041	513	744	DITTO	1	244	0.9017	100	Harbinger
OsJPC06030037	631	829	STOWAWAY42_OS	47	242	0.809	80.99	DNA transposon
OsJPC06030037	830	973	STOWAWAY47_OS	2	148	0.7603	99.32	DNA transposon
OsJPC06300012	146	367	STOWAWAY21_OS	1	243	0.8097	100	DNA transposon
OsJPC06300012	432	580	STOWAWAY47_OS	1	148	0.82	100	DNA transposon
OsJPC06300012	602	988	SZ-24LTR	54	424	0.7253	86.68	LTR Retrotransposon
OsJPC06270003	115	239	GAIJIN	1	126	0.8651	85.71	DNA transposon
OsJPC07290028	381	630	STOWAWAY41_OS	1	253	0.8294	95.83	DNA transposon
OsJPC07080052	149	490	NDNA1TNA_OS	3	334	0.8839	99.4	Harbinger
OsJPC07080052	737	973	WANDERER	1	232	0.7881	100	DNA transposon
OsJPC07290018	789	1011	TREP215	1	239	0.8777	100	DNA transposon
OsJPC07250062	371	612	STOWAWAY45_OS	9	266	0.753	96.99	DNA transposon
OsJPC05170016	187	661	CLOUD-7	1	495	0.8915	100	MuDR
OsJPC07080011	115	696	SZ-7_LTR	1	582	0.811	100	Gypsy
OsJPC01010047	538	894	SINE03_OS	1	339	0.8559	94.17	SINE
OsJPC06110105	189	489	TYPEU2	25	331	0.7759	80.37	DNA transposon
OsJPC07160089	732	952	DITTO	49	244	0.8607	80.33	Harbinger
OsJPC07210019	843	1069	STOWAWAY24_OS	1	220	0.7488	98.21	DNA transposon
OsJPC07140029	793	932	OSTE19	8	159	0.7655	93.83	DNA transposon
OsJPC07140029	4522	4763	DITTO	1	244	0.8848	100	Harbinger
OsJPC07140029	6490	6821	OLO24C	3	354	0.869	98.88	Harbinger
OsJPC07140029	7236	7382	GAIJIN	1	147	0.8926	100	DNA transposon
OsJPC07140029	7386	7616	TOURIST-XV	16	239	0.8341	93.72	DNA transposon
OsJPC07030014	156	257	TREP219	3	104	0.7624	98.08	DNA transposon
OsJPC07030014	499	732	WANDERER	1	230	0.8052	99.14	DNA transposon
OsJPC07260023	709	831	STOWAWAY47_OS	1	146	0.7638	98.65	DNA transposon
OsJPC07260023	1043	1221	STOWAWAY21_OS	46	242	0.7688	81.07	DNA transposon
OsJPC07060009	1855	2007	STOWAWAY50_OS	8	174	0.6923	95.98	DNA transposon
OsJPC07060009	3180	3416	STOWAWAY21_OS	1	243	0.825	100	DNA transposon
OsJPC07060009	4664	4967	SINE03_OS	1	357	0.8339	99.17	SINE
OsJPC07060009	5977	6239	STOWAWAY8_OS	1	259	0.8517	100	DNA transposon
OsJPC07060009	6482	6764	STOWAWAY11_OS	1	292	0.9296	100	DNA transposon
OsJPC07060009	9652	9970	STOWAWAY10_OS	1	259	0.8544	100	DNA transposon
OsJPC07250014	461	619	STOWAWAY50_OS	1	174	0.8137	100	DNA transposon
OsJPC07210106	71	285	STOWAWAY18_OS	1	216	0.8387	100	DNA transposon
OsJPC07210106	520	763	STOWAWAY49_OS	1	241	0.823	100	DNA transposon
OsJPC07160079	909	1140	STOWAWAY9_OS	1	235	0.8884	100	DNA transposon
OsJPC07270031	308	559	KIDDOC	1	252	0.816	91.64	Harbinger
OsJPC07280065	1117	1254	GAIJIN	4	140	0.8841	93.2	DNA transposon
OsJPU00000572	20	350	CASTAWAY	2	364	0.8212	99.73	Harbinger
OsJPU00001938	76	265	EXPLORER	2	184	0.8913	87.14	DNA transposon
OsJPC07200040	483	613	STOWAWAY47_OS	3	148	0.797	98.65	DNA transposon
OsJPC07270026	711	948	STOWAWAY44_OS	1	240	0.8703	100	DNA transposon
OsJPC07270026	967	1206	STOWAWAY21_OS	1	243	0.8	100	DNA transposon
OsJPC07210104	731	946	STOWAWAY49_OS	1	217	0.7972	90.04	DNA transposon
OsJPC07210104	1175	1389	STOWAWAY18_OS	1	216	0.8525	100	DNA transposon
OsJPC09140036	422	780	MDM1	1	325	0.8629	99.69	MuDR
OsJPC09140036	961	1247	STOWAWAY11_OS	1	290	0.9167	99.32	DNA transposon
OsJPC07170023	536	1455	SZ-42LTR	1	936	0.8205	97.7	Gypsy
OsJPC08050114	4424	4573	STOWAWAY1_OS	1	149	0.9467	100	DNA transposon
OsJPC08050114	6603	6882	OLO24C	41	355	0.8368	88.48	Harbinger
OsJPC08050114	6911	7273	OLO24	2	337	0.8706	97.39	Harbinger
OsJPC08050114	8587	8733	GAIJIN	1	147	0.8707	100	DNA transposon
OsJPC08050114	8959	9100	GAIJIN	3	146	0.8462	97.96	DNA transposon
OsJPC08050114	9198	9502	OLO24B	6	302	0.8154	88.66	Harbinger
OsJPC08050114	9525	9862	OLO24B	1	335	0.8	100	Harbinger
OsJPC08050114	9919	10222	OLO24C	2	309	0.8245	86.52	Harbinger
OsJPC08050114	11193	12356	COPIA1-LTR_OS	1	1212	0.8349	99.84	Copia
OsJPC07120049	1044	1210	CASINE	1	167	0.8155	95.98	SINE
OsJPC08070027	581	1369	OSTE27	24	969	0.766	97.63	DNA transposon
OsJPC07100027	5409	5553	TNR2A	2	151	0.9122	98.68	DNA transposon
OsJPC07100027	7578	8798	COPIA1-LTR_OS	1	1214	0.8538	100	Copia
OsJPC07100027	10715	11891	COPIA1-LTR_OS	17	1213	0.9324	98.6	Copia
OsJPC07210059	103	245	UNIQUE	1	158	0.8095	100	DNA transposon
OsJPC07160104	1380	1525	TNR2A	2	152	0.9054	99.34	DNA transposon
OsJPC07210001	235	482	TOURIST-XV	1	239	0.8099	100	DNA transposon
OsJPC07210001	501	838	OLO24C	3	349	0.8235	97.47	Harbinger
OsJPC07210001	1235	1449	STOWAWAY2_OS	20	250	0.7892	92.4	DNA transposon
OsJPC02210036	287	579	OLO24B	8	330	0.8282	96.42	Harbinger
OsJPC02210036	716	1056	NDNA2TNA_OS	5	346	0.8421	98.84	Harbinger
OsJPC12160136	995	1339	SINE03_OS	1	358	0.8988	99.44	SINE
OsJPC11240149	1327	1651	OLO24B	1	331	0.8204	98.81	Harbinger
OsJPU00000580	1223	1488	STOWAWAY32_OS	1	261	0.8403	100	DNA transposon
OsJPC07140018	1	300	BUHUI	1	300	0.8933	80	Harbinger
OsJPC07140018	988	1318	OLO24B	5	332	0.8138	97.91	Harbinger
OsJPC07210009	893	1378	TNR8-21	1	428	0.8254	100	DNA transposon
OsJPC07040012	61	317	DITTO	1	244	0.8097	100	Harbinger
OsJPC04180018	1331	1589	FOCUS	1	257	0.8038	100	Harbinger
OsJPC07140004	286	597	SINE03_OS	40	358	0.8892	88.61	SINE
OsJPC07220009	175	1193	OSTE33	1	1011	0.8156	99.9	DNA transposon
OsJPC07060025	902	1178	SINE9_OS	3	289	0.8121	97.95	SINE
OsJPC11230192	259	489	F770	55	284	0.7532	80.99	Harbinger
OsJPC07260026	261	774	JOUZHENA	46	607	0.779	92.59	hAT
OsJPC07260026	888	1123	STOWAWAY41_OS	1	242	0.805	91.67	DNA transposon
OsJPC07210086	140	370	STOWAWAY41_OS	1	246	0.8008	93.18	DNA transposon
OsJPC07210086	1300	1702	TYPEU1	4	380	0.9162	99.21	DNA transposon
OsJPC07210086	1723	1850	STOWAWAY47_OS	1	148	0.7769	100	DNA transposon
OsJPC01020017	1325	1834	XIKE	42	594	0.6929	93.1	DNA transposon
OsJPC07120041	1429	1687	STOWAWAY41_OS	2	264	0.8441	99.62	DNA transposon
OsJPC07290011	26	354	OLO24	8	344	0.8503	97.68	Harbinger
OsJPC07290011	1259	1356	TREP220	1	109	0.8081	100	DNA transposon
OsJPC07290011	1393	1702	OLO24	3	334	0.8297	96.23	Harbinger
OsJPC07180024	335	564	DITTO-2	1	235	0.7706	100	DNA transposon
OsJPC07270043	451	690	WANDERER	1	232	0.7811	100	DNA transposon
OsJPC07270043	829	1068	WANDERER	1	232	0.7574	100	DNA transposon
OsJPC01220011	499	622	GAIJIN	24	147	0.8226	84.35	DNA transposon
OsJPC07220006	1306	1513	STOWAWAY13_OS	1	232	0.789	92.43	DNA transposon
OsJPU00000583	297	555	STOWAWAY17_OS	1	259	0.888	100	DNA transposon
OsJPU00000583	902	1057	EXPLORER	3	191	0.8742	90	DNA transposon
OsJPU00000583	1248	1482	STOWAWAY2_OS	1	250	0.849	100	DNA transposon
OsJPU00000583	1819	1928	OSTE18	9	129	0.8393	93.8	DNA transposon
OsJPC07120086	1451	1806	SINE03_OS	1	357	0.8687	99.17	SINE
OsJPC07160133	1256	1552	OLO24C	50	356	0.8675	86.24	Harbinger
OsJPC07160133	1553	1921	CLOUD-6	40	488	0.7363	88.39	MuDR
OsJPC07050003	338	702	MDM1	2	326	0.6954	99.69	MuDR
OsJPC07050003	1181	1500	OLO24B	6	331	0.8131	97.31	Harbinger
OsJPC07050003	1592	1740	STOWAWAY1_OS	1	149	0.94	100	DNA transposon
OsJPC12070062	619	1076	SC-9_LTR	9	472	0.7434	98.31	Copia
OsJPC07200036	664	934	F524	2	291	0.8549	99.66	SINE
OsJPC11050121	1471	1683	WANDERER	1	211	0.7594	90.95	DNA transposon
OsJPC07140078	491	1159	BAJIELTR	1	733	0.8272	100	LTR Retrotransposon
OsJPC07080061	1478	1727	STOWAWAY41_OS	7	262	0.8118	96.97	DNA transposon
OsJPC07250038	1158	1397	STOWAWAY44_OS	1	240	0.8382	100	DNA transposon
OsJPC07220083	1129	2032	SZ-42LTR	1	958	0.8929	100	Gypsy
OsJPC07190053	1331	1662	OLO24	6	339	0.8925	96.81	Harbinger
OsJPC07140081	705	991	YOUREN	1	286	0.9477	100	Harbinger
OsJPC07180046	260	545	YOUREN	1	282	0.8737	98.6	Harbinger
OsJPC07180046	1163	1411	STOWAWAY11_OS	1	249	0.9277	85.27	DNA transposon
OsJPC07180046	1568	1764	STOWAWAY2_OS	1	205	0.8259	82	DNA transposon
OsJPC07200037	1230	1558	F524	2	291	0.7946	99.66	SINE
OsJPC07130055	366	1458	SZ-66LTR	73	1223	0.8155	94.11	LTR Retrotransposon
OsJPC07200041	1507	1833	OLO24B	8	330	0.8117	96.42	Harbinger
OsJPC07120039	1931	2050	SINE1R5_OS	1	119	0.8264	98.35	SINE1/7SL
OsJPC06040023	1101	1292	DITTO	43	244	0.8191	82.79	Harbinger
OsJPC09060115	2394	2634	TREP215	1	239	0.905	100	DNA transposon
OsJPC07210094	268	434	EXPLORER	34	201	0.7529	80	DNA transposon
OsJPC07210094	638	897	STOWAWAY41_OS	1	264	0.8473	100	DNA transposon
OsJPC11230186	447	1113	BAJIELTR	12	636	0.9025	85.27	LTR Retrotransposon
OsJPC11230186	1213	1432	WANDERER	1	211	0.8458	90.95	DNA transposon
OsJPC07180068	421	693	TOURIST-XIII	2	277	0.8713	80	DNA transposon
OsJPC07160111	1908	2159	STOWAWAY34_OS	1	253	0.8419	98.83	DNA transposon
OsJPC07130002	650	1366	OSTE17	1	734	0.8234	100	DNA transposon
OsJPC07110093	421	964	JOUZHENA	59	607	0.8626	90.44	hAT
OsJPC07110093	1486	1738	DITTO3	1	260	0.8425	100	Harbinger
OsJPC07110093	2238	2812	SZ-33LTR	1	575	0.8783	100	LTR Retrotransposon
OsJPC07170025	1252	1596	OLO24B	6	335	0.8166	98.51	Harbinger
OsJPC07120072	199	426	STOWAWAY49_OS	12	240	0.7479	95.02	DNA transposon
OsJPC07120072	1062	1352	F524	2	291	0.8969	99.66	SINE
OsJPC07120028	591	715	POP-OL2	1	124	0.8049	98.41	DNA transposon
OsJPC07120028	1474	2032	JOUZHENA	2	538	0.7177	88.47	hAT
OsJPC07120028	2230	2353	STOWAWAY46_OS	1	153	0.8015	99.35	DNA transposon
OsJPC09080024	1414	1664	STOWAWAY41_OS	1	264	0.7787	100	DNA transposon
OsJPC09080024	1914	2239	MDM1	9	326	0.7335	97.55	MuDR
OsJPC09080024	2710	3020	OLO24C	10	355	0.9019	97.19	Harbinger
OsJPC07220104	264	593	QIQI	1	322	0.8257	99.69	Harbinger
OsJPC07220104	2512	2773	STOWAWAY48_OS	1	261	0.8626	100	DNA transposon
OsJPC07280028	1305	1505	STOWAWAY44_OS	47	238	0.8071	80	DNA transposon
OsJPC10060153	1892	2405	SZ-50_LTR	2	530	0.9316	99.81	Gypsy
OsJPU00000585	1426	1626	TOURIST-XV	38	239	0.802	84.52	DNA transposon
OsJPU00000585	2688	2853	STOWAWAY46_OS	1	154	0.775	100	DNA transposon
OsJPU00000586	1	562	SZ-7_LTR	16	582	0.8063	97.42	Gypsy
OsJPU00000586	2074	2788	OSTE17	1	734	0.8359	100	DNA transposon
OsJPU00001939	373	670	TYPEU	1	307	0.8767	84.81	DNA transposon
OsJPC07210075	1159	1746	SZ-7_LTR	1	582	0.7546	100	Gypsy
OsJPC07200005	437	773	OLO24	7	344	0.9059	97.97	Harbinger
OsJPC07200005	2261	2956	BAJIELTR	1	733	0.8177	100	LTR Retrotransposon
OsJPC07240024	2361	2599	STOWAWAY44_OS	1	240	0.8625	100	DNA transposon
OsJPC04060147	152	493	NDNA2TNA_OS	1	345	0.9043	99.71	Harbinger
OsJPC04060147	1031	1384	SINE03_OS	1	359	0.8584	99.72	SINE
OsJPC07290019	459	682	TREP215	1	239	0.8728	100	DNA transposon
OsJPC03020024	2142	2286	GAIJIN	1	147	0.9041	100	DNA transposon
OsJPC03020024	2459	2598	STOWAWAY47_OS	8	148	0.844	95.27	DNA transposon
OsJPC03020024	2619	2864	DITTO	1	243	0.8327	99.59	Harbinger
OsJPC07140075	420	603	WANDERER	40	232	0.7842	83.19	DNA transposon
OsJPC07160059	2455	2693	STOWAWAY41_OS	10	253	0.7975	92.42	DNA transposon
OsJPC07160059	2804	3012	WANDERER	1	232	0.7512	100	DNA transposon
OsJPC07180062	2379	2499	STOWAWAY1_OS	26	149	0.8852	83.22	DNA transposon
OsJPC04090126	2351	3333	CRM-LTR_OS	1	908	0.9407	100	LTR Retrotransposon
OsJPC07210060	1002	1118	POP-OL2	1	101	0.8077	80.16	DNA transposon
OsJPC07220175	1626	1769	STOWAWAY46_OS	1	154	0.8067	100	DNA transposon
OsJPC07270013	1413	1609	EXPLORER	1	197	0.8636	93.81	DNA transposon
OsJPC07270013	2949	3095	GAIJIN	2	146	0.8571	98.64	DNA transposon
OsJPC07160030	590	1262	BAJIELTR	1	733	0.7744	100	LTR Retrotransposon
OsJPC07080062	486	829	OLO24	1	345	0.8786	100	Harbinger
OsJPC07080062	841	1064	TREP215	1	239	0.8	100	DNA transposon
OsJPC07080062	1092	2856	RPO_OS	6	1728	0.8492	86.5	Repetitive element
OsJPC07180015	1975	2327	TYPEU2	2	380	0.7885	99.21	DNA transposon
OsJPC07180015	2560	3351	SZ-22_LTR	1	768	0.8634	100	Gypsy
OsJPC07160052	104	1238	COPIA1-LTR_OS	4	1162	0.8545	95.47	Copia
OsJPC07260006	208	1270	CACTA-P	1	1150	0.6881	100	EnSpm
OsJPC12070032	971	1202	STOWAWAY2_OS	4	250	0.8099	98.8	DNA transposon
OsJPC07180049	3161	3596	RIRE2_LTR	1	441	0.7753	100	Gypsy
OsJPC07160024	257	352	TREP219	1	104	0.84	100	DNA transposon
OsJPC07160024	1990	2188	F524	2	291	0.9078	99.66	SINE
OsJPC07160024	2352	2597	STOWAWAY48_OS	1	261	0.8583	100	DNA transposon
OsJPC04230012	26	351	OLO24C	2	356	0.8832	99.72	Harbinger
OsJPC04230012	666	1010	NDNA1TNA_OS	1	333	0.819	99.7	Harbinger
OsJPC07220122	2861	3169	OLO24B	1	321	0.7955	95.82	Harbinger
OsJPC07220122	3173	3500	OLO24	1	338	0.9219	97.97	Harbinger
OsJPC07220122	3516	3637	GAIJIN	6	125	0.9091	81.63	DNA transposon
OsJPC07220122	3745	3967	STOWAWAY9_OS	1	228	0.8855	97.02	DNA transposon
OsJPC07290014	123	1519	RIRE1_LTR	1	1523	0.7446	100	Copia
OsJPC07290014	2648	2985	TYPEU4	9	358	0.7471	87.06	DNA transposon
OsJPC06110102	1287	1500	F569	1	224	0.7751	98.25	Harbinger
OsJPC01310014	1056	1542	SZ-33LTR	1	485	0.8498	84.35	LTR Retrotransposon
OsJPC01310014	3917	4158	DITTO	1	244	0.8971	100	Harbinger
OsJPC07270011	252	385	STOWAWAY1_OS	5	149	0.781	97.32	DNA transposon
OsJPC07270011	868	1173	OLO24C	39	354	0.8497	88.76	Harbinger
OsJPC07270011	1492	1709	STOWAWAY9_OS	14	233	0.8409	93.62	DNA transposon
OsJPC07030007	4060	4274	STOWAWAY10_OS	19	238	0.8037	84.94	DNA transposon
OsJPC07280044	276	620	CASTAWAY	1	356	0.7221	97.8	Harbinger
OsJPC07280044	2396	3924	MERMITE18B	1	1306	0.7183	100	DNA transposon
OsJPC07180031	798	946	STOWAWAY47_OS	1	148	0.8322	100	DNA transposon
OsJPC07180031	4158	4420	STOWAWAY10_OS	1	257	0.8314	99.23	DNA transposon
OsJPC07150027	890	1184	TYPEU2	12	340	0.7799	86.13	DNA transposon
OsJPC07150027	1801	2068	STOWAWAY41_OS	1	264	0.8453	100	DNA transposon
OsJPC07150027	2325	2581	SUSU	3	279	0.7984	99.28	Harbinger
OsJPC07150027	2692	3814	MERMITE	5	1393	0.7206	99.14	DNA transposon
OsJPC07160117	2754	3065	NDNA1TNA_OS	3	296	0.8167	88.02	Harbinger
OsJPC07160117	3698	4034	OLO24B	1	328	0.8274	97.91	Harbinger
OsJPU00001940	101	324	DITTO3	8	242	0.807	90.38	Harbinger
OsJPC07080022	4052	4728	BAJIELTR	1	733	0.805	100	LTR Retrotransposon
OsJPC07220133	17	241	STOWAWAY9_OS	14	235	0.8756	94.47	DNA transposon
OsJPC07090009	2605	3667	SZ-66LTR	1	1109	0.8414	90.68	LTR Retrotransposon
OsJPC09080020	39	384	NDNA2TNA_OS	2	346	0.8223	99.71	Harbinger
OsJPC07260004	4412	4536	STOWAWAY47_OS	10	148	0.75	93.92	DNA transposon
OsJPC07260004	4546	4773	DITTO	17	244	0.8684	93.44	Harbinger
OsJPC02260087	1	4687	SZ-56_I	1	4695	0.7107	97.81	Gypsy
OsJPU00000598	328	533	TREP215	1	206	0.9034	86.19	DNA transposon
OsJPC09070021	4785	4919	STOWAWAY1_OS	1	145	0.8633	97.32	DNA transposon
OsJPC09070021	5034	5361	TAMI2	2	254	0.7932	99.61	DNA transposon
OsJPC07220004	63	439	RIRE2_LTR	63	441	0.801	85.94	Gypsy
OsJPC07170028	259	453	COWARD-3	1	221	0.8168	100	Harbinger
OsJPC07210110	108	433	OLO24B	6	330	0.8019	97.01	Harbinger
OsJPC07150037	2945	3250	COPI1_LTR	1	308	0.8689	100	Copia
OsJPC07150037	5115	5359	STOWAWAY10_OS	1	248	0.9355	95.75	DNA transposon
OsJPC07110013	39	558	SZ-33LTR	1	564	0.8027	98.09	LTR Retrotransposon
OsJPU00000609	61	314	STOWAWAY41_OS	6	263	0.8333	97.73	DNA transposon
OsJPC07140050	310	540	TNR1	1	235	0.7595	99.16	DNA transposon
OsJPC06230014	3955	4826	Atlantys-2-LTR_OS	1	853	0.8529	86.69	Gypsy
OsJPC03200022	1659	2391	CRMA1_LTR	1	734	0.8089	100	Gypsy
OsJPC07160015	2485	3647	COPIA1-LTR_OS	1	1214	0.8524	100	Copia
OsJPC07160015	5147	6129	Atlantys-2-LTR_OS	2	984	0.7156	99.9	Gypsy
OsJPC07210098	5486	5740	ID-3	3	287	0.7248	98.62	DNA transposon
OsJPC07210114	582	1982	SZ-10LTR	1	1401	0.6998	99.22	LTR Retrotransposon
OsJPC07180048	4051	5326	SZ-44LTR	78	1408	0.8493	94.53	LTR Retrotransposon
OsJPU00001946	197	673	JOUZHENA	76	599	0.8877	86.33	hAT
OsJPC07250030	283	365	TREP219	1	104	0.9176	100	DNA transposon
OsJPC07160051	188	535	CASTAWAY	7	364	0.767	98.35	Harbinger
OsJPC07200035	425	652	STOWAWAY21_OS	1	232	0.7931	95.47	DNA transposon
OsJPC07170046	406	651	DITTO	1	244	0.9024	100	Harbinger
OsJPC01350028	3570	3900	CASTAWAY	1	364	0.7292	100	Harbinger
OsJPC01350028	3901	4114	STOWAWAY2_OS	18	249	0.8009	92.8	DNA transposon
OsJPC07240015	457	671	TYPEM	1	227	0.9159	100	DNA transposon
OsJPC07250054	192	456	STOWAWAY41_OS	2	264	0.8359	99.62	DNA transposon
OsJPC05030039	675	802	STOWAWAY47_OS	1	128	0.7273	86.49	DNA transposon
OsJPC05030039	6438	6666	TOURIST-XV	5	231	0.7533	94.98	DNA transposon
OsJPC05030039	6810	7001	WANDERER	1	211	0.806	90.95	DNA transposon
OsJPC05030039	7232	7398	F569	6	210	0.7818	89.91	Harbinger
OsJPC07060012	502	648	TNR2A	2	152	0.9128	99.34	DNA transposon
OsJPC07080057	300	440	TELIA	1	141	0.8865	100	DNA transposon
OsJPC07160112	4328	4647	SINE03_OS	1	357	0.8913	99.17	SINE
OsJPC07160112	4926	5031	STOWAWAY26_OS	6	114	0.7593	95.61	DNA transposon
OsJPC07160112	6289	6492	STOWAWAY2_OS	20	246	0.7706	90.8	DNA transposon
OsJPC07160112	6573	6864	STOWAWAY12_OS	1	312	0.8737	100	DNA transposon
OsJPC07110064	330	556	STOWAWAY43_OS	2	233	0.813	99.57	DNA transposon
OsJPC07180044	439	698	STOWAWAY17_OS	1	250	0.8972	96.53	DNA transposon
OsJPC07170027	50	376	CASTAWAY	10	364	0.7381	97.53	Harbinger
OsJPC11050124	629	827	TOURIST-XV	1	195	0.7626	81.59	DNA transposon
OsJPC07230022	51	197	STOWAWAY1_OS	5	148	0.8425	96.64	DNA transposon
OsJPC07230022	372	733	SINE03_OS	1	356	0.7554	98.89	SINE
OsJPC07100010	2249	3580	SZ-44LTR	1	1406	0.7973	99.86	LTR Retrotransposon
OsJPC07100010	4281	4955	BAJIELTR	1	733	0.7634	100	LTR Retrotransposon
OsJPC07160055	574	705	STOWAWAY1_OS	1	149	0.8433	100	DNA transposon
OsJPC07160055	769	874	ZM13-1_OS	12	129	0.8165	84.89	DNA transposon
OsJPC07050014	102	334	TOURIST-XV	1	227	0.7845	94.98	DNA transposon
OsJPC07050014	414	652	STOWAWAY21_OS	1	243	0.7801	100	DNA transposon
OsJPC07220124	49	289	DITTO	1	244	0.9008	100	Harbinger
OsJPC02340009	434	722	YOUREN	1	286	0.9167	100	Harbinger
OsJPC03230047	44	317	YOUREN	1	285	0.8853	99.65	Harbinger
OsJPC03230047	551	860	NDNA1TNA_OS	23	332	0.8774	92.81	Harbinger
OsJPC08060134	419	746	OSR39_LTR	1	320	0.764	86.96	Gypsy
OsJPC07150046	172	752	SZ-7_LTR	1	582	0.8205	100	Gypsy
OsJPC07020058	28	244	WANDERER	1	211	0.8019	90.95	DNA transposon
OsJPC06080020	140	362	WANDERER	1	211	0.7953	90.95	DNA transposon
OsJPC06080020	844	1105	STOWAWAY41_OS	1	264	0.8523	100	DNA transposon
OsJPC06080020	2473	2705	INDITTO	1	234	0.9103	88.97	Harbinger
OsJPC06080020	3750	3915	STOWAWAY46_OS	1	154	0.775	100	DNA transposon
OsJPC06080020	4125	4379	STOWAWAY8_OS	1	255	0.8863	98.46	DNA transposon
OsJPC06080020	4411	4654	DITTO	1	244	0.8612	100	Harbinger
OsJPC06080020	6346	6621	STOWAWAY11_OS	4	292	0.8889	98.97	DNA transposon
OsJPC06080020	8221	8498	ID-4	1	279	0.9104	98.24	DNA transposon
OsJPC06080020	8689	8940	DITTO3	3	260	0.8157	99.23	Harbinger
OsJPC06080020	8980	9204	DITTO	1	244	0.9022	100	Harbinger
OsJPC06080020	9208	9451	DITTO	1	244	0.8449	100	Harbinger
OsJPC07220026	590	804	STOWAWAY41_OS	3	264	0.8	99.24	DNA transposon
OsJPC08090054	640	883	DITTO	1	244	0.9016	100	Harbinger
OsJPC05200002	291	371	TREP219	1	102	0.8235	98.08	DNA transposon
OsJPC06020007	295	666	TYPEU1	1	380	0.8747	100	DNA transposon
OsJPC07120031	6648	7087	RIRE2_LTR	1	441	0.8058	100	Gypsy
OsJPC08160002	551	769	TYPEM	2	225	0.7773	98.68	DNA transposon
OsJPU00000647	95	309	STOWAWAY41_OS	2	218	0.8333	82.2	DNA transposon
OsJPU00000648	338	482	GAIJIN	3	147	0.8759	98.64	DNA transposon
OsJPU00000648	486	713	STOWAWAY41_OS	1	258	0.807	97.73	DNA transposon
OsJPC08170136	814	1097	ID-3	1	289	0.8481	100	DNA transposon
OsJPC08270007	828	1113	TYPEH	7	300	0.8651	95.15	DNA transposon
OsJPC08060085	411	628	DITTO-2	1	235	0.8462	100	DNA transposon
OsJPC08060085	879	1134	DITTO3	1	260	0.821	100	Harbinger
OsJPC08050046	689	998	OLO24B	1	333	0.8466	99.4	Harbinger
OsJPC11170059	291	1142	SZ-42LTR	80	938	0.7518	89.67	Gypsy
OsJPC11170086	280	620	OLO24C	1	355	0.8721	99.72	Harbinger
OsJPC11270163	419	646	F569	1	228	0.8908	100	Harbinger
OsJPC08170079	406	552	STOWAWAY1_OS	1	146	0.898	97.99	DNA transposon
OsJPC08180019	888	1029	OSTE19	8	159	0.8356	93.83	DNA transposon
OsJPC08270003	1144	1275	STOWAWAY1_OS	6	149	0.812	96.64	DNA transposon
OsJPC08180142	895	1148	KIDDOD	1	279	0.9073	100	Harbinger
OsJPC08060119	288	436	OSTE19	4	159	0.8289	96.3	DNA transposon
OsJPU00000660	147	289	STOWAWAY47_OS	7	148	0.7778	95.95	DNA transposon
OsJPU00000660	631	849	DELAY	6	223	0.7773	96.46	hAT
OsJPU00000660	1345	1482	STOWAWAY47_OS	1	148	0.7589	100	DNA transposon
OsJPC08090028	612	743	GAIJIN	16	147	0.8507	89.8	DNA transposon
OsJPC08090028	1026	1169	GAIJIN	2	147	0.8759	99.32	DNA transposon
OsJPC01130026	639	1580	RETRO2_LTR	1	956	0.7709	87.55	Gypsy
OsJPC04140022	639	764	p-SINE1_OS	17	142	0.8492	81.29	SINE
OsJPC04140022	1262	1392	STOWAWAY46_OS	1	153	0.7481	99.35	DNA transposon
OsJPC08100055	389	650	SZ-28LTR	1	262	0.916	100	LTR Retrotransposon
OsJPC08100055	691	952	SZ-28LTR	1	262	0.9125	100	LTR Retrotransposon
OsJPC08200013	362	566	DELAY	1	220	0.7762	97.35	hAT
OsJPC12060074	163	315	OSTE23	25	192	0.7532	87.05	DNA transposon
OsJPC12060074	1302	1497	STOWAWAY2_OS	34	245	0.7525	84.8	DNA transposon
OsJPC08160013	961	1154	COWARD	1	193	0.8256	96.5	Harbinger
OsJPC08210001	259	394	GAIJIN	1	137	0.8759	93.2	DNA transposon
OsJPC08210001	461	703	STOWAWAY21_OS	1	243	0.8958	100	DNA transposon
OsJPC08210001	965	1241	STOWAWAY9_OS	14	235	0.8933	94.47	DNA transposon
OsJPC08040031	627	847	F569	15	228	0.7887	93.86	Harbinger
OsJPC08060036	290	552	YOUREN	29	286	0.9459	90.21	Harbinger
OsJPU00000665	393	523	STOWAWAY46_OS	1	153	0.7481	99.35	DNA transposon
OsJPU00000665	1022	1147	p-SINE1_OS	17	142	0.8492	81.29	SINE
OsJPC08100136	1047	1392	TYPEU4	1	353	0.758	87.81	DNA transposon
OsJPC08170165	63	541	SZ-7_LTR	1	495	0.8244	85.05	Gypsy
OsJPC02220065	574	681	POP-OL2	17	117	0.7788	80.16	DNA transposon
OsJPC02220065	1704	1852	STOWAWAY1_OS	1	149	0.8027	100	DNA transposon
OsJPC08140013	433	579	CASINE	8	155	0.8133	85.06	SINE
OsJPC08180005	989	1362	TYPEU	2	361	0.903	99.45	DNA transposon
OsJPC08180084	974	1554	SZ-33LTR	1	575	0.8858	100	LTR Retrotransposon
OsJPC08040017	1738	1943	STOWAWAY51_OS	1	209	0.7067	84.96	DNA transposon
OsJPC08190035	1506	1795	YOUREN	5	286	0.8697	98.6	Harbinger
OsJPC08030021	240	465	TESS	1	244	0.9123	100	hAT
OsJPC08030021	697	1258	SZ-33LTR	1	575	0.8549	100	LTR Retrotransposon
OsJPC08120031	246	488	DITTO	1	243	0.873	99.59	Harbinger
OsJPC08090105	899	1471	SZ-33LTR	1	575	0.7033	100	LTR Retrotransposon
OsJPU00000673	686	954	STOWAWAY14_OS	3	251	0.7148	96.51	DNA transposon
OsJPC08190034	556	839	STOWAWAY41_OS	1	264	0.8213	100	DNA transposon
OsJPC08170124	1491	2136	MUDRN2_OS	1	754	0.8061	99.74	MuDR
OsJPC08100009	946	1202	STOWAWAY13_OS	1	251	0.811	100	DNA transposon
OsJPC08100009	1268	1632	AMYLTP	1	380	0.7427	99.22	DNA transposon
OsJPC08200021	763	2265	ATLANTYS-LTR_OS	1	1508	0.9143	100	Gypsy
OsJPC01160089	473	1232	CACTA-N	3	869	0.7192	87.84	EnSpm
OsJPC08100096	1614	1813	TYPEM	5	219	0.7053	94.71	DNA transposon
OsJPU00000676	781	997	STOWAWAY41_OS	8	220	0.8177	80.68	DNA transposon
OsJPU00000676	1237	1481	STOWAWAY48_OS	1	261	0.8907	100	DNA transposon
OsJPU00001953	847	1065	TREP215	17	239	0.9005	93.31	DNA transposon
OsJPC06230148	619	816	WANDERER	34	232	0.8159	85.78	DNA transposon
OsJPC07250061	271	397	STOWAWAY1_OS	1	149	0.9242	100	DNA transposon
OsJPC08270037	1486	2127	BAJIELTR	1	733	0.7798	100	LTR Retrotransposon
OsJPC08170179	563	806	DITTO	1	244	0.8367	100	Harbinger
OsJPC02230003	593	826	STOWAWAY9_OS	1	235	0.8936	100	DNA transposon
OsJPC08050010	404	642	DITTO	1	244	0.8922	100	Harbinger
OsJPC12160123	568	771	STOWAWAY2_OS	38	250	0.8263	85.2	DNA transposon
OsJPC12160123	2244	2482	TREP215	1	239	0.9125	100	DNA transposon
OsJPC12160123	2664	2801	UNIQUE	1	158	0.9137	100	DNA transposon
OsJPC08200040	669	929	STOWAWAY17_OS	1	259	0.8941	100	DNA transposon
OsJPC08200040	2432	2557	STOWAWAY47_OS	1	127	0.7559	85.81	DNA transposon
OsJPC08020008	292	514	STOWAWAY2_OS	22	250	0.8142	91.6	DNA transposon
OsJPC08050059	1738	2073	OLO24C	6	355	0.9179	98.31	Harbinger
OsJPC08210016	410	600	COWARD-3	28	220	0.7526	87.33	Harbinger
OsJPC08170192	1841	2293	SC-6_LTR	2	417	0.8588	99.76	Copia
OsJPU00000678	287	466	SNAP-OL3	3	189	0.9286	98.94	DNA transposon
OsJPC08040016	387	615	STOWAWAY2_OS	1	250	0.7552	100	DNA transposon
OsJPC12040010	109	249	GAIJIN	1	147	0.831	100	DNA transposon
OsJPC12040010	910	1170	DITTO3	1	260	0.8093	100	Harbinger
OsJPC12040010	2921	3186	TREP215	1	239	0.9087	100	DNA transposon
OsJPC08060044	2212	2441	FOCUS	1	230	0.7639	89.49	Harbinger
OsJPC08060044	2967	3322	TYPEU2	5	370	0.7877	95.81	DNA transposon
OsJPC08240009	385	577	WANDERER	38	232	0.8299	84.05	DNA transposon
OsJPC08240009	1758	1896	TELIA	1	139	0.8129	98.58	DNA transposon
OsJPC08240009	1935	2166	STOWAWAY2_OS	1	250	0.8423	100	DNA transposon
OsJPC08240009	2395	2637	DITAILA	3	255	0.9221	98.44	Harbinger
OsJPC08200077	946	1227	OSTE28	1	296	0.9049	99.33	DNA transposon
OsJPC08200077	1395	1591	F569	1	196	0.9036	85.96	Harbinger
OsJPC08200077	2167	2409	DITTO	1	244	0.8496	100	Harbinger
OsJPC08200077	2974	3183	STOWAWAY9_OS	1	209	0.891	88.94	DNA transposon
OsJPC09120015	1240	1536	TYPEH	1	308	0.8605	99.68	DNA transposon
OsJPC08060071	1300	1615	OLO24C	58	356	0.8298	83.99	Harbinger
OsJPC08060071	2287	2489	TOURIST-XV	34	239	0.8213	86.19	DNA transposon
OsJPC08060071	2746	3005	STOWAWAY13_OS	1	251	0.8101	100	DNA transposon
OsJPC08020036	1104	1452	SZ-51LTR	68	412	0.7185	83.33	LTR Retrotransposon
OsJPC08100004	1179	2549	SZ-20LTR	6	1394	0.8575	99.57	LTR Retrotransposon
OsJPC08160017	2437	2700	STOWAWAY13_OS	1	251	0.7946	100	DNA transposon
OsJPC08160017	3444	3577	OSTE18	5	129	0.8504	96.9	DNA transposon
OsJPC08060112	2614	2868	STOWAWAY41_OS	6	258	0.7849	95.83	DNA transposon
OsJPC08040012	3193	3414	DITTO	1	233	0.8756	95.49	Harbinger
OsJPC11270120	2627	2888	STOWAWAY41_OS	13	264	0.8233	95.45	DNA transposon
OsJPC06080082	3015	3300	YOUREN	1	286	0.9196	100	Harbinger
OsJPC06080082	3304	3671	STOLA	1	369	0.9404	100	Harbinger
OsJPC08180129	117	260	STOWAWAY15-2_OS	1	145	0.8207	100	DNA transposon
OsJPC08180129	3476	3755	TYPEH	3	301	0.8363	96.76	DNA transposon
OsJPC08160083	1597	2821	COPIA1-LTR_OS	1	1214	0.8687	100	Copia
OsJPC08060041	176	438	STOWAWAY45_OS	1	266	0.9321	100	DNA transposon
OsJPC08060041	2401	3134	BAJIELTR	1	733	0.7785	100	LTR Retrotransposon
OsJPC11170060	538	1445	SZ-42LTR	2	938	0.7549	97.81	Gypsy
OsJPC08270034	1349	1581	STOWAWAY41_OS	26	264	0.8033	90.53	DNA transposon
OsJPC08150012	154	323	F804	1	170	0.9235	100	DNA transposon
OsJPC08150012	516	704	WANDERER	34	232	0.8359	85.78	DNA transposon
OsJPC08150012	3943	4226	TOURIST-XIII	2	289	0.8541	83.48	DNA transposon
OsJPC08170174	1262	1392	STOWAWAY1_OS	1	149	0.8897	100	DNA transposon
OsJPC08170174	2014	2815	CACTA-N	2	869	0.7033	87.94	EnSpm
OsJPC09100078	3823	4007	TOURIST-XV	41	236	0.7539	82.01	DNA transposon
OsJPC09100078	4658	4850	STOWAWAY9_OS	1	201	0.8359	85.53	DNA transposon
OsJPC08060016	1567	1675	STOWAWAY25_OS	5	103	0.8835	96.12	DNA transposon
OsJPC08060016	3445	3795	SINE03_OS	1	359	0.8652	99.72	SINE
OsJPC08060016	3942	4274	SINE03_OS	2	348	0.8991	96.39	SINE
OsJPC08060016	4710	5022	SINE03_OS	1	317	0.8825	88.06	SINE
OsJPC08100163	2745	3036	STOWAWAY11_OS	1	292	0.9555	100	DNA transposon
OsJPC08100163	3787	4514	CRMA1_LTR	1	730	0.8798	99.46	Gypsy
OsJPC07290029	295	444	STOWAWAY1_OS	1	149	0.8	100	DNA transposon
OsJPC09070009	153	461	NDNA1TNA_OS	1	334	0.9613	100	Harbinger
OsJPC09070009	601	886	STOWAWAY11_OS	2	292	0.9306	99.66	DNA transposon
OsJPC09070009	1271	1454	GAIJIN	1	144	0.9306	97.96	DNA transposon
OsJPC08190047	710	858	STOWAWAY1_OS	1	149	0.8733	100	DNA transposon
OsJPC08190047	3261	3470	TREP215	1	209	0.8667	87.45	DNA transposon
OsJPC08090065	177	303	STOWAWAY1_OS	1	126	0.9055	84.56	DNA transposon
OsJPC08040020	295	525	DITTO	1	244	0.8333	100	Harbinger
OsJPC08180036	2107	3245	COPIA1-LTR_OS	3	1214	0.7385	99.84	Copia
OsJPU00001959	234	360	STOWAWAY47_OS	11	148	0.7405	93.24	DNA transposon
OsJPU00000698	321	509	WANDERER	38	232	0.7938	84.05	DNA transposon
OsJPC08070026	2249	2405	STOWAWAY47_OS	1	148	0.7881	100	DNA transposon
OsJPC08070026	3421	3660	STOWAWAY41_OS	8	264	0.8	97.35	DNA transposon
OsJPC08070026	4218	4362	STOWAWAY15-2_OS	1	145	0.8	100	DNA transposon
OsJPC08070026	5233	5457	TYPEM	1	227	0.8811	100	DNA transposon
OsJPU00000700	91	236	GAIJIN	2	147	0.8904	99.32	DNA transposon
OsJPU00000700	366	512	GAIJIN	1	147	0.898	100	DNA transposon
OsJPC08180099	3317	3623	TNR8-21	14	425	0.8075	96.26	DNA transposon
OsJPC08170123	608	3552	TRUNCATOR2_LTR	254	2904	0.7627	91.29	LTR Retrotransposon
OsJPC08110030	3653	4797	COPIA1-LTR_OS	1	1214	0.8488	100	Copia
OsJPC08110030	4799	5305	SZ-33LTR	1	519	0.7301	90.26	LTR Retrotransposon
OsJPU00000721	392	613	F569	1	223	0.7443	97.81	Harbinger
OsJPC07260019	135	360	DITTO	1	226	0.854	92.62	Harbinger
OsJPC08200083	297	451	GAIJIN	2	147	0.9184	99.32	DNA transposon
OsJPC11270198	2061	2249	EXPLORER	3	192	0.7031	90.48	DNA transposon
OsJPC11270198	3934	4105	OSTE23	3	187	0.7654	95.85	DNA transposon
OsJPC06110087	92	318	TREP215	1	238	0.9043	99.58	DNA transposon
OsJPC08060126	3789	4135	SC-6_LTR	6	384	0.7385	90.89	Copia
OsJPC08060126	4586	4738	OSTE23	35	190	0.8462	80.83	DNA transposon
OsJPC08050079	22	415	SC-1_LTR	1	402	0.8603	100	Copia
OsJPC08050079	1339	1575	TREP215	1	239	0.722	100	DNA transposon
OsJPC08050079	2237	2383	OSTE19	4	162	0.7778	98.15	DNA transposon
OsJPC08050079	2533	2810	ID-4	1	282	0.7893	99.3	DNA transposon
OsJPC08050079	2825	3059	STOWAWAY9_OS	1	235	0.9234	100	DNA transposon
OsJPC08050079	3162	3494	OLO24C	4	356	0.8605	99.16	Harbinger
OsJPC08050079	3720	4055	OLO24B	2	330	0.8363	98.21	Harbinger
OsJPC08050079	4703	5045	OLO24	1	344	0.8988	99.71	Harbinger
OsJPC08050079	5272	5505	STOWAWAY21_OS	1	241	0.8644	99.18	DNA transposon
OsJPC08060107	2564	2710	GAIJIN	3	147	0.8912	98.64	DNA transposon
OsJPC08060107	2714	2940	STOWAWAY41_OS	1	262	0.8079	99.24	DNA transposon
OsJPC08060107	5903	6222	OLO24	6	339	0.8704	96.81	Harbinger
OsJPC08200031	11	165	UNIQUE	1	158	0.8608	100	DNA transposon
OsJPC08050035	474	560	STOWAWAY23_OS	1	87	0.7816	87	DNA transposon
OsJPC08040041	11	133	STOWAWAY46_OS	1	152	0.7674	98.7	DNA transposon
OsJPC08040042	618	753	STOWAWAY46_OS	3	154	0.7714	98.7	DNA transposon
OsJPC08180155	1	209	DITTO	17	243	0.8066	93.03	Harbinger
OsJPC02100019	128	275	STOWAWAY1_OS	3	149	0.9054	98.66	DNA transposon
OsJPC08180131	2878	3370	CLOUD-4	1	520	0.8639	100	MuDR
OsJPC08180131	5059	5283	STOWAWAY41_OS	3	214	0.7844	80.3	DNA transposon
OsJPC08200073	263	409	GAIJIN	1	147	0.8707	100	DNA transposon
OsJPU00001977	462	760	SINE03_OS	1	291	0.9082	80.83	SINE
OsJPC01190040	74	307	STOWAWAY21_OS	1	243	0.865	100	DNA transposon
OsJPU00000743	513	734	F569	1	223	0.7661	97.81	Harbinger
OsJPC08010020	120	802	BAJIELTR	1	728	0.8063	99.32	LTR Retrotransposon
OsJPC03070001	528	721	STOWAWAY41_OS	30	264	0.8186	89.02	DNA transposon
OsJPC08210031	56	337	OSTE28	1	296	0.9155	99.33	DNA transposon
OsJPC08210031	505	728	F569	1	224	0.8844	98.25	Harbinger
OsJPC08100178	1	580	GYPSY1-LTR_OS	1	566	0.8681	86.68	Gypsy
OsJPC08070019	482	644	STOWAWAY1_OS	6	149	0.8493	96.64	DNA transposon
OsJPC08180028	302	728	RIREX_LTR	1	426	0.7413	96.6	Gypsy
OsJPC08170200	402	678	OLO24C	65	355	0.8536	81.74	Harbinger
OsJPC08270021	95	245	STOWAWAY1_OS	1	149	0.8808	100	DNA transposon
OsJPU00001984	533	760	STOWAWAY2_OS	1	244	0.7875	97.6	DNA transposon
OsJPC04020128	65	764	BAJIELTR	1	731	0.8679	99.73	LTR Retrotransposon
OsJPC09150008	751	968	F569	6	224	0.7238	96.05	Harbinger
OsJPC09230002	353	478	GAIJIN	13	147	0.845	91.84	DNA transposon
OsJPC09090063	529	741	F569	1	224	0.893	98.25	Harbinger
OsJPC11060024	267	467	WANDERER	19	211	0.799	83.19	DNA transposon
OsJPC09130024	154	353	WANDERER	34	232	0.785	85.78	DNA transposon
OsJPC09130024	658	992	OLO24B	8	335	0.744	97.91	Harbinger
OsJPC04050115	491	929	RIRE2_LTR	1	441	0.8202	100	Gypsy
OsJPC09050055	595	777	EXPLORER	3	191	0.8548	90	DNA transposon
OsJPC12090009	781	2530	RPO_OS	235	1992	0.8588	88.25	Repetitive element
OsJPC09060051	277	418	STOWAWAY15-2_OS	1	141	0.7517	97.24	DNA transposon
OsJPC09220005	766	918	STOWAWAY46_OS	1	151	0.7582	98.05	DNA transposon
OsJPU00000770	99	313	STOWAWAY2_OS	20	246	0.7713	90.8	DNA transposon
OsJPU00000770	652	1099	OSTONOR1_LTR	3	485	0.8879	99.59	Copia
OsJPU00000773	23	230	F569	6	224	0.7177	96.05	Harbinger
OsJPC09090022	595	1295	OSTE17	7	734	0.8912	99.18	DNA transposon
OsJPC09150001	91	276	WANDERER	11	196	0.8235	80.17	DNA transposon
OsJPC09130022	592	826	WANDERER	1	232	0.7764	100	DNA transposon
OsJPC09130022	955	1147	STOWAWAY41_OS	35	264	0.7734	87.12	DNA transposon
OsJPC08040004	87	332	STOWAWAY24_OS	1	223	0.7522	99.55	DNA transposon
OsJPC09130017	584	917	OLO24	6	342	0.8609	97.68	Harbinger
OsJPC09130029	763	987	STOWAWAY2_OS	1	235	0.7357	94	DNA transposon
OsJPC09120071	893	1119	STOWAWAY24_OS	2	204	0.799	90.62	DNA transposon
OsJPC09120071	1149	1271	STOWAWAY46_OS	15	154	0.7812	90.91	DNA transposon
OsJPC04020066	1	277	ID-4	5	284	0.8036	98.59	DNA transposon
OsJPC05180024	2388	2521	CASINE	1	147	0.8519	84.48	SINE
OsJPC05180024	5314	5560	DITAILA	1	253	0.7944	98.44	Harbinger
OsJPC12070015	598	1262	GYPSY-B_LTR	2	702	0.7541	99.86	Gypsy
OsJPC09060070	505	707	TYPEM	23	227	0.8537	90.31	DNA transposon
OsJPC09100063	1322	1521	TYPEM	1	221	0.8578	97.36	DNA transposon
OsJPC08160027	790	1015	WANDERER	1	232	0.7948	100	DNA transposon
OsJPC10230003	1	296	OLO24C	2	300	0.8721	83.99	Harbinger
OsJPC11180116	1427	1650	F569	1	224	0.875	98.25	Harbinger
OsJPC09070008	126	267	GAIJIN	3	147	0.9231	98.64	DNA transposon
OsJPC09070008	1045	1335	STOWAWAY12_OS	1	266	0.7529	85.26	DNA transposon
OsJPC04060065	359	573	STOWAWAY2_OS	1	231	0.8214	92.4	DNA transposon
OsJPC09100035	1019	1219	TYPEM	8	218	0.7044	92.95	DNA transposon
OsJPC09120093	538	672	STOWAWAY47_OS	7	148	0.7518	95.95	DNA transposon
OsJPC10060145	1116	1449	OLO24	8	344	0.8964	97.68	Harbinger
OsJPC09070007	439	581	GAIJIN	1	146	0.9103	99.32	DNA transposon
OsJPC09070007	598	742	GAIJIN	3	147	0.8973	98.64	DNA transposon
OsJPC09070007	1521	1771	STOWAWAY12_OS	1	266	0.7412	85.26	DNA transposon
OsJPC09110066	648	812	CASINE	1	160	0.7683	91.95	SINE
OsJPC09220012	1775	1916	GAIJIN	1	146	0.869	99.32	DNA transposon
OsJPC09090053	1564	1777	STOWAWAY18_OS	1	215	0.8056	99.54	DNA transposon
[truncated: 12,614 more rows]
