# Supplementary material for: Exploring the rice dispensable genome using a metagenome-like assembly strategy
Source: Genome Biol. 2015 Sep 7;16:187. doi: 10.1186/s13059-015-0757-3 (PMC4583175; doi:10.1186/s13059-015-0757-3)
Supplement: Additional file 13: Table S11. — Sheet 1 shows the genomic position relative to the Nipponbare genome for contigs of the indica dispensable genome. Sheet 2 shows the genomic position relative to the Nipponbare genome for contigs of the japonica dispensable genome. (XLS 22307 kb) [file 13059_2015_757_MOESM13_ESM.xls]

## Sheet: Indica
Additional file 13: Table S11: The genomic position relative to the Nipponbare genome for contigs of the indica dispensable genome. NA: not assigned.
Contig	Location with the higest vote reported by LD based approach			Location with the second higest vote reported by LD based approach			Best hit of Blast alignment			Second best hit of Blast alignment			Third best hit of Blast alignment			Genomic position assigned to contig
	chromosome	Location	Vote	chromosome	Location	Vote	chromosome	Start	End	chromosome	Start	End	chromosome	Start	End	chromosome	Start	End
OsIPC07220250	chr07	21670000	2	chr01	20640000	1	chr12	14398526	14399757	chr09	19841635	19842855	chr07	21758577	21758138	chr07	21758577	21758138
OsIPC11210227	chr11	20710000	49	chr11	20730000	14	chr11	20711889	20711275	chr11	20713113	20712462	chr11	20711398	20710983	chr11	20711398	20710983
OsIPC10140013	chr10	13030000	3	chr10	13060000	3	chr10	13056346	13055934	chr01	173393	173724	chr10	13056346	13055934	chr10	13056346	13055934
OsIPC06010031	chr06	470000	2	chr01	14530000	1	chr06	139754	139484	chr06	25744640	25744371	chr06	685210	684968	chr06	685210	684968
OsIPC06070041	chr06	6530000	35	chr06	6490000	8	chr09	10420327	10421618	chr06	6536932	6536072	chr06	6536932	6536072	chr06	6536932	6536072
OsIPC10090048	chr10	8140000	9	chr10	8990000	7	chr10	9001731	9001315	chr10	6134625	6134220	chr10	8618904	8619268	chr10	8618904	8619268
OsIPC07220018	chr07	21030000	5	chr11	24100000	3	chr07	21014205	21013651	chr07	21041030	21040488	chr07	21041030	21040488	chr07	21041030	21040488
OsIPC10130007	chr10	11480000	5	chr01	23030000	1	chr04	1434747	1433964	chr01	11399654	11400085	chr10	12086200	12086623	chr10	12086200	12086623
OsIPC11280137	chr11	27230000	4	chr11	27320000	3	chr11	27317509	27318065	chr11	27214941	27215487	chr11	27214941	27215487	chr11	27214941	27215487
OsIPC11220057	chr11	21290000	2	chr01	25200000	1	chr04	9556210	9556463	chr12	25423601	25423356	chr11	21258749	21258995	chr11	21258749	21258995
OsIPC04130041	chr04	12280000	11	chr04	12420000	7	chr01	7188930	7189511	chr11	23222968	23223509	chr04	12391354	12391022	chr04	12391354	12391022
OsIPU00009495	NA	NA	NA	NA	NA	NA	chr05	4090612	4090991	chr03	23468388	23468769	NA	NA	NA	NA	NA	NA
OsIPC03220089	chr02	10100000	1	chr03	22660000	1	chr04	6809559	6810068	chr10	8959490	8958980	chr03	21938285	21938793	chr03	21938285	21938793
OsIPC01050082	chr01	5730000	1	chr08	21890000	1	chr05	24450181	24450777	chr12	13420223	13419631	chr01	4938107	4938361	chr01	4938107	4938361
OsIPC02260120	chr02	25960000	13	chr02	25910000	12	chr02	25963885	25964413	chr02	25915848	25916208	chr02	25963885	25964413	chr02	25963885	25964413
OsIPC01390037	chr01	38750000	2	chr05	17780000	2	chr06	10608951	10607794	chr02	9702011	9703381	chr01	38772002	38771711	chr01	38772002	38771711
OsIPU00007994	NA	NA	NA	NA	NA	NA	chr12	19356413	19356004	chr05	1692576	1692985	NA	NA	NA	NA	NA	NA
OsIPC11060099	chr11	5650000	14	chr11	5590000	11	chr11	5585633	5586224	chr11	5585095	5585539	chr11	5611858	5612102	chr11	5611858	5612102
OsIPC11270447	chr11	27140000	18	chr11	25210000	6	chr11	26812252	26810515	chr11	26799606	26797944	chr11	26880140	26878478	chr11	26880140	26878478
OsIPC01300070	chr01	29400000	4	chr01	29530000	2	chr01	29725756	29726120	NA	NA	NA	chr01	29725756	29726120	chr01	29725756	29726120
OsIPC02140037	chr01	41150000	1	chr02	14050000	1	chr04	4707111	4706262	chr02	11329737	11330596	chr02	13452568	13452188	chr02	13452568	13452188
OsIPC04120011	chr04	11260000	5	chr04	11280000	5	chr03	19091474	19091048	chr04	745593	746015	chr04	11235984	11236486	chr04	11235984	11236486
OsIPU00009841	chr01	36810000	1	chr07	19970000	1	chr03	26632448	26632249	chr04	14208273	14208025	NA	NA	NA	NA	NA	NA
OsIPC01030177	chr01	2800000	11	chr01	2760000	7	chr01	2750721	2751051	NA	NA	NA	chr01	2750721	2751051	chr01	2750721	2751051
OsIPU00008656	NA	NA	NA	NA	NA	NA	chr06	5117576	5117902	chr06	9474296	9474532	NA	NA	NA	NA	NA	NA
OsIPC06100026	chr06	9040000	10	chr06	9100000	4	chr06	9090844	9091356	chr06	9091304	9091530	chr06	9090844	9091356	chr06	9090844	9091356
OsIPC08020095	NA	NA	NA	NA	NA	NA	chr08	1731102	1731754	NA	NA	NA	chr08	1731102	1731754	chr08	1731102	1731754
OsIPC12200044	chr12	19160000	16	chr12	18180000	2	chr12	19157361	19157797	chr12	19157079	19157330	chr12	19157361	19157797	chr12	19157361	19157797
OsIPC08170067	chr08	16610000	12	chr08	16590000	4	chr08	3353124	3352325	chr01	11861648	11862382	chr08	16218768	16218460	chr08	16218768	16218460
OsIPC12110011	chr12	10050000	7	chr03	5160000	1	chr05	17557006	17557289	chr09	14641179	14640905	chr12	10067142	10067345	chr12	10067142	10067345
OsIPC11050127	chr11	4570000	6	chr11	4470000	2	chr11	4521530	4522114	chr08	15991398	15991079	chr11	4521530	4522114	chr11	4521530	4522114
OsIPC11150014	chr11	14150000	10	chr11	13740000	3	chr07	6661667	6662335	chr10	11045256	11044825	chr11	14150000	14151000	chr11	14150000	14151000
OsIPC04070125	chr04	6820000	7	chr01	15880000	1	chr12	4354886	4354321	chr06	17232569	17233135	chr04	6414481	6414761	chr04	6414481	6414761
OsIPC06300045	chr06	29480000	5	chr06	29410000	3	chr06	11550062	11549726	chr07	2308326	2307989	chr06	29480000	29481000	chr06	29480000	29481000
OsIPC05050034	chr05	4150000	19	chr01	15070000	1	chr05	4155322	4155982	chr05	4155001	4155269	chr05	4155001	4155269	chr05	4155001	4155269
OsIPC01390050	chr01	38770000	7	chr01	38730000	4	chr01	38862018	38862668	chr06	3764518	3763969	chr01	38862018	38862668	chr01	38862018	38862668
OsIPC07210184	chr07	20920000	18	chr07	20910000	2	chr07	20914069	20915180	chr07	20920321	20920701	chr07	20920321	20920701	chr07	20920321	20920701
OsIPC08180237	chr08	17800000	3	chr09	9420000	2	chr08	18111477	18110074	chr08	9513011	9514414	chr08	17797233	17797649	chr08	17797233	17797649
OsIPC03350051	chr03	34620000	8	chr03	34800000	3	chr03	34778360	34777852	chr03	34777807	34777434	chr03	34777807	34777434	chr03	34777807	34777434
OsIPC05080017	chr05	7380000	2	chr05	7410000	2	chr05	13956011	13955570	chr05	7363280	7362878	chr05	7363280	7362878	chr05	7363280	7362878
OsIPC11170081	chr11	16380000	22	chr11	16390000	8	chr11	16384701	16383935	chr06	13666823	13667124	chr11	16384701	16383935	chr11	16384701	16383935
OsIPC11170109	chr11	16570000	7	chr11	16610000	5	chr11	16594955	16595401	chr11	23536024	23536350	chr11	16568429	16568220	chr11	16568429	16568220
OsIPC02070033	chr02	6170000	17	chr02	6700000	11	chr02	6221188	6221888	chr02	6220000	6220481	chr02	6216831	6217184	chr02	6216831	6217184
OsIPC06040075	chr05	19610000	1	chr06	3150000	1	chr04	25822797	25822998	chr01	35878550	35878764	chr06	3729744	3729943	chr06	3729744	3729943
OsIPU00009207	NA	NA	NA	NA	NA	NA	chr11	24208375	24208780	chr11	24209329	24209694	NA	NA	NA	NA	NA	NA
OsIPC02350089	chr02	34720000	8	chr02	34730000	6	chr02	34734246	34734887	chr02	34735129	34735446	chr02	34733844	34734170	chr02	34733844	34734170
OsIPC11280121	chr11	27200000	48	chr11	27190000	11	chr11	27202864	27201813	chr11	27201826	27201184	chr11	27201826	27201184	chr11	27201826	27201184
OsIPC12160095	chr12	15550000	6	chr12	15530000	5	chr08	13709883	13712182	chr07	14876529	14874240	chr12	15325371	15325633	chr12	15325371	15325633
OsIPC11280348	chr11	27730000	3	chr11	27830000	2	chr11	27886279	27887098	chr11	27734347	27735164	chr11	27734347	27735164	chr11	27734347	27735164
OsIPU00000032	NA	NA	NA	NA	NA	NA	NA	NA	NA	NA	NA	NA	NA	NA	NA	NA	NA	NA
OsIPC09060057	chr09	5330000	18	chr09	5280000	6	chr09	5326586	5325863	chr11	11764156	11763250	chr09	5326586	5325863	chr09	5326586	5325863
OsIPC01220056	chr01	21420000	5	chr09	11250000	5	chr01	21417225	21418175	chr09	8950786	8949981	chr01	21418142	21418641	chr01	21418142	21418641
OsIPC02100046	chr02	9400000	5	chr02	9260000	4	chr02	9387058	9387525	chr11	22908025	22908349	chr02	9387058	9387525	chr02	9387058	9387525
OsIPC04090169	chr02	2220000	1	chr04	8880000	1	chr07	15434412	15433277	chr01	24640016	24641069	chr04	8499642	8499387	chr04	8499642	8499387
OsIPC09100158	chr09	9870000	3	chr09	9830000	1	chr09	9876073	9876306	NA	NA	NA	chr09	9876073	9876306	chr09	9876073	9876306
OsIPC10210032	chr10	20300000	4	chr10	20200000	2	chr10	20298243	20297814	chr08	8509775	8509558	chr10	20298243	20297814	chr10	20298243	20297814
OsIPC09100035	chr09	9600000	2	chr01	11940000	1	chr11	8285184	8286404	chr09	7043104	7042424	chr09	9254994	9254720	chr09	9254994	9254720
OsIPC09050101	chr01	21750000	2	chr09	4770000	2	chr11	18480373	18480962	chr05	17165491	17166070	chr09	4830788	4830197	chr09	4830788	4830197
OsIPC02010046	chr02	690000	22	chr02	660000	2	chr02	667685	666938	chr02	656697	657021	chr02	667685	666938	chr02	667685	666938
OsIPC01160216	chr01	16290000	8	chr01	17150000	5	chr01	15935491	15934907	chr01	20253419	20252915	chr01	15935491	15934907	chr01	15935491	15934907
OsIPC07080026	chr07	7210000	4	chr07	7310000	2	chr07	7235148	7235682	chr07	7234282	7234561	chr07	7234282	7234561	chr07	7234282	7234561
OsIPC02090080	chr02	8350000	9	chr02	8420000	2	chr02	8395745	8396250	chr10	17526164	17526518	chr02	8395745	8396250	chr02	8395745	8396250
OsIPC12230008	chr12	22060000	15	chr12	22030000	2	chr12	22040514	22040092	chr12	22041444	22041129	chr12	22041444	22041129	chr12	22041444	22041129
OsIPC12260001	chr12	25000000	15	chr06	1590000	1	chr12	25000645	25001062	chr06	7859086	7858746	chr12	25000645	25001062	chr12	25000645	25001062
OsIPC11060109	chr11	5810000	7	chr11	5600000	5	chr03	11827671	11825671	chr08	24144667	24145251	chr11	5677244	5676997	chr11	5677244	5676997
OsIPC09220056	chr09	21940000	19	chr09	22610000	9	chr09	21841294	21839285	chr09	21849262	21849688	chr09	21849262	21849688	chr09	21849262	21849688
OsIPC01140207	chr01	13530000	4	chr01	13570000	2	chr01	13580716	13581265	NA	NA	NA	chr01	13580716	13581265	chr01	13580716	13581265
OsIPC09100130	chr09	9780000	5	chr07	11220000	1	chr09	5654578	5654185	chr04	15731574	15731959	chr09	9780000	9781000	chr09	9780000	9781000
OsIPC08180084	chr08	16990000	6	chr08	17140000	4	chr08	12321107	12322210	chr09	2931497	2932600	chr08	17246906	17246578	chr08	17246906	17246578
OsIPU00009200	NA	NA	NA	NA	NA	NA	NA	NA	NA	NA	NA	NA	NA	NA	NA	NA	NA	NA
OsIPC11270177	chr11	26310000	3	chr11	26360000	3	chr04	26248637	26248306	chr04	30214065	30214325	chr11	26485054	26485262	chr11	26485054	26485262
OsIPU00009561	NA	NA	NA	NA	NA	NA	NA	NA	NA	NA	NA	NA	NA	NA	NA	NA	NA	NA
OsIPC04040177	chr04	3580000	1	chr04	3700000	1	chr07	15703487	15702832	chr12	10502417	10501764	chr04	3649524	3650076	chr04	3649524	3650076
OsIPC12170072	chr12	16170000	20	chr12	16190000	15	chr12	16169780	16169440	chr12	16170552	16170315	chr12	16169780	16169440	chr12	16169780	16169440
OsIPC11240053	chr11	23230000	5	chr11	23330000	4	NA	NA	NA	NA	NA	NA	chr11	23230000	9	chr11	23230000	23231000
OsIPC01400042	chr01	39680000	20	chr01	39700000	4	chr01	39673396	39672759	chr01	39673726	39673421	chr01	39673726	39673421	chr01	39673726	39673421
OsIPC01040008	chr01	3110000	20	chr01	3020000	3	chr01	3058439	3059013	chr01	3058176	3058413	chr01	3058439	3059013	chr01	3058439	3059013
OsIPC01350038	chr01	34450000	32	chr01	34420000	6	chr01	34439017	34438233	chr01	34428499	34427738	chr01	34439737	34439443	chr01	34439737	34439443
OsIPC11120053	chr03	3670000	1	chr11	10900000	1	chr08	8549524	8550172	chr04	6769244	6769892	chr11	11668203	11668796	chr11	11668203	11668796
OsIPC09210054	chr09	20360000	9	chr09	20420000	8	chr02	2121627	2121955	chr11	16667568	16667304	chr09	20445925	20446135	chr09	20445925	20446135
OsIPC09110194	chr09	10930000	7	chr09	10940000	2	chr09	10947137	10946825	NA	NA	NA	chr09	10947137	10946825	chr09	10947137	10946825
OsIPC08280030	chr08	27140000	6	chr08	27150000	5	chr08	27150332	27149822	chr08	27149213	27148886	chr08	27149213	27148886	chr08	27149213	27148886
OsIPC04190050	chr04	18320000	31	chr04	18260000	4	chr11	27557506	27558083	chr02	2994877	2995451	chr04	18287101	18286686	chr04	18287101	18286686
OsIPC11250172	chr11	24760000	16	chr01	33980000	2	chr01	34256155	34256586	chr11	24758941	24759397	chr11	24758941	24759397	chr11	24758941	24759397
OsIPC05140009	chr05	13710000	5	chr05	13630000	3	chr05	13640612	13641081	chr05	14798248	14798685	chr05	13640612	13641081	chr05	13640612	13641081
OsIPC04190130	chr04	18690000	18	chr04	18710000	13	chr07	5870405	5870854	chr07	13569830	13570166	chr04	18744838	18744605	chr04	18744838	18744605
OsIPC07190045	chr07	18480000	9	chr12	8850000	7	chr12	8853268	8852784	chr09	2291734	2291324	chr07	18480181	18480440	chr07	18480181	18480440
OsIPU00001161	NA	NA	NA	NA	NA	NA	chr10	2070804	2071338	chr02	8658285	8658057	NA	NA	NA	NA	NA	NA
OsIPC02090002	chr02	8070000	4	chr02	8100000	2	chr02	20595817	20595475	chr02	8035531	8035200	chr02	8035531	8035200	chr02	8035531	8035200
OsIPC06180039	chr06	17600000	4	chr01	18430000	1	chr06	17614574	17615093	chr02	10957846	10957458	chr06	17614213	17614574	chr06	17614213	17614574
OsIPC08020054	chr08	1310000	5	chr08	1470000	5	chr08	1338690	1339397	chr08	1450512	1451276	chr08	1338690	1339397	chr08	1338690	1339397
OsIPC12230104	chr12	22300000	6	chr02	25320000	2	chr11	9095636	9096751	chr08	1879058	1880078	chr12	22272163	22271897	chr12	22272163	22271897
OsIPC04310031	chr04	30380000	202	chr04	30410000	17	chr04	30402500	30403254	chr04	30398896	30399687	chr04	30398896	30399687	chr04	30398896	30399687
OsIPC10190018	chr10	18510000	4	chr10	18500000	3	chr10	18506569	18507007	chr11	15441381	15441183	chr10	18506569	18507007	chr10	18506569	18507007
OsIPC02230090	chr02	22670000	3	chr01	32720000	1	chr02	22789421	22789867	chr02	22778398	22778830	chr02	22778398	22778830	chr02	22778398	22778830
OsIPC12080130	chr12	7850000	40	chr12	7800000	23	chr12	7848021	7846975	chr12	7851629	7850815	chr12	7850363	7850028	chr12	7850363	7850028
OsIPU00000674	chr02	20330000	1	chr06	13620000	1	chr01	9421014	9421284	NA	NA	NA	NA	NA	NA	NA	NA	NA
OsIPC01080020	chr02	780000	2	chr01	7220000	1	chr02	736393	736664	chr02	738525	738726	chr01	7189228	7189456	chr01	7189228	7189456
OsIPC04130103	chr04	12650000	41	chr12	30000	8	chr04	12656623	12654992	chr01	43249561	43249920	chr04	12656623	12654992	chr04	12656623	12654992
OsIPC12050100	chr12	4910000	2	chr03	9530000	1	chr12	4919195	4919620	chr05	20475573	20475305	chr12	4919195	4919620	chr12	4919195	4919620
OsIPC09010066	chr09	240000	7	chr09	420000	3	chr09	340672	341210	chr12	7032421	7032184	chr09	340672	341210	chr09	340672	341210
OsIPC11210276	chr11	20870000	6	chr11	20910000	4	chr11	20873501	20874395	chr11	20873113	20873392	chr11	20873113	20873392	chr11	20873113	20873392
OsIPC12160018	chr12	15260000	2	chr12	15880000	2	chr12	9150448	9149751	chr08	25754783	25754171	chr12	15095794	15096071	chr12	15095794	15096071
OsIPU00004915	chr09	6790000	5	chr02	27400000	4	chr06	24666965	24666553	chr08	8416125	8416890	NA	NA	NA	NA	NA	NA
OsIPU00000538	NA	NA	NA	NA	NA	NA	NA	NA	NA	NA	NA	NA	NA	NA	NA	NA	NA	NA
OsIPC01220115	chr01	21640000	24	chr01	21750000	6	chr01	21684473	21683974	chr01	21685016	21684545	chr01	21683710	21683401	chr01	21683710	21683401
OsIPC10030045	chr10	2160000	18	chr10	2090000	17	chr10	2137850	2139035	chr01	22032485	22031494	chr10	2139996	2140421	chr10	2139996	2140421
OsIPC04040118	chr04	3530000	11	chr04	3420000	6	chr04	3423583	3424498	chr04	3422700	3422991	chr04	3527917	3528142	chr04	3527917	3528142
OsIPC07020012	chr07	1150000	19	chr07	1130000	7	chr07	1136463	1137035	chr07	1133947	1134379	chr07	1136463	1137035	chr07	1136463	1137035
OsIPC09110026	chr09	10170000	47	chr09	10300000	12	chr09	10183953	10183308	chr09	10184486	10183954	chr09	10182334	10182117	chr09	10182334	10182117
OsIPC08060048	chr08	5280000	15	chr08	5270000	5	chr02	17470834	17470370	chr11	1479829	1479365	chr08	5284053	5284281	chr08	5284053	5284281
OsIPC10010097	chr10	440000	21	chr10	520000	6	chr10	524888	524236	chr10	519277	518843	chr10	519277	518843	chr10	519277	518843
OsIPC02090066	chr02	8340000	2	chr01	17380000	1	chr12	24668810	24669177	chr07	16795127	16795419	chr02	8322514	8322303	chr02	8322514	8322303
OsIPU00008143	NA	NA	NA	NA	NA	NA	chr01	33547329	33547558	chr07	17637572	17637801	NA	NA	NA	NA	NA	NA
OsIPC09110196	NA	NA	NA	NA	NA	NA	chr09	10955725	10955492	NA	NA	NA	chr09	10955725	10955492	chr09	10955725	10955492
OsIPU00000537	NA	NA	NA	NA	NA	NA	NA	NA	NA	NA	NA	NA	NA	NA	NA	NA	NA	NA
OsIPC08050024	chr08	4100000	24	chr08	4200000	2	chr08	4080457	4079677	NA	NA	NA	chr08	4080457	4079677	chr08	4080457	4079677
OsIPC03160115	chr02	3850000	1	chr03	15610000	1	chr03	15660236	15660705	NA	NA	NA	chr03	15660236	15660705	chr03	15660236	15660705
OsIPC10020132	chr10	1610000	12	chr10	1390000	8	chr10	1557195	1557972	NA	NA	NA	chr10	1557195	1557972	chr10	1557195	1557972
OsIPC12070003	chr12	6570000	6	chr03	11760000	1	chr11	4581359	4582544	chr07	16174573	16175309	chr12	6099069	6098601	chr12	6099069	6098601
OsIPC11280015	chr11	27020000	4	chr11	27140000	3	chr05	8894418	8893738	chr05	17071583	17072275	chr11	27020000	27021000	chr11	27020000	27021000
OsIPU00002271	chr10	9330000	2	chr01	27010000	1	chr06	28782280	28782859	chr12	9961258	9961471	NA	NA	NA	NA	NA	NA
OsIPU00004194	NA	NA	NA	NA	NA	NA	chr04	1896935	1896354	chr04	11117676	11118238	NA	NA	NA	NA	NA	NA
OsIPC11280408	chr11	27910000	75	chr11	27960000	29	chr11	27912267	27914499	chr11	27928511	27930074	chr11	27912267	27914499	chr11	27912267	27914499
OsIPC11280109	chr11	27110000	5	chr11	27020000	4	chr04	13442161	13443302	chr03	24137102	24135971	chr11	27140775	27141913	chr11	27140775	27141913
OsIPC02230045	chr02	22460000	3	chr01	13280000	2	chr02	22457478	22457707	chr02	22458740	22458941	chr02	22458740	22458941	chr02	22458740	22458941
OsIPU00009342	chr09	9910000	2	chr01	39710000	1	chr12	2280893	2281444	chr04	18597631	18597336	NA	NA	NA	NA	NA	NA
OsIPU00000112	chr02	6600000	1	chr06	20370000	1	NA	NA	NA	NA	NA	NA	NA	NA	NA	NA	NA	NA
OsIPC11260122	chr11	25320000	30	chr11	25160000	7	chr11	25321221	25320426	chr03	2461217	2460808	chr11	25321221	25320426	chr11	25321221	25320426
OsIPC12180104	chr12	17500000	4	chr12	17510000	2	chr12	17516258	17516672	chr12	17516873	17517087	chr12	17516258	17516672	chr12	17516258	17516672
OsIPC04090168	chr01	11360000	1	chr04	8500000	1	chr06	30396355	30397059	chr04	8497265	8496868	chr04	8497265	8496868	chr04	8497265	8496868
OsIPC03060038	chr11	24720000	3	chr03	5900000	2	chr11	25126438	25125818	chr09	12249986	12250256	chr03	5796616	5796345	chr03	5796616	5796345
OsIPC01120087	chr01	11830000	1	chr01	20000000	1	chr03	16394559	16395457	chr08	18304229	18303328	chr01	11861876	11861656	chr01	11861876	11861656
OsIPC11060022	chr11	5010000	6	chr11	5110000	3	chr11	5079081	5078401	chr11	5079536	5079211	chr11	5079081	5078401	chr11	5079081	5078401
OsIPU00002206	NA	NA	NA	NA	NA	NA	NA	NA	NA	NA	NA	NA	NA	NA	NA	NA	NA	NA
OsIPC11230126	chr11	22330000	13	chr11	22400000	5	chr11	22396817	22397480	chr11	21406286	21407216	chr11	22361087	22360157	chr11	22361087	22360157
OsIPC04070245	chr04	6590000	5	chr03	22910000	4	chr04	6886204	6886976	chr04	15362614	15363386	chr04	6886204	6886976	chr04	6886204	6886976
OsIPC02240039	chr02	23390000	7	chr02	23510000	5	chr02	23443109	23442667	chr02	23426564	23426021	chr02	23416548	23416259	chr02	23416548	23416259
OsIPC12110068	chr12	10080000	3	chr12	10310000	2	chr12	10349626	10348711	chr02	9238502	9237609	chr12	10349626	10348711	chr12	10349626	10348711
OsIPC01220031	chr01	21270000	11	chr01	21350000	4	chr10	7553776	7552937	chr10	7559439	7558840	chr01	21314309	21314901	chr01	21314309	21314901
OsIPC03200033	chr03	19510000	2	chr03	20940000	2	chr11	24236409	24236665	NA	NA	NA	chr03	19510000	19511000	chr03	19510000	19511000
OsIPC12160008	chr09	10100000	7	chr12	15530000	3	chr09	6313063	6313851	chr04	4614663	4615888	chr12	15039248	15038866	chr12	15039248	15038866
OsIPC08190053	chr08	18410000	45	chr08	18390000	4	chr07	6743203	6742475	chr10	4237895	4237165	chr08	18409640	18409966	chr08	18409640	18409966
OsIPC12040087	chr12	3960000	4	chr12	3980000	2	chr12	3993505	3993114	chr09	18747263	18747490	chr12	3993505	3993114	chr12	3993505	3993114
OsIPC10170091	chr10	16550000	42	chr10	16650000	4	chr10	16551527	16550300	chr10	16543409	16543013	chr10	16551527	16550300	chr10	16551527	16550300
OsIPC01430031	chr01	42320000	19	chr01	42420000	4	chr01	42362737	42361802	chr03	1507200	1506748	chr01	42362737	42361802	chr01	42362737	42361802
OsIPC03230033	chr03	22380000	3	chr03	22140000	2	chr03	22379395	22378960	NA	NA	NA	chr03	22379395	22378960	chr03	22379395	22378960
OsIPU00008835	chr04	14020000	1	chr06	22510000	1	NA	NA	NA	NA	NA	NA	NA	NA	NA	NA	NA	NA
OsIPC03220040	chr03	21780000	4	chr03	21930000	4	chr01	16147489	16146524	chr12	7359882	7358914	chr03	21440636	21440963	chr03	21440636	21440963
OsIPC04090017	chr04	8060000	31	chr04	8080000	8	chr04	8067094	8067525	chr12	13599787	13599358	chr04	8067094	8067525	chr04	8067094	8067525
OsIPC01150336	chr01	14930000	4	chr01	15020000	3	chr01	14944063	14943563	NA	NA	NA	chr01	14944063	14943563	chr01	14944063	14943563
OsIPC05240033	chr05	23620000	18	chr02	7960000	1	chr05	23615603	23616240	chr05	23617379	23617787	chr05	23617379	23617787	chr05	23617379	23617787
OsIPU00000156	chr04	9910000	3	chr02	12850000	2	chr08	26154394	26154675	chr03	13185895	13185616	NA	NA	NA	NA	NA	NA
OsIPC04070251	chr04	6920000	7	chr04	6900000	3	chr04	6920598	6921192	NA	NA	NA	chr04	6920598	6921192	chr04	6920598	6921192
OsIPU00009808	NA	NA	NA	NA	NA	NA	chr09	15908085	15908467	chr07	7609769	7609328	NA	NA	NA	NA	NA	NA
OsIPC10030019	chr10	2080000	6	chr10	2070000	2	chr10	15541707	15541478	chr09	14650007	14649788	chr10	2080000	2081000	chr10	2080000	2081000
OsIPC11200112	chr11	19310000	3	chr11	19390000	2	chr11	19290303	19291027	chr10	5170946	5170583	chr11	19318369	19318573	chr11	19318369	19318573
OsIPC12210064	chr03	35730000	15	chr12	20700000	8	chr03	35740807	35740368	chr06	390008	390446	chr12	20697312	20697643	chr12	20697312	20697643
OsIPC11160059	chr11	15580000	5	chr11	15670000	4	chr11	15628097	15628800	chr11	15630153	15630394	chr11	15628097	15628800	chr11	15628097	15628800
OsIPC02080123	chr02	7850000	1	chr02	33930000	1	chr12	5446177	5447094	chr01	13648845	13649649	chr02	7776714	7776473	chr02	7776714	7776473
OsIPC06040032	chr06	3250000	32	chr06	3240000	3	chr06	3244426	3245265	chr06	3237252	3238084	chr06	3249621	3249961	chr06	3249621	3249961
OsIPC07020052	chr07	1500000	12	chr07	1450000	3	chr07	1499005	1499691	NA	NA	NA	chr07	1499005	1499691	chr07	1499005	1499691
OsIPC03160082	chr03	15830000	1	chr12	14640000	1	chr02	35752552	35751544	chr08	3935277	3934263	chr03	15361734	15362143	chr03	15361734	15362143
OsIPC01020134	chr01	2020000	3	chr01	2050000	3	chr01	1993947	1993323	chr11	5522542	5522251	chr01	1993947	1993323	chr01	1993947	1993323
OsIPC09230025	chr09	22280000	32	chr09	22250000	18	chr09	22267059	22267568	chr09	22268593	22268896	chr09	22268593	22268896	chr09	22268593	22268896
OsIPC12230040	chr12	22110000	44	chr12	22100000	32	chr12	22103078	22103536	chr12	22104564	22104986	chr12	22105158	22105381	chr12	22105158	22105381
OsIPC02120009	chr02	11020000	5	chr02	10650000	4	chr02	11024033	11024423	NA	NA	NA	chr02	11024033	11024423	chr02	11024033	11024423
OsIPC03240079	chr03	23970000	3	chr02	7290000	1	chr06	12723508	12721998	chr06	12716820	12715573	chr03	23950972	23950362	chr03	23950972	23950362
OsIPC04040116	chr04	3580000	19	chr04	3560000	11	chr02	15054492	15056181	chr07	2931805	2930419	chr04	3515328	3515533	chr04	3515328	3515533
OsIPC10010033	chr10	780000	3	chr10	840000	2	chr07	12601734	12602695	chr07	13012188	13011240	chr10	218752	219714	chr10	218752	219714
OsIPC10060104	chr10	5690000	5	chr10	5730000	3	chr02	5398017	5399335	chr02	5397983	5398542	chr10	5690000	5691000	chr10	5690000	5691000
OsIPC01020063	chr01	1220000	19	chr01	1360000	18	chr01	1356352	1355420	chr01	1355082	1354771	chr01	1355082	1354771	chr01	1355082	1354771
OsIPC02250149	chr02	24500000	8	chr02	24280000	4	chr02	24311545	24311016	chr02	24323799	24323370	chr02	24323799	24323370	chr02	24323799	24323370
OsIPC08020063	chr08	1560000	4	chr06	22790000	2	chr08	1501938	1502476	chr08	1369175	1369721	chr08	1501938	1502476	chr08	1501938	1502476
OsIPC03230107	chr03	22680000	12	chr03	22840000	11	chr03	22830410	22829512	NA	NA	NA	chr03	22830410	22829512	chr03	22830410	22829512
OsIPU00009995	NA	NA	NA	NA	NA	NA	NA	NA	NA	NA	NA	NA	NA	NA	NA	NA	NA	NA
OsIPU00010029	NA	NA	NA	NA	NA	NA	NA	NA	NA	NA	NA	NA	NA	NA	NA	NA	NA	NA
OsIPC04180004	chr08	2780000	2	chr04	17400000	1	chr04	17056538	17055988	chr04	18159231	18159766	chr04	17056538	17055988	chr04	17056538	17055988
OsIPU00010060	NA	NA	NA	NA	NA	NA	chr11	13094236	13094455	chr07	6507598	6507380	NA	NA	NA	NA	NA	NA
OsIPC11240264	chr11	23860000	4	chr11	23880000	4	NA	NA	NA	NA	NA	NA	chr11	23860000	8	chr11	23860000	23861000
OsIPC10040009	chr10	3040000	20	chr10	3030000	10	chr10	3026138	3024021	chr12	285479	285851	chr10	3026138	3024021	chr10	3026138	3024021
OsIPC06290066	chr06	29120000	5	chr06	29070000	3	chr06	28928240	28926752	chr05	6793914	6793674	chr06	28928678	28928463	chr06	28928678	28928463
OsIPC11260195	chr11	25160000	9	chr11	25130000	6	chr02	12825063	12826682	chr02	9823412	9821962	chr11	25567532	25568869	chr11	25567532	25568869
OsIPC04080047	chr04	7300000	28	chr04	8370000	23	NA	NA	NA	NA	NA	NA	chr04	7300000	51	chr04	7300000	7301000
OsIPC12200114	chr12	19040000	2	chr12	19230000	2	chr12	19340725	19340360	chr12	19339906	19339704	chr12	19339906	19339704	chr12	19339906	19339704
OsIPU00002274	NA	NA	NA	NA	NA	NA	NA	NA	NA	NA	NA	NA	NA	NA	NA	NA	NA	NA
OsIPC12160057	chr12	15240000	13	chr12	15250000	3	chr12	15246033	15245730	chr12	15245728	15245484	chr12	15245728	15245484	chr12	15245728	15245484
OsIPC11130059	chr11	12700000	2	chr11	13560000	2	chr10	8689387	8688710	chr01	16419323	16420024	chr11	12693330	12693730	chr11	12693330	12693730
OsIPC08050108	chr08	4740000	21	chr08	4720000	4	chr08	4743066	4743664	chr08	4743812	4744132	chr08	4743066	4743664	chr08	4743066	4743664
OsIPC04170100	chr04	16610000	9	chr04	16780000	2	chr04	16644790	16645223	chr04	16644413	16644722	chr04	16644413	16644722	chr04	16644413	16644722
OsIPC08170257	chr08	16890000	9	chr08	16900000	2	chr08	16891894	16892285	NA	NA	NA	chr08	16891894	16892285	chr08	16891894	16892285
OsIPU00009091	chr01	23120000	1	chr03	30050000	1	chr09	1603497	1604268	chr10	3874627	3875209	NA	NA	NA	NA	NA	NA
OsIPC08030053	chr08	2780000	3	chr01	32690000	1	chr03	20511012	20512710	chr08	2778280	2777924	chr08	2778294	2778081	chr08	2778294	2778081
OsIPU00010156	NA	NA	NA	NA	NA	NA	chr03	24357900	24358136	chr09	10494488	10494699	NA	NA	NA	NA	NA	NA
OsIPC02120094	chr01	14800000	1	chr02	12850000	1	chr09	20805798	20805220	chr11	15418433	15418704	chr02	11889101	11889356	chr02	11889101	11889356
OsIPC05050088	chr05	4200000	1	chr07	7310000	1	chr11	27695687	27695296	chr11	27694890	27694633	chr05	4491206	4491456	chr05	4491206	4491456
OsIPC02350049	NA	NA	NA	NA	NA	NA	chr02	34484517	34484716	NA	NA	NA	chr02	34484517	34484716	chr02	34484517	34484716
OsIPC11220229	chr11	21960000	22	chr11	21970000	7	chr11	21965797	21966105	chr11	22383680	22383960	chr11	21965408	21965732	chr11	21965408	21965732
OsIPU00003360	chr12	300000	3	chr11	27320000	2	chr02	19401538	19402867	chr02	19402906	19403121	NA	NA	NA	NA	NA	NA
OsIPC08060217	chr08	5960000	8	chr08	5850000	3	chr08	6033272	6033859	chr08	6032335	6033000	chr08	5999956	6000203	chr08	5999956	6000203
OsIPC08190068	chr08	18630000	4	chr08	18620000	3	chr01	2744564	2744890	chr08	18458749	18458475	chr08	18458749	18458475	chr08	18458749	18458475
OsIPC11270393	chr11	26810000	3	chr11	26700000	2	NA	NA	NA	NA	NA	NA	chr11	26810000	5	chr11	26810000	26811000
OsIPU00009023	NA	NA	NA	NA	NA	NA	chr12	23658365	23658724	chr09	13566303	13566662	NA	NA	NA	NA	NA	NA
OsIPC02060054	chr02	6700000	49	chr02	6000000	6	chr02	5976293	5978061	chr02	5975488	5976088	chr02	5976293	5978061	chr02	5976293	5978061
OsIPC10050259	chr10	4990000	51	chr10	4930000	23	chr10	4987810	4988838	chr10	4991817	4992518	chr10	4991817	4992518	chr10	4991817	4992518
OsIPC06230168	chr06	22700000	13	chr01	35510000	1	chr05	14268268	14267825	chr11	14486303	14486077	chr06	22773814	22773614	chr06	22773814	22773614
OsIPC12160126	chr12	15410000	13	chr12	15620000	11	chr12	15413899	15415159	chr04	6211919	6212344	chr12	15412768	15413076	chr12	15412768	15413076
OsIPC09140021	chr09	13020000	5	chr01	23080000	1	chr05	18790213	18789908	chr05	22610183	22609877	chr09	13152824	13153023	chr09	13152824	13153023
OsIPC11170186	chr11	16820000	44	chr11	16880000	13	chr11	16860431	16859690	chr11	16861355	16860807	chr11	16859688	16859398	chr11	16859688	16859398
OsIPC09050108	chr09	4990000	5	chr09	5400000	5	chr05	20636250	20635530	chr01	27881123	27881839	chr09	4959810	4960123	chr09	4959810	4960123
OsIPC07040037	chr07	3570000	17	chr07	3530000	3	chr07	3552171	3551620	chr06	3076169	3076399	chr07	3552171	3551620	chr07	3552171	3551620
OsIPU00000183	chr09	9350000	2	chr02	17540000	1	chr01	15225032	15224426	chr02	13551232	13551673	NA	NA	NA	NA	NA	NA
OsIPC10160089	chr10	15860000	12	chr10	15810000	3	chr10	15859096	15858609	chr10	15858563	15858365	chr10	15859096	15858609	chr10	15859096	15858609
OsIPC06100141	chr06	9540000	29	chr06	9600000	3	chr06	9604488	9605434	NA	NA	NA	chr06	9604488	9605434	chr06	9604488	9605434
OsIPC05040074	chr05	4090000	3	chr05	3980000	2	chr05	3992755	3992158	NA	NA	NA	chr05	3992755	3992158	chr05	3992755	3992158
OsIPC11250092	chr11	24330000	2	chr11	24420000	2	chr05	1916548	1916900	chr03	18309431	18309781	chr11	24330000	24331000	chr11	24330000	24331000
OsIPC06290067	chr06	28930000	1	chr07	12130000	1	chr06	28975127	28975359	chr11	18320620	18320386	chr06	28975127	28975359	chr06	28975127	28975359
OsIPU00010295	NA	NA	NA	NA	NA	NA	chr11	25257442	25256234	chr11	23368930	23367834	NA	NA	NA	NA	NA	NA
OsIPU00000783	chr03	15240000	2	chr12	8110000	2	NA	NA	NA	NA	NA	NA	NA	NA	NA	NA	NA	NA
OsIPU00000988	NA	NA	NA	NA	NA	NA	NA	NA	NA	NA	NA	NA	NA	NA	NA	NA	NA	NA
OsIPC11070092	chr11	6600000	12	chr11	6510000	1	chr04	3579017	3579497	chr11	6537673	6537223	chr11	6537673	6537223	chr11	6537673	6537223
OsIPU00009417	NA	NA	NA	NA	NA	NA	chr12	19325368	19325562	chr12	19324142	19324356	NA	NA	NA	NA	NA	NA
OsIPC11280131	chr11	27210000	9	chr11	27320000	8	chr11	7062695	7061981	chr11	7063105	7062733	chr11	27210000	27211000	chr11	27210000	27211000
OsIPC12110028	chr07	14740000	6	chr12	10080000	5	chr12	10134157	10134877	chr12	10133693	10134160	chr12	10133693	10134160	chr12	10133693	10134160
OsIPC07210153	chr07	20880000	5	chr07	20870000	4	chr07	20877479	20878041	chr12	4537046	4536797	chr07	20877479	20878041	chr07	20877479	20878041
OsIPC12050033	chr12	4400000	20	chr12	4210000	15	chr12	4213404	4213107	chr12	4214333	4214046	chr12	4214333	4214046	chr12	4214333	4214046
OsIPC01140054	chr01	13190000	1	chr01	18120000	1	chr05	13199706	13200239	chr12	7050031	7049498	chr01	13219689	13219144	chr01	13219689	13219144
OsIPC05130021	chr05	13410000	27	chr05	13460000	23	chr08	11003212	11004634	chr10	12389804	12391733	chr05	12855996	12856286	chr05	12855996	12856286
OsIPC09070073	chr09	6470000	11	chr09	6290000	5	chr09	6544842	6543785	chr09	6465692	6464959	chr09	6465692	6464959	chr09	6465692	6464959
OsIPU00001323	NA	NA	NA	NA	NA	NA	chr11	4167120	4166395	chr02	7153007	7153613	NA	NA	NA	NA	NA	NA
OsIPC12170061	chr12	16140000	16	chr12	16190000	10	chr12	16150338	16149728	chr12	16149728	16149368	chr12	16149370	16149148	chr12	16149370	16149148
OsIPC03200006	chr01	6150000	1	chr03	19090000	1	chr01	22272341	22273909	chr05	12825660	12824095	chr03	19048458	19048737	chr03	19048458	19048737
OsIPU00005271	NA	NA	NA	NA	NA	NA	chr07	14349591	14348543	chr12	12451446	12452576	NA	NA	NA	NA	NA	NA
OsIPC01070023	chr11	20590000	2	chr01	7130000	1	chr08	24134382	24135202	chr01	797202	796867	chr01	6367898	6368158	chr01	6367898	6368158
OsIPC02300007	chr02	29000000	4	chr02	29010000	4	chr02	29016822	29016061	chr02	29018571	29018365	chr02	29016822	29016061	chr02	29016822	29016061
OsIPC11270309	chr11	26720000	8	chr11	26350000	7	chr01	22867816	22868205	chr01	22869027	22868719	chr11	26720000	26721000	chr11	26720000	26721000
OsIPC06080081	chr06	7450000	22	chr06	7480000	12	chr06	7466410	7465544	chr06	7465352	7465063	chr06	7465025	7464763	chr06	7465025	7464763
OsIPC01100006	chr06	840000	2	chr01	9260000	1	chr12	23775510	23775837	chr11	2459386	2459690	chr01	9213188	9213405	chr01	9213188	9213405
OsIPU00010423	NA	NA	NA	NA	NA	NA	chr12	18297484	18297836	chr03	32188664	32188930	NA	NA	NA	NA	NA	NA
OsIPC07220213	chr07	21610000	21	chr07	21670000	6	chr07	21615038	21613965	chr07	21613966	21613651	chr07	21613966	21613651	chr07	21613966	21613651
OsIPC07130088	chr07	12970000	2	chr07	12390000	1	chr07	11431474	11431912	NA	NA	NA	chr07	12970000	12971000	chr07	12970000	12971000
OsIPC07020011	chr07	1110000	29	chr07	1060000	7	chr07	1140522	1139295	chr10	15387685	15388485	chr07	1133784	1132853	chr07	1133784	1132853
OsIPC12070018	chr12	6120000	3	chr12	6200000	2	chr05	13997020	13998245	chr08	12801007	12802236	chr12	6135299	6135542	chr12	6135299	6135542
OsIPC12110132	chr12	10770000	28	chr12	10790000	17	chr12	10791114	10790223	chr12	10792115	10791893	chr12	10791114	10790223	chr12	10791114	10790223
OsIPC09130131	chr09	12880000	56	chr09	12840000	4	chr09	12871560	12872937	chr06	3435439	3435946	chr09	12873514	12873837	chr09	12873514	12873837
OsIPC08210028	chr08	20160000	12	chr08	20120000	7	chr08	20132477	20131793	chr08	20131747	20131301	chr08	20132477	20131793	chr08	20132477	20131793
OsIPU00001936	NA	NA	NA	NA	NA	NA	NA	NA	NA	NA	NA	NA	NA	NA	NA	NA	NA	NA
OsIPC10160034	chr10	15150000	5	chr10	15050000	3	chr02	25727588	25727016	chr10	15142391	15142730	chr10	15142391	15142730	chr10	15142391	15142730
OsIPC10170102	chr10	16550000	22	chr10	16540000	3	chr10	16573482	16574158	chr10	16572716	16573159	chr10	16572716	16573159	chr10	16572716	16573159
OsIPC09010023	chr09	150000	8	chr07	18080000	5	chr05	8555291	8556463	chr11	9095151	9096147	chr09	153765	153367	chr09	153765	153367
OsIPU00008681	NA	NA	NA	NA	NA	NA	chr11	20353467	20353932	chr03	16756113	16756320	NA	NA	NA	NA	NA	NA
OsIPU00004725	chr02	33560000	1	chr03	1930000	1	chr05	15897477	15896958	chr05	13401508	13401174	NA	NA	NA	NA	NA	NA
OsIPC11240164	chr11	23510000	47	chr11	23490000	14	chr11	14839865	14839188	chr11	23485971	23486663	chr11	23486813	23487028	chr11	23486813	23487028
OsIPC09140064	chr09	13820000	2	chr09	13850000	2	chr09	13811369	13810952	NA	NA	NA	chr09	13811369	13810952	chr09	13811369	13810952
OsIPC12100057	chr12	9290000	37	chr12	9370000	12	chr12	9294872	9293139	chr12	9293069	9292262	chr12	9292264	9291827	chr12	9292264	9291827
OsIPC07280096	chr07	27580000	7	chr07	27560000	3	chr07	27584932	27585380	chr03	11565663	11565994	chr07	27584414	27584639	chr07	27584414	27584639
OsIPC09230047	chr09	22330000	20	chr09	22320000	17	chr09	22310008	22309485	chr09	22305337	22304828	chr09	22310294	22310009	chr09	22310294	22310009
OsIPC11200069	chr11	19250000	10	chr11	19300000	4	chr11	19284032	19284578	chr11	19288851	19289640	chr11	19284032	19284578	chr11	19284032	19284578
OsIPC04150006	chr04	14150000	18	chr04	14040000	6	chr04	14038980	14039659	NA	NA	NA	chr04	14038980	14039659	chr04	14038980	14039659
OsIPC10100085	chr10	9210000	4	chr10	9100000	2	chr10	9553208	9553560	chr06	26033387	26033164	chr10	9553208	9553560	chr10	9553208	9553560
OsIPC12180186	chr12	17980000	52	chr12	17960000	5	chr12	17981426	17980072	chr05	8557072	8555833	chr12	17979840	17979623	chr12	17979840	17979623
OsIPC09100186	chr09	9960000	4	chr10	340000	2	chr10	375430	375769	chr09	9964661	9964441	chr09	9964661	9964441	chr09	9964661	9964441
OsIPC12110056	chr12	10320000	21	chr12	10380000	12	chr12	10334685	10335369	chr12	10322000	10322382	chr12	10322000	10322382	chr12	10322000	10322382
OsIPC06080031	chr06	7310000	2	chr04	9410000	1	chr10	2764432	2764855	chr06	7416491	7416190	chr06	7307673	7307907	chr06	7307673	7307907
OsIPC06220040	chr06	22500000	6	chr06	21490000	3	chr06	21461188	21461529	chr06	21460492	21460703	chr06	21461188	21461529	chr06	21461188	21461529
OsIPC07120181	chr07	11960000	3	chr07	11040000	2	chr07	11742613	11742170	chr12	10618002	10618590	chr07	11749153	11748846	chr07	11749153	11748846
OsIPC04050063	chr04	4320000	2	chr03	30660000	1	chr04	4324401	4324016	chr08	14201965	14202251	chr04	4324401	4324016	chr04	4324401	4324016
OsIPC09010049	chr09	240000	18	chr09	260000	2	chr09	268770	269732	chr05	12936997	12937293	chr09	268770	269732	chr09	268770	269732
OsIPC09120057	chr09	11240000	19	chr09	10920000	4	chr09	11126148	11125559	chr09	11127577	11126870	chr09	11127577	11126870	chr09	11127577	11126870
OsIPC08170027	chr08	16060000	5	chr08	16000000	4	chr08	9316696	9316406	chr08	9585432	9585711	chr08	16060000	16061000	chr08	16060000	16061000
OsIPC07170030	chr07	16190000	7	chr07	16140000	3	chr12	20234968	20235965	chr08	11619336	11620340	chr07	16165929	16165297	chr07	16165929	16165297
OsIPC11050173	chr11	4660000	14	chr11	4600000	10	chr11	4652411	4653063	chr11	4698435	4697783	chr11	4652411	4653063	chr11	4652411	4653063
OsIPC06080079	chr06	7250000	16	chr06	7480000	12	chr06	7463206	7464846	chr05	11801385	11800269	chr06	7463206	7464846	chr06	7463206	7464846
OsIPC02250219	chr02	24380000	3	chr01	12040000	1	chr02	15004767	15003813	chr01	26267181	26268014	chr02	24374481	24374264	chr02	24374481	24374264
OsIPC04030242	chr04	2800000	3	chr04	3420000	2	chr04	3401881	3402390	chr04	2778201	2778692	chr04	2778201	2778692	chr04	2778201	2778692
OsIPC12170069	chr12	16140000	16	chr12	16150000	11	chr12	16157243	16156707	chr02	32446393	32447046	chr12	16157243	16156707	chr12	16157243	16156707
OsIPC09210019	chr09	20190000	25	chr09	20200000	8	chr09	20199020	20198523	chr09	20198450	20197832	chr09	20198450	20197832	chr09	20198450	20197832
OsIPC08010005	chr08	20000	4	chr08	0	2	chr06	23301549	23301333	chr11	26043626	26043410	chr08	20000	21000	chr08	20000	21000
OsIPC06210034	chr06	20250000	6	chr06	20210000	4	chr09	10308586	10308084	chr06	20225522	20225242	chr06	20225522	20225242	chr06	20225522	20225242
OsIPC10020013	chr10	1030000	13	chr10	950000	4	chr08	8632347	8632550	NA	NA	NA	chr10	1030000	1031000	chr10	1030000	1031000
OsIPC04210115	chr04	20950000	5	chr04	21100000	4	chr04	20949243	20948941	chr04	20949651	20949325	chr04	20949651	20949325	chr04	20949651	20949325
OsIPC02100023	chr02	9160000	13	chr02	9100000	7	chr02	9139168	9137327	chr02	9161151	9159572	chr02	9161151	9159572	chr02	9161151	9159572
OsIPC11280139	chr11	27230000	41	chr11	27220000	9	chr11	27215548	27216727	chr11	27318126	27319284	chr11	27216879	27217558	chr11	27216879	27217558
OsIPU00010684	chr01	21930000	2	chr11	27380000	2	chr08	6665408	6665675	chr08	6832465	6832198	NA	NA	NA	NA	NA	NA
OsIPC11280363	chr11	27820000	11	chr11	27810000	6	chr11	27952054	27952734	chr11	27815722	27814797	chr11	27815722	27814797	chr11	27815722	27814797
OsIPC02110123	chr02	10790000	5	chr02	10810000	4	chr02	10873602	10873348	chr08	14105589	14105367	chr02	10873602	10873348	chr02	10873602	10873348
OsIPC07120199	chr07	12130000	2	chr01	14240000	1	chr05	25084415	25084114	chr10	14573187	14572886	chr07	11875087	11874861	chr07	11875087	11874861
OsIPC09100079	chr09	9570000	29	chr09	9600000	21	chr09	9599849	9599329	chr09	9598784	9598345	chr09	9578500	9578283	chr09	9578500	9578283
OsIPC12150121	chr12	15110000	20	chr12	14760000	2	chr12	14776426	14775770	chr12	14790463	14790041	chr12	14790463	14790041	chr12	14790463	14790041
OsIPC02230010	chr02	22010000	29	chr02	22050000	2	chr02	22033673	22034752	NA	NA	NA	chr02	22033673	22034752	chr02	22033673	22034752
OsIPC03040040	chr03	3960000	11	chr03	3880000	7	chr03	3903716	3904114	chr03	3892596	3892863	chr03	3903716	3904114	chr03	3903716	3904114
OsIPC01310068	chr01	30910000	6	chr01	30990000	6	chr04	12197893	12199661	chr04	12196456	12197687	chr01	30910000	30911000	chr01	30910000	30911000
OsIPC07210189	chr07	20930000	13	chr07	20940000	7	chr10	8704083	8707105	chr06	22623116	22620824	chr07	20938617	20939004	chr07	20938617	20939004
OsIPC10040154	chr10	3580000	8	chr10	2860000	1	chr10	3642499	3643003	chr05	10572303	10572620	chr10	3642499	3643003	chr10	3642499	3643003
OsIPC01360015	chr01	35320000	1	chr01	36350000	1	chr08	21643198	21642828	chr05	21543696	21543326	chr01	35385268	35385578	chr01	35385268	35385578
OsIPU00007635	chr08	7610000	4	chr08	6290000	3	chr12	18579747	18579959	NA	NA	NA	NA	NA	NA	NA	NA	NA
OsIPC12100003	chr12	9120000	9	chr12	8960000	7	chr11	5247271	5245966	chr12	9012024	9011578	chr12	9012024	9011578	chr12	9012024	9011578
OsIPC11050035	chr08	11000000	1	chr11	3820000	1	chr11	4226179	4226679	chr09	20627504	20627736	chr11	4226179	4226679	chr11	4226179	4226679
OsIPC11280229	chr01	30670000	1	chr11	26700000	1	chr08	17543291	17543759	chr08	16935836	16935368	chr11	27444166	27444390	chr11	27444166	27444390
OsIPC11270131	chr11	26320000	7	chr11	26330000	2	chr01	11912851	11912617	chr08	6151121	6151365	chr11	26405140	26404942	chr11	26405140	26404942
OsIPC12120125	chr12	12170000	13	chr04	5670000	8	chr05	13494186	13492857	chr12	11872607	11872220	chr12	11872607	11872220	chr12	11872607	11872220
OsIPC12090073	chr12	8240000	3	chr12	8270000	3	chr12	8262184	8261800	chr12	8261792	8261444	chr12	8261792	8261444	chr12	8261792	8261444
OsIPC12190167	chr12	18240000	7	chr12	18640000	5	chr11	15005682	15004908	chr09	6054630	6055372	chr12	18658252	18658481	chr12	18658252	18658481
OsIPC11210176	chr11	20630000	19	chr01	7570000	1	chr10	13009945	13009672	chr07	24213555	24213335	chr11	20630000	20631000	chr11	20630000	20631000
OsIPC12180131	chr12	17640000	3	chr12	17650000	2	chr12	17704115	17703395	chr12	17732167	17731447	chr12	17704115	17703395	chr12	17704115	17703395
OsIPC08060184	chr08	5950000	10	chr07	18080000	7	chr08	5945623	5947320	chr01	31908369	31908916	chr08	5945623	5947320	chr08	5945623	5947320
OsIPC01010161	chr01	780000	4	chr01	740000	1	chr11	21080959	21080479	chr02	980021	979541	chr01	799027	798809	chr01	799027	798809
OsIPC05200051	chr05	19460000	8	chr05	19440000	4	chr06	29081115	29081638	chr05	19435934	19436495	chr05	19435934	19436495	chr05	19435934	19436495
OsIPC06050061	chr06	4400000	8	chr06	4410000	2	chr06	4377705	4378220	chr04	30676231	30676432	chr06	4377705	4378220	chr06	4377705	4378220
OsIPC11250142	chr11	24560000	10	chr04	20930000	1	chr11	24611377	24612203	chr11	24599782	24600016	chr11	24599782	24600016	chr11	24599782	24600016
OsIPC03010030	chr03	650000	3	chr03	25800000	3	chr03	673197	673839	chr03	25759341	25759062	chr03	673197	673839	chr03	673197	673839
OsIPC12270089	chr12	26950000	3	chr12	26900000	2	chr12	26962324	26962073	NA	NA	NA	chr12	26962324	26962073	chr12	26962324	26962073
OsIPC12100092	NA	NA	NA	NA	NA	NA	chr12	9562896	9561643	NA	NA	NA	chr12	9562896	9561643	chr12	9562896	9561643
OsIPC11190062	chr11	18700000	15	chr11	18760000	6	chr11	18706000	18705517	chr11	18706231	18706002	chr11	18706000	18705517	chr11	18706000	18705517
OsIPC12200102	chr12	19310000	5	chr12	19350000	5	chr12	19318478	19317821	chr02	15606536	15606267	chr12	19318478	19317821	chr12	19318478	19317821
OsIPC07220109	chr07	21320000	4	chr03	30950000	2	chr11	4344546	4344183	chr03	30923204	30922990	chr07	21322158	21322387	chr07	21322158	21322387
OsIPC05040029	chr05	3550000	16	chr05	3600000	14	chr05	3550505	3550095	chr10	1517556	1517868	chr05	3550505	3550095	chr05	3550505	3550095
OsIPC07140033	chr07	13290000	10	chr07	13210000	4	chr07	13177499	13177997	chr07	13178202	13178616	chr07	13198877	13199124	chr07	13198877	13199124
OsIPC12100060	chr12	9270000	11	chr12	8980000	7	chr09	3131943	3132801	chr07	8947015	8947707	chr12	9324335	9323774	chr12	9324335	9323774
OsIPC09130106	chr09	12840000	35	chr09	12730000	6	chr09	12725821	12726833	chr09	12726958	12727479	chr09	12726958	12727479	chr09	12726958	12727479
OsIPC11220087	NA	NA	NA	NA	NA	NA	chr11	21396793	21396337	NA	NA	NA	chr11	21396793	21396337	chr11	21396793	21396337
OsIPC12230150	chr12	22420000	4	chr12	22430000	2	chr12	22433622	22433219	chr12	22433010	22432813	chr12	22433010	22432813	chr12	22433010	22432813
OsIPC04070184	chr04	6590000	9	chr01	21570000	1	chr05	17399075	17398275	chr09	2341518	2340989	chr04	6688183	6687968	chr04	6688183	6687968
OsIPC12050013	chr12	4100000	18	chr12	4110000	4	chr12	4102146	4102483	chr12	4101752	4102098	chr12	4101752	4102098	chr12	4101752	4102098
OsIPC01120051	chr01	11520000	9	chr01	11640000	7	chr01	11569202	11568680	chr08	20418125	20417708	chr01	11569202	11568680	chr01	11569202	11568680
OsIPU00009381	chr01	27110000	1	chr02	24460000	1	chr01	18358038	18358804	chr08	24743201	24742567	NA	NA	NA	NA	NA	NA
OsIPC01200036	chr01	19670000	1	chr01	34320000	1	chr11	18291865	18291147	chr06	3229507	3230238	chr01	19221325	19221840	chr01	19221325	19221840
OsIPC10030197	chr10	3000000	50	chr10	2840000	38	chr10	2994237	2995600	chr10	2996763	2997372	chr10	2997933	2998313	chr10	2997933	2998313
OsIPC12040079	chr12	3940000	2	chr12	3990000	2	chr06	6005845	6005034	chr06	6006303	6005846	chr12	3940000	3941000	chr12	3940000	3941000
OsIPU00000145	chr11	25300000	2	chr01	3610000	1	chr11	6695826	6696287	chr11	6695253	6695461	NA	NA	NA	NA	NA	NA
OsIPC01160103	chr01	15530000	3	chr01	16340000	2	chr01	18626125	18625763	chr07	19636831	19637051	chr01	15530000	15531000	chr01	15530000	15531000
OsIPC07220240	chr07	21760000	10	chr07	20420000	3	chr07	21715559	21715116	NA	NA	NA	chr07	21715559	21715116	chr07	21715559	21715116
OsIPC03290035	chr03	28850000	15	chr03	28900000	11	chr03	28876965	28876363	NA	NA	NA	chr03	28876965	28876363	chr03	28876965	28876363
OsIPU00007535	chr04	2700000	1	chr04	2850000	1	chr11	3976398	3977356	chr06	3813927	3814885	NA	NA	NA	NA	NA	NA
OsIPC01140214	chr01	13600000	4	chr01	13620000	2	chr04	6092641	6093307	chr06	12573591	12574002	chr01	13600000	13601000	chr01	13600000	13601000
OsIPU00007003	chr03	12620000	1	chr10	6440000	1	chr04	24606802	24607665	chr03	1265757	1266620	NA	NA	NA	NA	NA	NA
OsIPC11180128	chr11	17100000	5	chr11	17120000	4	chr03	20761327	20761866	chr04	16988325	16987782	chr11	17541876	17542179	chr11	17541876	17542179
OsIPC11060112	chr11	5700000	4	chr11	5190000	1	chr11	5699202	5699505	chr11	5699655	5699861	chr11	5699655	5699861	chr11	5699655	5699861
OsIPC03070031	chr01	32110000	1	chr03	6730000	1	chr11	23368972	23368354	chr11	25188674	25188031	chr03	6750420	6750175	chr03	6750420	6750175
OsIPC03180047	chr03	18370000	3	chr03	20200000	2	chr04	30709103	30709529	chr07	16938371	16938164	chr03	17572338	17572139	chr03	17572338	17572139
OsIPC08030019	chr08	2170000	8	chr08	2270000	2	chr08	2170969	2171567	chr08	2170306	2170951	chr08	2170306	2170951	chr08	2170306	2170951
OsIPU00006633	chr01	30000	2	chr02	28280000	2	chr10	10840343	10839158	chr02	14246327	14247511	NA	NA	NA	NA	NA	NA
OsIPC07280127	chr07	27990000	22	chr02	510000	2	chr07	27987415	27986831	chr07	27986448	27986120	chr07	27987415	27986831	chr07	27987415	27986831
OsIPC02270009	chr12	15530000	4	chr02	26030000	2	chr03	20737859	20736581	chr03	13202737	13204003	chr02	26060668	26059388	chr02	26060668	26059388
OsIPC07150098	chr07	15550000	5	chr07	15610000	3	chr03	21526223	21526747	chr09	8672489	8673014	chr07	14936103	14935589	chr07	14936103	14935589
OsIPU00010985	NA	NA	NA	NA	NA	NA	chr11	23199811	23199527	chr11	23200695	23200379	NA	NA	NA	NA	NA	NA
OsIPC10060032	chr10	5250000	3	chr10	5200000	2	chr10	5219556	5219864	chr12	22389532	22389736	chr10	5219556	5219864	chr10	5219556	5219864
OsIPC07110085	chr07	10670000	2	chr07	10780000	2	chr07	10722681	10722167	chr07	10777308	10777645	chr07	10664914	10664678	chr07	10664914	10664678
OsIPC03180027	chr03	17270000	18	chr03	17300000	9	chr03	17259095	17258055	chr03	17257241	17256903	chr03	17259095	17258055	chr03	17259095	17258055
OsIPC11280165	chr11	27330000	6	chr11	27340000	4	chr11	27323618	27323887	chr05	23525403	23525816	chr11	27323618	27323887	chr11	27323618	27323887
OsIPC01240110	chr03	15610000	59	chr01	23650000	23	chr03	15632546	15633383	chr04	26248301	26247596	chr01	23646326	23646011	chr01	23646326	23646011
OsIPC07040019	chr07	3110000	2	chr01	31470000	1	chr07	3178488	3178867	chr07	3179202	3179491	chr07	3178488	3178867	chr07	3178488	3178867
OsIPC12210080	chr12	20840000	95	chr12	20800000	17	chr12	20838616	20837879	chr12	20839254	20838615	chr12	20839971	20839594	chr12	20839971	20839594
OsIPC12230203	chr12	22760000	4	chr12	22560000	1	chr02	12364336	12364809	chr05	28053412	28053619	chr12	22760000	22761000	chr12	22760000	22761000
OsIPC05200056	chr05	19640000	17	chr05	19560000	8	chr05	19562294	19563218	chr05	19564804	19565134	chr05	19565284	19565506	chr05	19565284	19565506
OsIPU00001513	chr03	11110000	2	chr01	10660000	1	chr05	27117407	27118066	chr05	27062073	27062566	NA	NA	NA	NA	NA	NA
OsIPC04320195	chr04	31960000	12	chr04	31970000	2	chr04	31985702	31986176	chr02	898544	898288	chr04	31985702	31986176	chr04	31985702	31986176
OsIPC04050104	chr04	4410000	11	chr04	4420000	4	chr04	4414957	4414318	chr05	10869638	10869903	chr04	4414957	4414318	chr04	4414957	4414318
OsIPC04020286	chr03	870000	1	chr04	1680000	1	chr04	15448857	15448225	chr07	6826071	6826698	chr04	1881764	1881530	chr04	1881764	1881530
OsIPC10160021	chr10	14990000	24	chr10	15150000	19	chr10	15114547	15113586	chr10	15115642	15114970	chr10	15114547	15113586	chr10	15114547	15113586
OsIPU00006613	chr01	12370000	1	chr02	2760000	1	chr10	1673899	1674472	chr06	2085801	2086001	NA	NA	NA	NA	NA	NA
OsIPC01240106	chr01	23640000	9	chr01	23650000	7	chr01	23638691	23641204	chr01	33118224	33118835	chr01	23638691	23641204	chr01	23638691	23641204
OsIPC10170065	chr10	16390000	6	chr10	16070000	5	chr02	9420606	9419879	chr03	1044777	1044047	chr10	16417516	16417757	chr10	16417516	16417757
OsIPC11280129	chr11	27210000	10	chr11	27220000	1	chr11	27208725	27209369	NA	NA	NA	chr11	27208725	27209369	chr11	27208725	27209369
OsIPC08160026	chr08	15200000	12	chr08	15110000	7	chr06	17371185	17370641	chr03	22467104	22467546	chr08	15195054	15195587	chr08	15195054	15195587
OsIPC07170116	chr07	16790000	3	chr07	16750000	2	chr10	1938317	1938770	chr10	1938773	1939175	chr07	16790000	16791000	chr07	16790000	16791000
OsIPC05070105	chr05	6940000	16	chr05	6980000	13	chr11	17385715	17384869	chr11	17384898	17384320	chr05	6942704	6942443	chr05	6942704	6942443
OsIPC01190027	chr08	27990000	2	chr01	18360000	1	chr07	6577658	6577287	chr10	7031591	7031157	chr01	18340234	18339856	chr01	18340234	18339856
OsIPU00007638	chr01	13140000	3	chr12	16580000	3	chr12	7244612	7245334	chr10	610825	610162	NA	NA	NA	NA	NA	NA
OsIPC01300064	chr10	2350000	2	chr01	29710000	1	chr01	6380483	6380078	chr03	6374154	6373740	chr01	29636372	29636139	chr01	29636372	29636139
OsIPC07040047	chr07	3790000	7	chr07	3220000	2	chr12	751751	752128	chr08	406887	406610	chr07	3880437	3880648	chr07	3880437	3880648
OsIPC07130038	chr04	710000	2	chr07	12440000	2	chr04	774113	774967	chr11	12691735	12690889	chr07	12468574	12468981	chr07	12468574	12468981
OsIPC04080125	chr02	24380000	4	chr04	7940000	3	chr03	19105233	19104306	chr06	14206128	14205198	chr04	7838894	7838645	chr04	7838894	7838645
OsIPC11230036	chr11	22130000	21	chr11	22110000	9	chr11	22133745	22133115	chr11	22134531	22134000	chr11	22133745	22133115	chr11	22133745	22133115
OsIPC03040017	chr03	3460000	3	chr09	3870000	3	chr03	3495660	3496240	chr03	3495274	3495557	chr03	3495274	3495557	chr03	3495274	3495557
OsIPC01410048	chr01	40570000	2	chr01	40500000	1	chr01	40560511	40560070	chr11	9418278	9418528	chr01	40560511	40560070	chr01	40560511	40560070
OsIPU00001919	NA	NA	NA	NA	NA	NA	chr07	27508196	27508509	chr03	17685017	17685221	NA	NA	NA	NA	NA	NA
OsIPC07220105	chr07	21310000	3	NA	NA	NA	chr04	18444089	18443783	chr04	6872537	6872834	chr07	21310000	21311000	chr07	21310000	21311000
OsIPC07220098	chr07	21240000	42	chr07	21290000	12	chr07	21288992	21287649	chr07	21287635	21286641	chr07	21287635	21286641	chr07	21287635	21286641
OsIPC03080017	chr02	7300000	1	chr03	7400000	1	chr03	7401707	7402140	chr05	6399511	6399890	chr03	7401707	7402140	chr03	7401707	7402140
OsIPU00001456	NA	NA	NA	NA	NA	NA	chr12	20056962	20056756	chr12	20065375	20065173	NA	NA	NA	NA	NA	NA
OsIPC08050079	chr08	4420000	10	chr08	4330000	5	chr08	4381883	4381129	chr08	4378581	4378260	chr08	4381883	4381129	chr08	4381883	4381129
OsIPC04060174	chr04	5860000	14	chr04	5790000	13	chr04	5785679	5786297	chr04	5784152	5784688	chr04	5785679	5786297	chr04	5785679	5786297
OsIPC07220055	chr07	21170000	14	chr07	21090000	12	chr07	21159918	21160576	chr07	21159158	21159573	chr07	21164683	21164917	chr07	21164683	21164917
OsIPC08090151	chr08	8800000	24	chr08	8730000	2	chr08	8793905	8794776	NA	NA	NA	chr08	8793905	8794776	chr08	8793905	8794776
OsIPC12050065	chr12	4580000	10	chr12	4620000	2	chr12	4500422	4499760	NA	NA	NA	chr12	4500422	4499760	chr12	4500422	4499760
OsIPC09170042	chr09	16880000	3	chr06	1310000	1	chr09	16866854	16866512	chr09	16869342	16868992	chr09	16869342	16868992	chr09	16869342	16868992
OsIPC01030213	chr01	2880000	60	chr01	2870000	6	chr01	2878436	2880024	chr01	2877806	2878436	chr01	2878436	2880024	chr01	2878436	2880024
OsIPC01150072	chr01	14300000	12	chr01	14160000	8	chr01	14192255	14191207	chr01	14190979	14190702	chr01	14192255	14191207	chr01	14192255	14191207
OsIPC12270038	chr12	26630000	24	chr12	26590000	7	chr12	26592952	26593534	chr12	26593584	26593949	chr12	26593584	26593949	chr12	26593584	26593949
OsIPC11210249	chr11	20750000	30	chr11	20770000	7	chr11	20783557	20784304	chr02	22850127	22849852	chr11	20783361	20783560	chr11	20783361	20783560
OsIPC09210017	chr09	20190000	8	chr04	5830000	1	chr09	20190631	20190200	chr06	13355571	13355793	chr09	20189847	20189617	chr09	20189847	20189617
OsIPC09050003	chr09	3870000	4	chr09	3790000	3	chr12	12367521	12368920	chr02	14701840	14700440	chr09	4008886	4007557	chr09	4008886	4007557
OsIPU00001507	chr11	26410000	3	chr06	520000	2	chr10	11478845	11478631	NA	NA	NA	NA	NA	NA	NA	NA	NA
OsIPU00004300	chr01	21940000	1	chr06	950000	1	chr10	7117773	7116959	chr04	2373675	2373205	NA	NA	NA	NA	NA	NA
OsIPC06240010	chr06	23020000	7	chr06	23000000	6	chr07	19516463	19516034	chr01	20307142	20307538	chr06	23020000	23021000	chr06	23020000	23021000
OsIPC08050030	chr08	4100000	30	chr08	4200000	4	chr08	4096402	4095712	chr08	4095684	4095354	chr08	4096402	4095712	chr08	4096402	4095712
OsIPC10200086	chr10	19800000	6	chr10	19710000	4	chr10	6595657	6595953	chr10	14002442	14002238	chr10	19923818	19924056	chr10	19923818	19924056
OsIPC11120026	chr11	11380000	2	chr11	11770000	2	chr04	12297913	12298249	chr08	10988022	10988358	chr11	11285884	11286202	chr11	11285884	11286202
OsIPC06140050	chr06	13510000	8	chr06	13470000	6	chr02	17453356	17452954	chr06	13531885	13532290	chr06	13531885	13532290	chr06	13531885	13532290
OsIPC05040009	chr05	3320000	6	chr05	3250000	4	chr05	3267009	3266314	chr05	3267477	3267009	chr05	3267477	3267009	chr05	3267477	3267009
OsIPC07110099	chr07	10760000	3	chr07	11490000	1	chr07	12655968	12656339	chr05	3542830	3543037	chr07	10760000	10761000	chr07	10760000	10761000
OsIPC06040058	chr06	3510000	4	chr01	38220000	1	chr06	3514775	3514335	chr06	3515281	3514747	chr06	3514775	3514335	chr06	3514775	3514335
OsIPC07080120	chr07	7980000	3	chr04	1110000	1	chr05	4465721	4465245	chr11	7112208	7111873	chr07	7980000	7981000	chr07	7980000	7981000
OsIPC04230023	chr04	22620000	16	chr04	22630000	1	chr04	22633579	22633165	chr04	22633017	22632544	chr04	22633017	22632544	chr04	22633017	22632544
OsIPU00011140	chr09	5190000	3	chr09	3980000	2	chr06	11991752	11991308	chr08	21969487	21968924	NA	NA	NA	NA	NA	NA
OsIPC10120085	chr10	11590000	10	chr10	11580000	2	chr07	14729589	14730010	NA	NA	NA	chr10	11590000	11591000	chr10	11590000	11591000
OsIPC01300031	chr01	29530000	3	chr01	29790000	3	chr07	7940327	7941087	chr06	6748332	6748060	chr01	29530000	29531000	chr01	29530000	29531000
OsIPC08170041	chr02	16770000	1	chr08	16050000	1	chr12	10495159	10496549	chr11	16980086	16981399	chr08	16112652	16113094	chr08	16112652	16113094
OsIPC12110104	chr12	10650000	5	chr12	10690000	5	chr12	10725464	10726062	chr09	7390177	7389788	chr12	10725464	10726062	chr12	10725464	10726062
OsIPC01210060	chr01	20280000	8	chr01	20330000	6	chr01	20250472	20250948	chr01	42797539	42797322	chr01	20250472	20250948	chr01	20250472	20250948
OsIPC11240091	chr11	23290000	7	chr02	23500000	1	chr01	26439360	26438732	chr02	22741399	22741649	chr11	23290000	23291000	chr11	23290000	23291000
OsIPC11200096	chr11	19310000	11	chr11	19320000	4	chr12	17756597	17756238	chr11	19306584	19306329	chr11	19306584	19306329	chr11	19306584	19306329
OsIPU00006344	NA	NA	NA	NA	NA	NA	chr04	6064772	6065127	chr11	1865364	1865719	NA	NA	NA	NA	NA	NA
OsIPC10030171	chr10	2880000	4	chr10	2910000	4	chr10	2912548	2912877	chr10	2913364	2913583	chr10	2912548	2912877	chr10	2912548	2912877
OsIPC01140142	chr01	13840000	8	chr01	13890000	3	chr01	36902065	36901118	chr02	24595406	24594399	chr01	13496755	13495748	chr01	13496755	13495748
OsIPU00002999	chr11	12900000	2	chr03	10280000	1	chr01	16791441	16790603	chr01	16754769	16755615	NA	NA	NA	NA	NA	NA
OsIPC02100019	chr02	9100000	7	chr02	8980000	4	chr02	9115202	9115830	chr03	27622742	27622444	chr02	9115202	9115830	chr02	9115202	9115830
OsIPU00008761	chr01	600000	1	chr03	32020000	1	chr11	12336474	12337117	chr07	10885232	10884586	NA	NA	NA	NA	NA	NA
OsIPC11270031	chr11	26050000	17	chr11	26040000	6	chr11	26069495	26069185	NA	NA	NA	chr11	26069495	26069185	chr11	26069495	26069185
OsIPC08040055	chr08	3580000	6	chr08	3570000	3	chr08	3579343	3579747	chr03	26850364	26851194	chr08	3579343	3579747	chr08	3579343	3579747
OsIPC10020028	chr10	1030000	3	chr10	1090000	2	chr10	1049472	1049226	chr10	1055791	1055302	chr10	1049472	1049226	chr10	1049472	1049226
OsIPC11280221	chr11	27930000	8	chr11	27660000	6	chr12	12250666	12249633	chr01	25656071	25656597	chr11	27395193	27394712	chr11	27395193	27394712
OsIPC01140132	chr01	13290000	1	chr03	22850000	1	chr01	25557836	25558496	chr08	11913518	11912858	chr01	13478130	13477855	chr01	13478130	13477855
OsIPC01300088	chr01	29980000	5	chr01	27830000	1	chr01	27838598	27839026	chr01	27838163	27838589	chr01	29980000	29981000	chr01	29980000	29981000
OsIPC11220155	chr11	21710000	19	chr11	21700000	9	chr10	22469922	22469055	chr11	21690923	21691391	chr11	21692822	21693194	chr11	21692822	21693194
OsIPC03360067	chr03	35690000	13	chr03	35710000	11	chr03	35708321	35707162	chr03	35724639	35723494	chr03	35690536	35689837	chr03	35690536	35689837
OsIPC11280084	chr11	27120000	3	chr11	25250000	1	chr08	12375606	12375338	chr10	7855791	7856104	chr11	27120000	27121000	chr11	27120000	27121000
OsIPC10060089	chr10	5590000	12	chr10	5430000	4	chr10	5517862	5518504	chr12	5338480	5337918	chr10	5517862	5518504	chr10	5517862	5518504
OsIPC11220209	chr11	21910000	7	chr01	12990000	1	chr11	21913264	21912832	chr11	21912436	21912057	chr11	21912067	21911823	chr11	21912067	21911823
OsIPU00011264	NA	NA	NA	NA	NA	NA	chr04	22657808	22658328	chr08	14930701	14930184	NA	NA	NA	NA	NA	NA
OsIPC04320028	chr04	31160000	27	chr04	31150000	5	chr04	31147075	31146230	chr07	937734	937478	chr04	31147075	31146230	chr04	31147075	31146230
OsIPC06240013	chr06	23030000	37	chr06	23000000	5	chr06	23026046	23025551	chr06	23025487	23025021	chr06	23026344	23026042	chr06	23026344	23026042
OsIPC09120032	chr09	11080000	13	chr09	11050000	12	chr10	9128002	9129212	chr05	9750128	9748987	chr09	11082103	11081667	chr09	11082103	11081667
OsIPC01080064	chr01	7980000	1	chr01	20680000	1	chr02	27431112	27430243	chr10	11672513	11671823	chr01	7732566	7732765	chr01	7732566	7732765
OsIPC06260013	chr06	25210000	12	chr06	25230000	8	chr06	25192527	25192141	chr06	25197373	25197097	chr06	25197373	25197097	chr06	25197373	25197097
OsIPC04160101	chr04	15850000	1	chr04	16030000	1	chr04	15890508	15889736	chr04	15983928	15983156	chr04	15890508	15889736	chr04	15890508	15889736
OsIPC11100096	chr11	9330000	5	chr11	9280000	4	chr10	119504	118882	chr06	9414054	9413419	chr11	9330000	9331000	chr11	9330000	9331000
OsIPC09120174	chr09	11380000	6	chr09	11390000	2	chr01	12265093	12264701	chr01	15914999	15914758	chr09	11380000	11381000	chr09	11380000	11381000
OsIPC11290052	chr11	28260000	20	chr11	28250000	4	chr11	28257916	28257709	NA	NA	NA	chr11	28257916	28257709	chr11	28257916	28257709
OsIPC11200177	chr11	19500000	13	chr11	19520000	13	chr11	19519160	19518446	chr01	24915228	24914744	chr11	19519160	19518446	chr11	19519160	19518446
OsIPC07010051	chr01	12170000	1	chr07	1680000	1	chr03	24320137	24319369	chr11	1066365	1065460	chr07	729960	730269	chr07	729960	730269
OsIPC05170045	chr05	16160000	1	chr09	5910000	1	chr09	8668700	8669002	chr02	6467184	6466882	chr05	16738794	16738523	chr05	16738794	16738523
OsIPC04090026	chr08	16460000	3	chr04	8060000	2	chr07	16789347	16787414	chr04	8883497	8881562	chr04	8103204	8103932	chr04	8103204	8103932
OsIPC11160050	chr06	13080000	2	chr11	15580000	2	chr03	19033888	19034677	chr08	8049086	8049875	chr11	15557622	15557393	chr11	15557622	15557393
OsIPC12160261	chr12	15440000	24	chr12	15880000	15	chr11	21160573	21160976	chr09	474065	474572	chr12	15874535	15874748	chr12	15874535	15874748
OsIPC06130112	chr06	13100000	7	chr02	6380000	5	chr06	19307839	19307321	chr12	20051227	20050981	chr06	12981959	12981732	chr06	12981959	12981732
OsIPC10050125	chr10	4330000	3	chr10	4340000	3	chr10	4344714	4345132	chr06	16938213	16938432	chr10	4344714	4345132	chr10	4344714	4345132
OsIPC04190134	chr04	18780000	10	chr02	20920000	1	chr04	18787547	18787127	chr04	18793874	18793546	chr04	18787547	18787127	chr04	18787547	18787127
OsIPC11230232	chr11	22810000	3	chr04	6870000	1	NA	NA	NA	NA	NA	NA	chr11	22810000	3	chr11	22810000	22811000
OsIPC11140049	chr11	14150000	25	chr11	14140000	2	chr11	13806331	13805809	chr11	13812694	13812305	chr11	13812694	13812305	chr11	13812694	13812305
OsIPC12060172	chr12	5830000	9	chr12	6540000	8	chr02	20098117	20099089	chr11	26108966	26108200	chr12	5866952	5867208	chr12	5866952	5867208
OsIPC09050027	chr09	4050000	3	chr09	4180000	3	chr09	4210731	4211152	chr07	19715938	19716348	chr09	4210452	4210713	chr09	4210452	4210713
OsIPU00000446	chr03	33030000	4	chr11	20610000	4	chr02	8691155	8690709	chr01	27433286	27432840	NA	NA	NA	NA	NA	NA
OsIPU00001606	NA	NA	NA	NA	NA	NA	chr12	6153046	6153264	chr08	19167151	19166942	NA	NA	NA	NA	NA	NA
OsIPC06150032	chr06	14390000	5	chr06	16260000	4	chr10	7292787	7292016	chr11	12691813	12692516	chr06	14265025	14265243	chr06	14265025	14265243
OsIPC01160226	chr01	16040000	22	chr01	17760000	5	chr01	15989898	15989037	chr01	15981119	15980666	chr01	15989898	15989037	chr01	15989898	15989037
OsIPC01020011	chr01	1070000	14	chr01	1060000	2	chr01	1057734	1058445	chr01	1058830	1059060	chr01	1058830	1059060	chr01	1058830	1059060
OsIPC01030128	chr01	2400000	4	chr01	2530000	1	chr10	6991801	6992344	chr08	21350732	21351268	chr01	2533076	2532844	chr01	2533076	2532844
OsIPU00002325	NA	NA	NA	NA	NA	NA	NA	NA	NA	NA	NA	NA	NA	NA	NA	NA	NA	NA
OsIPC08170280	chr08	16940000	4	chr08	16880000	2	chr08	16957573	16957346	chr10	11357204	11356981	chr08	16957573	16957346	chr08	16957573	16957346
OsIPC11100134	chr04	590000	13	chr11	9400000	5	chr04	572871	572410	chr11	9394458	9394697	chr11	9394458	9394697	chr11	9394458	9394697
OsIPU00001580	chr08	9440000	2	chr09	3380000	2	chr04	7371688	7371291	chr08	7167840	7168244	NA	NA	NA	NA	NA	NA
OsIPC02260090	chr02	25310000	4	chr02	25370000	2	chr06	20405448	20405692	chr02	26520870	26521116	chr02	25470091	25469846	chr02	25470091	25469846
OsIPC11260276	chr11	25790000	7	chr11	25750000	2	chr11	25797548	25797220	NA	NA	NA	chr11	25797548	25797220	chr11	25797548	25797220
OsIPC06050121	chr06	4970000	4	chr06	4920000	2	chr06	4983336	4982926	NA	NA	NA	chr06	4983336	4982926	chr06	4983336	4982926
OsIPC07170045	chr07	16450000	4	chr07	16850000	3	chr09	9166157	9166632	chr01	21514152	21513623	chr07	16409539	16409323	chr07	16409539	16409323
OsIPC04150045	chr04	14220000	2	chr04	14530000	2	chr04	15052298	15052801	chr04	14281714	14281967	chr04	14281714	14281967	chr04	14281714	14281967
OsIPC04210099	chr04	20900000	34	chr04	20850000	7	chr04	20903256	20902392	chr04	20902401	20901583	chr04	20902401	20901583	chr04	20902401	20901583
OsIPC11170084	chr11	16380000	4	chr11	16270000	3	chr11	16397977	16397005	chr11	16399048	16398598	chr11	16396191	16395971	chr11	16396191	16395971
OsIPC01220090	chr01	21630000	9	chr01	21340000	7	chr01	21622647	21622394	chr01	21622918	21622704	chr01	21622918	21622704	chr01	21622918	21622704
OsIPC04160088	chr04	15850000	10	chr04	16030000	5	chr04	15847606	15848394	chr07	28064366	28063895	chr04	15847606	15848394	chr04	15847606	15848394
OsIPC12070122	chr12	6960000	3	chr12	6810000	1	chr05	26129194	26128987	NA	NA	NA	chr12	6960000	6961000	chr12	6960000	6961000
OsIPC01050016	chr01	3780000	2	chr01	3820000	2	chr05	4819591	4819820	chr05	16633672	16633445	chr01	4352166	4351941	chr01	4352166	4351941
OsIPU00000916	NA	NA	NA	NA	NA	NA	NA	NA	NA	NA	NA	NA	NA	NA	NA	NA	NA	NA
OsIPC08050005	chr08	3970000	6	chr08	4060000	6	chr08	4020800	4020384	NA	NA	NA	chr08	4020800	4020384	chr08	4020800	4020384
OsIPC02350093	chr12	9610000	5	chr02	34750000	2	chr02	34748845	34748535	chr05	71805	72048	chr02	34749269	34749049	chr02	34749269	34749049
OsIPC04130032	chr04	12360000	8	chr04	12230000	3	chr04	12338039	12337678	chr04	12358858	12358501	chr04	12358858	12358501	chr04	12358858	12358501
OsIPC02070055	chr02	6230000	8	chr02	6270000	6	chr02	6253356	6253998	NA	NA	NA	chr02	6253356	6253998	chr02	6253356	6253998
OsIPC11040097	chr11	4160000	3	chr02	29010000	1	chr03	30902703	30903024	chr04	14864989	14865243	chr11	3921205	3920999	chr11	3921205	3920999
OsIPC01090041	chr01	8500000	38	chr01	8580000	23	chr01	8542052	8543164	chr01	8540553	8541120	chr01	8540553	8541120	chr01	8540553	8541120
OsIPC10010014	chr10	280000	4	chr10	40000	2	chr10	166919	167361	NA	NA	NA	chr10	166919	167361	chr10	166919	167361
OsIPC11050028	chr11	4160000	2	chr01	18120000	1	chr10	16336510	16336200	chr12	25461518	25461191	chr11	4204294	4204515	chr11	4204294	4204515
OsIPC04180186	chr04	17650000	7	chr04	17560000	6	chr04	17666419	17665854	chr07	17952001	17952260	chr04	17666419	17665854	chr04	17666419	17665854
OsIPC12280048	chr12	27410000	8	chr12	27240000	7	chr04	20907631	20907197	chr08	7728833	7728408	chr12	27410000	27411000	chr12	27410000	27411000
OsIPU00009408	NA	NA	NA	NA	NA	NA	chr12	24130503	24130204	chr10	7124024	7124323	NA	NA	NA	NA	NA	NA
OsIPC04190035	chr04	18230000	7	chr04	18320000	4	chr02	29523012	29523480	chr09	16312203	16312688	chr04	18230000	18231000	chr04	18230000	18231000
OsIPC01140108	chr01	13570000	2	chr01	13850000	1	chr01	16071983	16072437	chr01	11923112	11923565	chr01	13416472	13416222	chr01	13416472	13416222
OsIPC10100098	chr10	9330000	10	chr10	9300000	4	chr04	3775100	3773946	chr04	1468393	1469272	chr10	9573996	9573744	chr10	9573996	9573744
OsIPU00002715	chr09	10410000	3	chr12	17990000	3	chr09	3216099	3216301	chr04	10979686	10979483	NA	NA	NA	NA	NA	NA
OsIPC10010142	chr10	850000	34	chr10	780000	9	chr10	808240	809131	chr10	807832	808220	chr10	809378	809645	chr10	809378	809645
OsIPC07090017	chr12	8860000	2	chr07	8510000	1	chr02	15719398	15718856	chr01	870989	871248	chr07	8192224	8191980	chr07	8192224	8191980
OsIPC11250224	chr11	24920000	3	chr12	7150000	2	chr12	2553017	2552289	chr12	9942165	9942897	chr11	24952460	24953102	chr11	24952460	24953102
OsIPC10110051	chr10	10420000	2	chr01	23100000	1	chr02	21888505	21887553	chr02	22101907	22102859	chr10	10520627	10520382	chr10	10520627	10520382
OsIPU00008788	NA	NA	NA	NA	NA	NA	chr09	10399215	10399546	chr11	580982	580639	NA	NA	NA	NA	NA	NA
OsIPC07220191	chr07	21470000	16	chr07	21460000	7	chr07	21465691	21464943	NA	NA	NA	chr07	21465691	21464943	chr07	21465691	21464943
OsIPU00011444	chr07	9570000	1	chr07	11190000	1	chr07	11485808	11485117	chr07	11486080	11485801	NA	NA	NA	NA	NA	NA
OsIPC08220019	chr08	21580000	13	chr08	21540000	2	chr08	21543715	21544207	chr03	30358930	30358653	chr08	21543715	21544207	chr08	21543715	21544207
OsIPC08100011	chr08	8990000	13	chr08	8970000	6	chr08	9016005	9015238	chr08	26309572	26309223	chr08	9008506	9008747	chr08	9008506	9008747
OsIPC12190083	chr12	18440000	13	chr12	18420000	7	chr12	18482121	18481491	NA	NA	NA	chr12	18482121	18481491	chr12	18482121	18481491
OsIPC04150025	chr04	14220000	5	chr04	9070000	2	chr06	25668659	25668328	chr04	14269424	14269063	chr04	14196239	14196565	chr04	14196239	14196565
OsIPC09110080	chr09	10380000	3	chr09	10480000	3	chr09	10479565	10479985	NA	NA	NA	chr09	10479565	10479985	chr09	10479565	10479985
OsIPU00007677	chr02	12780000	1	chr02	14200000	1	chr12	27094955	27094532	chr12	7397676	7397311	NA	NA	NA	NA	NA	NA
OsIPC05070093	chr05	6950000	16	chr05	6850000	8	chr05	6908187	6908889	NA	NA	NA	chr05	6908187	6908889	chr05	6908187	6908889
OsIPC06230093	chr05	1360000	1	chr06	22830000	1	chr01	22564655	22564173	chr05	21952358	21951874	chr06	22608663	22608875	chr06	22608663	22608875
OsIPC02300005	chr02	28880000	7	chr02	29010000	5	chr02	29013369	29012925	NA	NA	NA	chr02	29013369	29012925	chr02	29013369	29012925
OsIPC11180002	chr11	17100000	13	chr11	17010000	9	chr11	17014608	17015035	chr11	17014278	17014622	chr11	17014608	17015035	chr11	17014608	17015035
OsIPC05120001	chr05	11000000	3	chr02	13490000	1	chr12	11968676	11970789	chr12	11986476	11984494	chr05	11000000	11001000	chr05	11000000	11001000
OsIPC07020109	chr07	1740000	6	chr07	1670000	3	chr12	13523577	13524249	chr01	23826613	23826039	chr07	1718751	1718967	chr07	1718751	1718967
OsIPC10070013	chr10	6050000	9	chr10	6090000	9	chr10	6044321	6044617	chr04	11076656	11077048	chr10	6044321	6044617	chr10	6044321	6044617
OsIPC11200095	chr11	19310000	10	chr11	19320000	3	chr11	19306058	19305607	chr11	19305590	19305299	chr11	19306058	19305607	chr11	19306058	19305607
OsIPC11280118	chr11	27200000	56	chr11	27190000	17	chr11	27198076	27197478	chr11	27197261	27196728	chr11	27198421	27198114	chr11	27198421	27198114
OsIPU00011456	NA	NA	NA	NA	NA	NA	chr03	19945443	19945112	chr03	20143650	20143978	NA	NA	NA	NA	NA	NA
OsIPC11210061	chr01	3160000	2	chr11	20420000	2	chr06	30095800	30095461	chr09	19721140	19721487	chr11	20349810	20350155	chr11	20349810	20350155
OsIPC07270019	chr06	16540000	1	chr07	26760000	1	chr09	18830514	18831493	chr03	2024246	2023252	chr07	26048334	26049351	chr07	26048334	26049351
OsIPC12180063	chr12	17350000	27	chr12	16540000	1	chr12	17383657	17384172	chr12	17384934	17385226	chr12	17383308	17383553	chr12	17383308	17383553
OsIPU00007258	NA	NA	NA	NA	NA	NA	chr03	26466026	26465466	chr10	11084694	11085254	NA	NA	NA	NA	NA	NA
OsIPC06160055	chr03	34560000	1	chr06	15630000	1	chr04	2192709	2193240	chr10	6472861	6473414	chr06	15607771	15608113	chr06	15607771	15608113
OsIPC09120158	chr09	11360000	59	chr09	11420000	59	chr09	11359221	11362207	chr11	2238641	2238072	chr09	11359221	11362207	chr09	11359221	11362207
OsIPC11070165	chr11	6920000	31	chr11	6960000	6	chr11	6918525	6918900	chr11	6959806	6960006	chr11	6918525	6918900	chr11	6918525	6918900
OsIPU00011459	NA	NA	NA	NA	NA	NA	NA	NA	NA	NA	NA	NA	NA	NA	NA	NA	NA	NA
OsIPC01010070	chr01	460000	25	chr01	300000	17	chr01	453543	452740	chr01	454231	453690	chr01	454231	453690	chr01	454231	453690
OsIPC05070014	chr05	6050000	1	chr11	12530000	1	chr02	2536405	2536800	chr04	10865674	10866070	chr05	6056347	6056650	chr05	6056347	6056650
OsIPC07220051	chr07	21160000	15	chr08	24830000	3	chr08	27137428	27136869	chr02	32966832	32967400	chr07	21160000	21161000	chr07	21160000	21161000
OsIPC03040043	chr03	3960000	2	chr04	11320000	1	chr03	3911633	3911224	chr02	23633765	23633566	chr03	3911633	3911224	chr03	3911633	3911224
OsIPC01220087	chr01	22100000	1	chr01	22900000	1	chr08	8563833	8562954	chr12	11811025	11810143	chr01	21590195	21589411	chr01	21590195	21589411
OsIPC04110043	chr04	10390000	1	chr04	14290000	1	chr01	36308430	36309177	chr04	15034180	15033460	chr04	10967073	10966797	chr04	10967073	10966797
OsIPC09100157	chr09	9870000	12	chr09	9850000	4	chr09	9874387	9873759	chr09	9875005	9874543	chr09	9874387	9873759	chr09	9874387	9873759
OsIPC09110092	chr09	10500000	6	chr09	10510000	5	chr02	4235221	4234809	chr03	14466411	14465999	chr09	10500000	10501000	chr09	10500000	10501000
OsIPU00003336	chr02	5330000	1	chr03	7020000	1	chr04	10856641	10856041	chr01	19729088	19728595	NA	NA	NA	NA	NA	NA
OsIPC02350052	chr02	34480000	5	chr02	34560000	4	chr02	34507018	34507348	chr02	19541362	19541694	chr02	34507018	34507348	chr02	34507018	34507348
OsIPC10160050	NA	NA	NA	NA	NA	NA	chr10	15381111	15381322	NA	NA	NA	chr10	15381111	15381322	chr10	15381111	15381322
OsIPC09120197	chr09	11450000	4	chr09	11360000	3	NA	NA	NA	NA	NA	NA	chr09	11450000	7	chr09	11450000	11451000
OsIPC11290031	chr11	28200000	18	chr11	27650000	13	chr11	28199795	28200396	chr11	28204592	28205116	chr11	28199795	28200396	chr11	28199795	28200396
OsIPC12160092	chr12	15770000	6	chr12	15530000	4	chr05	17224844	17225326	chr01	35241757	35242249	chr12	15323645	15323851	chr12	15323645	15323851
OsIPC03360003	chr03	35140000	3	chr01	23280000	1	chr12	5516211	5515336	chr09	9292953	9293855	chr03	35140000	35141000	chr03	35140000	35141000
OsIPU00011469	NA	NA	NA	NA	NA	NA	chr02	31101310	31101665	chr06	20819285	20819064	NA	NA	NA	NA	NA	NA
OsIPC04080101	chr04	7360000	3	chr04	7170000	2	chr09	2456549	2454013	chr11	14734189	14736697	chr04	7724410	7724003	chr04	7724410	7724003
OsIPC01240154	chr01	23790000	67	chr01	23830000	8	chr01	23788686	23787569	chr01	23787385	23787021	chr01	23788686	23787569	chr01	23788686	23787569
OsIPC05090045	chr05	8660000	3	chr05	8300000	1	chr05	8674031	8674572	chr05	8673788	8674030	chr05	8673788	8674030	chr05	8673788	8674030
OsIPC03150095	chr03	14170000	1	chr03	14440000	1	chr07	11335060	11334517	chr11	12401058	12400604	chr03	14586405	14586136	chr03	14586405	14586136
OsIPC02050002	chr01	25940000	1	chr02	4020000	1	chr02	4020541	4020781	chr07	15044742	15044517	chr02	4020541	4020781	chr02	4020541	4020781
OsIPC11010053	chr11	790000	7	chr11	800000	6	chr09	19722027	19721494	chr09	19725133	19724592	chr11	790978	791227	chr11	790978	791227
OsIPU00011475	NA	NA	NA	NA	NA	NA	chr09	11138193	11137465	chr09	11071265	11071036	NA	NA	NA	NA	NA	NA
OsIPU00003497	NA	NA	NA	NA	NA	NA	chr02	22818842	22818515	chr02	22818457	22818126	NA	NA	NA	NA	NA	NA
OsIPC01040144	chr01	3860000	34	chr01	3580000	4	chr01	3875667	3876526	chr01	3876844	3877570	chr01	3875667	3876526	chr01	3875667	3876526
OsIPC01130084	chr01	12580000	2	chr01	14820000	2	NA	NA	NA	NA	NA	NA	chr01	12580000	4	chr01	12580000	12581000
OsIPU00007359	chr07	15380000	1	chr09	6390000	1	chr04	16261602	16261340	chr11	12820778	12820581	NA	NA	NA	NA	NA	NA
OsIPC11280101	NA	NA	NA	NA	NA	NA	chr11	27139568	27139805	NA	NA	NA	chr11	27139568	27139805	chr11	27139568	27139805
OsIPC05190044	chr05	18460000	10	chr05	18470000	2	chr05	18456518	18457024	NA	NA	NA	chr05	18456518	18457024	chr05	18456518	18457024
OsIPU00007119	NA	NA	NA	NA	NA	NA	chr03	33696567	33695248	chr11	16942753	16944114	NA	NA	NA	NA	NA	NA
OsIPC07070093	chr07	6830000	5	chr07	6840000	2	chr07	6838625	6838038	NA	NA	NA	chr07	6838625	6838038	chr07	6838625	6838038
OsIPC05030008	chr05	2010000	6	chr05	1920000	3	chr05	2018641	2018869	chr11	218855	218656	chr05	2017358	2017557	chr05	2017358	2017557
OsIPC11100199	chr11	10050000	14	chr11	9850000	10	chr11	9846061	9846651	chr11	9845202	9845625	chr11	9846653	9846973	chr11	9846653	9846973
OsIPU00011482	NA	NA	NA	NA	NA	NA	chr04	31139856	31139579	chr04	31109629	31109332	NA	NA	NA	NA	NA	NA
OsIPU00011484	NA	NA	NA	NA	NA	NA	chr02	24347167	24347483	chr02	24347565	24347786	NA	NA	NA	NA	NA	NA
OsIPC07060046	chr07	5560000	12	chr07	5650000	3	chr07	5635382	5635915	chr12	4357779	4358144	chr07	5635382	5635915	chr07	5635382	5635915
OsIPC02200001	chr02	18760000	1	chr08	17470000	1	chr08	2407572	2407323	chr05	3624454	3624169	chr02	19127397	19127601	chr02	19127397	19127601
OsIPC01140329	chr01	13770000	11	chr01	13780000	3	chr01	13767448	13767721	chr01	13767925	13768118	chr01	13767925	13768118	chr01	13767925	13768118
OsIPC01400002	chr01	39900000	1	chr02	9350000	1	chr03	24121715	24121206	chr12	4970984	4971493	chr01	39114583	39114783	chr01	39114583	39114783
OsIPC11180137	chr11	17610000	26	chr11	17620000	6	NA	NA	NA	NA	NA	NA	chr11	17610000	32	chr11	17610000	17611000
OsIPC11060196	chr11	5850000	16	chr11	5750000	4	chr05	14043406	14043821	chr09	9321176	9321454	chr11	5850000	5851000	chr11	5850000	5851000
OsIPC07160168	chr07	15560000	5	chr07	15540000	4	chr04	8185572	8186100	chr10	14174568	14174053	chr07	15560000	15561000	chr07	15560000	15561000
OsIPC11200203	chr11	19880000	9	chr11	19730000	6	chr11	19711488	19711119	chr11	19712220	19711840	chr11	19712220	19711840	chr11	19712220	19711840
OsIPC01140283	chr01	13780000	12	chr01	13710000	7	chr04	153266	153065	chr01	14170775	14170974	chr01	13711427	13711227	chr01	13711427	13711227
OsIPC04090092	chr04	8080000	22	chr04	7320000	4	chr04	8266329	8267027	chr04	8266052	8266329	chr04	8266052	8266329	chr04	8266052	8266329
OsIPC03230145	chr03	23040000	2	chr06	2270000	2	chr03	23160034	23159783	chr09	16100385	16100057	chr03	22987450	22987682	chr03	22987450	22987682
OsIPC02080175	chr02	7970000	35	chr02	7730000	13	chr02	7959118	7960025	chr02	7960112	7960560	chr02	7960112	7960560	chr02	7960112	7960560
OsIPC11260146	chr11	25320000	6	chr11	25340000	2	chr11	25364801	25363522	NA	NA	NA	chr11	25364801	25363522	chr11	25364801	25363522
OsIPC12140001	chr12	12950000	3	chr12	12980000	2	chr12	13021133	13021561	chr12	13020765	13021128	chr12	13020765	13021128	chr12	13020765	13021128
OsIPC04330035	chr04	32680000	10	chr04	32750000	9	chr04	32675875	32676334	chr04	32675506	32675875	chr04	32675875	32676334	chr04	32675875	32676334
OsIPC11220120	NA	NA	NA	NA	NA	NA	chr11	21500648	21500403	NA	NA	NA	chr11	21500648	21500403	chr11	21500648	21500403
OsIPC06310017	chr05	14180000	1	chr06	30940000	1	chr10	7246489	7248060	chr01	19991475	19993046	chr06	30426017	30426380	chr06	30426017	30426380
OsIPC12280037	chr12	27220000	3	chr01	28200000	1	chr01	28196708	28197555	chr12	27223086	27222725	chr12	27223086	27222725	chr12	27223086	27222725
OsIPU00002466	chr04	1840000	1	chr04	17190000	1	chr12	26822186	26821875	chr08	7386414	7386717	NA	NA	NA	NA	NA	NA
OsIPU00011509	chr01	2480000	1	chr09	8870000	1	chr12	12355296	12355541	chr10	18448540	18448789	NA	NA	NA	NA	NA	NA
OsIPC07270039	chr07	26940000	2	chr07	27140000	2	chr04	33003002	33002484	chr04	33002446	33002108	chr07	26391053	26391256	chr07	26391053	26391256
OsIPC02240024	chr02	23260000	2	chr02	14160000	1	chr02	23394406	23394863	chr02	23380611	23381189	chr02	23275270	23275627	chr02	23275270	23275627
OsIPU00006320	chr10	8690000	1	chr10	18400000	1	chr05	19512128	19512718	chr09	18591467	18592058	NA	NA	NA	NA	NA	NA
OsIPC07200003	chr07	19320000	1	chr08	11010000	1	chr08	8057841	8056708	chr04	5201374	5200238	chr07	19020586	19019743	chr07	19020586	19019743
OsIPC02300016	chr02	29000000	29	chr02	29070000	3	chr02	29063516	29062568	chr02	29062464	29061893	chr02	29061890	29061672	chr02	29061890	29061672
OsIPC05060010	chr05	5030000	10	chr05	5110000	3	chr05	5114582	5115613	chr05	5189105	5188355	chr05	5077048	5076836	chr05	5077048	5076836
OsIPC02100086	chr02	9770000	3	chr02	9460000	1	NA	NA	NA	NA	NA	NA	chr02	9770000	4	chr02	9770000	9771000
OsIPC11080091	chr11	7830000	71	chr11	7850000	4	chr11	7851736	7850895	chr11	7852674	7852104	chr11	7851736	7850895	chr11	7851736	7850895
OsIPC11140023	chr11	13570000	20	chr01	5300000	2	chr01	5306665	5306238	chr06	1830700	1830941	chr11	13578810	13579096	chr11	13578810	13579096
OsIPC02090016	chr02	8070000	4	chr02	7920000	2	chr03	24827740	24826957	chr02	8053491	8053036	chr02	8076238	8076780	chr02	8076238	8076780
OsIPC08200052	chr08	19680000	2	chr08	19800000	2	chr01	28305725	28305494	chr04	928035	928266	chr08	19680000	19681000	chr08	19680000	19681000
OsIPU00011514	chr03	29580000	1	chr08	15810000	1	chr02	4960610	4960403	NA	NA	NA	NA	NA	NA	NA	NA	NA
OsIPC05070035	chr05	6410000	4	chr05	6380000	1	chr05	6396092	6395633	NA	NA	NA	chr05	6396092	6395633	chr05	6396092	6395633
OsIPC12240017	chr12	23100000	15	chr12	23060000	8	chr12	23100216	23099676	chr03	26610529	26610323	chr12	23100216	23099676	chr12	23100216	23099676
OsIPC01160160	chr01	16290000	14	chr01	15960000	4	chr01	15735613	15734354	chr01	15718541	15717285	chr01	15735613	15734354	chr01	15735613	15734354
OsIPC03170139	chr08	28370000	2	chr03	16770000	1	chr08	4090348	4090555	chr02	7139592	7139799	chr03	16881255	16881457	chr03	16881255	16881457
OsIPC03230019	chr03	22250000	5	chr03	21960000	4	chr11	28283085	28283939	chr11	28282495	28283089	chr03	22250000	22251000	chr03	22250000	22251000
OsIPC09130030	chr09	12020000	6	chr02	32870000	2	chr09	12079325	12080132	chr09	12080220	12080862	chr09	12078200	12078483	chr09	12078200	12078483
OsIPC11260052	chr11	25150000	4	chr11	25130000	3	chr11	25152963	25153307	chr11	25154897	25155147	chr11	25152963	25153307	chr11	25152963	25153307
OsIPC05200036	chr05	19390000	3	chr05	19340000	2	chr12	21069243	21069825	chr09	253788	253356	chr05	19387724	19388039	chr05	19387724	19388039
OsIPC02180111	chr02	18220000	2	chr02	18300000	2	chr10	13123167	13121861	chr01	18738432	18739740	chr02	17896163	17896463	chr02	17896163	17896463
OsIPC01080074	chr01	7830000	2	chr01	12790000	1	chr01	21311571	21311893	chr01	21347144	21347473	chr01	7830000	7831000	chr01	7830000	7831000
OsIPC08180139	chr08	17380000	26	chr08	16950000	2	chr08	17381868	17382558	chr08	17381398	17381810	chr08	17381398	17381810	chr08	17381398	17381810
OsIPC11250152	chr11	24650000	14	chr11	24640000	2	chr11	24656590	24656016	chr11	24657080	24656766	chr11	24655932	24655657	chr11	24655932	24655657
OsIPU00011525	NA	NA	NA	NA	NA	NA	chr10	8821317	8820840	chr10	8821600	8821338	NA	NA	NA	NA	NA	NA
OsIPU00006550	chr11	18190000	2	chr01	28400000	1	chr10	7328218	7327419	chr07	14885162	14884362	NA	NA	NA	NA	NA	NA
OsIPC03200020	chr02	12420000	1	chr03	20200000	1	chr11	25196086	25196993	chr11	25644065	25643155	chr03	19354929	19355154	chr03	19354929	19355154
OsIPU00004189	chr06	960000	1	chr06	970000	1	chr06	20553912	20554580	chr07	7886985	7887652	NA	NA	NA	NA	NA	NA
OsIPC06010043	chr06	850000	2	chr06	940000	2	chr06	944179	944603	chr08	2539390	2538603	chr06	785094	784884	chr06	785094	784884
OsIPU00011528	NA	NA	NA	NA	NA	NA	NA	NA	NA	NA	NA	NA	NA	NA	NA	NA	NA	NA
OsIPC01300024	chr01	29980000	1	chr01	42040000	1	chr11	12929608	12929021	chr08	19101181	19101766	chr01	29462613	29462028	chr01	29462613	29462028
OsIPC05070034	chr05	6410000	13	chr05	6370000	2	chr05	6393925	6394259	chr05	6395389	6395630	chr05	6395389	6395630	chr05	6395389	6395630
OsIPC02300013	chr02	29080000	4	chr02	29000000	3	chr02	29052561	29052935	chr02	31961001	31961373	chr02	29052561	29052935	chr02	29052561	29052935
OsIPC10160061	chr10	15600000	9	chr03	28120000	4	chr10	15599867	15599358	chr03	28211823	28211427	chr10	15599867	15599358	chr10	15599867	15599358
OsIPC09110107	chr09	10520000	35	chr09	10750000	13	chr03	30083787	30084331	chr03	23391333	23391872	chr09	10528500	10528893	chr09	10528500	10528893
OsIPC11270366	chr11	26930000	3	chr11	26950000	2	chr02	34861333	34860800	chr06	6811607	6812017	chr11	26760953	26760644	chr11	26760953	26760644
OsIPC04150077	chr04	14360000	2	chr04	16460000	2	chr11	27751820	27751586	NA	NA	NA	chr04	14360000	14361000	chr04	14360000	14361000
OsIPC03230059	chr03	22850000	5	chr03	22860000	5	chr06	26075310	26076142	chr03	22636360	22637169	chr03	22637498	22638237	chr03	22637498	22638237
OsIPC06270025	chr06	26250000	2	chr08	28150000	2	chr12	3669409	3669100	chr06	26233295	26232976	chr06	26233295	26232976	chr06	26233295	26232976
OsIPC11060197	chr11	5850000	3	chr02	15090000	1	NA	NA	NA	NA	NA	NA	chr11	5850000	3	chr11	5850000	5851000
OsIPC10070057	chr10	6600000	2	chr10	6740000	2	chr11	13273851	13274944	chr07	10890139	10889045	chr10	6600000	6601000	chr10	6600000	6601000
OsIPC12190043	chr12	17980000	11	chr12	17960000	10	chr04	14591545	14591051	chr03	5024103	5023646	chr12	18293909	18294119	chr12	18293909	18294119
OsIPC08030039	chr08	2780000	18	chr08	20160000	3	chr12	12471181	12470587	chr10	9950597	9951134	chr08	2497496	2497707	chr08	2497496	2497707
OsIPC07270090	chr07	26820000	8	chr07	27140000	4	chr07	26849404	26848977	chr07	27136803	27137437	chr07	26849404	26848977	chr07	26849404	26848977
OsIPC11210188	chr11	20670000	5	chr11	20610000	2	chr07	16286771	16287091	chr12	26374027	26373708	chr11	20632787	20632468	chr11	20632787	20632468
OsIPC11270426	chr11	26940000	8	chr11	27070000	6	chr06	17745850	17745171	chr02	30577684	30578360	chr11	26854470	26853915	chr11	26854470	26853915
OsIPC09120049	chr10	11110000	2	chr09	11050000	1	chr05	8193198	8192724	chr10	2622820	2622348	chr09	11114413	11114616	chr09	11114413	11114616
OsIPC10180021	chr10	17340000	3	chr10	17210000	2	chr02	5007746	5008043	chr03	9380292	9380578	chr10	17231861	17231619	chr10	17231861	17231619
OsIPC12120085	chr12	11530000	5	chr12	12650000	2	chr12	11490728	11491335	chr01	831127	831741	chr12	11554345	11553804	chr12	11554345	11553804
OsIPC03230125	chr03	22860000	11	chr03	22920000	7	chr02	33629050	33628633	chr11	4475527	4475842	chr03	22860000	22861000	chr03	22860000	22861000
OsIPC03180031	chr03	17300000	4	chr03	17310000	1	NA	NA	NA	NA	NA	NA	chr03	17300000	5	chr03	17300000	17301000
OsIPC02350099	chr02	34750000	17	chr02	34830000	16	chr02	34760136	34761226	chr02	34762997	34763504	chr02	34759555	34759791	chr02	34759555	34759791
OsIPU00002406	NA	NA	NA	NA	NA	NA	NA	NA	NA	NA	NA	NA	NA	NA	NA	NA	NA	NA
OsIPC01230038	chr01	22300000	26	chr01	22340000	12	chr02	33845198	33845549	chr01	22302766	22302346	chr01	22302334	22301993	chr01	22302334	22301993
OsIPC07040051	chr07	3910000	9	chr07	3790000	6	chr01	11223610	11222878	chr07	3913978	3914729	chr07	3913978	3914729	chr07	3913978	3914729
OsIPC01340058	chr01	33680000	20	chr01	33600000	11	chr01	33482959	33482047	chr01	33483393	33483029	chr01	33483393	33483029	chr01	33483393	33483029
OsIPC08060038	chr08	5250000	4	chr08	5270000	3	chr08	5257613	5258107	chr08	5258142	5258550	chr08	5257613	5258107	chr08	5257613	5258107
OsIPU00001469	NA	NA	NA	NA	NA	NA	NA	NA	NA	NA	NA	NA	NA	NA	NA	NA	NA	NA
OsIPC01030022	chr01	2130000	42	chr01	2120000	4	chr06	22494963	22494414	chr01	29837260	29836706	chr01	2129756	2129528	chr01	2129756	2129528
OsIPC11070158	chr11	6870000	15	chr01	630000	10	chr11	6701551	6701132	chr05	2403295	2403653	chr11	6881283	6880966	chr11	6881283	6880966
OsIPC12160042	chr12	15220000	5	chr12	15260000	1	chr12	15217618	15217109	NA	NA	NA	chr12	15217618	15217109	chr12	15217618	15217109
OsIPC06300038	chr06	29430000	20	chr06	29450000	5	chr06	29460749	29461290	chr06	29460012	29460411	chr06	29457384	29457885	chr06	29457384	29457885
OsIPC04340021	chr04	33110000	34	chr04	33140000	4	chr04	33127051	33127587	chr04	33126478	33127038	chr04	33125980	33126348	chr04	33125980	33126348
OsIPC12090152	chr12	8480000	5	chr12	8650000	2	chr08	11290780	11290468	chr03	18286508	18286818	chr12	8560472	8560775	chr12	8560472	8560775
OsIPC07140119	chr07	13490000	2	chr07	13010000	1	chr07	13505431	13505829	chr11	24813918	24814185	chr07	13505431	13505829	chr07	13505431	13505829
OsIPC01130100	chr01	12620000	29	chr01	12640000	11	chr01	12619602	12621069	chr01	12621312	12621579	chr01	12619602	12621069	chr01	12619602	12621069
OsIPC12080163	chr11	9240000	9	chr12	7740000	6	chr07	26132332	26134033	chr03	19893049	19892034	chr12	7951626	7952042	chr12	7951626	7952042
OsIPC12210068	chr12	20700000	31	chr12	20060000	5	chr07	24105600	24104726	chr12	20711532	20712258	chr12	20698893	20699374	chr12	20698893	20699374
OsIPC07280057	chr07	27470000	4	chr07	27440000	1	chr07	27445110	27445561	chr07	27445561	27445990	chr07	27445561	27445990	chr07	27445561	27445990
OsIPC06240050	chr06	23220000	26	chr06	23130000	3	chr06	23136826	23137816	chr06	23135938	23136694	chr06	23136826	23137816	chr06	23136826	23137816
OsIPC04020120	chr04	1360000	3	chr04	1440000	3	chr01	12681437	12681207	chr04	1439677	1439933	chr04	1439677	1439933	chr04	1439677	1439933
OsIPC11060092	chr11	5580000	6	chr11	5480000	4	chr11	5580925	5580527	chr11	5581143	5580939	chr11	5580925	5580527	chr11	5580925	5580527
OsIPC12090223	chr12	9170000	4	chr12	9120000	3	chr12	8884212	8884515	chr12	8884516	8884802	chr12	8884516	8884802	chr12	8884516	8884802
OsIPU00009506	NA	NA	NA	NA	NA	NA	chr06	22865075	22864564	chr06	22994447	22993867	NA	NA	NA	NA	NA	NA
OsIPC12140017	chr12	13110000	5	chr12	13170000	5	chr12	13176873	13176431	chr12	13176353	13175964	chr12	13176353	13175964	chr12	13176353	13175964
OsIPC11280271	chr11	27570000	1	chr11	27960000	1	chr01	13368971	13368424	chr03	32799446	32799980	chr11	27571720	27571408	chr11	27571720	27571408
OsIPC06240065	chr06	23240000	2	chr01	25620000	1	chr11	26510262	26509742	chr06	23245563	23245200	chr06	23245563	23245200	chr06	23245563	23245200
OsIPC02250132	chr02	24290000	24	chr02	24280000	9	chr02	24311758	24310777	chr02	24324660	24324118	chr02	24311758	24310777	chr02	24311758	24310777
OsIPC09220020	chr09	21390000	11	chr09	21410000	8	chr09	21399846	21399397	chr09	21402390	21402056	chr09	21399846	21399397	chr09	21399846	21399397
OsIPC03350054	chr03	34620000	53	chr03	34550000	12	chr03	34789368	34790570	chr03	34787036	34788194	chr03	34786623	34786880	chr03	34786623	34786880
OsIPC01340087	chr01	33910000	8	chr01	33770000	6	chr01	33777360	33776587	chr01	37272555	37272752	chr01	33777360	33776587	chr01	33777360	33776587
OsIPC04040137	chr04	3580000	15	chr04	3570000	4	chr02	11548472	11547259	chr06	25275924	25276238	chr04	3580000	3581000	chr04	3580000	3581000
OsIPC06060036	chr06	5620000	59	chr06	5790000	3	chr06	5618508	5620061	chr06	5620059	5620483	chr06	5620059	5620483	chr06	5620059	5620483
OsIPC07110088	chr11	25320000	10	chr07	10760000	4	chr11	16848716	16849806	chr08	13238759	13237663	chr07	10716440	10717444	chr07	10716440	10717444
OsIPC11010002	chr11	870000	8	chr11	140000	6	chr12	427	1	chr02	19414790	19414311	chr11	788	310	chr11	788	310
OsIPC01170030	chr01	16290000	9	chr01	16120000	8	chr01	15956328	15954435	chr12	24098053	24097056	chr01	16108580	16107703	chr01	16108580	16107703
OsIPC01180063	chr01	17660000	1	chr02	6150000	1	chr04	12826420	12825123	chr04	4712798	4713973	chr01	17720739	17721633	chr01	17720739	17721633
OsIPC01090010	chr01	8180000	11	chr01	8340000	6	chr01	8221658	8221135	chr01	8220176	8219812	chr01	8204614	8204397	chr01	8204614	8204397
OsIPC11180079	chr08	2270000	1	chr11	17000000	1	chr08	23613677	23613149	chr09	2313632	2313105	chr11	17277071	17276707	chr11	17277071	17276707
OsIPC10170099	chr10	16540000	7	chr10	16550000	7	chr10	16568422	16569187	chr10	16569343	16569582	chr10	16568422	16569187	chr10	16568422	16569187
OsIPC09070001	chr09	5940000	3	chr09	6010000	2	chr09	6029937	6030402	chr09	6029105	6029670	chr09	6029105	6029670	chr09	6029105	6029670
OsIPC04060153	chr04	5700000	7	chr04	5690000	3	chr08	12006725	12007540	chr08	12015866	12016680	chr04	5701307	5700636	chr04	5701307	5700636
OsIPC07140152	NA	NA	NA	NA	NA	NA	chr07	13642041	13642314	NA	NA	NA	chr07	13642041	13642314	chr07	13642041	13642314
OsIPU00006490	NA	NA	NA	NA	NA	NA	chr04	28028320	28028566	chr04	26156905	26157160	NA	NA	NA	NA	NA	NA
OsIPC07230038	chr07	22890000	19	chr07	22950000	11	chr07	22918842	22918140	chr06	26627551	26627270	chr07	22895735	22895492	chr07	22895735	22895492
OsIPC01040037	chr01	3180000	22	chr01	3130000	17	chr01	3138988	3139462	chr01	3139688	3140136	chr01	3178165	3178485	chr01	3178165	3178485
OsIPC07250070	chr07	24560000	11	chr09	10500000	3	chr02	8687780	8688590	chr01	39976178	39976990	chr07	24566062	24565828	chr07	24566062	24565828
OsIPC04080084	chr03	8230000	1	chr04	8350000	1	chr06	22627729	22626751	chr04	7531360	7531856	chr04	7625071	7624635	chr04	7625071	7624635
OsIPC02250072	chr02	24380000	8	chr02	24500000	5	chr02	13043375	13043622	chr02	24280250	24280453	chr02	24280250	24280453	chr02	24280250	24280453
OsIPC07040048	NA	NA	NA	NA	NA	NA	chr07	3886551	3886305	NA	NA	NA	chr07	3886551	3886305	chr07	3886551	3886305
OsIPC11160104	chr11	15940000	17	chr11	15930000	13	chr11	15931287	15931759	chr11	15931761	15932000	chr11	15932004	15932222	chr11	15932004	15932222
OsIPC02250308	chr02	24470000	4	chr02	24460000	2	chr02	24465422	24465646	chr09	11462013	11461680	chr02	24465422	24465646	chr02	24465422	24465646
OsIPC07020140	chr07	1760000	7	chr07	1630000	6	chr02	26912101	26911286	chr06	23598112	23598603	chr07	1779045	1779345	chr07	1779045	1779345
OsIPC11090139	chr11	8850000	2	chr02	23140000	1	chr02	7349678	7349966	chr07	11199058	11198775	chr11	8870101	8869810	chr11	8870101	8869810
OsIPC04180198	chr04	17560000	21	chr04	17540000	5	chr04	17676017	17675174	chr04	17697125	17696278	chr04	17676017	17675174	chr04	17676017	17675174
OsIPC02360059	chr02	35480000	27	chr02	35410000	3	chr02	35472986	35473843	chr02	35491668	35492232	chr02	35472986	35473843	chr02	35472986	35473843
OsIPC01150201	chr01	14300000	7	chr01	14290000	3	chr08	5957207	5956739	chr11	14364644	14365112	chr01	14633597	14634065	chr01	14633597	14634065
OsIPC06100061	chr06	9320000	11	chr06	9140000	10	chr06	9273532	9273947	chr06	9273110	9273537	chr06	9273532	9273947	chr06	9273532	9273947
OsIPC06220016	chr06	21240000	41	chr06	21170000	8	chr06	21226414	21227824	NA	NA	NA	chr06	21226414	21227824	chr06	21226414	21227824
OsIPC04020282	chr04	1860000	2	chr04	1850000	1	chr09	11500353	11499839	chr01	22566050	22566564	chr04	1860000	1861000	chr04	1860000	1861000
OsIPC05180034	chr05	17460000	47	chr05	17850000	28	chr05	17469279	17468018	chr05	17467961	17467513	chr05	17467961	17467513	chr05	17467961	17467513
OsIPC12150053	chr12	14210000	16	chr12	14170000	12	chr12	14433889	14434874	chr12	14433350	14433704	chr12	14430856	14431089	chr12	14430856	14431089
OsIPC09050105	chr09	4940000	62	chr09	4990000	11	chr09	4934204	4935175	chr09	4932819	4933246	chr09	4935237	4935486	chr09	4935237	4935486
OsIPU00009520	NA	NA	NA	NA	NA	NA	chr09	3507537	3507899	chr01	16202803	16202537	NA	NA	NA	NA	NA	NA
OsIPC10010133	chr10	800000	46	chr10	850000	44	chr01	173464	173728	chr08	28046931	28046665	chr10	800000	801000	chr10	800000	801000
OsIPU00007617	chr06	16470000	2	chr03	25430000	1	chr12	12889072	12889514	chr12	12888802	12889053	NA	NA	NA	NA	NA	NA
OsIPC05200065	chr05	19550000	9	chr05	19390000	8	chr05	19599279	19600037	chr05	19615337	19615782	chr05	19599279	19600037	chr05	19599279	19600037
OsIPC09120281	chr09	11670000	30	chr09	11340000	6	chr09	11666834	11666144	chr09	11667013	11666816	chr09	11667013	11666816	chr09	11667013	11666816
OsIPC10170056	chr10	16340000	5	chr10	16420000	5	chr03	22468964	22468621	chr10	16362132	16362419	chr10	16362132	16362419	chr10	16362132	16362419
OsIPC12140045	chr12	13170000	9	chr12	11430000	3	chr02	7217186	7218318	chr12	13488043	13487144	chr12	13488043	13487144	chr12	13488043	13487144
OsIPU00009529	NA	NA	NA	NA	NA	NA	NA	NA	NA	NA	NA	NA	NA	NA	NA	NA	NA	NA
OsIPC09160033	chr09	15270000	21	chr09	15650000	8	chr09	15287192	15287777	chr09	15286836	15287168	chr09	15285882	15286285	chr09	15285882	15286285
OsIPC09120118	chr09	11250000	17	chr09	11240000	4	chr09	11260814	11260150	chr09	11261157	11260926	chr09	11260814	11260150	chr09	11260814	11260150
OsIPC10100096	chr10	9330000	4	chr10	6570000	2	chr04	4388693	4383997	chr01	21863301	21859186	chr10	9570200	9568509	chr10	9570200	9568509
OsIPC12080045	chr12	7310000	4	chr02	22750000	3	chr02	22813490	22814309	chr12	7308924	7308565	chr12	7309201	7308925	chr12	7309201	7308925
OsIPC04060245	chr04	5930000	38	chr04	5970000	10	chr04	5995573	5997014	chr05	3488099	3487633	chr04	5995573	5997014	chr04	5995573	5997014
OsIPC05210041	chr05	20550000	3	chr11	7480000	3	chr12	7391864	7390213	chr09	16990198	16991849	chr05	20673644	20673314	chr05	20673644	20673314
OsIPC06080124	chr06	7940000	18	chr06	8000000	13	chr09	3764975	3763905	chr06	7951700	7952464	chr06	7951700	7952464	chr06	7951700	7952464
OsIPC09120332	chr09	12010000	4	chr06	6700000	1	chr09	11980339	11980038	chr06	6857596	6857356	chr09	11980339	11980038	chr09	11980339	11980038
OsIPC07220138	chr07	21410000	6	chr07	21380000	2	chr07	21384946	21384533	chr07	21395873	21395648	chr07	21395873	21395648	chr07	21395873	21395648
OsIPC02170053	chr02	16720000	1	chr12	9220000	1	chr02	16783498	16782855	chr10	8305819	8305186	chr02	16783498	16782855	chr02	16783498	16782855
OsIPC09220033	chr09	21740000	5	chr04	8460000	2	chr04	7880629	7880039	chr04	7946928	7946340	chr09	21702036	21701740	chr09	21702036	21701740
OsIPC12080166	chr12	7510000	2	chr12	7850000	2	chr08	11915477	11914467	chr08	12628061	12627076	chr12	7953103	7953697	chr12	7953103	7953697
OsIPC01280044	chr01	27970000	6	chr04	8810000	4	chr01	27973333	27972792	chr06	8320936	8321154	chr01	27973333	27972792	chr01	27973333	27972792
OsIPC03040039	chr03	3960000	22	chr03	3940000	4	chr03	3891663	3892154	chr12	21152881	21153129	chr03	3891663	3892154	chr03	3891663	3892154
OsIPU00009535	NA	NA	NA	NA	NA	NA	chr02	724194	724411	chr04	19975348	19975137	NA	NA	NA	NA	NA	NA
OsIPC04090214	chr04	9910000	3	chr04	8880000	2	chr05	27132118	27134758	chr09	8737501	8734916	chr04	8787100	8788265	chr04	8787100	8788265
OsIPC02090155	chr02	8820000	10	chr02	8880000	8	chr02	8863335	8862971	chr02	8864216	8863979	chr02	8863335	8862971	chr02	8863335	8862971
OsIPC05090083	chr05	8750000	17	chr05	8860000	3	chr05	8785428	8785778	chr05	8783860	8784395	chr05	8783860	8784395	chr05	8783860	8784395
OsIPC12090079	chr12	8270000	21	chr12	8240000	13	chr12	8266120	8267400	chr12	8275174	8275643	chr12	8267401	8267590	chr12	8267401	8267590
OsIPC11230157	chr11	22530000	26	chr11	22510000	10	chr11	22521148	22520310	chr04	21236178	21236379	chr11	22521148	22520310	chr11	22521148	22520310
OsIPC06240136	chr09	9570000	3	chr06	23790000	2	chr09	9500205	9499799	chr06	23785699	23785418	chr06	23785699	23785418	chr06	23785699	23785418
OsIPC08090110	chr08	8390000	30	chr08	8160000	21	chr08	8445848	8446628	chr08	8445225	8445874	chr08	8444835	8445226	chr08	8444835	8445226
OsIPC01160118	chr01	15570000	1	chr01	17180000	1	chr06	14740150	14739150	chr11	6569788	6568757	chr01	15592295	15593273	chr01	15592295	15593273
OsIPC12140011	chr12	13440000	2	chr04	650000	1	chr12	13152686	13152132	chr12	15516170	15515686	chr12	13152686	13152132	chr12	13152686	13152132
OsIPU00000260	chr01	1730000	1	chr02	4850000	1	NA	NA	NA	NA	NA	NA	NA	NA	NA	NA	NA	NA
OsIPC01040084	chr01	3180000	15	chr01	3110000	7	chr01	3324998	3325890	NA	NA	NA	chr01	3324998	3325890	chr01	3324998	3325890
OsIPC04020158	chr04	1680000	42	chr09	7310000	42	chr01	19812580	19811341	chr09	13348964	13350069	chr04	1593990	1593663	chr04	1593990	1593663
OsIPC02070121	NA	NA	NA	NA	NA	NA	chr02	6399874	6400825	NA	NA	NA	chr02	6399874	6400825	chr02	6399874	6400825
OsIPC04050030	chr04	3950000	6	chr04	3530000	2	chr08	18176930	18176291	chr12	7717611	7718205	chr04	4197782	4197993	chr04	4197782	4197993
OsIPC10120076	chr10	11520000	3	chr10	11490000	2	chr08	10827430	10827755	chr06	23650027	23649696	chr10	11520000	11521000	chr10	11520000	11521000
OsIPC02250096	chr02	24270000	1	chr02	24390000	1	chr02	24286754	24286355	chr02	24287518	24286984	chr02	24286754	24286355	chr02	24286754	24286355
OsIPC08160062	chr08	15110000	5	chr08	15220000	4	chr08	15612388	15612132	chr03	7874457	7874777	chr08	15612388	15612132	chr08	15612388	15612132
OsIPC01140289	chr01	13720000	4	chr01	13790000	4	NA	NA	NA	NA	NA	NA	chr01	13720000	8	chr01	13720000	13721000
OsIPU00009551	NA	NA	NA	NA	NA	NA	chr11	13010255	13010734	chr11	13031816	13032338	NA	NA	NA	NA	NA	NA
OsIPC02070066	chr02	6360000	4	NA	NA	NA	chr02	6271092	6270883	NA	NA	NA	chr02	6271092	6270883	chr02	6271092	6270883
OsIPC11090161	chr11	9110000	2	chr11	10060000	2	chr08	25300761	25300354	chr03	7105053	7105469	chr11	8947169	8947389	chr11	8947169	8947389
OsIPC10110006	chr10	9330000	9	chr10	9280000	5	chr08	10695350	10693728	chr10	7978774	7980445	chr10	10054583	10054999	chr10	10054583	10054999
OsIPC12160063	chr12	15260000	30	chr12	15240000	10	chr12	15247357	15248148	chr12	15256418	15256962	chr12	15256418	15256962	chr12	15256418	15256962
OsIPC07080069	chr07	7310000	16	chr07	7530000	2	chr07	7345763	7346423	chr07	7346817	7347090	chr07	7345763	7346423	chr07	7345763	7346423
OsIPC10030113	chr10	2520000	9	chr10	2740000	8	chr10	2474572	2474006	chr03	10922882	10923083	chr10	2474572	2474006	chr10	2474572	2474006
OsIPC11100109	chr11	9370000	4	chr11	9380000	4	chr08	9240463	9239852	chr02	14578752	14578140	chr11	9345391	9344990	chr11	9345391	9344990
OsIPU00009568	chr09	1950000	2	chr08	8200000	1	chr11	10667911	10667371	chr04	12297626	12297163	NA	NA	NA	NA	NA	NA
OsIPC02070123	chr02	6400000	5	chr02	6350000	3	chr05	16190884	16191690	chr01	14258951	14258238	chr02	6402439	6402028	chr02	6402439	6402028
OsIPC09160062	chr09	15550000	7	chr09	15900000	7	chr09	15590570	15589970	chr09	15589735	15589325	chr09	15589735	15589325	chr09	15589735	15589325
OsIPC01410024	chr01	40450000	1	chr02	2790000	1	chr02	13578133	13576800	chr04	4973158	4974483	chr01	40367963	40368373	chr01	40367963	40368373
OsIPU00009575	NA	NA	NA	NA	NA	NA	chr06	4052661	4052354	chr03	1974146	1974443	NA	NA	NA	NA	NA	NA
OsIPC04070158	chr04	6590000	19	chr04	6570000	5	chr04	6596453	6595825	chr04	6609811	6609349	chr04	6596453	6595825	chr04	6596453	6595825
OsIPC11280183	chr11	27640000	10	chr11	27360000	9	chr11	27319252	27318113	chr11	27216682	27215535	chr11	27346082	27345876	chr11	27346082	27345876
OsIPC11040052	chr11	3520000	6	chr11	3510000	1	chr11	3520942	3521446	chr10	12902061	12902288	chr11	3520942	3521446	chr11	3520942	3521446
OsIPU00001908	NA	NA	NA	NA	NA	NA	NA	NA	NA	NA	NA	NA	NA	NA	NA	NA	NA	NA
OsIPC03290017	chr03	28440000	6	chr03	28390000	3	chr03	28371776	28372426	chr05	19442804	19443025	chr03	28439541	28439330	chr03	28439541	28439330
OsIPC12180024	chr12	17080000	2	chr12	17200000	2	chr01	36076982	36074988	chr02	22124271	22122387	chr12	17215745	17214639	chr12	17215745	17214639
OsIPU00001099	chr01	31750000	1	chr06	19270000	1	chr06	15711347	15712125	chr12	13720820	13721601	NA	NA	NA	NA	NA	NA
OsIPC12200045	chr12	19160000	3	chr12	19180000	2	NA	NA	NA	NA	NA	NA	chr12	19160000	5	chr12	19160000	19161000
OsIPU00004564	chr01	900000	2	chr03	28860000	2	chr05	17697805	17697401	chr05	17698311	17697802	NA	NA	NA	NA	NA	NA
OsIPC10210043	chr10	20330000	6	chr10	20430000	5	chr10	20422380	20422669	chr10	20367141	20367380	chr10	20367141	20367380	chr10	20367141	20367380
OsIPC10050032	chr10	4100000	2	chr10	3970000	1	chr11	25139807	25140048	chr01	37704782	37704577	chr10	4100000	4101000	chr10	4100000	4101000
OsIPU00004334	chr11	24950000	1	chr11	25050000	1	chr04	23825455	23825842	NA	NA	NA	NA	NA	NA	NA	NA	NA
OsIPC03180015	chr03	17170000	26	chr03	17120000	4	chr03	17187804	17188194	chr10	8353533	8354026	chr03	17187804	17188194	chr03	17187804	17188194
OsIPC06090113	chr06	8940000	3	chr06	8900000	2	chr08	11850888	11850408	chr01	16617713	16617231	chr06	8940000	8941000	chr06	8940000	8941000
OsIPC01010163	chr01	130000	1	chr01	7330000	1	chr02	25016910	25016362	chr02	11511811	11512359	chr01	812363	812910	chr01	812363	812910
OsIPC05030046	chr05	2150000	4	chr05	2160000	3	chr01	12899067	12898738	chr01	12903843	12903515	chr05	2150739	2151013	chr05	2150739	2151013
OsIPC12270092	chr12	26930000	11	chr12	26950000	9	chr12	26972563	26973363	chr12	26971881	26972365	chr12	26968031	26968251	chr12	26968031	26968251
OsIPC01340014	chr01	33140000	13	chr01	33030000	2	chr01	33144729	33144381	chr10	22502676	22502462	chr01	33144729	33144381	chr01	33144729	33144381
OsIPC02350101	chr02	34850000	1	chr03	13280000	1	chr12	5367208	5367900	chr12	13168591	13167900	chr02	34773877	34773507	chr02	34773877	34773507
OsIPC07270091	chr07	26820000	7	chr07	26780000	5	chr05	466069	465371	chr01	17416990	17416357	chr07	26849732	26849424	chr07	26849732	26849424
OsIPC06280070	chr06	27960000	7	chr06	27930000	1	chr04	11760055	11759815	chr04	212370	212169	chr06	27960000	27961000	chr06	27960000	27961000
OsIPC07150107	chr07	14820000	16	chr07	14780000	3	chr07	14957494	14958074	chr06	19728673	19728284	chr07	14957494	14958074	chr07	14957494	14958074
OsIPC05280020	chr05	27170000	5	chr05	27200000	4	chr05	27221856	27222310	chr05	27204410	27204830	chr05	27204410	27204830	chr05	27204410	27204830
OsIPC09140001	chr06	9670000	1	chr09	13660000	1	chr09	13012014	13011656	chr09	12168738	12169037	chr09	13012014	13011656	chr09	13012014	13011656
OsIPC03230101	chr03	22840000	27	chr03	22680000	18	chr03	22821738	22821296	chr03	22822640	22822091	chr03	22822640	22822091	chr03	22822640	22822091
OsIPC01130061	chr01	12510000	3	chr01	12540000	2	chr12	16577828	16577413	chr01	12518822	12519097	chr01	12518822	12519097	chr01	12518822	12519097
OsIPU00001488	chr12	16280000	7	chr03	11760000	3	chr04	29501270	29500845	chr04	2756800	2756529	NA	NA	NA	NA	NA	NA
OsIPC10210001	chr10	20020000	2	chr11	20150000	2	chr04	8442397	8443116	chr05	14265180	14265899	chr10	20006615	20006019	chr10	20006615	20006019
OsIPU00008904	chr02	12680000	1	chr06	15580000	1	chr02	13767615	13767921	chr02	13767366	13767619	NA	NA	NA	NA	NA	NA
OsIPC04030215	chr04	2520000	2	chr04	2810000	2	chr04	3147599	3146434	chr04	3148306	3147603	chr04	2713001	2713482	chr04	2713001	2713482
OsIPC11070109	chr11	6530000	2	chr05	23200000	1	chr11	15964071	15963182	chr03	13326793	13327695	chr11	6612429	6612203	chr11	6612429	6612203
OsIPC01220058	chr01	21350000	1	chr03	7690000	1	chr10	16286748	16286178	chr07	6826609	6826032	chr01	21441242	21440705	chr01	21441242	21440705
OsIPC07110051	chr07	10300000	28	chr07	11170000	4	chr07	13740210	13738801	chr07	13695146	13694122	chr07	10322437	10322641	chr07	10322437	10322641
OsIPC12040037	chr12	3610000	8	chr12	3510000	7	chr12	3597114	3597823	chr12	3599355	3599916	chr12	3599355	3599916	chr12	3599355	3599916
OsIPU00001502	NA	NA	NA	NA	NA	NA	chr09	19453267	19452966	chr09	3641893	3642175	NA	NA	NA	NA	NA	NA
OsIPC11160095	chr11	15930000	19	chr11	15940000	4	chr11	15925850	15926444	NA	NA	NA	chr11	15925850	15926444	chr11	15925850	15926444
OsIPC03310018	chr02	20510000	1	chr03	30950000	1	chr02	25324161	25324464	chr01	2743837	2744133	chr03	30715602	30715803	chr03	30715602	30715803
OsIPC11240159	chr11	23480000	32	chr11	23490000	28	chr11	23476899	23475935	chr11	23474670	23474123	chr11	23476899	23475935	chr11	23476899	23475935
OsIPC03190071	chr03	18540000	5	chr03	18370000	4	chr03	14488429	14488668	chr05	2284847	2285096	chr03	18540000	18541000	chr03	18540000	18541000
OsIPC03090009	chr03	8200000	9	chr03	8300000	3	chr03	8412207	8411886	chr03	10939845	10940248	chr03	8182932	8182727	chr03	8182932	8182727
OsIPU00004911	chr09	5240000	8	chr11	22270000	8	chr09	11748801	11749258	chr06	572085	572333	NA	NA	NA	NA	NA	NA
OsIPU00002435	NA	NA	NA	NA	NA	NA	NA	NA	NA	NA	NA	NA	NA	NA	NA	NA	NA	NA
OsIPC11190026	chr11	18250000	2	chr11	18270000	2	chr12	478666	479165	NA	NA	NA	chr11	18250000	18251000	chr11	18250000	18251000
OsIPC07250022	chr07	24390000	13	chr07	24480000	13	NA	NA	NA	NA	NA	NA	chr07	24390000	26	chr07	24390000	24391000
OsIPC04030047	chr04	1960000	8	chr04	1860000	5	chr02	6364550	6365726	chr06	17467408	17466197	chr04	2164447	2164785	chr04	2164447	2164785
OsIPC03180026	chr03	17270000	19	chr03	17300000	10	chr03	17251154	17250641	chr03	17251580	17251154	chr03	17251580	17251154	chr03	17251580	17251154
OsIPC01030051	chr01	2370000	2	chr01	2620000	2	chr01	2553028	2552782	chr01	2530418	2530174	chr01	2331501	2331711	chr01	2331501	2331711
OsIPC02120055	chr02	11650000	1	chr04	10530000	1	chr01	22478544	22478883	chr01	36410786	36410449	chr02	11474978	11475314	chr02	11474978	11475314
OsIPC11200099	chr11	19310000	3	chr01	23370000	1	chr07	6829567	6829861	chr08	11741189	11740905	chr11	19310000	19311000	chr11	19310000	19311000
OsIPC11180141	chr11	17580000	36	chr11	17600000	7	chr11	17626277	17627144	chr11	17625653	17626096	chr11	17625359	17625651	chr11	17625359	17625651
OsIPC11200078	chr11	19300000	5	chr11	19250000	4	chr11	19291027	19290442	chr11	19393082	19392787	chr11	19291027	19290442	chr11	19291027	19290442
OsIPC09070103	chr09	7310000	5	chr09	7330000	3	chr12	20096263	20095632	chr11	10255439	10254844	chr09	6659624	6659825	chr09	6659624	6659825
OsIPU00002589	NA	NA	NA	NA	NA	NA	chr09	10325128	10325554	chr04	8568884	8568460	NA	NA	NA	NA	NA	NA
OsIPC03360016	chr03	35350000	5	chr03	35340000	1	chr03	35324389	35324049	NA	NA	NA	chr03	35324389	35324049	chr03	35324389	35324049
OsIPC12180105	chr12	17520000	11	chr12	17500000	5	chr12	17517087	17516831	NA	NA	NA	chr12	17517087	17516831	chr12	17517087	17516831
OsIPC11250205	chr11	24780000	6	chr01	27410000	2	chr01	27380414	27380007	chr11	24859482	24859918	chr11	24859482	24859918	chr11	24859482	24859918
OsIPC07220007	chr07	21030000	8	chr07	21010000	5	chr07	21012359	21013099	chr07	21010560	21011304	chr07	21012359	21013099	chr07	21012359	21013099
OsIPU00002228	NA	NA	NA	NA	NA	NA	chr08	2930630	2930158	chr03	9691920	9692380	NA	NA	NA	NA	NA	NA
OsIPC06090073	chr06	8710000	7	chr06	8720000	4	chr09	5190644	5190227	chr06	8716099	8716516	chr06	8716099	8716516	chr06	8716099	8716516
OsIPC05220024	chr05	21690000	2	NA	NA	NA	chr05	17038210	17037690	chr04	26911435	26911953	chr05	21627643	21628058	chr05	21627643	21628058
OsIPC06280043	chr06	27500000	4	chr06	27550000	2	chr06	27504103	27504842	chr06	27516259	27516634	chr06	27503577	27503846	chr06	27503577	27503846
OsIPC07180085	chr07	16930000	1	chr09	6730000	1	chr12	14510366	14511280	chr03	17274016	17274867	chr07	17723497	17723983	chr07	17723497	17723983
OsIPC01010008	chr04	16320000	2	chr01	600000	1	chr09	9182104	9181526	chr10	6632036	6631461	chr01	46861	47337	chr01	46861	47337
OsIPU00000607	chr01	36670000	1	chr03	21430000	1	NA	NA	NA	NA	NA	NA	NA	NA	NA	NA	NA	NA
OsIPC03360022	chr03	35350000	15	chr03	35290000	6	chr03	35340000	35339379	chr03	35340720	35340479	chr03	35340720	35340479	chr03	35340720	35340479
OsIPU00009595	NA	NA	NA	NA	NA	NA	chr02	6287549	6286940	chr02	6350535	6350051	NA	NA	NA	NA	NA	NA
OsIPC04350023	chr04	34650000	9	chr04	34700000	3	chr04	34698637	34698196	chr09	14814762	14814513	chr04	34698637	34698196	chr04	34698637	34698196
OsIPC04020144	chr04	1640000	2	chr02	5750000	1	chr09	2630917	2630630	chr06	2480885	2481172	chr04	1538799	1539042	chr04	1538799	1539042
OsIPC10130087	chr10	12940000	4	chr10	12930000	2	chr10	12973748	12973356	NA	NA	NA	chr10	12973748	12973356	chr10	12973748	12973356
OsIPC07160063	chr07	15720000	17	chr07	15410000	10	chr07	15301237	15301898	chr07	15302263	15302576	chr07	15302263	15302576	chr07	15302263	15302576
OsIPU00005180	chr01	24080000	1	chr04	17550000	1	chr06	18384146	18383697	chr01	19991350	19991800	NA	NA	NA	NA	NA	NA
OsIPC10020158	chr10	1800000	3	chr10	1530000	1	chr10	1629047	1628641	NA	NA	NA	chr10	1629047	1628641	chr10	1629047	1628641
OsIPC04180115	chr04	17560000	7	chr04	17670000	4	chr11	967565	968207	chr11	957633	958429	chr04	17560000	17561000	chr04	17560000	17561000
OsIPC11060126	chr11	5750000	10	chr02	15090000	1	chr11	14537144	14536751	chr11	21860493	21859974	chr11	5750000	5751000	chr11	5750000	5751000
OsIPC11270324	chr11	26720000	16	chr11	26740000	11	chr11	26757017	26757704	chr11	26742196	26742707	chr11	26742196	26742707	chr11	26742196	26742707
OsIPC04090165	chr04	8470000	2	chr01	23970000	1	chr04	8481089	8479945	chr04	8510618	8510095	chr04	8481089	8479945	chr04	8481089	8479945
OsIPC01430047	chr01	42630000	7	chr01	42590000	6	chr01	42611420	42610986	chr01	34305124	34304923	chr01	42612835	42612624	chr01	42612835	42612624
OsIPC11220188	chr04	2240000	1	chr11	21490000	1	chr02	26967884	26968200	chr01	11212692	11213011	chr11	21822959	21823277	chr11	21822959	21823277
OsIPC11060010	chr11	5110000	35	chr11	5080000	13	chr11	5029709	5028945	chr11	5028839	5028443	chr11	5057453	5057855	chr11	5057453	5057855
OsIPU00003402	chr06	11260000	1	chr09	12420000	1	chr12	14653244	14652728	chr12	13506042	13505519	NA	NA	NA	NA	NA	NA
OsIPU00001259	chr11	13280000	4	chr11	11800000	2	NA	NA	NA	NA	NA	NA	NA	NA	NA	NA	NA	NA
OsIPC04160015	chr04	14310000	3	chr04	14300000	2	chr04	15053202	15052804	chr06	21346995	21347291	chr04	15053202	15052804	chr04	15053202	15052804
OsIPC01370034	chr01	36920000	2	chr07	12130000	2	chr09	15525716	15526140	chr08	22436550	22436974	chr01	36831488	36831912	chr01	36831488	36831912
OsIPC08170185	chr08	16920000	8	chr03	22860000	7	chr12	12130615	12128213	chr06	14870827	14869045	chr08	16664325	16664022	chr08	16664325	16664022
OsIPC09060068	chr09	5670000	42	chr09	5270000	9	chr09	5408996	5409863	chr09	5410345	5410830	chr09	5410846	5411326	chr09	5410846	5411326
OsIPC06130007	chr06	11930000	16	chr06	12070000	7	chr06	12020692	12021114	chr06	12021139	12021343	chr06	12020692	12021114	chr06	12020692	12021114
OsIPU00009615	chr01	42980000	1	chr12	25800000	1	chr10	12353437	12352789	chr04	10200890	10201354	NA	NA	NA	NA	NA	NA
OsIPC08110045	chr08	11270000	1	chr08	12320000	1	chr05	20302536	20303146	chr03	16522034	16522644	chr08	10695350	10694792	chr08	10695350	10694792
OsIPC05270021	chr05	26110000	13	chr05	26100000	6	chr05	26165539	26166117	NA	NA	NA	chr05	26165539	26166117	chr05	26165539	26166117
OsIPC08090150	chr08	8800000	22	chr08	8890000	3	chr08	8792766	8792341	chr08	8793292	8792989	chr08	8793292	8792989	chr08	8793292	8792989
OsIPC02210022	chr02	20160000	19	chr02	20180000	3	chr02	20157728	20157138	chr12	11180666	11180468	chr02	20157728	20157138	chr02	20157728	20157138
OsIPU00003493	NA	NA	NA	NA	NA	NA	chr02	34479234	34478799	chr09	22307754	22307960	NA	NA	NA	NA	NA	NA
OsIPC07020107	chr02	7460000	2	chr07	1650000	2	chr10	21893088	21892469	chr12	16449826	16450447	chr07	1714130	1714358	chr07	1714130	1714358
OsIPC10060025	chr10	5200000	7	chr10	5240000	2	chr06	9899010	9899603	chr11	11439575	11440173	chr10	5200000	5201000	chr10	5200000	5201000
OsIPC12110053	chr12	10360000	7	chr12	10320000	6	chr04	1643763	1643336	chr05	2699169	2699597	chr12	10311512	10311077	chr12	10311512	10311077
OsIPC07120098	chr07	11060000	2	chr07	11170000	2	chr07	11469773	11470409	chr07	11457121	11457769	chr07	11457121	11457769	chr07	11457121	11457769
OsIPC06240095	chr06	23390000	36	chr06	23460000	18	chr06	23462242	23460350	chr06	23463056	23462459	chr06	23436281	23436617	chr06	23436281	23436617
OsIPC07210021	chr07	20120000	9	chr07	20110000	5	chr10	10981241	10981532	chr03	17597619	17597888	chr07	20120000	20121000	chr07	20120000	20121000
OsIPC07120130	chr07	11790000	3	chr07	11940000	2	chr07	13178622	13178202	chr08	12180360	12180091	chr07	11585269	11585492	chr07	11585269	11585492
OsIPC09030025	chr05	7070000	2	chr09	2400000	2	chr02	14150449	14149814	chr10	7308039	7307406	chr09	2726851	2727458	chr09	2726851	2727458
OsIPC10030038	chr10	2090000	17	chr10	2080000	6	chr10	2103422	2103964	chr03	22075158	22075722	chr10	2103209	2103421	chr10	2103209	2103421
OsIPC06200051	chr06	19740000	20	chr06	19650000	5	chr06	19738495	19737831	chr06	19737296	19736910	chr06	19738495	19737831	chr06	19738495	19737831
OsIPC04020288	chr04	1710000	2	chr04	1720000	1	chr08	16324243	16324805	chr02	12471719	12472277	chr04	1881861	1881536	chr04	1881861	1881536
OsIPU00006227	chr04	22770000	1	chr08	19790000	1	chr12	5899455	5898614	chr10	22331581	22332422	NA	NA	NA	NA	NA	NA
OsIPC01040010	chr01	3020000	6	chr01	3110000	6	chr01	3060397	3060730	chr11	4552835	4553077	chr01	3060397	3060730	chr01	3060397	3060730
OsIPC10200042	chr10	19380000	59	chr10	19290000	31	chr10	19344161	19342071	chr10	19331800	19331233	chr10	19344447	19344179	chr10	19344447	19344179
OsIPC02040014	chr02	3060000	17	chr02	3140000	11	chr02	3072854	3073558	chr02	3086855	3087283	chr02	3072439	3072814	chr02	3072439	3072814
OsIPC11090152	chr11	8940000	6	chr11	7980000	3	chr08	8314218	8314456	chr02	11637750	11637509	chr11	8940000	8941000	chr11	8940000	8941000
OsIPC12150108	chr12	14730000	6	chr12	15020000	5	chr12	14749316	14749734	chr12	14749730	14750000	chr12	14749316	14749734	chr12	14749316	14749734
OsIPC07160045	chr07	15400000	15	chr07	15420000	7	chr07	26858337	26858862	chr07	28083906	28084531	chr07	15176584	15176314	chr07	15176584	15176314
OsIPC01140229	chr01	13140000	4	chr01	12580000	1	chr04	4030026	4031046	chr04	7843680	7844450	chr01	13621823	13622167	chr01	13621823	13622167
OsIPC11240047	chr11	23150000	39	chr11	22970000	30	chr04	15765912	15765266	chr01	26908201	26908725	chr11	23207464	23207250	chr11	23207464	23207250
OsIPC09120060	chr09	11130000	11	chr09	11240000	3	chr09	13432440	13432150	chr09	13433232	13433035	chr09	11130000	11131000	chr09	11130000	11131000
OsIPC01130101	chr01	12620000	2	chr01	14900000	2	chr01	42436939	42437474	chr07	5795951	5796492	chr01	12620000	12621000	chr01	12620000	12621000
OsIPC12200060	chr12	19210000	17	chr12	19220000	3	chr12	19213014	19213538	chr12	19211852	19212210	chr12	19211852	19212210	chr12	19211852	19212210
OsIPU00006197	chr02	3530000	1	chr02	31690000	1	chr09	20533145	20533552	chr10	316339	316876	NA	NA	NA	NA	NA	NA
OsIPC10110025	chr10	10110000	3	chr10	10140000	3	chr10	10205650	10205397	chr08	16593966	16594164	chr10	10205650	10205397	chr10	10205650	10205397
OsIPC03140044	chr03	13750000	6	chr03	13770000	2	chr08	17444537	17443510	chr09	9609757	9610681	chr03	13750000	13751000	chr03	13750000	13751000
OsIPC11210097	chr11	19710000	5	chr11	19880000	4	chr06	23914768	23914500	chr01	40604979	40604646	chr11	20483192	20482985	chr11	20483192	20482985
OsIPC02070202	chr02	6630000	23	chr02	6600000	8	chr02	6640122	6640658	chr06	24885306	24884862	chr02	6640122	6640658	chr02	6640122	6640658
OsIPC04060237	chr04	5980000	3	NA	NA	NA	chr03	4872947	4872506	chr03	7146487	7146852	chr04	5980000	5981000	chr04	5980000	5981000
OsIPC09050053	chr09	4400000	15	chr09	1950000	12	chr09	4455351	4456052	chr09	4454933	4455351	chr09	4454933	4455351	chr09	4454933	4455351
OsIPC05070046	chr05	6580000	7	chr05	6570000	2	chr09	11221582	11221146	chr05	6575331	6575007	chr05	6575810	6575502	chr05	6575810	6575502
OsIPC07230060	chr07	22960000	24	chr07	22930000	6	chr07	22972036	22973259	chr07	22971445	22971896	chr07	22971445	22971896	chr07	22971445	22971896
OsIPC09170019	chr09	16300000	3	chr02	9350000	1	chr09	16342089	16341591	chr07	2641372	2641002	chr09	16279565	16279289	chr09	16279565	16279289
OsIPC04130072	chr04	12540000	3	chr02	5330000	1	chr03	17165629	17166119	chr08	14133400	14133616	chr04	12540000	12541000	chr04	12540000	12541000
OsIPC10040018	chr10	3040000	5	chr10	3050000	3	chr10	3039517	3039062	NA	NA	NA	chr10	3039517	3039062	chr10	3039517	3039062
OsIPC11270305	chr11	26720000	4	chr11	26930000	3	chr06	27707115	27707367	chr12	2025369	2025639	chr11	26715670	26715419	chr11	26715670	26715419
OsIPC04020059	chr02	13660000	1	chr04	1510000	1	chr08	23687651	23686376	chr04	542307	543595	chr04	1273940	1273623	chr04	1273940	1273623
OsIPC07070048	chr05	7740000	1	chr07	6340000	1	chr01	19046385	19045808	chr10	7670504	7669925	chr07	6324234	6324650	chr07	6324234	6324650
OsIPC05150050	chr04	800000	1	chr05	15190000	1	chr05	14876432	14875870	chr01	12677777	12678339	chr05	14876432	14875870	chr05	14876432	14875870
OsIPC12180132	chr12	17640000	6	chr12	17770000	6	chr12	17733699	17731694	chr12	17705191	17703642	chr12	17705191	17703642	chr12	17705191	17703642
OsIPU00006634	chr02	12320000	1	chr03	22200000	1	chr12	14085766	14085479	chr01	10762442	10762709	NA	NA	NA	NA	NA	NA
OsIPC03230073	chr03	23000000	12	chr03	22740000	2	chr03	22706683	22707025	chr03	22706439	22706663	chr03	22706683	22707025	chr03	22706683	22707025
OsIPC05140007	chr05	13610000	19	chr05	13700000	4	chr05	13610021	13610548	chr10	8848202	8847795	chr05	13610021	13610548	chr05	13610021	13610548
OsIPC04190055	chr04	18360000	11	chr04	18240000	7	chr04	18305250	18304497	chr02	30675322	30675534	chr04	18305250	18304497	chr04	18305250	18304497
OsIPC09150019	chr09	14370000	9	chr09	14530000	6	chr09	14463355	14463979	NA	NA	NA	chr09	14463355	14463979	chr09	14463355	14463979
OsIPC12080021	chr12	7130000	14	chr12	6760000	2	chr12	7115856	7115368	chr12	7116762	7116457	chr12	7116762	7116457	chr12	7116762	7116457
OsIPC11250004	chr11	24000000	11	chr11	23990000	7	chr09	8905451	8905718	chr11	24004384	24004650	chr11	24004384	24004650	chr11	24004384	24004650
OsIPC08130002	chr08	12040000	2	chr08	15750000	2	chr08	15749859	15749275	chr08	15750508	15750119	chr08	12040000	12041000	chr08	12040000	12041000
OsIPC01350051	chr01	34540000	18	chr01	34500000	2	chr01	34494250	34493883	chr01	34493858	34493595	chr01	34494250	34493883	chr01	34494250	34493883
OsIPC11100200	chr11	9850000	16	chr11	10050000	14	chr11	9957107	9956294	chr06	1588224	1589147	chr11	9850024	9850239	chr11	9850024	9850239
OsIPC06090010	chr06	8260000	14	chr06	8320000	5	chr06	8061378	8061865	chr06	8061958	8062316	chr06	8061958	8062316	chr06	8061958	8062316
OsIPC11210018	chr11	20040000	65	chr11	19970000	23	chr11	19996502	19998372	chr11	19995583	19996425	chr11	20073110	20073351	chr11	20073110	20073351
OsIPC11210196	chr11	20680000	17	chr11	20630000	5	chr11	20647378	20647063	chr06	4124692	4124896	chr11	20647378	20647063	chr11	20647378	20647063
OsIPC11240016	chr11	23090000	13	chr11	23100000	12	chr10	16286177	16286723	chr07	6826039	6826584	chr11	23087301	23087094	chr11	23087301	23087094
OsIPC06280058	NA	NA	NA	NA	NA	NA	chr06	27924802	27925039	NA	NA	NA	chr06	27924802	27925039	chr06	27924802	27925039
OsIPC09060017	chr09	5190000	4	chr09	5400000	4	chr09	5188788	5189192	chr09	5187382	5187940	chr09	5188788	5189192	chr09	5188788	5189192
OsIPC01060081	chr01	5850000	11	chr01	5800000	9	chr11	26854910	26854227	chr01	27151589	27152104	chr01	5847822	5847207	chr01	5847822	5847207
OsIPU00000794	chr07	21700000	2	chr02	11210000	1	chr11	23562808	23563831	chr05	10940771	10939753	NA	NA	NA	NA	NA	NA
OsIPC10170059	chr10	16360000	4	chr10	16400000	3	chr05	2636092	2636523	chr04	23846508	23846059	chr10	16371516	16371193	chr10	16371516	16371193
OsIPC07300019	chr07	29570000	14	chr07	29420000	9	chr07	29406481	29407640	chr10	12827666	12827900	chr07	29434401	29434169	chr07	29434401	29434169
OsIPU00007712	NA	NA	NA	NA	NA	NA	NA	NA	NA	NA	NA	NA	NA	NA	NA	NA	NA	NA
OsIPC12060052	NA	NA	NA	NA	NA	NA	chr12	5168524	5168047	chr05	6587154	6587404	chr12	5168524	5168047	chr12	5168524	5168047
OsIPC01030117	chr01	3090000	8	chr01	3020000	3	chr06	370179	369317	chr04	20303256	20303011	chr01	2490986	2490756	chr01	2490986	2490756
OsIPC12080150	chr12	7920000	12	chr12	8070000	5	chr10	1984134	1984935	chr06	14165541	14164740	chr12	7914611	7914402	chr12	7914611	7914402
OsIPC01120096	chr01	11830000	1	chr04	1200000	1	chr11	22618464	22617976	chr02	34718445	34718927	chr01	11990606	11990140	chr01	11990606	11990140
OsIPU00008933	NA	NA	NA	NA	NA	NA	chr12	20703523	20703765	chr11	18164766	18164524	NA	NA	NA	NA	NA	NA
OsIPC08270039	chr08	26420000	7	chr08	26440000	3	chr08	26425252	26425727	chr10	16499472	16499938	chr08	26425252	26425727	chr08	26425252	26425727
OsIPC10080049	chr10	7940000	2	chr10	8230000	2	chr10	7794395	7794830	NA	NA	NA	chr10	7794395	7794830	chr10	7794395	7794830
OsIPC10150090	chr10	14790000	7	chr10	15090000	7	chr10	14809978	14810278	chr10	20603815	20604062	chr10	14775927	14775712	chr10	14775927	14775712
OsIPC01410064	chr01	40890000	3	chr01	40940000	3	chr02	2622481	2620983	NA	NA	NA	chr01	40890000	40891000	chr01	40890000	40891000
OsIPU00009641	NA	NA	NA	NA	NA	NA	chr11	27904704	27904318	chr08	19454727	19454500	NA	NA	NA	NA	NA	NA
OsIPC02070001	chr02	6560000	2	chr12	27300000	1	chr03	8744362	8744585	chr10	1076185	1076405	chr02	6010035	6010306	chr02	6010035	6010306
OsIPU00009646	NA	NA	NA	NA	NA	NA	NA	NA	NA	NA	NA	NA	NA	NA	NA	NA	NA	NA
OsIPC09090035	chr09	8520000	8	chr09	8210000	4	chr05	12943329	12943618	chr08	22750148	22749853	chr09	8520000	8521000	chr09	8520000	8521000
OsIPC05020020	chr03	32990000	1	chr05	1800000	1	chr11	5184262	5183662	chr11	20431521	20432121	chr05	1331913	1331639	chr05	1331913	1331639
OsIPC02040013	chr02	3060000	61	chr02	3140000	27	chr02	3064199	3063481	chr02	3061988	3061438	chr02	3061988	3061438	chr02	3061988	3061438
OsIPC07280084	chr07	27510000	25	chr07	27500000	13	chr07	27505781	27504779	chr07	27199793	27198570	chr07	27511743	27511540	chr07	27511743	27511540
OsIPC08100213	chr08	9790000	6	chr08	9830000	2	chr08	9823762	9824037	chr11	10966212	10966498	chr08	9823762	9824037	chr08	9823762	9824037
OsIPC07230056	chr07	22960000	9	chr07	22930000	2	chr07	22958871	22959382	chr02	29583241	29583459	chr07	22958871	22959382	chr07	22958871	22959382
OsIPC10060135	chr10	5990000	5	chr08	2780000	4	chr06	25511933	25509970	chr08	8207955	8206877	chr10	5989893	5989395	chr10	5989893	5989395
OsIPC06150097	chr06	14650000	2	chr06	14960000	2	chr06	16272811	16272349	chr08	26434794	26434594	chr06	14650000	14651000	chr06	14650000	14651000
OsIPC11220125	chr11	21450000	18	chr11	21440000	10	chr11	21519289	21519688	chr11	21517444	21517902	chr11	21517444	21517902	chr11	21517444	21517902
OsIPC08140007	chr06	25890000	1	chr08	13420000	1	chr09	13603177	13602265	chr03	14574090	14574993	chr08	13404393	13404105	chr08	13404393	13404105
OsIPU00006194	NA	NA	NA	NA	NA	NA	chr09	127179	126058	chr06	12719478	12720600	NA	NA	NA	NA	NA	NA
OsIPC09090036	chr09	8520000	6	chr09	8200000	2	chr01	16156684	16157013	chr05	26727091	26727433	chr09	8520000	8521000	chr09	8520000	8521000
OsIPC01210022	chr01	20120000	2	chr01	20050000	1	chr01	20122295	20121657	chr01	20149998	20149619	chr01	20122295	20121657	chr01	20122295	20121657
OsIPC05140020	chr05	14000000	3	chr03	29750000	1	chr10	18559190	18559536	chr07	5502134	5502354	chr05	13904598	13904806	chr05	13904598	13904806
OsIPC12090144	chr12	8500000	9	chr12	8650000	4	chr08	6576824	6575139	chr04	15499971	15498306	chr12	8513556	8513238	chr12	8513556	8513238
OsIPC07110005	chr07	10080000	7	chr07	9390000	4	chr07	10066772	10067662	NA	NA	NA	chr07	10066772	10067662	chr07	10066772	10067662
OsIPC02120078	chr02	11860000	26	chr02	11910000	6	chr02	11759802	11759082	chr02	11760448	11759840	chr02	11775733	11775363	chr02	11775733	11775363
OsIPC09140039	chr09	13600000	3	chr09	13540000	2	chr08	24107013	24106217	chr05	20014180	20013641	chr09	13563828	13564122	chr09	13563828	13564122
OsIPC07120077	chr07	11350000	16	chr07	11840000	10	chr07	11363682	11364509	chr07	11378393	11379275	chr07	11362226	11362533	chr07	11362226	11362533
OsIPC09080044	chr09	7350000	27	chr09	6660000	2	chr09	7345242	7345855	chr09	7346242	7346609	chr09	7346242	7346609	chr09	7346242	7346609
OsIPC03110014	chr03	10430000	2	chr11	24100000	2	chr03	10433846	10433510	chr12	10045669	10045972	chr03	10433846	10433510	chr03	10433846	10433510
OsIPU00008680	NA	NA	NA	NA	NA	NA	chr06	30884962	30885406	chr02	9237722	9238234	NA	NA	NA	NA	NA	NA
OsIPC01170090	chr01	16290000	5	chr01	12580000	4	chr01	17208710	17208158	chr01	12189965	12189528	chr01	16485600	16486021	chr01	16485600	16486021
OsIPC12080085	chr12	7730000	10	chr12	8860000	2	chr12	8843680	8844361	chr12	6642050	6642443	chr12	7730000	7731000	chr12	7730000	7731000
OsIPC08070021	chr08	6160000	10	chr08	6170000	2	chr08	6152894	6152460	chr08	6152451	6152215	chr08	6152894	6152460	chr08	6152894	6152460
OsIPC10060136	chr10	5990000	10	chr08	17030000	2	chr10	5989900	5990604	chr04	14573397	14574056	chr10	5989900	5990604	chr10	5989900	5990604
OsIPU00008485	chr07	12130000	1	chr09	20740000	1	chr04	27469501	27469067	chr04	23988391	23987935	NA	NA	NA	NA	NA	NA
OsIPC02070188	chr02	6560000	3	chr02	6480000	2	chr05	1154995	1155547	chr04	31882073	31881521	chr02	6559654	6560018	chr02	6559654	6560018
OsIPC11230221	chr11	22100000	11	chr11	22080000	9	chr03	10413296	10413924	chr03	7219251	7219579	chr11	22782901	22782584	chr11	22782901	22782584
OsIPU00005830	NA	NA	NA	NA	NA	NA	chr08	24862997	24863716	chr08	24863948	24864414	NA	NA	NA	NA	NA	NA
OsIPC01440024	chr01	43170000	45	chr01	43090000	4	chr01	43172631	43173794	chr12	2973035	2972267	chr01	43172138	43172359	chr01	43172138	43172359
OsIPC04130149	chr04	12900000	24	chr04	12970000	10	chr04	12904793	12905270	chr04	12904400	12904799	chr04	12904400	12904799	chr04	12904400	12904799
OsIPC10040164	chr10	3520000	7	chr10	3510000	5	chr04	512094	511716	chr12	5436567	5436317	chr10	3685748	3685479	chr10	3685748	3685479
OsIPC07150042	chr07	14790000	1	chr08	5650000	1	chr12	12552934	12553298	chr12	12552483	12552793	chr07	14649864	14650077	chr07	14649864	14650077
OsIPC01140208	chr01	13580000	59	chr01	13720000	16	chr01	13583540	13581230	chr11	6781312	6781849	chr01	13581121	13580746	chr01	13581121	13580746
OsIPC06170040	chr06	16480000	10	chr06	16540000	4	chr06	16531457	16531001	chr11	23638316	23638033	chr06	16531457	16531001	chr06	16531457	16531001
OsIPU00003643	chr03	2230000	1	chr03	7500000	1	chr03	3496976	3496379	chr03	3497371	3496972	NA	NA	NA	NA	NA	NA
OsIPC12160156	chr12	15650000	4	chr12	15460000	3	chr09	1553542	1554165	chr01	19816297	19816922	chr12	15463332	15463064	chr12	15463332	15463064
OsIPC09010021	chr09	150000	4	chr09	140000	3	chr09	151751	152215	NA	NA	NA	chr09	151751	152215	chr09	151751	152215
OsIPC01160110	chr11	17020000	2	chr01	15580000	1	chr04	3311786	3311098	chr10	15654197	15653358	chr01	15555506	15554928	chr01	15555506	15554928
OsIPC11230070	chr11	22190000	6	chr11	22140000	3	chr11	22182083	22182611	chr12	14531995	14531759	chr11	22182083	22182611	chr11	22182083	22182611
OsIPC09110044	chr09	10450000	2	chr02	11700000	1	chr07	27102350	27102792	chr07	4469248	4468882	chr09	10247798	10247526	chr09	10247798	10247526
OsIPC03140018	chr03	13330000	5	chr03	13200000	3	chr05	4531459	4532190	chr02	15414756	15415527	chr03	13350978	13350759	chr03	13350978	13350759
OsIPC05270064	chr05	27000000	4	chr05	27120000	4	chr05	27056985	27056417	chr02	28334689	28334353	chr05	26966485	26966181	chr05	26966485	26966181
OsIPC09080084	chr09	7500000	7	chr02	24390000	2	chr09	7507630	7508970	chr04	10238154	10239260	chr09	7507630	7508970	chr09	7507630	7508970
OsIPU00001973	NA	NA	NA	NA	NA	NA	chr09	20485959	20486396	chr01	318415	318103	NA	NA	NA	NA	NA	NA
OsIPC10010021	chr10	800000	13	chr10	850000	10	chr03	17177421	17176966	chr06	10641748	10641295	chr10	205051	205251	chr10	205051	205251
OsIPC11170125	chr11	16660000	15	chr11	16740000	2	chr11	16668199	16667683	chr11	16682030	16681626	chr11	16668199	16667683	chr11	16668199	16667683
OsIPC04020263	chr04	1860000	31	chr04	1960000	15	chr11	8138627	8137755	chr07	11646874	11647643	chr04	1784652	1784443	chr04	1784652	1784443
OsIPC06100092	chr06	9400000	3	chr01	37920000	2	chr06	9437093	9437468	chr06	9440893	9441230	chr06	9437093	9437468	chr06	9437093	9437468
OsIPC08180209	chr08	17510000	30	chr08	17450000	25	chr09	22862794	22864425	chr10	4976070	4974442	chr08	17662262	17662617	chr08	17662262	17662617
OsIPC02110070	chr02	10600000	36	chr02	10570000	5	chr02	10563298	10564450	chr06	14094471	14095018	chr02	10564700	10565254	chr02	10564700	10565254
OsIPC08050019	chr08	4090000	12	chr08	4080000	2	chr08	4059887	4060765	chr09	5189580	5190047	chr08	4059887	4060765	chr08	4059887	4060765
OsIPU00009390	chr01	41590000	1	chr02	24780000	1	chr03	8492593	8492807	chr11	20902857	20902643	NA	NA	NA	NA	NA	NA
OsIPC08070076	chr11	5760000	2	chr08	5960000	1	chr10	6450013	6449614	chr05	5486366	5486766	chr08	6732218	6732432	chr08	6732218	6732432
OsIPC12110158	chr12	10800000	16	chr12	10770000	4	chr12	10894545	10894035	chr01	17210909	17211114	chr12	10894545	10894035	chr12	10894545	10894035
OsIPC02090132	chr02	8150000	1	chr03	13460000	1	chr02	24407422	24407941	chr04	809792	810311	chr02	8739166	8739371	chr02	8739166	8739371
OsIPC12200199	chr12	19860000	5	chr05	8310000	1	chr11	10926800	10927331	chr01	26249521	26249049	chr12	19838696	19838920	chr12	19838696	19838920
OsIPC01210065	chr01	20280000	6	chr01	20330000	4	chr07	27945270	27944329	chr07	27946670	27946102	chr01	20280000	20281000	chr01	20280000	20281000
OsIPC08060135	chr08	5670000	4	chr03	21580000	1	chr08	5673557	5671837	chr08	5663904	5662899	chr08	5673557	5671837	chr08	5673557	5671837
OsIPU00009671	NA	NA	NA	NA	NA	NA	chr06	20267319	20266891	chr04	11423141	11422699	NA	NA	NA	NA	NA	NA
OsIPC05240014	chr05	23470000	3	NA	NA	NA	chr05	23475426	23475840	NA	NA	NA	chr05	23475426	23475840	chr05	23475426	23475840
OsIPC01140225	chr01	13620000	5	chr01	13580000	2	chr07	25204958	25206316	chr10	7123300	7124646	chr01	13620000	13621000	chr01	13620000	13621000
OsIPC11270264	chr11	26560000	16	chr11	26570000	6	chr11	26563538	26564091	NA	NA	NA	chr11	26563538	26564091	chr11	26563538	26564091
OsIPC06260036	chr07	27580000	47	chr06	25520000	21	chr07	27586536	27585674	chr07	27588626	27587780	chr06	25522143	25521933	chr06	25522143	25521933
OsIPC04040133	chr04	3560000	6	NA	NA	NA	chr03	36255823	36255619	chr12	10019	10221	chr04	3577982	3578332	chr04	3577982	3578332
OsIPC11200046	chr11	19250000	23	chr11	19220000	8	chr11	19242403	19241638	chr11	19241632	19241121	chr11	19242403	19241638	chr11	19242403	19241638
OsIPU00009681	NA	NA	NA	NA	NA	NA	NA	NA	NA	NA	NA	NA	NA	NA	NA	NA	NA	NA
OsIPC07170085	NA	NA	NA	NA	NA	NA	chr07	16674366	16674049	NA	NA	NA	chr07	16674366	16674049	chr07	16674366	16674049
OsIPC11130034	chr11	12150000	2	chr03	32260000	1	chr08	7676452	7677064	chr11	11152714	11152102	chr11	12294169	12294622	chr11	12294169	12294622
OsIPC07120151	chr07	12440000	4	chr07	12520000	2	chr07	11645380	11645073	chr07	11645637	11645406	chr07	11645637	11645406	chr07	11645637	11645406
OsIPU00004787	chr01	15840000	1	chr01	21470000	1	chr09	5761281	5760824	chr05	12297517	12297060	NA	NA	NA	NA	NA	NA
OsIPC01430043	chr01	42630000	6	chr01	42600000	3	chr01	42589143	42588734	chr01	42587147	42586877	chr01	42589143	42588734	chr01	42589143	42588734
OsIPC07080113	chr07	7940000	1	chr11	14690000	1	chr01	29791913	29791151	chr01	37224945	37225707	chr07	7889183	7888427	chr07	7889183	7888427
OsIPC02110146	chr02	10920000	3	chr02	11000000	3	chr02	10957120	10957989	chr01	19732780	19732189	chr02	10957120	10957989	chr02	10957120	10957989
OsIPC04010175	chr04	900000	2	chr04	950000	1	NA	NA	NA	NA	NA	NA	chr04	900000	3	chr04	900000	901000
OsIPC01130028	chr01	12200000	4	chr01	7640000	1	chr01	12217531	12217114	chr01	12218526	12218109	chr01	12217075	12216858	chr01	12217075	12216858
OsIPC01030126	chr01	2590000	5	chr01	2560000	4	chr09	1067020	1066525	chr05	18830978	18830481	chr01	2529775	2529568	chr01	2529775	2529568
OsIPC08210040	chr08	20160000	8	chr08	20190000	5	chr08	1062412	1061994	chr08	20157415	20156996	chr08	20157415	20156996	chr08	20157415	20156996
OsIPC05050073	chr05	4310000	10	chr05	4280000	6	chr05	4405724	4406472	chr04	34623809	34624412	chr05	4405313	4405595	chr05	4405313	4405595
OsIPC12060039	chr12	5130000	34	chr12	5390000	10	chr12	5134342	5133894	chr12	5136244	5135549	chr12	5133633	5133420	chr12	5133633	5133420
OsIPC11200068	chr11	19280000	4	chr11	19320000	3	chr07	8568163	8568905	chr10	4910196	4910927	chr11	19280000	19281000	chr11	19280000	19281000
OsIPC02070098	chr02	6250000	9	chr02	6270000	8	chr02	6373168	6373577	chr07	15725741	15726030	chr02	6373168	6373577	chr02	6373168	6373577
OsIPU00009687	chr09	9560000	1	chr09	9780000	1	chr03	20358996	20359440	NA	NA	NA	NA	NA	NA	NA	NA	NA
OsIPC12150117	chr12	14760000	17	chr12	14970000	11	chr12	15019665	15019217	chr12	14769757	14769046	chr12	14769757	14769046	chr12	14769757	14769046
OsIPC10170103	chr10	16550000	22	chr10	16530000	2	chr10	16574671	16574156	chr10	16575416	16575091	chr10	16574671	16574156	chr10	16574671	16574156
OsIPC12200148	chr12	19300000	10	chr03	13330000	4	chr10	8013370	8014921	chr04	12300115	12298573	chr12	19538485	19538006	chr12	19538485	19538006
OsIPC06050007	chr06	4230000	6	chr06	4240000	3	NA	NA	NA	NA	NA	NA	chr06	4230000	9	chr06	4230000	4231000
OsIPC01090057	chr01	8720000	13	chr09	6800000	2	chr01	8708939	8709657	chr01	8711907	8712351	chr01	8711907	8712351	chr01	8711907	8712351
OsIPC12270056	chr12	26860000	12	chr12	26930000	10	chr12	26860483	26860903	chr12	26861221	26861694	chr12	26860483	26860903	chr12	26860483	26860903
OsIPC04160110	chr04	16020000	13	chr04	15980000	4	chr04	15994515	15993852	chr04	15994771	15994516	chr04	15994771	15994516	chr04	15994771	15994516
OsIPC07220197	chr07	21470000	33	chr07	21410000	4	chr07	21478677	21477313	chr07	21479844	21479302	chr07	21478677	21477313	chr07	21478677	21477313
OsIPC03360046	chr03	35460000	97	chr03	35420000	9	chr03	35458449	35457964	chr03	35464253	35463719	chr03	35459337	35458619	chr03	35459337	35458619
OsIPC12170136	chr12	16360000	23	chr12	16350000	16	chr12	16346860	16346418	chr12	16345503	16344999	chr12	16354904	16354596	chr12	16354904	16354596
OsIPC06020034	chr06	1130000	2	chr06	870000	1	chr11	25212715	25212451	chr11	25200894	25200630	chr06	1130000	1131000	chr06	1130000	1131000
OsIPC09110192	chr09	10940000	57	chr09	11240000	11	chr09	10945554	10944632	chr09	10946757	10946044	chr09	10945554	10944632	chr09	10945554	10944632
OsIPC11250007	chr11	23990000	9	chr11	23980000	6	chr11	24008951	24008356	NA	NA	NA	chr11	24008951	24008356	chr11	24008951	24008356
OsIPC08030058	chr08	2790000	5	chr03	11580000	1	chr08	2794213	2793981	chr08	2795958	2795491	chr08	2794213	2793981	chr08	2794213	2793981
OsIPC12170223	chr12	16590000	3	chr01	13850000	1	chr05	29724343	29725234	chr06	14047821	14048711	chr12	16598024	16597132	chr12	16598024	16597132
OsIPC05100025	chr05	8700000	2	chr05	8310000	1	chr12	10007303	10006209	chr07	14926982	14928057	chr05	9596627	9596422	chr05	9596627	9596422
OsIPC01410075	chr01	40900000	8	chr01	40940000	3	chr11	12907655	12908417	chr11	14067039	14067240	chr01	40900000	40901000	chr01	40900000	40901000
OsIPC01290056	chr01	28640000	2	chr04	16430000	2	chr01	36499770	36500120	chr03	3790605	3790824	chr01	28667800	28667596	chr01	28667800	28667596
OsIPC12270019	chr12	26160000	25	chr12	26010000	3	chr12	26137700	26137016	chr12	26136370	26136056	chr12	26137700	26137016	chr12	26137700	26137016
OsIPC04020159	chr03	22950000	1	chr04	1590000	1	chr09	7374089	7373484	chr06	15091323	15090718	chr04	1594152	1594716	chr04	1594152	1594716
OsIPC06210053	chr07	15420000	2	chr06	20620000	1	chr04	7369972	7370402	chr03	31100107	31099622	chr06	20601028	20600817	chr06	20601028	20600817
OsIPC11240021	chr11	23100000	30	chr11	23140000	12	chr11	23110941	23112326	chr11	23130723	23132108	chr11	23099035	23099287	chr11	23099035	23099287
OsIPC04170124	chr04	16830000	32	chr04	16930000	12	chr04	16906627	16905328	chr07	6997979	6997138	chr04	16903327	16903018	chr04	16903327	16903018
OsIPC05070070	chr05	6980000	10	chr05	6950000	9	chr05	6841044	6841415	chr03	32098294	32098551	chr05	6841674	6841919	chr05	6841674	6841919
OsIPC05050099	chr05	4690000	5	chr05	4720000	3	chr05	4718337	4718757	chr03	25205951	25205697	chr05	4718337	4718757	chr05	4718337	4718757
OsIPC06230090	chr06	22690000	53	chr06	22700000	11	chr10	6973170	6971870	chr06	15702760	15703800	chr06	22580519	22581364	chr06	22580519	22581364
OsIPC03190083	chr02	9200000	1	chr03	18370000	1	chr08	13044289	13044873	chr10	4409801	4409213	chr03	18618206	18618002	chr03	18618206	18618002
OsIPC01210056	chr01	20280000	4	chr01	22180000	3	chr08	20418699	20419956	chr08	16896627	16895363	chr01	20235472	20234999	chr01	20235472	20234999
OsIPC11230286	chr11	22940000	20	chr11	22960000	19	chr11	22957435	22955605	chr11	22947069	22945916	chr11	22945788	22944516	chr11	22945788	22944516
OsIPC06210025	chr06	20210000	5	chr06	20250000	4	chr04	13835970	13836562	chr06	5299595	5300171	chr06	20210000	20211000	chr06	20210000	20211000
OsIPC07080080	chr07	7310000	17	chr07	7530000	2	chr06	24439952	24440533	chr08	28355857	28355284	chr07	7388648	7388189	chr07	7388648	7388189
OsIPC04220073	chr04	21870000	18	chr04	21920000	9	chr04	21927172	21927601	chr04	21926762	21927173	chr04	21881918	21881691	chr04	21881918	21881691
OsIPC02180045	chr02	17600000	3	chr02	17950000	3	chr12	11299790	11300998	chr12	15962864	15961808	chr02	17600000	17601000	chr02	17600000	17601000
OsIPC06140037	chr06	13150000	2	chr01	10940000	1	chr08	8056998	8058040	chr11	15547750	15546810	chr06	13265171	13265986	chr06	13265171	13265986
OsIPC11170093	chr11	16460000	2	chr11	16310000	1	chr10	7329507	7329877	chr06	15620491	15620111	chr11	16460000	16461000	chr11	16460000	16461000
OsIPU00009699	NA	NA	NA	NA	NA	NA	chr01	19444496	19443755	chr12	12157093	12156352	NA	NA	NA	NA	NA	NA
OsIPC01440007	chr01	43120000	2	chr01	43170000	2	chr01	43133596	43133182	chr01	41147610	41147838	chr01	43133596	43133182	chr01	43133596	43133182
OsIPC06240009	chr06	23020000	32	chr06	23030000	30	chr06	23019836	23019393	chr06	23096581	23096170	chr06	23019836	23019393	chr06	23019836	23019393
OsIPC09060087	chr09	5670000	50	chr09	5200000	10	chr09	5427319	5428365	chr09	5428391	5429383	chr09	5583693	5583218	chr09	5583693	5583218
OsIPC06050013	chr06	4250000	47	chr06	4350000	16	chr06	4249158	4250884	chr06	4246825	4247110	chr06	4249158	4250884	chr06	4249158	4250884
OsIPC02090062	chr02	8320000	18	chr02	8290000	1	chr02	8298292	8297676	NA	NA	NA	chr02	8298292	8297676	chr02	8298292	8297676
OsIPC08250001	chr08	24090000	41	chr08	24170000	2	chr08	24137878	24139116	chr08	24133821	24134382	chr08	24133182	24133674	chr08	24133182	24133674
OsIPC04150095	chr04	14810000	10	chr04	15980000	7	chr04	15893102	15892122	chr04	15986520	15985540	chr04	14810000	14811000	chr04	14810000	14811000
OsIPC12180051	chr12	17010000	16	chr12	17330000	5	chr12	17347030	17347497	chr12	17346634	17347015	chr12	17346634	17347015	chr12	17346634	17347015
OsIPC11170231	chr11	16950000	6	chr11	16970000	3	chr11	16949008	16950202	chr01	36614678	36614430	chr11	16949008	16950202	chr11	16949008	16950202
OsIPC11180134	chr11	17580000	5	chr11	17570000	2	chr11	17588654	17588358	NA	NA	NA	chr11	17588654	17588358	chr11	17588654	17588358
OsIPC04010026	chr04	60000	5	chr04	70000	4	chr04	215025	214391	chr04	215451	215058	chr04	215025	214391	chr04	215025	214391
OsIPC11280078	chr11	27110000	8	chr11	27120000	6	chr11	25201287	25204367	chr10	12625380	12625588	chr11	27110000	27111000	chr11	27110000	27111000
OsIPU00009711	NA	NA	NA	NA	NA	NA	NA	NA	NA	NA	NA	NA	NA	NA	NA	NA	NA	NA
OsIPC11010015	chr03	5540000	1	chr11	140000	1	chr12	70391	69868	chr11	74340	73817	chr11	74699	74357	chr11	74699	74357
OsIPC12160230	chr11	24000000	1	chr12	15640000	1	chr06	14712694	14711403	chr04	7370404	7371031	chr12	15670088	15670308	chr12	15670088	15670308
OsIPC10030012	NA	NA	NA	NA	NA	NA	chr10	2069803	2069328	NA	NA	NA	chr10	2069803	2069328	chr10	2069803	2069328
OsIPC12100058	chr12	9290000	14	chr12	9270000	2	chr12	9293992	9294409	chr12	9327794	9328148	chr12	9293992	9294409	chr12	9293992	9294409
OsIPC04080151	chr04	7950000	2	chr04	8770000	2	chr09	7515919	7516622	chr10	15137651	15137286	chr04	7950000	7951000	chr04	7950000	7951000
OsIPC08050029	chr08	4100000	5	chr08	4060000	4	chr08	4094682	4095223	chr02	11383214	11383464	chr08	4094682	4095223	chr08	4094682	4095223
OsIPC08200018	chr08	19280000	13	chr08	19340000	12	chr02	11123313	11122979	chr12	13769917	13770216	chr08	19280000	19281000	chr08	19280000	19281000
OsIPC02230052	chr02	22540000	9	chr02	22480000	4	chr02	22524874	22525290	chr02	22523738	22524030	chr02	22524874	22525290	chr02	22524874	22525290
OsIPC01150068	chr01	14300000	41	chr01	14160000	15	chr01	16452920	16453374	chr12	2788931	2789378	chr01	14188407	14188698	chr01	14188407	14188698
OsIPC12190151	chr12	18600000	8	chr11	26680000	5	chr07	7729046	7729365	chr12	26256627	26256337	chr12	18613525	18613800	chr12	18613525	18613800
OsIPU00009042	NA	NA	NA	NA	NA	NA	NA	NA	NA	NA	NA	NA	NA	NA	NA	NA	NA	NA
OsIPC02250224	chr02	24280000	15	chr02	24400000	9	chr02	24376434	24376633	NA	NA	NA	chr02	24376434	24376633	chr02	24376434	24376633
OsIPC11270172	chr11	26480000	8	chr11	26560000	6	chr03	23081891	23082600	chr05	28351761	28351371	chr11	26480000	26481000	chr11	26480000	26481000
OsIPC09130104	chr09	12700000	5	chr09	12620000	3	chr09	12687580	12688033	chr09	12688031	12688511	chr09	12696017	12696335	chr09	12696017	12696335
OsIPC01220079	chr01	21580000	1	chr01	28930000	1	chr03	20789282	20788957	chr04	16668005	16667669	chr01	21570092	21570312	chr01	21570092	21570312
OsIPC12170028	chr12	16060000	2	chr03	6880000	1	chr12	16057159	16057952	chr12	16087304	16087544	chr12	16057159	16057952	chr12	16057159	16057952
OsIPC10160009	chr10	15070000	11	chr10	15040000	7	chr10	15070648	15070993	chr02	32018498	32018787	chr10	15070648	15070993	chr10	15070648	15070993
OsIPC09120252	chr09	11600000	5	chr09	6990000	1	chr06	25582047	25581630	chr12	9370833	9371155	chr09	11591140	11590927	chr09	11591140	11590927
OsIPC10030002	chr10	2050000	27	chr10	2040000	11	chr10	2049773	2048659	chr10	7934720	7934282	chr10	2049773	2048659	chr10	2049773	2048659
OsIPC11040096	chr11	3890000	3	chr11	3880000	2	chr11	3888226	3887797	NA	NA	NA	chr11	3888226	3887797	chr11	3888226	3887797
OsIPC10030005	chr10	2080000	29	chr10	2020000	3	chr10	2058879	2059910	NA	NA	NA	chr10	2058879	2059910	chr10	2058879	2059910
OsIPC10160107	chr10	15860000	12	chr10	15850000	4	chr10	15916393	15915965	chr10	15915972	15915735	chr10	15915972	15915735	chr10	15915972	15915735
OsIPC11230138	chr11	22400000	9	chr11	22390000	2	chr11	22335438	22336023	chr11	22400180	22400763	chr11	22400180	22400763	chr11	22400180	22400763
OsIPC07140145	chr07	13550000	3	chr05	18890000	1	chr11	13232263	13232767	chr06	22406352	22406856	chr07	13611246	13611660	chr07	13611246	13611660
OsIPC10080077	chr10	7710000	4	chr10	6960000	2	chr07	18863964	18864381	chr11	11511200	11511510	chr10	7990723	7990927	chr10	7990723	7990927
OsIPC09130123	NA	NA	NA	NA	NA	NA	chr09	12830220	12830462	NA	NA	NA	chr09	12830220	12830462	chr09	12830220	12830462
OsIPC04190017	chr04	18060000	26	chr04	18230000	11	chr04	18103553	18104891	chr04	18103031	18103509	chr04	18082062	18082312	chr04	18082062	18082312
OsIPC06190001	chr06	18020000	6	chr09	16010000	6	chr06	18026999	18024356	chr12	10002257	10004884	chr06	18024406	18023521	chr06	18024406	18023521
OsIPC01140245	chr01	13710000	4	chr01	13530000	2	chr12	7938325	7938832	chr07	13869385	13869853	chr01	13672833	13673170	chr01	13672833	13673170
OsIPU00009725	NA	NA	NA	NA	NA	NA	NA	NA	NA	NA	NA	NA	NA	NA	NA	NA	NA	NA
OsIPC07110126	chr07	10760000	3	chr07	12630000	2	chr06	14984576	14983826	chr04	25539503	25540250	chr07	10789891	10790163	chr07	10789891	10790163
OsIPC07140077	chr07	13340000	17	chr07	13510000	5	chr07	13373508	13374467	chr07	13334441	13333824	chr07	13337738	13337447	chr07	13337738	13337447
OsIPC09080090	chr09	7520000	2	chr02	13950000	1	chr09	7511362	7511981	chr04	10250384	10251003	chr09	7511362	7511981	chr09	7511362	7511981
OsIPU00000184	NA	NA	NA	NA	NA	NA	chr08	15615836	15616048	chr09	6077561	6077779	NA	NA	NA	NA	NA	NA
OsIPC03110002	chr02	6770000	1	chr03	9800000	1	chr05	25306072	25306855	chr12	6886348	6887133	chr03	10035550	10035300	chr03	10035550	10035300
OsIPC01230003	chr01	21920000	3	chr11	9130000	2	chr08	13440761	13441666	chr07	282472	281831	chr01	22032477	22031666	chr01	22032477	22031666
OsIPC06110057	chr06	10470000	11	chr06	10660000	2	chr06	10478402	10478935	chr06	10486753	10486324	chr06	10478402	10478935	chr06	10478402	10478935
OsIPC07110035	chr07	10220000	16	chr07	10920000	13	chr07	10214415	10216234	chr12	12626228	12625988	chr07	10214415	10216234	chr07	10214415	10216234
OsIPC10100064	chr10	9760000	2	chr10	9890000	2	chr06	15627199	15626896	chr12	4431728	4431488	chr10	9425982	9425767	chr10	9425982	9425767
OsIPC08170062	chr08	16170000	9	chr08	16050000	4	chr10	16499471	16499941	chr04	25827098	25826627	chr08	16175811	16175561	chr08	16175811	16175561
OsIPC11280387	chr11	27820000	11	chr11	27940000	6	chr04	12879956	12881514	chr11	27915045	27913126	chr11	27848284	27848509	chr11	27848284	27848509
OsIPU00009740	chr01	16860000	1	chr08	4980000	1	chr05	25494106	25493887	chr05	16600051	16599803	NA	NA	NA	NA	NA	NA
OsIPC07070070	chr07	6600000	11	chr07	6630000	5	chr07	6604751	6605390	NA	NA	NA	chr07	6604751	6605390	chr07	6604751	6605390
OsIPC07210035	chr07	20120000	11	chr07	20220000	7	chr07	20151271	20152172	chr07	20150967	20151369	chr07	20150967	20151369	chr07	20150967	20151369
OsIPC04170001	chr04	16000000	2	chr04	15390000	1	chr10	22519683	22519232	chr05	12807813	12807476	chr04	16000000	16001000	chr04	16000000	16001000
OsIPC07150076	chr07	15010000	2	chr09	17390000	2	chr04	8858852	8858159	chr07	14882532	14881811	chr07	14882532	14881811	chr07	14882532	14881811
OsIPC04220061	chr04	21660000	13	chr04	21700000	9	chr04	21668919	21669252	chr04	21668045	21668367	chr04	21667720	21667448	chr04	21667720	21667448
OsIPC04320062	chr04	31380000	3	chr02	7880000	1	chr04	31369828	31370509	chr11	16663780	16663497	chr04	31369828	31370509	chr04	31369828	31370509
OsIPU00006636	chr10	2060000	5	chr06	20140000	4	chr10	1014585	1015401	chr02	33117893	33117405	NA	NA	NA	NA	NA	NA
OsIPC06080107	chr06	7940000	9	chr06	8000000	3	chr10	16199341	16200448	chr12	20282136	20281018	chr06	7761454	7761206	chr06	7761454	7761206
OsIPC11260036	chr11	25110000	11	chr11	25130000	8	NA	NA	NA	NA	NA	NA	chr11	25110000	19	chr11	25110000	25111000
OsIPC12160266	chr12	16080000	7	chr12	15970000	4	chr02	15291865	15290370	chr02	13574075	13572590	chr12	15941813	15942040	chr12	15941813	15942040
OsIPC01150025	chr01	13710000	2	chr01	13790000	2	chr09	7442881	7442584	chr07	5920395	5920638	chr01	14084381	14084072	chr01	14084381	14084072
OsIPC10050243	chr10	4930000	3	chr10	4350000	2	chr10	3777533	3778207	chr06	22539284	22538615	chr10	4930150	4930604	chr10	4930150	4930604
OsIPC03170049	chr03	16390000	9	chr03	16400000	7	chr08	12561226	12563617	chr03	18789017	18791431	chr03	16354645	16353845	chr03	16354645	16353845
OsIPC12160033	chr12	15260000	8	chr12	15390000	6	chr12	15335208	15335849	chr12	15334986	15335208	chr12	15203867	15203534	chr12	15203867	15203534
OsIPC12080034	chr12	7150000	13	chr12	7170000	4	chr12	7149193	7148498	chr12	7152817	7152137	chr12	7149193	7148498	chr12	7149193	7148498
OsIPC02150012	chr02	13610000	1	chr02	24400000	1	chr07	28575030	28574659	chr04	25632060	25632287	chr02	14350781	14350557	chr02	14350781	14350557
OsIPC04180207	chr04	18210000	4	chr04	18450000	2	chr02	32784975	32784065	chr01	42527601	42526692	chr04	17727649	17727433	chr04	17727649	17727433
OsIPC11250011	chr11	24010000	2	chr01	260000	1	chr03	27833824	27834302	chr02	34266210	34265782	chr11	24042017	24042249	chr11	24042017	24042249
OsIPC08240026	NA	NA	NA	NA	NA	NA	chr08	23485577	23485216	NA	NA	NA	chr08	23485577	23485216	chr08	23485577	23485216
OsIPC05070069	chr05	6950000	14	chr05	6980000	2	chr05	6840204	6839233	NA	NA	NA	chr05	6840204	6839233	chr05	6840204	6839233
OsIPC06220096	chr06	21740000	4	chr06	21580000	1	chr06	21754996	21755340	NA	NA	NA	chr06	21754996	21755340	chr06	21754996	21755340
OsIPC12060119	chr12	5730000	18	chr12	5750000	12	chr12	5737622	5738036	chr12	5738115	5738476	chr12	5737622	5738036	chr12	5737622	5738036
OsIPC11260289	chr11	25930000	2	chr11	25730000	1	chr02	10494488	10494861	chr11	25822064	25822273	chr11	25822064	25822273	chr11	25822064	25822273
OsIPC12060165	chr12	5850000	13	chr12	6240000	3	chr12	5853179	5852689	chr12	5853669	5853422	chr12	5853179	5852689	chr12	5853179	5852689
OsIPC07180019	chr07	17250000	5	chr07	17240000	3	chr11	13317115	13317675	chr05	12609174	12608837	chr07	17250000	17251000	chr07	17250000	17251000
OsIPC08110021	chr08	9530000	7	chr08	9560000	3	chr02	18394127	18394868	chr12	7222326	7221563	chr08	10343937	10343327	chr08	10343937	10343327
OsIPC01220109	chr01	21350000	8	chr01	21750000	8	chr07	7595595	7594426	chr01	21671924	21672519	chr01	21671924	21672519	chr01	21671924	21672519
OsIPC06220066	chr06	21660000	2	chr02	9060000	1	chr11	164945	165412	chr10	20679108	20678651	chr06	21663547	21663793	chr06	21663547	21663793
OsIPU00002129	NA	NA	NA	NA	NA	NA	NA	NA	NA	NA	NA	NA	NA	NA	NA	NA	NA	NA
OsIPC12170033	chr12	16070000	4	chr12	18660000	2	chr11	1046629	1046287	chr11	11616247	11616623	chr12	16070000	16071000	chr12	16070000	16071000
OsIPC04100002	chr04	8810000	1	chr04	9010000	1	chr11	12137197	12136798	chr10	8185228	8185627	chr04	9022798	9023197	chr04	9022798	9023197
OsIPC11280025	chr11	27020000	4	chr11	27030000	3	chr11	27026592	27025959	chr11	27033686	27033459	chr11	27026592	27025959	chr11	27026592	27025959
OsIPC12160066	chr12	15260000	6	chr12	15310000	5	NA	NA	NA	NA	NA	NA	chr12	15260000	11	chr12	15260000	15261000
OsIPU00009758	chr01	40320000	1	chr06	26190000	1	chr04	12862136	12862388	NA	NA	NA	NA	NA	NA	NA	NA	NA
OsIPC11230115	chr11	22300000	4	chr11	22200000	3	chr11	21409684	21410398	chr11	22357683	22356969	chr11	22301492	22301847	chr11	22301492	22301847
OsIPC10130043	chr10	12430000	11	chr10	12240000	8	chr10	12129961	12130579	chr11	11131014	11131805	chr10	12283058	12282500	chr10	12283058	12282500
OsIPC11180015	chr11	17020000	20	chr11	17100000	11	chr11	17020889	17020462	chr01	32125100	32125383	chr11	17020889	17020462	chr11	17020889	17020462
OsIPC06130097	chr06	12840000	2	chr10	6820000	2	chr06	12736721	12737188	chr06	16107623	16107071	chr06	12736721	12737188	chr06	12736721	12737188
OsIPU00009761	NA	NA	NA	NA	NA	NA	chr02	20297715	20297312	chr02	19194054	19193771	NA	NA	NA	NA	NA	NA
OsIPC03230137	chr03	22920000	4	chr03	22750000	2	chr05	4059442	4058872	chr01	27403728	27404297	chr03	22920000	22921000	chr03	22920000	22921000
OsIPU00001877	NA	NA	NA	NA	NA	NA	NA	NA	NA	NA	NA	NA	NA	NA	NA	NA	NA	NA
OsIPU00001559	NA	NA	NA	NA	NA	NA	NA	NA	NA	NA	NA	NA	NA	NA	NA	NA	NA	NA
OsIPC06150041	chr06	14390000	3	chr06	16090000	2	chr06	20577530	20578632	chr10	7374828	7375323	chr06	14295781	14295350	chr06	14295781	14295350
OsIPC04060233	chr04	5970000	6	chr04	5930000	5	chr07	6885805	6886759	chr04	5972350	5972781	chr04	5972350	5972781	chr04	5972350	5972781
OsIPC03160143	chr03	15850000	23	chr03	15830000	4	chr03	15809370	15808460	chr03	15811547	15812013	chr03	15811547	15812013	chr03	15811547	15812013
OsIPC06230219	chr06	22870000	41	chr06	22940000	10	chr06	22935986	22934593	chr06	22937136	22936213	chr06	22872658	22872201	chr06	22872658	22872201
OsIPC06250012	chr06	24330000	3	chr07	5130000	2	chr07	5109997	5109738	chr06	24344181	24344467	chr06	24344181	24344467	chr06	24344181	24344467
OsIPC08180102	chr08	17310000	3	chr08	17140000	2	chr05	5167372	5166781	chr01	23158124	23158548	chr08	17310000	17311000	chr08	17310000	17311000
OsIPC11220103	chr11	21410000	3	chr11	21450000	2	chr11	21445984	21445348	chr03	22037838	22037487	chr11	21445984	21445348	chr11	21445984	21445348
OsIPC04190070	chr04	18360000	2	chr04	18430000	2	chr09	20332999	20333614	chr09	20333645	20334256	chr04	18362261	18362514	chr04	18362261	18362514
OsIPC07210119	chr07	20940000	2	chr01	29600000	1	chr07	20787825	20787485	chr07	610480	610945	chr07	20787825	20787485	chr07	20787825	20787485
OsIPC11200057	chr11	19250000	7	chr02	22920000	6	chr02	22910069	22909462	chr02	18240964	18241334	chr11	19253168	19252877	chr11	19253168	19252877
OsIPC08090171	chr08	8810000	7	chr12	13110000	3	chr12	13234392	13233897	chr12	14652615	14653160	chr08	8819114	8818901	chr08	8819114	8818901
OsIPC08090080	chr08	8260000	2	chr08	8390000	2	chr08	8339675	8340081	NA	NA	NA	chr08	8339675	8340081	chr08	8339675	8340081
OsIPC11090106	chr11	9280000	4	chr11	9200000	3	chr11	14408603	14407055	chr08	18697701	18696157	chr11	8745811	8746194	chr11	8745811	8746194
OsIPC12070008	chr12	5850000	7	chr11	27840000	6	chr12	6122021	6122414	chr04	14208273	14208023	chr12	6122021	6122414	chr12	6122021	6122414
OsIPC10160018	chr10	15120000	26	chr10	15150000	9	chr10	15111885	15111519	chr10	15110011	15109770	chr10	15111885	15111519	chr10	15111885	15111519
OsIPC04110022	chr03	100000	1	chr04	9570000	1	chr10	8826667	8825846	chr09	2575631	2576452	chr04	10490120	10489921	chr04	10490120	10489921
OsIPU00009770	chr06	3230000	1	chr06	12900000	1	chr01	19843016	19842727	chr03	1710309	1710002	NA	NA	NA	NA	NA	NA
OsIPC07180080	chr07	17830000	5	chr07	17890000	5	chr12	3466541	3467036	chr06	3717990	3717495	chr07	17702654	17702398	chr07	17702654	17702398
OsIPU00003844	chr03	18540000	2	chr03	2300000	1	NA	NA	NA	NA	NA	NA	NA	NA	NA	NA	NA	NA
OsIPU00006482	chr03	35730000	1	chr06	20090000	1	chr09	4762186	4763131	chr01	25342205	25343142	NA	NA	NA	NA	NA	NA
OsIPC04060225	chr04	5980000	74	chr04	5930000	3	chr04	5930398	5932092	chr04	5926955	5927854	chr04	5930398	5932092	chr04	5930398	5932092
OsIPC02250003	chr07	10760000	3	chr02	23990000	2	chr08	12434019	12435295	chr11	15125206	15123928	chr02	24004556	24003664	chr02	24004556	24003664
OsIPC02110082	chr02	10670000	1	chr02	10820000	1	chr06	16636353	16637310	chr07	10897397	10896417	chr02	10606063	10605110	chr02	10606063	10605110
OsIPU00009780	chr01	19540000	1	chr11	26680000	1	chr11	25200288	25199988	chr11	25212109	25211810	NA	NA	NA	NA	NA	NA
OsIPC04180195	chr04	17530000	13	chr04	17640000	11	chr04	17716245	17717365	chr04	17702603	17703644	chr04	17674209	17675199	chr04	17674209	17675199
OsIPC01240126	chr01	23670000	37	chr01	23680000	5	chr01	23666357	23665522	chr01	23667319	23666985	chr01	23667319	23666985	chr01	23667319	23666985
OsIPC12070104	chr12	6810000	56	chr12	6910000	31	chr12	6911107	6912879	chr12	6910105	6910848	chr12	6909685	6910084	chr12	6909685	6910084
OsIPC09070063	chr09	6550000	22	chr09	6470000	20	chr09	6433387	6434201	chr09	6434201	6434939	chr09	6434201	6434939	chr09	6434201	6434939
OsIPU00001309	chr11	4230000	2	chr03	15020000	1	NA	NA	NA	NA	NA	NA	NA	NA	NA	NA	NA	NA
OsIPC01080054	chr02	21040000	2	chr01	7640000	1	chr05	23200884	23198512	chr03	20467663	20470139	chr01	7639144	7639425	chr01	7639144	7639425
OsIPC03180024	chr03	17270000	75	chr03	17200000	14	chr03	17237018	17235880	chr03	17237955	17237059	chr03	17245971	17245775	chr03	17245971	17245775
OsIPU00000545	chr12	13540000	3	chr04	3760000	2	chr04	10691064	10691932	NA	NA	NA	NA	NA	NA	NA	NA	NA
OsIPC11200145	chr11	19330000	27	chr11	19300000	15	chr08	3208125	3207687	chr04	28873832	28874280	chr11	19371177	19370630	chr11	19371177	19370630
OsIPU00005260	chr01	24000000	1	chr01	24020000	1	chr07	18808360	18808814	NA	NA	NA	NA	NA	NA	NA	NA	NA
OsIPC07220234	chr07	21760000	23	chr07	21700000	16	chr07	21689948	21691466	chr07	21708448	21708247	chr07	21708448	21708247	chr07	21708448	21708247
OsIPC08100093	chr08	9310000	2	chr08	9400000	2	chr03	20972511	20972967	chr04	28617280	28617804	chr08	9310000	9311000	chr08	9310000	9311000
OsIPC01380033	chr01	37870000	10	chr01	37830000	1	chr01	37859009	37858658	chr01	37857875	37857579	chr01	37859009	37858658	chr01	37859009	37858658
OsIPC08250008	chr08	24170000	38	chr08	24090000	29	chr08	24171966	24170611	chr05	17885619	17886774	chr08	24171966	24170611	chr08	24171966	24170611
OsIPU00002062	NA	NA	NA	NA	NA	NA	NA	NA	NA	NA	NA	NA	NA	NA	NA	NA	NA	NA
OsIPC12040028	chr12	3420000	6	chr12	3370000	2	chr12	3586619	3586105	NA	NA	NA	chr12	3586619	3586105	chr12	3586619	3586105
OsIPC07120067	chr07	11340000	9	chr07	11350000	5	chr07	11361907	11362533	chr07	11362581	11363079	chr07	11348911	11348684	chr07	11348911	11348684
OsIPC09110064	chr09	10380000	18	chr09	10500000	3	chr04	8109713	8109138	chr06	4816600	4816924	chr09	10380000	10381000	chr09	10380000	10381000
OsIPU00009787	NA	NA	NA	NA	NA	NA	chr02	10770514	10769964	chr11	18743419	18743705	NA	NA	NA	NA	NA	NA
OsIPC08070004	chr08	5960000	23	chr08	5750000	3	chr08	6035441	6033804	chr08	6019952	6018288	chr08	6019952	6018288	chr08	6019952	6018288
OsIPC12190148	chr12	18240000	13	chr12	18180000	10	chr12	18596917	18596675	chr03	34387661	34387377	chr12	18596619	18596399	chr12	18596619	18596399
OsIPC08170231	chr07	15400000	12	chr08	16880000	8	chr04	1471508	1472789	chr04	1465195	1466445	chr08	16801647	16801933	chr08	16801647	16801933
OsIPC06230192	chr06	22800000	12	chr06	22790000	4	chr08	27445512	27445125	chr05	16234451	16234147	chr06	22819456	22819722	chr06	22819456	22819722
OsIPU00004453	NA	NA	NA	NA	NA	NA	chr03	16217533	16218888	chr05	25137057	25136211	NA	NA	NA	NA	NA	NA
OsIPC01170109	chr01	16630000	3	chr01	16680000	2	chr11	2918958	2918586	chr04	33470267	33470639	chr01	16681630	16681841	chr01	16681630	16681841
OsIPC08200139	chr08	19880000	6	chr01	4590000	1	chr08	19953713	19954239	chr01	5304418	5304689	chr08	19953713	19954239	chr08	19953713	19954239
OsIPU00008780	chr02	11550000	1	chr08	2480000	1	chr03	8423627	8423834	chr11	24978578	24978372	NA	NA	NA	NA	NA	NA
OsIPC04140142	chr04	13000000	5	chr04	12960000	3	chr04	27494595	27494982	chr10	16893321	16893067	chr04	13857904	13858103	chr04	13857904	13858103
OsIPU00009794	NA	NA	NA	NA	NA	NA	NA	NA	NA	NA	NA	NA	NA	NA	NA	NA	NA	NA
OsIPC08060179	chr08	5900000	3	chr12	15900000	2	chr03	19339326	19338527	chr04	501660	500866	chr08	5904390	5904151	chr08	5904390	5904151
OsIPC04030123	chr04	2440000	7	chr04	1880000	2	chr04	2424874	2425661	chr04	2425656	2426029	chr04	2425656	2426029	chr04	2425656	2426029
OsIPU00009797	NA	NA	NA	NA	NA	NA	chr04	11080861	11081493	chr09	6761623	6761305	NA	NA	NA	NA	NA	NA
OsIPC08090175	chr08	8810000	14	chr08	8860000	14	chr08	8845427	8844367	chr04	30662661	30661830	chr08	8845427	8844367	chr08	8845427	8844367
OsIPC04120029	chr03	21840000	1	chr04	11600000	1	chr04	22999130	22999536	chr04	11588317	11587998	chr04	11588317	11587998	chr04	11588317	11587998
OsIPC01390059	chr12	8110000	2	chr01	38860000	1	chr06	20609384	20608711	chr05	23071176	23070491	chr01	38942682	38942919	chr01	38942682	38942919
OsIPC11060055	chr11	5310000	1	chr11	16110000	1	chr07	11341729	11342106	chr09	377498	377804	chr11	5337125	5337372	chr11	5337125	5337372
OsIPC02110086	chr02	10790000	3	chr02	10810000	2	chr02	10619841	10620143	NA	NA	NA	chr02	10619841	10620143	chr02	10619841	10620143
OsIPC07180054	chr07	17490000	56	chr07	17640000	22	chr07	17520201	17520880	chr07	17513613	17514478	chr07	17512847	17513383	chr07	17512847	17513383
OsIPC10110084	chr10	11130000	11	chr10	10660000	3	chr10	10679509	10678934	chr03	17617249	17617025	chr10	10679509	10678934	chr10	10679509	10678934
OsIPC11240315	chr11	23990000	14	chr11	24010000	4	chr07	7504983	7505307	chr04	15408993	15409292	chr11	23990000	23991000	chr11	23990000	23991000
OsIPU00005351	chr02	23680000	1	chr03	34680000	1	chr07	11749301	11750266	chr07	11756579	11757542	NA	NA	NA	NA	NA	NA
OsIPC05020047	chr05	1650000	24	chr05	1920000	4	chr05	1708339	1707349	chr05	19947781	19947044	chr05	1708339	1707349	chr05	1708339	1707349
OsIPC01180057	chr01	17890000	2	chr01	13480000	1	chr03	18258402	18259368	chr02	16885679	16886646	chr01	17638660	17638381	chr01	17638660	17638381
OsIPC09090003	chr04	29070000	9	chr09	8070000	7	chr04	29032643	29033529	chr10	2833202	2832503	chr09	8037694	8037129	chr09	8037694	8037129
OsIPC11120045	chr09	11050000	2	chr11	11460000	2	chr12	5368573	5369247	chr02	15744366	15743596	chr11	11562550	11562245	chr11	11562550	11562245
OsIPC12200197	chr12	19830000	35	chr12	19860000	29	chr12	19832369	19833127	chr12	19834406	19834782	chr12	19832369	19833127	chr12	19832369	19833127
OsIPC12200006	chr12	19030000	5	chr04	620000	2	chr04	1902552	1905091	chr05	14512478	14509924	chr12	19020441	19020667	chr12	19020441	19020667
OsIPC02070297	chr02	6960000	64	chr02	6800000	4	chr02	6955342	6954530	chr02	6954508	6953851	chr02	6956481	6956089	chr02	6956481	6956089
OsIPU00004843	chr02	25550000	1	chr06	5500000	1	chr06	13158365	13158039	chr11	247623	247948	NA	NA	NA	NA	NA	NA
OsIPC07030022	chr07	2450000	6	chr07	2460000	3	chr07	13855559	13856128	chr07	2444025	2443628	chr07	2444025	2443628	chr07	2444025	2443628
OsIPC07220097	chr07	21240000	10	chr06	20540000	1	chr07	21286386	21286014	chr02	19987351	19987092	chr07	21285978	21285716	chr07	21285978	21285716
OsIPC04020243	chr04	1740000	41	chr04	1710000	4	chr04	1735007	1736324	chr04	1734089	1734452	chr04	1735007	1736324	chr04	1735007	1736324
OsIPC12250021	chr12	24360000	1	chr12	24460000	1	chr04	5211290	5211536	chr07	28169363	28169115	chr12	24560715	24560466	chr12	24560715	24560466
OsIPC07140083	chr07	13340000	36	chr07	13390000	6	chr07	13354843	13356317	chr07	13364878	13364393	chr07	13354843	13356317	chr07	13354843	13356317
OsIPC08080067	NA	NA	NA	NA	NA	NA	chr08	7745424	7745712	NA	NA	NA	chr08	7745424	7745712	chr08	7745424	7745712
OsIPC08100111	chr08	9430000	16	chr08	9380000	2	chr08	9410489	9410946	chr08	9410088	9410434	chr08	9410489	9410946	chr08	9410489	9410946
OsIPC10180056	chr10	17330000	4	chr10	17340000	3	NA	NA	NA	NA	NA	NA	chr10	17330000	7	chr10	17330000	17331000
OsIPU00000628	chr05	1860000	2	chr01	2390000	1	NA	NA	NA	NA	NA	NA	NA	NA	NA	NA	NA	NA
OsIPC11290030	chr11	28310000	2	chr08	6560000	1	chr09	8981957	8982586	chr05	14687364	14687956	chr11	28194421	28194092	chr11	28194421	28194092
OsIPC11010010	chr11	180000	5	chr11	140000	3	chr12	24001	23249	chr11	25602	24850	chr11	25602	24850	chr11	25602	24850
OsIPC12120099	chr12	12500000	5	chr09	2710000	2	chr11	13111126	13112012	chr04	8373716	8372844	chr12	11687904	11688791	chr12	11687904	11688791
OsIPC04180161	chr04	17640000	5	chr01	130000	3	chr01	13121570	13121158	chr04	3422031	3422319	chr04	17621038	17620695	chr04	17621038	17620695
OsIPC04220045	chr04	21340000	4	chr04	21390000	2	chr02	30930336	30930135	chr06	10551820	10552022	chr04	21340000	21341000	chr04	21340000	21341000
OsIPC04090091	chr04	8060000	5	chr04	8080000	4	chr03	613922	614506	chr05	7984882	7985419	chr04	8264563	8264137	chr04	8264563	8264137
OsIPC06230089	chr06	22700000	13	chr06	22690000	3	chr02	9647665	9647128	chr05	20736100	20735618	chr06	22579669	22579885	chr06	22579669	22579885
OsIPC01160134	chr01	17410000	2	chr01	15850000	1	chr08	7142806	7143862	chr10	6220441	6219386	chr01	15655507	15656546	chr01	15655507	15656546
OsIPC02260059	chr02	25320000	17	chr02	25370000	12	chr02	25346537	25345956	chr08	27722854	27723332	chr02	25345951	25345572	chr02	25345951	25345572
OsIPC06030044	chr06	2690000	12	chr06	2470000	3	chr06	2504614	2503501	NA	NA	NA	chr06	2504614	2503501	chr06	2504614	2503501
OsIPC07110135	chr07	10760000	7	chr01	41860000	1	chr07	10846442	10845756	chr03	2738181	2737852	chr07	10846442	10845756	chr07	10846442	10845756
OsIPC11230048	chr11	22150000	26	chr11	22180000	2	chr11	22148173	22149372	chr11	22145102	22145417	chr11	22148173	22149372	chr11	22148173	22149372
OsIPC09010059	chr09	240000	13	chr09	150000	4	chr11	7412678	7411905	chr03	35533428	35533765	chr09	300628	300340	chr09	300628	300340
OsIPC06150001	chr06	14030000	4	chr12	10380000	2	chr03	17274867	17274047	chr05	3927115	3926288	chr06	14021859	14022437	chr06	14021859	14022437
OsIPC03270048	chr10	11590000	8	chr03	26970000	6	chr03	34550257	34551293	chr01	20874627	20873665	chr03	26969922	26969308	chr03	26969922	26969308
OsIPC11240037	chr11	23150000	28	chr11	23170000	11	chr03	28155389	28155601	chr01	17935509	17935275	chr11	23150000	23151000	chr11	23150000	23151000
OsIPC03240068	NA	NA	NA	NA	NA	NA	chr03	23560030	23559830	NA	NA	NA	chr03	23560030	23559830	chr03	23560030	23559830
OsIPC11060029	chr11	5080000	5	chr11	5110000	5	chr11	5098051	5097752	chr11	5095670	5095402	chr11	5095670	5095402	chr11	5095670	5095402
OsIPC02250110	chr02	24290000	2	chr02	24400000	2	chr11	21081169	21081703	chr02	980231	980765	chr02	24290000	24291000	chr02	24290000	24291000
OsIPC01170071	chr01	16280000	1	chr01	16510000	1	chr03	21217787	21217057	chr08	10765384	10764678	chr01	16389504	16389712	chr01	16389504	16389712
OsIPC11240247	chr11	23520000	5	chr11	23500000	4	chr10	20535293	20534989	chr07	5323868	5323567	chr11	23734578	23734882	chr11	23734578	23734882
OsIPC07160097	chr07	15410000	3	chr07	15720000	2	chr07	15349817	15350068	chr07	15350246	15350446	chr07	15350246	15350446	chr07	15350246	15350446
OsIPC01300052	chr01	29900000	5	chr01	29730000	3	chr01	29582668	29581887	chr01	29589087	29588876	chr01	29589087	29588876	chr01	29589087	29588876
OsIPC01020010	chr01	1040000	17	chr01	930000	1	chr01	1045477	1044767	NA	NA	NA	chr01	1045477	1044767	chr01	1045477	1044767
OsIPC09010016	chr09	150000	6	chr09	250000	6	chr12	21534034	21533202	chr01	36328102	36328935	chr09	150000	151000	chr09	150000	151000
OsIPC01340024	chr01	33240000	16	chr01	33200000	8	chr10	13359109	13357845	chr11	11040263	11039084	chr01	33211724	33212144	chr01	33211724	33212144
OsIPC02170056	chr02	16470000	1	chr02	16710000	1	chr12	22167778	22168337	chr11	8319980	8320504	chr02	16836075	16836618	chr02	16836075	16836618
OsIPC01150217	chr01	13710000	2	chr01	6350000	1	chr06	8858109	8859290	chr07	25204740	25203565	chr01	14707633	14708250	chr01	14707633	14708250
OsIPC01140314	chr01	17910000	3	chr01	13880000	2	chr06	15520460	15520909	chr01	14094650	14094205	chr01	13759827	13759404	chr01	13759827	13759404
OsIPC03010027	chr03	710000	1	chr06	13180000	1	chr03	627377	627900	chr12	13683366	13683812	chr03	627377	627900	chr03	627377	627900
OsIPC11280016	chr11	27020000	2	chr11	27030000	2	NA	NA	NA	NA	NA	NA	chr11	27020000	4	chr11	27020000	27021000
OsIPC03240080	chr03	23970000	7	chr03	23880000	2	chr04	3289707	3288516	chr09	5265527	5264335	chr03	23971957	23972224	chr03	23971957	23972224
OsIPC02070091	chr02	6340000	8	chr02	6360000	4	chr02	6352155	6351386	chr02	6289495	6289117	chr02	6349624	6349360	chr02	6349624	6349360
OsIPC07140017	chr07	13100000	8	chr07	13050000	6	chr07	13060487	13059580	chr07	13060455	13061090	chr07	13060487	13059580	chr07	13060487	13059580
OsIPC09010077	chr09	420000	11	chr09	240000	5	chr12	21532075	21529752	chr01	36330062	36332380	chr09	420000	421000	chr09	420000	421000
OsIPU00009829	NA	NA	NA	NA	NA	NA	chr08	18910384	18910719	chr11	20210180	20209973	NA	NA	NA	NA	NA	NA
OsIPC08170139	chr08	16440000	3	chr08	16470000	3	chr09	1840451	1839543	chr08	16452040	16451790	chr08	16452040	16451790	chr08	16452040	16451790
OsIPC10150050	chr10	14450000	4	chr10	14590000	3	chr10	14367897	14367349	NA	NA	NA	chr10	14367897	14367349	chr10	14367897	14367349
OsIPC01160003	chr07	11190000	2	chr01	15440000	1	chr04	6531657	6532144	chr06	27237425	27236939	chr01	15048629	15049116	chr01	15048629	15049116
OsIPC11050098	chr11	4470000	5	chr07	120000	3	chr11	4445006	4444443	chr11	4439555	4439112	chr11	4464962	4465185	chr11	4464962	4465185
OsIPC01110048	chr01	10760000	8	chr01	10590000	7	chr01	10703177	10702505	NA	NA	NA	chr01	10703177	10702505	chr01	10703177	10702505
OsIPC11270267	chr11	26510000	19	chr11	26530000	17	chr01	32443349	32443066	chr02	24523405	24523119	chr11	26576889	26577094	chr11	26576889	26577094
OsIPC10160011	chr10	15090000	10	chr10	15180000	4	chr05	23795994	23798118	chr02	2070346	2071012	chr10	15091314	15091738	chr10	15091314	15091738
OsIPC10130022	chr10	12430000	10	chr10	12240000	6	chr10	12133978	12134470	chr10	12134521	12134837	chr10	12134521	12134837	chr10	12134521	12134837
OsIPC05200037	chr05	19390000	11	chr01	8720000	1	chr09	10247149	10246503	chr01	15949362	15948784	chr05	19388720	19388455	chr05	19388720	19388455
OsIPU00004815	NA	NA	NA	NA	NA	NA	chr08	8052025	8051413	chr03	19036766	19036146	NA	NA	NA	NA	NA	NA
OsIPC07120154	chr07	11650000	10	chr07	12620000	5	chr07	12900291	12900709	chr07	12900712	12901114	chr07	11650000	11651000	chr07	11650000	11651000
OsIPC06010065	chr06	910000	14	chr06	860000	3	chr06	911783	912328	chr06	911571	911768	chr06	911571	911768	chr06	911571	911768
OsIPC11280024	chr11	27030000	39	chr11	27020000	17	chr11	27022963	27023337	chr11	27022623	27022958	chr11	27022963	27023337	chr11	27022963	27023337
OsIPU00009836	NA	NA	NA	NA	NA	NA	NA	NA	NA	NA	NA	NA	NA	NA	NA	NA	NA	NA
OsIPU00001941	NA	NA	NA	NA	NA	NA	NA	NA	NA	NA	NA	NA	NA	NA	NA	NA	NA	NA
OsIPC04250029	chr04	24790000	75	chr04	24670000	4	chr04	24739736	24738358	chr04	24747733	24746446	chr04	24747733	24746446	chr04	24747733	24746446
OsIPC11090127	chr11	8860000	57	chr11	9040000	19	chr11	8854694	8852276	chr11	8851592	8851049	chr11	8854694	8852276	chr11	8854694	8852276
OsIPU00001408	chr06	13950000	1	chr07	17130000	1	NA	NA	NA	NA	NA	NA	NA	NA	NA	NA	NA	NA
OsIPC11050050	chr11	4230000	25	chr11	4290000	13	chr11	4289012	4289840	chr08	28244457	28245133	chr11	4287412	4287849	chr11	4287412	4287849
OsIPU00002175	NA	NA	NA	NA	NA	NA	NA	NA	NA	NA	NA	NA	NA	NA	NA	NA	NA	NA
OsIPU00001671	chr04	10970000	2	chr01	17180000	1	chr09	3401337	3400712	chr09	3697009	3697650	NA	NA	NA	NA	NA	NA
OsIPC06040010	chr06	3020000	11	chr06	3140000	8	chr06	3039121	3039596	chr06	3038025	3038591	chr06	3038025	3038591	chr06	3038025	3038591
OsIPC11070078	chr11	6510000	15	chr11	6490000	14	chr11	6508431	6509004	chr11	6510454	6510749	chr11	6510149	6510451	chr11	6510149	6510451
OsIPC07180107	chr07	17830000	8	chr08	5950000	3	chr07	17982947	17983608	chr07	18042068	18042729	chr07	17887159	17886939	chr07	17887159	17886939
OsIPC06040040	chr06	3240000	25	chr06	3330000	4	chr06	3330249	3329401	chr06	3329396	3328874	chr06	3329396	3328874	chr06	3329396	3328874
OsIPU00008548	chr11	27520000	3	chr06	8530000	2	chr03	11830219	11831126	chr06	19281939	19281348	NA	NA	NA	NA	NA	NA
OsIPC12210013	chr12	19970000	5	chr12	20010000	4	chr11	18124128	18124887	chr04	31469204	31469489	chr12	20062028	20061756	chr12	20062028	20061756
OsIPU00005527	NA	NA	NA	NA	NA	NA	chr10	13484490	13484875	chr10	13485210	13484818	NA	NA	NA	NA	NA	NA
OsIPC06010001	chr06	930000	6	chr01	14160000	1	chr08	13151133	13149352	chr05	15793281	15791791	chr06	921	22	chr06	921	22
OsIPC04090093	chr04	8080000	20	chr04	8060000	10	chr04	8268351	8267795	chr04	8269181	8268497	chr04	8268351	8267795	chr04	8268351	8267795
OsIPC08060189	chr08	5960000	8	chr11	10120000	3	chr08	5958372	5957585	chr01	11541060	11541969	chr08	5958829	5958432	chr08	5958829	5958432
OsIPC11060150	chr11	5790000	10	chr11	5810000	9	chr08	5563357	5562245	chr01	11793231	11792816	chr11	5790000	5791000	chr11	5790000	5791000
OsIPC07120210	chr07	11650000	6	chr07	10760000	3	chr07	11958376	11958757	chr11	15276539	15275943	chr07	11958376	11958757	chr07	11958376	11958757
OsIPU00000959	chr03	4180000	1	chr08	18020000	1	chr01	16422735	16423320	chr01	17173373	17173972	NA	NA	NA	NA	NA	NA
OsIPC01020118	chr01	1960000	32	chr01	1970000	12	chr01	2021609	2022408	chr01	2020361	2021078	chr01	1962534	1961910	chr01	1962534	1961910
OsIPC03140064	chr03	13790000	16	chr03	13770000	15	NA	NA	NA	NA	NA	NA	chr03	13790000	31	chr03	13790000	13791000
OsIPC11050200	chr11	4840000	17	chr11	4770000	9	chr11	4820546	4820307	chr05	17007884	17008323	chr11	4820546	4820307	chr11	4820546	4820307
OsIPC07200023	chr07	19200000	16	chr07	19320000	7	chr07	19322899	19323659	NA	NA	NA	chr07	19322899	19323659	chr07	19322899	19323659
OsIPU00009842	NA	NA	NA	NA	NA	NA	chr01	32637312	32637557	chr02	29292021	29292269	NA	NA	NA	NA	NA	NA
OsIPC02100118	chr02	9980000	10	chr02	9560000	4	chr02	9985967	9985161	NA	NA	NA	chr02	9985967	9985161	chr02	9985967	9985161
OsIPC08170020	chr08	16050000	2	chr08	16150000	2	chr12	26763760	26764450	NA	NA	NA	chr08	16050000	16051000	chr08	16050000	16051000
OsIPC01220093	chr01	21850000	8	chr01	21270000	7	chr03	12027962	12026855	chr01	21626041	21627098	chr01	21626961	21627543	chr01	21626961	21627543
OsIPC12150142	chr12	14350000	3	chr12	14140000	1	chr01	18197502	18197160	chr11	20649334	20649079	chr12	14937189	14937400	chr12	14937189	14937400
OsIPC11060107	chr11	5820000	11	chr11	5730000	10	chr02	29523487	29523177	chr09	16312688	16312381	chr11	5663129	5663437	chr11	5663129	5663437
OsIPC08190006	chr08	18030000	3	chr08	18040000	2	chr08	18052318	18052662	chr01	18251169	18251514	chr08	18052318	18052662	chr08	18052318	18052662
OsIPC12270032	chr12	26240000	4	chr06	16430000	1	chr02	29387554	29387896	chr03	23831983	23831646	chr12	26265419	26265684	chr12	26265419	26265684
OsIPC09150005	chr09	14150000	5	chr09	14160000	4	chr09	14145899	14145291	chr09	14145798	14145291	chr09	14145899	14145291	chr09	14145899	14145291
OsIPC05070036	chr05	6410000	15	chr05	6430000	2	chr05	6403369	6402572	chr05	6405529	6404962	chr05	6405529	6404962	chr05	6405529	6404962
OsIPC09010058	chr09	240000	10	chr09	370000	5	chr09	296950	297325	chr10	10860625	10860281	chr09	296950	297325	chr09	296950	297325
OsIPC04180243	chr04	17670000	12	chr04	17560000	11	chr12	11826273	11828085	chr03	15248049	15246273	chr04	17809787	17809369	chr04	17809787	17809369
OsIPC01030174	chr01	2710000	13	chr01	2750000	11	chr01	2740900	2740271	chr01	2740072	2739643	chr01	2740072	2739643	chr01	2740072	2739643
OsIPU00000637	NA	NA	NA	NA	NA	NA	chr02	884986	884547	chr07	12736404	12736182	NA	NA	NA	NA	NA	NA
OsIPC06050100	chr06	4640000	10	chr06	4620000	3	NA	NA	NA	NA	NA	NA	chr06	4640000	13	chr06	4640000	4641000
OsIPC04010115	chr04	640000	6	chr04	690000	6	chr07	2945471	2945932	chr07	2945966	2946228	chr04	640000	641000	chr04	640000	641000
OsIPC12110170	chr12	10970000	7	chr12	10940000	2	chr12	10983395	10983871	chr08	25116109	25115863	chr12	10983395	10983871	chr12	10983395	10983871
OsIPC11230176	chr11	22580000	16	chr11	22110000	2	chr11	22578206	22577549	chr11	22577535	22577307	chr11	22578206	22577549	chr11	22578206	22577549
OsIPC02150027	chr02	14670000	1	chr04	29490000	1	chr09	4489870	4490636	chr09	3764590	3765108	chr02	14692560	14692332	chr02	14692560	14692332
OsIPC11220214	NA	NA	NA	NA	NA	NA	chr11	21915486	21914412	NA	NA	NA	chr11	21915486	21914412	chr11	21915486	21914412
OsIPC12170133	chr12	16350000	15	chr12	16360000	4	chr12	16354596	16355199	chr12	16357155	16357465	chr12	16347927	16348157	chr12	16347927	16348157
OsIPU00001901	NA	NA	NA	NA	NA	NA	chr07	14311560	14311788	chr07	14203562	14203783	NA	NA	NA	NA	NA	NA
OsIPC01140036	chr01	13140000	2	chr01	13490000	1	chr08	10362815	10362241	chr08	10362124	10361816	chr01	13140000	13141000	chr01	13140000	13141000
OsIPC01070035	chr01	6470000	3	chr01	6710000	1	chr07	11482483	11482686	chr02	27592500	27592264	chr01	6470000	6471000	chr01	6470000	6471000
OsIPC10140061	chr10	14710000	6	chr10	13920000	2	chr10	13955298	13955788	chr12	21733123	21732923	chr10	13955298	13955788	chr10	13955298	13955788
OsIPC01040106	chr01	3610000	5	chr01	3600000	3	chr01	3603105	3603794	chr12	12207374	12207726	chr01	3603105	3603794	chr01	3603105	3603794
OsIPC07120105	chr07	11190000	2	chr07	11270000	1	chr07	11493207	11493651	chr03	23384850	23385393	chr07	11493207	11493651	chr07	11493207	11493651
OsIPC01010102	chr01	1040000	1	chr08	15350000	1	chr10	7246168	7247570	chr01	19991154	19992556	chr01	662851	663360	chr01	662851	663360
OsIPC04310022	chr04	30340000	27	chr02	8340000	1	chr04	30354090	30354805	chr05	15050775	15050451	chr04	30354090	30354805	chr04	30354090	30354805
OsIPC11260218	chr10	4250000	2	chr11	25640000	2	chr11	25639226	25638600	chr12	21474948	21475417	chr11	25639226	25638600	chr11	25639226	25638600
OsIPC12160067	chr12	15260000	11	chr12	16270000	2	chr02	11070226	11070564	NA	NA	NA	chr12	15260000	15261000	chr12	15260000	15261000
OsIPC08210118	chr08	20900000	7	chr03	35180000	2	chr12	20512095	20511673	chr03	31811522	31811156	chr08	20900000	20901000	chr08	20900000	20901000
OsIPC03040030	chr03	3840000	6	chr03	3960000	6	chr03	3870565	3871303	chr03	3871369	3871839	chr03	3870565	3871303	chr03	3870565	3871303
OsIPC03300012	chr03	29190000	4	NA	NA	NA	chr03	29207587	29206072	chr11	21542264	21541064	chr03	29205080	29204511	chr03	29205080	29204511
OsIPC07060019	chr07	5320000	10	chr07	5390000	3	chr07	5305150	5305649	chr07	5305628	5305848	chr07	5305628	5305848	chr07	5305628	5305848
OsIPC10040006	chr10	3040000	5	chr10	2740000	2	chr10	3022417	3023006	NA	NA	NA	chr10	3022417	3023006	chr10	3022417	3023006
OsIPC12110054	chr12	10360000	16	chr06	2180000	12	chr06	2116104	2116878	chr12	10317407	10316833	chr12	10317407	10316833	chr12	10317407	10316833
OsIPU00005853	NA	NA	NA	NA	NA	NA	chr10	1350879	1350372	chr09	7505416	7505923	NA	NA	NA	NA	NA	NA
OsIPC07140142	chr07	13620000	7	chr07	13780000	4	chr07	13608320	13608803	chr06	18279485	18279960	chr07	13608320	13608803	chr07	13608320	13608803
OsIPC06160054	chr11	9240000	3	chr06	15720000	2	chr07	11200476	11201614	chr07	15145555	15146678	chr06	15564712	15563578	chr06	15564712	15563578
OsIPC02090083	chr02	8350000	3	chr02	8420000	3	chr02	8399673	8400347	NA	NA	NA	chr02	8399673	8400347	chr02	8399673	8400347
OsIPC01010186	chr01	920000	1	chr04	4910000	1	chr04	14979975	14979685	chr04	14293054	14293344	chr01	858209	858436	chr01	858209	858436
OsIPU00007163	NA	NA	NA	NA	NA	NA	chr02	11554848	11555392	chr02	11558524	11559068	NA	NA	NA	NA	NA	NA
OsIPC01160112	chr01	15990000	1	chr01	16700000	1	chr01	17520103	17520551	chr11	321951	322236	chr01	15556715	15556978	chr01	15556715	15556978
OsIPC09050045	chr09	4320000	10	chr01	13550000	4	chr08	19390953	19391622	chr10	6943473	6942868	chr09	4321725	4322136	chr09	4321725	4322136
OsIPU00001487	chr04	12760000	1	chr12	16290000	1	chr05	26767041	26767242	chr07	11546262	11546514	NA	NA	NA	NA	NA	NA
OsIPC07130030	chr07	12960000	1	chr08	9520000	1	chr09	517972	518651	chr05	3020975	3021817	chr07	12408019	12407778	chr07	12408019	12407778
OsIPC04360015	chr04	35180000	8	chr04	35220000	5	chr10	12066045	12066261	chr08	2074154	2074375	chr04	35231045	35230824	chr04	35231045	35230824
OsIPC08180252	chr08	17530000	2	chr08	17600000	2	chr06	7213333	7213715	chr10	8835770	8835391	chr08	17841094	17840835	chr08	17841094	17840835
OsIPC09120292	chr09	11050000	9	chr09	10930000	6	chr05	9721173	9719235	chr08	5903963	5902066	chr09	11719173	11718802	chr09	11719173	11718802
OsIPC10100033	chr10	9330000	12	chr10	9240000	2	chr04	12138658	12138196	chr12	11583728	11583263	chr10	9330000	9331000	chr10	9330000	9331000
OsIPC04010065	chr04	560000	4	chr04	660000	4	chr04	8849327	8850816	chr01	19827126	19828808	chr04	495904	494999	chr04	495904	494999
OsIPU00009239	NA	NA	NA	NA	NA	NA	chr05	7381731	7382033	chr06	26647715	26647411	NA	NA	NA	NA	NA	NA
OsIPU00000659	NA	NA	NA	NA	NA	NA	chr12	20831527	20831239	chr12	1622710	1622265	NA	NA	NA	NA	NA	NA
OsIPC08090160	NA	NA	NA	NA	NA	NA	chr08	8806661	8806931	NA	NA	NA	chr08	8806661	8806931	chr08	8806661	8806931
OsIPC08210057	chr08	20250000	4	chr08	20280000	4	chr08	20245695	20245283	chr05	11955478	11955762	chr08	20245695	20245283	chr08	20245695	20245283
OsIPU00001038	chr04	1420000	1	chr04	8330000	1	chr04	10196149	10197122	chr06	13866845	13865389	NA	NA	NA	NA	NA	NA
OsIPU00001605	chr02	6060000	1	chr05	1040000	1	chr11	20540583	20540355	NA	NA	NA	NA	NA	NA	NA	NA	NA
OsIPC09120268	chr09	11540000	2	chr05	16180000	1	chr09	11635405	11635049	chr09	11638405	11638194	chr09	11635405	11635049	chr09	11635405	11635049
OsIPC03150039	chr03	14170000	7	chr03	14280000	4	chr03	14278390	14278998	NA	NA	NA	chr03	14278390	14278998	chr03	14278390	14278998
OsIPC04060171	chr04	5770000	2	chr04	5790000	2	chr08	26494870	26495168	chr08	26495168	26495399	chr04	5770000	5771000	chr04	5770000	5771000
OsIPC12090136	chr12	8450000	20	chr12	8070000	15	chr12	8449613	8448741	chr12	8450896	8450336	chr12	8450336	8450087	chr12	8450336	8450087
OsIPC07030031	chr07	2550000	3	chr07	2460000	2	chr05	28544165	28544616	chr07	9332524	9332848	chr07	2550000	2551000	chr07	2550000	2551000
OsIPC03320016	chr03	31110000	10	chr03	31160000	7	chr03	31117401	31117843	chr05	18658809	18659496	chr03	31117401	31117843	chr03	31117401	31117843
OsIPC06080003	chr06	7040000	29	chr06	7050000	28	chr06	7037075	7038138	chr06	7038270	7038993	chr06	7038270	7038993	chr06	7038270	7038993
OsIPC02110094	chr02	10680000	14	chr02	10670000	10	chr02	10675282	10675876	chr12	9485949	9485494	chr02	10675877	10676130	chr02	10675877	10676130
OsIPC01210013	chr01	20050000	9	chr01	20250000	7	chr08	16895384	16894733	chr08	16035272	16035922	chr01	20079891	20080087	chr01	20079891	20080087
OsIPC10010013	chr10	160000	2	chr02	32900000	1	chr10	549889	550158	chr08	34524	34794	chr10	145549	145835	chr10	145549	145835
OsIPC10160056	chr10	16070000	3	chr10	16160000	3	chr04	1581459	1582067	chr05	3155351	3154738	chr10	15439568	15439893	chr10	15439568	15439893
OsIPC06280064	chr06	27940000	15	chr06	27930000	4	chr06	27936034	27936452	chr06	27936739	27936968	chr06	27936739	27936968	chr06	27936739	27936968
OsIPU00009886	NA	NA	NA	NA	NA	NA	chr06	11890506	11890758	chr06	11929088	11929375	NA	NA	NA	NA	NA	NA
OsIPU00007432	NA	NA	NA	NA	NA	NA	chr04	12918591	12919375	chr11	20363173	20363961	NA	NA	NA	NA	NA	NA
OsIPC04170073	chr04	16490000	59	chr04	16450000	14	chr04	16504751	16503819	chr04	16500580	16500151	chr04	16500580	16500151	chr04	16500580	16500151
OsIPC04350037	chr04	34790000	6	chr04	34820000	5	chr04	34810352	34811193	chr09	20225961	20225727	chr04	34810352	34811193	chr04	34810352	34811193
OsIPC07130079	chr07	13820000	2	chr07	14700000	2	chr06	27707367	27707095	chr07	19282448	19282173	chr07	12858292	12858047	chr07	12858292	12858047
OsIPC11180183	chr11	17860000	44	chr06	22790000	6	chr11	17863868	17864512	chr11	17860052	17860595	chr11	17860052	17860595	chr11	17860052	17860595
OsIPC08100088	chr08	9300000	11	chr08	9290000	8	chr10	12667713	12666171	chr06	14759495	14758848	chr08	9300000	9301000	chr08	9300000	9301000
OsIPC04150040	chr04	14250000	5	chr04	15010000	4	NA	NA	NA	NA	NA	NA	chr04	14250000	9	chr04	14250000	14251000
OsIPC05090058	chr05	8840000	17	chr05	8620000	7	chr05	8658873	8659785	chr05	8733804	8734716	chr05	8733804	8734716	chr05	8733804	8734716
OsIPC07180016	chr07	17240000	6	chr07	17250000	5	NA	NA	NA	NA	NA	NA	chr07	17240000	11	chr07	17240000	17241000
OsIPC11220004	chr11	21230000	16	chr11	21000000	13	chr11	21016191	21016849	chr11	21016870	21017177	chr11	21016870	21017177	chr11	21016870	21017177
OsIPC03340025	chr03	33580000	9	chr03	33550000	3	chr03	33555406	33554907	chr06	24087408	24087134	chr03	33555406	33554907	chr03	33555406	33554907
OsIPC01120052	chr01	11510000	16	chr01	11470000	11	chr07	7366757	7366447	chr07	7729021	7729336	chr01	11588392	11588190	chr01	11588392	11588190
OsIPC05070074	chr05	6850000	13	chr05	6830000	6	chr05	6858245	6858897	chr05	6857228	6857557	chr05	6856465	6856872	chr05	6856465	6856872
OsIPC08210006	chr08	20010000	3	chr08	20050000	2	chr11	28152665	28153230	chr04	490384	490953	chr08	20009565	20009954	chr08	20009565	20009954
OsIPU00009890	NA	NA	NA	NA	NA	NA	chr05	17030248	17029259	chr04	26906984	26908013	NA	NA	NA	NA	NA	NA
OsIPC08010024	chr08	340000	15	chr08	350000	14	chr08	352948	353190	chr07	24815033	24814711	chr08	352948	353190	chr08	352948	353190
OsIPU00009322	chr06	24890000	1	chr12	20080000	1	NA	NA	NA	NA	NA	NA	NA	NA	NA	NA	NA	NA
OsIPU00009894	chr12	15110000	2	chr04	31410000	1	chr12	16590043	16589417	chr12	16682979	16682345	NA	NA	NA	NA	NA	NA
OsIPC09150046	chr09	15540000	15	chr09	15510000	12	chr02	31345624	31346032	chr07	19152828	19153240	chr09	14955128	14955331	chr09	14955128	14955331
OsIPC11210168	chr11	20620000	3	chr11	20590000	2	chr05	27933601	27933228	chr05	27934174	27933739	chr11	20620000	20621000	chr11	20620000	20621000
OsIPC04140034	chr04	13130000	10	chr04	5530000	3	chr04	13140626	13141060	chr08	20923334	20922860	chr04	13140626	13141060	chr04	13140626	13141060
OsIPC02240087	chr02	24640000	3	chr02	24560000	2	chr03	1532497	1532868	chr09	9606472	9606839	chr02	23832284	23832063	chr02	23832284	23832063
OsIPC08250024	chr08	24830000	5	chr07	13210000	4	chr06	6392612	6392084	chr09	11561326	11560796	chr08	24855211	24854927	chr08	24855211	24854927
OsIPC04080020	chr04	7300000	20	chr04	7130000	2	chr04	7116754	7115810	chr04	7158223	7157403	chr04	7158603	7158265	chr04	7158603	7158265
OsIPC01020135	chr01	1960000	7	chr01	1970000	2	chr01	1994491	1994915	chr04	795078	795299	chr01	1994491	1994915	chr01	1994491	1994915
OsIPC01140094	chr01	13540000	4	chr01	13520000	2	chr05	3117015	3116725	chr03	29618436	29618729	chr01	13380192	13379974	chr01	13380192	13379974
OsIPC12260060	chr12	25700000	25	chr12	25690000	4	chr12	25690045	25689256	chr12	25704689	25704936	chr12	25704689	25704936	chr12	25704689	25704936
OsIPC10030029	chr10	1850000	2	chr01	25700000	1	chr07	15480364	15479991	chr07	16927157	16927498	chr10	2094097	2094379	chr10	2094097	2094379
OsIPC04030232	chr04	3410000	4	chr04	3060000	1	chr12	19558148	19557926	chr12	4966682	4966473	chr04	2766489	2766190	chr04	2766489	2766190
OsIPC04310037	chr04	30380000	40	chr03	18930000	1	chr04	30430546	30429422	chr04	30430878	30430637	chr04	30430546	30429422	chr04	30430546	30429422
OsIPC09230080	chr09	22280000	9	chr09	22380000	9	chr09	22374108	22374823	chr11	23982478	23982268	chr09	22374108	22374823	chr09	22374108	22374823
OsIPC07220247	chr07	21730000	3	chr07	21660000	2	chr03	18750520	18749806	chr10	8826416	8827135	chr07	21730000	21731000	chr07	21730000	21731000
OsIPC11140030	chr11	13570000	25	chr11	13640000	7	chr08	4955549	4953879	chr04	15533842	15535508	chr11	13597087	13597318	chr11	13597087	13597318
OsIPC06050043	chr06	4400000	12	chr06	4410000	12	chr06	4325737	4324052	chr12	7231426	7231634	chr06	4325737	4324052	chr06	4325737	4324052
OsIPC02240099	chr02	23970000	1	chr02	24110000	1	chr02	23923678	23924347	chr04	23067846	23067309	chr02	23931301	23931735	chr02	23931301	23931735
OsIPC07280044	chr07	27320000	16	chr07	27480000	7	chr07	27512295	27510859	chr07	27199167	27197706	chr07	27318879	27317645	chr07	27318879	27317645
OsIPC02250255	chr04	4040000	4	chr02	24380000	2	chr11	17494492	17493867	chr02	31675030	31675551	chr02	24392960	24393460	chr02	24392960	24393460
OsIPC02080166	chr02	7770000	7	chr02	7730000	4	chr02	7939845	7939404	chr02	7927389	7927060	chr02	7926037	7925596	chr02	7926037	7925596
OsIPC12150090	chr12	14600000	7	chr12	14630000	3	chr12	14654598	14654327	chr12	14654899	14654652	chr12	14654598	14654327	chr12	14654598	14654327
OsIPU00000198	chr02	12860000	1	chr02	13050000	1	chr08	9713669	9713920	chr01	15229629	15229856	NA	NA	NA	NA	NA	NA
OsIPC06100094	chr06	9440000	6	chr06	9400000	4	chr06	9464914	9464605	chr06	9440081	9439855	chr06	9440081	9439855	chr06	9440081	9439855
OsIPC02140049	chr02	12950000	1	chr02	14630000	1	chr08	12012112	12014119	chr12	11653104	11655117	chr02	13521795	13521118	chr02	13521795	13521118
OsIPC02040019	chr02	3130000	13	chr02	3140000	12	chr02	3099583	3098874	chr02	3102682	3102136	chr02	3126594	3126190	chr02	3126594	3126190
OsIPC07020071	chr07	1590000	15	chr07	1510000	5	chr07	1556126	1556677	chr07	1555162	1555673	chr07	1556126	1556677	chr07	1556126	1556677
OsIPC12160150	chr12	15640000	1	chr12	15820000	1	chr06	9647924	9647692	chr01	18813500	18813273	chr12	15455339	15455632	chr12	15455339	15455632
OsIPC09120018	chr09	11060000	28	chr09	11040000	25	chr09	11048183	11047274	chr09	11049415	11048912	chr09	11049415	11048912	chr09	11049415	11048912
OsIPU00002598	NA	NA	NA	NA	NA	NA	chr04	3149447	3149811	chr04	3158313	3158627	NA	NA	NA	NA	NA	NA
OsIPC10020125	chr10	1550000	39	chr10	1450000	2	chr10	1548992	1547977	chr03	6966163	6965828	chr10	1548992	1547977	chr10	1548992	1547977
OsIPC04210083	chr04	20730000	9	chr07	16090000	9	chr07	16066586	16067478	chr04	20729597	20729252	chr04	20729597	20729252	chr04	20729597	20729252
OsIPC10090006	chr10	7980000	2	chr10	8740000	2	chr10	9576243	9574993	chr04	6333392	6332143	chr10	8037865	8037548	chr10	8037865	8037548
OsIPC12170148	chr12	16410000	4	chr02	28550000	1	chr07	15379316	15378527	chr02	18407072	18407860	chr12	16410000	16411000	chr12	16410000	16411000
OsIPU00002847	NA	NA	NA	NA	NA	NA	chr04	26720221	26719886	chr01	259801	259493	NA	NA	NA	NA	NA	NA
OsIPC11050141	NA	NA	NA	NA	NA	NA	chr11	4549601	4549370	NA	NA	NA	chr11	4549601	4549370	chr11	4549601	4549370
OsIPC09200014	chr09	19200000	25	chr09	19210000	3	chr09	19214461	19215067	chr11	26507155	26507383	chr09	19212612	19212818	chr09	19212612	19212818
OsIPC01310028	chr01	30530000	7	chr01	30300000	6	chr01	30515121	30514320	chr06	25255089	25255383	chr01	30515121	30514320	chr01	30515121	30514320
OsIPU00005711	chr08	6270000	2	chr01	5300000	1	chr08	7538126	7538477	NA	NA	NA	NA	NA	NA	NA	NA	NA
OsIPC11070009	chr11	6030000	8	chr11	5890000	7	chr05	12120203	12120563	chr03	20595249	20595610	chr11	6033030	6033227	chr11	6033030	6033227
OsIPC10060126	chr10	5830000	11	chr10	5730000	6	chr10	5828904	5828662	chr08	3286217	3286015	chr10	5828904	5828662	chr10	5828904	5828662
OsIPU00003390	NA	NA	NA	NA	NA	NA	chr02	2590862	2590366	chr12	17778614	17779109	NA	NA	NA	NA	NA	NA
OsIPC10050127	chr10	4350000	3	chr10	4470000	3	chr07	4246497	4243661	chr08	28399593	28402358	chr10	4350000	4351000	chr10	4350000	4351000
OsIPC12250005	chr12	24320000	16	chr12	24380000	9	chr12	24280835	24281600	chr09	6288571	6287968	chr12	24280835	24281600	chr12	24280835	24281600
OsIPU00007087	NA	NA	NA	NA	NA	NA	chr11	23645980	23646502	chr11	23646150	23646498	NA	NA	NA	NA	NA	NA
OsIPC10020121	chr10	1390000	6	chr10	1470000	3	chr10	1556356	1556767	chr10	1546536	1547101	chr10	1546536	1547101	chr10	1546536	1547101
OsIPC07140136	chr07	13570000	28	chr07	13010000	18	chr07	13569619	13570705	chr07	13568611	13568932	chr07	13569619	13570705	chr07	13569619	13570705
OsIPC05010002	chr05	70000	5	chr05	180000	4	chr11	2895958	2897112	chr02	13938408	13937240	chr05	31581	31297	chr05	31581	31297
OsIPU00009904	NA	NA	NA	NA	NA	NA	chr01	25705652	25705388	chr06	10030269	10030006	NA	NA	NA	NA	NA	NA
OsIPU00002201	NA	NA	NA	NA	NA	NA	chr11	19303795	19304253	chr10	19805832	19806135	NA	NA	NA	NA	NA	NA
OsIPC04020124	chr11	12370000	2	chr04	1500000	1	chr10	8034590	8035449	chr06	15321969	15322780	chr04	1470829	1470215	chr04	1470829	1470215
OsIPC06240121	chr06	23620000	10	chr05	7960000	1	NA	NA	NA	NA	NA	NA	chr06	23620000	10	chr06	23620000	23621000
OsIPC01010150	chr01	750000	4	chr01	740000	1	chr01	868303	868080	chr01	773119	772785	chr01	772769	772559	chr01	772769	772559
OsIPC12230007	NA	NA	NA	NA	NA	NA	chr12	22038347	22038747	NA	NA	NA	chr12	22038347	22038747	chr12	22038347	22038747
OsIPC11290050	chr11	28310000	2	chr01	1000000	1	chr05	5782746	5784009	chr01	15860695	15861886	chr11	28242677	28242332	chr11	28242677	28242332
OsIPC08220031	chr08	21720000	10	chr08	21680000	3	chr08	21710645	21709892	NA	NA	NA	chr08	21710645	21709892	chr08	21710645	21709892
OsIPC08190095	chr08	18630000	8	chr08	18720000	4	chr05	4371737	4372135	chr05	4380101	4380498	chr08	18670161	18669609	chr08	18670161	18669609
OsIPC04040250	chr01	14190000	1	chr04	3890000	1	chr07	14469445	14470158	chr07	14391358	14390612	chr04	3887000	3887586	chr04	3887000	3887586
OsIPU00004179	chr01	37870000	1	chr04	3410000	1	chr04	10008223	10007835	chr09	8619264	8618837	NA	NA	NA	NA	NA	NA
OsIPC11260176	chr11	25440000	5	chr11	25500000	1	chr11	25470418	25469918	chr11	25436604	25436104	chr11	25436604	25436104	chr11	25436604	25436104
OsIPC08060051	chr06	17080000	2	chr08	5450000	2	chr02	5428714	5428060	chr06	26046949	26046296	chr08	5299369	5299579	chr08	5299369	5299579
OsIPC03220044	chr01	2490000	1	chr03	21490000	1	chr06	10429279	10428847	chr04	740709	740252	chr03	21470539	21470764	chr03	21470539	21470764
OsIPC03190038	chr03	18370000	9	chr03	18090000	3	chr10	4975634	4974539	chr09	22863221	22864328	chr03	18305766	18304902	chr03	18305766	18304902
OsIPU00007111	chr01	4410000	1	chr11	14360000	1	chr11	10114786	10115009	chr10	2262735	2262484	NA	NA	NA	NA	NA	NA
OsIPU00006607	chr01	7070000	1	chr01	40580000	1	chr10	5234675	5234128	chr10	5236438	5236049	NA	NA	NA	NA	NA	NA
OsIPC07150038	chr11	19210000	4	chr07	14600000	3	chr11	19236976	19237402	chr11	11916307	11916552	chr07	14588507	14588753	chr07	14588507	14588753
OsIPC06100125	chr06	9540000	16	chr06	9800000	7	chr06	9548521	9549008	chr06	9550454	9550995	chr06	9548521	9549008	chr06	9548521	9549008
OsIPU00009913	NA	NA	NA	NA	NA	NA	chr11	25210571	25211465	chr11	25208930	25209471	NA	NA	NA	NA	NA	NA
OsIPC04050120	chr04	4510000	26	chr04	4480000	19	chr04	4463697	4462078	chr04	4478808	4477191	chr04	4478808	4477191	chr04	4478808	4477191
OsIPC11210135	chr11	20630000	2	chr01	3160000	1	chr11	14470861	14471445	chr08	19997936	19997351	chr11	20577292	20577017	chr11	20577292	20577017
OsIPC05230021	chr05	22690000	18	chr05	22680000	2	chr05	22656934	22656601	chr07	2342517	2342073	chr05	22656934	22656601	chr05	22656934	22656601
OsIPC11180139	chr11	17620000	7	chr11	17570000	4	NA	NA	NA	NA	NA	NA	chr11	17620000	11	chr11	17620000	17621000
OsIPU00007583	NA	NA	NA	NA	NA	NA	chr12	9058492	9057972	chr10	22109565	22109867	NA	NA	NA	NA	NA	NA
OsIPU00008136	chr11	28310000	2	chr01	39750000	1	chr05	14686958	14687491	chr10	6762491	6763020	NA	NA	NA	NA	NA	NA
OsIPC08090063	chr08	8160000	4	chr08	8010000	3	chr08	8286808	8287085	chr06	6791883	6791568	chr08	8286808	8287085	chr08	8286808	8287085
OsIPC02010054	chr02	690000	1	chr03	15260000	1	chr02	763247	763669	chr02	762093	762424	chr02	762093	762424	chr02	762093	762424
OsIPC03160152	chr03	15850000	10	chr03	15760000	4	chr01	13164212	13165249	chr10	3965323	3964608	chr03	15850000	15851000	chr03	15850000	15851000
OsIPU00009916	NA	NA	NA	NA	NA	NA	NA	NA	NA	NA	NA	NA	NA	NA	NA	NA	NA	NA
OsIPC02070221	chr02	6800000	27	chr02	6820000	2	chr02	6806186	6805796	chr02	6806658	6806375	chr02	6806186	6805796	chr02	6806186	6805796
OsIPC01290068	chr01	28970000	12	chr01	29060000	4	chr01	28947649	28948287	chr01	28947190	28947648	chr01	28948572	28948796	chr01	28948572	28948796
OsIPC02250341	chr02	24590000	2	chr02	24250000	1	chr04	1461075	1460416	chr07	9623263	9623888	chr02	24590000	24591000	chr02	24590000	24591000
OsIPC08180121	chr08	17330000	10	chr08	17110000	5	NA	NA	NA	NA	NA	NA	chr08	17330000	15	chr08	17330000	17331000
OsIPU00009919	NA	NA	NA	NA	NA	NA	chr08	1469591	1470003	chr03	2939104	2938686	NA	NA	NA	NA	NA	NA
OsIPC09150014	chr09	14450000	40	chr09	14370000	20	chr09	14373841	14374706	chr09	14372881	14373815	chr09	14376359	14376924	chr09	14376359	14376924
OsIPC01230012	chr01	24410000	2	chr01	21630000	1	chr08	26989022	26989452	chr08	27017910	27018166	chr01	22107696	22107918	chr01	22107696	22107918
OsIPC06240081	chr06	23310000	19	chr06	23390000	6	chr06	23399371	23398828	chr06	23398785	23398343	chr06	23398343	23398133	chr06	23398343	23398133
OsIPC10130034	chr10	12660000	8	chr10	12430000	6	chr10	12244186	12243786	chr10	12242878	12242574	chr10	12244186	12243786	chr10	12244186	12243786
OsIPC01020016	chr01	1070000	6	chr01	1040000	1	chr01	1069196	1069555	chr01	1068718	1069167	chr01	1069196	1069555	chr01	1069196	1069555
OsIPC04310010	chr04	30100000	7	chr04	30090000	3	chr04	6128989	6128778	chr05	20721562	20721276	chr04	30100000	30101000	chr04	30100000	30101000
OsIPC10050102	chr10	4250000	4	chr07	21370000	1	chr10	4251728	4251080	chr04	9644709	9645354	chr10	4251728	4251080	chr10	4251728	4251080
OsIPC11070091	chr11	6600000	32	chr11	6510000	4	chr11	6535733	6536150	chr11	6534816	6535201	chr11	6535733	6536150	chr11	6535733	6536150
OsIPC06230037	chr04	8350000	2	chr06	22360000	2	chr06	12391647	12390891	chr01	26744464	26743710	chr06	22302082	22301449	chr06	22302082	22301449
OsIPC07270098	chr07	26930000	12	chr07	26880000	2	chr07	26880186	26880851	chr07	26880851	26881274	chr07	26880851	26881274	chr07	26880851	26881274
OsIPC10200075	chr10	19710000	9	chr10	19800000	5	chr10	19787365	19786948	chr10	19786953	19786672	chr10	19786953	19786672	chr10	19786953	19786672
OsIPC11220039	chr11	21200000	9	chr11	20930000	2	chr11	21208110	21208451	chr03	23518078	23518475	chr11	21208110	21208451	chr11	21208110	21208451
OsIPC07040016	chr07	3110000	12	chr07	3140000	8	chr08	8338739	8337950	chr07	3172354	3171611	chr07	3171652	3171021	chr07	3171652	3171021
OsIPC04080135	chr02	18280000	4	chr04	8100000	2	chr09	3713447	3715145	chr08	11534035	11532428	chr04	7850391	7850901	chr04	7850391	7850901
OsIPC02090069	chr02	8360000	19	chr02	8350000	12	chr02	8351605	8352127	chr05	13336645	13336121	chr02	8352308	8352665	chr02	8352308	8352665
OsIPC11070065	chr11	5750000	5	chr11	5810000	5	chr05	14834607	14834282	chr02	16530313	16530576	chr11	6487887	6487626	chr11	6487887	6487626
OsIPC11270333	chr11	26730000	24	chr11	26710000	10	chr10	439295	440646	chr10	441776	442793	chr11	26749449	26749678	chr11	26749449	26749678
OsIPC08130005	chr08	12080000	2	chr08	11660000	1	chr08	12079754	12080205	chr08	12079292	12079759	chr08	12079754	12080205	chr08	12079754	12080205
OsIPC07080097	chr07	7220000	2	chr02	3180000	1	chr07	7597949	7598248	chr02	19668726	19668424	chr07	7597949	7598248	chr07	7597949	7598248
OsIPU00009932	NA	NA	NA	NA	NA	NA	chr12	19347127	19347465	chr04	10814656	10814431	NA	NA	NA	NA	NA	NA
OsIPC11200236	chr11	19720000	5	chr11	19640000	2	chr11	19877541	19877274	chr11	19877061	19876857	chr11	19877061	19876857	chr11	19877061	19876857
OsIPU00005210	chr02	2480000	1	chr04	5830000	1	chr06	17337448	17338054	chr02	33825968	33826328	NA	NA	NA	NA	NA	NA
OsIPU00009233	NA	NA	NA	NA	NA	NA	chr11	27834217	27834609	chr10	6809084	6808815	NA	NA	NA	NA	NA	NA
OsIPC11210145	chr11	20590000	5	chr11	5580000	1	chr11	5590026	5590578	chr11	18774713	18774160	chr11	20590000	20591000	chr11	20590000	20591000
OsIPC04010049	chr04	380000	16	chr04	400000	2	chr04	381778	381226	NA	NA	NA	chr04	381778	381226	chr04	381778	381226
OsIPC09130079	chr09	12420000	4	chr09	12470000	4	chr09	12459412	12459836	chr09	12472544	12472862	chr09	12459412	12459836	chr09	12459412	12459836
OsIPC12190047	chr12	19040000	35	chr12	18820000	31	chr02	9433796	9434036	chr02	25946649	25946422	chr12	18362753	18362982	chr12	18362753	18362982
OsIPC11250067	chr11	24160000	11	chr11	24190000	2	chr11	24199455	24198878	NA	NA	NA	chr11	24199455	24198878	chr11	24199455	24198878
OsIPC11040027	chr11	3150000	13	chr11	3080000	4	chr11	3153908	3154703	chr06	23882820	23883228	chr11	3153908	3154703	chr11	3153908	3154703
OsIPC01410027	chr01	40390000	13	chr01	40400000	2	chr01	40408416	40409106	NA	NA	NA	chr01	40408416	40409106	chr01	40408416	40409106
OsIPC11170256	chr11	17020000	5	chr11	17040000	4	chr04	3289210	3287837	chr11	21463885	21465308	chr11	16983930	16983254	chr11	16983930	16983254
OsIPU00009187	NA	NA	NA	NA	NA	NA	chr10	486764	486411	chr03	15033243	15033596	NA	NA	NA	NA	NA	NA
OsIPC05190031	chr05	18320000	21	chr05	17420000	1	chr05	18339273	18340060	NA	NA	NA	chr05	18339273	18340060	chr05	18339273	18340060
OsIPC03070008	chr02	26700000	1	chr03	6310000	1	chr03	6297347	6296990	chr04	12599791	12600031	chr03	6297347	6296990	chr03	6297347	6296990
OsIPC10060076	chr10	5490000	16	chr10	5590000	9	chr10	5490361	5489911	chr10	5489910	5489655	chr10	5489910	5489655	chr10	5489910	5489655
OsIPU00004461	chr01	14900000	2	chr07	15010000	2	NA	NA	NA	NA	NA	NA	NA	NA	NA	NA	NA	NA
OsIPC12150064	chr11	22940000	2	chr12	14530000	2	chr05	14008944	14005664	chr03	18258683	18255928	chr12	14518254	14516611	chr12	14518254	14516611
OsIPC06210024	chr06	20210000	2	chr01	32520000	1	chr04	8068484	8069120	chr07	5483207	5482569	chr06	20209997	20209465	chr06	20209997	20209465
OsIPU00005969	NA	NA	NA	NA	NA	NA	chr06	16229052	16229628	chr10	9928936	9929516	NA	NA	NA	NA	NA	NA
OsIPC01210082	chr01	20280000	13	chr01	20120000	7	chr07	6116075	6115775	chr04	15661493	15661281	chr01	20446634	20446853	chr01	20446634	20446853
OsIPC04020191	chr04	1710000	21	chr04	1760000	12	chr06	15901120	15900355	chr05	12473201	12473992	chr04	1651527	1651266	chr04	1651527	1651266
OsIPC08100175	chr08	9630000	3	chr08	9800000	2	chr05	21317568	21317943	chr09	18277601	18277976	chr08	9630000	9631000	chr08	9630000	9631000
OsIPC01020120	chr01	1960000	24	chr01	1980000	5	chr01	1963627	1963373	NA	NA	NA	chr01	1963627	1963373	chr01	1963627	1963373
OsIPC10080016	chr10	7480000	2	chr10	8390000	2	chr08	7228194	7227311	chr06	15007393	15006364	chr10	7296385	7296603	chr10	7296385	7296603
OsIPC09010022	chr09	140000	6	chr09	150000	4	chr12	10196338	10197319	chr12	18668969	18669948	chr09	153377	152878	chr09	153377	152878
OsIPC09160024	chr09	15090000	3	chr09	14800000	1	NA	NA	NA	NA	NA	NA	chr09	15090000	4	chr09	15090000	15091000
OsIPC01150349	chr01	14930000	8	chr01	14900000	7	chr01	20268913	20270360	chr03	17543036	17544475	chr01	14986099	14986442	chr01	14986099	14986442
OsIPU00009946	NA	NA	NA	NA	NA	NA	chr07	18164904	18164400	chr09	9078592	9078946	NA	NA	NA	NA	NA	NA
OsIPC01140180	chr01	13570000	8	chr01	13710000	4	chr08	18762486	18763836	chr11	3674418	3674840	chr01	13570000	13571000	chr01	13570000	13571000
OsIPC01130058	chr01	12470000	10	chr01	12410000	8	chr01	12485396	12485902	chr01	12378506	12378048	chr01	12472851	12473077	chr01	12472851	12473077
OsIPC09100155	chr09	9870000	16	chr09	9860000	3	chr09	9867901	9867466	chr02	24878791	24878455	chr09	9867901	9867466	chr09	9867901	9867466
OsIPU00005746	NA	NA	NA	NA	NA	NA	chr07	8704328	8703339	chr08	641873	642863	NA	NA	NA	NA	NA	NA
OsIPC08190145	chr08	18840000	25	chr08	19220000	15	chr08	18980242	18981315	chr08	18981577	18982285	chr08	18918522	18918786	chr08	18918522	18918786
OsIPC04210079	chr04	20700000	42	chr04	20620000	4	chr04	20667770	20667133	chr04	20666467	20665900	chr04	20723999	20723762	chr04	20723999	20723762
OsIPC11080054	chr11	7320000	9	chr11	7270000	2	chr07	5328208	5327696	chr12	12653054	12652821	chr11	7315729	7315488	chr11	7315729	7315488
OsIPC12070041	chr12	5550000	3	chr02	17740000	2	chr12	7086672	7087397	chr12	9429828	9429141	chr12	6222199	6221410	chr12	6222199	6221410
OsIPC04310018	chr04	30340000	30	chr12	22400000	4	chr04	30337414	30338502	chr04	30336598	30336926	chr04	30337414	30338502	chr04	30337414	30338502
OsIPC03190076	chr03	18540000	2	chr01	3370000	1	chr08	11354282	11355023	chr12	15442733	15441897	chr03	18565034	18564726	chr03	18565034	18564726
OsIPC07270067	chr07	26780000	7	chr07	26810000	2	NA	NA	NA	NA	NA	NA	chr07	26780000	9	chr07	26780000	26781000
OsIPC02080133	chr01	2530000	1	chr02	7680000	1	chr04	18134402	18134758	chr11	3976892	3977248	chr02	7822346	7822579	chr02	7822346	7822579
OsIPC05170026	chr01	41780000	1	chr05	16370000	1	chr07	8826938	8827627	chr05	16282352	16283114	chr05	16282352	16283114	chr05	16282352	16283114
OsIPC02080104	chr02	7690000	2	chr02	7770000	2	chr06	14522218	14521941	chr10	10872215	10871907	chr02	7690000	7691000	chr02	7690000	7691000
OsIPC11280147	chr11	27230000	37	chr11	27360000	21	chr11	27235174	27235764	chr11	27219876	27219589	chr11	27235174	27235764	chr11	27235174	27235764
OsIPC09050029	chr09	4320000	7	chr09	4290000	4	chr09	4226029	4225553	NA	NA	NA	chr09	4226029	4225553	chr09	4226029	4225553
OsIPC10150023	chr09	11240000	17	chr10	14120000	8	chr10	14120738	14121165	chr09	11142402	11142050	chr10	14120738	14121165	chr10	14120738	14121165
OsIPU00009956	chr04	2800000	2	chr02	24380000	1	chr11	12546451	12545275	chr09	14418003	14418685	NA	NA	NA	NA	NA	NA
OsIPC05050143	chr05	4910000	3	chr03	17030000	1	chr04	17586580	17586126	chr02	3288411	3287958	chr05	4910000	4911000	chr05	4910000	4911000
OsIPC05050117	chr05	4910000	19	chr05	4790000	4	chr05	4848565	4848026	chr05	4849154	4848900	chr05	4849154	4848900	chr05	4849154	4848900
OsIPC02350094	chr02	34750000	16	chr02	34830000	8	chr02	34762997	34764206	chr02	34764350	34764744	chr02	34751849	34752111	chr02	34751849	34752111
OsIPC07150126	chr07	15010000	12	chr07	14990000	10	chr07	14992043	14991384	chr07	14995976	14995540	chr07	14996687	14996489	chr07	14996687	14996489
OsIPC02070303	chr02	6960000	23	chr02	6770000	3	chr02	6961019	6961698	NA	NA	NA	chr02	6961019	6961698	chr02	6961019	6961698
OsIPC03030014	chr03	3850000	4	chr03	2230000	3	chr03	3880755	3881465	chr07	20386967	20386486	chr03	2230639	2230858	chr03	2230639	2230858
OsIPC10160026	chr10	15120000	7	chr10	15130000	5	chr03	19613694	19612941	chr02	25727992	25727737	chr10	15120000	15121000	chr10	15120000	15121000
OsIPU00009960	chr01	5270000	1	chr06	19260000	1	chr07	15558539	15558744	chr07	14376394	14376609	NA	NA	NA	NA	NA	NA
OsIPC12140024	chr12	13190000	3	chr12	13470000	1	chr08	15416352	15415838	chr12	18504506	18504172	chr12	13190000	13191000	chr12	13190000	13191000
OsIPC02190067	chr02	18280000	9	chr02	18100000	5	chr05	17173518	17170743	chr03	34836335	34833602	chr02	18280000	18281000	chr02	18280000	18281000
OsIPC11100042	chr11	9250000	7	chr01	13570000	1	chr11	9242843	9243049	NA	NA	NA	chr11	9242843	9243049	chr11	9242843	9243049
OsIPC10170006	chr10	16070000	2	chr10	16250000	2	chr10	6880469	6881011	chr04	6494423	6494971	chr10	16070000	16071000	chr10	16070000	16071000
OsIPC12280027	chr12	26900000	6	chr12	26950000	2	chr12	27058489	27059005	NA	NA	NA	chr12	27058489	27059005	chr12	27058489	27059005
OsIPC11150023	chr11	14620000	2	chr04	8880000	1	chr07	11900768	11901306	chr02	16839644	16839105	chr11	14304151	14303602	chr11	14304151	14303602
OsIPC04130123	chr04	12970000	7	chr04	12720000	5	chr04	12716999	12716105	NA	NA	NA	chr04	12716999	12716105	chr04	12716999	12716105
OsIPC04110037	chr04	10830000	2	chr04	11240000	2	chr07	11680701	11681071	chr07	17780087	17779658	chr04	10830000	10831000	chr04	10830000	10831000
OsIPC02070071	chr02	6230000	1	chr02	6300000	1	chr02	6284076	6283696	chr04	23071668	23071292	chr02	6284076	6283696	chr02	6284076	6283696
OsIPC08080038	chr08	7620000	26	chr08	7370000	2	chr08	7617925	7618749	chr08	7617115	7617832	chr08	7617925	7618749	chr08	7617925	7618749
OsIPU00008778	NA	NA	NA	NA	NA	NA	chr07	3951234	3951481	chr06	10596082	10596449	NA	NA	NA	NA	NA	NA
OsIPC04160006	chr04	14600000	1	chr04	14640000	1	chr04	15032971	15033569	chr12	6610101	6610730	chr04	15032971	15033569	chr04	15032971	15033569
OsIPC11020008	chr04	17560000	7	chr11	1090000	5	chr11	1043476	1042949	chr11	1065447	1065031	chr11	1065447	1065031	chr11	1065447	1065031
OsIPC02250049	chr02	24280000	40	chr02	24270000	10	chr02	24279999	24279428	chr02	24279366	24278942	chr02	24279999	24279428	chr02	24279999	24279428
OsIPC02070148	chr02	6420000	18	chr02	6480000	9	chr02	6471904	6472465	chr02	6472430	6472926	chr02	6471904	6472465	chr02	6471904	6472465
OsIPC07220221	chr07	21670000	10	chr07	21660000	6	chr11	23553869	23555566	chr03	27968133	27966427	chr07	21666115	21665657	chr07	21666115	21665657
OsIPC05050146	chr05	4890000	8	NA	NA	NA	chr05	4917796	4918239	chr05	4921126	4921322	chr05	4917796	4918239	chr05	4917796	4918239
OsIPC09120257	chr09	11600000	17	chr09	11430000	3	chr09	11601223	11600497	chr10	8841753	8841217	chr09	11601223	11600497	chr09	11601223	11600497
OsIPC11210040	chr11	20250000	3	chr11	20260000	3	chr11	20241576	20241948	NA	NA	NA	chr11	20241576	20241948	chr11	20241576	20241948
OsIPC06230240	chr06	22970000	58	chr06	23020000	25	chr06	23018818	23019836	chr06	23022381	23023108	chr06	22969817	22970225	chr06	22969817	22970225
OsIPC06050027	chr06	4350000	32	chr06	4250000	29	chr06	4281616	4280291	chr06	4282823	4282308	chr06	4282823	4282308	chr06	4282823	4282308
OsIPU00001239	NA	NA	NA	NA	NA	NA	chr11	26490161	26489607	chr03	19476233	19476687	NA	NA	NA	NA	NA	NA
OsIPC07080043	chr07	7310000	4	chr01	1940000	1	chr04	29707869	29708123	chr01	33396190	33395935	chr07	7310000	7311000	chr07	7310000	7311000
OsIPC10050094	chr10	4250000	3	chr01	13820000	1	chr01	19236268	19237166	chr05	16016922	16017820	chr10	4250000	4251000	chr10	4250000	4251000
OsIPC11050196	chr11	4680000	8	chr11	4810000	5	chr11	4797534	4797894	chr11	4797252	4797476	chr11	4797252	4797476	chr11	4797252	4797476
OsIPU00009966	NA	NA	NA	NA	NA	NA	NA	NA	NA	NA	NA	NA	NA	NA	NA	NA	NA	NA
OsIPC07100102	chr02	34750000	1	chr07	9480000	1	chr07	9889320	9889008	chr07	9954466	9954158	chr07	9889320	9889008	chr07	9889320	9889008
OsIPC09080024	chr09	7170000	7	chr09	7340000	2	chr09	7185500	7185270	NA	NA	NA	chr09	7185500	7185270	chr09	7185500	7185270
OsIPU00001135	NA	NA	NA	NA	NA	NA	chr07	18614151	18614502	chr03	12488603	12488933	NA	NA	NA	NA	NA	NA
OsIPC12050038	chr12	4220000	3	chr01	2440000	1	chr12	12545900	12544892	chr02	17736433	17735438	chr12	4296186	4295621	chr12	4296186	4295621
OsIPC09080018	chr09	7130000	6	chr04	8330000	1	chr06	27038621	27039251	chr09	7178208	7177597	chr09	7172808	7172532	chr09	7172808	7172532
OsIPC11280407	chr11	27910000	2	chr11	27920000	2	NA	NA	NA	NA	NA	NA	chr11	27910000	4	chr11	27910000	27911000
OsIPC08050081	chr08	4420000	15	chr08	4330000	8	chr08	4387774	4388765	chr08	8316302	8316070	chr08	4387774	4388765	chr08	4387774	4388765
OsIPC12090102	chr12	8270000	4	chr12	8290000	2	chr12	8299715	8299486	NA	NA	NA	chr12	8299715	8299486	chr12	8299715	8299486
OsIPC05020049	chr05	1650000	17	chr05	1920000	12	chr05	1712290	1711258	NA	NA	NA	chr05	1712290	1711258	chr05	1712290	1711258
OsIPC03220009	chr05	16220000	2	chr03	21260000	1	chr09	14237542	14236888	chr03	23223986	23223354	chr03	21158780	21158303	chr03	21158780	21158303
OsIPC07070075	chr03	28870000	1	chr07	6620000	1	chr07	6609389	6608915	chr07	6611395	6610921	chr07	6620570	6620096	chr07	6620570	6620096
OsIPC01200074	chr01	19790000	1	chr03	31110000	1	chr08	7832299	7832058	chr05	8204375	8204616	chr01	19675688	19675447	chr01	19675688	19675447
OsIPC12100047	chr12	9270000	9	chr12	9370000	6	chr05	6733035	6731845	chr03	2267520	2268710	chr12	9270000	9271000	chr12	9270000	9271000
OsIPC05050119	chr05	4910000	13	chr05	4960000	4	chr05	4852211	4852635	chr05	4850803	4851210	chr05	4852211	4852635	chr05	4852211	4852635
OsIPC05220004	chr05	21050000	9	chr05	21060000	4	chr05	21094488	21094148	chr05	21094848	21094489	chr05	21089452	21089213	chr05	21089452	21089213
OsIPC01150182	chr01	14590000	3	chr01	14610000	3	chr11	14173236	14173014	NA	NA	NA	chr01	14590000	14591000	chr01	14590000	14591000
OsIPU00002878	chr11	26010000	2	chr07	6990000	1	NA	NA	NA	NA	NA	NA	NA	NA	NA	NA	NA	NA
OsIPC01440028	chr01	43170000	16	chr01	43180000	2	chr01	43183568	43184323	chr07	27203035	27203235	chr01	43183568	43184323	chr01	43183568	43184323
OsIPC10150100	chr10	14850000	15	chr10	15090000	9	chr10	14828989	14829412	chr10	14829410	14829803	chr10	14832262	14832536	chr10	14832262	14832536
OsIPC04030231	chr04	2950000	4	chr04	3300000	3	chr10	12622413	12623158	chr10	3915245	3914494	chr04	2756849	2757078	chr04	2756849	2757078
OsIPC07070047	chr07	6340000	3	chr07	6630000	3	chr01	25563594	25563873	chr10	10027102	10027392	chr07	6324067	6323861	chr07	6324067	6323861
OsIPC08130025	chr08	12680000	2	chr11	13890000	2	chr11	13052218	13053380	chr06	19885533	19886696	chr08	12628744	12627624	chr08	12628744	12627624
OsIPU00008313	NA	NA	NA	NA	NA	NA	chr06	15585155	15584540	chr12	17720346	17720971	NA	NA	NA	NA	NA	NA
OsIPC02250199	chr01	7160000	1	chr02	24370000	1	chr01	4690176	4690689	chr07	7042196	7041706	chr02	24369575	24369837	chr02	24369575	24369837
OsIPU00008333	chr05	20890000	2	chr02	8640000	1	chr12	20457603	20457944	chr12	20576267	20576608	NA	NA	NA	NA	NA	NA
OsIPC02170045	chr02	16000000	1	chr02	21040000	1	chr07	22704709	22704017	chr06	19964220	19964915	chr02	16738891	16739578	chr02	16738891	16739578
OsIPU00007380	NA	NA	NA	NA	NA	NA	chr02	16372170	16372863	chr02	10572982	10573675	NA	NA	NA	NA	NA	NA
OsIPU00008138	chr11	21350000	3	chr12	15640000	2	chr05	20678433	20678044	chr05	20678047	20677674	NA	NA	NA	NA	NA	NA
OsIPC01170108	chr01	16680000	3	chr01	15780000	2	chr12	19830631	19830123	chr10	13097391	13097109	chr01	16680000	16681000	chr01	16680000	16681000
OsIPU00004423	chr03	15150000	2	chr01	29950000	1	chr01	37860985	37860524	chr05	5190297	5190696	NA	NA	NA	NA	NA	NA
OsIPU00009993	NA	NA	NA	NA	NA	NA	chr08	14658025	14657489	chr12	16128789	16129325	NA	NA	NA	NA	NA	NA
OsIPU00000873	chr01	1340000	2	chr08	3940000	2	chr05	4828847	4828407	NA	NA	NA	NA	NA	NA	NA	NA	NA
OsIPC11240106	chr11	23290000	8	chr11	23330000	3	chr12	16493201	16494806	chr05	23490976	23492581	chr11	23325303	23324921	chr11	23325303	23324921
OsIPC01410065	chr01	40890000	7	chr01	40900000	2	chr02	2578066	2577299	chr02	2615084	2614317	chr01	40890000	40891000	chr01	40890000	40891000
OsIPC01430049	chr01	42630000	7	chr01	42600000	6	chr06	18804555	18805002	chr01	42630794	42630365	chr01	42629655	42629347	chr01	42629655	42629347
OsIPU00000943	NA	NA	NA	NA	NA	NA	NA	NA	NA	NA	NA	NA	NA	NA	NA	NA	NA	NA
OsIPC09200043	chr09	19950000	5	chr09	19920000	3	chr07	22442087	22441576	chr01	8531596	8531086	chr09	19950000	19951000	chr09	19950000	19951000
OsIPC10040147	chr10	4250000	4	chr04	26340000	1	chr12	19329982	19330529	chr10	10253445	10252904	chr10	3636548	3637093	chr10	3636548	3637093
OsIPU00009996	NA	NA	NA	NA	NA	NA	NA	NA	NA	NA	NA	NA	NA	NA	NA	NA	NA	NA
OsIPC11120037	chr11	11500000	2	chr11	25580000	2	chr11	25588512	25588961	chr11	25699811	25700318	chr11	11500000	11501000	chr11	11500000	11501000
OsIPC11040047	chr11	3480000	11	chr11	3380000	10	chr11	3468040	3468364	chr11	3419593	3419797	chr11	3468040	3468364	chr11	3468040	3468364
OsIPC06150022	chr12	15650000	5	chr06	13850000	2	chr11	121647	122171	chr12	117425	117949	chr06	14187347	14187142	chr06	14187347	14187142
OsIPC07270057	chr07	26820000	48	chr07	26770000	17	chr07	26767702	26768685	chr07	26766414	26767517	chr07	26767702	26768685	chr07	26767702	26768685
OsIPC04020247	chr04	1760000	21	chr04	1710000	8	chr01	13231261	13229476	chr05	11735299	11734303	chr04	1743434	1742919	chr04	1743434	1742919
OsIPU00010000	NA	NA	NA	NA	NA	NA	chr06	18967227	18966619	chr12	20087794	20087203	NA	NA	NA	NA	NA	NA
OsIPC09010011	chr09	140000	12	chr09	250000	11	chr03	23710502	23709744	chr08	18965781	18965142	chr09	140000	141000	chr09	140000	141000
OsIPC04130154	chr04	12900000	3	chr04	12700000	2	chr04	12909239	12908806	chr04	12950590	12951023	chr04	12908685	12908480	chr04	12908685	12908480
OsIPU00003091	chr01	18330000	12	chr07	27130000	7	chr01	14780978	14781448	chr08	8305363	8305101	NA	NA	NA	NA	NA	NA
OsIPC02360052	chr02	35430000	21	chr02	35440000	2	chr02	35419640	35420360	NA	NA	NA	chr02	35419640	35420360	chr02	35419640	35420360
OsIPU00010008	chr01	4470000	1	chr01	9350000	1	chr06	13375582	13376035	chr08	14514861	14515140	NA	NA	NA	NA	NA	NA
OsIPC05280023	chr05	27250000	4	chr05	27280000	4	chr05	27293278	27293714	chr05	27299144	27298644	chr05	27293278	27293714	chr05	27293278	27293714
OsIPC11070036	chr11	6240000	4	chr04	12630000	2	chr04	7225806	7225065	chr01	20226861	20227601	chr11	6244314	6244084	chr11	6244314	6244084
OsIPC04070154	chr04	6590000	2	chr04	8580000	2	chr10	3824331	3824655	chr04	1488969	1488663	chr04	6590000	6591000	chr04	6590000	6591000
OsIPC08050167	chr08	4900000	3	chr01	37730000	1	chr08	4905247	4906072	chr08	7513759	7514604	chr08	4905247	4906072	chr08	4905247	4906072
OsIPU00001917	NA	NA	NA	NA	NA	NA	NA	NA	NA	NA	NA	NA	NA	NA	NA	NA	NA	NA
OsIPC04180022	chr01	26380000	1	chr04	16390000	1	chr05	4678330	4677657	chr03	27922941	27922270	chr04	17215125	17214825	chr04	17215125	17214825
OsIPC09060157	chr09	5860000	7	chr09	5870000	7	chr09	5843484	5843094	chr03	4212957	4212508	chr09	5843721	5843487	chr09	5843721	5843487
OsIPC11170164	chr11	16790000	38	chr11	16820000	8	chr11	16793559	16794517	chr11	16643458	16644021	chr11	16792154	16792392	chr11	16792154	16792392
OsIPC07010014	chr07	350000	10	chr07	330000	5	chr07	350179	351067	NA	NA	NA	chr07	350179	351067	chr07	350179	351067
OsIPC05050142	chr05	4280000	8	chr05	3790000	2	chr01	18423619	18422846	chr07	29573608	29574380	chr05	4907843	4907080	chr05	4907843	4907080
OsIPU00004746	NA	NA	NA	NA	NA	NA	chr08	3924944	3924632	chr01	12689914	12690228	NA	NA	NA	NA	NA	NA
OsIPC01220152	chr02	24470000	2	chr01	21290000	1	chr12	16655288	16656130	chr10	8036870	8037710	chr01	21862462	21863295	chr01	21862462	21863295
OsIPC11260115	chr11	25160000	71	chr11	25320000	38	chr05	8040188	8039844	chr11	16342842	16343102	chr11	25319591	25319322	chr11	25319591	25319322
OsIPC05140010	chr05	13710000	3	chr05	13760000	3	chr05	12966961	12966563	chr03	20199628	20200033	chr05	13668676	13669072	chr05	13668676	13669072
OsIPC10030016	chr10	2080000	33	chr10	2070000	9	chr10	2073507	2072999	chr10	2087636	2087250	chr10	2073764	2073525	chr10	2073764	2073525
OsIPC05210045	chr05	20890000	6	chr05	20990000	1	chr05	20894243	20894627	chr12	4886047	4885708	chr05	20894243	20894627	chr05	20894243	20894627
OsIPC01150020	chr01	13990000	10	chr01	14060000	9	chr01	14102667	14102117	chr01	14106081	14105785	chr01	14078909	14078701	chr01	14078909	14078701
OsIPC10060058	chr10	5380000	12	chr10	5270000	3	chr10	5383371	5382922	chr10	5382920	5382651	chr10	5382920	5382651	chr10	5382920	5382651
OsIPC07120144	chr07	13430000	11	chr07	11520000	7	chr07	11620984	11622214	chr07	11620465	11620981	chr07	11620465	11620981	chr07	11620465	11620981
OsIPC02360055	chr02	35430000	31	chr02	35460000	1	chr02	35423572	35422971	chr02	35422867	35422572	chr02	35423572	35422971	chr02	35423572	35422971
OsIPC07130041	chr07	12490000	4	chr07	10760000	2	chr12	10812573	10811442	chr05	6479533	6480647	chr07	12480775	12480086	chr07	12480775	12480086
OsIPU00008470	NA	NA	NA	NA	NA	NA	chr06	13379099	13378815	chr08	6652931	6653217	NA	NA	NA	NA	NA	NA
OsIPC11230236	chr11	22820000	33	chr11	22890000	20	chr11	22805717	22805312	chr11	22814832	22814447	chr11	22817042	22816743	chr11	22817042	22816743
OsIPC11280045	chr11	27070000	4	chr11	27100000	3	chr08	9900350	9899616	chr08	4873976	4873243	chr11	27070000	27071000	chr11	27070000	27071000
OsIPC04170140	chr04	16860000	1	chr06	4490000	1	chr12	9053208	9053804	chr03	14127885	14128482	chr04	16982374	16982705	chr04	16982374	16982705
OsIPC08200117	chr08	19910000	7	chr08	19950000	6	chr08	19852246	19852575	chr11	9331160	9331595	chr08	19852246	19852575	chr08	19852246	19852575
OsIPU00001590	chr01	9900000	1	chr02	17950000	1	chr01	18733516	18733996	chr08	18069146	18069646	NA	NA	NA	NA	NA	NA
OsIPC12190175	chr12	18680000	10	chr12	18560000	4	chr09	2207988	2207612	chr05	22116501	22116174	chr12	18680000	18681000	chr12	18680000	18681000
OsIPC02250244	chr02	24380000	27	chr02	24280000	2	chr02	24383667	24384195	chr02	24383165	24383412	chr02	24383165	24383412	chr02	24383165	24383412
OsIPC06150044	chr06	14390000	2	chr06	15130000	2	chr07	25096057	25096524	chr06	16340496	16340740	chr06	14390000	14391000	chr06	14390000	14391000
OsIPC01230020	chr01	22160000	9	chr01	22530000	5	chr01	22148823	22148480	chr01	22148723	22148398	chr01	22160209	22159907	chr01	22160209	22159907
OsIPC01160106	chr01	15550000	5	chr01	12580000	2	chr01	15552964	15553378	chr05	19263767	19263476	chr01	15552964	15553378	chr01	15552964	15553378
OsIPU00003413	NA	NA	NA	NA	NA	NA	chr03	24936349	24936872	chr02	26737727	26738254	NA	NA	NA	NA	NA	NA
OsIPC08030015	chr08	2160000	36	chr08	2140000	6	chr08	2152317	2151158	chr08	2151160	2150738	chr08	2152317	2151158	chr08	2152317	2151158
OsIPU00005090	chr02	16000000	1	chr03	11760000	1	chr05	12550400	12550783	chr08	23402050	23402280	NA	NA	NA	NA	NA	NA
OsIPC02350055	chr02	34430000	9	chr07	11050000	4	chr04	17698467	17699069	chr02	34544467	34544059	chr02	34510763	34511046	chr02	34510763	34511046
OsIPC11070076	chr11	6510000	18	chr11	6640000	4	chr08	17771660	17771347	chr08	25047649	25047962	chr11	6510000	6511000	chr11	6510000	6511000
OsIPU00009354	NA	NA	NA	NA	NA	NA	chr07	19516883	19517129	chr03	12141017	12140803	NA	NA	NA	NA	NA	NA
OsIPC08070024	chr08	6160000	16	chr08	6180000	2	chr08	6161248	6161690	chr08	6161975	6162385	chr08	6161248	6161690	chr08	6161248	6161690
OsIPU00007173	chr04	16780000	2	chr01	2180000	1	chr11	13917797	13917077	chr06	1181326	1181719	NA	NA	NA	NA	NA	NA
OsIPC06240036	chr06	22800000	2	chr06	23070000	2	chr05	27377465	27376835	chr06	23063739	23063355	chr06	23063739	23063355	chr06	23063739	23063355
OsIPC03290046	chr03	28650000	23	chr03	28860000	19	chr03	28908490	28909577	chr03	28911230	28911899	chr03	28908285	28908491	chr03	28908285	28908491
OsIPC07090044	chr05	1810000	1	chr07	8710000	1	chr06	18063164	18063942	chr12	22835749	22836526	chr07	8627913	8627570	chr07	8627913	8627570
OsIPC09110177	chr09	10930000	10	chr09	11020000	6	chr09	10928506	10929195	chr02	34911033	34911410	chr09	10928506	10929195	chr09	10928506	10929195
OsIPC11210216	chr11	20700000	8	chr11	20710000	5	chr11	20699859	20699205	NA	NA	NA	chr11	20699859	20699205	chr11	20699859	20699205
OsIPC06110060	chr06	10480000	5	chr06	10470000	4	chr07	2485157	2485434	chr04	1678353	1678092	chr06	10480000	10481000	chr06	10480000	10481000
OsIPC09080013	chr09	7380000	4	chr09	7390000	2	chr08	16756261	16755932	chr09	9147932	9147603	chr09	7072154	7072477	chr09	7072154	7072477
OsIPC12070022	chr12	6120000	4	chr12	5820000	2	chr12	6652159	6650948	chr12	6448425	6447222	chr12	6138490	6138724	chr12	6138490	6138724
OsIPC11260075	chr06	800000	5	chr11	24460000	3	chr07	18870107	18869750	chr11	14734500	14734151	chr11	25193287	25193079	chr11	25193287	25193079
OsIPU00010034	NA	NA	NA	NA	NA	NA	chr10	16231378	16231623	chr01	16456077	16455833	NA	NA	NA	NA	NA	NA
OsIPC04320039	chr04	31240000	40	chr04	31230000	2	chr04	31242062	31240628	chr04	31240237	31239948	chr04	31240237	31239948	chr04	31240237	31239948
OsIPC02030007	chr02	2060000	9	chr02	2050000	2	chr02	2060532	2060956	chr02	2060957	2061267	chr02	2060532	2060956	chr02	2060532	2060956
OsIPC09110074	chr09	10550000	1	chr09	11070000	1	chr12	11183652	11183990	chr05	26993214	26992924	chr09	10426373	10426614	chr09	10426373	10426614
OsIPU00001826	NA	NA	NA	NA	NA	NA	NA	NA	NA	NA	NA	NA	NA	NA	NA	NA	NA	NA
OsIPC04120060	chr01	17130000	1	chr04	12030000	1	chr11	18539393	18535567	chr07	11044778	11041066	chr04	11999512	11998979	chr04	11999512	11998979
OsIPC04180100	chr04	17550000	4	chr04	17560000	2	chr08	16138422	16138781	chr12	10691716	10692066	chr04	17550000	17551000	chr04	17550000	17551000
OsIPC09120004	chr09	11020000	3	chr02	11400000	1	chr07	13994691	13995739	chr10	12840852	12841900	chr09	11020000	11021000	chr09	11020000	11021000
OsIPC11280155	chr11	27140000	10	chr11	27100000	8	chr11	23366961	23365334	chr11	23372732	23371495	chr11	27291258	27290896	chr11	27291258	27290896
OsIPC01160094	chr06	22670000	2	chr01	15400000	1	chr06	523633	524393	chr06	9499844	9500618	chr01	15430708	15430436	chr01	15430708	15430436
OsIPC09080160	chr09	7750000	11	chr09	7780000	4	NA	NA	NA	NA	NA	NA	chr09	7750000	15	chr09	7750000	7751000
OsIPC10210006	chr10	20080000	3	chr10	19990000	2	chr10	20064653	20063896	chr10	20044554	20044100	chr10	20064653	20063896	chr10	20064653	20063896
OsIPC11270507	chr11	26990000	4	chr11	27120000	2	NA	NA	NA	NA	NA	NA	chr11	26990000	6	chr11	26990000	26991000
OsIPC08170035	chr08	15850000	6	chr08	15920000	2	chr06	9170339	9169646	chr08	16082212	16081518	chr08	16082212	16081518	chr08	16082212	16081518
OsIPC01030119	chr01	3020000	10	chr01	3090000	2	chr01	39863808	39863559	chr10	11156512	11156753	chr01	2495364	2495605	chr01	2495364	2495605
OsIPC02300027	chr01	30210000	1	chr02	28960000	1	chr07	21982629	21982893	chr08	1343157	1343365	chr02	29304790	29304581	chr02	29304790	29304581
OsIPC11270454	chr11	26890000	5	chr11	26790000	1	chr11	26792641	26792251	chr11	26753403	26753013	chr11	26882084	26881811	chr11	26882084	26881811
OsIPC01190081	chr06	25520000	4	chr01	18890000	2	chr01	11206942	11206551	chr06	10793886	10794264	chr01	18890145	18889795	chr01	18890145	18889795
OsIPC07210178	chr07	20920000	3	chr07	20910000	2	chr07	20917401	20916951	chr07	20918756	20918371	chr07	20918756	20918371	chr07	20918756	20918371
OsIPC02250050	chr02	24280000	5	chr02	24470000	5	chr05	14308665	14309752	chr02	16295678	16296306	chr02	24280000	24281000	chr02	24280000	24281000
OsIPC03140065	chr03	13790000	8	chr03	13770000	5	chr05	27925125	27925566	chr02	19825247	19825553	chr03	13790000	13791000	chr03	13790000	13791000
OsIPU00002174	NA	NA	NA	NA	NA	NA	NA	NA	NA	NA	NA	NA	NA	NA	NA	NA	NA	NA
OsIPC05230009	chr05	22270000	7	chr05	22250000	5	chr05	22181242	22181712	chr05	22181975	22182281	chr05	22214854	22215097	chr05	22214854	22215097
OsIPC11270053	chr11	26140000	16	chr11	26120000	12	chr11	26139255	26138675	chr11	26139473	26139255	chr11	26139473	26139255	chr11	26139473	26139255
OsIPC01110058	chr01	11080000	1	chr01	35440000	1	chr06	29833336	29833987	chr04	33170392	33169741	chr01	10728055	10727827	chr01	10728055	10727827
OsIPC12230055	chr12	22150000	27	chr12	22160000	4	chr12	22156402	22156763	chr12	22159796	22160174	chr12	22156402	22156763	chr12	22156402	22156763
OsIPU00010041	NA	NA	NA	NA	NA	NA	chr10	22349163	22350893	chr08	25148397	25149812	NA	NA	NA	NA	NA	NA
OsIPC11110008	chr11	10050000	7	chr10	9950000	2	chr12	10822250	10822804	chr08	10358598	10358045	chr11	10043803	10043183	chr11	10043803	10043183
OsIPC04030270	chr04	2810000	13	chr04	2820000	11	chr04	2812464	2813273	chr04	2811761	2812360	chr04	2811761	2812360	chr04	2811761	2812360
OsIPC07110129	chr07	11290000	7	chr07	13510000	4	chr12	13417141	13420810	chr09	281354	277636	chr07	10790812	10789894	chr07	10790812	10789894
OsIPC08050091	chr08	4420000	21	chr08	4410000	8	chr08	4423567	4422559	chr11	6907115	6907606	chr08	4420448	4419946	chr08	4420448	4419946
OsIPC02100102	chr07	11860000	2	chr02	9900000	1	chr09	13341306	13341898	chr06	18090092	18089506	chr02	9939711	9940090	chr02	9939711	9940090
OsIPC12210100	chr12	20880000	8	chr12	20860000	2	chr12	20882594	20882125	chr12	20881975	20881651	chr12	20881975	20881651	chr12	20881975	20881651
OsIPU00002166	NA	NA	NA	NA	NA	NA	NA	NA	NA	NA	NA	NA	NA	NA	NA	NA	NA	NA
OsIPU00010047	NA	NA	NA	NA	NA	NA	chr09	9876552	9877083	chr06	22062034	22061676	NA	NA	NA	NA	NA	NA
OsIPU00000168	chr12	18480000	4	chr01	31410000	2	chr04	14216686	14215779	chr04	14219357	14218581	NA	NA	NA	NA	NA	NA
OsIPC07250051	chr07	24560000	23	chr07	24390000	16	chr04	7542186	7540824	chr07	24507277	24507650	chr07	24508555	24508915	chr07	24508555	24508915
OsIPC07190014	chr07	18220000	3	chr07	18330000	3	chr07	18268118	18268589	chr07	18268584	18268884	chr07	18268118	18268589	chr07	18268118	18268589
OsIPC11170143	chr11	17000000	1	chr12	20100000	1	chr01	18358244	18358674	chr04	11347601	11348034	chr11	16705048	16705478	chr11	16705048	16705478
OsIPC03250045	chr03	24760000	42	chr03	24880000	6	chr03	24782662	24783548	chr03	24782280	24782625	chr03	24766255	24766492	chr03	24766255	24766492
OsIPC04130038	chr04	12280000	4	chr04	8550000	1	chr04	12383417	12383842	NA	NA	NA	chr04	12383417	12383842	chr04	12383417	12383842
OsIPC01150113	chr01	14290000	7	chr01	13780000	3	chr08	825116	825545	chr04	28037534	28037106	chr01	14281016	14280695	chr01	14281016	14280695
OsIPC04020229	chr08	22350000	2	chr04	1710000	1	chr11	16174099	16174345	chr05	17042094	17041749	chr04	1718061	1717861	chr04	1718061	1717861
OsIPC03360026	chr03	35350000	9	chr03	35310000	4	chr03	35348466	35348100	chr08	20967417	20967636	chr03	35348466	35348100	chr03	35348466	35348100
OsIPC01140167	chr01	13570000	2	chr01	13530000	1	chr07	10649054	10648689	chr05	22070560	22070188	chr01	13549267	13548894	chr01	13549267	13548894
OsIPC06100022	chr06	9040000	18	chr06	9090000	12	chr06	9088430	9087609	chr06	9088770	9088433	chr06	9088430	9087609	chr06	9088430	9087609
OsIPC06040066	chr06	3570000	9	chr06	8850000	3	chr06	3566757	3565662	chr06	3566849	3566620	chr06	3566849	3566620	chr06	3566849	3566620
OsIPU00010050	chr01	3180000	1	chr01	11770000	1	chr08	14199470	14198643	chr11	11764467	11763640	NA	NA	NA	NA	NA	NA
OsIPC01030020	chr01	2130000	27	chr01	5260000	1	chr01	2122137	2121069	chr01	2122877	2122623	chr01	2122877	2122623	chr01	2122877	2122623
OsIPC11240177	chr11	23510000	62	chr11	23520000	9	chr11	23513718	23512841	chr11	23515486	23514799	chr11	23513718	23512841	chr11	23513718	23512841
OsIPC11270249	chr11	26560000	9	chr11	26520000	5	chr11	26556145	26555460	chr11	26556600	26556144	chr11	26556600	26556144	chr11	26556600	26556144
OsIPU00002314	NA	NA	NA	NA	NA	NA	chr06	23623206	23622694	chr12	10108650	10108994	NA	NA	NA	NA	NA	NA
OsIPC04030124	chr04	2410000	15	chr04	2430000	9	chr04	2425656	2426029	chr04	2427007	2427329	chr04	2425656	2426029	chr04	2425656	2426029
OsIPU00008477	NA	NA	NA	NA	NA	NA	NA	NA	NA	NA	NA	NA	NA	NA	NA	NA	NA	NA
OsIPC08170175	chr08	16610000	7	chr08	16870000	7	chr08	16630407	16630834	chr08	16630903	16631178	chr08	16630407	16630834	chr08	16630407	16630834
OsIPC11170153	chr11	16650000	11	chr11	16910000	2	chr11	16754485	16754057	chr11	16752638	16752217	chr11	16752638	16752217	chr11	16752638	16752217
OsIPC11100211	chr11	9810000	3	chr01	14390000	1	chr07	11761411	11761782	chr11	9885700	9885303	chr11	9885700	9885303	chr11	9885700	9885303
OsIPC01220011	chr01	21180000	2	chr12	13080000	2	chr02	9876254	9875672	chr09	16888399	16887822	chr01	21186933	21186682	chr01	21186933	21186682
OsIPC10040200	chr10	4240000	10	chr10	4100000	9	chr07	18867134	18867613	chr08	24529077	24529565	chr10	3906976	3907357	chr10	3906976	3907357
OsIPC11230002	chr11	22040000	16	chr11	22060000	14	chr04	21913732	21915363	chr07	6128904	6127286	chr11	22005948	22006178	chr11	22005948	22006178
OsIPU00000416	NA	NA	NA	NA	NA	NA	NA	NA	NA	NA	NA	NA	NA	NA	NA	NA	NA	NA
OsIPU00010053	NA	NA	NA	NA	NA	NA	NA	NA	NA	NA	NA	NA	NA	NA	NA	NA	NA	NA
OsIPC09010038	chr09	240000	18	chr09	250000	4	chr09	259950	258926	chr09	264898	265741	chr09	259950	258926	chr09	259950	258926
OsIPC12220046	chr12	21760000	2	chr12	21820000	2	chr11	24816141	24816534	chr12	21728705	21728504	chr12	21733135	21732922	chr12	21733135	21732922
OsIPC01210017	chr01	20280000	22	chr01	20330000	10	chr01	20101348	20100368	chr01	20100245	20099949	chr01	20101348	20100368	chr01	20101348	20100368
OsIPC07220020	chr07	21030000	8	chr07	21010000	5	chr07	21046173	21045699	chr07	21045063	21044747	chr07	21045063	21044747	chr07	21045063	21044747
OsIPC07180105	chr07	17890000	3	chr07	17840000	2	chr07	17865919	17866221	chr07	17866225	17866428	chr07	17866225	17866428	chr07	17866225	17866428
OsIPC04310028	chr04	30360000	8	chr04	30340000	7	chr04	30367834	30368214	NA	NA	NA	chr04	30367834	30368214	chr04	30367834	30368214
OsIPC02130015	chr02	12170000	5	chr02	12730000	4	chr09	11296856	11294842	chr11	10674973	10677309	chr02	12172720	12172205	chr02	12172720	12172205
OsIPC04010095	chr04	560000	11	chr04	620000	8	chr04	611393	610463	chr04	610027	609712	chr04	610027	609712	chr04	610027	609712
OsIPU00004230	chr12	13190000	2	chr12	11110000	1	chr04	10692790	10692062	chr09	14836616	14837297	NA	NA	NA	NA	NA	NA
OsIPC12110052	chr12	10320000	34	chr12	10270000	12	chr12	10310145	10308907	chr12	10310647	10310236	chr12	10311082	10310854	chr12	10311082	10310854
OsIPC04320096	chr04	31420000	4	chr04	31560000	3	chr04	21604610	21604362	NA	NA	NA	chr04	31420000	31421000	chr04	31420000	31421000
OsIPC01140205	chr01	13570000	4	chr01	13650000	4	chr06	24594148	24594620	chr04	14212978	14213455	chr01	13580189	13580549	chr01	13580189	13580549
OsIPC07230028	chr04	18830000	3	chr07	22690000	2	chr04	18889080	18888655	chr07	23204320	23204650	chr07	22679937	22679711	chr07	22679937	22679711
OsIPC08170246	chr08	16880000	5	chr08	16170000	1	NA	NA	NA	NA	NA	NA	chr08	16880000	6	chr08	16880000	16881000
OsIPC12050006	chr12	4100000	41	chr12	4050000	22	chr12	4051820	4052966	chr12	4050826	4051786	chr12	4051820	4052966	chr12	4051820	4052966
OsIPC09070092	chr09	6600000	6	NA	NA	NA	chr09	6585849	6585426	chr03	22418278	22418005	chr09	6585849	6585426	chr09	6585849	6585426
OsIPC08050027	chr08	4090000	13	chr08	4050000	9	chr04	17451949	17451272	chr06	25315018	25315306	chr08	4090000	4091000	chr08	4090000	4091000
OsIPC01080057	chr02	18280000	2	chr01	7610000	1	chr03	30323451	30324344	chr01	24916794	24915927	chr01	7652469	7652234	chr01	7652469	7652234
OsIPC01110054	chr01	10700000	1	chr01	10760000	1	chr12	24695797	24695997	chr01	10710716	10710935	chr01	10710716	10710935	chr01	10710716	10710935
OsIPU00000407	chr02	24630000	2	chr10	3700000	2	NA	NA	NA	NA	NA	NA	NA	NA	NA	NA	NA	NA
OsIPC09130135	chr09	12880000	4	chr05	4460000	1	chr09	12876913	12876570	chr02	19958659	19958401	chr09	12876913	12876570	chr09	12876913	12876570
OsIPC04010109	chr04	620000	9	chr04	630000	6	chr04	633456	634347	chr04	12274457	12274083	chr04	633456	634347	chr04	633456	634347
OsIPC12170082	chr08	3120000	2	chr12	16190000	2	chr06	10929339	10929027	chr04	13787012	13787300	chr12	16192076	16192358	chr12	16192076	16192358
OsIPC12230014	chr12	22040000	4	chr12	22060000	3	chr12	22055560	22055969	chr12	22056312	22056566	chr12	22054559	22054900	chr12	22054559	22054900
OsIPC12190120	chr12	18560000	2	chr12	18420000	1	chr12	18555252	18555675	NA	NA	NA	chr12	18555252	18555675	chr12	18555252	18555675
OsIPC04320097	chr04	31420000	6	chr04	31330000	5	chr04	31457168	31458141	chr04	31476364	31477124	chr04	31420638	31420924	chr04	31420638	31420924
OsIPC10120057	chr10	11480000	18	chr10	11330000	9	chr10	11475516	11476550	chr10	11475059	11475299	chr10	11475516	11476550	chr10	11475516	11476550
OsIPU00002307	NA	NA	NA	NA	NA	NA	chr01	21623546	21623063	chr07	6224818	6224617	NA	NA	NA	NA	NA	NA
OsIPC12170121	chr12	16320000	56	chr12	16310000	15	chr12	16323222	16321836	chr12	16328122	16327140	chr12	16323222	16321836	chr12	16323222	16321836
OsIPC10020145	chr10	1610000	18	chr10	1190000	2	chr12	3326478	3325824	chr07	20055603	20055202	chr10	1610000	1611000	chr10	1610000	1611000
OsIPC03250061	chr03	25800000	1	chr03	25870000	1	chr08	19476706	19477235	chr11	26043937	26043410	chr03	24927640	24927108	chr03	24927640	24927108
OsIPC10020090	chr10	1470000	11	chr10	1450000	6	chr10	1460181	1460594	chr10	1459752	1460082	chr10	1460181	1460594	chr10	1460181	1460594
OsIPU00001158	chr07	4290000	2	chr04	17370000	1	NA	NA	NA	NA	NA	NA	NA	NA	NA	NA	NA	NA
OsIPC10170066	chr10	16420000	6	chr10	16270000	2	chr08	25297351	25297652	chr01	12618398	12618103	chr10	16420000	16421000	chr10	16420000	16421000
OsIPC05200025	chr05	19330000	9	chr05	19340000	5	chr05	19347698	19347274	chr01	3372864	3372563	chr05	19347698	19347274	chr05	19347698	19347274
OsIPC10180008	chr10	17160000	2	chr10	17240000	2	chr02	17755760	17756232	chr11	1788907	1789373	chr10	17160000	17161000	chr10	17160000	17161000
OsIPU00010067	chr02	2870000	1	chr02	2990000	1	chr01	14644910	14644702	chr01	22107664	22107887	NA	NA	NA	NA	NA	NA
OsIPC04240044	chr11	16910000	7	chr04	23880000	3	chr12	24825602	24826356	chr03	28186656	28186142	chr04	23878628	23878407	chr04	23878628	23878407
OsIPC04060055	chr04	5240000	18	chr04	5220000	17	chr06	18231806	18230857	chr08	11255161	11256102	chr04	5236562	5236048	chr04	5236562	5236048
OsIPC07130040	chr07	12670000	3	chr07	10760000	2	chr06	16372282	16371686	chr08	15027582	15028179	chr07	12479061	12478464	chr07	12479061	12478464
OsIPC04010086	chr04	17560000	2	chr04	0	1	chr02	24293554	24292985	chr04	580208	579892	chr04	580208	579892	chr04	580208	579892
OsIPC03090006	chr03	8250000	1	chr06	15650000	1	chr01	18873920	18873399	chr12	4392731	4393252	chr03	8146737	8146320	chr03	8146737	8146320
OsIPC10040039	chr10	3050000	10	chr10	3140000	8	chr08	13416699	13413680	chr07	15803813	15800832	chr10	3071084	3071348	chr10	3071084	3071348
OsIPC01030144	chr01	2580000	4	chr11	8710000	4	chr11	8717399	8716937	chr02	12138018	12138459	chr01	2578318	2577986	chr01	2578318	2577986
OsIPC08180207	chr08	17660000	5	chr08	17690000	3	chr06	13489374	13488639	chr12	20341136	20341957	chr08	17660000	17661000	chr08	17660000	17661000
OsIPC11280026	chr11	27030000	8	chr11	27020000	2	NA	NA	NA	NA	NA	NA	chr11	27030000	10	chr11	27030000	27031000
OsIPC08170048	chr08	16150000	17	chr08	16060000	3	chr08	16066796	16065880	chr08	16146841	16146429	chr08	16146841	16146429	chr08	16146841	16146429
OsIPC05190039	chr05	18380000	4	chr05	18350000	1	chr05	18405664	18405245	NA	NA	NA	chr05	18405664	18405245	chr05	18405664	18405245
OsIPC03170090	chr03	16530000	19	chr03	16420000	9	chr03	16527055	16527656	chr03	16513010	16513481	chr03	16527055	16527656	chr03	16527055	16527656
OsIPC09140042	chr09	13600000	7	chr09	13390000	3	chr09	13568735	13569153	chr09	13569152	13569551	chr09	13569152	13569551	chr09	13569152	13569551
OsIPC06230244	chr06	22970000	20	chr06	23000000	16	chr02	6035617	6036757	chr02	18796054	18794923	chr06	22994905	22994535	chr06	22994905	22994535
OsIPC12210099	chr12	20870000	7	chr12	20880000	7	chr12	20881064	20880715	chr08	3497022	3497261	chr12	20881064	20880715	chr12	20881064	20880715
OsIPC01340005	chr01	33000000	7	chr01	33080000	6	chr01	33085792	33086588	chr01	33087370	33087638	chr01	33085792	33086588	chr01	33085792	33086588
OsIPU00010069	NA	NA	NA	NA	NA	NA	chr04	14467790	14467398	chr04	17902880	17902451	NA	NA	NA	NA	NA	NA
OsIPC11270121	chr11	26370000	5	chr02	8960000	1	chr04	4399213	4399458	chr02	12642377	12642626	chr11	26370000	26371000	chr11	26370000	26371000
OsIPC12030033	chr12	2580000	22	chr12	2600000	3	chr12	2576032	2576703	chr12	2576811	2577397	chr12	2576811	2577397	chr12	2576811	2577397
OsIPU00010076	NA	NA	NA	NA	NA	NA	chr11	22971580	22971297	chr04	35240683	35240991	NA	NA	NA	NA	NA	NA
OsIPC01230045	chr01	22370000	7	chr01	22360000	3	chr12	20523972	20523140	chr06	12506231	12507063	chr01	22361313	22360989	chr01	22361313	22360989
OsIPC03150107	chr03	14610000	31	chr03	14670000	6	chr03	14668733	14667782	chr03	14669674	14669232	chr03	14668733	14667782	chr03	14668733	14667782
OsIPC07140118	chr07	13010000	17	chr07	13490000	9	chr07	13540936	13541350	chr07	13542176	13542627	chr07	13491779	13491979	chr07	13491779	13491979
OsIPU00010078	chr04	12830000	1	chr04	28210000	1	chr03	10922867	10923098	chr03	27822490	27822259	NA	NA	NA	NA	NA	NA
OsIPC04300010	chr04	29120000	15	chr04	29170000	7	chr04	29168691	29169202	chr04	29167861	29168280	chr04	29167541	29167942	chr04	29167541	29167942
OsIPU00006459	chr06	9440000	2	chr03	28850000	1	chr09	15415075	15415332	NA	NA	NA	NA	NA	NA	NA	NA	NA
OsIPC04320122	chr04	31470000	14	chr04	31490000	7	chr04	31477777	31476364	chr04	31475991	31474865	chr04	31475991	31474865	chr04	31475991	31474865
OsIPC04300011	chr04	29170000	4	chr04	29210000	4	chr04	29225498	29225010	NA	NA	NA	chr04	29225498	29225010	chr04	29225498	29225010
OsIPU00001095	chr09	15510000	13	chr01	24290000	7	chr08	4989375	4989591	chr09	9064832	9064479	NA	NA	NA	NA	NA	NA
OsIPC09090072	chr09	8760000	50	chr09	8520000	3	chr09	8761155	8761940	chr09	8759918	8760437	chr09	8759918	8760437	chr09	8759918	8760437
OsIPC01300042	chr01	29790000	16	chr01	29530000	2	chr01	29566590	29565695	chr07	7941187	7941595	chr01	29566590	29565695	chr01	29566590	29565695
OsIPC12240093	chr12	23700000	2	chr01	24000000	1	chr11	12315917	12315165	chr08	12884183	12884938	chr12	23784148	23783705	chr12	23784148	23783705
OsIPC07120064	chr07	11560000	3	chr07	11340000	2	chr07	11340546	11341139	chr01	1323802	1323243	chr07	11340546	11341139	chr07	11340546	11341139
OsIPC08090148	chr08	8800000	20	chr08	8770000	2	chr08	8787613	8788232	NA	NA	NA	chr08	8787613	8788232	chr08	8787613	8788232
OsIPC03070012	chr03	6420000	6	chr03	6290000	4	chr02	8552693	8551738	chr03	6334631	6334121	chr03	6335096	6334875	chr03	6335096	6334875
OsIPU00002895	NA	NA	NA	NA	NA	NA	NA	NA	NA	NA	NA	NA	NA	NA	NA	NA	NA	NA
OsIPC10060078	chr10	5480000	7	chr10	5450000	1	chr03	312194	311441	chr10	5490041	5490298	chr10	5490041	5490298	chr10	5490041	5490298
OsIPU00005098	chr06	18150000	5	chr06	13100000	4	chr06	19308274	19307851	NA	NA	NA	NA	NA	NA	NA	NA	NA
OsIPC11240216	chr11	23600000	4	chr11	23620000	2	chr11	23623179	23622874	chr11	23623458	23623164	chr11	23623179	23622874	chr11	23623179	23622874
OsIPC01070042	chr01	6560000	8	chr01	6540000	7	chr01	6560574	6560161	chr01	6554881	6554606	chr01	6560574	6560161	chr01	6560574	6560161
OsIPC05250007	chr05	24120000	17	chr01	22840000	1	chr05	24119280	24119856	NA	NA	NA	chr05	24119280	24119856	chr05	24119280	24119856
OsIPC12200154	chr12	19580000	15	chr12	19430000	1	chr12	19574618	19574027	NA	NA	NA	chr12	19574618	19574027	chr12	19574618	19574027
OsIPU00010085	chr01	4800000	1	chr02	480000	1	chr01	20742310	20743166	chr12	20341138	20340552	NA	NA	NA	NA	NA	NA
OsIPC07070026	chr07	6200000	10	chr07	6230000	4	chr07	6219959	6220341	chr10	12919083	12918631	chr07	6219959	6220341	chr07	6219959	6220341
OsIPC04030214	chr02	4240000	1	chr04	2800000	1	chr11	15234501	15233703	chr04	17604744	17603934	chr04	2711613	2711237	chr04	2711613	2711237
OsIPC01410074	chr01	40940000	9	chr01	40890000	2	chr08	12286210	12285360	chr01	40893819	40894222	chr01	40893819	40894222	chr01	40893819	40894222
OsIPC05020015	chr05	1300000	3	NA	NA	NA	chr05	1302244	1302524	chr05	7825417	7825212	chr05	1302244	1302524	chr05	1302244	1302524
OsIPC01030065	chr01	2400000	4	chr01	2330000	2	chr01	2370601	2369840	chr01	2366978	2366721	chr01	2370601	2369840	chr01	2370601	2369840
OsIPC08220010	chr08	21380000	12	chr08	21290000	10	chr08	21302270	21302968	chr08	21302994	21303242	chr08	21302994	21303242	chr08	21302994	21303242
OsIPC01170049	chr01	16450000	1	chr01	42980000	1	chr12	4715603	4716529	chr06	13639884	13640659	chr01	16242749	16243093	chr01	16242749	16243093
OsIPU00010093	NA	NA	NA	NA	NA	NA	chr01	41191528	41191857	chr04	16501062	16501392	NA	NA	NA	NA	NA	NA
OsIPC09040004	chr09	3380000	5	chr05	13810000	2	chr05	8507898	8509016	chr11	13455911	13457031	chr09	3221705	3222345	chr09	3221705	3222345
OsIPC12180183	chr12	17300000	2	chr12	17340000	2	chr05	16215804	16215517	chr07	29309960	29310234	chr12	17961063	17960799	chr12	17961063	17960799
OsIPC11210028	chr11	19310000	22	chr11	19290000	10	chr03	17159897	17159672	chr04	1267576	1267800	chr11	20125678	20125902	chr11	20125678	20125902
OsIPC11270329	chr11	26810000	8	chr11	26700000	4	chr02	27907166	27907618	chr07	21743709	21743275	chr11	26746997	26747309	chr11	26746997	26747309
OsIPC02250173	chr02	24340000	4	chr02	24280000	1	chr05	19254802	19253964	chr02	24343814	24344170	chr02	24343434	24343762	chr02	24343434	24343762
OsIPU00010102	NA	NA	NA	NA	NA	NA	chr06	30220509	30220219	chr01	5440381	5440637	NA	NA	NA	NA	NA	NA
OsIPU00002489	NA	NA	NA	NA	NA	NA	NA	NA	NA	NA	NA	NA	NA	NA	NA	NA	NA	NA
OsIPC10060063	chr10	5450000	13	chr10	5430000	10	chr10	5433593	5434062	chr10	5443744	5444132	chr10	5444119	5444319	chr10	5444119	5444319
OsIPC01220100	chr01	21890000	6	chr01	21780000	1	chr11	19701830	19702354	chr01	9999019	9999543	chr01	21654010	21654295	chr01	21654010	21654295
OsIPC11180203	chr11	17930000	9	chr11	17860000	6	chr11	17938213	17938435	NA	NA	NA	chr11	17938213	17938435	chr11	17938213	17938435
OsIPC10110033	chr10	10460000	10	chr10	10390000	5	chr10	10416183	10414807	chr10	10650944	10651852	chr10	10416183	10414807	chr10	10416183	10414807
OsIPC04030229	chr04	2750000	13	chr04	2160000	1	chr04	2753758	2754302	NA	NA	NA	chr04	2753758	2754302	chr04	2753758	2754302
OsIPC08280018	chr08	26990000	10	chr08	27100000	7	chr08	27057832	27057299	NA	NA	NA	chr08	27057832	27057299	chr08	27057832	27057299
OsIPC04320157	chr04	31680000	12	chr04	31690000	12	chr09	12449260	12449486	chr03	4365347	4365113	chr04	31744302	31744505	chr04	31744302	31744505
OsIPC02070010	chr02	6160000	4	chr02	32240000	4	chr02	32183436	32182946	chr02	6147609	6147166	chr02	6147609	6147166	chr02	6147609	6147166
OsIPC09100027	chr03	2640000	2	chr09	9310000	2	chr12	9044773	9042337	chr10	18117981	18115321	chr09	9186776	9186341	chr09	9186776	9186341
OsIPC10050211	chr10	4750000	9	chr10	4770000	5	chr09	14245425	14246883	chr11	22677561	22678862	chr10	4748836	4749242	chr10	4748836	4749242
OsIPC11050025	chr11	4180000	10	chr11	4230000	7	chr11	4183594	4184093	chr01	22334964	22335434	chr11	4183594	4184093	chr11	4183594	4184093
OsIPC08160080	chr08	15680000	13	chr08	15650000	3	chr08	15733473	15734801	chr08	15751701	15752533	chr08	15724098	15724637	chr08	15724098	15724637
OsIPU00003854	chr10	7560000	2	chr01	10380000	1	chr03	25716263	25715780	chr09	16790765	16790445	NA	NA	NA	NA	NA	NA
OsIPC06050101	chr06	4640000	11	chr06	4620000	10	NA	NA	NA	NA	NA	NA	chr06	4640000	21	chr06	4640000	4641000
OsIPC07070085	chr07	6620000	3	chr07	6380000	2	chr01	16545554	16544567	chr07	10674845	10673887	chr07	6745243	6745570	chr07	6745243	6745570
OsIPC11280190	chr11	27370000	11	chr11	27530000	9	chr05	23527618	23525369	chr11	27232594	27234397	chr11	27352201	27351504	chr11	27352201	27351504
OsIPC11170073	chr11	16310000	4	chr04	8810000	3	chr11	16539194	16539706	chr08	18692681	18691828	chr11	16294187	16294518	chr11	16294187	16294518
OsIPC11240068	chr11	23510000	4	chr04	7910000	1	chr05	5969386	5968646	chr11	27292339	27291448	chr11	23261287	23260818	chr11	23261287	23260818
OsIPC12090153	chr12	8240000	4	chr03	9470000	2	chr12	12721667	12722370	chr10	3747555	3748324	chr12	8562002	8561628	chr12	8562002	8561628
OsIPC06300054	chr10	14120000	19	chr06	29480000	16	chr10	14155454	14156072	chr10	14153908	14154345	chr06	29492508	29492279	chr06	29492508	29492279
OsIPC01200088	chr01	20210000	1	chr02	6470000	1	chr12	8397518	8397105	chr07	9923322	9923598	chr01	19798702	19798416	chr01	19798702	19798416
OsIPU00007018	NA	NA	NA	NA	NA	NA	chr10	2635743	2636119	chr03	8534913	8535382	NA	NA	NA	NA	NA	NA
OsIPC03230007	chr03	21640000	2	chr03	21990000	2	chr03	22105859	22105391	chr10	22604055	22603576	chr03	22101921	22101550	chr03	22101921	22101550
OsIPC02030010	chr02	2160000	2	chr02	2220000	2	chr02	2216409	2216720	chr01	41177908	41178150	chr02	2216409	2216720	chr02	2216409	2216720
OsIPC06240074	chr06	23400000	19	chr06	23350000	2	chr06	23376950	23376148	chr06	23377594	23377194	chr06	23378439	23378136	chr06	23378439	23378136
OsIPC04210101	chr04	20920000	19	chr04	20900000	16	chr04	20913970	20914655	chr04	20914648	20915197	chr04	20914648	20915197	chr04	20914648	20915197
OsIPC12080129	chr12	7850000	3	chr12	7800000	2	chr04	33108359	33108142	chr03	15651312	15651101	chr12	7850000	7851000	chr12	7850000	7851000
OsIPC06270006	chr06	26060000	10	chr06	26040000	7	chr06	26058919	26058495	chr06	26045850	26045510	chr06	26058919	26058495	chr06	26058919	26058495
OsIPC04040189	chr04	3560000	3	chr01	21470000	1	chr07	10993722	10994137	chr11	4589593	4589154	chr04	3681311	3681573	chr04	3681311	3681573
OsIPC06270003	chr06	26060000	19	chr06	26030000	6	chr06	26044263	26044931	chr06	26043491	26044235	chr06	26044263	26044931	chr06	26044263	26044931
OsIPC03320010	chr03	31160000	8	chr03	31010000	1	chr03	31056103	31055620	NA	NA	NA	chr03	31056103	31055620	chr03	31056103	31055620
OsIPC04160082	NA	NA	NA	NA	NA	NA	chr04	15837353	15836667	NA	NA	NA	chr04	15837353	15836667	chr04	15837353	15836667
OsIPC04040080	chr04	3300000	8	chr04	3420000	3	chr04	3402491	3401728	chr04	2778793	2778048	chr04	3308922	3308463	chr04	3308922	3308463
OsIPC04070020	chr04	6060000	5	chr04	6130000	4	chr04	6096209	6095859	chr04	30970115	30969706	chr04	6095624	6095395	chr04	6095624	6095395
OsIPC10180045	chr10	17340000	25	chr10	17250000	16	chr10	17260742	17262460	chr10	17276600	17277238	chr10	17294626	17295081	chr10	17294626	17295081
OsIPC11180064	chr11	17140000	28	chr11	17150000	7	chr11	17150435	17150746	chr11	17149262	17149488	chr11	17149262	17149488	chr11	17149262	17149488
OsIPU00000793	NA	NA	NA	NA	NA	NA	chr03	2615904	2615669	chr03	2616666	2616464	NA	NA	NA	NA	NA	NA
OsIPC08050126	chr08	4850000	4	chr02	4710000	1	chr03	16045995	16046319	chr01	6556887	6557209	chr08	4850000	4851000	chr08	4850000	4851000
OsIPC06100127	chr06	9540000	48	chr06	9800000	4	chr06	9566984	9565799	chr06	9567549	9567026	chr06	9566984	9565799	chr06	9566984	9565799
OsIPC08100136	chr08	9430000	12	chr08	9500000	11	chr05	13207406	13206734	chr08	9498462	9497843	chr08	9487194	9487000	chr08	9487194	9487000
OsIPC05190067	chr12	17270000	5	chr05	18640000	3	chr12	17276821	17276393	chr05	18644510	18644219	chr05	18644510	18644219	chr05	18644510	18644219
OsIPC09140056	chr09	13640000	3	chr05	24260000	1	chr02	33588299	33589010	chr04	23573379	23574107	chr09	13652732	13652519	chr09	13652732	13652519
OsIPC04030249	chr04	2810000	1	chr08	17780000	1	chr04	3306606	3305975	chr04	3403869	3403238	chr04	2798744	2798113	chr04	2798744	2798113
OsIPC11290059	chr11	28270000	10	chr11	28290000	2	chr11	28285145	28285408	chr03	14273370	14273583	chr11	28284985	28285185	chr11	28284985	28285185
OsIPC12220009	chr12	21140000	10	chr12	21120000	2	chr12	21139678	21140009	chr12	21140007	21140326	chr12	21140007	21140326	chr12	21140007	21140326
OsIPC02230087	chr02	22710000	20	chr02	22670000	9	chr02	22750008	22748849	chr02	22748008	22747555	chr02	22748008	22747555	chr02	22748008	22747555
OsIPC09060145	chr09	5690000	15	chr09	5760000	8	chr09	5784452	5785349	chr06	17847367	17847163	chr09	5784452	5785349	chr09	5784452	5785349
OsIPC05030089	chr05	2760000	20	chr05	2740000	2	chr05	2748250	2748890	chr05	2753038	2753289	chr05	2753135	2753363	chr05	2753135	2753363
OsIPC04060087	chr04	5360000	14	chr04	5220000	4	chr04	5369287	5370234	NA	NA	NA	chr04	5369287	5370234	chr04	5369287	5370234
OsIPC02200042	chr11	25790000	3	chr02	19890000	2	chr02	19875129	19876004	chr12	2024286	2024708	chr02	19875129	19876004	chr02	19875129	19876004
OsIPC01210117	chr01	20280000	3	chr01	20050000	2	chr04	9004137	9004944	chr11	20627329	20628134	chr01	20854345	20853540	chr01	20854345	20853540
OsIPC06130031	chr06	12140000	2	chr06	12730000	2	chr06	20577480	20578121	chr06	14295867	14295353	chr06	12140000	12141000	chr06	12140000	12141000
OsIPC11240302	chr11	23980000	2	chr12	25620000	2	chr11	23976204	23975554	chr12	25634902	25634475	chr11	23976204	23975554	chr11	23976204	23975554
OsIPC01140431	chr01	13580000	2	chr01	36920000	1	chr07	9094461	9093705	chr07	7435204	7434448	chr01	13940074	13939869	chr01	13940074	13939869
OsIPU00008402	NA	NA	NA	NA	NA	NA	chr06	6050628	6050369	chr03	9443780	9444034	NA	NA	NA	NA	NA	NA
OsIPC01010083	chr01	650000	3	chr01	770000	3	chr03	24593724	24593958	chr12	18173946	18173713	chr01	614662	614896	chr01	614662	614896
OsIPU00006443	chr02	27200000	1	chr03	20200000	1	chr05	4744928	4744434	chr10	17059202	17059623	NA	NA	NA	NA	NA	NA
OsIPC04040018	chr04	3140000	18	chr04	2520000	10	chr04	3134982	3136677	chr04	3465308	3464193	chr04	3134982	3136677	chr04	3134982	3136677
OsIPC07220156	chr07	21430000	27	chr07	21410000	9	chr07	21434740	21433884	chr07	21433889	21433401	chr07	21426216	21425990	chr07	21426216	21425990
OsIPC09120260	chr09	11310000	17	chr09	11290000	4	chr08	3818786	3818060	chr07	21074013	21074726	chr09	11613164	11612774	chr09	11613164	11612774
OsIPU00010118	chr04	1710000	9	chr10	12770000	5	chr06	9448131	9447703	chr09	12378848	12379160	NA	NA	NA	NA	NA	NA
OsIPC11270223	chr11	26530000	4	chr11	26490000	3	chr11	25204680	25205610	chr11	25205660	25206037	chr11	26530000	26531000	chr11	26530000	26531000
OsIPC01210087	chr01	20280000	3	chr01	18930000	1	chr09	4357922	4356768	chr02	10500394	10499240	chr01	20507089	20506867	chr01	20507089	20506867
OsIPC01150202	chr01	14720000	22	chr01	14640000	9	chr01	14639349	14640505	NA	NA	NA	chr01	14639349	14640505	chr01	14639349	14640505
OsIPC03160154	chr03	15850000	50	chr03	15760000	14	chr03	15768714	15769982	chr03	15767768	15768436	chr03	15899534	15899767	chr03	15899534	15899767
OsIPC08100188	chr08	9640000	34	chr08	9520000	6	chr08	9700507	9699878	chr08	9703445	9702946	chr08	9698348	9698054	chr08	9698348	9698054
OsIPU00001602	chr02	6690000	2	chr09	10480000	2	chr06	25589207	25588492	chr12	2000524	2001148	NA	NA	NA	NA	NA	NA
OsIPU00002124	NA	NA	NA	NA	NA	NA	NA	NA	NA	NA	NA	NA	NA	NA	NA	NA	NA	NA
OsIPC12050072	chr12	4700000	9	chr12	4580000	3	chr12	4566139	4565641	chr12	4567676	4567259	chr12	4567676	4567259	chr12	4567676	4567259
OsIPC07170098	chr07	16670000	17	chr07	16530000	7	chr07	16721469	16720872	chr07	16721600	16721372	chr07	16721469	16720872	chr07	16721469	16720872
OsIPC12110128	chr12	10770000	9	chr12	10790000	2	chr01	17595216	17594852	chr12	15886992	15887353	chr12	10786169	10785870	chr12	10786169	10785870
OsIPC07160025	chr07	15070000	8	chr07	15060000	4	chr07	15058912	15060548	chr08	1409339	1408026	chr07	15058912	15060548	chr07	15058912	15060548
OsIPC07250057	chr07	24560000	19	chr07	24380000	7	chr07	24516910	24517515	NA	NA	NA	chr07	24516910	24517515	chr07	24516910	24517515
OsIPC07060060	chr07	5950000	9	chr07	5820000	8	chr07	5857860	5857019	NA	NA	NA	chr07	5857860	5857019	chr07	5857860	5857019
OsIPC05270006	chr05	26110000	8	chr05	26170000	3	chr05	26118543	26118889	chr05	26119090	26119309	chr05	26118543	26118889	chr05	26118543	26118889
OsIPC05280022	chr05	27250000	8	chr12	25250000	4	chr12	25195912	25196320	chr05	27247799	27248107	chr05	27247799	27248107	chr05	27247799	27248107
OsIPC04220062	chr04	21660000	5	NA	NA	NA	chr04	21670120	21669859	NA	NA	NA	chr04	21670120	21669859	chr04	21670120	21669859
OsIPC01150136	chr01	14460000	1	chr01	17700000	1	chr09	15486407	15486070	chr04	16272962	16272681	chr01	14319952	14320220	chr01	14319952	14320220
OsIPC04160108	chr04	15980000	4	chr04	16020000	3	chr04	15991499	15990912	chr04	15896973	15896441	chr04	15990885	15990551	chr04	15990885	15990551
OsIPC10060020	chr10	5180000	3	chr10	5250000	2	chr04	6735955	6735537	chr05	4803318	4803733	chr10	5180000	5181000	chr10	5180000	5181000
OsIPC01310048	chr01	30800000	2	chr01	30310000	1	chr01	30731357	30731059	chr06	15354869	15354638	chr01	30731357	30731059	chr01	30731357	30731059
OsIPC08190074	chr08	18540000	5	chr08	18570000	2	chr08	18541249	18540979	chr09	17963446	17963707	chr08	18541249	18540979	chr08	18541249	18540979
OsIPC06030061	chr06	2700000	5	chr06	2690000	1	chr06	2708415	2708997	NA	NA	NA	chr06	2708415	2708997	chr06	2708415	2708997
OsIPC07120054	chr07	11500000	9	chr07	13510000	7	chr07	11284785	11286068	chr07	11286804	11287222	chr07	11286804	11287222	chr07	11286804	11287222
OsIPC12090096	chr12	8280000	2	chr12	9560000	2	chr12	8655756	8655342	chr12	9985143	9984787	chr12	8286480	8286130	chr12	8286480	8286130
OsIPC01160219	chr01	15710000	1	chr01	17670000	1	chr01	16108098	16107234	chr06	20913025	20913706	chr01	15955366	15955030	chr01	15955366	15955030
OsIPC07210039	chr07	20220000	19	chr07	20120000	12	chr06	10199581	10200646	chr11	22323736	22322699	chr07	20153985	20152776	chr07	20153985	20152776
OsIPC01140161	chr01	13350000	9	chr01	13710000	3	chr05	16573360	16574559	chr01	16341424	16342122	chr01	13546590	13547015	chr01	13546590	13547015
OsIPC11040049	chr11	3490000	4	chr11	3520000	2	chr11	3529527	3529926	chr11	3530520	3530940	chr11	3477686	3477925	chr11	3477686	3477925
OsIPC05030035	chr05	2140000	14	chr05	2110000	11	chr05	2129490	2128454	chr02	29899410	29899612	chr05	2129490	2128454	chr05	2129490	2128454
OsIPC06300075	chr06	29640000	3	chr06	29450000	2	chr03	16820669	16821625	chr06	10073496	10072539	chr06	29640000	29641000	chr06	29640000	29641000
OsIPC08090035	chr08	8140000	17	chr08	8230000	4	chr08	8222369	8222928	chr08	8222951	8223307	chr08	8222369	8222928	chr08	8222369	8222928
OsIPC08190023	chr01	10170000	2	chr08	18160000	2	chr12	25881546	25881210	chr10	20134509	20134173	chr08	18186329	18186536	chr08	18186329	18186536
OsIPC09070090	chr09	6600000	45	chr09	6570000	17	chr09	6579141	6581803	chr11	19232917	19233181	chr09	6581834	6582064	chr09	6581834	6582064
OsIPC11240033	chr11	23140000	17	chr11	23100000	16	chr11	23112599	23111344	chr11	23132381	23131126	chr11	23132381	23131126	chr11	23132381	23131126
OsIPU00003979	chr09	7820000	1	chr10	740000	1	chr04	26233020	26232589	chr07	173904	173469	NA	NA	NA	NA	NA	NA
OsIPC02210005	chr02	20090000	27	chr02	20160000	6	chr02	20070906	20069393	chr05	15999923	16000314	chr02	20070906	20069393	chr02	20070906	20069393
OsIPU00010137	NA	NA	NA	NA	NA	NA	chr03	22696231	22696030	chr02	13166282	13166486	NA	NA	NA	NA	NA	NA
OsIPC08280002	chr08	26990000	15	chr08	27010000	2	chr11	5282109	5282663	chr10	1176857	1177429	chr08	27005956	27005559	chr08	27005956	27005559
OsIPC03160112	chr03	15610000	30	chr03	15720000	1	chr03	15649384	15650074	chr03	15648943	15649385	chr03	15648943	15649385	chr03	15648943	15649385
OsIPC01030074	chr01	2380000	2	chr03	20050000	1	chr01	2386337	2386596	chr09	18833792	18834055	chr01	2386337	2386596	chr01	2386337	2386596
OsIPC07160083	chr07	15720000	6	chr07	15410000	4	chr07	15335150	15335690	NA	NA	NA	chr07	15335150	15335690	chr07	15335150	15335690
OsIPC06270002	chr06	26060000	16	chr06	26190000	1	chr06	26042114	26041468	chr09	16637365	16637139	chr06	26042114	26041468	chr06	26042114	26041468
OsIPC06250038	chr06	24950000	24	chr06	24840000	2	chr06	24904971	24904281	chr12	3902638	3903060	chr06	24906515	24906128	chr06	24906515	24906128
OsIPC07160130	chr07	15510000	5	chr07	15400000	4	chr07	15445459	15445793	NA	NA	NA	chr07	15445459	15445793	chr07	15445459	15445793
OsIPC02350079	chr01	910000	1	chr02	34040000	1	chr09	5977464	5977720	chr03	1532599	1532855	chr02	34584958	34585215	chr02	34584958	34585215
OsIPC11080029	chr11	7260000	5	chr11	7310000	1	chr02	19986479	19986243	chr05	17074425	17074648	chr11	7260000	7261000	chr11	7260000	7261000
OsIPC04140145	chr01	30640000	1	chr04	13940000	1	chr10	11477596	11477069	chr09	9012509	9011928	chr04	13862347	13862113	chr04	13862347	13862113
OsIPC05040031	chr05	3580000	6	chr05	3550000	5	chr05	3554125	3554827	chr05	3555277	3555494	chr05	3555277	3555494	chr05	3555277	3555494
OsIPC11210225	chr11	20710000	44	chr11	20680000	30	chr11	20677696	20678571	chr11	20676886	20677671	chr11	20709691	20710408	chr11	20709691	20710408
OsIPU00010142	chr01	14920000	1	chr01	15140000	1	chr06	15613505	15613175	chr07	8911826	8912214	NA	NA	NA	NA	NA	NA
OsIPC02130065	chr02	12850000	12	chr02	12750000	6	chr02	12782208	12781736	chr03	9260194	9260513	chr02	12782208	12781736	chr02	12782208	12781736
OsIPC03150062	chr03	14420000	14	chr08	3520000	2	chr08	3496523	3496864	chr03	14417103	14416826	chr03	14417103	14416826	chr03	14417103	14416826
OsIPC11180022	chr11	17030000	3	chr11	17100000	2	NA	NA	NA	NA	NA	NA	chr11	17030000	5	chr11	17030000	17031000
OsIPU00008664	NA	NA	NA	NA	NA	NA	chr02	17633350	17632907	chr07	20838950	20839377	NA	NA	NA	NA	NA	NA
OsIPU00009197	chr11	25860000	2	chr04	4950000	1	chr09	3609146	3608827	chr10	12137903	12138174	NA	NA	NA	NA	NA	NA
OsIPC10140019	chr10	13080000	4	NA	NA	NA	chr10	13071030	13071449	chr02	18538028	18537824	chr10	13071030	13071449	chr10	13071030	13071449
OsIPC01110073	chr01	10940000	2	chr01	24930000	1	chr09	22830957	22832163	chr07	29601259	29602389	chr01	10855024	10855799	chr01	10855024	10855799
OsIPC08090074	chr08	8300000	40	chr08	8020000	6	chr08	8311150	8311911	chr08	8311885	8312479	chr08	8310800	8311147	chr08	8310800	8311147
OsIPC10180016	chr10	17210000	5	chr10	17290000	4	chr12	19836453	19837390	chr08	23448113	23448613	chr10	17210000	17211000	chr10	17210000	17211000
OsIPC07160115	chr07	15400000	4	chr07	15510000	4	chr06	9423743	9423363	chr02	24379210	24378819	chr07	15400000	15401000	chr07	15400000	15401000
OsIPC01190036	chr01	18530000	5	chr01	18590000	4	chr02	13469862	13468857	chr01	26060616	26059769	chr01	18530000	18531000	chr01	18530000	18531000
OsIPU00010148	NA	NA	NA	NA	NA	NA	chr04	1803468	1803158	chr06	19423972	19424292	NA	NA	NA	NA	NA	NA
OsIPC04130110	chr04	12650000	15	chr04	12690000	5	chr04	12670909	12671383	chr04	12674592	12674949	chr04	12670909	12671383	chr04	12670909	12671383
OsIPC11070006	chr11	6020000	4	chr11	5990000	2	chr11	6026531	6026147	NA	NA	NA	chr11	6026531	6026147	chr11	6026531	6026147
OsIPC01050052	chr01	4600000	4	chr01	4590000	2	NA	NA	NA	NA	NA	NA	chr01	4600000	6	chr01	4600000	4601000
OsIPC02350064	chr02	34520000	8	chr02	34430000	2	chr02	34526612	34527007	NA	NA	NA	chr02	34526612	34527007	chr02	34526612	34527007
OsIPC04180126	chr04	17490000	4	chr12	16690000	3	chr08	19362167	19361507	chr04	27415167	27414500	chr04	17561733	17561962	chr04	17561733	17561962
OsIPC04030013	chr04	2080000	13	chr04	2040000	3	chr04	2065350	2065767	chr07	819143	819604	chr04	2065350	2065767	chr04	2065350	2065767
OsIPC07220184	chr07	21450000	92	chr07	21440000	8	chr07	21460561	21462112	chr07	21454130	21455273	chr07	21446327	21446619	chr07	21446327	21446619
OsIPC08160122	chr08	15980000	8	chr08	15910000	6	chr08	15974928	15975385	chr08	15975383	15975698	chr08	15975383	15975698	chr08	15975383	15975698
OsIPC11200151	chr11	19250000	6	chr11	19210000	2	chr09	16260634	16261066	chr02	33647814	33648246	chr11	19395146	19394903	chr11	19395146	19394903
OsIPC01220024	chr01	21280000	3	chr01	21240000	2	chr01	21260965	21261813	NA	NA	NA	chr01	21260965	21261813	chr01	21260965	21261813
OsIPC04310057	chr04	31020000	9	chr04	31050000	7	chr12	14232276	14232561	chr01	32130665	32130939	chr04	30988532	30988302	chr04	30988532	30988302
OsIPU00010155	NA	NA	NA	NA	NA	NA	chr01	17207754	17207369	chr04	13973694	13974212	NA	NA	NA	NA	NA	NA
OsIPC04020254	chr04	1780000	10	chr04	1750000	5	chr04	1763007	1764045	chr03	23553353	23553873	chr04	1763007	1764045	chr04	1763007	1764045
OsIPC04190020	chr02	3130000	2	chr04	18060000	2	chr04	18084195	18083893	chr07	92908	92607	chr04	18084195	18083893	chr04	18084195	18083893
OsIPC11270087	chr11	26300000	10	chr11	26310000	6	chr11	26304242	26303939	chr11	26305757	26305411	chr11	26304242	26303939	chr11	26304242	26303939
OsIPC04190060	chr04	18320000	12	chr04	18360000	5	chr04	18323170	18323601	chr04	18325182	18325543	chr04	18323170	18323601	chr04	18323170	18323601
OsIPC03130018	chr03	11910000	14	chr03	12410000	5	chr03	12419128	12418258	chr11	28485892	28485522	chr03	12391083	12391354	chr03	12391083	12391354
OsIPU00006260	NA	NA	NA	NA	NA	NA	chr09	4943531	4942314	chr09	4947714	4947511	NA	NA	NA	NA	NA	NA
OsIPC06120064	chr06	11520000	14	chr06	11460000	13	chr11	21326074	21326505	chr07	23204702	23204418	chr06	11505538	11505227	chr06	11505538	11505227
OsIPC02250126	chr02	24290000	9	chr02	24460000	9	chr02	24309902	24310795	NA	NA	NA	chr02	24309902	24310795	chr02	24309902	24310795
OsIPU00010160	NA	NA	NA	NA	NA	NA	chr11	26030169	26029907	chr08	5993018	5992819	NA	NA	NA	NA	NA	NA
OsIPC10170116	chr10	16830000	5	chr10	17050000	4	chr06	30095451	30095775	chr07	20937163	20937452	chr10	16844718	16844411	chr10	16844718	16844411
OsIPC06060054	chr06	5720000	8	chr06	5710000	6	chr06	5714170	5713860	NA	NA	NA	chr06	5714170	5713860	chr06	5714170	5713860
OsIPU00010163	chr02	23830000	1	chr03	16440000	1	NA	NA	NA	NA	NA	NA	NA	NA	NA	NA	NA	NA
OsIPC06030037	chr06	2690000	13	chr06	2520000	3	chr06	2474737	2475351	chr06	2474343	2474652	chr06	2474737	2475351	chr06	2474737	2475351
OsIPC02330009	chr02	32200000	5	chr02	32240000	3	chr02	32200642	32200292	chr02	32204792	32204455	chr02	32200642	32200292	chr02	32200642	32200292
OsIPU00000647	chr06	7380000	2	chr06	5770000	1	chr04	18116762	18117179	chr04	11129193	11128777	NA	NA	NA	NA	NA	NA
OsIPU00000792	chr01	21840000	5	chr03	16410000	4	chr07	24796014	24794808	chr12	2371184	2369935	NA	NA	NA	NA	NA	NA
OsIPC11040020	chr11	3150000	4	chr11	3100000	3	chr06	26718074	26717669	chr11	3109753	3109376	chr11	3109753	3109376	chr11	3109753	3109376
OsIPC06090095	chr06	8770000	41	chr06	8710000	18	chr06	8663614	8664737	chr06	8647577	8648253	chr06	8874629	8874391	chr06	8874629	8874391
OsIPC01100045	chr01	9750000	10	chr01	9770000	7	chr01	9846132	9846487	chr07	10156917	10156225	chr01	9846132	9846487	chr01	9846132	9846487
OsIPU00008393	NA	NA	NA	NA	NA	NA	chr02	9871196	9870897	chr08	24174389	24174687	NA	NA	NA	NA	NA	NA
OsIPC02260097	chr02	25600000	2	chr08	16050000	2	chr02	25601102	25600662	chr10	2344608	2344216	chr02	25601102	25600662	chr02	25601102	25600662
OsIPC08160055	chr06	16260000	4	chr08	15510000	2	chr04	13551477	13550897	chr06	8529506	8528927	chr08	15515160	15515463	chr08	15515160	15515463
OsIPC11210125	chr11	20540000	21	chr11	20490000	2	chr11	20553583	20553067	chr11	20555246	20554673	chr11	20553583	20553067	chr11	20553583	20553067
OsIPC09120205	chr09	11630000	20	chr09	11440000	17	chr09	11388823	11387889	chr09	11394264	11393312	chr09	11457862	11457502	chr09	11457862	11457502
OsIPU00004627	chr01	7800000	1	chr01	18450000	1	chr05	27728344	27727830	chr05	16620228	16620739	NA	NA	NA	NA	NA	NA
OsIPC06180029	chr06	17580000	13	chr06	17610000	5	chr06	17583437	17582856	chr06	4118843	4118544	chr06	17583437	17582856	chr06	17583437	17582856
OsIPC04040197	chr04	3650000	5	chr04	3860000	4	chr04	3705126	3704564	chr08	2522357	2522647	chr04	3705126	3704564	chr04	3705126	3704564
OsIPC01430025	chr01	42420000	22	chr01	42300000	8	chr01	42350184	42350880	chr03	292988	292403	chr01	42350184	42350880	chr01	42350184	42350880
OsIPC02250170	chr02	24340000	6	chr02	24430000	2	chr12	11042368	11042753	chr02	24342130	24342344	chr02	24342130	24342344	chr02	24342130	24342344
OsIPC11280017	chr11	27020000	5	chr11	27030000	4	NA	NA	NA	NA	NA	NA	chr11	27020000	9	chr11	27020000	27021000
OsIPC02070060	chr02	6230000	17	chr02	6280000	6	chr02	6262770	6264408	chr02	6264615	6265220	chr02	6262770	6264408	chr02	6262770	6264408
OsIPC07280031	chr07	27150000	26	chr07	27470000	13	chr07	27164389	27164836	chr07	27163859	27164318	chr07	27156715	27156950	chr07	27156715	27156950
OsIPC02250051	chr02	24280000	16	chr02	24290000	4	NA	NA	NA	NA	NA	NA	chr02	24280000	20	chr02	24280000	24281000
OsIPC11220022	chr11	21210000	5	chr11	21240000	1	chr02	18378460	18378187	chr10	796227	795954	chr11	21110849	21110598	chr11	21110849	21110598
OsIPC12070130	chr12	6970000	10	chr12	7100000	5	chr12	6976891	6976237	chr12	6980470	6980022	chr12	6976891	6976237	chr12	6976891	6976237
OsIPU00010165	NA	NA	NA	NA	NA	NA	chr04	18517446	18517767	chr12	813838	813610	NA	NA	NA	NA	NA	NA
OsIPU00009434	NA	NA	NA	NA	NA	NA	NA	NA	NA	NA	NA	NA	NA	NA	NA	NA	NA	NA
OsIPC03150075	chr03	14430000	3	chr03	14420000	2	NA	NA	NA	NA	NA	NA	chr03	14430000	5	chr03	14430000	14431000
OsIPC02220071	chr02	21900000	21	chr02	21790000	7	chr02	21773533	21772544	chr06	15906965	15907230	chr02	21773533	21772544	chr02	21773533	21772544
OsIPC09080152	chr09	7750000	4	chr09	7830000	3	chr06	6812370	6813173	chr08	8231581	8230784	chr09	7743118	7742552	chr09	7743118	7742552
OsIPC07210195	chr07	20960000	10	chr07	20950000	2	chr11	16926858	16926258	chr07	20962832	20963428	chr07	20962832	20963428	chr07	20962832	20963428
OsIPC04030258	chr04	2810000	2	chr01	3450000	1	chr05	3683283	3683800	chr04	3218962	3219426	chr04	2807270	2807629	chr04	2807270	2807629
OsIPU00010172	chr04	32140000	1	chr09	640000	1	chr09	4941452	4940684	chr09	4930324	4929786	NA	NA	NA	NA	NA	NA
OsIPC09110112	chr09	10550000	7	chr09	10740000	7	chr11	13612301	13612499	NA	NA	NA	chr09	10550000	10551000	chr09	10550000	10551000
OsIPC11170080	chr11	15940000	5	chr03	31320000	1	chr01	27531227	27530203	chr12	22015627	22014700	chr11	16362226	16362589	chr11	16362226	16362589
OsIPC07120119	chr07	13430000	3	chr07	11050000	2	chr07	11549605	11550039	chr05	22542327	22541683	chr07	11549359	11549604	chr07	11549359	11549604
OsIPC12200085	chr12	19300000	3	chr01	14200000	1	chr06	16086169	16087018	chr09	5944316	5945105	chr12	19300000	19301000	chr12	19300000	19301000
OsIPC08170264	chr08	16940000	20	chr08	16990000	4	chr01	27636327	27637061	chr07	6958	7811	chr08	16915750	16916102	chr08	16915750	16916102
OsIPC04040134	chr04	3580000	2	chr08	1210000	1	chr05	22082486	22081924	chr05	10845234	10845818	chr04	3578643	3578912	chr04	3578643	3578912
OsIPU00008330	NA	NA	NA	NA	NA	NA	chr10	5542544	5542167	chr04	5753513	5753135	NA	NA	NA	NA	NA	NA
OsIPU00001813	NA	NA	NA	NA	NA	NA	NA	NA	NA	NA	NA	NA	NA	NA	NA	NA	NA	NA
OsIPC08060181	chr08	5960000	4	chr08	6010000	2	chr12	14443550	14444250	chr11	14918690	14919354	chr08	5913669	5913907	chr08	5913669	5913907
OsIPC10210020	chr10	20240000	65	chr10	20200000	18	chr10	20228787	20227277	chr10	20230171	20229032	chr10	20232900	20232629	chr10	20232900	20232629
OsIPC11060006	chr11	5080000	29	chr11	5110000	29	chr11	5052792	5050949	chr03	9773140	9772735	chr11	5053167	5052762	chr11	5053167	5052762
[truncated: 50,979 more rows]

## Sheet: Japonica
Additional file 13: Table S11: The genomic position relative to the Nipponbare genome for contigs of the japonica dispensable genome. NA: not assigned.
	Location with the higest vote reported by LD based approach			Location with the second higest vote reported by LD based approach			Best hit of Blast alignment			Second best hit of Blast alignment			Third best hit of Blast alignment			Genomic position assigned to contig
Contig	chromosome	Location	Vote	chromosome	Location	Vote	chromosome	Start	End	chromosome	Start	End	chromosome	Start	End	chromosome	Start	End
OsJPC10120079	chr10	11590000	24	chr10	11570000	7	chr10	11868749	11870445	chr10	11584926	11584067	chr10	11584926	11584067	chr10	11584926	11584067
OsJPC07210021	chr07	20120000	10	chr01	6180000	1	chr03	14861725	14861319	chr03	32033495	32033281	chr07	20127800	20127552	chr07	20127800	20127552
OsJPU00004557	chr09	8550000	3	chr01	160000	2	chr12	20443186	20443598	NA	NA	NA	NA	NA	NA	NA	NA	NA
OsJPC06030040	chr06	2910000	6	chr06	2890000	3	chr06	2921210	2921420	chr01	23891420	23891727	chr06	2921210	2921420	chr06	2921210	2921420
OsJPC06060030	chr06	5720000	7	chr06	5680000	5	chr06	5714169	5714582	NA	NA	NA	chr06	5714169	5714582	chr06	5714169	5714582
OsJPC04150017	chr04	14330000	9	chr04	14290000	6	chr01	21501847	21502456	chr09	9044320	9044767	chr04	14293048	14293287	chr04	14293048	14293287
OsJPC11240022	chr11	23100000	18	chr11	23090000	17	chr07	6826839	6826031	chr07	29684354	29683546	chr11	23087094	23087403	chr11	23087094	23087403
OsJPC11070085	chr11	6640000	44	chr11	6940000	22	chr04	31472481	31473633	chr02	28220548	28220931	chr11	6627356	6627815	chr11	6627356	6627815
OsJPC06280014	chr06	27960000	14	chr06	27920000	12	chr06	27925157	27924211	chr02	33351733	33351438	chr06	27927991	27927640	chr06	27927991	27927640
OsJPC02070090	chr02	6700000	10	chr02	5950000	5	chr09	9606479	9606819	chr03	1532508	1532847	chr02	6578494	6578833	chr02	6578494	6578833
OsJPC05280013	chr05	27140000	3	chr05	27180000	2	chr07	3249518	3249960	chr10	12691867	12691485	chr05	27140000	27141000	chr05	27140000	27141000
OsJPC09080011	chr09	7140000	6	chr01	11150000	1	chr07	12016843	12015609	chr12	12408423	12407134	chr09	7140000	7141000	chr09	7140000	7141000
OsJPC12090086	chr12	8200000	18	chr12	8130000	13	chr02	2629930	2629473	chr03	4468602	4469072	chr12	8283339	8283964	chr12	8283339	8283964
OsJPC07080025	chr07	7310000	14	chr07	7210000	1	chr07	7310331	7310020	chr07	7309922	7309651	chr07	7309922	7309651	chr07	7309922	7309651
OsJPC08080037	chr08	7600000	4	chr08	7650000	3	chr08	7697346	7696927	chr01	8909831	8909603	chr08	7697346	7696927	chr08	7697346	7696927
OsJPC08070033	chr08	6430000	1	chr11	11820000	1	chr04	74731	75140	chr06	12720243	12720652	chr08	6439961	6439592	chr08	6439961	6439592
OsJPC11200095	chr11	19330000	11	chr11	19300000	6	chr11	19328705	19329138	chr12	7106926	7106496	chr11	19328705	19329138	chr11	19328705	19329138
OsJPC12210052	chr12	20700000	22	chr12	20380000	7	chr07	24105600	24104726	chr12	20711532	20712258	chr12	20699863	20700189	chr12	20699863	20700189
OsJPC05180041	chr05	17850000	13	chr05	17780000	4	chr03	17975377	17974631	chr12	25888692	25889276	chr05	17899236	17899456	chr05	17899236	17899456
OsJPC03280008	chr03	27230000	11	chr03	27190000	7	chr05	16499566	16498910	chr03	27209277	27208887	chr03	27209277	27208887	chr03	27209277	27208887
OsJPU00002417	chr02	24470000	2	chr01	17020000	1	chr02	17601934	17602458	chr06	27561152	27561656	NA	NA	NA	NA	NA	NA
OsJPC12210061	chr12	20840000	24	chr12	20800000	7	chr12	20838615	20839302	chr12	20838123	20838616	chr12	20838615	20839302	chr12	20838615	20839302
OsJPC12160109	chr12	16070000	11	chr12	18570000	11	chr11	378823	379639	chr03	28276417	28275601	chr12	15499289	15500105	chr12	15499289	15500105
OsJPC04130047	chr04	12650000	40	chr04	12530000	5	chr04	12647304	12646776	chr04	12652127	12651437	chr04	12651293	12651077	chr04	12651293	12651077
OsJPC04060129	chr04	5830000	6	chr06	13560000	2	NA	NA	NA	NA	NA	NA	chr04	5830000	6	chr04	5830000	5831000
OsJPC11180084	chr11	17580000	26	chr11	17690000	6	chr11	17626638	17626241	chr11	17626096	17625653	chr11	17625651	17625360	chr11	17625651	17625360
OsJPC01020017	chr01	250000	1	chr03	36310000	1	chr03	14363789	14363284	chr12	4036281	4036781	chr01	1129870	1130356	chr01	1129870	1130356
OsJPC11070091	chr09	14450000	2	chr11	6630000	2	chr11	6634247	6633824	chr02	32001273	32001702	chr11	6633825	6633366	chr11	6633825	6633366
OsJPC09050014	chr09	4050000	3	chr02	16030000	1	chr09	4117540	4117043	chr09	4078392	4077899	chr09	4078392	4077899	chr09	4078392	4077899
OsJPC01140120	chr01	13770000	24	chr01	13880000	23	chr05	16782298	16781161	chr11	4608072	4609000	chr01	13770000	13771000	chr01	13770000	13771000
OsJPC03150007	chr03	14010000	28	chr03	14040000	3	chr03	14038797	14037471	chr03	14039962	14039276	chr03	14038797	14037471	chr03	14038797	14037471
OsJPC06050008	chr06	4350000	10	chr06	4250000	2	chr06	4266022	4265338	NA	NA	NA	chr06	4266022	4265338	chr06	4266022	4265338
OsJPU00000187	chr02	12750000	1	chr02	12860000	1	NA	NA	NA	NA	NA	NA	NA	NA	NA	NA	NA	NA
OsJPC11060031	chr11	4900000	6	chr11	5110000	4	chr11	5109700	5110119	chr11	5099626	5099136	chr11	5099626	5099136	chr11	5099626	5099136
OsJPU00000377	chr02	6490000	1	chr04	1680000	1	NA	NA	NA	NA	NA	NA	NA	NA	NA	NA	NA	NA
OsJPC04040089	chr04	3580000	12	chr04	3560000	1	chr04	3576671	3577337	chr05	2058856	2059273	chr04	3577384	3578198	chr04	3577384	3578198
OsJPC04040103	chr07	15070000	11	chr04	3580000	10	chr10	4638889	4639867	chr10	15317762	15318731	chr04	3586605	3586254	chr04	3586605	3586254
OsJPC06120061	chr06	11460000	6	chr06	13790000	2	chr06	14167620	14167012	chr04	10816428	10815828	chr06	11622160	11622427	chr06	11622160	11622427
OsJPU00004023	NA	NA	NA	NA	NA	NA	chr10	10773718	10774898	chr10	20404503	20403323	NA	NA	NA	NA	NA	NA
OsJPC12160096	chr12	15390000	9	chr12	15260000	6	chr12	15336565	15335662	chr12	15337333	15337021	chr12	15436111	15436355	chr12	15436111	15436355
OsJPU00006887	chr04	6680000	1	chr06	18220000	1	chr11	13005018	13004520	chr07	10829466	10829951	NA	NA	NA	NA	NA	NA
OsJPC09060023	chr09	5240000	3	chr03	7340000	1	chr09	5586739	5587764	chr09	5553398	5554181	chr09	5183622	5184004	chr09	5183622	5184004
OsJPU00006922	NA	NA	NA	NA	NA	NA	NA	NA	NA	NA	NA	NA	NA	NA	NA	NA	NA	NA
OsJPC11040006	chr11	3110000	29	chr11	3100000	10	chr01	41942605	41942866	chr11	4258447	4258106	chr11	3152443	3152749	chr11	3152443	3152749
OsJPC01250021	chr01	24630000	17	chr01	24710000	12	chr01	24711442	24711109	chr09	20310093	20310340	chr01	24711442	24711109	chr01	24711442	24711109
OsJPC09120197	chr09	11990000	4	chr09	12070000	3	chr09	11997712	11998498	chr09	11997602	11998057	chr09	11997602	11998057	chr09	11997602	11998057
OsJPC08100028	chr08	9130000	2	chr05	15200000	1	chr08	9170779	9171141	chr08	9172592	9172808	chr08	9170779	9171141	chr08	9170779	9171141
OsJPU00002871	chr11	5850000	5	chr06	11290000	3	chr10	2583668	2584671	chr11	10140869	10139883	NA	NA	NA	NA	NA	NA
OsJPC03360019	chr03	35350000	15	chr03	35310000	4	chr03	35353250	35352822	chr03	35353551	35353311	chr03	35353250	35352822	chr03	35353250	35352822
OsJPU00005427	NA	NA	NA	NA	NA	NA	chr02	4550424	4551043	chr06	22389376	22388897	NA	NA	NA	NA	NA	NA
OsJPC06100032	chr06	9140000	33	chr06	9120000	25	chr06	9142229	9143076	chr06	9141491	9142230	chr06	9139480	9139889	chr06	9139480	9139889
OsJPC10020066	chr10	1160000	5	chr10	1090000	2	chr07	6682705	6682177	chr11	9963496	9964036	chr10	1930273	1930562	chr10	1930273	1930562
OsJPC10100047	chr10	9310000	4	chr10	9400000	3	chr10	9405342	9405764	chr10	9405760	9406079	chr10	9405342	9405764	chr10	9405342	9405764
OsJPU00000933	NA	NA	NA	NA	NA	NA	chr11	5591806	5592240	chr03	29602223	29602656	NA	NA	NA	NA	NA	NA
OsJPC06120067	chr06	11670000	2	chr03	25330000	1	chr06	11667179	11667579	NA	NA	NA	chr06	11667179	11667579	chr06	11667179	11667579
OsJPC01180022	chr01	17030000	1	chr02	15970000	1	chr08	20384470	20384255	chr02	24648525	24648169	chr01	17346135	17346340	chr01	17346135	17346340
OsJPC05200033	chr05	19390000	8	chr05	19420000	6	chr05	19409017	19409651	chr05	19408776	19408987	chr05	19408776	19408987	chr05	19408776	19408987
OsJPC05030058	chr05	2580000	20	chr05	2550000	2	chr05	2602909	2603404	chr05	2603412	2603863	chr05	2602909	2603404	chr05	2602909	2603404
OsJPC11240066	chr11	23320000	19	chr11	23260000	13	chr07	15426412	15426167	chr08	27650359	27650604	chr11	23320000	23321000	chr11	23320000	23321000
OsJPC11070127	chr11	6910000	6	chr11	6700000	2	chr11	6911918	6912216	NA	NA	NA	chr11	6911918	6912216	chr11	6911918	6912216
OsJPC11260130	chr11	25160000	25	chr11	25320000	22	chr02	12827786	12825063	chr11	25570914	25569510	chr11	25567553	25567756	chr11	25567553	25567756
OsJPC12200083	chr12	20850000	2	chr01	18700000	1	chr05	19052779	19053222	chr10	20150566	20150927	chr12	19879899	19880099	chr12	19879899	19880099
OsJPC11080013	chr11	7100000	23	chr11	7090000	11	chr11	7104033	7103131	chr11	7103132	7102710	chr11	7103132	7102710	chr11	7103132	7102710
OsJPC11260028	chr11	25160000	2	chr11	25320000	2	chr10	19800941	19801794	chr06	17987032	17987906	chr11	25160000	25161000	chr11	25160000	25161000
OsJPC07250031	chr07	24500000	7	chr01	2840000	2	chr07	24487806	24487314	chr01	9266779	9266540	chr07	24487806	24487314	chr07	24487806	24487314
OsJPC11250133	chr11	25210000	4	chr11	26970000	2	chr12	21584403	21584614	chr07	22660643	22660439	chr11	24889491	24889281	chr11	24889491	24889281
OsJPU00005594	chr02	19290000	2	chr11	12290000	2	chr08	4711412	4710785	chr10	5374213	5373909	NA	NA	NA	NA	NA	NA
OsJPC02080029	chr02	7150000	60	chr02	7290000	6	chr02	7173877	7172391	NA	NA	NA	chr02	7173877	7172391	chr02	7173877	7172391
OsJPC11070090	chr11	6640000	3	chr11	6630000	2	chr11	6631834	6632261	chr09	2171290	2170994	chr11	6631834	6632261	chr11	6631834	6632261
OsJPC12230091	chr12	22400000	5	chr12	22390000	2	chr12	22413101	22413451	NA	NA	NA	chr12	22413101	22413451	chr12	22413101	22413451
OsJPC07220173	chr07	21870000	2	chr07	22390000	2	chr11	7392570	7392109	chr12	9305518	9305057	chr07	21870000	21871000	chr07	21870000	21871000
OsJPC07070004	chr07	6200000	19	chr07	6240000	14	chr07	6236503	6236049	chr04	21214458	21214232	chr07	6236503	6236049	chr07	6236503	6236049
OsJPU00001755	NA	NA	NA	NA	NA	NA	chr12	8614335	8614049	chr11	14131248	14130974	NA	NA	NA	NA	NA	NA
OsJPC03180035	chr03	17560000	4	chr03	17570000	2	chr03	17465098	17465300	chr03	17464548	17464870	chr03	17465098	17465300	chr03	17465098	17465300
OsJPC02350027	chr02	34560000	5	chr02	34440000	1	NA	NA	NA	NA	NA	NA	chr02	34560000	6	chr02	34560000	34561000
OsJPC08100148	chr08	9640000	9	chr08	9630000	5	chr07	6917588	6915657	chr07	10012757	10010855	chr08	9640000	9641000	chr08	9640000	9641000
OsJPC12160137	chr12	15630000	3	chr12	15380000	2	chr03	21341129	21341524	chr05	11715463	11715857	chr12	15630000	15631000	chr12	15630000	15631000
OsJPC11240218	chr11	23870000	5	chr11	23940000	4	chr02	10288263	10287510	chr08	13975086	13974351	chr11	23821902	23822111	chr11	23821902	23822111
OsJPC04090060	chr04	8060000	7	chr04	8460000	2	chr04	8240928	8240504	chr04	8241185	8240922	chr04	8240928	8240504	chr04	8240928	8240504
OsJPC02210012	chr02	20160000	3	chr02	20190000	2	chr02	20153374	20152668	NA	NA	NA	chr02	20153374	20152668	chr02	20153374	20152668
OsJPC11200060	chr11	19300000	10	chr11	19400000	4	chr09	10384373	10385294	chr02	15004482	15003689	chr11	19300000	19301000	chr11	19300000	19301000
OsJPC11280161	chr11	27440000	1	chr11	27530000	1	chr06	2338208	2337544	chr12	17661249	17661983	chr11	27338486	27338688	chr11	27338486	27338688
OsJPC11180018	chr11	17110000	19	chr11	17040000	8	chr11	17044002	17044644	NA	NA	NA	chr11	17044002	17044644	chr11	17044002	17044644
OsJPC05050020	chr05	4120000	13	chr02	31460000	1	chr05	4102349	4103064	NA	NA	NA	chr05	4102349	4103064	chr05	4102349	4103064
OsJPC05200061	chr01	13050000	1	chr05	19730000	1	chr04	27923805	27924256	chr07	20102653	20102416	chr05	19746129	19745891	chr05	19746129	19745891
OsJPC03160023	chr03	15220000	18	chr03	15340000	4	chr03	15162662	15163470	chr03	15163491	15163702	chr03	15163491	15163702	chr03	15163491	15163702
OsJPC01210007	chr01	20180000	1	chr03	15250000	1	chr11	9081629	9082260	chr08	20691565	20692183	chr01	20170993	20170682	chr01	20170993	20170682
OsJPC09080007	chr04	1680000	2	chr09	7510000	2	chr05	16215804	16215521	chr03	32602780	32603067	chr09	7105985	7105701	chr09	7105985	7105701
OsJPC06100027	chr06	9080000	1	chr06	21340000	1	chr11	21138779	21138451	chr10	465791	466110	chr06	9120822	9121024	chr06	9120822	9121024
OsJPC08170176	chr08	15990000	4	chr08	16060000	3	chr12	8009284	8010055	chr12	11508862	11509633	chr08	16862602	16862362	chr08	16862602	16862362
OsJPC12050013	chr12	4400000	2	chr05	6760000	1	chr12	4176924	4177328	chr12	4176378	4176643	chr12	4176924	4177328	chr12	4176924	4177328
OsJPC11280218	chr11	27520000	18	chr11	27530000	9	chr11	27520571	27521193	chr11	27520024	27520490	chr11	27520024	27520490	chr11	27520024	27520490
OsJPC11220049	chr11	21260000	11	chr11	21250000	8	chr11	21251305	21252101	chr09	4596641	4597011	chr11	21251305	21252101	chr11	21251305	21252101
OsJPC11240211	chr11	23810000	7	chr01	3830000	1	chr07	22154794	22155527	chr07	20411628	20412359	chr11	23810000	23811000	chr11	23810000	23811000
OsJPC03090001	chr04	8530000	2	chr03	8860000	1	chr08	7674994	7674246	chr10	21445185	21445933	chr03	8019974	8019251	chr03	8019974	8019251
OsJPC04030185	chr04	2810000	7	chr04	2740000	3	chr04	3414878	3413025	chr04	3465312	3463774	chr04	2831281	2831673	chr04	2831281	2831673
OsJPC04050008	chr04	3680000	2	chr02	610000	1	chr08	6576732	6577831	chr12	2078198	2079295	chr04	4083084	4081994	chr04	4083084	4081994
OsJPC07260006	chr07	25150000	16	chr07	25250000	14	chr07	25119112	25119739	chr07	25112031	25112400	chr07	25119112	25119739	chr07	25119112	25119739
OsJPC11240147	chr11	23810000	4	chr01	7100000	1	chr08	18598860	18597925	chr04	12873103	12872168	chr11	23531041	23530652	chr11	23531041	23530652
OsJPC08100064	chr08	9540000	3	chr08	9560000	3	chr01	13615238	13614784	chr08	10843863	10843228	chr08	9312030	9312365	chr08	9312030	9312365
OsJPC01240054	chr01	23390000	13	chr01	23460000	5	chr11	6036615	6036324	chr01	42721336	42721574	chr01	23445372	23445591	chr01	23445372	23445591
OsJPC12190100	chr12	18560000	3	chr07	1500000	2	chr08	16862153	16863164	chr12	18628121	18627110	chr12	18628121	18627110	chr12	18628121	18627110
OsJPC09100082	chr09	9840000	16	chr09	6900000	2	chr09	9852049	9852645	chr09	9843612	9844208	chr09	9843267	9843485	chr09	9843267	9843485
OsJPC02040031	chr02	3390000	5	NA	NA	NA	NA	NA	NA	NA	NA	NA	chr02	3390000	5	chr02	3390000	3391000
OsJPC06190012	chr06	18150000	5	chr01	34310000	2	chr06	18200355	18199972	chr06	18199749	18199366	chr06	18199749	18199366	chr06	18199749	18199366
OsJPC07220103	chr07	21440000	5	chr07	21430000	4	chr07	21434588	21435360	chr07	21335110	21335331	chr07	21441099	21441304	chr07	21441099	21441304
OsJPC07210103	chr07	20870000	6	chr07	20810000	1	chr10	2992131	2991824	chr02	17773480	17773833	chr07	20870220	20870438	chr07	20870220	20870438
OsJPC12110043	chr12	10470000	20	chr02	16560000	2	chr12	10465214	10464716	chr12	10463652	10463424	chr12	10465214	10464716	chr12	10465214	10464716
OsJPC01040089	chr01	3260000	4	chr01	3300000	4	chr06	13726249	13727262	chr01	3305940	3306368	chr01	3287939	3288198	chr01	3287939	3288198
OsJPC09210012	chr09	20420000	3	chr09	20300000	2	chr04	7285892	7286461	chr01	30233861	30234429	chr09	20420000	20421000	chr09	20420000	20421000
OsJPC10050083	chr10	4250000	9	chr02	18140000	3	chr07	2588108	2589954	chr01	9128737	9130583	chr10	4250000	4251000	chr10	4250000	4251000
OsJPC01310019	chr01	30600000	4	chr01	30530000	3	chr01	30672698	30673508	chr01	30669818	30670501	chr01	30667744	30667957	chr01	30667744	30667957
OsJPU00000597	chr07	18350000	2	chr02	11190000	1	NA	NA	NA	NA	NA	NA	NA	NA	NA	NA	NA	NA
OsJPU00000017	chr06	3590000	2	chr01	42280000	1	chr06	4744680	4744969	chr05	17190175	17189932	NA	NA	NA	NA	NA	NA
OsJPC03170069	chr03	16530000	17	chr03	16410000	6	chr03	16528897	16529362	chr03	16529485	16529992	chr03	16529485	16529992	chr03	16529485	16529992
OsJPC02190024	chr02	17800000	1	chr06	2600000	1	chr09	8233260	8234082	chr08	12699591	12698768	chr02	18196596	18195776	chr02	18196596	18195776
OsJPC11220117	chr11	21750000	19	chr11	21710000	5	chr11	21750797	21750016	chr11	21751359	21751159	chr11	21750797	21750016	chr11	21750797	21750016
OsJPU00005915	NA	NA	NA	NA	NA	NA	chr01	21501847	21502470	chr06	13746607	13747276	NA	NA	NA	NA	NA	NA
OsJPC02220048	chr02	21890000	24	chr02	21860000	9	chr02	21860382	21861024	chr02	21859580	21859910	chr02	21860382	21861024	chr02	21860382	21861024
OsJPC06150031	chr06	14390000	4	chr06	15160000	3	chr04	6331585	6330870	chr03	20164266	20163421	chr06	14494312	14493780	chr06	14494312	14493780
OsJPC12040019	chr12	3920000	8	chr12	3860000	2	chr12	3871486	3871185	NA	NA	NA	chr12	3871486	3871185	chr12	3871486	3871185
OsJPC08060114	chr08	5620000	15	chr08	5470000	5	chr08	5611007	5611933	chr08	5615150	5615561	chr08	5615150	5615561	chr08	5615150	5615561
OsJPC05100003	chr05	8620000	1	chr05	8740000	1	chr05	11981185	11980830	chr11	10315681	10316037	chr05	9065242	9065443	chr05	9065242	9065443
OsJPU00006056	NA	NA	NA	NA	NA	NA	chr04	2471378	2471628	chr02	30689113	30688865	NA	NA	NA	NA	NA	NA
OsJPC08090021	chr08	8140000	12	chr08	8090000	5	chr08	8215160	8214562	NA	NA	NA	chr08	8215160	8214562	chr08	8215160	8214562
OsJPC12160175	chr12	15440000	24	chr12	15430000	16	chr11	18546389	18546691	chr11	17359617	17359920	chr12	15874535	15874748	chr12	15874535	15874748
OsJPC08170016	chr08	16060000	9	chr08	16160000	5	NA	NA	NA	NA	NA	NA	chr08	16060000	14	chr08	16060000	16061000
OsJPC01140003	chr01	13700000	9	chr01	13550000	6	chr03	20205398	20203513	chr10	12663149	12665033	chr01	13078107	13079806	chr01	13078107	13079806
OsJPU00000429	NA	NA	NA	NA	NA	NA	NA	NA	NA	NA	NA	NA	NA	NA	NA	NA	NA	NA
OsJPC07110101	chr07	10760000	17	chr07	12460000	6	chr02	14152236	14149369	chr10	8016261	8013599	chr07	10857637	10857941	chr07	10857637	10857941
OsJPC12090100	chr12	8240000	2	chr03	16820000	1	chr11	28053044	28054062	chr11	28095416	28096456	chr12	8371308	8371701	chr12	8371308	8371701
OsJPC02110001	chr02	10000000	2	chr02	10170000	1	chr11	17066631	17066230	chr06	16765013	16765414	chr02	10000000	10001000	chr02	10000000	10001000
OsJPC11060184	chr11	6020000	5	chr11	5890000	3	chr11	5914526	5915220	NA	NA	NA	chr11	5914526	5915220	chr11	5914526	5915220
OsJPC11050030	chr11	4230000	16	chr11	4280000	7	chr11	4280382	4279336	chr08	14408717	14408272	chr11	4280382	4279336	chr11	4280382	4279336
OsJPC01160018	chr01	15160000	1	chr09	10910000	1	chr01	15215697	15216037	chr06	6603574	6603824	chr01	15215003	15215430	chr01	15215003	15215430
OsJPC10120034	chr10	11330000	3	chr02	33280000	1	chr07	22218393	22217736	chr08	27244859	27245540	chr10	11330000	11331000	chr10	11330000	11331000
OsJPC11210050	chr11	20620000	11	chr11	20610000	8	chr03	18673214	18674367	chr12	14581018	14582170	chr11	20512119	20512452	chr11	20512119	20512452
OsJPC12180014	chr12	17060000	18	chr12	17210000	3	chr12	17189169	17188671	chr12	17175175	17174896	chr12	17174867	17174662	chr12	17174867	17174662
OsJPC06110008	chr06	10380000	6	chr06	10180000	2	chr02	8687950	8688876	chr01	27430078	27431005	chr06	10270222	10271165	chr06	10270222	10271165
OsJPC11270181	chr11	26610000	4	chr11	26530000	3	chr02	6313538	6313890	NA	NA	NA	chr11	26610000	26611000	chr11	26610000	26611000
OsJPU00006162	NA	NA	NA	NA	NA	NA	NA	NA	NA	NA	NA	NA	NA	NA	NA	NA	NA	NA
OsJPC10050002	chr10	4250000	13	chr05	19610000	4	chr03	7462730	7463800	chr07	17862611	17863684	chr10	4038893	4037823	chr10	4038893	4037823
OsJPC12230038	chr12	22170000	4	chr12	22130000	3	chr12	22167414	22166608	chr12	22162980	22162048	chr12	22167414	22166608	chr12	22167414	22166608
OsJPC10030038	chr10	2290000	91	chr10	2300000	8	chr05	14810194	14808903	chr10	2297796	2296611	chr10	2290369	2290049	chr10	2290369	2290049
OsJPC11200018	chr11	19210000	6	chr11	19230000	5	chr11	19212377	19212108	chr05	18286586	18286828	chr11	19212377	19212108	chr11	19212377	19212108
OsJPC01110019	chr01	10680000	6	chr01	10590000	5	chr07	3013256	3012367	chr07	3058500	3057611	chr01	10700608	10701392	chr01	10700608	10701392
OsJPC05230007	chr05	22680000	1	chr11	25060000	1	chr03	30346317	30346638	chr05	22676660	22676928	chr05	22676660	22676928	chr05	22676660	22676928
OsJPU00006241	NA	NA	NA	NA	NA	NA	chr04	6719037	6719716	chr06	14792155	14791723	NA	NA	NA	NA	NA	NA
OsJPC10040008	chr10	3030000	12	chr10	3050000	12	chr07	11471521	11471273	chr09	3366384	3366105	chr10	3030000	3031000	chr10	3030000	3031000
OsJPC01040111	chr01	3420000	9	chr01	3450000	8	chr08	4826826	4825862	chr02	10529707	10530672	chr01	3390234	3390037	chr01	3390234	3390037
OsJPU00000599	chr07	7310000	1	chr07	7590000	1	chr03	28615717	28615508	chr08	15321827	15321624	NA	NA	NA	NA	NA	NA
OsJPC11280210	chr11	27510000	2	chr04	8830000	1	chr11	27512106	27512824	chr09	6260773	6261131	chr11	27512106	27512824	chr11	27512106	27512824
OsJPC12170236	chr10	3020000	1	chr12	17760000	1	chr04	6364159	6363798	chr11	8515993	8515663	chr12	16966051	16966270	chr12	16966051	16966270
OsJPC09060060	chr09	5420000	8	chr09	5400000	4	chr09	5591551	5591085	chr09	6109908	6109560	chr09	5559921	5559652	chr09	5559921	5559652
OsJPC02180030	chr02	18280000	5	chr02	18100000	1	chr10	22368141	22367894	chr12	5795728	5795969	chr02	17567776	17567522	chr02	17567776	17567522
OsJPC04040047	chr04	3300000	7	chr04	3410000	4	chr04	3358414	3358829	chr04	2778491	2778079	chr04	3308772	3308463	chr04	3308772	3308463
OsJPC12210026	chr12	19970000	1	chr12	20020000	1	chr06	29086676	29085923	chr07	7886861	7886389	chr12	20145245	20144945	chr12	20145245	20144945
OsJPC04040154	chr04	3950000	1	chr08	15520000	1	chr06	9630527	9630213	chr05	25809311	25808992	chr04	3719193	3719512	chr04	3719193	3719512
OsJPC06070041	chr06	7380000	9	chr06	7300000	2	chr06	26627312	26627634	chr07	6829532	6829855	chr06	6951653	6951879	chr06	6951653	6951879
OsJPU00002877	chr04	31230000	1	chr07	25320000	1	chr08	16775371	16775946	chr04	25335405	25334827	NA	NA	NA	NA	NA	NA
OsJPC12080004	chr12	7020000	6	chr08	5960000	3	chr04	15022449	15021939	chr10	15500826	15500277	chr12	7013293	7012681	chr12	7013293	7012681
OsJPC08060107	chr08	5620000	39	chr08	5660000	10	chr04	21905653	21906412	chr08	5591486	5591892	chr08	5591486	5591892	chr08	5591486	5591892
OsJPU00005345	chr01	1980000	1	chr01	2050000	1	chr11	16349894	16349400	chr06	6854378	6854847	NA	NA	NA	NA	NA	NA
OsJPU00006283	NA	NA	NA	NA	NA	NA	NA	NA	NA	NA	NA	NA	NA	NA	NA	NA	NA	NA
OsJPC05040030	chr05	3560000	3	chr05	3550000	2	chr05	3555817	3556058	chr01	21857424	21857776	chr05	3556711	3557125	chr05	3556711	3557125
OsJPC02260052	chr02	25320000	15	chr02	25350000	15	chr02	25346537	25345956	chr01	32422349	32422698	chr02	25345951	25345584	chr02	25345951	25345584
OsJPC04080067	chr04	7470000	4	chr04	8060000	4	chr08	10519246	10520769	chr11	12670241	12671775	chr04	7640729	7639252	chr04	7640729	7639252
OsJPC09060028	chr09	5240000	2	chr09	5560000	2	chr12	13231508	13230690	chr05	16332129	16331377	chr09	5210970	5211696	chr09	5210970	5211696
OsJPC02250018	chr02	24270000	3	chr01	30990000	1	chr09	20434203	20434757	chr05	17581692	17581996	chr02	24270000	24271000	chr02	24270000	24271000
OsJPU00004844	chr04	1840000	1	chr05	28720000	1	chr02	11996622	11996314	chr12	21210604	21210912	NA	NA	NA	NA	NA	NA
OsJPC05200035	chr05	19390000	15	chr05	19550000	9	chr05	19413850	19413127	chr05	19414871	19414556	chr05	19413850	19413127	chr05	19413850	19413127
OsJPC11080019	chr11	7160000	19	chr11	7200000	7	chr11	7188133	7187714	chr11	7173653	7173203	chr11	7173653	7173203	chr11	7173653	7173203
OsJPC12170067	chr12	16190000	79	chr12	16170000	59	chr02	13499671	13501079	chr10	2608577	2610065	chr12	16175544	16176064	chr12	16175544	16176064
OsJPC03340002	chr03	33200000	15	chr03	33510000	5	chr02	5556933	5556637	chr01	17896165	17895918	chr03	33292441	33292197	chr03	33292441	33292197
OsJPC02120023	chr02	11860000	5	chr01	27480000	1	chr02	11798383	11797825	chr02	11798963	11798368	chr02	11798963	11798368	chr02	11798963	11798368
OsJPC12280042	chr12	27370000	3	chr08	28380000	1	chr09	17429798	17429568	NA	NA	NA	chr12	27370000	27371000	chr12	27370000	27371000
OsJPC04150039	chr04	14660000	2	chr01	1700000	1	chr04	14926370	14925808	chr04	14328417	14328979	chr04	14925844	14925591	chr04	14925844	14925591
OsJPC01010045	chr01	300000	51	chr01	460000	12	chr01	450044	450919	chr01	449169	449852	chr01	449169	449852	chr01	449169	449852
OsJPC12120056	chr06	780000	6	chr12	11900000	5	chr12	11902507	11902920	chr12	11902959	11903420	chr12	11902507	11902920	chr12	11902507	11902920
OsJPC01030193	chr01	2840000	50	chr01	2800000	8	chr01	2841847	2843086	chr01	2840988	2841793	chr01	2840988	2841793	chr01	2840988	2841793
OsJPC11200118	chr11	19880000	3	chr10	10040000	1	chr10	9429005	9429546	chr10	11839646	11840187	chr11	19425075	19425413	chr11	19425075	19425413
OsJPC08170061	chr08	16060000	6	chr08	15850000	1	chr02	10918430	10919381	chr08	7996045	7995233	chr08	16290638	16290266	chr08	16290638	16290266
OsJPC01300040	chr01	29760000	2	chr01	27740000	1	chr06	29398609	29398340	chr12	23952187	23952451	chr01	29741483	29741231	chr01	29741483	29741231
OsJPC02360032	chr02	35480000	14	chr02	34830000	2	chr02	35472986	35473368	chr02	35471002	35471546	chr02	35472986	35473368	chr02	35472986	35473368
OsJPC09080045	chr09	7450000	5	chr09	7360000	2	chr03	2587923	2588135	chr02	24855079	24855292	chr09	7450000	7451000	chr09	7450000	7451000
OsJPC12110027	chr12	10380000	20	chr12	10320000	17	chr12	10319785	10320928	chr05	6399512	6399872	chr12	10319785	10320928	chr12	10319785	10320928
OsJPU00006447	NA	NA	NA	NA	NA	NA	chr12	8366555	8366287	chr04	17810603	17810871	NA	NA	NA	NA	NA	NA
OsJPC05020049	chr05	1850000	16	chr05	1540000	1	chr05	1832843	1832270	NA	NA	NA	chr05	1832843	1832270	chr05	1832843	1832270
OsJPC07120062	chr07	11520000	2	chr07	13490000	2	chr07	11510846	11511166	chr02	12167551	12167266	chr07	11510846	11511166	chr07	11510846	11511166
OsJPC12180145	chr12	17990000	3	chr12	18000000	3	NA	NA	NA	NA	NA	NA	chr12	17990000	6	chr12	17990000	17991000
OsJPU00000052	chr01	400000	1	chr01	11700000	1	chr07	16703644	16704297	chr11	1893553	1892803	NA	NA	NA	NA	NA	NA
OsJPC01030071	chr01	2330000	4	chr01	2360000	4	chr01	2369840	2370601	chr01	2368998	2369448	chr01	2361547	2362006	chr01	2361547	2362006
OsJPC06190014	chr06	18840000	16	chr06	18260000	1	chr06	18207501	18208002	chr10	12406337	12406773	chr06	18207501	18208002	chr06	18207501	18208002
OsJPU00006489	NA	NA	NA	NA	NA	NA	NA	NA	NA	NA	NA	NA	NA	NA	NA	NA	NA	NA
OsJPC11280020	chr11	27030000	24	chr11	27020000	12	chr11	25281451	25280089	chr11	25281741	25281531	chr11	27030000	27031000	chr11	27030000	27031000
OsJPU00003845	chr04	1110000	2	chr07	11700000	2	chr11	12794552	12793721	chr06	17466871	17466041	NA	NA	NA	NA	NA	NA
OsJPC09050054	chr09	4600000	5	chr09	4500000	4	chr01	17083318	17082636	chr08	12765087	12764816	chr09	4600000	4601000	chr09	4600000	4601000
OsJPC01030201	chr01	2880000	13	chr01	2870000	1	chr01	2879378	2880014	NA	NA	NA	chr01	2879378	2880014	chr01	2879378	2880014
OsJPU00006556	NA	NA	NA	NA	NA	NA	chr11	856741	857066	chr12	906762	907083	NA	NA	NA	NA	NA	NA
OsJPU00006586	NA	NA	NA	NA	NA	NA	chr01	28994290	28994665	chr11	21458253	21458599	NA	NA	NA	NA	NA	NA
OsJPC11070069	chr02	12850000	10	chr11	6600000	8	chr02	12763962	12762534	chr11	6541515	6541033	chr11	6541747	6541537	chr11	6541747	6541537
OsJPC10170069	chr10	16360000	7	chr10	16160000	3	chr09	6728513	6726635	chr12	13007756	13005880	chr10	16487013	16486789	chr10	16487013	16486789
OsJPC04050107	chr04	5220000	2	chr02	16110000	1	chr03	79820	79367	chr07	17118166	17117720	chr04	4906788	4907038	chr04	4906788	4907038
OsJPC11030005	chr11	2360000	31	chr11	2350000	16	chr11	2358041	2358640	chr11	2356848	2357210	chr11	2358753	2359036	chr11	2358753	2359036
OsJPC04160030	chr04	15980000	112	chr04	16020000	45	chr04	15998938	15997605	chr06	15146796	15148346	chr04	15996341	15995509	chr04	15996341	15995509
OsJPC02130032	chr02	13030000	9	chr02	12750000	3	chr02	12783651	12784348	NA	NA	NA	chr02	12783651	12784348	chr02	12783651	12784348
OsJPC02110011	chr02	10460000	1	chr04	2470000	1	chr04	4389961	4389575	chr03	23224978	23224601	chr02	10310181	10309919	chr02	10310181	10309919
OsJPC11280135	chr11	27140000	4	chr11	25210000	2	chr11	23372451	23371282	chr07	15396635	15395628	chr11	27291187	27290895	chr11	27291187	27290895
OsJPC01040047	chr01	3200000	7	chr01	3010000	1	chr12	11919539	11918766	chr06	27933737	27934297	chr01	3200000	3201000	chr01	3200000	3201000
OsJPC12100020	chr12	9370000	6	chr12	9290000	5	chr09	16707401	16706990	chr09	8558011	8557605	chr12	9289413	9289614	chr12	9289413	9289614
OsJPC09110111	chr09	10930000	25	chr09	11050000	9	chr09	10929832	10929400	chr09	10930205	10929819	chr09	10929832	10929400	chr09	10929832	10929400
OsJPC12170166	chr12	16500000	7	chr12	16540000	6	chr12	16490375	16490152	chr12	16491492	16491200	chr12	16491492	16491200	chr12	16491492	16491200
OsJPC12100019	chr12	9270000	3	chr12	9240000	1	chr11	24924781	24925005	chr09	6664494	6664279	chr12	9289403	9289634	chr12	9289403	9289634
OsJPC01010079	chr01	560000	1	chr01	4610000	1	chr11	7619012	7619414	chr12	5360757	5361079	chr01	752295	752027	chr01	752295	752027
OsJPC07250041	chr07	24560000	18	chr07	24500000	2	chr07	24516908	24517515	NA	NA	NA	chr07	24516908	24517515	chr07	24516908	24517515
OsJPC06090039	chr06	8770000	6	chr06	8570000	2	chr06	8648054	8647577	NA	NA	NA	chr06	8648054	8647577	chr06	8648054	8647577
OsJPC04180044	chr04	17490000	34	chr04	17550000	15	chr04	17419873	17418451	chr04	17418168	17417484	chr04	17419873	17418451	chr04	17419873	17418451
OsJPC01020127	chr01	1970000	19	chr01	1960000	13	chr01	1992058	1992701	chr01	1989961	1990631	chr01	1989134	1989595	chr01	1989134	1989595
OsJPC02230012	chr02	22230000	4	chr01	31820000	1	chr02	31788478	31788915	chr01	32158316	32158753	chr02	22198960	22198696	chr02	22198960	22198696
OsJPU00006649	NA	NA	NA	NA	NA	NA	chr12	12454900	12454578	chr11	21178948	21179306	NA	NA	NA	NA	NA	NA
OsJPC02040035	chr02	3460000	3	chr02	3390000	1	NA	NA	NA	NA	NA	NA	chr02	3460000	4	chr02	3460000	3461000
OsJPU00006679	NA	NA	NA	NA	NA	NA	chr08	27522460	27524156	chr08	22863536	22865232	NA	NA	NA	NA	NA	NA
OsJPU00003814	NA	NA	NA	NA	NA	NA	chr02	21640011	21640789	chr07	1503467	1502765	NA	NA	NA	NA	NA	NA
OsJPC07190049	chr07	18840000	4	chr03	25430000	2	chr07	18820908	18820355	chr11	20675512	20675891	chr07	18820908	18820355	chr07	18820908	18820355
OsJPC04190014	chr04	18040000	19	chr04	18060000	18	chr04	18106115	18105691	chr04	18105642	18105152	chr04	18076407	18075995	chr04	18076407	18075995
OsJPC04090007	chr04	8080000	23	chr04	8060000	4	chr04	8036414	8037247	chr04	16024497	16025097	chr04	8041409	8041643	chr04	8041409	8041643
OsJPC05030050	chr05	2580000	21	chr05	2610000	4	chr05	2591638	2592634	NA	NA	NA	chr05	2591638	2592634	chr05	2591638	2592634
OsJPC01380005	chr11	17410000	2	chr01	37480000	1	chr01	39481747	39482195	chr03	25410706	25411154	chr01	37436689	37436462	chr01	37436689	37436462
OsJPC04020216	chr04	1780000	11	chr04	1760000	5	chr04	1778285	1779017	chr01	29787907	29788310	chr04	1778285	1779017	chr04	1778285	1779017
OsJPU00006754	NA	NA	NA	NA	NA	NA	NA	NA	NA	NA	NA	NA	NA	NA	NA	NA	NA	NA
OsJPC02190051	NA	NA	NA	NA	NA	NA	chr02	18266897	18266318	NA	NA	NA	chr02	18266897	18266318	chr02	18266897	18266318
OsJPC11270148	chr11	26550000	23	chr11	26610000	12	chr01	20072856	20074644	chr01	13464126	13465914	chr11	26550000	26551000	chr11	26550000	26551000
OsJPC12140033	chr12	13600000	8	chr12	13100000	6	chr10	577015	578106	chr10	578206	578848	chr12	13600000	13601000	chr12	13600000	13601000
OsJPC12160114	chr12	15530000	21	chr12	15620000	12	chr12	7354140	7354600	chr12	7354636	7355058	chr12	15530000	15531000	chr12	15530000	15531000
OsJPC07090012	chr07	7670000	7	chr07	8030000	5	chr07	8070135	8069744	chr07	8069708	8069392	chr07	8069708	8069392	chr07	8069708	8069392
OsJPC12170170	chr12	16480000	2	chr01	7460000	1	chr07	28626636	28627564	chr07	28592983	28593913	chr12	16531431	16531714	chr12	16531431	16531714
OsJPC12170212	chr12	16700000	9	chr12	16590000	4	chr12	16599447	16600225	chr08	18965769	18965143	chr12	16707468	16707862	chr12	16707468	16707862
OsJPC11220045	chr11	21240000	3	chr11	21200000	2	chr06	17655223	17655589	chr02	14925702	14925260	chr11	21240000	21241000	chr11	21240000	21241000
OsJPC05200015	chr05	19330000	17	chr05	19260000	10	chr05	19348184	19347706	chr05	19347698	19347274	chr05	19347698	19347274	chr05	19347698	19347274
OsJPC06050001	chr06	3300000	2	chr01	32520000	1	chr02	22849850	22850127	chr11	19502516	19502794	chr06	4104463	4104718	chr06	4104463	4104718
OsJPC11120017	chr01	25170000	1	chr11	12030000	1	chr08	13440758	13441666	chr07	282441	281831	chr11	11440157	11439922	chr11	11440157	11439922
OsJPC06120076	chr04	3680000	2	chr06	11350000	2	chr11	10668618	10667909	chr09	13491792	13492507	chr06	11904847	11905526	chr06	11904847	11905526
OsJPC06230014	chr06	22860000	11	chr06	22970000	9	chr01	11381160	11382985	chr01	10537176	10539030	chr06	22170973	22169359	chr06	22170973	22169359
OsJPC08180149	chr08	17840000	31	chr08	17810000	8	chr08	17838203	17837328	chr06	14517951	14517732	chr08	17838203	17837328	chr08	17838203	17837328
OsJPU00006787	NA	NA	NA	NA	NA	NA	chr05	6450366	6450034	chr11	1156844	1157182	NA	NA	NA	NA	NA	NA
OsJPU00006793	NA	NA	NA	NA	NA	NA	chr12	7153294	7152868	chr04	4992280	4992500	NA	NA	NA	NA	NA	NA
OsJPC04070134	chr04	6960000	19	chr04	6980000	9	chr04	6991010	6992007	chr07	7584442	7583639	chr04	6991010	6992007	chr04	6991010	6992007
OsJPC07180049	chr07	17830000	4	chr02	11610000	1	chr04	7366384	7365183	chr10	7859543	7860340	chr07	17830000	17831000	chr07	17830000	17831000
OsJPC02140003	chr02	12860000	8	chr02	13050000	5	chr11	15505057	15505334	chr11	28144588	28144312	chr02	13047699	13047978	chr02	13047699	13047978
OsJPC02170009	chr02	16340000	2	chr02	16500000	2	chr01	40301834	40301507	chr12	16869121	16868823	chr02	16340000	16341000	chr02	16340000	16341000
OsJPC08030037	chr08	2890000	11	chr08	2880000	1	chr08	2885000	2885617	NA	NA	NA	chr08	2885000	2885617	chr08	2885000	2885617
OsJPU00000170	chr02	17850000	2	chr07	16720000	1	chr11	13048130	13047645	chr03	10047429	10047144	NA	NA	NA	NA	NA	NA
OsJPC11280111	chr11	27210000	6	chr11	27320000	6	chr01	24096556	24096965	chr03	8333622	8333979	chr11	27210000	27211000	chr11	27210000	27211000
OsJPC11210130	chr11	20720000	4	chr02	230000	1	chr02	29397291	29397575	chr06	28436945	28437239	chr11	20720000	20721000	chr11	20720000	20721000
OsJPC05050079	chr05	4910000	4	chr05	4840000	2	chr05	4843880	4843586	chr01	21976832	21977027	chr05	4843880	4843586	chr05	4843880	4843586
OsJPC01200025	chr01	19490000	13	chr01	19980000	7	chr01	19541039	19540620	chr01	19541981	19541723	chr01	19540615	19540288	chr01	19540615	19540288
OsJPC12120054	chr12	11130000	2	chr12	12620000	2	chr05	13492857	13493605	chr05	13493570	13494186	chr12	11872220	11872485	chr12	11872220	11872485
OsJPC04040101	chr04	3580000	23	chr04	3650000	4	chr04	3584410	3583898	chr04	3584862	3584499	chr04	3584410	3583898	chr04	3584410	3583898
OsJPU00006809	NA	NA	NA	NA	NA	NA	NA	NA	NA	NA	NA	NA	NA	NA	NA	NA	NA	NA
OsJPC07030015	chr07	2710000	29	chr07	2610000	5	chr07	2693442	2692706	chr07	2692405	2691957	chr07	2693442	2692706	chr07	2693442	2692706
OsJPC11280364	chr11	27920000	11	chr11	27690000	3	chr08	27722172	27723269	chr03	14389163	14388000	chr11	27925658	27925896	chr11	27925658	27925896
OsJPC11280182	chr11	27510000	6	chr11	27370000	5	chr11	27372236	27372847	chr06	22524113	22524983	chr11	27373117	27373408	chr11	27373117	27373408
OsJPC12200069	chr12	19680000	17	chr12	19620000	5	chr12	19668361	19668901	chr12	19667957	19668360	chr12	19668361	19668901	chr12	19668361	19668901
OsJPC11210148	chr11	20800000	10	chr11	20790000	6	chr11	20794766	20795212	NA	NA	NA	chr11	20794766	20795212	chr11	20794766	20795212
OsJPC10030067	chr10	2550000	4	chr04	17220000	3	chr10	2541128	2541497	chr11	13658541	13658879	chr10	2541128	2541497	chr10	2541128	2541497
OsJPC04220032	chr04	21960000	16	chr04	21950000	3	chr05	10796542	10796889	chr09	12297065	12296724	chr04	21960000	21961000	chr04	21960000	21961000
OsJPC12050056	chr12	4980000	9	chr12	4880000	4	chr09	18439512	18439256	chr02	4536317	4536573	chr12	4989108	4989392	chr12	4989108	4989392
OsJPC02360019	chr02	35100000	51	chr02	35110000	1	chr02	35119180	35120228	chr02	35118549	35118817	chr02	35118549	35118817	chr02	35118549	35118817
OsJPC04180094	chr04	17560000	23	chr04	17600000	20	chr04	17598519	17599376	chr04	17596825	17597491	chr04	17596825	17597491	chr04	17596825	17597491
OsJPC11180014	chr11	16940000	6	chr11	16970000	4	chr11	17024514	17023773	chr01	10599168	10599971	chr11	17024514	17023773	chr11	17024514	17023773
OsJPU00001859	NA	NA	NA	NA	NA	NA	NA	NA	NA	NA	NA	NA	NA	NA	NA	NA	NA	NA
OsJPU00001079	NA	NA	NA	NA	NA	NA	NA	NA	NA	NA	NA	NA	NA	NA	NA	NA	NA	NA
OsJPU00006816	chr01	30240000	1	chr01	32330000	1	chr06	6425315	6425563	chr12	23203906	23204814	NA	NA	NA	NA	NA	NA
OsJPC08170211	chr08	16870000	34	chr08	16740000	14	chr03	23196226	23194653	chr05	12750060	12748476	chr08	16999278	17000191	chr08	16999278	17000191
OsJPC10180050	chr10	17330000	11	chr10	17350000	7	chr05	20677674	20677925	chr08	1807659	1807913	chr10	17330000	17331000	chr10	17330000	17331000
OsJPC11280371	chr11	27840000	9	chr11	27600000	4	chr01	5440369	5440712	chr05	19044950	19045220	chr11	27933085	27932867	chr11	27933085	27932867
OsJPC04020005	chr04	1040000	50	chr04	1050000	16	chr04	1039297	1037795	chr06	7981391	7980982	chr04	1039297	1037795	chr04	1039297	1037795
OsJPC06060022	chr06	5630000	5	chr06	5710000	5	chr06	5674218	5673931	chr06	5673708	5673446	chr06	5673708	5673446	chr06	5673708	5673446
OsJPC04030171	chr04	2810000	5	chr04	2800000	2	chr04	2807629	2807123	chr04	3219426	3219117	chr04	2807629	2807123	chr04	2807629	2807123
OsJPC01150074	chr01	14820000	3	chr01	14900000	3	chr05	23070870	23070485	chr05	8623922	8624317	chr01	14828950	14828566	chr01	14828950	14828566
OsJPC01120009	chr01	11100000	1	chr04	14790000	1	chr02	33588394	33589010	chr03	25495964	25496579	chr01	11187510	11187827	chr01	11187510	11187827
OsJPC02330003	chr02	32470000	1	chr06	7450000	1	chr06	22641743	22640914	chr06	11896587	11897405	chr02	32408679	32408215	chr02	32408679	32408215
OsJPC02250062	chr02	24280000	10	chr02	24470000	1	chr02	24285416	24284884	chr02	24283987	24283580	chr02	24283987	24283580	chr02	24283987	24283580
OsJPC02160018	chr02	15800000	2	chr02	29010000	2	chr04	747401	748031	chr04	748215	748570	chr02	15800000	15801000	chr02	15800000	15801000
OsJPC04020104	chr11	19230000	4	chr04	1710000	2	chr12	11797652	11798009	chr08	9932361	9932718	chr04	1441613	1441415	chr04	1441613	1441415
OsJPC11010004	chr11	140000	3	chr11	180000	3	chr12	13555	13052	chr11	15170	14667	chr11	18050	17318	chr11	18050	17318
OsJPC11280188	chr11	28180000	19	chr11	27660000	7	chr09	7354479	7354057	chr05	10762950	10762364	chr11	27395220	27394712	chr11	27395220	27394712
OsJPC11090030	chr11	9280000	14	chr11	9330000	7	chr12	12407346	12408874	chr12	12408945	12410042	chr11	8508934	8508437	chr11	8508934	8508437
OsJPC06300022	chr06	29220000	24	chr06	29350000	4	chr06	29220240	29219624	chr06	29221245	29220967	chr06	29220240	29219624	chr06	29220240	29219624
OsJPC12260006	chr12	25090000	2	chr02	2100000	1	chr03	16241961	16241352	chr06	25883053	25882545	chr12	25114571	25114199	chr12	25114571	25114199
OsJPU00005226	chr02	0	1	chr12	15950000	1	chr02	8255444	8255971	chr05	441986	442512	NA	NA	NA	NA	NA	NA
OsJPC09020014	chr09	900000	2	chr09	2550000	2	chr06	15585271	15584762	chr06	15594462	15593955	chr09	1725539	1725118	chr09	1725539	1725118
OsJPC06060008	chr06	5540000	7	chr06	5510000	4	chr06	5513268	5512684	chr06	5512688	5512302	chr06	5514239	5513780	chr06	5514239	5513780
OsJPC02210039	chr02	20410000	6	chr02	20480000	5	chr02	20415164	20415546	chr02	20415765	20416063	chr02	20415164	20415546	chr02	20415164	20415546
OsJPC07160131	chr07	16010000	2	chr01	18620000	1	chr02	20047079	20047298	chr10	1263724	1263510	chr07	15700149	15700371	chr07	15700149	15700371
OsJPC05180024	chr08	19750000	28	chr05	17720000	25	chr07	12921283	12921963	chr05	17719430	17719934	chr05	17719940	17720374	chr05	17719940	17720374
OsJPC04010088	chr03	17000000	1	chr04	710000	1	chr08	3776256	3775781	chr08	13118239	13118708	chr04	728862	729330	chr04	728862	729330
OsJPC12230013	chr12	22080000	9	chr12	22300000	3	chr12	22084598	22084154	chr12	22087802	22087517	chr12	22084598	22084154	chr12	22084598	22084154
OsJPC11090038	chr11	9420000	2	chr11	9590000	2	chr06	9710757	9710369	chr07	15223688	15224174	chr11	8660537	8660935	chr11	8660537	8660935
OsJPC10170012	chr10	16100000	1	chr10	16110000	1	chr05	14752489	14752008	chr10	16099426	16099158	chr10	16099426	16099158	chr10	16099426	16099158
OsJPC11170132	chr11	16980000	3	chr11	16950000	2	chr06	9426627	9426375	chr01	32303762	32304038	chr11	16970392	16970610	chr11	16970392	16970610
OsJPC11110013	chr11	9840000	5	chr11	9850000	5	chr09	10018361	10018826	chr08	17772364	17771902	chr11	10174818	10174560	chr11	10174818	10174560
OsJPC05020052	chr05	1850000	10	chr05	1810000	7	chr05	1843205	1842358	chr08	20883032	20882753	chr05	1843205	1842358	chr05	1843205	1842358
OsJPC04180190	chr11	5810000	18	chr04	17910000	14	chr11	21163521	21162051	chr04	3485561	3486514	chr04	17894206	17894485	chr04	17894206	17894485
OsJPC01410018	chr01	40570000	7	chr01	40530000	6	chr01	40558931	40559155	NA	NA	NA	chr01	40558931	40559155	chr01	40558931	40559155
OsJPC11070129	chr11	6920000	2	chr11	6930000	2	chr09	17672364	17672769	chr03	5500812	5500407	chr11	6917078	6916762	chr11	6917078	6916762
OsJPC11040033	chr11	3640000	32	chr11	3630000	8	chr11	3642703	3642152	chr01	22254442	22254976	chr11	3641807	3641605	chr11	3641807	3641605
OsJPC11260115	chr11	25420000	7	chr11	24920000	1	chr11	25423153	25422596	NA	NA	NA	chr11	25423153	25422596	chr11	25423153	25422596
OsJPC06080069	chr06	7520000	11	chr06	7550000	2	chr06	7525711	7525449	chr06	7525097	7524887	chr06	7525097	7524887	chr06	7525097	7524887
OsJPC05040032	chr05	3610000	3	chr05	3580000	2	chr05	3561480	3561981	NA	NA	NA	chr05	3561480	3561981	chr05	3561480	3561981
OsJPC04030059	chr04	2370000	12	chr04	2390000	5	chr02	13086022	13086235	chr04	7379151	7378904	chr04	2370000	2371000	chr04	2370000	2371000
OsJPC09040004	chr09	3280000	2	chr01	21590000	1	chr11	16850190	16849452	chr06	23411250	23410493	chr09	3361088	3360810	chr09	3361088	3360810
OsJPC08100085	chr08	9430000	19	chr08	9400000	12	chr08	9400843	9401724	chr04	29660608	29660000	chr08	9420918	9421447	chr08	9420918	9421447
OsJPC07130033	chr02	24380000	1	chr07	11890000	1	chr03	17428404	17428077	chr08	18224229	18223901	chr07	12412944	12412704	chr07	12412944	12412704
OsJPC02250147	chr02	24340000	6	chr02	24290000	1	chr01	39788101	39787815	chr02	35752558	35752268	chr02	24347053	24347711	chr02	24347053	24347711
OsJPC08090087	chr08	8800000	14	chr08	8840000	13	chr08	8807725	8806676	chr08	8808903	8808540	chr08	8805932	8805568	chr08	8805932	8805568
OsJPC02230021	chr02	22540000	6	chr02	22500000	2	chr02	22493158	22492729	chr02	22492730	22492361	chr02	22493158	22492729	chr02	22493158	22492729
OsJPU00006834	NA	NA	NA	NA	NA	NA	NA	NA	NA	NA	NA	NA	NA	NA	NA	NA	NA	NA
OsJPC06010037	NA	NA	NA	NA	NA	NA	chr06	981698	981311	NA	NA	NA	chr06	981698	981311	chr06	981698	981311
OsJPU00001774	chr02	15210000	2	chr07	10760000	2	chr06	15627200	15626895	chr12	19303305	19303059	NA	NA	NA	NA	NA	NA
OsJPC11060178	chr11	5850000	13	chr11	5830000	9	chr06	3266511	3266840	chr11	3822363	3822692	chr11	5877768	5878010	chr11	5877768	5878010
OsJPU00004004	NA	NA	NA	NA	NA	NA	chr10	9576869	9575698	chr01	21870721	21869553	NA	NA	NA	NA	NA	NA
OsJPC01130006	chr01	12060000	7	chr01	11900000	6	chr01	12067679	12067469	chr01	12073976	12073766	chr01	12067679	12067469	chr01	12067679	12067469
OsJPC07210037	chr07	20340000	3	chr07	20330000	2	chr07	20318407	20318868	chr07	20318078	20318409	chr07	20318407	20318868	chr07	20318407	20318868
OsJPC02180081	chr02	17850000	13	chr02	17540000	1	NA	NA	NA	NA	NA	NA	chr02	17850000	14	chr02	17850000	17851000
OsJPC01040141	chr01	3820000	7	chr01	3600000	3	chr01	3850564	3850866	NA	NA	NA	chr01	3850564	3850866	chr01	3850564	3850866
OsJPC08200062	chr08	19800000	3	chr08	19730000	1	NA	NA	NA	NA	NA	NA	chr08	19800000	4	chr08	19800000	19801000
OsJPC03150053	chr03	14400000	17	chr03	14430000	1	chr03	14444986	14445912	chr03	14435348	14434995	chr03	14435348	14434995	chr03	14435348	14434995
OsJPC10100028	chr10	9330000	3	chr10	9170000	2	chr06	20833335	20832708	chr07	10781173	10780936	chr10	9330000	9331000	chr10	9330000	9331000
OsJPC06290004	chr06	28010000	8	chr06	27920000	2	chr08	24525986	24526674	chr01	5756921	5756233	chr06	28010000	28011000	chr06	28010000	28011000
OsJPU00000922	NA	NA	NA	NA	NA	NA	chr11	27907782	27907518	chr01	26775892	26775198	NA	NA	NA	NA	NA	NA
OsJPC05060020	chr05	5150000	4	chr05	5180000	2	chr10	19197154	19197412	chr10	6094031	6093768	chr05	5180370	5180602	chr05	5180370	5180602
OsJPC11220103	chr11	21690000	22	chr11	21710000	5	chr02	19875109	19876004	chr11	21691047	21690592	chr11	21690007	21689697	chr11	21690007	21689697
OsJPC12090018	chr12	8110000	6	chr12	8090000	4	chr12	8084762	8084397	chr12	8084277	8084077	chr12	8084762	8084397	chr12	8084762	8084397
OsJPC11250085	chr11	24400000	4	chr03	12170000	1	chr11	14918917	14919309	chr12	14443789	14444173	chr11	24400000	24401000	chr11	24400000	24401000
OsJPC07180058	chr07	17900000	47	chr07	17830000	17	chr06	10628583	10627911	chr10	6330988	6330305	chr07	17888618	17888860	chr07	17888618	17888860
OsJPC02250302	chr02	24720000	17	chr02	24630000	4	chr02	24716272	24715859	chr09	13211601	13211097	chr02	24716272	24715859	chr02	24716272	24715859
OsJPC12210060	chr12	20800000	12	chr12	20840000	11	chr12	20837042	20836190	chr12	20835033	20834828	chr12	20835033	20834828	chr12	20835033	20834828
OsJPC12090005	chr12	7940000	18	chr12	7980000	4	chr12	8033175	8033814	NA	NA	NA	chr12	8033175	8033814	chr12	8033175	8033814
OsJPC11270198	chr11	26550000	40	chr11	26610000	10	chr10	21026071	21025785	chr10	21025566	21025121	chr11	26672988	26673391	chr11	26672988	26673391
OsJPC11050137	chr11	4900000	12	chr11	4910000	7	chr11	4914467	4913917	NA	NA	NA	chr11	4914467	4913917	chr11	4914467	4913917
OsJPC04010006	chr04	70000	2	chr04	360000	2	chr09	12695211	12695806	chr03	24966264	24966853	chr04	60821	61029	chr04	60821	61029
OsJPC09120037	chr09	11240000	26	chr09	11250000	5	chr09	11129162	11128196	chr08	9654503	9653848	chr09	11129162	11128196	chr09	11129162	11128196
OsJPU00003172	chr11	26050000	2	chr02	12540000	1	chr05	26344397	26344830	chr07	22915063	22915498	NA	NA	NA	NA	NA	NA
OsJPC08180021	chr08	17140000	32	chr08	17150000	11	chr01	32629976	32629707	chr04	21820639	21820904	chr08	17140000	17141000	chr08	17140000	17141000
OsJPU00006852	NA	NA	NA	NA	NA	NA	NA	NA	NA	NA	NA	NA	NA	NA	NA	NA	NA	NA
OsJPC10030072	chr10	2580000	10	chr10	2710000	5	chr10	2593324	2595287	chr10	2661253	2662376	chr10	2593324	2595287	chr10	2593324	2595287
OsJPC08160084	chr08	16060000	2	chr01	35370000	1	chr04	14661237	14660775	chr08	14428584	14429057	chr08	15995809	15995566	chr08	15995809	15995566
OsJPC11280324	chr11	27820000	25	chr11	27960000	17	chr11	27915866	27914536	chr08	3853324	3854117	chr11	27827080	27827698	chr11	27827080	27827698
OsJPU00006857	chr06	11190000	2	chr06	9910000	1	chr11	21386484	21386272	chr04	2046496	2046704	NA	NA	NA	NA	NA	NA
OsJPC05140007	chr05	13710000	5	chr05	13630000	2	chr05	13640612	13641064	chr05	14798221	14798685	chr05	13640612	13641064	chr05	13640612	13641064
OsJPC07110023	chr07	10300000	4	chr07	11960000	2	chr09	20155105	20154281	chr06	15133731	15132914	chr07	10285569	10285768	chr07	10285569	10285768
OsJPC12110080	chr12	10770000	37	chr12	11880000	3	chr06	8853526	8852607	chr03	18580806	18579867	chr12	10791811	10791295	chr12	10791811	10791295
OsJPU00000794	chr02	28680000	1	chr04	1160000	1	chr07	6010077	6010562	chr07	9303915	9304401	NA	NA	NA	NA	NA	NA
OsJPC06110011	chr06	10280000	3	chr06	10270000	2	chr06	10386228	10387810	chr06	10407272	10408285	chr06	10377283	10377525	chr06	10377283	10377525
OsJPU00006860	NA	NA	NA	NA	NA	NA	chr01	18380356	18381239	chr12	18479278	18478462	NA	NA	NA	NA	NA	NA
OsJPC10190022	chr10	18690000	5	chr10	18630000	2	NA	NA	NA	NA	NA	NA	chr10	18690000	7	chr10	18690000	18691000
OsJPC10080052	chr10	8230000	3	chr10	8390000	3	chr06	18180929	18178643	chr08	12453162	12450867	chr10	7982611	7982975	chr10	7982611	7982975
OsJPU00004010	NA	NA	NA	NA	NA	NA	chr04	9131439	9132659	chr08	22321863	22323083	NA	NA	NA	NA	NA	NA
OsJPC06160018	chr06	16260000	2	chr06	16500000	2	chr02	13891300	13890766	chr06	15211680	15211107	chr06	15323356	15323127	chr06	15323356	15323127
OsJPC01410033	chr01	40890000	18	chr01	40900000	3	chr02	2578579	2577299	chr02	2615597	2614317	chr01	40890000	40891000	chr01	40890000	40891000
OsJPU00004748	NA	NA	NA	NA	NA	NA	NA	NA	NA	NA	NA	NA	NA	NA	NA	NA	NA	NA
OsJPC03360030	chr03	35460000	14	NA	NA	NA	chr03	35463374	35463086	NA	NA	NA	chr03	35463374	35463086	chr03	35463374	35463086
OsJPC08160048	chr08	15710000	5	chr08	15750000	2	chr08	15711593	15711268	chr08	15712136	15711702	chr08	15711593	15711268	chr08	15711593	15711268
OsJPC04070127	chr04	6960000	18	chr02	4710000	1	chr04	6962824	6963566	chr04	6951710	6952451	chr04	6962824	6963566	chr04	6962824	6963566
OsJPU00002214	NA	NA	NA	NA	NA	NA	NA	NA	NA	NA	NA	NA	NA	NA	NA	NA	NA	NA
OsJPC05030065	chr05	2740000	3	chr05	2710000	2	chr05	2747177	2747554	chr01	3555832	3555570	chr05	2747177	2747554	chr05	2747177	2747554
OsJPU00001295	chr02	31340000	1	chr02	31540000	1	chr11	24292339	24292137	chr12	2261478	2261678	NA	NA	NA	NA	NA	NA
OsJPC10050136	chr10	4370000	3	chr10	5850000	2	chr10	4434301	4433617	chr10	4432726	4432422	chr10	4432726	4432422	chr10	4432726	4432422
OsJPC07110012	chr07	10130000	13	chr07	10150000	4	chr07	10149166	10150165	chr02	11360378	11359596	chr07	10146727	10147038	chr07	10146727	10147038
OsJPC11230183	chr11	22790000	4	chr11	22750000	2	chr11	22796836	22796460	chr11	22797133	22796835	chr11	22796836	22796460	chr11	22796836	22796460
OsJPU00005119	NA	NA	NA	NA	NA	NA	chr08	17771798	17771346	chr04	1265153	1265605	NA	NA	NA	NA	NA	NA
OsJPC01350024	chr01	34530000	18	chr01	34610000	3	chr01	34546641	34546080	chr01	34545637	34545153	chr01	34545637	34545153	chr01	34545637	34545153
OsJPC08070053	chr08	7220000	9	chr08	7160000	6	chr12	11642634	11640294	chr08	13044822	13042494	chr08	6941276	6941864	chr08	6941276	6941864
OsJPC12160172	chr12	15730000	11	chr12	15570000	7	chr03	9676653	9677076	chr01	31203975	31204436	chr12	15857248	15857454	chr12	15857248	15857454
OsJPU00000199	chr01	8580000	1	chr02	34590000	1	chr07	11746029	11747083	chr07	16353755	16354882	NA	NA	NA	NA	NA	NA
OsJPC04180074	chr04	17490000	45	chr04	17190000	26	chr04	17414939	17415630	chr04	17416162	17416694	chr04	17552946	17552686	chr04	17552946	17552686
OsJPC12080110	chr12	8240000	2	chr01	13710000	1	chr09	1450613	1450022	chr09	1558772	1558296	chr12	7976159	7976432	chr12	7976159	7976432
OsJPC01020078	chr01	1240000	8	chr01	1340000	5	chr08	27628976	27629340	chr04	28662683	28663046	chr01	1719464	1719104	chr01	1719464	1719104
OsJPU00005220	chr01	24950000	1	chr04	6830000	1	chr01	27530223	27531048	chr12	22014723	22015448	NA	NA	NA	NA	NA	NA
OsJPC02070032	chr02	6230000	3	chr02	6250000	1	chr02	6242398	6242138	chr02	2314403	2314139	chr02	6242398	6242138	chr02	6242398	6242138
OsJPC09120191	chr04	9620000	2	chr09	11770000	2	chr09	11804622	11804086	NA	NA	NA	chr09	11804622	11804086	chr09	11804622	11804086
OsJPC02140002	chr02	13030000	18	chr02	12850000	16	chr02	12848744	12850010	chr03	17428726	17428077	chr02	13033199	13032948	chr02	13033199	13032948
OsJPC10030087	chr10	2610000	7	chr10	2660000	3	chr10	2670244	2669756	NA	NA	NA	chr10	2670244	2669756	chr10	2670244	2669756
OsJPC11240077	chr11	23380000	18	chr11	23320000	12	chr11	23327907	23329004	chr06	13018552	13018164	chr11	23350493	23350723	chr11	23350493	23350723
OsJPC08170110	chr08	16440000	5	chr08	16580000	4	chr04	650967	651663	chr11	9246510	9247114	chr08	16574328	16574020	chr08	16574328	16574020
OsJPC05070030	chr04	7750000	1	chr05	6100000	1	chr01	30651037	30651312	chr06	22225223	22224948	chr05	6596380	6596103	chr05	6596380	6596103
OsJPC02090057	chr02	7770000	15	chr02	7850000	2	chr05	5273900	5274317	chr02	8376829	8376417	chr02	8376829	8376417	chr02	8376829	8376417
OsJPC12080009	chr12	7740000	2	chr12	8000000	2	chr12	7086003	7086278	chr12	9430529	9430311	chr12	7086003	7086278	chr12	7086003	7086278
OsJPC08190065	chr08	18970000	3	chr08	19160000	3	chr08	18989381	18988994	chr11	24201843	24202147	chr08	18989381	18988994	chr08	18989381	18988994
OsJPU00006869	chr12	9900000	2	NA	NA	NA	chr01	23424927	23424513	chr03	5027689	5028104	NA	NA	NA	NA	NA	NA
OsJPC01040080	chr01	3280000	12	chr01	3290000	3	chr01	3258540	3261479	chr01	3282416	3285189	chr01	3282215	3282415	chr01	3282215	3282415
OsJPC10150009	chr10	14140000	11	chr10	14330000	4	chr05	14705908	14705092	chr12	15870715	15870017	chr10	14137703	14137164	chr10	14137703	14137164
OsJPC06080109	chr06	8000000	20	chr06	8020000	9	chr06	7980624	7981391	chr04	1038136	1038814	chr06	7980624	7981391	chr06	7980624	7981391
OsJPC01160042	chr01	15210000	4	chr01	15350000	3	chr01	15361431	15361777	chr01	12510234	12509869	chr01	15361431	15361777	chr01	15361431	15361777
OsJPC08060134	chr07	18080000	4	chr08	5950000	4	chr08	5944698	5944274	chr08	5944920	5944611	chr08	5949835	5949466	chr08	5949835	5949466
OsJPC10060050	chr10	5200000	6	chr10	5280000	4	chr10	5260108	5259909	chr10	5255112	5254670	chr10	5255112	5254670	chr10	5255112	5254670
OsJPC03140030	chr03	13770000	25	chr03	13790000	22	chr03	13765382	13765789	chr02	29421184	29421827	chr03	13765382	13765789	chr03	13765382	13765789
OsJPC02360016	chr02	35100000	24	chr02	35110000	6	chr02	35113392	35112850	chr02	35113675	35113390	chr02	35113392	35112850	chr02	35113392	35112850
OsJPC11280167	chr11	27510000	7	chr11	27640000	2	chr11	27358329	27357808	chr06	22490025	22490565	chr11	27358711	27358443	chr11	27358711	27358443
OsJPC12090017	chr12	8070000	28	chr12	8000000	3	chr02	17934431	17933639	chr12	8073182	8073590	chr12	8071276	8071709	chr12	8071276	8071709
OsJPU00005114	chr02	24500000	1	chr04	5260000	1	chr08	3775252	3775021	chr07	6471273	6471079	NA	NA	NA	NA	NA	NA
OsJPC01410025	chr01	40890000	3	chr01	40940000	2	chr05	16972669	16973189	chr08	10058786	10058999	chr01	40623281	40623012	chr01	40623281	40623012
OsJPU00006870	NA	NA	NA	NA	NA	NA	chr07	6436343	6436010	chr02	18262471	18262158	NA	NA	NA	NA	NA	NA
OsJPC06030041	chr06	3070000	6	chr06	2980000	5	chr06	2950634	2951158	chr06	2950216	2950621	chr06	2950634	2951158	chr06	2950634	2951158
OsJPC10180064	chr07	7090000	2	chr10	17850000	1	chr01	42527771	42529540	chr12	13199204	13200973	chr10	17784594	17785428	chr10	17784594	17785428
OsJPC12160202	chr12	15970000	17	chr12	16000000	15	chr12	15999389	15998227	chr01	42011999	42012233	chr12	15999389	15998227	chr12	15999389	15998227
OsJPC02220030	chr02	21640000	18	chr02	21530000	9	chr05	28662075	28662697	chr02	21655386	21654905	chr02	21654746	21654346	chr02	21654746	21654346
OsJPU00004788	NA	NA	NA	NA	NA	NA	chr05	5617791	5617336	chr12	16514470	16514021	NA	NA	NA	NA	NA	NA
OsJPU00003771	NA	NA	NA	NA	NA	NA	chr12	7669463	7668978	chr09	12928229	12927744	NA	NA	NA	NA	NA	NA
OsJPC10050041	chr10	4100000	3	chr10	4110000	1	chr10	4127133	4127426	chr04	27249116	27249373	chr10	4127133	4127426	chr10	4127133	4127426
OsJPC02250075	chr02	24290000	4	chr02	24300000	1	chr02	24287780	24287407	NA	NA	NA	chr02	24287780	24287407	chr02	24287780	24287407
OsJPU00000432	chr03	21130000	1	chr03	21180000	1	chr06	17404392	17404184	NA	NA	NA	NA	NA	NA	NA	NA	NA
OsJPC10160012	chr10	15120000	10	chr06	9160000	3	chr10	15128238	15129371	chr10	15174414	15174953	chr10	15117699	15118379	chr10	15117699	15118379
OsJPU00004684	chr05	16900000	1	chr06	25400000	1	chr12	15950195	15950530	chr01	24833446	24833248	NA	NA	NA	NA	NA	NA
OsJPC09110006	chr09	10110000	24	chr09	10100000	20	chr09	10023285	10023991	chr09	10025599	10026079	chr09	10026086	10026570	chr09	10026086	10026570
OsJPC06200053	chr06	19990000	13	chr06	20400000	7	chr06	19980625	19982027	chr06	19978991	19979706	chr06	19980625	19982027	chr06	19980625	19982027
OsJPC01020099	chr01	1960000	10	chr01	1930000	3	chr01	1955730	1956206	NA	NA	NA	chr01	1955730	1956206	chr01	1955730	1956206
OsJPC02070126	chr02	6800000	21	chr02	6870000	4	chr02	6813962	6814388	chr02	6814638	6815069	chr02	6813962	6814388	chr02	6813962	6814388
OsJPC04280004	chr01	2480000	3	chr04	27900000	2	chr04	27933294	27933698	chr04	27932899	27933295	chr04	27932678	27932903	chr04	27932678	27932903
OsJPC01140147	chr01	13900000	25	chr01	13820000	5	chr01	13900437	13900119	chr01	13899577	13899266	chr01	13900050	13899749	chr01	13900050	13899749
OsJPC07110060	chr07	10760000	3	chr07	10050000	1	chr07	12464772	12464474	chr12	12702085	12702338	chr07	10760000	10761000	chr07	10760000	10761000
OsJPC04180188	chr04	17760000	26	chr04	17900000	5	chr04	15766337	15764919	chr12	4387425	4386384	chr04	17889668	17890050	chr04	17889668	17890050
OsJPC09040002	chr10	11590000	4	chr09	3380000	2	chr01	20874587	20873521	chr10	5265740	5266818	chr09	3226615	3226821	chr09	3226615	3226821
OsJPC04320077	chr04	31650000	20	chr04	31640000	4	chr04	31643956	31644429	chr04	31643478	31643755	chr04	31643956	31644429	chr04	31643956	31644429
OsJPC09110113	chr09	10930000	6	chr09	10800000	2	chr11	10849604	10850506	chr03	23216274	23217174	chr09	10930000	10931000	chr09	10930000	10931000
OsJPC03150063	chr07	27480000	3	chr03	14710000	2	chr03	14710634	14709670	chr08	17496588	17497553	chr03	14710634	14709670	chr03	14710634	14709670
OsJPC04050031	chr04	4290000	7	chr04	4200000	2	chr04	4294336	4295239	NA	NA	NA	chr04	4294336	4295239	chr04	4294336	4295239
OsJPC09010038	chr09	140000	2	chr01	5440000	1	chr10	18674646	18674062	chr07	2697666	2698088	chr09	260358	259956	chr09	260358	259956
OsJPC02080097	chr02	7730000	6	chr02	7970000	5	chr02	7974291	7973502	chr02	8378836	8378414	chr02	7974291	7973502	chr02	7974291	7973502
OsJPC02250159	NA	NA	NA	NA	NA	NA	chr02	24348284	24347454	NA	NA	NA	chr02	24348284	24347454	chr02	24348284	24347454
OsJPC08100051	chr08	9120000	17	chr08	9230000	8	chr08	9208183	9209202	NA	NA	NA	chr08	9208183	9209202	chr08	9208183	9209202
OsJPC11090047	chr11	8580000	23	chr11	8840000	3	chr11	8791437	8790601	chr11	8792754	8792350	chr11	8791437	8790601	chr11	8791437	8790601
OsJPC06300047	chr06	29410000	2	chr01	8530000	1	chr06	11549543	11550062	chr02	5085341	5084819	chr06	29488435	29488246	chr06	29488435	29488246
OsJPU00000226	chr09	2280000	5	chr06	8960000	3	chr02	19843147	19843878	chr02	19848592	19849294	NA	NA	NA	NA	NA	NA
OsJPC04040110	chr04	3700000	6	chr04	3560000	3	chr11	10979613	10980156	chr06	5026000	5026530	chr04	3608486	3608075	chr04	3608486	3608075
OsJPU00004950	NA	NA	NA	NA	NA	NA	chr03	14954001	14954482	chr01	32049205	32048724	NA	NA	NA	NA	NA	NA
OsJPC12230042	chr12	22170000	8	chr12	22180000	7	chr12	22166602	22165935	chr12	22162006	22161500	chr12	22170490	22170179	chr12	22170490	22170179
OsJPC04010096	chr03	9430000	1	chr04	1000000	1	chr12	3267117	3266666	chr12	6194613	6195062	chr04	798983	799434	chr04	798983	799434
OsJPU00005364	NA	NA	NA	NA	NA	NA	chr12	17339686	17339235	chr01	970255	969829	NA	NA	NA	NA	NA	NA
OsJPC09120054	chr09	11240000	6	chr09	10730000	1	chr09	11181342	11182931	chr09	11138160	11138756	chr09	11181342	11182931	chr09	11181342	11182931
OsJPC02260005	chr02	24280000	4	chr03	7970000	1	chr11	16675301	16674409	chr08	18110164	18111057	chr02	25030627	25031519	chr02	25030627	25031519
OsJPU00001945	NA	NA	NA	NA	NA	NA	NA	NA	NA	NA	NA	NA	NA	NA	NA	NA	NA	NA
OsJPC12150073	chr12	15380000	5	chr12	15410000	3	chr08	26805888	26806489	chr01	35249633	35249032	chr12	14830788	14830370	chr12	14830788	14830370
OsJPU00006892	NA	NA	NA	NA	NA	NA	NA	NA	NA	NA	NA	NA	NA	NA	NA	NA	NA	NA
OsJPU00001841	chr11	23940000	1	chr11	23970000	1	chr01	41142308	41142512	NA	NA	NA	NA	NA	NA	NA	NA	NA
OsJPC11230207	chr11	22890000	4	chr01	25850000	1	chr01	26055234	26055644	chr06	27852458	27852040	chr11	22890000	22891000	chr11	22890000	22891000
OsJPC06210029	chr06	20210000	5	chr06	20250000	3	chr08	25576987	25576725	chr02	30358225	30358470	chr06	20210000	20211000	chr06	20210000	20211000
OsJPC05070049	chr05	6880000	11	chr05	6850000	8	chr05	6885651	6885257	chr11	25620712	25621995	chr05	6885651	6885257	chr05	6885651	6885257
OsJPC04010077	chr04	660000	9	chr04	690000	9	chr12	12526141	12529841	chr02	15301688	15298880	chr04	660000	661000	chr04	660000	661000
OsJPC06250011	chr06	24840000	4	chr06	24930000	3	chr06	24893273	24892893	chr06	24893576	24893271	chr06	24893273	24892893	chr06	24893273	24892893
OsJPU00003460	chr12	21830000	1	chr12	22130000	1	chr01	19955575	19956058	chr10	22442263	22442743	NA	NA	NA	NA	NA	NA
OsJPU00006896	chr01	1610000	1	chr06	22320000	1	chr08	16079330	16078782	chr07	12527119	12526637	NA	NA	NA	NA	NA	NA
OsJPU00004182	NA	NA	NA	NA	NA	NA	chr11	16682030	16682472	chr10	22837207	22836766	NA	NA	NA	NA	NA	NA
OsJPU00006900	chr10	5290000	2	chr02	13610000	1	chr09	4059493	4060052	chr05	3280464	3279796	NA	NA	NA	NA	NA	NA
OsJPC06200029	chr06	19730000	7	chr06	19660000	5	chr06	19709413	19709801	chr11	9532715	9533017	chr06	19709413	19709801	chr06	19709413	19709801
OsJPC11230153	chr11	22580000	63	chr11	22540000	6	chr11	22588379	22587808	chr11	22579003	22578449	chr11	22579003	22578449	chr11	22579003	22578449
OsJPC10060004	chr10	4990000	3	chr10	4350000	2	chr10	5008324	5007479	chr10	5007449	5007150	chr10	5007449	5007150	chr10	5007449	5007150
OsJPC07270005	chr07	26040000	2	chr02	6370000	1	chr07	26060361	26059552	chr01	14070796	14071116	chr07	26059049	26058813	chr07	26059049	26058813
OsJPC01220015	chr01	21360000	24	chr01	21890000	9	chr11	21302372	21302114	chr02	19041584	19041363	chr01	21360000	21361000	chr01	21360000	21361000
OsJPU00000077	chr03	19960000	1	chr08	10090000	1	NA	NA	NA	NA	NA	NA	NA	NA	NA	NA	NA	NA
OsJPC09080061	chr09	7510000	8	chr09	7500000	6	NA	NA	NA	NA	NA	NA	chr09	7510000	14	chr09	7510000	7511000
OsJPC08050005	chr08	4060000	2	chr08	4100000	1	NA	NA	NA	NA	NA	NA	chr08	4060000	3	chr08	4060000	4061000
OsJPU00000498	chr02	12850000	2	chr02	11210000	1	chr06	14050692	14052385	chr05	29727198	29728893	NA	NA	NA	NA	NA	NA
OsJPC11250123	chr11	24790000	12	chr11	24800000	6	chr11	24796220	24796580	NA	NA	NA	chr11	24796220	24796580	chr11	24796220	24796580
OsJPC08170148	chr02	9220000	1	chr08	15850000	1	chr08	16771676	16771466	chr08	16885915	16885709	chr08	16771676	16771466	chr08	16771676	16771466
OsJPC12080088	chr12	7850000	24	chr12	7800000	17	chr12	7832978	7831984	chr08	15290164	15290927	chr12	7845043	7844606	chr12	7845043	7844606
OsJPU00001714	NA	NA	NA	NA	NA	NA	NA	NA	NA	NA	NA	NA	NA	NA	NA	NA	NA	NA
OsJPC06230056	chr06	22800000	9	chr06	22700000	7	chr03	21769174	21768239	chr11	11039263	11040216	chr06	22573919	22574144	chr06	22573919	22574144
OsJPC10070136	chr07	25340000	1	chr10	7030000	1	chr11	16147800	16148557	chr12	22892227	22892987	chr10	6849684	6849106	chr10	6849684	6849106
OsJPC01240096	chr01	23650000	68	chr01	23640000	3	chr01	23649369	23650425	chr02	15701012	15702104	chr01	23649369	23650425	chr01	23649369	23650425
OsJPC11280185	chr11	27350000	4	chr11	27840000	4	chr04	16689919	16688809	chr10	2012858	2012206	chr11	27378930	27379351	chr11	27378930	27379351
OsJPC01210037	chr01	20440000	1	chr01	42000000	1	chr10	566099	566472	chr03	18872721	18871817	chr01	20879186	20878917	chr01	20879186	20878917
OsJPC08170079	chr08	16350000	5	chr08	16480000	3	chr08	16352704	16353247	chr08	16352366	16352638	chr08	16352366	16352638	chr08	16352366	16352638
OsJPC01390006	chr01	38530000	4	chr01	38500000	2	chr01	38567477	38567891	chr01	38567071	38567473	chr01	38567071	38567473	chr01	38567071	38567473
OsJPC11230202	chr11	23380000	18	chr11	23330000	6	chr05	8731304	8736133	chr05	8656371	8660755	chr11	22840186	22840649	chr11	22840186	22840649
OsJPC01030029	chr01	2130000	34	chr01	2140000	4	chr01	2124436	2124945	chr01	2123339	2123687	chr01	2127542	2127737	chr01	2127542	2127737
OsJPC12230110	chr12	22480000	16	chr04	25000000	1	chr12	22477587	22476723	chr12	20050942	20050293	chr12	22477587	22476723	chr12	22477587	22476723
OsJPC06220079	chr06	21930000	44	chr06	21900000	15	chr06	21934453	21933486	chr06	21935468	21934805	chr06	21934453	21933486	chr06	21934453	21933486
OsJPC06190015	chr06	18840000	28	chr06	17990000	2	chr06	18213757	18213187	chr06	18214236	18213765	chr06	18214594	18214361	chr06	18214594	18214361
OsJPC11070116	chr11	6870000	33	chr11	6690000	18	chr11	6875094	6874219	chr11	6694750	6694058	chr11	6874037	6873544	chr11	6874037	6873544
OsJPC11200067	chr11	20630000	3	chr11	19230000	2	chr07	26199663	26200113	chr08	21332802	21333264	chr11	19304253	19303794	chr11	19304253	19303794
OsJPC01030058	chr01	2280000	4	chr01	2250000	3	chr01	2254719	2255022	chr08	19803874	19803671	chr01	2254719	2255022	chr01	2254719	2255022
OsJPU00000725	chr08	18290000	3	chr11	22580000	3	chr03	25993573	25993780	NA	NA	NA	NA	NA	NA	NA	NA	NA
OsJPC02030012	chr11	26950000	2	chr02	2380000	1	chr10	18128851	18129392	chr06	5771352	5771909	chr02	2377399	2377103	chr02	2377399	2377103
OsJPC02140017	chr02	13490000	2	chr02	12780000	1	chr12	7400277	7399994	chr01	17746586	17746369	chr02	13490000	13491000	chr02	13490000	13491000
OsJPC04040167	chr04	3710000	2	chr04	3780000	2	chr12	13270279	13270723	chr04	4251453	4251805	chr04	3816399	3816715	chr04	3816399	3816715
OsJPC07220004	chr07	21060000	4	chr07	21470000	3	chr04	16487190	16487566	chr12	2151052	2151428	chr07	21060000	21061000	chr07	21060000	21061000
OsJPC12170227	chr12	16890000	44	chr12	16410000	6	chr12	16888231	16887479	chr12	16887163	16886612	chr12	16888231	16887479	chr12	16888231	16887479
OsJPC08160015	chr08	15160000	7	chr08	11540000	4	chr08	15181970	15182404	chr06	26419217	26418923	chr08	15181970	15182404	chr08	15181970	15182404
OsJPC06230125	chr06	22800000	6	chr06	22700000	3	chr06	16765529	16764679	chr07	10707987	10707133	chr06	22800000	22801000	chr06	22800000	22801000
OsJPC02250004	chr02	24380000	3	chr08	7140000	1	chr07	12552227	12552601	chr05	13688421	13688005	chr02	24148320	24148519	chr02	24148320	24148519
OsJPC07250019	chr07	24500000	53	chr07	24390000	17	chr07	24470100	24470711	chr07	24466682	24467330	chr07	24472096	24472291	chr07	24472096	24472291
OsJPU00006917	NA	NA	NA	NA	NA	NA	NA	NA	NA	NA	NA	NA	NA	NA	NA	NA	NA	NA
OsJPC10130031	chr10	12660000	4	chr10	12470000	3	chr11	20468652	20469864	chr01	34235828	34234921	chr10	12428879	12428481	chr10	12428879	12428481
OsJPC08050082	chr08	4860000	28	chr08	4610000	5	chr08	4859006	4857935	chr08	4861310	4860871	chr08	4859006	4857935	chr08	4859006	4857935
OsJPC12270004	chr12	26160000	26	chr12	26080000	7	chr12	26096350	26096838	chr12	26096810	26097174	chr12	26097452	26097782	chr12	26097452	26097782
OsJPC10060041	chr10	5250000	5	chr10	5200000	4	chr04	8565817	8566033	chr01	33344866	33344652	chr10	5250000	5251000	chr10	5250000	5251000
OsJPC03200010	chr03	19400000	4	chr03	18540000	3	chr11	8344766	8342539	chr11	23563946	23561730	chr03	19403583	19403177	chr03	19403583	19403177
OsJPC03030003	chr03	2690000	1	chr03	26240000	1	chr03	26247613	26247999	chr07	13667931	13667468	chr03	2300319	2300523	chr03	2300319	2300523
OsJPC12080087	chr12	8110000	2	chr04	3890000	1	chr12	7836007	7836425	chr12	4824017	4823602	chr12	7836007	7836425	chr12	7836007	7836425
OsJPC10040026	chr10	3100000	12	chr10	3190000	9	chr10	611659	610167	chr12	22224934	22223437	chr10	3066782	3066388	chr10	3066782	3066388
OsJPC02070173	chr02	6800000	32	chr02	6870000	6	chr02	6939481	6938558	chr02	6937722	6937307	chr02	6937722	6937307	chr02	6937722	6937307
OsJPC03310001	chr03	30370000	1	chr04	31230000	1	chr01	17299055	17298744	chr07	19793571	19793260	chr03	30388393	30388091	chr03	30388393	30388091
OsJPC07160009	chr07	15070000	23	chr07	15060000	5	chr07	15058912	15060655	chr10	8052577	8054245	chr07	15058912	15060655	chr07	15058912	15060655
OsJPC06050039	chr06	4400000	29	chr06	4410000	12	chr06	4369527	4368573	chr06	4368463	4368070	chr06	4370064	4369533	chr06	4370064	4369533
OsJPC01220037	chr01	21270000	3	chr01	21850000	3	chr07	29338347	29338960	chr02	24000035	23999679	chr01	21524523	21524332	chr01	21524523	21524332
OsJPC12200014	chr12	19070000	10	chr12	19060000	6	chr12	19073664	19073059	chr05	6274675	6275006	chr12	19073664	19073059	chr12	19073664	19073059
OsJPC05020062	chr05	1850000	6	chr05	1810000	2	chr05	18929595	18929344	chr04	23796266	23796517	chr05	1855576	1855821	chr05	1855576	1855821
OsJPC01150037	chr01	14170000	22	chr01	14300000	9	chr01	14319852	14319199	chr01	14319121	14318628	chr01	14319121	14318628	chr01	14319121	14318628
OsJPC01290043	chr01	28770000	3	chr01	28730000	2	chr01	28785802	28785398	chr01	28782341	28781956	chr01	28782341	28781956	chr01	28782341	28781956
OsJPC04020170	chr04	1710000	3	chr04	1760000	2	chr09	7553776	7554063	chr12	26904673	26904386	chr04	1710000	1711000	chr04	1710000	1711000
OsJPC07050005	chr07	4290000	23	NA	NA	NA	chr07	4264226	4263311	NA	NA	NA	chr07	4264226	4263311	chr07	4264226	4263311
OsJPC03250004	chr03	24230000	1	chr05	13810000	1	chr02	25946446	25946649	chr02	9434008	9433805	chr03	24054886	24055093	chr03	24054886	24055093
OsJPC08190039	chr08	18630000	2	chr08	18700000	1	chr06	23147725	23147420	NA	NA	NA	chr08	18630000	18631000	chr08	18630000	18631000
OsJPC02080068	chr02	7690000	10	chr02	7800000	6	chr12	5333655	5330413	chr02	17706974	17704637	chr02	7805844	7805600	chr02	7805844	7805600
OsJPC01150036	chr01	14290000	32	chr01	14300000	27	chr01	14303992	14303154	chr06	17106160	17107080	chr01	14302595	14302324	chr01	14302595	14302324
OsJPC06040023	chr06	3200000	3	chr02	6470000	1	chr10	7596025	7596783	chr11	27439406	27438650	chr06	3200000	3201000	chr06	3200000	3201000
OsJPC03240010	chr03	22860000	16	chr03	22800000	7	chr07	11016477	11015283	chr05	12739128	12737932	chr03	23257387	23257719	chr03	23257387	23257719
OsJPC06220061	chr06	21740000	15	chr06	21800000	5	chr06	21797855	21797474	NA	NA	NA	chr06	21797855	21797474	chr06	21797855	21797474
OsJPC08170073	chr08	16280000	2	chr01	21510000	1	chr11	12475022	12474289	chr04	4983963	4984620	chr08	16345324	16345769	chr08	16345324	16345769
OsJPC08210001	chr08	20190000	13	chr08	20200000	11	chr03	1300290	1300070	chr05	1570381	1570168	chr08	20006013	20006230	chr08	20006013	20006230
OsJPC07280050	chr06	25520000	17	chr07	27590000	6	chr11	8058272	8057656	chr07	27588626	27588013	chr07	27588626	27588013	chr07	27588626	27588013
OsJPC01140046	chr01	13840000	17	chr01	13780000	5	chr10	8221368	8219785	chr10	14971384	14970652	chr01	13499663	13499202	chr01	13499663	13499202
OsJPC07120035	chr07	11340000	4	chr07	9990000	2	chr07	11237080	11236581	NA	NA	NA	chr07	11237080	11236581	chr07	11237080	11236581
OsJPU00000931	chr03	530000	1	chr06	9310000	1	chr10	2575139	2575413	chr12	22635276	22635005	NA	NA	NA	NA	NA	NA
OsJPC03170090	chr03	16550000	2	chr03	16410000	1	chr02	6334932	6334612	chr03	31993865	31993549	chr03	16767764	16767991	chr03	16767764	16767991
OsJPC04040099	chr04	3580000	30	chr04	3630000	23	chr04	3627850	3626966	chr04	3626468	3626104	chr04	3583282	3583543	chr04	3583282	3583543
OsJPC01140138	chr01	13880000	27	chr01	13780000	11	chr12	10128532	10129048	chr12	10128175	10128497	chr01	13850503	13850745	chr01	13850503	13850745
OsJPC10030051	chr10	2410000	21	chr10	2390000	11	chr10	2409607	2407717	chr10	2404853	2403438	chr10	2409607	2407717	chr10	2409607	2407717
OsJPC07210082	chr07	20810000	30	chr07	20790000	2	chr07	20811184	20810268	NA	NA	NA	chr07	20811184	20810268	chr07	20811184	20810268
OsJPU00000165	NA	NA	NA	NA	NA	NA	chr02	18260743	18261019	chr05	14353749	14353528	NA	NA	NA	NA	NA	NA
OsJPU00003825	chr03	34760000	1	chr04	3150000	1	chr12	591512	591000	chr11	817567	818079	NA	NA	NA	NA	NA	NA
OsJPC11270105	chr11	27020000	5	chr11	27030000	2	chr11	26483182	26482922	chr06	9716875	9716628	chr11	26483182	26482922	chr11	26483182	26482922
OsJPU00005338	NA	NA	NA	NA	NA	NA	chr11	23023555	23024198	chr03	12145070	12145277	NA	NA	NA	NA	NA	NA
OsJPC11130034	chr11	12900000	7	chr11	11610000	6	chr07	6177498	6179200	chr09	5486324	5487892	chr11	12830845	12830625	chr11	12830845	12830625
OsJPC09040014	chr09	3300000	7	chr09	820000	3	chr09	3828187	3828581	chr03	3488911	3488545	chr09	3828187	3828581	chr09	3828187	3828581
OsJPC05030054	chr05	2580000	6	chr05	2570000	3	chr05	2598433	2598029	chr05	2598862	2598437	chr05	2598433	2598029	chr05	2598433	2598029
OsJPC04040179	chr04	3030000	1	chr04	3160000	1	chr04	10570389	10570014	chr04	9236346	9236721	chr04	3944970	3945259	chr04	3944970	3945259
OsJPC04080092	chr04	8060000	3	chr04	11170000	2	chr11	16539706	16538748	chr02	12487183	12488127	chr04	7844269	7845068	chr04	7844269	7845068
OsJPC12170157	NA	NA	NA	NA	NA	NA	chr12	16479875	16479367	NA	NA	NA	chr12	16479875	16479367	chr12	16479875	16479367
OsJPC06240061	chr06	22950000	3	chr06	22860000	2	chr03	29703614	29702251	chr01	7636618	7635227	chr06	23261319	23261553	chr06	23261319	23261553
OsJPC08170057	chr08	16150000	2	chr10	4620000	2	chr08	13679411	13677432	chr09	2893217	2891242	chr08	16269268	16268998	chr08	16269268	16268998
OsJPU00001836	chr06	14730000	2	chr01	6460000	1	chr05	3684042	3683713	chr03	26885180	26885537	NA	NA	NA	NA	NA	NA
OsJPC06200011	chr06	18840000	6	NA	NA	NA	chr06	11375734	11376255	chr06	19260310	19259935	chr06	19258443	19258237	chr06	19258443	19258237
OsJPC11060017	chr11	5110000	7	chr11	5080000	6	chr11	5058278	5058999	chr11	5025703	5025125	chr11	5058278	5058999	chr11	5058278	5058999
OsJPC10100095	chr10	9720000	2	chr10	9840000	2	chr10	9720926	9721344	chr10	9721346	9721736	chr10	9720926	9721344	chr10	9720926	9721344
OsJPC08090102	chr08	8730000	15	chr08	8320000	4	chr08	8882951	8884147	NA	NA	NA	chr08	8882951	8884147	chr08	8882951	8884147
OsJPC10180049	chr10	17340000	2	chr10	17160000	1	chr10	17312279	17312000	chr10	17328579	17328267	chr10	17328579	17328267	chr10	17328579	17328267
OsJPC02090021	chr02	8130000	52	chr02	8190000	7	chr02	8175935	8175214	chr02	8169881	8169480	chr02	8148041	8147803	chr02	8148041	8147803
OsJPC08050102	chr08	4900000	6	chr05	19290000	1	chr03	12364110	12363698	chr07	4296389	4297007	chr08	4900000	4901000	chr08	4900000	4901000
OsJPC07060021	chr07	5410000	3	chr07	5470000	2	chr07	5459154	5458902	chr07	5459978	5459721	chr07	5459154	5458902	chr07	5459154	5458902
OsJPC02150014	chr02	13550000	3	chr02	13030000	2	chr02	15422705	15422236	chr12	12180819	12181245	chr02	14388151	14388377	chr02	14388151	14388377
OsJPC04170016	chr04	16060000	41	chr04	16120000	4	chr04	16058471	16059161	chr04	16059164	16059764	chr04	16059164	16059764	chr04	16059164	16059764
OsJPC11070058	chr11	6510000	9	chr11	6600000	7	chr11	6519653	6519262	chr01	4652997	4652719	chr11	6519653	6519262	chr11	6519653	6519262
OsJPC03360053	chr03	35980000	23	chr03	36000000	3	chr03	35981487	35980771	chr08	15172123	15172370	chr03	35981487	35980771	chr03	35981487	35980771
OsJPC04220019	chr04	21350000	41	chr04	21340000	1	chr04	21350115	21351162	chr04	21351270	21351759	chr04	21350115	21351162	chr04	21350115	21351162
OsJPC01030110	chr01	2480000	5	chr01	2500000	4	chr01	2478090	2479628	chr06	5695352	5695618	chr01	2478090	2479628	chr01	2478090	2479628
OsJPC11220128	chr11	21800000	38	chr11	21810000	7	chr11	21805065	21805934	chr11	21804359	21804821	chr11	21803709	21803990	chr11	21803709	21803990
OsJPC07180062	chr07	17890000	9	chr07	17840000	5	chr10	9959183	9957558	chr10	9867621	9869283	chr07	17901468	17901865	chr07	17901468	17901865
OsJPU00006949	NA	NA	NA	NA	NA	NA	chr02	28034376	28034637	chr04	34612245	34611983	NA	NA	NA	NA	NA	NA
OsJPC06060044	chr06	5990000	5	chr06	6190000	5	chr06	6168946	6169495	chr06	6169498	6169884	chr06	5947902	5947697	chr06	5947902	5947697
OsJPC06140028	chr06	13510000	5	chr06	13820000	5	chr04	27756841	27756583	chr04	24299553	24299228	chr06	13510000	13511000	chr06	13510000	13511000
OsJPC10090038	chr10	8400000	6	chr10	7280000	4	chr01	42683577	42683129	chr03	5313428	5312953	chr10	8547367	8546939	chr10	8547367	8546939
OsJPC09130029	chr09	12840000	11	chr09	12880000	6	chr04	16908569	16909720	chr12	16470255	16471078	chr09	12840000	12841000	chr09	12840000	12841000
OsJPC06140021	chr06	13150000	7	chr06	17830000	6	chr08	8056059	8057476	chr04	5199595	5201002	chr06	13264304	13265648	chr06	13264304	13265648
OsJPC08270041	chr08	26990000	16	chr08	26980000	3	chr08	26989451	26988792	chr08	26988682	26988472	chr08	26989451	26988792	chr08	26989451	26988792
OsJPC12210017	chr12	20060000	5	chr12	20020000	1	chr12	20063532	20063940	chr12	20064493	20064945	chr12	20063532	20063940	chr12	20063532	20063940
OsJPC10050205	chr10	4970000	1	chr10	5290000	1	chr10	7346133	7346837	chr01	27459485	27460479	chr10	4951261	4951608	chr10	4951261	4951608
OsJPU00000743	NA	NA	NA	NA	NA	NA	chr06	28083775	28083560	chr10	6858235	6858446	NA	NA	NA	NA	NA	NA
OsJPC08200053	chr08	19740000	5	chr08	19680000	3	chr08	9991396	9990445	chr08	1957701	1958631	chr08	19771252	19771556	chr08	19771252	19771556
OsJPC10110006	chr02	24570000	1	chr10	9760000	1	chr08	791646	791963	chr09	713920	714229	chr10	10089844	10090082	chr10	10089844	10090082
OsJPC11180113	chr11	17860000	12	chr11	17850000	5	chr08	19605064	19604725	chr03	27675109	27675448	chr11	17857518	17857297	chr11	17857518	17857297
OsJPC10130043	chr10	12820000	6	chr10	12030000	2	chr10	12810867	12811349	NA	NA	NA	chr10	12810867	12811349	chr10	12810867	12811349
OsJPC12150046	chr12	14320000	7	chr12	14290000	6	chr04	15159558	15159911	chr01	18197362	18197807	chr12	14553405	14553204	chr12	14553405	14553204
OsJPC12200059	chr11	5500000	13	chr12	19510000	5	chr12	19474836	19473539	chr12	19475491	19474873	chr12	19475491	19474873	chr12	19475491	19474873
OsJPC06080072	chr06	7510000	2	chr01	14490000	1	chr06	7374131	7374910	chr06	7376509	7377104	chr06	7558703	7558425	chr06	7558703	7558425
OsJPC05170026	chr02	24460000	1	chr05	17290000	1	chr10	8039955	8037723	chr03	19084342	19086659	chr05	16874549	16875917	chr05	16874549	16875917
OsJPC11230054	chr11	22150000	41	chr11	22200000	6	chr11	22146608	22147481	chr06	6610977	6611290	chr11	22146608	22147481	chr11	22146608	22147481
OsJPC07290020	chr07	28580000	31	chr07	28650000	24	chr10	1098020	1098752	chr08	6402265	6402824	chr07	28580000	28581000	chr07	28580000	28581000
OsJPU00005436	NA	NA	NA	NA	NA	NA	chr10	691114	692774	chr06	10200643	10198985	NA	NA	NA	NA	NA	NA
OsJPC09110065	chr09	10550000	12	chr09	10530000	6	chr06	15641957	15642679	chr08	11717295	11718009	chr09	10542726	10543231	chr09	10542726	10543231
OsJPC08060099	chr08	5570000	22	chr08	5450000	9	chr08	5528737	5528154	chr02	7152978	7153707	chr08	5558398	5557921	chr08	5558398	5557921
OsJPC03140032	chr03	13790000	26	chr03	13770000	21	chr11	24593000	24595498	chr09	3335277	3337776	chr03	13790000	13791000	chr03	13790000	13791000
OsJPC02080010	chr02	7110000	7	chr02	7180000	3	chr04	9968791	9969191	chr06	14338448	14338847	chr02	7110000	7111000	chr02	7110000	7111000
OsJPU00004281	NA	NA	NA	NA	NA	NA	chr02	18549109	18550174	chr06	16529446	16529770	NA	NA	NA	NA	NA	NA
OsJPC11180086	chr11	17630000	40	chr11	17600000	5	chr11	17632481	17633401	chr11	17631905	17632208	chr11	17631905	17632208	chr11	17631905	17632208
OsJPC11280339	chr11	27840000	2	chr11	27850000	2	chr02	4495713	4496036	chr04	7881271	7881600	chr11	27846982	27847182	chr11	27846982	27847182
OsJPC03220006	chr03	21160000	2	chr03	21260000	2	chr03	21280735	21281459	NA	NA	NA	chr03	21280735	21281459	chr03	21280735	21281459
OsJPC02230005	chr02	22030000	13	chr02	22050000	11	chr08	8511274	8512107	chr05	5703579	5704410	chr02	22046790	22047190	chr02	22046790	22047190
OsJPC03180040	NA	NA	NA	NA	NA	NA	chr03	17585203	17585000	NA	NA	NA	chr03	17585203	17585000	chr03	17585203	17585000
OsJPC08180005	chr08	17440000	14	chr08	17540000	6	chr08	26343325	26343701	chr10	10107929	10108272	chr08	17034452	17034202	chr08	17034452	17034202
OsJPC08100036	chr08	9130000	11	chr08	9170000	8	chr08	9178714	9179566	chr11	16525827	16525196	chr08	9178714	9179566	chr08	9178714	9179566
OsJPU00005442	NA	NA	NA	NA	NA	NA	chr11	14870979	14870736	chr01	6439806	6440007	NA	NA	NA	NA	NA	NA
OsJPC12180009	chr12	17060000	13	chr07	7310000	8	chr12	17065034	17064372	chr04	1944046	1944371	chr12	17065034	17064372	chr12	17065034	17064372
OsJPC02090084	chr02	8490000	16	chr02	8430000	7	chr02	8476660	8477302	chr08	3043412	3042904	chr02	8476660	8477302	chr02	8476660	8477302
OsJPC09120068	chr09	11240000	7	chr09	11250000	5	chr09	11235233	11235656	chr09	11152061	11152708	chr09	11235233	11235656	chr09	11235233	11235656
OsJPU00002700	NA	NA	NA	NA	NA	NA	chr01	23273219	23273916	chr03	5630947	5631643	NA	NA	NA	NA	NA	NA
OsJPC05020023	chr05	1770000	11	chr05	1790000	2	chr05	1778151	1778641	chr05	1766506	1766758	chr05	1766506	1766758	chr05	1766506	1766758
OsJPU00005448	NA	NA	NA	NA	NA	NA	chr07	29021562	29021840	chr04	25726718	25726997	NA	NA	NA	NA	NA	NA
OsJPC06280018	chr06	27970000	2	chr11	9060000	2	chr11	8724699	8725182	chr10	6738206	6737722	chr06	27995936	27996200	chr06	27995936	27996200
OsJPC08270040	chr08	26990000	2	chr08	27070000	2	chr08	26988457	26988687	chr08	26988080	26988276	chr08	26988457	26988687	chr08	26988457	26988687
OsJPC10220005	chr10	21880000	14	chr01	4750000	2	NA	NA	NA	NA	NA	NA	chr10	21880000	14	chr10	21880000	21881000
OsJPC01300038	chr01	29730000	2	chr01	29570000	1	chr06	26647412	26647712	chr02	7702773	7702992	chr01	29730000	29731000	chr01	29730000	29731000
OsJPC02070129	chr02	6800000	19	chr02	7140000	19	chr02	6817120	6816510	chr02	6833531	6832941	chr02	6817120	6816510	chr02	6817120	6816510
OsJPC11210137	chr11	20750000	16	chr11	20770000	5	chr11	20780959	20780492	chr11	20781527	20781316	chr11	20780959	20780492	chr11	20780959	20780492
OsJPC08110021	chr04	6780000	3	chr08	10360000	2	chr08	10494694	10494367	chr02	24391884	24392104	chr08	10494694	10494367	chr08	10494694	10494367
OsJPC04090132	chr04	8610000	6	chr04	8810000	4	chr10	11956928	11955682	chr03	24170824	24171719	chr04	8570838	8570359	chr04	8570838	8570359
OsJPC11050094	chr11	4230000	13	chr11	4160000	4	chr10	18356771	18357036	chr01	28474904	28475172	chr11	4553075	4552837	chr11	4553075	4552837
OsJPC04210040	chr04	20730000	19	chr04	20720000	2	chr04	20726779	20726370	chr04	20726347	20725864	chr04	20726779	20726370	chr04	20726779	20726370
OsJPC04080055	chr04	7670000	3	chr10	4100000	3	chr05	12871695	12870980	chr07	6450077	6449359	chr04	7579278	7579537	chr04	7579278	7579537
OsJPU00005059	chr11	24790000	3	chr06	22540000	2	chr04	11281254	11281903	chr07	27169956	27169308	NA	NA	NA	NA	NA	NA
OsJPC06080092	chr06	8380000	43	chr06	7940000	2	chr06	7926755	7927714	chr06	7926364	7926722	chr06	7926755	7927714	chr06	7926755	7927714
OsJPC11250121	chr11	24770000	11	chr11	25130000	8	chr08	24141354	24141575	NA	NA	NA	chr11	24770000	24771000	chr11	24770000	24771000
OsJPC07020062	chr07	1690000	15	chr07	1680000	12	chr07	1691192	1690007	NA	NA	NA	chr07	1691192	1690007	chr07	1691192	1690007
OsJPC12180076	chr12	17440000	5	chr02	24610000	1	chr06	15670333	15671795	chr12	14361636	14363086	chr12	17486757	17485662	chr12	17486757	17485662
OsJPC04030047	chr04	2300000	2	chr01	22610000	1	chr06	8000212	8001641	chr09	10188861	10187447	chr04	2299002	2299272	chr04	2299002	2299272
OsJPC03150052	chr03	14430000	2	chr03	14440000	2	NA	NA	NA	NA	NA	NA	chr03	14430000	4	chr03	14430000	14431000
OsJPU00000302	chr04	6590000	7	chr06	8780000	4	chr02	2071327	2071912	chr08	20245488	20244920	NA	NA	NA	NA	NA	NA
OsJPC02250077	chr02	24290000	7	chr02	24270000	1	chr02	24288233	24289305	chr02	24311822	24312154	chr02	24288233	24289305	chr02	24288233	24289305
OsJPC09120044	chr09	11240000	22	chr09	11030000	7	chr09	11129807	11130186	chr09	11130222	11130461	chr09	11130222	11130461	chr09	11130222	11130461
OsJPU00001213	chr12	3040000	2	chr10	280000	1	chr09	2925530	2926027	chr07	8539308	8539002	NA	NA	NA	NA	NA	NA
OsJPC11060145	chr11	5770000	16	chr11	5750000	15	chr01	24972912	24972603	chr06	20163509	20163203	chr11	5821562	5822283	chr11	5821562	5822283
OsJPC11270338	chr11	26640000	6	chr11	26650000	4	chr10	7620408	7619444	chr05	4038088	4037143	chr11	26904426	26905390	chr11	26904426	26905390
OsJPC11210164	chr01	15120000	11	chr11	20870000	11	chr01	14918115	14918723	chr11	20826121	20825424	chr11	20830675	20830439	chr11	20830675	20830439
OsJPC12110052	chr12	10640000	14	chr12	10690000	6	chr12	10715808	10715412	chr08	15223174	15223586	chr12	10715808	10715412	chr12	10715808	10715412
OsJPC08180106	chr08	17080000	6	chr08	17140000	5	chr08	11910308	11909377	chr04	6407472	6406830	chr08	17492902	17493184	chr08	17492902	17493184
OsJPC04180018	chr04	16320000	2	chr04	16390000	2	chr05	22187885	22187341	chr03	35697841	35697294	chr04	17215147	17215555	chr04	17215147	17215555
OsJPC01150023	chr01	13710000	1	chr02	17200000	1	chr09	7055133	7053718	chr04	16600816	16602304	chr01	14213463	14213247	chr01	14213463	14213247
OsJPC07210104	chr07	20870000	9	chr07	20900000	4	chr07	20870436	20870904	chr05	28528638	28528906	chr07	20870436	20870904	chr07	20870436	20870904
OsJPC06090056	chr06	8900000	4	chr06	8910000	3	chr06	8872753	8873154	chr02	23497626	23497421	chr06	8872753	8873154	chr06	8872753	8873154
OsJPC02210010	chr02	20160000	40	chr02	20120000	3	chr02	20147750	20148829	chr02	20149667	20150011	chr02	20149667	20150011	chr02	20149667	20150011
OsJPC04020017	chr04	1110000	2	chr04	1380000	2	chr08	12887338	12888139	chr10	18122588	18121777	chr04	1141340	1140775	chr04	1141340	1140775
OsJPC01030019	chr01	1860000	2	chr01	1940000	2	chr01	2070108	2069313	chr01	2070936	2070533	chr01	2070108	2069313	chr01	2070108	2069313
OsJPU00005471	NA	NA	NA	NA	NA	NA	chr01	25924058	25924289	chr01	25925016	25924791	NA	NA	NA	NA	NA	NA
OsJPC04030156	chr04	2750000	2	chr04	3310000	2	chr04	3402972	3404293	chr04	2776830	2777851	chr04	2776830	2777851	chr04	2776830	2777851
OsJPC07250003	chr07	24170000	3	chr08	8200000	2	chr07	24190587	24190949	chr11	25374120	25373623	chr07	24190587	24190949	chr07	24190587	24190949
OsJPC04020120	chr04	1600000	4	chr04	1700000	3	chr04	7106578	7107147	chr04	7110194	7110763	chr04	1490716	1490383	chr04	1490716	1490383
OsJPC01440008	chr01	43170000	8	chr01	43080000	2	chr01	43158027	43157462	NA	NA	NA	chr01	43158027	43157462	chr01	43158027	43157462
OsJPC03160029	chr03	15220000	10	chr03	15200000	2	chr03	15196358	15196789	chr07	7388657	7389005	chr03	15196358	15196789	chr03	15196358	15196789
OsJPC12080064	chr01	13550000	5	chr12	7800000	3	chr04	8862790	8864073	chr10	18126923	18128589	chr12	7769561	7769187	chr12	7769561	7769187
OsJPC12140026	chr12	13170000	2	chr12	13450000	2	chr12	13458319	13457914	chr12	13451820	13451543	chr12	13451820	13451543	chr12	13451820	13451543
OsJPC07260016	chr07	25220000	3	chr07	25260000	3	chr08	24136247	24135565	chr04	33397498	33398108	chr07	25220000	25221000	chr07	25220000	25221000
OsJPC04070129	chr04	7550000	24	chr04	11170000	21	chr04	6966274	6968008	chr04	6968632	6969390	chr04	6969294	6969877	chr04	6969294	6969877
OsJPC01210033	chr07	7310000	2	chr01	20890000	1	chr11	11757904	11757284	chr07	2834205	2833538	chr01	20823453	20823155	chr01	20823453	20823155
OsJPC01290004	chr01	28170000	5	chr01	28290000	5	chr01	28181394	28181828	chr01	28181841	28182069	chr01	28181394	28181828	chr01	28181394	28181828
OsJPC07180054	chr07	17900000	8	chr07	17830000	6	chr07	17986769	17987280	chr07	18045890	18046401	chr07	17846291	17846050	chr07	17846291	17846050
OsJPC11070071	chr11	6510000	19	chr11	6540000	14	chr11	6550247	6550741	chr07	15364019	15364245	chr11	6550247	6550741	chr11	6550247	6550741
OsJPC04160017	chr04	15780000	8	chr04	15840000	4	chr03	26795725	26796913	chr02	2528502	2529690	chr04	15780000	15781000	chr04	15780000	15781000
OsJPC12040026	chr12	3960000	4	chr12	3990000	3	chr12	3987681	3987263	chr06	6005022	6005845	chr12	3987268	3986882	chr12	3987268	3986882
OsJPC07240018	chr07	23510000	41	chr07	23430000	4	chr07	23494184	23493548	chr07	23496499	23496100	chr07	23496499	23496100	chr07	23496499	23496100
OsJPC10120092	NA	NA	NA	NA	NA	NA	chr10	11650402	11650662	NA	NA	NA	chr10	11650402	11650662	chr10	11650402	11650662
OsJPC07080062	chr07	7310000	7	chr04	12280000	5	chr06	1578151	1578825	chr02	9592570	9591890	chr07	7393570	7393124	chr07	7393570	7393124
OsJPC06130040	chr06	12640000	12	chr06	12660000	10	chr06	12641347	12641069	chr06	12641748	12641451	chr06	12640777	12640508	chr06	12640777	12640508
OsJPC08270033	chr08	26870000	8	chr08	4050000	2	chr08	26877764	26877358	chr08	26877313	26876937	chr08	26877313	26876937	chr08	26877313	26876937
OsJPU00005480	chr01	1930000	1	chr05	16000000	1	NA	NA	NA	NA	NA	NA	NA	NA	NA	NA	NA	NA
OsJPC05190001	chr05	18190000	7	chr05	18230000	1	chr05	18244856	18245264	NA	NA	NA	chr05	18244856	18245264	chr05	18244856	18245264
OsJPC11200035	chr11	19250000	12	chr11	19400000	4	chr09	10838009	10837787	chr01	26694940	26694718	chr11	19250000	19251000	chr11	19250000	19251000
OsJPC11270122	chr11	26510000	30	chr11	26520000	3	chr11	26511541	26511040	chr11	26509741	26509320	chr11	26509741	26509320	chr11	26509741	26509320
OsJPC02250156	chr02	24380000	9	chr02	24280000	7	chr01	18147192	18148550	chr11	14301581	14300560	chr02	24347706	24347166	chr02	24347706	24347166
OsJPC02300008	NA	NA	NA	NA	NA	NA	chr02	29537569	29538162	chr01	15828090	15828353	chr02	29537569	29538162	chr02	29537569	29538162
OsJPC06060020	chr06	5650000	2	chr06	5640000	1	chr06	5644996	5645296	chr11	7750973	7750741	chr06	5644996	5645296	chr06	5644996	5645296
OsJPC07230041	chr07	23040000	9	chr07	22930000	8	chr07	22994307	22993671	chr07	22995501	22995167	chr07	22996234	22995811	chr07	22996234	22995811
OsJPC10060001	chr10	4340000	3	chr10	5200000	3	chr01	14998762	14999086	chr12	7022250	7022573	chr10	5005978	5005724	chr10	5005978	5005724
OsJPC01070017	chr01	6730000	57	chr01	6700000	10	chr01	6714385	6715272	chr01	6715459	6716283	chr01	6715459	6716283	chr01	6715459	6716283
OsJPU00004604	chr04	2690000	3	chr09	8550000	2	chr10	10841030	10840252	chr02	14245640	14246418	NA	NA	NA	NA	NA	NA
OsJPC10090004	chr09	6200000	1	chr10	7910000	1	chr06	16687464	16686682	chr03	18281934	18282601	chr10	8033836	8034086	chr10	8033836	8034086
OsJPC01130059	chr01	12690000	15	chr01	12540000	13	chr01	12641962	12641192	chr11	14401951	14402356	chr01	12641962	12641192	chr01	12641962	12641192
OsJPC07150003	chr04	4030000	1	chr07	14120000	1	chr08	13382325	13381615	chr08	11938413	11937699	chr07	14074141	14073886	chr07	14074141	14073886
OsJPC11120040	chr11	11800000	2	chr11	13180000	2	NA	NA	NA	NA	NA	NA	chr11	11800000	4	chr11	11800000	11801000
OsJPC10120087	chr10	11480000	12	chr10	11470000	9	chr01	20204648	20204121	chr12	8375576	8376096	chr10	11626329	11625834	chr10	11626329	11625834
OsJPC04210032	chr04	20700000	18	chr04	20610000	4	chr04	20662068	20662521	chr04	20662579	20662815	chr04	20671165	20671476	chr04	20671165	20671476
OsJPC01080028	chr01	7650000	1	chr02	23100000	1	chr05	7887499	7888646	chr03	16520385	16521527	chr01	7828412	7827265	chr01	7828412	7827265
OsJPC03200006	chr03	19300000	3	chr03	18230000	1	chr08	13573788	13574090	chr12	5659744	5659426	chr03	19129533	19129765	chr03	19129533	19129765
OsJPC01220018	chr01	21350000	1	chr01	21550000	1	chr06	22061836	22061481	chr08	354938	354575	chr01	21408214	21407715	chr01	21408214	21407715
OsJPC12160071	chr12	15380000	4	chr12	15410000	3	chr11	25873734	25874740	chr04	12557108	12556394	chr12	15380000	15381000	chr12	15380000	15381000
OsJPC12060080	chr12	5830000	20	chr12	5820000	19	chr12	5806859	5807613	chr07	21164930	21165734	chr12	5806859	5807613	chr12	5806859	5807613
OsJPU00005371	NA	NA	NA	NA	NA	NA	chr12	20611458	20611004	chr12	20571320	20570986	NA	NA	NA	NA	NA	NA
OsJPC08010003	chr08	50000	6	chr11	0	2	NA	NA	NA	NA	NA	NA	chr08	50000	6	chr08	50000	51000
OsJPC07210065	chr04	6150000	2	chr07	20920000	2	chr02	1836797	1837384	chr10	15153682	15154168	chr07	20718854	20718622	chr07	20718854	20718622
OsJPC10210016	chr10	20240000	3	chr10	11410000	1	chr10	20243364	20244267	chr03	35298314	35298870	chr10	20243364	20244267	chr10	20243364	20244267
OsJPC11170005	chr11	16030000	9	chr11	16100000	2	chr12	25625506	25625774	NA	NA	NA	chr11	16030000	16031000	chr11	16030000	16031000
OsJPC10010150	chr10	790000	8	chr10	800000	8	chr12	4977942	4975707	chr07	16176055	16178168	chr10	964756	964129	chr10	964756	964129
OsJPC12270015	chr12	26930000	12	chr12	26720000	8	chr12	26855080	26854123	chr12	26855324	26855080	chr12	26855324	26855080	chr12	26855324	26855080
OsJPC09060103	chr09	5810000	4	chr09	5600000	3	chr05	13229961	13230315	chr04	1873353	1873694	chr09	5810000	5811000	chr09	5810000	5811000
OsJPC12110075	chr12	10770000	5	chr12	10820000	3	chr12	10772884	10773408	chr12	10776335	10776992	chr12	10772884	10773408	chr12	10772884	10773408
OsJPC07220107	chr07	21440000	4	chr07	21450000	4	chr07	21443669	21444105	chr07	21436175	21436556	chr07	21443372	21443802	chr07	21443372	21443802
OsJPC06290002	chr01	14760000	6	chr06	28010000	4	chr05	19926894	19927570	chr06	28000935	28000187	chr06	28004102	28003872	chr06	28004102	28003872
OsJPU00003419	NA	NA	NA	NA	NA	NA	chr07	26981058	26980505	chr07	26997702	26997149	NA	NA	NA	NA	NA	NA
OsJPC06200016	chr06	18840000	9	chr06	18910000	4	chr06	19271809	19272515	chr06	19279635	19280090	chr06	19266043	19266541	chr06	19266043	19266541
OsJPC07220025	chr07	21160000	5	chr07	21170000	4	chr07	21167165	21166472	chr07	15510928	15510701	chr07	21167165	21166472	chr07	21167165	21166472
OsJPC06020024	chr11	5850000	3	chr06	960000	2	chr06	1175793	1176625	chr07	6542132	6543012	chr06	1175793	1176625	chr06	1175793	1176625
OsJPC07080036	chr07	7310000	22	chr07	7500000	3	chr07	7500287	7499685	chr07	7312377	7311984	chr07	7312377	7311984	chr07	7312377	7311984
OsJPC04130073	chr04	13000000	2	chr04	12030000	1	chr07	27248006	27248518	chr12	8369976	8370506	chr04	12937594	12937079	chr04	12937594	12937079
OsJPC04140058	chr04	13000000	7	chr04	13120000	3	chr04	27494595	27494982	chr10	16893321	16893067	chr04	13857904	13858103	chr04	13857904	13858103
OsJPC12150059	chr12	14760000	2	chr12	15060000	2	chr12	11108489	11107516	chr09	2568989	2569963	chr12	14760000	14761000	chr12	14760000	14761000
OsJPC11060013	chr11	5140000	1	chr11	15080000	1	chr06	8104784	8105150	chr11	15285760	15286126	chr11	5055283	5055649	chr11	5055283	5055649
OsJPC06220054	chr06	21740000	23	chr06	21800000	3	chr06	21758000	21757481	chr06	21756470	21756192	chr06	21756470	21756192	chr06	21756470	21756192
OsJPC11200072	chr11	19310000	27	chr11	19290000	3	chr12	8148056	8148312	chr12	8150786	8150530	chr11	19310000	19311000	chr11	19310000	19311000
OsJPC11250139	chr11	25160000	3	chr11	25150000	2	chr04	14866183	14865491	chr04	14465638	14464950	chr11	24925820	24925498	chr11	24925820	24925498
OsJPU00005503	NA	NA	NA	NA	NA	NA	chr08	25006160	25005811	chr03	19123334	19122907	NA	NA	NA	NA	NA	NA
OsJPC07140086	chr07	13290000	38	chr07	13760000	11	chr07	13748438	13749880	chr07	13747578	13748078	chr07	13747578	13748078	chr07	13747578	13748078
OsJPC01220047	chr01	21690000	1	chr01	31200000	1	chr01	12939026	12938798	chr11	19501676	19501897	chr01	21676922	21676713	chr01	21676922	21676713
OsJPC04330010	chr04	32420000	4	chr01	23520000	3	chr04	32413404	32413753	chr12	77023	76775	chr04	32413404	32413753	chr04	32413404	32413753
OsJPC04070068	chr04	6710000	3	chr04	6780000	3	chr02	14477555	14478434	chr03	23203579	23204469	chr04	6618655	6617776	chr04	6618655	6617776
OsJPC07270053	chr07	26820000	1	chr07	26850000	1	chr07	26875178	26875408	chr10	8157269	8156996	chr07	26875178	26875408	chr07	26875178	26875408
OsJPU00005507	NA	NA	NA	NA	NA	NA	chr12	22269573	22269324	chr08	27650359	27650604	NA	NA	NA	NA	NA	NA
OsJPC04060164	chr04	5980000	38	chr02	5330000	4	chr04	5934469	5933552	chr05	27692719	27692079	chr04	5947856	5947652	chr04	5947856	5947652
OsJPC11190032	chr11	19390000	9	chr11	19400000	5	chr08	19397461	19397868	chr02	28926153	28926555	chr11	18994375	18994611	chr11	18994375	18994611
OsJPU00004368	chr03	28090000	3	chr01	3200000	2	chr11	27380702	27380219	chr04	22527465	22527676	NA	NA	NA	NA	NA	NA
OsJPC11060099	chr11	5750000	9	chr11	5810000	2	chr07	6629025	6629705	chr04	17052933	17052229	chr11	5750000	5751000	chr11	5750000	5751000
OsJPC04070124	chr04	6960000	14	chr04	6950000	9	chr04	6954777	6954150	chr04	6954143	6953723	chr04	6954777	6954150	chr04	6954777	6954150
OsJPC07150012	chr07	13510000	2	chr02	3100000	1	chr06	14049676	14051297	chr12	7249768	7251385	chr07	14349949	14350810	chr07	14349949	14350810
OsJPC06080113	chr06	8000000	29	chr06	7960000	21	chr06	7978058	7978671	chr06	7993244	7993628	chr06	7994399	7994623	chr06	7994399	7994623
OsJPC11090081	chr11	8970000	25	chr11	8980000	8	chr11	8983577	8984238	chr11	8984254	8984594	chr11	8983577	8984238	chr11	8983577	8984238
OsJPC11230254	chr11	22940000	2	chr11	22980000	2	chr11	22975126	22974766	chr05	26727559	26727841	chr11	22975126	22974766	chr11	22975126	22974766
OsJPC11060026	chr11	5120000	7	chr11	5110000	6	chr11	5080018	5079601	chr03	14142026	14141558	chr11	5080018	5079601	chr11	5080018	5079601
OsJPC08270012	chr08	26300000	4	chr08	26260000	2	chr08	26304078	26303656	chr08	26302026	26301599	chr08	26302026	26301599	chr08	26302026	26301599
OsJPC02250066	chr02	24470000	6	chr02	24270000	2	chr02	24284891	24285090	NA	NA	NA	chr02	24284891	24285090	chr02	24284891	24285090
OsJPC11230195	chr11	22820000	15	chr11	22940000	9	chr09	11620933	11621407	chr08	26222464	26222001	chr11	22823482	22823750	chr11	22823482	22823750
OsJPC04040178	chr04	3630000	13	chr04	3650000	10	chr02	6843485	6842826	chr03	23180763	23181384	chr04	3891316	3891830	chr04	3891316	3891830
OsJPC12090072	chr12	8240000	11	chr12	8110000	7	chr12	8235392	8235851	chr12	8240625	8240935	chr12	8240625	8240935	chr12	8240625	8240935
OsJPC10160058	chr10	15860000	4	chr10	15850000	3	chr10	15826616	15826039	chr11	15527148	15526944	chr10	15826616	15826039	chr10	15826616	15826039
OsJPC10110022	chr10	10460000	22	chr10	10420000	6	chr10	10418087	10416981	chr10	10637214	10636613	chr10	10420244	10419979	chr10	10420244	10419979
OsJPC11210104	chr11	20620000	6	chr11	20590000	4	chr11	20647024	20647237	NA	NA	NA	chr11	20647024	20647237	chr11	20647024	20647237
OsJPU00005521	NA	NA	NA	NA	NA	NA	chr03	18325038	18325636	chr08	10647838	10647326	NA	NA	NA	NA	NA	NA
OsJPC12140007	chr12	13170000	5	chr12	11430000	2	chr12	13176353	13175896	chr12	13175778	13175575	chr12	13175778	13175575	chr12	13175778	13175575
OsJPC12210080	chr12	20880000	18	chr12	20850000	3	chr12	20888314	20887735	chr12	20887407	20887134	chr12	20887407	20887134	chr12	20887407	20887134
OsJPC04150028	chr04	14320000	4	chr04	14370000	2	chr04	14364325	14364595	chr04	14364092	14364298	chr04	14364092	14364298	chr04	14364092	14364298
OsJPC08020036	chr08	1740000	15	chr08	1830000	4	chr08	1998087	1997696	chr08	1999281	1999024	chr08	1997137	1996903	chr08	1997137	1996903
OsJPC01140049	chr02	24470000	2	chr01	13540000	1	chr01	13534442	13534018	chr01	11700033	11700460	chr01	13534442	13534018	chr01	13534442	13534018
OsJPC03230003	chr03	22060000	2	chr03	22000000	1	NA	NA	NA	NA	NA	NA	chr03	22060000	3	chr03	22060000	22061000
OsJPC12230055	chr12	22160000	6	chr12	22060000	4	chr12	22107860	22107532	chr06	30970307	30970537	chr12	22199798	22200030	chr12	22199798	22200030
OsJPC11010012	chr11	140000	3	chr12	100000	3	chr12	5747	6148	chr11	7369	7770	chr11	174111	173893	chr11	174111	173893
OsJPC06270005	chr06	26080000	4	chr06	26070000	3	chr06	26089754	26090009	chr06	26092718	26092922	chr06	26089754	26090009	chr06	26089754	26090009
OsJPC12100005	chr12	9060000	96	chr12	9120000	53	chr12	9015815	9018685	chr06	16529768	16528829	chr12	9048755	9049098	chr12	9048755	9049098
OsJPC04190002	chr04	18040000	32	chr04	18230000	4	chr04	18037970	18037103	chr04	18037041	18036669	chr04	18040032	18039508	chr04	18040032	18039508
OsJPU00003599	chr03	22640000	1	chr03	22710000	1	chr07	27042307	27042728	chr12	21100210	21100634	NA	NA	NA	NA	NA	NA
OsJPU00004868	NA	NA	NA	NA	NA	NA	chr04	30291290	30291812	chr05	28468510	28469031	NA	NA	NA	NA	NA	NA
OsJPC05050015	chr05	4030000	4	chr05	3820000	2	chr05	4087219	4087854	chr05	4086480	4087079	chr05	4078362	4078616	chr05	4078362	4078616
OsJPC10120102	chr10	11760000	4	chr10	11780000	4	chr08	8043529	8042173	chr08	25134738	25133818	chr10	11798970	11799246	chr10	11798970	11799246
OsJPU00003420	chr08	14690000	2	chr05	8830000	1	chr07	5212704	5213114	chr07	5213801	5214096	NA	NA	NA	NA	NA	NA
OsJPC10110058	chr10	10660000	3	chr04	2480000	1	chr01	20504279	20505196	chr04	8337534	8336611	chr10	10653826	10653350	chr10	10653826	10653350
OsJPC03360005	chr03	35760000	1	chr05	1530000	1	chr06	11080165	11080463	chr02	8782900	8782605	chr03	35271179	35270896	chr03	35271179	35270896
OsJPC10050101	chr10	4140000	10	chr10	4100000	9	chr06	23621389	23622311	chr10	21308435	21307513	chr10	4251952	4251644	chr10	4251952	4251644
OsJPC08150006	chr04	1480000	1	chr08	14240000	1	chr01	5606466	5606230	chr12	3775102	3774859	chr08	14365422	14365177	chr08	14365422	14365177
OsJPC11210075	chr11	20590000	6	chr11	16970000	2	chr11	5591673	5592575	chr10	13980571	13981460	chr11	20590000	20591000	chr11	20590000	20591000
OsJPC09100068	chr09	9660000	43	chr09	9780000	30	chr03	25947624	25948561	chr05	28235731	28236666	chr09	9694968	9694432	chr09	9694968	9694432
OsJPC07150005	chr07	13840000	3	chr07	13850000	3	chr11	18542457	18541908	chr03	21778086	21777538	chr07	14085406	14084866	chr07	14085406	14084866
OsJPC10140031	chr01	24790000	3	chr10	14250000	2	chr10	13972193	13971683	NA	NA	NA	chr10	13972193	13971683	chr10	13972193	13971683
OsJPC06120078	chr06	12080000	2	chr06	12550000	2	chr05	13746688	13747780	chr05	5891964	5893060	chr06	11911741	11911112	chr06	11911741	11911112
OsJPC08170095	chr08	16400000	3	chr08	16460000	2	chr12	5944283	5944790	chr05	9570141	9570648	chr08	16400000	16401000	chr08	16400000	16401000
OsJPC12090129	chr12	8800000	18	chr12	8110000	13	chr12	8745928	8746336	chr06	16391507	16392021	chr12	8746867	8747176	chr12	8746867	8747176
OsJPC02240025	chr02	23490000	22	chr02	23460000	2	chr02	23475419	23474855	chr02	23475822	23475418	chr02	23475822	23475418	chr02	23475822	23475418
OsJPC06110086	chr06	10680000	3	chr02	17160000	1	chr08	12634113	12633813	chr06	16133063	16133363	chr06	10680000	10681000	chr06	10680000	10681000
OsJPU00005539	NA	NA	NA	NA	NA	NA	NA	NA	NA	NA	NA	NA	NA	NA	NA	NA	NA	NA
OsJPC02260069	chr02	25320000	3	chr12	1830000	3	chr12	1661278	1660858	chr02	25372588	25372963	chr02	25372588	25372963	chr02	25372588	25372963
OsJPU00004049	chr12	14760000	2	chr01	6480000	1	chr04	3059118	3060219	chr08	11152850	11151751	NA	NA	NA	NA	NA	NA
OsJPC07210124	chr07	20810000	9	chr07	20880000	9	chr07	20885573	20886041	chr12	21870034	21869585	chr07	20885573	20886041	chr07	20885573	20886041
OsJPC01310017	chr01	30660000	13	chr09	13050000	8	chr10	17333041	17333366	chr12	12339695	12339423	chr01	30662452	30662241	chr01	30662452	30662241
OsJPC12080052	NA	NA	NA	NA	NA	NA	chr12	7621395	7621188	NA	NA	NA	chr12	7621395	7621188	chr12	7621395	7621188
OsJPC08080053	chr08	7820000	11	chr08	7760000	6	chr08	7820100	7819680	chr08	7819681	7819356	chr08	7820100	7819680	chr08	7820100	7819680
OsJPC08020016	chr08	1540000	6	chr08	1510000	5	chr03	2663665	2662792	chr11	17053046	17052205	chr08	1512960	1513529	chr08	1512960	1513529
OsJPC11220173	chr11	21960000	7	chr11	21970000	4	chr11	21967989	21967084	NA	NA	NA	chr11	21967989	21967084	chr11	21967989	21967084
OsJPC07270056	chr07	26930000	12	chr07	26880000	2	chr07	26880851	26880442	chr07	26881272	26880851	chr07	26881272	26880851	chr07	26881272	26880851
OsJPC04180081	chr04	17490000	8	chr04	17300000	1	chr04	17412637	17412140	chr08	19454509	19454747	chr04	17561733	17561961	chr04	17561733	17561961
OsJPC10050220	chr10	4930000	4	chr10	4940000	2	chr10	4971803	4971337	NA	NA	NA	chr10	4971803	4971337	chr10	4971803	4971337
OsJPU00003565	NA	NA	NA	NA	NA	NA	chr02	34379087	34378310	chr12	11554665	11553884	NA	NA	NA	NA	NA	NA
OsJPC10050070	chr10	4240000	2	chr10	4250000	2	NA	NA	NA	NA	NA	NA	chr10	4240000	4	chr10	4240000	4241000
OsJPC03360023	chr03	35340000	4	chr03	35290000	1	chr03	34118150	34118473	chr03	35375582	35375901	chr03	35375265	35375494	chr03	35375265	35375494
OsJPC12180019	chr12	17230000	6	chr12	19440000	4	chr03	4673533	4673142	chr04	25770055	25770448	chr12	17230000	17231000	chr12	17230000	17231000
OsJPC04020161	chr04	1700000	25	chr04	1710000	23	chr04	1695995	1697266	chr08	14681173	14681744	chr04	1697335	1697748	chr04	1697335	1697748
OsJPC04320040	chr04	31400000	28	chr04	31360000	4	chr04	31399780	31399294	chr09	8209704	8209431	chr04	31400138	31399918	chr04	31400138	31399918
OsJPC04190023	chr04	18230000	3	NA	NA	NA	chr06	22394537	22394201	chr08	19676224	19676561	chr04	18119714	18119452	chr04	18119714	18119452
OsJPC08280010	chr08	27290000	2	chr02	6820000	1	chr04	11802274	11801916	chr03	1055591	1055235	chr08	27329433	27329656	chr08	27329433	27329656
OsJPC06210076	chr06	20520000	6	chr06	20780000	4	chr06	20918143	20917669	NA	NA	NA	chr06	20918143	20917669	chr06	20918143	20917669
OsJPC07080047	chr07	7310000	12	chr07	7530000	1	chr07	7334054	7333661	chr07	7334401	7334066	chr07	7334054	7333661	chr07	7334054	7333661
OsJPC07120119	chr07	11790000	3	chr07	11580000	2	chr11	9626522	9626022	NA	NA	NA	chr07	11790000	11791000	chr07	11790000	11791000
OsJPC01150042	chr01	14400000	3	chr01	15400000	2	chr01	15461117	15460797	NA	NA	NA	chr01	14400000	14401000	chr01	14400000	14401000
OsJPC04140075	chr04	13940000	5	chr04	13930000	4	NA	NA	NA	NA	NA	NA	chr04	13940000	9	chr04	13940000	13941000
OsJPC04140045	chr04	13680000	16	chr04	13670000	10	chr04	13657658	13657214	chr04	13657118	13656826	chr04	13657658	13657214	chr04	13657658	13657214
OsJPC01010006	chr01	50000	4	chr01	2490000	1	chr06	17285483	17286605	chr05	5557176	5556146	chr01	50000	51000	chr01	50000	51000
OsJPC10100001	chr10	9330000	11	chr10	9500000	5	chr02	13115704	13117268	chr01	4165566	4164003	chr10	9106016	9105542	chr10	9106016	9105542
OsJPC03290011	chr03	28820000	7	chr03	28860000	7	chr03	9208895	9208409	chr12	15454475	15454961	chr03	28855635	28855931	chr03	28855635	28855931
OsJPC01010030	chr01	300000	5	chr11	23980000	5	chr01	456411	455988	chr11	18484179	18484441	chr01	316650	316415	chr01	316650	316415
OsJPC09060062	chr09	5440000	2	chr09	5450000	2	chr09	5585257	5585500	chr03	9984025	9984224	chr09	5585257	5585500	chr09	5585257	5585500
OsJPC01040131	chr01	3820000	6	chr01	3830000	2	chr01	3818234	3818650	chr01	3817959	3818197	chr01	3818234	3818650	chr01	3818234	3818650
OsJPC12230009	NA	NA	NA	NA	NA	NA	chr12	22080665	22080224	NA	NA	NA	chr12	22080665	22080224	chr12	22080665	22080224
OsJPC12130004	chr12	12450000	3	chr11	12030000	2	chr12	11814950	11813982	chr12	11815767	11814806	chr12	12069941	12070189	chr12	12069941	12070189
OsJPC04260001	chr04	25070000	6	chr04	24550000	4	chr04	25164412	25164834	chr04	25166178	25166627	chr04	25164412	25164834	chr04	25164412	25164834
OsJPC11270177	chr11	26610000	13	chr11	26650000	8	chr11	25256344	25257431	chr11	25288913	25290040	chr11	26605065	26605341	chr11	26605065	26605341
OsJPC08160024	chr08	15370000	7	chr08	15550000	3	chr03	17192718	17193099	chr02	26899552	26899173	chr08	15370000	15371000	chr08	15370000	15371000
OsJPC03320013	chr03	32170000	1	chr04	8230000	1	chr09	16125022	16125357	chr11	26485288	26484954	chr03	31965737	31965471	chr03	31965737	31965471
OsJPC06120079	chr06	12640000	4	chr06	17610000	2	chr03	19352106	19353448	chr08	12620080	12621422	chr06	11927393	11927703	chr06	11927393	11927703
OsJPC08180084	chr08	17330000	11	chr08	17380000	11	chr12	10345033	10345971	chr07	9367162	9368124	chr08	17362351	17362615	chr08	17362351	17362615
OsJPU00003040	NA	NA	NA	NA	NA	NA	chr07	16820517	16819950	chr11	11172417	11172984	NA	NA	NA	NA	NA	NA
OsJPC05090014	chr05	8730000	9	chr05	8760000	7	chr09	159297	159894	chr12	10186950	10186401	chr05	8557063	8556601	chr05	8557063	8556601
OsJPC06130017	chr06	12140000	5	chr06	12660000	5	chr01	16053218	16052349	chr07	14348889	14348033	chr06	12139159	12139590	chr06	12139159	12139590
OsJPC07010020	chr07	980000	35	chr07	920000	16	chr01	32083646	32084447	chr07	923726	924421	chr07	923726	924421	chr07	923726	924421
OsJPC03360049	chr03	35660000	4	chr03	35760000	4	chr03	35758914	35759400	NA	NA	NA	chr03	35758914	35759400	chr03	35758914	35759400
OsJPC12020005	chr12	1470000	43	chr12	1540000	11	chr05	8695673	8694716	chr12	1514308	1513598	chr12	1443500	1443921	chr12	1443500	1443921
OsJPC12260028	chr12	25740000	12	chr12	25780000	7	chr01	14247285	14246740	chr12	25696560	25696910	chr12	25696560	25696910	chr12	25696560	25696910
OsJPC11230229	chr11	22940000	2	chr11	22950000	2	chr01	2028372	2027791	chr11	937238	936654	chr11	22940000	22941000	chr11	22940000	22941000
OsJPC07090021	chr07	8070000	19	chr07	7800000	9	chr07	8156580	8157158	chr06	18211485	18211012	chr07	8155884	8156290	chr07	8155884	8156290
OsJPC09120032	chr09	10930000	2	chr02	6690000	1	chr09	11121026	11120453	chr09	13467425	13467027	chr09	11121026	11120453	chr09	11121026	11120453
OsJPC10050195	chr10	4910000	4	chr10	4940000	4	chr06	12879498	12880240	chr09	5474785	5475470	chr10	4908665	4908923	chr10	4908665	4908923
OsJPC09120019	chr09	11240000	18	chr09	11130000	7	chr04	11817647	11816952	chr08	11822639	11822096	chr09	11073048	11073330	chr09	11073048	11073330
OsJPC02250055	chr02	24280000	46	chr02	24270000	5	chr02	24280334	24279270	chr02	24281329	24280718	chr02	24280334	24279270	chr02	24280334	24279270
OsJPC01380009	NA	NA	NA	NA	NA	NA	chr01	37861588	37862098	NA	NA	NA	chr01	37861588	37862098	chr01	37861588	37862098
OsJPC10110017	chr10	10600000	4	chr05	29110000	1	chr03	18312260	18312978	chr10	21010322	21009591	chr10	10302942	10302716	chr10	10302942	10302716
OsJPU00000859	chr10	16160000	1	chr10	16240000	1	chr10	7419460	7419009	chr04	4494539	4494241	NA	NA	NA	NA	NA	NA
OsJPC01340002	chr01	33080000	18	chr01	33150000	17	chr01	33100189	33098833	chr01	33120811	33119455	chr01	33091937	33091717	chr01	33091937	33091717
OsJPC11180053	chr11	16970000	6	chr01	14020000	2	chr01	14164968	14164633	chr11	17247410	17247005	chr11	17247410	17247005	chr11	17247410	17247005
OsJPC11170115	chr11	16990000	5	chr11	16960000	4	chr02	26013111	26013755	chr11	14357347	14357976	chr11	16935296	16935001	chr11	16935296	16935001
OsJPC09080121	chr09	7750000	5	chr09	7780000	2	chr10	5566962	5566266	chr03	35718403	35717935	chr09	7750000	7751000	chr09	7750000	7751000
OsJPC05020026	chr05	1770000	19	chr05	1540000	4	chr03	19111507	19111901	chr01	26275610	26276005	chr05	1778795	1778348	chr05	1778795	1778348
OsJPC04180126	chr04	17670000	10	chr04	17540000	7	chr04	17670972	17671371	chr04	17671711	17672041	chr04	17670972	17671371	chr04	17670972	17671371
OsJPC08050068	chr08	4780000	5	chr08	4750000	3	chr08	4749168	4748563	NA	NA	NA	chr08	4749168	4748563	chr08	4749168	4748563
OsJPC07290011	chr07	28580000	11	chr07	28570000	2	chr02	683650	683973	chr07	9423807	9424127	chr07	28533543	28533751	chr07	28533543	28533751
OsJPU00001785	chr10	9570000	2	chr10	7780000	1	NA	NA	NA	NA	NA	NA	NA	NA	NA	NA	NA	NA
OsJPC03160041	chr03	15340000	11	chr03	15300000	4	chr03	15299842	15300249	chr03	15306366	15306715	chr03	15306366	15306715	chr03	15306366	15306715
OsJPU00005574	NA	NA	NA	NA	NA	NA	chr11	12197022	12194793	chr02	17830641	17832624	NA	NA	NA	NA	NA	NA
OsJPC11200119	chr11	19450000	7	chr11	19420000	5	chr11	19452859	19453475	chr11	19451294	19451715	chr11	19451294	19451715	chr11	19451294	19451715
OsJPC02120019	NA	NA	NA	NA	NA	NA	chr02	11738267	11737671	NA	NA	NA	chr02	11738267	11737671	chr02	11738267	11737671
OsJPU00001353	chr06	14980000	1	chr09	820000	1	chr09	11202064	11202479	chr09	11201806	11202024	NA	NA	NA	NA	NA	NA
OsJPC11280009	chr11	27030000	7	chr12	18240000	5	chr11	12551630	12550964	chr12	18620517	18620022	chr11	27018946	27019169	chr11	27018946	27019169
OsJPU00005581	NA	NA	NA	NA	NA	NA	chr11	21884994	21884571	chr11	21845291	21844888	NA	NA	NA	NA	NA	NA
OsJPC12050050	chr12	4990000	7	chr12	4910000	3	chr03	14505231	14505454	chr11	18343781	18343542	chr12	4878754	4878512	chr12	4878754	4878512
OsJPC10070105	chr10	6600000	22	chr10	6530000	2	chr10	6673119	6672140	chr10	6688314	6687335	chr10	6665850	6665430	chr10	6665850	6665430
OsJPC02240005	chr02	23130000	13	chr02	23090000	2	chr02	23121061	23121467	chr01	4163917	4163636	chr02	23121061	23121467	chr02	23121061	23121467
OsJPC10050211	chr10	4840000	7	chr10	4990000	7	chr10	4966895	4966544	chr10	4967217	4966890	chr10	4966895	4966544	chr10	4966895	4966544
OsJPC12100013	chr12	9230000	13	chr12	9200000	8	chr12	9227539	9226975	chr12	9210467	9210039	chr12	9227539	9226975	chr12	9227539	9226975
OsJPC04090052	chr04	8080000	9	chr01	13710000	2	chr03	20875754	20876569	chr06	24710503	24711379	chr04	8204184	8203626	chr04	8204184	8203626
OsJPC10030115	chr10	2910000	20	chr10	2880000	2	chr10	2921039	2920725	chr10	2920560	2920118	chr10	2900385	2900148	chr10	2900385	2900148
OsJPC04010069	chr04	640000	26	chr04	650000	17	chr10	19817811	19818201	chr01	1787708	1788045	chr04	640286	640067	chr04	640286	640067
OsJPC11090017	chr11	8270000	2	chr05	30000	1	chr05	19475067	19474836	chr01	15154686	15154451	chr11	8234798	8235022	chr11	8234798	8235022
OsJPU00005224	chr02	33070000	1	chr10	7810000	1	chr10	10637150	10637481	chr12	13867177	13866838	NA	NA	NA	NA	NA	NA
OsJPC01300039	chr01	29610000	2	chr01	29840000	2	chr01	29738330	29738646	chr01	29738925	29739273	chr01	29738330	29738646	chr01	29738330	29738646
OsJPC07020048	chr07	980000	2	chr07	880000	1	chr07	25141482	25141052	chr07	1633397	1632964	chr07	1633397	1632964	chr07	1633397	1632964
OsJPC04020062	chr04	2280000	3	chr04	2090000	2	chr05	3431003	3432291	chr02	9662984	9664275	chr04	1296091	1295133	chr04	1296091	1295133
OsJPC12090028	chr12	8110000	17	chr12	8240000	5	chr12	8111725	8111143	chr12	8123838	8123334	chr12	8111725	8111143	chr12	8111725	8111143
OsJPC10160003	chr10	15040000	15	chr10	15070000	13	chr03	15133223	15133023	chr09	12642308	12642107	chr10	15040000	15041000	chr10	15040000	15041000
OsJPC07200036	chr07	19950000	5	chr07	19980000	4	chr03	21548055	21547598	chr10	3827018	3827317	chr07	19950000	19951000	chr07	19950000	19951000
OsJPC09060041	chr09	5280000	14	chr09	5200000	3	chr09	5273138	5273800	chr09	5274764	5275196	chr09	5274764	5275196	chr09	5274764	5275196
OsJPU00000351	chr10	4100000	2	chr11	25200000	2	NA	NA	NA	NA	NA	NA	NA	NA	NA	NA	NA	NA
OsJPC07170047	chr07	17830000	7	chr07	17900000	7	chr09	13410932	13409722	chr01	24640826	24639606	chr07	16906242	16905931	chr07	16906242	16905931
OsJPU00004690	chr05	6390000	1	chr11	16460000	1	chr12	7394214	7393894	chr12	18241655	18241996	NA	NA	NA	NA	NA	NA
OsJPC01020003	chr01	1010000	17	chr01	810000	3	chr01	1013401	1013659	NA	NA	NA	chr01	1013401	1013659	chr01	1013401	1013659
OsJPC09090033	chr09	8700000	53	chr09	8710000	8	chr09	8702044	8703758	chr09	8703941	8704208	chr09	8702044	8703758	chr09	8702044	8703758
OsJPC04020080	chr04	1410000	5	chr04	1360000	3	chr04	1355701	1356217	NA	NA	NA	chr04	1355701	1356217	chr04	1355701	1356217
OsJPC07190035	chr07	18480000	8	chr01	42530000	2	chr07	18480440	18480181	chr07	18480137	18479876	chr07	18480137	18479876	chr07	18480137	18479876
OsJPU00002491	chr01	7220000	1	chr01	24940000	1	chr04	17733103	17733381	chr03	25412597	25412898	NA	NA	NA	NA	NA	NA
OsJPC08180072	chr08	17310000	14	chr08	17270000	4	chr05	5167370	5166781	chr05	5166899	5166376	chr08	17310000	17311000	chr08	17310000	17311000
OsJPC04030057	chr04	2370000	10	chr04	3420000	6	chr04	2366914	2365993	chr06	8567734	8566726	chr04	2366914	2365993	chr04	2366914	2365993
OsJPU00005595	NA	NA	NA	NA	NA	NA	chr10	410144	410389	chr08	14781846	14782051	NA	NA	NA	NA	NA	NA
OsJPU00005240	chr02	25300000	1	chr02	25320000	1	chr10	17142416	17142089	chr02	9764337	9764029	NA	NA	NA	NA	NA	NA
OsJPU00004567	NA	NA	NA	NA	NA	NA	chr12	20600313	20599804	chr03	5359151	5359661	NA	NA	NA	NA	NA	NA
OsJPC06080028	chr06	7250000	22	chr06	7480000	4	chr06	7281944	7281434	chr04	13575152	13574776	chr06	7281944	7281434	chr06	7281944	7281434
OsJPC05150007	chr05	14540000	1	chr06	9190000	1	chr06	10706324	10706662	chr05	14175502	14175164	chr05	14175764	14175445	chr05	14175764	14175445
OsJPC11200028	chr11	19170000	4	chr11	19250000	4	chr11	19234899	19235402	chr01	5648551	5648828	chr11	19234899	19235402	chr11	19234899	19235402
OsJPC12140021	chr12	13210000	3	chr12	13170000	2	chr02	33051819	33050981	chr09	17973124	17973958	chr12	13233345	13233896	chr12	13233345	13233896
OsJPC06200017	chr06	18840000	2	chr06	17990000	1	chr06	19270340	19269962	chr01	24943866	24944080	chr06	19270340	19269962	chr06	19270340	19269962
OsJPC11270182	chr11	26610000	3	NA	NA	NA	chr11	25286817	25286569	chr11	25286474	25286098	chr11	26610000	26611000	chr11	26610000	26611000
OsJPC07210112	chr07	21260000	11	chr07	20880000	5	chr12	14046337	14047466	chr07	20850632	20850051	chr07	20872833	20872563	chr07	20872833	20872563
OsJPC11180017	chr11	17110000	20	chr11	17040000	16	chr11	17041663	17040557	chr03	4994266	4993671	chr11	17041663	17040557	chr11	17041663	17040557
OsJPC06210070	chr06	20890000	13	chr06	20450000	2	chr06	20885749	20886120	chr11	7862613	7863208	chr06	20886146	20886414	chr06	20886146	20886414
OsJPC06110088	chr06	10690000	34	chr06	10700000	13	chr06	10696307	10694696	chr06	30095459	30095745	chr06	10687568	10687836	chr06	10687568	10687836
OsJPC10200034	chr08	4420000	8	chr10	19610000	6	chr08	4384494	4385063	chr08	4403666	4404010	chr10	19624603	19624846	chr10	19624603	19624846
OsJPC01030076	chr01	2330000	4	chr01	2380000	4	chr12	20521825	20521310	chr06	12508428	12508941	chr01	2371201	2370749	chr01	2371201	2370749
OsJPC12150020	chr12	14140000	8	chr12	14420000	8	chr12	14289744	14289392	chr09	4572847	4572617	chr12	14289744	14289392	chr12	14289744	14289392
OsJPC07240019	chr07	23510000	9	chr07	23360000	3	chr07	23504938	23505234	chr08	26224063	26223859	chr07	23504938	23505234	chr07	23504938	23505234
OsJPU00000481	NA	NA	NA	NA	NA	NA	NA	NA	NA	NA	NA	NA	NA	NA	NA	NA	NA	NA
OsJPC01410046	chr01	40980000	1	chr02	940000	1	chr01	25950391	25951087	chr08	18304178	18303467	chr01	40904663	40905081	chr01	40904663	40905081
OsJPC07210007	chr07	20080000	15	chr07	19900000	4	chr07	20082451	20081820	chr07	16837779	16838292	chr07	20082451	20081820	chr07	20082451	20081820
OsJPC11230018	chr11	22070000	9	chr11	22040000	4	chr11	22065722	22066132	chr11	12982274	12982058	chr11	22065722	22066132	chr11	22065722	22066132
OsJPC01350018	chr01	34450000	9	chr01	34780000	9	chr01	34432007	34432538	chr01	34450867	34451356	chr01	34450867	34451356	chr01	34450867	34451356
OsJPU00005405	chr02	14290000	1	chr02	35860000	1	NA	NA	NA	NA	NA	NA	NA	NA	NA	NA	NA	NA
OsJPC06050015	chr07	9340000	16	chr06	4250000	14	chr06	4279219	4279745	chr07	9285641	9285891	chr06	4279219	4279745	chr06	4279219	4279745
OsJPC04040160	chr04	3780000	9	chr04	3820000	3	chr04	3852648	3851879	chr04	3779096	3778472	chr04	3779096	3778472	chr04	3779096	3778472
OsJPC06230084	chr06	22690000	4	chr06	22310000	1	NA	NA	NA	NA	NA	NA	chr06	22690000	5	chr06	22690000	22691000
OsJPC11280256	chr11	27640000	34	chr11	27700000	14	chr06	11058604	11057821	chr12	14366581	14365736	chr11	27641697	27641396	chr11	27641697	27641396
OsJPC09200009	NA	NA	NA	NA	NA	NA	chr09	19654838	19655154	NA	NA	NA	chr09	19654838	19655154	chr09	19654838	19655154
OsJPC06050038	chr06	4400000	12	chr06	4410000	2	chr06	4362880	4362370	NA	NA	NA	chr06	4362880	4362370	chr06	4362880	4362370
OsJPC09060019	chr09	5130000	8	chr09	5590000	4	chr09	5137635	5138326	NA	NA	NA	chr09	5137635	5138326	chr09	5137635	5138326
OsJPC04170055	chr04	16390000	26	chr04	16400000	26	chr04	16372786	16373205	chr04	16372310	16372747	chr04	16373848	16374206	chr04	16373848	16374206
OsJPC02210028	chr02	20230000	3	chr02	24270000	3	chr02	24368097	24368581	NA	NA	NA	chr02	20230000	20231000	chr02	20230000	20231000
OsJPU00002008	NA	NA	NA	NA	NA	NA	NA	NA	NA	NA	NA	NA	NA	NA	NA	NA	NA	NA
OsJPU00004330	chr09	5760000	1	chr09	5790000	1	chr11	5518430	5518856	chr05	4944739	4944313	NA	NA	NA	NA	NA	NA
OsJPC01130072	chr01	12870000	3	chr01	14820000	3	chr11	21246622	21246270	NA	NA	NA	chr01	12870000	12871000	chr01	12870000	12871000
OsJPC11260006	chr11	25000000	19	chr11	24920000	3	chr11	25011281	25010775	chr02	10532292	10532594	chr11	25009839	25009560	chr11	25009839	25009560
OsJPC01240019	chr01	23350000	2	chr01	23280000	1	chr01	23343560	23343232	chr01	32491187	32490959	chr01	23343560	23343232	chr01	23343560	23343232
OsJPC09140022	chr09	13420000	4	chr09	13340000	2	chr09	13178544	13178181	chr09	13178126	13177722	chr09	13178887	13178575	chr09	13178887	13178575
OsJPC07150057	chr07	14820000	26	chr07	14980000	26	chr07	14954960	14954343	chr07	14945633	14945307	chr07	14945125	14944889	chr07	14945125	14944889
OsJPC07220146	NA	NA	NA	NA	NA	NA	chr07	21610272	21610685	NA	NA	NA	chr07	21610272	21610685	chr07	21610272	21610685
OsJPC01220056	chr01	21890000	1	chr02	23720000	1	chr09	15792788	15792525	chr12	3131532	3131859	chr01	21881324	21881011	chr01	21881324	21881011
OsJPC11170093	chr11	16820000	3	chr11	16860000	2	chr11	16861383	16861818	NA	NA	NA	chr11	16861383	16861818	chr11	16861383	16861818
OsJPU00005619	NA	NA	NA	NA	NA	NA	NA	NA	NA	NA	NA	NA	NA	NA	NA	NA	NA	NA
OsJPC07210154	chr07	21000000	12	chr07	20970000	8	chr07	20974529	20974957	NA	NA	NA	chr07	20974529	20974957	chr07	20974529	20974957
OsJPC06230178	chr06	22860000	2	chr06	23090000	2	chr04	15484690	15483898	chr09	20155077	20154280	chr06	22940345	22941076	chr06	22940345	22941076
OsJPC07150051	chr07	15390000	3	chr07	10760000	2	chr03	11299227	11300383	chr11	8341121	8342284	chr07	14932734	14932404	chr07	14932734	14932404
OsJPC11160036	chr11	15940000	9	chr11	15930000	6	chr11	15926482	15926946	chr11	23458348	23458104	chr11	15927103	15927347	chr11	15927103	15927347
OsJPC04090123	chr04	8610000	3	chr04	7280000	2	chr12	14962552	14961997	chr12	11898443	11898067	chr04	8513442	8513855	chr04	8513442	8513855
OsJPC08120033	chr08	10940000	2	chr08	12300000	2	chr04	25538323	25539626	chr12	9711336	9712565	chr08	11622252	11622758	chr08	11622252	11622758
OsJPC10180013	chr10	17210000	7	chr10	17290000	3	chr12	19836453	19837125	chr11	1624965	1624509	chr10	17210000	17211000	chr10	17210000	17211000
OsJPC11240234	chr11	23900000	33	chr11	23940000	30	chr08	17446812	17447263	chr03	21843147	21843523	chr11	23922059	23922283	chr11	23922059	23922283
OsJPC11060194	chr11	6030000	24	chr11	5890000	14	chr03	21777159	21778086	chr11	18534940	18535862	chr11	5973999	5974339	chr11	5973999	5974339
OsJPC10120075	chr10	11510000	7	chr10	11520000	6	chr10	11514707	11515385	chr10	11514232	11514707	chr10	11514232	11514707	chr10	11514232	11514707
OsJPC09120140	chr09	11460000	2	chr01	10380000	1	chr09	11459936	11460282	chr01	32899350	32899139	chr09	11459936	11460282	chr09	11459936	11460282
OsJPU00005626	NA	NA	NA	NA	NA	NA	chr11	19375281	19375588	chr02	14460304	14459997	NA	NA	NA	NA	NA	NA
OsJPC01010017	NA	NA	NA	NA	NA	NA	chr01	152399	153271	NA	NA	NA	chr01	152399	153271	chr01	152399	153271
OsJPC11200047	chr11	19260000	10	chr11	19330000	9	chr11	19288851	19289640	NA	NA	NA	chr11	19288851	19289640	chr11	19288851	19289640
OsJPC04010116	chr04	960000	31	chr04	950000	18	chr04	964567	963519	chr04	963180	962787	chr04	963180	962787	chr04	963180	962787
OsJPC01300037	chr01	29670000	5	chr01	29660000	2	chr01	29725608	29725184	NA	NA	NA	chr01	29725608	29725184	chr01	29725608	29725184
OsJPC04320069	chr04	31420000	9	chr04	31470000	4	chr01	11860962	11861345	chr08	19552388	19552766	chr04	31469364	31469680	chr04	31469364	31469680
OsJPC06100047	chr06	9320000	11	chr06	9140000	10	chr06	9273532	9273947	chr06	9273108	9273537	chr06	9273532	9273947	chr06	9273532	9273947
OsJPC03270004	chr03	26280000	7	chr03	26290000	3	chr03	26274890	26275316	chr03	26284536	26284843	chr03	26284536	26284843	chr03	26284536	26284843
OsJPC07090010	chr07	7670000	10	chr02	33560000	1	chr07	8057135	8056556	NA	NA	NA	chr07	8057135	8056556	chr07	8057135	8056556
OsJPU00002878	chr01	15590000	1	chr01	36580000	1	chr06	7026787	7026393	chr07	24511292	24510902	NA	NA	NA	NA	NA	NA
OsJPC09160005	chr09	15010000	14	chr09	15060000	11	chr09	15055395	15054728	chr04	18195355	18194861	chr09	15055395	15054728	chr09	15055395	15054728
OsJPC12010029	chr12	610000	15	chr12	600000	5	chr03	22398724	22397617	chr07	24829797	24828887	chr12	610000	611000	chr12	610000	611000
OsJPC09090031	chr09	8700000	38	chr09	8580000	6	chr09	8696553	8695736	chr09	8695652	8695158	chr09	8697649	8697245	chr09	8697649	8697245
OsJPU00005632	NA	NA	NA	NA	NA	NA	chr10	1221962	1221471	chr12	4098665	4098178	NA	NA	NA	NA	NA	NA
OsJPC06110054	chr06	10470000	23	chr01	13550000	2	chr12	5162537	5161433	chr06	10485254	10484860	chr06	10485254	10484860	chr06	10485254	10484860
OsJPC11200137	chr11	19680000	6	chr02	17380000	1	chr11	19682057	19681649	chr03	1300293	1300092	chr11	19682057	19681649	chr11	19682057	19681649
OsJPU00005636	NA	NA	NA	NA	NA	NA	chr04	3843203	3844285	chr04	3719840	3720506	NA	NA	NA	NA	NA	NA
OsJPU00005160	NA	NA	NA	NA	NA	NA	NA	NA	NA	NA	NA	NA	NA	NA	NA	NA	NA	NA
OsJPC01110008	chr01	10300000	9	chr01	33350000	2	chr01	10320166	10319920	chr01	10329982	10329469	chr01	10320166	10319920	chr01	10320166	10319920
OsJPC01010084	chr01	800000	13	chr01	840000	8	chr01	774040	773564	chr01	911170	910713	chr01	774040	773564	chr01	774040	773564
OsJPC12180131	chr12	17870000	3	chr10	3580000	2	chr11	3319934	3319242	chr01	39870710	39871420	chr12	17869083	17868618	chr12	17869083	17868618
OsJPC01040023	chr01	3160000	1	chr02	3490000	1	chr06	25032938	25032703	chr08	22340816	22340582	chr01	3125495	3125273	chr01	3125495	3125273
OsJPC08090081	chr08	8800000	33	chr08	8730000	3	chr08	8791204	8790480	chr08	8784120	8783911	chr08	8791204	8790480	chr08	8791204	8790480
OsJPC10160051	chr10	15860000	20	chr10	15930000	10	chr10	15932159	15931354	chr10	15931348	15931055	chr10	15809672	15809472	chr10	15809672	15809472
OsJPC02250212	chr02	24280000	6	chr02	24270000	3	chr09	14224899	14225123	chr08	6942859	6942634	chr02	24394066	24394308	chr02	24394066	24394308
OsJPC11110035	chr11	10970000	8	chr11	10890000	3	chr12	20279253	20278723	chr09	13263155	13263519	chr11	10970000	10971000	chr11	10970000	10971000
OsJPC04210004	chr04	20030000	8	chr04	20060000	3	chr04	20067574	20067989	chr04	20068198	20068614	chr04	20067574	20067989	chr04	20067574	20067989
OsJPC03270006	NA	NA	NA	NA	NA	NA	chr03	26566198	26565893	NA	NA	NA	chr03	26566198	26565893	chr03	26566198	26565893
OsJPC12110014	chr12	9120000	2	chr12	9070000	1	chr01	11834070	11834613	chr08	13222337	13221794	chr12	10089282	10088739	chr12	10089282	10088739
OsJPC12080020	chr12	7110000	9	chr12	6910000	6	chr12	7120135	7121072	chr01	14093796	14094650	chr12	7117476	7117898	chr12	7117476	7117898
OsJPC11240087	chr11	23380000	7	chr11	23320000	3	chr11	23375430	23374870	NA	NA	NA	chr11	23375430	23374870	chr11	23375430	23374870
OsJPC07220150	chr07	21660000	8	chr07	21700000	6	chr07	21671015	21670711	chr07	19824144	19823944	chr07	21671015	21670711	chr07	21671015	21670711
OsJPC02080096	chr02	7770000	12	chr02	7730000	9	chr02	7970807	7971401	chr02	7971551	7972037	chr02	7970807	7971401	chr02	7970807	7971401
OsJPC10030010	chr10	2100000	13	chr10	2090000	8	chr10	2104308	2104069	chr12	23770801	23770547	chr10	2104308	2104069	chr10	2104308	2104069
OsJPU00001161	chr11	5890000	6	chr05	3820000	5	NA	NA	NA	NA	NA	NA	NA	NA	NA	NA	NA	NA
OsJPC10180048	chr10	17340000	20	chr10	17250000	8	chr10	17309070	17308424	chr10	17308165	17307787	chr10	17325340	17325124	chr10	17325340	17325124
OsJPC04180046	chr04	17490000	17	chr04	17070000	5	chr04	17145410	17145999	chr10	6737586	6738205	chr04	17459907	17459611	chr04	17459907	17459611
OsJPC02070178	chr02	6960000	37	chr02	6800000	3	chr02	6953851	6954509	chr02	6953333	6953851	chr02	6953851	6954509	chr02	6953851	6954509
OsJPC12110040	chr12	10470000	29	chr12	10290000	1	chr12	10457510	10457178	chr12	10457132	10456860	chr12	10457510	10457178	chr12	10457510	10457178
OsJPC12180036	chr12	17290000	13	chr12	17330000	8	chr12	17330105	17329474	chr12	17328122	17327447	chr12	17328122	17327447	chr12	17328122	17327447
OsJPC03340003	NA	NA	NA	NA	NA	NA	chr03	33500548	33500764	NA	NA	NA	chr03	33500548	33500764	chr03	33500548	33500764
OsJPC06130018	chr06	12140000	4	chr06	12110000	2	chr07	10105770	10105506	chr01	34265352	34264790	chr06	12140000	12141000	chr06	12140000	12141000
OsJPC11070133	chr11	6920000	15	chr11	6960000	4	chr11	6922406	6922890	chr06	8926009	8925721	chr11	6918922	6919121	chr11	6918922	6919121
OsJPC02180066	chr02	17600000	27	chr02	17780000	10	chr02	17774803	17773866	chr02	17772235	17771659	chr02	17772235	17771659	chr02	17772235	17771659
OsJPU00005643	NA	NA	NA	NA	NA	NA	NA	NA	NA	NA	NA	NA	NA	NA	NA	NA	NA	NA
OsJPC12180082	chr12	17520000	39	chr12	17500000	37	chr12	17506666	17507290	chr12	17506200	17506643	chr12	17506666	17507290	chr12	17506666	17507290
OsJPC05280033	chr05	27820000	15	chr05	27960000	15	chr05	27960618	27961913	chr05	27962915	27963185	chr05	27931882	27932146	chr05	27931882	27932146
OsJPU00005644	NA	NA	NA	NA	NA	NA	chr11	24163154	24164219	chr10	14559356	14560410	NA	NA	NA	NA	NA	NA
OsJPC10030123	chr10	2840000	5	chr10	2850000	5	chr03	32053053	32052442	chr10	2958553	2958281	chr10	2941513	2941241	chr10	2941513	2941241
OsJPC01120033	chr01	11770000	2	chr01	10020000	1	chr01	12549486	12549793	chr07	16228126	16228389	chr01	11983383	11983614	chr01	11983383	11983614
OsJPC06140022	chr06	13270000	2	chr11	7310000	2	chr06	20210009	20211064	chr03	23965793	23966319	chr06	13275755	13275429	chr06	13275755	13275429
OsJPU00005645	NA	NA	NA	NA	NA	NA	chr10	15347161	15346790	chr07	26696730	26696359	NA	NA	NA	NA	NA	NA
OsJPC07210048	chr07	20420000	4	chr07	21510000	4	chr07	21586676	21585661	chr07	21584618	21583647	chr07	20420000	20421000	chr07	20420000	20421000
OsJPC11280365	chr11	27920000	4	chr11	27930000	2	chr03	2644564	2644075	chr01	34080832	34080328	chr11	27925874	27925667	chr11	27925874	27925667
OsJPC07090034	chr07	8680000	2	chr04	19620000	1	chr07	8684128	8683137	chr07	8378687	8378034	chr07	8677938	8677666	chr07	8677938	8677666
OsJPC11280274	chr11	27850000	9	chr11	27570000	4	chr02	19050345	19051127	chr08	15234271	15235033	chr11	27651522	27651150	chr11	27651522	27651150
OsJPC07190029	chr07	18400000	5	chr07	18390000	2	chr07	18401255	18401570	chr09	17144764	17145018	chr07	18401255	18401570	chr07	18401255	18401570
OsJPC04180132	chr04	17760000	33	chr04	17670000	20	chr04	17698305	17696894	chr04	17900117	17899214	chr04	17698305	17696894	chr04	17698305	17696894
OsJPC10070071	chr10	6230000	2	chr02	12820000	1	chr01	16239235	16236889	chr01	17534801	17532451	chr10	6377451	6377224	chr10	6377451	6377224
OsJPC12070088	chr12	6990000	18	chr12	7030000	6	chr12	6990786	6990050	chr12	6989199	6988797	chr12	6990786	6990050	chr12	6990786	6990050
OsJPU00005652	NA	NA	NA	NA	NA	NA	chr02	12954672	12954217	chr10	1273469	1273010	NA	NA	NA	NA	NA	NA
OsJPC12110067	chr12	10650000	5	chr12	10760000	5	chr12	10740312	10739924	chr12	10738584	10737900	chr12	10738584	10737900	chr12	10738584	10737900
OsJPC02220027	chr02	20710000	1	chr04	13070000	1	chr01	37372243	37372813	chr08	6825962	6826531	chr02	21460139	21459749	chr02	21460139	21459749
OsJPC10090027	chr10	8400000	4	chr03	17920000	1	chr11	7411943	7412678	chr03	20823540	20823266	chr10	8400000	8401000	chr10	8400000	8401000
OsJPC08050083	chr08	4850000	8	chr08	4860000	7	chr08	4861931	4862562	chr03	33212658	33213025	chr08	4861278	4861696	chr08	4861278	4861696
OsJPC12260031	chr12	25790000	28	chr12	25640000	4	chr12	25808199	25807681	chr12	25808510	25808255	chr12	25807196	25806918	chr12	25807196	25806918
OsJPC04050013	chr04	4040000	1	chr04	10880000	1	chr06	15827778	15828181	chr07	11963280	11962878	chr04	4104252	4104455	chr04	4104252	4104455
OsJPU00003606	chr01	9350000	1	chr01	9990000	1	chr02	10833868	10833436	chr08	24609510	24609079	NA	NA	NA	NA	NA	NA
OsJPC09120120	chr09	11430000	23	chr09	11340000	7	chr09	11429147	11429554	chr09	11428828	11429062	chr09	11429699	11429890	chr09	11429699	11429890
OsJPC04340015	chr04	33110000	6	chr04	33050000	3	chr04	33129324	33128838	chr08	136831	136586	chr04	33129324	33128838	chr04	33129324	33128838
OsJPC05040052	chr05	4030000	9	chr05	4090000	5	chr05	3987022	3987685	NA	NA	NA	chr05	3987022	3987685	chr05	3987022	3987685
OsJPC12170215	chr12	17650000	8	chr12	17710000	5	chr05	7047660	7047256	chr10	7857073	7856622	chr12	16717275	16717525	chr12	16717275	16717525
OsJPU00002543	NA	NA	NA	NA	NA	NA	chr04	9182555	9183186	chr10	10755737	10756368	NA	NA	NA	NA	NA	NA
OsJPC07210158	chr07	21160000	3	chr02	3660000	1	chr05	512836	513575	chr01	28420148	28419413	chr07	20988478	20988085	chr07	20988478	20988085
OsJPC05040048	chr05	3850000	2	chr05	4120000	2	chr06	16901652	16903122	chr11	15468201	15466732	chr05	3850000	3851000	chr05	3850000	3851000
OsJPC07290028	chr07	28580000	5	chr06	4550000	1	chr12	11221118	11220881	chr03	35862308	35862541	chr07	28651964	28651764	chr07	28651964	28651764
OsJPC12230054	chr12	22180000	9	chr12	22320000	9	chr01	15144281	15143261	chr12	22197385	22197863	chr12	22197385	22197863	chr12	22197385	22197863
OsJPC11280248	chr11	27570000	4	chr11	27540000	1	chr11	27834431	27833960	chr11	27619612	27619340	chr11	27619612	27619340	chr11	27619612	27619340
OsJPC01160089	chr01	15950000	1	chr05	18540000	1	chr01	18341892	18341496	chr01	15089904	15090304	chr01	15860784	15861093	chr01	15860784	15861093
OsJPC01350006	chr04	5300000	2	chr01	34280000	1	chr03	31063680	31064219	chr07	13823512	13824054	chr01	34287985	34287758	chr01	34287985	34287758
OsJPU00002853	chr04	3760000	3	chr12	11430000	2	chr04	10692470	10694114	chr10	7601789	7603182	NA	NA	NA	NA	NA	NA
OsJPC11070072	chr11	6510000	29	chr11	6230000	9	chr04	12341607	12342614	chr09	6217892	6218890	chr11	6562207	6562487	chr11	6562207	6562487
OsJPC09100084	chr09	9850000	28	chr09	9860000	17	chr09	9863527	9863951	chr09	9845536	9845894	chr09	9845536	9845894	chr09	9845536	9845894
OsJPC12170050	chr12	16140000	12	chr12	16150000	3	chr12	16151090	16151613	chr05	7898008	7898246	chr12	16151090	16151613	chr12	16151090	16151613
OsJPC02030018	chr02	2480000	2	chr02	2730000	1	chr06	15046019	15044716	chr12	9223003	9223762	chr02	2478704	2479079	chr02	2478704	2479079
OsJPU00001864	NA	NA	NA	NA	NA	NA	NA	NA	NA	NA	NA	NA	NA	NA	NA	NA	NA	NA
[truncated: 29,355 more rows]
