# Supplementary material for: Exploring the rice dispensable genome using a metagenome-like assembly strategy
Source: Genome Biol. 2015 Sep 7;16:187. doi: 10.1186/s13059-015-0757-3 (PMC4583175; doi:10.1186/s13059-015-0757-3)
Supplement: Additional file 14: Table S12. — The genomic positions relative to the Nipponbare genome of overlapping contigs of the indica and japonica dispensable genomes. Genomic positions were determined using an integration approach based on alignment and linkage disequilibrium for 7820 indica contigs corresponding to 7689 japonica contigs which were found to have reciprocal coordinate overlap of more than 60 % (identity ≥90 %). (XLS 1582 kb) [file 13059_2015_757_MOESM14_ESM.xls]

## Sheet: Sheet1
Additional file 14: Table S12: The genomic positions relative to the Nipponbare genome of overlapping contigs of the indica and japonica dispensable genome. Genomic positions determined using an integration approach based on alignment and linkage disequilibrium for 7820 indica contigs corresponding to 7689 japonica contigs which were found to have reciprocal coordinate overlap of more than 60% (i…
Ind contig name	Jap contig name	Distance between position of the Ind and Jap contig (bp)	Alignment of Jap contig to the Ind contig		Jap contig length	Ind contig length	Position of Ind contig			Position of Jap contig
			Identity	Query coverage			Chromosome	Start	End	Chromosome	Start	End
OsIPC04070125	OsJPC04070045	0	92.46	902	917	1213	chr04	6414481	6414761	chr04	6414761	6414481
OsIPC11170109	OsJPC11170055	0	99.63	1357	1565	1595	chr11	16568429	16568220	chr11	16568429	16568220
OsIPC07020012	OsJPC07020011	0	99.33	1051	1067	1390	chr07	1136463	1137035	chr07	1137035	1136463
OsIPC11220229	OsJPC11220171	0	98.53	1154	1173	1244	chr11	21965408	21965732	chr11	21965408	21965732
OsIPC10050259	OsJPC10050226	0	98.1	2156	3197	3480	chr10	4991817	4992518	chr10	4991817	4992518
OsIPC10020013	OsJPC10020008	0	98.6	997	1128	1120	chr10	1030000	1031000	chr10	1030000	1031000
OsIPC01310068	OsJPC01310033	0	99.43	3320	5385	5322	chr01	30910000	30911000	chr01	30910000	30911000
OsIPC11050035	OsJPC11050025	0	99.31	870	1321	882	chr11	4226179	4226679	chr11	4226679	4226179
OsIPC11250142	OsJPC11250102	0	99.34	1979	2277	1979	chr11	24599782	24600016	chr11	24600016	24599782
OsIPC07040019	OsJPC07040010	0	100	862	862	867	chr07	3178488	3178867	chr07	3178488	3178867
OsIPC08160026	OsJPC08160017	0	98.84	3007	3609	4780	chr08	15195054	15195587	chr08	15195587	15195054
OsIPC07110099	OsJPC07110062	0	98.46	1298	1975	1297	chr07	10760000	10761000	chr07	10760000	10761000
OsIPC06260013	OsJPC06260006	0	98.57	1120	1546	1119	chr06	25197373	25197097	chr06	25197373	25197097
OsIPC11100096	OsJPC11100035	0	97.72	1796	1901	2508	chr11	9330000	9331000	chr11	9330000	9331000
OsIPC12160261	OsJPC12160175	0	98.7	5605	6627	5605	chr12	15874535	15874748	chr12	15874535	15874748
OsIPC11170084	OsJPC11170036	0	99.85	6775	6920	6775	chr11	16396191	16395971	chr11	16395971	16396191
OsIPC12180063	OsJPC12180050	0	98.82	1105	1094	1108	chr12	17383308	17383553	chr12	17383308	17383553
OsIPC01140283	OsJPC01140108	0	99.43	3889	4721	3949	chr01	13711427	13711227	chr01	13711427	13711227
OsIPC11270366	OsJPC11270254	0	99.4	2319	2363	2316	chr11	26760953	26760644	chr11	26760644	26760953
OsIPC10070057	OsJPC10070093	0	98.67	1127	1127	1251	chr10	6600000	6601000	chr10	6600000	6601000
OsIPC11270426	OsJPC11270302	0	97.62	1637	1967	2320	chr11	26854470	26853915	chr11	26853915	26854470
OsIPC10180021	OsJPC10180019	0	97.57	1069	1277	1381	chr10	17231861	17231619	chr10	17231619	17231861
OsIPC04040137	OsJPC04040091	0	99.81	3180	3416	3222	chr04	3580000	3581000	chr04	3580000	3581000
OsIPC06100061	OsJPC06100047	0	99.82	1114	1116	1118	chr06	9273532	9273947	chr06	9273532	9273947
OsIPC06080124	OsJPC06080102	0	99.74	2324	2365	2528	chr06	7951700	7952464	chr06	7951700	7952464
OsIPC01340014	OsJPC01340009	0	96.94	1014	1326	1014	chr01	33144729	33144381	chr01	33144729	33144381
OsIPC06280070	OsJPC06280016	0	99.35	3512	4273	3661	chr06	27960000	27961000	chr06	27960000	27961000
OsIPC07210021	OsJPC07210015	0	98.86	1051	1059	1364	chr07	20120000	20121000	chr07	20120000	20121000
OsIPC02070202	OsJPC02070103	0	98.39	1734	1734	1750	chr02	6640122	6640658	chr02	6640658	6640122
OsIPC01350051	OsJPC01350020	0	98.56	832	1194	875	chr01	34494250	34493883	chr01	34494250	34493883
OsIPC01060081	OsJPC01060033	0	99.23	4268	4360	4505	chr01	5847822	5847207	chr01	5847822	5847207
OsIPC09090035	OsJPC09090028	0	98.81	588	791	587	chr09	8520000	8521000	chr09	8520000	8521000
OsIPC02120078	OsJPC02120022	0	99.89	10381	10381	17259	chr02	11775733	11775363	chr02	11775733	11775363
OsIPC12160156	OsJPC12160104	0	98.33	1320	1351	1749	chr12	15463332	15463064	chr12	15463332	15463064
OsIPC03140018	OsJPC03140010	0	99.59	2448	2448	2448	chr03	13350978	13350759	chr03	13350759	13350978
OsIPC05270064	OsJPC05270024	0	98.84	1980	2321	2029	chr05	26966485	26966181	chr05	26966485	26966181
OsIPC07220197	OsJPC07220127	0	99.09	2089	3218	2093	chr07	21478677	21477313	chr07	21478677	21477313
OsIPC11240021	OsJPC11240029	0	98.69	3436	4081	5491	chr11	23099035	23099287	chr11	23099035	23099287
OsIPC06230090	OsJPC06230060	0	98.71	3869	3866	5965	chr06	22580519	22581364	chr06	22581364	22580519
OsIPC06240009	OsJPC06240008	0	98.88	5546	5546	5852	chr06	23019836	23019393	chr06	23019393	23019836
OsIPC11280078	OsJPC11280071	0	99.86	2784	2787	3091	chr11	27110000	27111000	chr11	27110000	27111000
OsIPC11280387	OsJPC11280341	0	99.61	6667	7893	6662	chr11	27848284	27848509	chr11	27848284	27848509
OsIPC03170049	OsJPC03170039	0	99.23	1678	1678	2683	chr03	16354645	16353845	chr03	16353845	16354645
OsIPC04140142	OsJPC04140058	0	99.57	3500	3499	3716	chr04	13857904	13858103	chr04	13857904	13858103
OsIPC09010059	OsJPC09010051	0	99.73	1845	2496	2948	chr09	300628	300340	chr09	300340	300628
OsIPC11270267	OsJPC11270175	0	99.37	7131	7106	9692	chr11	26576889	26577094	chr11	26577094	26576889
OsIPC07120154	OsJPC07120089	0	99.53	1278	1436	1276	chr07	11650000	11651000	chr07	11650000	11651000
OsIPC11070078	OsJPC11070050	0	95.57	1401	2119	1694	chr11	6510149	6510451	chr11	6510149	6510451
OsIPC08060189	OsJPC08060139	0	99.38	10884	11758	12173	chr08	5958829	5958432	chr08	5958829	5958432
OsIPC03140064	OsJPC03140035	0	99.34	9708	10082	9695	chr03	13790000	13791000	chr03	13790000	13791000
OsIPC06050100	OsJPC06050071	0	98.94	752	752	752	chr06	4640000	4641000	chr06	4640000	4641000
OsIPC04010115	OsJPC04010066	0	93.84	1429	1651	1719	chr04	640000	641000	chr04	640000	641000
OsIPC04010115	OsJPC04010065	0	96.27	1072	1342	1719	chr04	640000	641000	chr04	640000	641000
OsIPC08180252	OsJPC08180152	0	98.35	1093	1101	1318	chr08	17841094	17840835	chr08	17840835	17841094
OsIPC02080166	OsJPC02080085	0	99.79	2370	3341	2822	chr02	7926037	7925596	chr02	7926037	7925596
OsIPC12160150	OsJPC12160101	0	99.42	867	976	937	chr12	15455339	15455632	chr12	15455632	15455339
OsIPC09200014	OsJPC09200006	0	100	2052	2517	2282	chr09	19212612	19212818	chr09	19212612	19212818
OsIPC08180121	OsJPC08180079	0	96.79	1154	1332	1849	chr08	17330000	17331000	chr08	17330000	17331000
OsIPC10200075	OsJPC10200052	0	98.18	1157	1154	1170	chr10	19786953	19786672	chr10	19786672	19786953
OsIPC12190047	OsJPC12190023	0	99.5	4823	6143	6196	chr12	18362753	18362982	chr12	18362982	18362753
OsIPC09010022	OsJPC09010023	0	96.31	1164	1904	1158	chr09	153377	152878	chr09	153377	152878
OsIPC02190067	OsJPC02190054	0	96.24	1731	2731	2775	chr02	18280000	18281000	chr02	18280000	18281000
OsIPC12100047	OsJPC12100014	0	98.97	2235	2324	3369	chr12	9270000	9271000	chr12	9270000	9271000
OsIPC01410065	OsJPC01410033	0	96.97	1190	1712	1189	chr01	40890000	40891000	chr01	40890000	40891000
OsIPC11270507	OsJPC11270369	0	97.97	1478	1875	1478	chr11	26990000	26991000	chr11	26990000	26991000
OsIPC03140065	OsJPC03140034	0	98.42	1015	1122	1598	chr03	13790000	13791000	chr03	13790000	13791000
OsIPC04020229	OsJPC04020183	0	97.67	602	602	802	chr04	1718061	1717861	chr04	1717861	1718061
OsIPC11230002	OsJPC11230003	0	99.23	6895	9957	6951	chr11	22005948	22006178	chr11	22005948	22006178
OsIPC10020145	OsJPC10020051	0	98.1	633	633	1030	chr10	1610000	1611000	chr10	1610000	1611000
OsIPC05200025	OsJPC05200015	0	98.95	1141	1787	1149	chr05	19347698	19347274	chr05	19347698	19347274
OsIPC10060078	OsJPC10060093	0	98.48	2439	3204	2455	chr10	5490041	5490298	chr10	5490298	5490041
OsIPC04320157	OsJPC04320091	0	99.46	1679	2081	1679	chr04	31744302	31744505	chr04	31744302	31744505
OsIPC06050101	OsJPC06050070	0	97.91	1196	1177	1556	chr06	4640000	4641000	chr06	4640000	4641000
OsIPC06240074	OsJPC06240067	0	99.89	1776	1776	1802	chr06	23378439	23378136	chr06	23378439	23378136
OsIPC03160112	OsJPC03160086	0	99.43	1052	1289	1324	chr03	15648943	15649385	chr03	15648943	15649385
OsIPC10180016	OsJPC10180013	0	99.3	852	919	1239	chr10	17210000	17211000	chr10	17210000	17211000
OsIPC11200151	OsJPC11200113	0	99.45	1989	2038	1985	chr11	19395146	19394903	chr11	19395146	19394903
OsIPC03130018	OsJPC03130007	0	97.85	698	776	1089	chr03	12391083	12391354	chr03	12391083	12391354
OsIPC02250051	OsJPC02250036	0	97.07	1297	2082	1698	chr02	24280000	24281000	chr02	24280000	24281000
OsIPC11220022	OsJPC11220022	0	99.43	1401	1400	1400	chr11	21110849	21110598	chr11	21110598	21110849
OsIPC07250039	OsJPC07250024	0	98.5	1002	1642	1002	chr07	24481173	24480952	chr07	24480952	24481173
OsIPC11180007	OsJPC11180005	0	98.16	924	1209	980	chr11	17020000	17021000	chr11	17020000	17021000
OsIPC12270095	OsJPC12270031	0	98.81	674	673	979	chr12	26975584	26975198	chr12	26975584	26975198
OsIPC02210002	OsJPC02210003	0	99.28	831	1070	912	chr02	20066471	20066723	chr02	20066723	20066471
OsIPC11180194	OsJPC11180123	0	92.81	1446	1440	1642	chr11	17930000	17931000	chr11	17930000	17931000
OsIPC11280202	OsJPC11280172	0	99.76	6309	6343	6460	chr11	27361552	27361754	chr11	27361552	27361754
OsIPC06090002	OsJPC06090002	0	99.82	541	541	541	chr06	8003702	8003229	chr06	8003229	8003702
OsIPC01200069	OsJPC01200025	0	99.75	1972	1972	2682	chr01	19540288	19540615	chr01	19540615	19540288
OsIPC12160169	OsJPC12160114	0	96.98	2254	3328	2847	chr12	15530000	15531000	chr12	15530000	15531000
OsIPC12050040	OsJPC12050021	0	99.19	2580	2618	2791	chr12	4394673	4394423	chr12	4394673	4394423
OsIPC04010123	OsJPC04010074	0	99.44	1430	1429	2234	chr04	646490	647716	chr04	647716	646490
OsIPC09120221	OsJPC09120147	0	97.02	4568	5496	6104	chr09	11491131	11490850	chr09	11491131	11490850
OsIPC11060214	OsJPC11060179	0	99.05	1679	1828	2026	chr11	5888546	5888316	chr11	5888316	5888546
OsIPC11200092	OsJPC11200065	0	99.31	11989	12258	19106	chr11	19301566	19301774	chr11	19301774	19301566
OsIPC11230039	OsJPC11230049	0	98.55	895	1177	1263	chr11	22140000	22141000	chr11	22140000	22141000
OsIPC11230006	OsJPC11230005	0	98.07	1813	3000	2671	chr11	22024329	22024093	chr11	22024329	22024093
OsIPC01220054	OsJPC01220020	0	99.74	1914	1913	2241	chr01	21414004	21413669	chr01	21413669	21414004
OsIPC10040156	OsJPC10040080	0	98.01	2115	2607	2178	chr10	3645293	3645078	chr10	3645293	3645078
OsIPC06090019	OsJPC06090016	0	100	1009	1188	1608	chr06	8086154	8085860	chr06	8086154	8085860
OsIPC08210049	OsJPC08210019	0	99.62	522	557	521	chr08	20183652	20183966	chr08	20183652	20183966
OsIPC11200050	OsJPC11200038	0	99.68	631	630	631	chr11	19250000	19251000	chr11	19250000	19251000
OsIPC08080012	OsJPC08080007	0	99.57	2792	2991	3034	chr08	7251470	7251712	chr08	7251470	7251712
OsIPC07190019	OsJPC07190017	0	98.97	1073	1070	1476	chr07	18356576	18356360	chr07	18356360	18356576
OsIPC12060092	OsJPC12060043	0	99.2	2363	2360	2383	chr12	5463666	5463406	chr12	5463666	5463406
OsIPC10070059	OsJPC10070095	0	99.19	5554	5557	5565	chr10	6617507	6617800	chr10	6617507	6617800
OsIPC07120049	OsJPC07120040	0	99.93	1457	1471	1555	chr07	11254344	11253963	chr07	11253963	11254344
OsIPC12230225	OsJPC12230121	0	99.85	4042	4617	5445	chr12	22840000	22841000	chr12	22840000	22841000
OsIPC04360007	OsJPC04360010	0	98.71	1468	1591	1467	chr04	35180000	35181000	chr04	35180000	35181000
OsIPC01020005	OsJPC01020004	0	99.74	1568	2402	2137	chr01	1031204	1031524	chr01	1031524	1031204
OsIPC01200007	OsJPC01200004	0	99.59	5407	6259	5437	chr01	19022998	19023779	chr01	19023779	19022998
OsIPC06040027	OsJPC06040022	0	99.37	2717	2989	3593	chr06	3183658	3183141	chr06	3183658	3183141
OsIPC09010032	OsJPC09010030	0	96.11	1568	1565	1598	chr09	248685	248973	chr09	248685	248973
OsIPC09060080	OsJPC09060060	0	97.27	1247	1247	1408	chr09	5559652	5559921	chr09	5559921	5559652
OsIPC11050103	OsJPC11050069	0	98.15	3289	3286	4153	chr11	4480000	4481000	chr11	4480000	4481000
OsIPC01160126	OsJPC01160066	0	99.72	3603	3658	4286	chr01	15616655	15615836	chr01	15615836	15616655
OsIPC01240152	OsJPC01240119	0	98.5	4593	6052	4655	chr01	23777248	23777707	chr01	23777707	23777248
OsIPC09120225	OsJPC09120151	0	99.75	2020	2020	3266	chr09	11518885	11519119	chr09	11519119	11518885
OsIPC12090208	OsJPC12090143	0	100	1371	1458	1935	chr12	8860000	8861000	chr12	8860000	8861000
OsIPC12170084	OsJPC12170072	0	99.23	5481	6286	8069	chr12	16200990	16201290	chr12	16201290	16200990
OsIPC06230217	OsJPC06230167	0	98.72	1250	1310	1679	chr06	22869084	22868602	chr06	22869084	22868602
OsIPC02050043	OsJPC02050013	0	100	641	641	781	chr02	4730000	4731000	chr02	4730000	4731000
OsIPC05010042	OsJPC05010026	0	97.74	2253	2239	2454	chr05	744259	744560	chr05	744560	744259
OsIPC08080039	OsJPC08080025	0	96.73	795	1039	899	chr08	7618875	7619216	chr08	7618875	7619216
OsIPC11210263	OsJPC11210159	0	99.88	1613	1611	1805	chr11	20814475	20814270	chr11	20814270	20814475
OsIPC11160092	OsJPC11160031	0	99.37	3468	3479	4667	chr11	15910000	15911000	chr11	15910000	15911000
OsIPC07220154	OsJPC07220077	0	98.71	778	781	778	chr07	21417391	21417840	chr07	21417391	21417840
OsIPC11090153	OsJPC11090073	0	98.6	4130	4161	6268	chr11	8940000	8941000	chr11	8940000	8941000
OsIPC11130016	OsJPC11130012	0	99.17	2283	2280	2285	chr11	12150000	12151000	chr11	12150000	12151000
OsIPC12070006	OsJPC12070003	0	99.2	5022	5017	5485	chr12	6120000	6121000	chr12	6120000	6121000
OsIPC04040173	OsJPC04040123	0	98.74	1345	1844	1393	chr04	3642792	3642034	chr04	3642792	3642034
OsIPC11230277	OsJPC11230231	0	99.73	1129	1580	1662	chr11	22940000	22941000	chr11	22940000	22941000
OsIPC11200222	OsJPC11200149	0	99.58	5282	6689	5280	chr11	19823469	19823224	chr11	19823224	19823469
OsIPC02070190	OsJPC02070090	0	99.7	2317	2320	2722	chr02	6578494	6578833	chr02	6578494	6578833
OsIPC06150028	OsJPC06150011	0	98.4	5194	5351	5290	chr06	14232542	14232829	chr06	14232542	14232829
OsIPC12150034	OsJPC12150019	0	99.53	5285	5622	6133	chr12	14268885	14268678	chr12	14268678	14268885
OsIPC05270008	OsJPC05270003	0	98.71	2721	3948	2852	chr05	26120697	26121079	chr05	26120697	26121079
OsIPC12210012	OsJPC12210016	0	99.14	810	947	810	chr12	20060834	20060503	chr12	20060834	20060503
OsIPC12270051	OsJPC12270015	0	98.03	1013	1322	1041	chr12	26855324	26855080	chr12	26855324	26855080
OsIPC12090229	OsJPC12090151	0	99.97	2916	3550	3150	chr12	8903078	8903333	chr12	8903333	8903078
OsIPC01240127	OsJPC01240103	0	96.4	1249	1386	1447	chr01	23671012	23671547	chr01	23671012	23671547
OsIPC12170252	OsJPC12170202	0	98.87	443	518	681	chr12	16700000	16701000	chr12	16700000	16701000
OsIPC06230077	OsJPC06230046	0	98.74	2309	2317	2294	chr06	22539997	22540228	chr06	22540228	22539997
OsIPC12180074	OsJPC12180060	0	98.82	845	843	1009	chr12	17409786	17409385	chr12	17409786	17409385
OsIPC02040062	OsJPC02040040	0	98.54	2886	2882	2922	chr02	3597514	3597300	chr02	3597514	3597300
OsIPC11280377	OsJPC11280330	0	96.89	805	1313	1172	chr11	27840000	27841000	chr11	27840000	27841000
OsIPC02350104	OsJPC02350041	0	98.7	1840	1883	1840	chr02	34795864	34796635	chr02	34795864	34796635
OsIPC04180162	OsJPC04180102	0	98.23	3054	3883	3267	chr04	17621647	17621447	chr04	17621447	17621647
OsIPC04060242	OsJPC04060172	0	99.5	3373	3685	4294	chr04	5987976	5987776	chr04	5987976	5987776
OsIPC04340018	OsJPC04340011	0	97.58	3556	4122	3969	chr04	33117139	33117403	chr04	33117403	33117139
OsIPC02250053	OsJPC02250037	0	99.74	759	773	775	chr02	24280000	24281000	chr02	24280000	24281000
OsIPC02070111	OsJPC02070053	0	100	580	589	619	chr02	6384705	6384301	chr02	6384301	6384705
OsIPC12200112	OsJPC12200052	0	99.71	698	714	957	chr12	19324286	19324025	chr12	19324286	19324025
OsIPC03170095	OsJPC03170073	0	100	1290	1319	1398	chr03	16548279	16547953	chr03	16547953	16548279
OsIPC06110059	OsJPC06110051	0	98.95	1052	1044	1628	chr06	10479922	10479524	chr06	10479922	10479524
OsIPC11170123	OsJPC11170065	0	99.23	2334	3053	2376	chr11	16659459	16659145	chr11	16659145	16659459
OsIPC01240071	OsJPC01240070	0	97.39	844	1223	1346	chr01	23518439	23518221	chr01	23518221	23518439
OsIPC04220084	OsJPC04220034	0	99.68	5231	6332	5230	chr04	21960000	21961000	chr04	21960000	21961000
OsIPC06230213	OsJPC06230163	0	98.99	2471	3755	2467	chr06	22860000	22861000	chr06	22860000	22861000
OsIPC03140045	OsJPC03140024	0	98.96	5776	6237	6192	chr03	13750000	13751000	chr03	13750000	13751000
OsIPC11050159	OsJPC11050099	0	94.7	1150	1518	1191	chr11	4590000	4591000	chr11	4590000	4591000
OsIPC12060031	OsJPC12060009	0	99.37	4266	4318	6347	chr12	5100189	5099790	chr12	5100189	5099790
OsIPC07220128	OsJPC07220060	0	99.07	1399	1476	1453	chr07	21376862	21376601	chr07	21376862	21376601
OsIPC06020028	OsJPC06020017	0	98.06	4425	5023	4866	chr06	1102438	1102237	chr06	1102438	1102237
OsIPC06200055	OsJPC06200039	0	99.72	6705	6700	7574	chr06	19858684	19859047	chr06	19858684	19859047
OsIPC11200162	OsJPC11200118	0	99.84	1245	1917	1307	chr11	19425075	19425413	chr11	19425075	19425413
OsIPC02260066	OsJPC02260060	0	94.47	597	871	642	chr02	25350000	25351000	chr02	25350000	25351000
OsIPC08090186	OsJPC08090098	0	99.53	1283	1519	1286	chr08	8860279	8860081	chr08	8860081	8860279
OsIPC02150021	OsJPC02150020	0	99.67	3586	4410	4731	chr02	14578982	14579206	chr02	14579206	14578982
OsIPC12180048	OsJPC12180041	0	97.4	768	942	835	chr12	17343761	17343555	chr12	17343555	17343761
OsIPC06240057	OsJPC06240055	0	98.7	2382	2613	2504	chr06	23162669	23162445	chr06	23162669	23162445
OsIPC10120083	OsJPC10120081	0	99.72	3569	3938	3597	chr10	11588370	11589006	chr10	11589006	11588370
OsIPC02090110	OsJPC02090091	0	99.69	1620	2194	1686	chr02	8602446	8603087	chr02	8602446	8603087
OsIPC07270065	OsJPC07270041	0	99.6	3224	3878	3220	chr07	26777905	26778135	chr07	26778135	26777905
OsIPC03170107	OsJPC03170083	0	99.84	608	847	608	chr03	16670000	16671000	chr03	16670000	16671000
OsIPC05280046	OsJPC05280031	0	98.14	1019	1522	1014	chr05	27891788	27891543	chr05	27891788	27891543
OsIPC09070015	OsJPC09070006	0	99.6	2239	2851	2459	chr09	6152533	6152825	chr09	6152825	6152533
OsIPC10040201	OsJPC10040110	0	99.61	12954	13058	18578	chr10	3909891	3910185	chr10	3910185	3909891
OsIPC01160058	OsJPC01160039	0	99.9	8021	10412	10910	chr01	15286842	15287081	chr01	15287081	15286842
OsIPC11270317	OsJPC11270220	0	98.17	766	1163	934	chr11	26735497	26735762	chr11	26735762	26735497
OsIPC07180111	OsJPC07180064	0	99.21	7752	7745	9028	chr07	17901865	17901468	chr07	17901865	17901468
OsIPC10030164	OsJPC10030114	0	99.66	1468	1468	2343	chr10	2894813	2894577	chr10	2894813	2894577
OsIPC04130171	OsJPC04130081	0	99.79	2358	2676	2512	chr04	12960000	12961000	chr04	12960000	12961000
OsIPC09090062	OsJPC09090038	0	98.71	1394	1394	2218	chr09	8730000	8731000	chr09	8730000	8731000
OsIPC02280015	OsJPC02280005	0	98.76	1214	1307	1655	chr02	27400000	27401000	chr02	27400000	27401000
OsIPC02180071	OsJPC02180051	0	98.85	2430	2425	3064	chr02	17722529	17722037	chr02	17722037	17722529
OsIPC10180057	OsJPC10180052	0	99.7	988	1579	1571	chr10	17331669	17331416	chr10	17331416	17331669
OsIPC04180264	OsJPC04180180	0	98.11	3126	3116	3229	chr04	17870758	17871662	chr04	17870758	17871662
OsIPC03160021	OsJPC03160020	0	99.5	1007	1333	1005	chr03	15141358	15141768	chr03	15141358	15141768
OsIPC11200036	OsJPC11200023	0	99.63	2158	2638	2215	chr11	19226774	19227004	chr11	19226774	19227004
OsIPC04040145	OsJPC04040099	0	99.44	3201	4421	3201	chr04	3583282	3583543	chr04	3583282	3583543
OsIPC03190072	OsJPC03190035	0	99.16	1911	2168	2138	chr03	18540000	18541000	chr03	18540000	18541000
OsIPC11220091	OsJPC11220075	0	98.88	1790	2417	2391	chr11	21423407	21423850	chr11	21423850	21423407
OsIPC12150025	OsJPC12150016	0	99.83	577	707	577	chr12	14218924	14219274	chr12	14219274	14218924
OsIPC07250048	OsJPC07250033	0	99.28	2086	2788	2086	chr07	24499829	24500292	chr07	24499829	24500292
OsIPC11050121	OsJPC11050080	0	98.75	2398	2851	2383	chr11	4517313	4517087	chr11	4517313	4517087
OsIPC09120345	OsJPC09120197	0	98.27	1793	1771	2761	chr09	11998057	11997602	chr09	11997602	11998057
OsIPC04320071	OsJPC04320038	0	99.76	2452	2503	2473	chr04	31381681	31380146	chr04	31380146	31381681
OsIPC03230088	OsJPC03230030	0	99.82	2803	2802	4159	chr03	22750000	22751000	chr03	22750000	22751000
OsIPC09080008	OsJPC09080003	0	98.39	1427	1997	1427	chr09	7058961	7059633	chr09	7058961	7059633
OsIPC03210015	OsJPC03210006	0	99.27	11163	12244	11721	chr03	20217980	20218348	chr03	20218348	20217980
OsIPC05270039	OsJPC05270013	0	97.15	911	1442	909	chr05	26313171	26313446	chr05	26313171	26313446
OsIPC11070139	OsJPC11070106	0	99.49	2933	4611	3275	chr11	6677368	6677593	chr11	6677368	6677593
OsIPC09120039	OsJPC09120024	0	99.8	1500	1500	1501	chr09	11095954	11096476	chr09	11096476	11095954
OsIPC01220043	OsJPC01220015	0	99.47	3370	5036	4121	chr01	21360000	21361000	chr01	21360000	21361000
OsIPC11060031	OsJPC11060033	0	99.77	3910	4936	3911	chr11	5099704	5100975	chr11	5100975	5099704
OsIPC10160106	OsJPC10160088	0	99.52	2933	2990	2932	chr10	15912203	15911790	chr10	15911790	15912203
OsIPC12070007	OsJPC12070005	0	99.57	3976	4003	4166	chr12	6121794	6122023	chr12	6121794	6122023
OsIPC02110056	OsJPC02110018	0	99.76	1662	1662	2509	chr02	10512979	10513623	chr02	10513623	10512979
OsIPC01030145	OsJPC01030137	0	98.56	2085	3303	2529	chr01	2579868	2579485	chr01	2579868	2579485
OsIPC12260078	OsJPC12260032	0	98.68	1441	1788	2035	chr12	25808522	25808766	chr12	25808766	25808522
OsIPC05030048	OsJPC05030031	0	99.24	2367	3695	2366	chr05	2211036	2211293	chr05	2211293	2211036
OsIPC04060226	OsJPC04060163	0	99.87	3808	5817	3808	chr04	5933531	5933046	chr04	5933046	5933531
OsIPC11280345	OsJPC11280296	0	96.9	581	634	599	chr11	27730000	27731000	chr11	27730000	27731000
OsIPC01040045	OsJPC01040047	0	100	1463	1681	2193	chr01	3200000	3201000	chr01	3200000	3201000
OsIPC11210260	OsJPC11210156	0	99.09	4083	5809	5233	chr11	20809090	20808607	chr11	20809090	20808607
OsIPC11210234	OsJPC11210135	0	99.27	4664	5567	5297	chr11	20752797	20752563	chr11	20752563	20752797
OsIPC04190064	OsJPC04190047	0	98.18	1154	1434	1144	chr04	18335553	18334892	chr04	18335553	18334892
OsIPC09110071	OsJPC09110034	0	99.2	1002	1002	1396	chr09	10409948	10409558	chr09	10409948	10409558
OsIPC12090041	OsJPC12090041	0	99.61	2289	3216	3390	chr12	8147829	8147572	chr12	8147829	8147572
OsIPC06020103	OsJPC06020051	0	97.67	2146	2124	2171	chr06	1920635	1920404	chr06	1920635	1920404
OsIPC11100026	OsJPC11100013	0	99.9	3860	4886	5362	chr11	9135743	9135413	chr11	9135743	9135413
OsIPC07010092	OsJPC07010032	0	99.28	1393	1409	2290	chr07	970000	971000	chr07	970000	971000
OsIPC03150050	OsJPC03150037	0	98.02	1769	2639	1768	chr03	14390407	14390606	chr03	14390407	14390606
OsIPC11060153	OsJPC11060127	0	99.51	3645	4929	3890	chr11	5792980	5792555	chr11	5792555	5792980
OsIPC11210139	OsJPC11210072	0	99.09	1424	2320	1956	chr11	20583321	20583571	chr11	20583321	20583571
OsIPC04080015	OsJPC04080004	0	99.37	1588	1589	1612	chr04	7098605	7097543	chr04	7098605	7097543
OsIPC10070104	OsJPC10070131	0	96.25	934	1221	1066	chr10	6793726	6793527	chr10	6793527	6793726
OsIPC12070020	OsJPC12070012	0	98.69	609	621	884	chr12	6137286	6137036	chr12	6137286	6137036
OsIPC07130026	OsJPC07130029	0	99.77	1290	1291	1420	chr07	12382509	12382753	chr07	12382509	12382753
OsIPC08200104	OsJPC08200070	0	99.36	5186	5742	5214	chr08	19822205	19821940	chr08	19822205	19821940
OsIPC12090099	OsJPC12090092	0	98.89	2352	3477	3384	chr12	8290917	8290473	chr12	8290473	8290917
OsIPC03040041	OsJPC03040016	0	99.43	1763	1783	1765	chr03	3904308	3904579	chr03	3904308	3904579
OsIPC11250173	OsJPC11250117	0	98.9	5457	5458	5441	chr11	24760000	24761000	chr11	24760000	24761000
OsIPC08090174	OsJPC08090092	0	97.17	743	1141	879	chr08	8844221	8843944	chr08	8844221	8843944
OsIPC10010190	OsJPC10010144	0	98.41	567	561	729	chr10	941408	941128	chr10	941408	941128
OsIPC10160100	OsJPC10160080	0	97.35	565	564	660	chr10	15879006	15879488	chr10	15879488	15879006
OsIPC10170109	OsJPC10170090	0	99.19	2843	4156	4098	chr10	16589721	16589367	chr10	16589367	16589721
OsIPC12160269	OsJPC12160185	0	96.02	1356	2118	1417	chr12	15964592	15965473	chr12	15964592	15965473
OsIPC10170069	OsJPC10170061	0	98.23	792	792	794	chr10	16432640	16432379	chr10	16432640	16432379
OsIPC01340030	OsJPC01340019	0	99.1	5349	5593	5991	chr01	33226845	33227369	chr01	33227369	33226845
OsIPC06100084	OsJPC06100068	0	100	1008	1009	1012	chr06	9394467	9394797	chr06	9394797	9394467
OsIPC05170033	OsJPC05170020	0	98.82	5243	5204	5757	chr05	16385834	16385223	chr05	16385834	16385223
OsIPC08170119	OsJPC08170091	0	98.54	617	908	741	chr08	16391455	16391678	chr08	16391678	16391455
OsIPC12160170	OsJPC12160117	0	98.96	3842	5058	3842	chr12	15530000	15531000	chr12	15530000	15531000
OsIPC08050084	OsJPC08050041	0	99.34	1817	1820	2752	chr08	4405773	4406081	chr08	4406081	4405773
OsIPC11230110	OsJPC11230097	0	99.67	4566	5112	4919	chr11	22271743	22272045	chr11	22271743	22272045
OsIPC10110077	OsJPC10110061	0	99.55	894	983	896	chr10	10660000	10661000	chr10	10660000	10661000
OsIPC06110126	OsJPC06110102	0	99.13	3901	4202	3953	chr06	10870000	10871000	chr06	10870000	10871000
OsIPC11170008	OsJPC11170005	0	96.97	692	858	680	chr11	16030000	16031000	chr11	16030000	16031000
OsIPC11280102	OsJPC11280089	0	99.27	2596	2596	3199	chr11	27140000	27141000	chr11	27140000	27141000
OsIPC07130077	OsJPC07130067	0	99.29	1544	1543	2120	chr07	12819446	12819195	chr07	12819195	12819446
OsIPC06150045	OsJPC06150022	0	99.46	4790	4789	7217	chr06	14390000	14391000	chr06	14390000	14391000
OsIPC11270480	OsJPC11270348	0	92.67	641	779	633	chr11	26946763	26946524	chr11	26946524	26946763
OsIPC02040051	OsJPC02040035	0	100	716	716	746	chr02	3460000	3461000	chr02	3460000	3461000
OsIPC11260142	OsJPC11260087	0	99.5	1994	2391	2237	chr11	25360022	25360308	chr11	25360308	25360022
OsIPC07130091	OsJPC07130078	0	99.34	1974	2409	2792	chr07	12983441	12982709	chr07	12983441	12982709
OsIPC11270466	OsJPC11270335	0	97.77	3274	3517	3650	chr11	26902774	26902536	chr11	26902536	26902774
OsIPC01040018	OsJPC01040018	0	99.71	5588	5656	5731	chr01	3090000	3091000	chr01	3090000	3091000
OsIPC02130012	OsJPC02130004	0	98.78	1563	1563	1603	chr02	12171134	12171643	chr02	12171134	12171643
OsIPC02220095	OsJPC02220052	0	99.67	2766	2764	3603	chr02	21886890	21886157	chr02	21886890	21886157
OsIPC10160086	OsJPC10160073	0	98.76	1288	1423	1298	chr10	15856479	15856103	chr10	15856479	15856103
OsIPC08160079	OsJPC08160050	0	99.09	2319	3813	3561	chr08	15723334	15723106	chr08	15723106	15723334
OsIPC12150045	OsJPC12150029	0	99.89	3627	3688	5007	chr12	14390000	14391000	chr12	14390000	14391000
OsIPC12050071	OsJPC12050040	0	96.8	1032	1006	1324	chr12	4559740	4559455	chr12	4559740	4559455
OsIPC12190179	OsJPC12190114	0	99.62	1852	2876	2300	chr12	18680161	18679825	chr12	18680161	18679825
OsIPC07110016	OsJPC07110007	0	99.27	2187	2602	3061	chr07	10110000	10111000	chr07	10110000	10111000
OsIPC10030162	OsJPC10030113	0	99.73	4814	6181	4814	chr10	2892583	2892797	chr10	2892583	2892797
OsIPC09160049	OsJPC09160029	0	99.7	2305	2305	2526	chr09	15540000	15541000	chr09	15540000	15541000
OsIPC07190024	OsJPC07190025	0	99.15	4459	5054	4904	chr07	18371735	18371099	chr07	18371735	18371099
OsIPC04090074	OsJPC04090054	0	98.5	3209	4029	3931	chr04	8205023	8205378	chr04	8205378	8205023
OsIPC08170247	OsJPC08170184	0	99.67	920	920	1409	chr08	16880000	16881000	chr08	16880000	16881000
OsIPC09120192	OsJPC09120125	0	98.79	3802	3996	3812	chr09	11439222	11437863	chr09	11439222	11437863
OsIPC05040014	OsJPC05040008	0	99.56	1591	1647	1693	chr05	3337657	3338097	chr05	3338097	3337657
OsIPC06020035	OsJPC06020022	0	94.72	701	1024	949	chr06	1152336	1152037	chr06	1152037	1152336
OsIPC04050048	OsJPC04050037	0	97.36	1251	1609	1240	chr04	4308933	4308560	chr04	4308560	4308933
OsIPC05070097	OsJPC05070058	0	97.48	1668	1957	2313	chr05	6924762	6925326	chr05	6924762	6925326
OsIPC09020030	OsJPC09020013	0	99.73	3301	4421	3983	chr09	1666812	1667136	chr09	1666812	1667136
OsIPC11050154	OsJPC11050097	0	97.01	902	896	966	chr11	4578842	4578611	chr11	4578842	4578611
OsIPC06100067	OsJPC06100053	0	99.34	1208	1953	1348	chr06	9287294	9286712	chr06	9287294	9286712
OsIPC06040047	OsJPC06040050	0	98.27	1329	1594	1704	chr06	3341223	3341492	chr06	3341492	3341223
OsIPC07220127	OsJPC07220059	0	99.33	4464	4790	4457	chr07	21376361	21376707	chr07	21376707	21376361
OsIPC05020105	OsJPC05020061	0	97.31	558	900	845	chr05	1853488	1853222	chr05	1853222	1853488
OsIPC11090125	OsJPC11090052	0	99.32	735	1188	1219	chr11	8850000	8851000	chr11	8850000	8851000
OsIPC04190062	OsJPC04190044	0	99.11	2024	3026	3143	chr04	18328882	18329453	chr04	18328882	18329453
OsIPC03150025	OsJPC03150023	0	100	1720	2448	2168	chr03	14150000	14151000	chr03	14150000	14151000
OsIPC04040139	OsJPC04040094	0	99.74	3055	3055	3199	chr04	3580000	3581000	chr04	3580000	3581000
OsIPC01280041	OsJPC01280012	0	98.23	1299	1284	1325	chr01	27916086	27916354	chr01	27916354	27916086
OsIPC07290029	OsJPC07290020	0	99.17	7858	8045	9006	chr07	28580000	28581000	chr07	28580000	28581000
OsIPC11240252	OsJPC11240204	0	99.42	2914	3983	2940	chr11	23780000	23781000	chr11	23780000	23781000
OsIPC10130024	OsJPC10130012	0	99.12	3172	4390	3638	chr10	12138492	12138174	chr10	12138492	12138174
OsIPC01430052	OsJPC01430020	0	99.87	3737	3737	4561	chr01	42640000	42641000	chr01	42640000	42641000
OsIPC11260156	OsJPC11260100	0	99.38	1602	1602	2643	chr11	25384200	25384406	chr11	25384406	25384200
OsIPC11200206	OsJPC11200144	0	99.81	4187	4694	4688	chr11	19720000	19721000	chr11	19720000	19721000
OsIPC07140046	OsJPC07140035	0	99.32	1476	1497	1476	chr07	13221215	13220304	chr07	13220304	13221215
OsIPC07120173	OsJPC07120103	0	99.54	3673	4787	4557	chr07	11700964	11701288	chr07	11701288	11700964
OsIPC12170001	OsJPC12170001	0	96.52	661	894	651	chr12	16000000	16001000	chr12	16000000	16001000
OsIPC06100129	OsJPC06100095	0	99.59	1234	1581	1234	chr06	9568953	9569631	chr06	9568953	9569631
OsIPC11260153	OsJPC11260098	0	97.89	2226	2633	2433	chr11	25382225	25382459	chr11	25382225	25382459
OsIPC04010016	OsJPC04010010	0	99.35	464	767	551	chr04	80000	81000	chr04	80000	81000
OsIPC08050069	OsJPC08050032	0	99.41	1009	1087	1412	chr08	4323556	4323202	chr08	4323202	4323556
OsIPC05030058	OsJPC05030036	0	98.81	1339	1402	1334	chr05	2260000	2261000	chr05	2260000	2261000
OsIPC04220093	OsJPC04220038	0	98.99	986	1445	1196	chr04	21970000	21971000	chr04	21970000	21971000
OsIPC07180048	OsJPC07180024	0	99.17	1448	1963	1530	chr07	17494949	17495291	chr07	17495291	17494949
OsIPC08200086	OsJPC08200054	0	99	1804	1802	2185	chr08	19771133	19771471	chr08	19771471	19771133
OsIPC07210097	OsJPC07210060	0	99.08	2504	3452	3066	chr07	20540000	20541000	chr07	20540000	20541000
OsIPC02180100	OsJPC02180079	0	96.73	5568	7061	6105	chr02	17840000	17841000	chr02	17840000	17841000
OsIPC11130042	OsJPC11130020	0	99.92	1320	1319	1863	chr11	12400000	12401000	chr11	12400000	12401000
OsIPC07130060	OsJPC07130058	0	98.88	1873	2742	2462	chr07	12670000	12671000	chr07	12670000	12671000
OsIPC11250021	OsJPC11250023	0	99.24	1713	2274	2488	chr11	24100000	24101000	chr11	24100000	24101000
OsIPC04160025	OsJPC04160002	0	99.2	2260	2272	2260	chr04	15390000	15391000	chr04	15390000	15391000
OsIPC03170016	OsJPC03170010	0	99.09	992	1356	1062	chr03	16214090	16213605	chr03	16213605	16214090
OsIPC11060223	OsJPC11060186	0	97.35	1695	2326	2206	chr11	5922498	5922196	chr11	5922196	5922498
OsIPC06220094	OsJPC06220051	0	99.15	941	1188	960	chr06	21752307	21751952	chr06	21752307	21751952
OsIPC01440030	OsJPC01440010	0	98.22	1069	1068	1458	chr01	43230000	43231000	chr01	43230000	43231000
OsIPC11160125	OsJPC11160060	0	98.98	1759	1849	1906	chr11	15959920	15959647	chr11	15959920	15959647
OsIPC06150046	OsJPC06150026	0	99.07	1182	1284	1448	chr06	14390000	14391000	chr06	14390000	14391000
OsIPC07250025	OsJPC07250015	0	98.69	7792	7782	8872	chr07	24390000	24391000	chr07	24390000	24391000
OsIPC07110104	OsJPC07110063	0	99.62	1322	1560	1321	chr07	10760000	10761000	chr07	10760000	10761000
OsIPC04010203	OsJPC04010123	0	97.82	2014	2007	2455	chr04	974657	975021	chr04	974657	975021
OsIPC04350012	OsJPC04350007	0	99.36	13895	14084	15272	chr04	34552166	34552370	chr04	34552166	34552370
OsIPC04090191	OsJPC04090139	0	98.02	2268	3079	3237	chr04	8610000	8611000	chr04	8610000	8611000
OsIPC11160040	OsJPC11160009	0	96.17	705	889	695	chr11	15440000	15441000	chr11	15440000	15441000
OsIPC10030157	OsJPC10030111	0	99.38	1932	1932	2482	chr10	2860000	2861000	chr10	2860000	2861000
OsIPC11090154	OsJPC11090071	0	98.45	3667	3643	5321	chr11	8940000	8941000	chr11	8940000	8941000
OsIPC09160048	OsJPC09160028	0	99.25	2915	2911	3294	chr09	15539842	15539369	chr09	15539369	15539842
OsIPC01040148	OsJPC01040151	0	99.48	1741	2133	2082	chr01	3891106	3890834	chr01	3890834	3891106
OsIPC07080044	OsJPC07080026	0	99.4	1998	1998	2556	chr07	7310000	7311000	chr07	7310000	7311000
OsIPC04030286	OsJPC04030186	0	98.05	5083	5674	5049	chr04	2854425	2854169	chr04	2854425	2854169
OsIPC02250107	OsJPC02250084	0	98.46	1428	1531	1709	chr02	24289008	24289216	chr02	24289216	24289008
OsIPC11280309	OsJPC11280256	0	99.82	2815	3872	4046	chr11	27641697	27641396	chr11	27641697	27641396
OsIPC08180061	OsJPC08180041	0	98.4	998	1622	998	chr08	17150000	17151000	chr08	17150000	17151000
OsIPC10130027	OsJPC10130014	0	99.44	3055	3782	4957	chr10	12143010	12142668	chr10	12142668	12143010
OsIPC08050075	OsJPC08050039	0	97.9	1669	1967	1942	chr08	4369597	4369036	chr08	4369597	4369036
OsIPC09080145	OsJPC09080098	0	99.5	4239	4253	4867	chr09	7706064	7705309	chr09	7706064	7705309
OsIPC07260054	OsJPC07260023	0	97.03	1245	1228	1977	chr07	25700000	25701000	chr07	25700000	25701000
OsIPC10120001	OsJPC10120004	0	98.97	876	1062	1044	chr10	11030000	11031000	chr10	11030000	11031000
OsIPC06060034	OsJPC06060010	0	99.35	4335	4332	5193	chr06	5617003	5617410	chr06	5617003	5617410
OsIPC11280014	OsJPC11280010	0	99.69	637	637	714	chr11	27019450	27018983	chr11	27018983	27019450
OsIPC10210046	OsJPC10210026	0	99.64	2208	2208	2288	chr10	20418895	20419923	chr10	20418895	20419923
OsIPC07040010	OsJPC07040003	0	99.32	732	756	732	chr07	3163645	3163188	chr07	3163188	3163645
OsIPC07150054	OsJPC07150033	0	99.91	3517	5171	3517	chr07	14780000	14781000	chr07	14780000	14781000
OsIPC06120057	OsJPC06120038	0	96.14	1762	2772	1793	chr06	11495711	11495262	chr06	11495711	11495262
OsIPC12220006	OsJPC12220004	0	99.2	1127	1219	1127	chr12	21139314	21138929	chr12	21139314	21138929
OsIPC06090087	OsJPC06090052	0	98.92	2137	2135	2173	chr06	8869573	8869092	chr06	8869573	8869092
OsIPC10050096	OsJPC10050096	0	99.47	935	934	1134	chr10	4250000	4251000	chr10	4250000	4251000
OsIPC01110051	OsJPC01110021	0	99.68	2222	2220	2672	chr01	10706084	10705455	chr01	10706084	10705455
OsIPC07260021	OsJPC07260009	0	99.9	2970	4559	3042	chr07	25132598	25132845	chr07	25132845	25132598
OsIPC06110129	OsJPC06110105	0	98.14	1131	1130	1406	chr06	10874574	10874372	chr06	10874574	10874372
OsIPC10050053	OsJPC10050039	0	99.04	4291	4352	6283	chr10	4113190	4112621	chr10	4113190	4112621
OsIPC09060069	OsJPC09060052	0	97.86	983	1385	1132	chr09	5420000	5421000	chr09	5420000	5421000
OsIPC09220053	OsJPC09220011	0	96.9	1192	1440	1206	chr09	21834918	21835173	chr09	21834918	21835173
OsIPC11070081	OsJPC11070057	0	98.11	794	789	1316	chr11	6518999	6519259	chr11	6519259	6518999
OsIPC06090123	OsJPC06090073	0	99.59	723	749	805	chr06	8960000	8961000	chr06	8960000	8961000
OsIPC08040082	OsJPC08040057	0	99.21	1516	1577	1516	chr08	3944436	3944652	chr08	3944652	3944436
OsIPC12010026	OsJPC12010010	0	99.02	3775	3763	4711	chr12	200345	200134	chr12	200345	200134
OsIPC02210016	OsJPC02210008	0	98.74	2468	2462	2485	chr02	20137317	20137931	chr02	20137317	20137931
OsIPC11290075	OsJPC11290042	0	99.53	5064	5062	5086	chr11	28313725	28313931	chr11	28313931	28313725
OsIPC04020196	OsJPC04020159	0	98.21	1679	1893	1883	chr04	1693860	1693499	chr04	1693860	1693499
OsIPC12160062	OsJPC12160042	0	99.77	3851	4786	3851	chr12	15248829	15248634	chr12	15248829	15248634
OsIPC04360008	OsJPC04360008	0	95.45	3734	3700	3864	chr04	35180000	35181000	chr04	35180000	35181000
OsIPC05050008	OsJPC05050013	0	98.74	955	1268	955	chr05	4074814	4074601	chr05	4074601	4074814
OsIPC11060015	OsJPC11060019	0	98.96	1629	1636	2187	chr11	5064007	5063770	chr11	5063770	5064007
OsIPC02130085	OsJPC02130043	0	99.53	2363	2708	2370	chr02	12860000	12861000	chr02	12860000	12861000
OsIPC10210018	OsJPC10210008	0	99.23	2327	2688	3026	chr10	20224075	20224304	chr10	20224075	20224304
OsIPC12190004	OsJPC12190002	0	99.14	699	1026	926	chr12	18026499	18026233	chr12	18026233	18026499
OsIPC01010144	OsJPC01010077	0	98.65	2218	3273	3120	chr01	752215	752642	chr01	752215	752642
OsIPC10120070	OsJPC10120067	0	99.29	4789	6093	6452	chr10	11490000	11491000	chr10	11490000	11491000
OsIPC10170055	OsJPC10170046	0	99.13	1964	1966	2821	chr10	16361580	16362925	chr10	16361580	16362925
OsIPC08180044	OsJPC08180020	0	98.79	1236	1774	1647	chr08	17136562	17136030	chr08	17136562	17136030
OsIPC08200096	OsJPC08200061	0	98.9	2364	2507	2375	chr08	19799363	19799103	chr08	19799363	19799103
OsIPC01240040	OsJPC01240033	0	98.96	3469	3831	3466	chr01	23390000	23391000	chr01	23390000	23391000
OsIPC04020186	OsJPC04020149	0	98.69	2975	3054	3355	chr04	1639997	1640220	chr04	1639997	1640220
OsIPC11050130	OsJPC11050088	0	97.17	2157	2397	2523	chr11	4532367	4532127	chr11	4532127	4532367
OsIPC08270016	OsJPC08270004	0	99.24	1963	1962	2307	chr08	26220000	26221000	chr08	26220000	26221000
OsIPC10050005	OsJPC10050002	0	99.15	2833	2833	3607	chr10	4037823	4038893	chr10	4038893	4037823
OsIPC12060118	OsJPC12060055	0	99.2	1124	1150	1787	chr12	5726332	5726000	chr12	5726332	5726000
OsIPC12120089	OsJPC12120029	0	99.62	796	796	876	chr12	11570000	11571000	chr12	11570000	11571000
OsIPC11280208	OsJPC11280179	0	98.21	1118	1486	1196	chr11	27369452	27368936	chr11	27369452	27368936
OsIPC11240090	OsJPC11240059	0	99.23	776	1180	776	chr11	23288283	23288064	chr11	23288064	23288283
OsIPC06230049	OsJPC06230030	0	99.75	3552	5312	4343	chr06	22380000	22381000	chr06	22380000	22381000
OsIPC12100100	OsJPC12100047	0	96.58	555	721	644	chr12	9610471	9610683	chr12	9610471	9610683
OsIPC11070098	OsJPC11070072	0	98.28	3496	3962	3756	chr11	6562207	6562487	chr11	6562207	6562487
OsIPC01350037	OsJPC01350015	0	99.59	2699	2699	3547	chr01	34438318	34437908	chr01	34437908	34438318
OsIPC03260036	OsJPC03260020	0	99.44	3927	4417	6290	chr03	25650000	25651000	chr03	25650000	25651000
OsIPC04060065	OsJPC04060034	0	99.72	1785	2580	2029	chr04	5260222	5259825	chr04	5259825	5260222
OsIPC06200075	OsJPC06200050	0	99.89	1896	1896	2182	chr06	19975360	19975806	chr06	19975360	19975806
OsIPC08060086	OsJPC08060091	0	99.21	1271	1271	1279	chr08	5489721	5489472	chr08	5489472	5489721
OsIPC12210065	OsJPC12210049	0	99.24	657	658	823	chr12	20697374	20696982	chr12	20696982	20697374
OsIPC11280034	OsJPC11280026	0	97.83	7004	10608	10372	chr11	27041256	27041471	chr11	27041471	27041256
OsIPC08160006	OsJPC08160004	0	99.58	943	1041	942	chr08	15007658	15008119	chr08	15008119	15007658
OsIPC01040019	OsJPC01040020	0	99.7	2030	2030	2075	chr01	3090000	3091000	chr01	3090000	3091000
OsIPC04030099	OsJPC04030066	0	99.25	5587	5573	8615	chr04	2380000	2381000	chr04	2380000	2381000
OsIPC05100015	OsJPC05100007	0	99.21	3181	4081	3177	chr05	9396565	9396336	chr05	9396565	9396336
OsIPC11050190	OsJPC11050121	0	99.41	1355	2127	1903	chr11	4786395	4786695	chr11	4786695	4786395
OsIPC02070291	OsJPC02070175	0	98.2	3219	3208	3620	chr02	6946926	6947478	chr02	6947478	6946926
OsIPC11200218	OsJPC11200148	0	99.32	3232	4235	4420	chr11	19807838	19807565	chr11	19807565	19807838
OsIPC08040015	OsJPC08040008	0	98.99	1782	1782	1793	chr08	3191042	3191381	chr08	3191042	3191381
OsIPC09100183	OsJPC09100110	0	98.94	1979	1979	1972	chr09	9930771	9929485	chr09	9930771	9929485
OsIPC07020121	OsJPC07020081	0	99.8	990	990	1483	chr07	1740000	1741000	chr07	1740000	1741000
OsIPC10010131	OsJPC10010098	0	99.41	7612	7970	8375	chr10	793436	794494	chr10	794494	793436
OsIPC04180228	OsJPC04180155	0	99.35	4025	4452	4306	chr04	17760000	17761000	chr04	17760000	17761000
OsIPC10060090	OsJPC10060108	0	98.43	1524	1524	2201	chr10	5532433	5532189	chr10	5532433	5532189
OsIPC10010151	OsJPC10010120	0	99.04	1762	1892	2206	chr10	821841	822061	chr10	822061	821841
OsIPC09070024	OsJPC09070011	0	99.65	2274	2804	2941	chr09	6194652	6194147	chr09	6194147	6194652
OsIPC04130114	OsJPC04130054	0	99.63	1895	2371	2539	chr04	12685561	12685355	chr04	12685561	12685355
OsIPC09060018	OsJPC09060024	0	98.92	1665	1672	1836	chr09	5190000	5191000	chr09	5190000	5191000
OsIPC12170291	OsJPC12170231	0	97.97	1327	2076	1402	chr12	16892836	16892632	chr12	16892836	16892632
OsIPC04060212	OsJPC04060156	0	99.85	4746	5051	5967	chr04	5906414	5906691	chr04	5906414	5906691
OsIPC04070180	OsJPC04070078	0	100	768	929	929	chr04	6660000	6661000	chr04	6660000	6661000
OsIPC09140020	OsJPC09140017	0	99.44	4481	4668	5197	chr09	13152004	13151743	chr09	13152004	13151743
OsIPC05240026	OsJPC05240004	0	98.73	1806	2348	1800	chr05	23509695	23509227	chr05	23509695	23509227
OsIPC11040069	OsJPC11040019	0	99.75	3188	3393	4536	chr11	3582281	3583014	chr11	3582281	3583014
OsIPC11210081	OsJPC11210030	0	98.71	777	777	919	chr11	20420000	20421000	chr11	20420000	20421000
OsIPC04080146	OsJPC04080098	0	99.88	2466	2466	2465	chr04	7908774	7908977	chr04	7908977	7908774
OsIPC11220197	OsJPC11220146	0	99.57	1862	2935	1923	chr11	21855240	21854987	chr11	21855240	21854987
OsIPC07190058	OsJPC07190041	0	98.97	2243	2252	2311	chr07	18750000	18751000	chr07	18750000	18751000
OsIPC04130101	OsJPC04130047	0	99.13	2185	2172	2183	chr04	12651077	12651293	chr04	12651293	12651077
OsIPC09010037	OsJPC09010034	0	95.76	661	899	660	chr09	255128	255409	chr09	255128	255409
OsIPC02180082	OsJPC02180066	0	99.25	3590	3576	4399	chr02	17771659	17772235	chr02	17772235	17771659
OsIPC04220087	OsJPC04220035	0	99.56	12807	13052	15693	chr04	21960000	21961000	chr04	21960000	21961000
OsIPC10160023	OsJPC10160012	0	98.19	4580	4824	5376	chr10	15118379	15117699	chr10	15117699	15118379
OsIPC07060035	OsJPC07060023	0	98.93	6379	6823	6759	chr07	5463098	5462747	chr07	5462747	5463098
OsIPC11070176	OsJPC11070149	0	97.71	1398	1393	1848	chr11	6964687	6964235	chr11	6964235	6964687
OsIPC02250061	OsJPC02250038	0	99.46	3311	3552	4380	chr02	24280000	24281000	chr02	24280000	24281000
OsIPC12280031	OsJPC12280031	0	98.2	2952	3005	2944	chr12	27068915	27068707	chr12	27068707	27068915
OsIPC07190022	OsJPC07190020	0	99.02	2253	2392	2265	chr07	18360000	18361000	chr07	18360000	18361000
OsIPC11070089	OsJPC11070062	0	99.82	1690	1793	2053	chr11	6532374	6533036	chr11	6532374	6533036
OsIPC11170169	OsJPC11170080	0	99.78	11847	11844	11904	chr11	16808689	16808962	chr11	16808962	16808689
OsIPC07170105	OsJPC07170032	0	99.77	3850	4617	4950	chr07	16748471	16748951	chr07	16748471	16748951
OsIPC06240097	OsJPC06240087	0	99.78	3631	3675	5273	chr06	23448955	23448627	chr06	23448627	23448955
OsIPC02250155	OsJPC02250131	0	99.62	792	854	1110	chr02	24335477	24335707	chr02	24335707	24335477
OsIPC10130060	OsJPC10130037	0	98.35	1032	1632	1160	chr10	12760000	12761000	chr10	12760000	12761000
OsIPC12280049	OsJPC12280047	0	98.63	5901	5942	6851	chr12	27410000	27411000	chr12	27410000	27411000
OsIPC01140270	OsJPC01140101	0	99.41	1180	1443	1769	chr01	13709472	13709131	chr01	13709131	13709472
OsIPC01320035	OsJPC01320008	0	98.6	1712	1930	2034	chr01	31810000	31811000	chr01	31810000	31811000
OsIPC06250034	OsJPC06250010	0	100	2512	2512	2838	chr06	24879118	24878831	chr06	24878831	24879118
OsIPC02120024	OsJPC02120004	0	99.95	2151	2151	3141	chr02	11190000	11191000	chr02	11190000	11191000
OsIPC12170292	OsJPC12170231	0	97.95	1802	2076	2086	chr12	16892836	16892632	chr12	16892836	16892632
OsIPC11270206	OsJPC11270123	0	99.51	3263	5412	3263	chr11	26510000	26511000	chr11	26510000	26511000
OsIPC04100008	OsJPC04100006	0	99.04	1770	1785	1846	chr04	9068390	9068759	chr04	9068759	9068390
OsIPC01130052	OsJPC01130023	0	95.59	2064	2351	2189	chr01	12402970	12402331	chr01	12402331	12402970
OsIPC04360005	OsJPC04360003	0	98.72	4764	4745	5052	chr04	35150344	35150578	chr04	35150344	35150578
OsIPC08170001	OsJPC08170001	0	99.4	1496	2156	1865	chr08	16000000	16001000	chr08	16000000	16001000
OsIPC05240049	OsJPC05240012	0	99.71	1017	1017	1087	chr05	23998588	23998936	chr05	23998936	23998588
OsIPC05170032	OsJPC05170019	0	99.84	7689	7703	7957	chr05	16375465	16374827	chr05	16374827	16375465
OsIPC12170062	OsJPC12170047	0	99.68	1267	1267	2002	chr12	16150000	16151000	chr12	16150000	16151000
OsIPC04060046	OsJPC04060023	0	99.54	1745	2071	2164	chr04	5207451	5207177	chr04	5207451	5207177
OsIPC01350009	OsJPC01350003	0	95.99	1471	2063	1548	chr01	34131436	34132200	chr01	34132200	34131436
OsIPC07110094	OsJPC07110057	0	99.23	909	1291	1056	chr07	10738670	10738917	chr07	10738917	10738670
OsIPC07280007	OsJPC07280002	0	98.52	1823	1815	1960	chr07	27107769	27107336	chr07	27107336	27107769
OsIPC06010036	OsJPC06010013	0	99.42	857	1096	874	chr06	740000	741000	chr06	740000	741000
OsIPC08170249	OsJPC08170185	0	99.65	569	590	569	chr08	16880000	16881000	chr08	16880000	16881000
OsIPC11280199	OsJPC11280170	0	99.45	2747	2745	2845	chr11	27360000	27361000	chr11	27360000	27361000
OsIPC07120155	OsJPC07120092	0	96.88	674	973	947	chr07	11650000	11651000	chr07	11650000	11651000
OsIPC10010043	OsJPC10010035	0	99.85	1371	2244	1390	chr10	234011	233474	chr10	233474	234011
OsIPC10150022	OsJPC10150007	0	99.46	924	920	1537	chr10	14120529	14120238	chr10	14120238	14120529
OsIPC11070151	OsJPC11070114	0	98.83	1790	2640	2309	chr11	6830762	6830107	chr11	6830107	6830762
OsIPC11040082	OsJPC11040028	0	99.8	1969	2433	2545	chr11	3640000	3641000	chr11	3640000	3641000
OsIPC12060050	OsJPC12060019	0	99.71	2724	2722	3838	chr12	5160841	5160624	chr12	5160624	5160841
OsIPC04080021	OsJPC04080007	0	98.79	990	1435	993	chr04	7160000	7161000	chr04	7160000	7161000
OsIPC10100120	OsJPC10100096	0	99.16	4402	4579	4390	chr10	9725926	9725691	chr10	9725926	9725691
OsIPC02240072	OsJPC02240035	0	97.34	1092	1708	1091	chr02	23665000	23665214	chr02	23665000	23665214
OsIPC03140016	OsJPC03140007	0	99.92	1255	1255	1601	chr03	13330000	13331000	chr03	13330000	13331000
OsIPC07280114	OsJPC07280062	0	99.2	1120	1121	1378	chr07	27743331	27743867	chr07	27743867	27743331
OsIPC06130017	OsJPC06130007	0	99.82	4463	7392	6135	chr06	12070341	12070650	chr06	12070650	12070341
OsIPC10170039	OsJPC10170028	0	99.22	3445	3445	4342	chr10	16255503	16255745	chr10	16255745	16255503
OsIPC12280023	OsJPC12280022	0	97.02	638	694	778	chr12	27049575	27049831	chr12	27049831	27049575
OsIPC04080106	OsJPC04080076	0	99.84	1289	1289	1354	chr04	7758393	7757416	chr04	7758393	7757416
OsIPC12110166	OsJPC12110110	0	98.4	625	1025	625	chr12	10930000	10931000	chr12	10930000	10931000
OsIPC06170017	OsJPC06170009	0	98.92	649	651	649	chr06	16233526	16233327	chr06	16233526	16233327
OsIPC11060168	OsJPC11060138	0	97	3332	4969	5532	chr11	5811691	5811935	chr11	5811691	5811935
OsIPC10110041	OsJPC10110028	0	99.5	4360	6190	4570	chr10	10435863	10436170	chr10	10436170	10435863
OsIPC05180077	OsJPC05180029	0	99.94	1573	1573	1794	chr05	17735625	17735320	chr05	17735625	17735320
OsIPC06180046	OsJPC06180031	0	99.16	3207	4646	3197	chr06	17646960	17647304	chr06	17646960	17647304
OsIPC06240110	OsJPC06240097	0	99.29	1973	2912	3188	chr06	23555962	23555445	chr06	23555445	23555962
OsIPC01190042	OsJPC01190025	0	98.88	7963	8114	8245	chr01	18531907	18530813	chr01	18530813	18531907
OsIPC12170302	OsJPC12170237	0	97.79	1491	1994	1638	chr12	16980000	16981000	chr12	16980000	16981000
OsIPC11270201	OsJPC11270119	0	99.79	973	973	973	chr11	26506415	26506850	chr11	26506415	26506850
OsIPC11080062	OsJPC11080041	0	99.19	991	990	1120	chr11	7340000	7341000	chr11	7340000	7341000
OsIPC08170021	OsJPC08170014	0	98.07	879	1381	1384	chr08	16050000	16051000	chr08	16050000	16051000
OsIPC09140014	OsJPC09140007	0	99.53	2339	2605	2335	chr09	13114550	13115186	chr09	13114550	13115186
OsIPC10040012	OsJPC10040011	0	98.56	557	600	557	chr10	3030955	3030559	chr10	3030559	3030955
OsIPC04180081	OsJPC04180057	0	99.56	2040	2293	2292	chr04	17501961	17502374	chr04	17502374	17501961
OsIPC01040147	OsJPC01040150	0	99.2	2369	2667	3190	chr01	3890425	3890096	chr01	3890096	3890425
OsIPC04140155	OsJPC04140065	0	97.38	3206	3971	4758	chr04	13912461	13912673	chr04	13912673	13912461
OsIPC09070035	OsJPC09070020	0	99.38	2247	2779	3518	chr09	6266265	6266009	chr09	6266009	6266265
OsIPC04040140	OsJPC04040095	0	99.5	3213	3238	3522	chr04	3580000	3581000	chr04	3580000	3581000
OsIPC07130070	OsJPC07130066	0	98.09	941	948	1080	chr07	12800000	12801000	chr07	12800000	12801000
OsIPC02190042	OsJPC02190030	0	99.42	1040	1040	1431	chr02	18220000	18221000	chr02	18220000	18221000
OsIPC07260029	OsJPC07260013	0	99.51	2434	2687	2532	chr07	25207839	25207624	chr07	25207624	25207839
OsIPC11230179	OsJPC11230154	0	96.57	1776	2194	2419	chr11	22580000	22581000	chr11	22580000	22581000
OsIPC08170216	OsJPC08170150	0	99.52	1445	1445	1449	chr08	16780000	16781000	chr08	16780000	16781000
OsIPC11050114	OsJPC11050076	0	94.3	1369	1346	2148	chr11	4496538	4496776	chr11	4496776	4496538
OsIPC11050114	OsJPC11050075	0	96.13	2170	3453	2148	chr11	4496538	4496776	chr11	4496538	4496776
OsIPC07040014	OsJPC07040005	0	98.91	920	1394	1062	chr07	3169644	3170152	chr07	3170152	3169644
OsIPC09060154	OsJPC09060105	0	98.44	1283	1603	1323	chr09	5820000	5821000	chr09	5820000	5821000
OsIPC04180224	OsJPC04180154	0	98.88	3132	5089	3362	chr04	17758971	17758770	chr04	17758971	17758770
OsIPC01160091	OsJPC01160046	0	96.85	3751	3841	4031	chr01	15408205	15408538	chr01	15408538	15408205
OsIPC12170217	OsJPC12170176	0	99.6	2229	3257	2701	chr12	16580000	16581000	chr12	16580000	16581000
OsIPC11260245	OsJPC11260158	0	99.62	1057	1057	1057	chr11	25730000	25731000	chr11	25730000	25731000
OsIPC06040006	OsJPC06040002	0	99.12	3306	4819	4013	chr06	3020320	3019874	chr06	3019874	3020320
OsIPC02130076	OsJPC02130036	0	98.36	1406	1674	1910	chr02	12836493	12836094	chr02	12836094	12836493
OsIPC02150020	OsJPC02150019	0	99.65	1440	1448	1538	chr02	14575815	14575598	chr02	14575598	14575815
OsIPC10060042	OsJPC10060047	0	99.45	3831	3831	4488	chr10	5250000	5251000	chr10	5250000	5251000
OsIPC01030197	OsJPC01030182	0	99.68	11130	11386	11119	chr01	2819719	2819245	chr01	2819245	2819719
OsIPC07020026	OsJPC07020019	0	97.96	687	930	687	chr07	1385547	1386106	chr07	1386106	1385547
OsIPC07270076	OsJPC07270044	0	100	1461	1851	1476	chr07	26799708	26799453	chr07	26799708	26799453
OsIPC08090073	OsJPC08090047	0	98.78	2125	2124	2546	chr08	8306583	8307022	chr08	8307022	8306583
OsIPC11070016	OsJPC11070010	0	98.17	2236	2596	2625	chr11	6054585	6054365	chr11	6054585	6054365
OsIPC09120063	OsJPC09120042	0	97.48	3169	3164	3176	chr09	11130000	11131000	chr09	11130000	11131000
OsIPC11170077	OsJPC11170030	0	98.18	1873	2293	2566	chr11	16320643	16320442	chr11	16320442	16320643
OsIPC06240011	OsJPC06240010	0	97.69	1774	2260	2078	chr06	23020000	23021000	chr06	23020000	23021000
OsIPC04060091	OsJPC04060067	0	99.29	843	870	853	chr04	5380187	5379932	chr04	5380187	5379932
OsIPC11260129	OsJPC11260080	0	99.62	1831	2997	2659	chr11	25339498	25340135	chr11	25340135	25339498
OsIPC07120134	OsJPC07120079	0	99.73	2589	2775	3254	chr07	11596052	11596307	chr07	11596307	11596052
OsIPC02350088	OsJPC02350033	0	99.83	1203	1434	1203	chr02	34732639	34732953	chr02	34732639	34732953
OsIPC09100169	OsJPC09100097	0	99.32	2201	2198	3283	chr09	9895132	9894827	chr09	9895132	9894827
OsIPC12040010	OsJPC12040002	0	98.99	1282	1281	1994	chr12	3210000	3211000	chr12	3210000	3211000
OsIPC10040016	OsJPC10040016	0	96.15	1922	1911	2639	chr10	3035359	3035735	chr10	3035359	3035735
OsIPC02070037	OsJPC02070027	0	98.8	2577	3470	2758	chr02	6226319	6227579	chr02	6226319	6227579
OsIPC03160111	OsJPC03160085	0	100	1264	1785	1855	chr03	15646972	15646497	chr03	15646972	15646497
OsIPC11270154	OsJPC11270098	0	97.58	1942	2491	2595	chr11	26450000	26451000	chr11	26450000	26451000
OsIPC12190052	OsJPC12190027	0	98.17	2191	2660	2191	chr12	18387897	18387619	chr12	18387897	18387619
OsIPC07020137	OsJPC07020090	0	98.98	1674	1738	1910	chr07	1763783	1762710	chr07	1763783	1762710
OsIPC07080033	OsJPC07080016	0	98.95	664	663	963	chr07	7284011	7283753	chr07	7283753	7284011
OsIPC05030073	OsJPC05030048	0	98.48	723	774	1103	chr05	2490000	2491000	chr05	2490000	2491000
OsIPC10010143	OsJPC10010111	0	97.43	2137	2203	2177	chr10	809652	809904	chr10	809652	809904
OsIPC11220020	OsJPC11220020	0	99.73	7828	8237	8485	chr11	21100833	21100173	chr11	21100173	21100833
OsIPC08180223	OsJPC08180129	0	99.76	4182	4182	4232	chr08	17773672	17773282	chr08	17773672	17773282
OsIPC06040014	OsJPC06040006	0	99.92	2636	2635	2638	chr06	3049167	3049605	chr06	3049605	3049167
OsIPC12090170	OsJPC12090122	0	98.68	4170	5912	4452	chr12	8645209	8644990	chr12	8645209	8644990
OsIPC01290054	OsJPC01290039	0	99.17	1441	2279	1644	chr01	28666655	28666449	chr01	28666449	28666655
OsIPC08030088	OsJPC08030041	0	99.36	3115	3131	3893	chr08	2888655	2888416	chr08	2888416	2888655
OsIPC11210206	OsJPC11210117	0	98.06	1185	1805	1570	chr11	20680000	20681000	chr11	20680000	20681000
OsIPC12190180	OsJPC12190114	0	99.42	1737	2876	2750	chr12	18680161	18679825	chr12	18680161	18679825
OsIPC10020091	OsJPC10020041	0	97.2	1537	2437	1872	chr10	1460592	1461025	chr10	1461025	1460592
OsIPC11100216	OsJPC11100090	0	99.17	1199	1199	1625	chr11	9924802	9924589	chr11	9924589	9924802
OsIPC09120116	OsJPC09120078	0	97.66	2525	2503	2637	chr09	11259649	11259857	chr09	11259649	11259857
OsIPC03140047	OsJPC03140027	0	99.63	2996	3389	3752	chr03	13750000	13751000	chr03	13750000	13751000
OsIPC08050137	OsJPC08050083	0	97.76	1342	1681	1635	chr08	4861278	4861696	chr08	4861278	4861696
OsIPC07300026	OsJPC07300005	0	98.87	3714	3933	3713	chr07	29564146	29564443	chr07	29564443	29564146
OsIPC02240065	OsJPC02240034	0	98.16	1849	3045	1936	chr02	23515843	23516146	chr02	23516146	23515843
OsIPC11170117	OsJPC11170060	0	99.59	3694	4486	3697	chr11	16619706	16620531	chr11	16619706	16620531
OsIPC10070099	OsJPC10070125	0	99.06	3507	5632	3706	chr10	6751448	6751671	chr10	6751448	6751671
OsIPC11010001	OsJPC11010001	0	99.92	1308	1322	1308	chr11	470	1	chr11	470	1
OsIPC07210088	OsJPC07210052	0	99	5197	6431	5722	chr07	20469571	20469306	chr07	20469306	20469571
OsIPC10220016	OsJPC10220004	0	98.73	1100	1100	1146	chr10	21469026	21468761	chr10	21469026	21468761
OsIPC12210004	OsJPC12210007	0	98.45	1161	1852	1161	chr12	20028726	20028025	chr12	20028726	20028025
OsIPC11110010	OsJPC11110002	0	99.19	982	988	1011	chr11	10045792	10045536	chr11	10045536	10045792
OsIPC07160049	OsJPC07160025	0	98.66	2380	3238	2513	chr07	15203124	15203770	chr07	15203770	15203124
OsIPC06050034	OsJPC06050023	0	99.55	1333	1588	1341	chr06	4300035	4299696	chr06	4300035	4299696
OsIPC05050058	OsJPC05050039	0	98.94	2839	3933	3833	chr05	4345062	4345477	chr05	4345477	4345062
OsIPC07220136	OsJPC07220066	0	99.16	3105	3868	3443	chr07	21394407	21394814	chr07	21394407	21394814
OsIPC09100162	OsJPC09100093	0	98.57	2105	2465	2104	chr09	9877250	9877583	chr09	9877250	9877583
OsIPC08170281	OsJPC08170202	0	99.95	1980	1980	2071	chr08	16957916	16957639	chr08	16957916	16957639
OsIPC12240075	OsJPC12240013	0	99.13	1838	1842	2761	chr12	23530000	23531000	chr12	23530000	23531000
OsIPC11050179	OsJPC11050117	0	100	745	745	787	chr11	4691063	4691490	chr11	4691063	4691490
OsIPC10120084	OsJPC10120082	0	92.35	1856	1851	2838	chr10	11589045	11589651	chr10	11589651	11589045
OsIPC09110091	OsJPC09110048	0	92.85	839	936	850	chr09	10499812	10500230	chr09	10499812	10500230
OsIPC04320149	OsJPC04320086	0	99.37	12927	13942	13323	chr04	31676801	31677174	chr04	31676801	31677174
OsIPC11280052	OsJPC11280045	0	98.14	2853	3429	4141	chr11	27080000	27081000	chr11	27080000	27081000
OsIPC12090195	OsJPC12090134	0	97.71	2188	2157	2614	chr12	8796730	8796993	chr12	8796730	8796993
OsIPC05050053	OsJPC05050033	0	98.45	1417	1484	1949	chr05	4280000	4281000	chr05	4280000	4281000
OsIPC07280043	OsJPC07280025	0	98.95	1721	1725	1721	chr07	27317987	27317769	chr07	27317987	27317769
OsIPC08020070	OsJPC08020021	0	97.28	1657	2277	2366	chr08	1520838	1520635	chr08	1520635	1520838
OsIPC10050164	OsJPC10050136	0	98.18	768	1132	1033	chr10	4432726	4432422	chr10	4432726	4432422
OsIPC11280047	OsJPC11280043	0	99.38	2732	2767	2755	chr11	27070000	27071000	chr11	27070000	27071000
OsIPC03140061	OsJPC03140031	0	97.87	847	847	844	chr03	13770000	13771000	chr03	13770000	13771000
OsIPC10010024	OsJPC10010016	0	99.51	812	811	874	chr10	207487	207102	chr10	207102	207487
OsIPC10120087	OsJPC10120085	0	99.5	1791	1844	1789	chr10	11590394	11589655	chr10	11590394	11589655
OsIPC04030122	OsJPC04030089	0	99.86	1476	1476	1806	chr04	2423926	2423651	chr04	2423926	2423651
OsIPC08080103	OsJPC08080068	0	99.44	720	791	721	chr08	7974019	7973652	chr08	7974019	7973652
OsIPC04360010	OsJPC04360005	0	99.86	3505	3505	3509	chr04	35180000	35181000	chr04	35180000	35181000
OsIPC11230226	OsJPC11230181	0	97.86	1825	2702	1968	chr11	22788655	22788375	chr11	22788655	22788375
OsIPC10100034	OsJPC10100031	0	98.48	1642	1872	1778	chr10	9330000	9331000	chr10	9330000	9331000
OsIPC01140170	OsJPC01140061	0	98.09	2463	2619	2580	chr01	13550000	13551000	chr01	13550000	13551000
OsIPC07040045	OsJPC07040019	0	100	2093	2398	2093	chr07	3871442	3871833	chr07	3871833	3871442
OsIPC03160065	OsJPC03160042	0	99.86	2787	2787	4141	chr03	15312381	15311849	chr03	15311849	15312381
OsIPC04180252	OsJPC04180170	0	99.08	2403	3459	2400	chr04	17841476	17841074	chr04	17841476	17841074
OsIPC11050031	OsJPC11050021	0	99.84	1867	1898	2468	chr11	4214521	4214293	chr11	4214293	4214521
OsIPC02140068	OsJPC02140040	0	99.74	2278	2276	2732	chr02	13766079	13766302	chr02	13766302	13766079
OsIPC07130059	OsJPC07130055	0	99.15	2008	2497	2284	chr07	12648045	12647604	chr07	12648045	12647604
OsIPC11240268	OsJPC11240227	0	98.51	1273	1261	1668	chr11	23880000	23881000	chr11	23880000	23881000
OsIPC07210140	OsJPC07210101	0	99.32	1760	1748	2678	chr07	20870000	20871000	chr07	20870000	20871000
OsIPC11070088	OsJPC11070061	0	99.77	3452	3452	3858	chr11	6530951	6531410	chr11	6530951	6531410
OsIPC11260150	OsJPC11260094	0	99.84	2553	2551	2566	chr11	25373340	25373826	chr11	25373826	25373340
OsIPC08060199	OsJPC08060148	0	99.62	6528	8301	7609	chr08	5968864	5969304	chr08	5969304	5968864
OsIPC12260003	OsJPC12260002	0	99.72	3183	3181	3295	chr12	25107175	25106971	chr12	25106971	25107175
OsIPC10010046	OsJPC10010039	0	99.21	2020	2020	2865	chr10	258006	258657	chr10	258006	258657
OsIPC08180012	OsJPC08180006	0	99.86	5778	7922	7202	chr08	17037921	17038145	chr08	17038145	17037921
OsIPC02040008	OsJPC02040005	0	98.35	1212	1308	1352	chr02	3042239	3042636	chr02	3042636	3042239
OsIPC09050056	OsJPC09050047	0	100	1116	1116	1214	chr09	4474549	4475091	chr09	4475091	4474549
OsIPC12190127	OsJPC12190073	0	99.18	858	882	1042	chr12	18559597	18559304	chr12	18559597	18559304
OsIPC05020102	OsJPC05020057	0	98.91	828	867	828	chr05	1848886	1849089	chr05	1849089	1848886
OsIPC10170007	OsJPC10170007	0	99.29	1823	2248	1818	chr10	16070000	16071000	chr10	16070000	16071000
OsIPC02090146	OsJPC02090110	0	99.76	2521	3214	3643	chr02	8840000	8841000	chr02	8840000	8841000
OsIPC05240037	OsJPC05240009	0	99.24	2355	2658	2348	chr05	23740000	23741000	chr05	23740000	23741000
OsIPC11050014	OsJPC11050007	0	100	2137	3378	2169	chr11	4162460	4162930	chr11	4162460	4162930
OsIPC03170073	OsJPC03170058	0	100	649	654	649	chr03	16442617	16442382	chr03	16442382	16442617
OsIPC04090015	OsJPC04090012	0	98.03	1272	1399	2014	chr04	8060000	8061000	chr04	8060000	8061000
OsIPC08090077	OsJPC08090055	0	99.09	1096	1371	1209	chr08	8317969	8317542	chr08	8317969	8317542
OsIPC09090086	OsJPC09090065	0	99.11	2571	3992	2610	chr09	8989486	8989001	chr09	8989001	8989486
OsIPC01150171	OsJPC01150051	0	99.68	622	622	742	chr01	14549213	14549539	chr01	14549213	14549539
OsIPC07080077	OsJPC07080059	0	98.89	902	899	1397	chr07	7383582	7382782	chr07	7383582	7382782
OsIPC10120020	OsJPC10120017	0	98.04	2957	4173	3160	chr10	11248374	11248583	chr10	11248583	11248374
OsIPC08220023	OsJPC08220010	0	100	981	1406	1548	chr08	21608098	21608304	chr08	21608304	21608098
OsIPC02260076	OsJPC02260063	0	99.95	1971	2189	1971	chr02	25352096	25351532	chr02	25351532	25352096
OsIPC07020085	OsJPC07020055	0	99.32	739	816	739	chr07	1680000	1681000	chr07	1680000	1681000
OsIPC11220158	OsJPC11220107	0	99.12	2616	2616	2692	chr11	21705171	21705516	chr11	21705516	21705171
OsIPC09130024	OsJPC09130007	0	99.21	4293	6428	4786	chr09	12071615	12071853	chr09	12071615	12071853
OsIPC12140031	OsJPC12140018	0	98.75	800	800	1006	chr12	13209137	13208936	chr12	13208936	13209137
OsIPC10150012	OsJPC10150003	0	98.9	6389	8250	6685	chr10	14070921	14070325	chr10	14070921	14070325
OsIPC12270078	OsJPC12270021	0	99.75	2426	2426	3107	chr12	26920257	26919982	chr12	26919982	26920257
OsIPC12070009	OsJPC12070007	0	99.58	7138	7130	8412	chr12	6122787	6122313	chr12	6122787	6122313
OsIPC06040074	OsJPC06040065	0	99.93	2781	2791	3187	chr06	3714143	3713782	chr06	3713782	3714143
OsIPC10210059	OsJPC10210032	0	99.34	3052	3034	4124	chr10	20481980	20482372	chr10	20481980	20482372
OsIPC09110067	OsJPC09110027	0	98.3	1643	2362	1642	chr09	10380000	10381000	chr09	10380000	10381000
OsIPC07100110	OsJPC07100047	0	97.46	1809	2394	2720	chr07	9965084	9964846	chr07	9964846	9965084
OsIPC07100110	OsJPC07100048	0	98.02	2375	3368	2720	chr07	9965084	9964846	chr07	9965084	9964846
OsIPC08090179	OsJPC08090097	0	99.63	1909	2232	1953	chr08	8852600	8853086	chr08	8853086	8852600
OsIPC11280176	OsJPC11280159	0	99.22	2553	3020	2553	chr11	27333681	27333251	chr11	27333681	27333251
OsIPC01030129	OsJPC01030123	0	99.42	1716	2021	1716	chr01	2533300	2533073	chr01	2533300	2533073
OsIPC01160026	OsJPC01160019	0	98.21	669	768	1046	chr01	15215133	15214860	chr01	15215133	15214860
OsIPC10010137	OsJPC10010103	0	99.02	7732	7769	11412	chr10	800000	801000	chr10	800000	801000
OsIPC08020061	OsJPC08020012	0	97.46	1890	2103	2543	chr08	1475082	1474877	chr08	1475082	1474877
OsIPC09100144	OsJPC09100081	0	98.77	2197	2204	2330	chr09	9840000	9841000	chr09	9840000	9841000
OsIPC07100025	OsJPC07100010	0	99.82	8374	8678	8648	chr07	9277105	9277569	chr07	9277569	9277105
OsIPC07020081	OsJPC07020049	0	97.35	1700	2540	2572	chr07	1634776	1634290	chr07	1634776	1634290
OsIPC07080015	OsJPC07080002	0	99.52	1040	1313	1050	chr07	7144385	7143869	chr07	7144385	7143869
OsIPC08280055	OsJPC08280013	0	95.52	1026	1479	1085	chr08	27467633	27467427	chr08	27467427	27467633
OsIPC02250176	OsJPC02250153	0	99.65	1985	2226	2686	chr02	24347167	24347492	chr02	24347492	24347167
OsIPC05070007	OsJPC05070007	0	99.42	865	865	961	chr05	6017197	6017432	chr05	6017197	6017432
OsIPC01040020	OsJPC01040016	0	99.15	587	583	648	chr01	3090000	3091000	chr01	3090000	3091000
OsIPC01340022	OsJPC01340013	0	99.62	1593	2469	1607	chr01	33200000	33201000	chr01	33200000	33201000
OsIPC12090118	OsJPC12090098	0	97.34	826	1230	815	chr12	8360056	8360346	chr12	8360056	8360346
OsIPC05270054	OsJPC05270019	0	99	4212	5693	6233	chr05	26526622	26526829	chr05	26526829	26526622
OsIPC07110158	OsJPC07110128	0	98.86	1049	1372	1706	chr07	10987012	10987229	chr07	10987012	10987229
OsIPC06230119	OsJPC06230087	0	98.94	945	1061	945	chr06	22690000	22691000	chr06	22690000	22691000
OsIPC06080062	OsJPC06080048	0	97.51	964	1035	1187	chr06	7372279	7372606	chr06	7372279	7372606
OsIPC01220155	OsJPC01220057	0	99.02	4063	4793	5188	chr01	21890000	21891000	chr01	21890000	21891000
OsIPC08210052	OsJPC08210021	0	99.22	638	1015	1009	chr08	20194866	20195072	chr08	20195072	20194866
OsIPC11170171	OsJPC11170081	0	99.65	1692	1709	1694	chr11	16811886	16810962	chr11	16811886	16810962
OsIPC06130077	OsJPC06130035	0	99.63	2683	4291	2746	chr06	12612278	12612818	chr06	12612818	12612278
OsIPC02360017	OsJPC02360003	0	99.67	2722	4092	2958	chr02	35100827	35101171	chr02	35100827	35101171
OsIPC11170232	OsJPC11170119	0	99.95	3786	4657	4315	chr11	16950000	16951000	chr11	16950000	16951000
OsIPC11280103	OsJPC11280094	0	99.64	2488	3055	3134	chr11	27140000	27141000	chr11	27140000	27141000
OsIPC08290019	OsJPC08290016	0	99.91	3482	3541	3615	chr08	28380000	28381000	chr08	28380000	28381000
OsIPC02130067	OsJPC02130032	0	100	1091	1091	1091	chr02	12783651	12784348	chr02	12783651	12784348
OsIPC11200043	OsJPC11200029	0	100	1574	1680	1578	chr11	19236706	19235625	chr11	19236706	19235625
OsIPC06230207	OsJPC06230157	0	97.26	1968	2822	2388	chr06	22851996	22851704	chr06	22851996	22851704
OsIPC11240221	OsJPC11240173	0	99.89	940	942	1296	chr11	23629815	23629520	chr11	23629815	23629520
OsIPC07120048	OsJPC07120039	0	99.52	2707	2703	2758	chr07	11253570	11252986	chr07	11253570	11252986
OsIPC12140018	OsJPC12140009	0	99.67	1521	1612	1587	chr12	13181346	13181125	chr12	13181346	13181125
OsIPC01030141	OsJPC01030132	0	98.96	1539	1535	1653	chr01	2571627	2571369	chr01	2571627	2571369
OsIPC08170031	OsJPC08170016	0	99.32	1466	1465	1638	chr08	16060000	16061000	chr08	16060000	16061000
OsIPC12170144	OsJPC12170132	0	98.4	1189	1188	1877	chr12	16406656	16405800	chr12	16405800	16406656
OsIPC11040014	OsJPC11040003	0	98.58	706	1079	847	chr11	3080000	3081000	chr11	3080000	3081000
OsIPC02250234	OsJPC02250192	0	99.45	1650	1657	1777	chr02	24380000	24381000	chr02	24380000	24381000
OsIPC03160018	OsJPC03160018	0	99.46	2421	2449	2798	chr03	15138489	15139423	chr03	15139423	15138489
OsIPC07170007	OsJPC07170006	0	97.82	2198	2268	2399	chr07	16070000	16071000	chr07	16070000	16071000
OsIPC01160162	OsJPC01160078	0	99.71	1375	1525	2110	chr01	15741440	15742108	chr01	15742108	15741440
OsIPC11260120	OsJPC11260075	0	99.44	3058	3927	3785	chr11	25320660	25320450	chr11	25320660	25320450
OsIPC07010073	OsJPC07010020	0	98.98	4208	4711	4997	chr07	924421	923726	chr07	923726	924421
OsIPC12180083	OsJPC12180065	0	99.79	1874	2448	2893	chr12	17438795	17438117	chr12	17438117	17438795
OsIPC11090121	OsJPC11090047	0	99.2	1381	1857	1381	chr11	8790601	8791437	chr11	8791437	8790601
OsIPC11050105	OsJPC11050071	0	99.19	1488	1484	1612	chr11	4480732	4481439	chr11	4481439	4480732
OsIPC04030186	OsJPC04030135	0	98.6	1146	1296	1544	chr04	2670000	2671000	chr04	2670000	2671000
OsIPC04150042	OsJPC04150015	0	99.38	3068	3066	4273	chr04	14262698	14263227	chr04	14263227	14262698
OsIPC09120193	OsJPC09120127	0	99.54	2156	2153	2156	chr09	11444830	11444464	chr09	11444464	11444830
OsIPC05030087	OsJPC05030064	0	99.49	1174	1520	1173	chr05	2741418	2741729	chr05	2741418	2741729
OsIPC04220094	OsJPC04220039	0	98.58	2386	2520	2383	chr04	21970000	21971000	chr04	21970000	21971000
OsIPC11200147	OsJPC11200110	0	96.43	1456	1457	1702	chr11	19372650	19372232	chr11	19372232	19372650
OsIPC10020195	OsJPC10020065	0	99.64	2240	2555	2463	chr10	1850000	1851000	chr10	1850000	1851000
OsIPC11270257	OsJPC11270167	0	99.03	827	822	1014	chr11	26560000	26561000	chr11	26560000	26561000
OsIPC09210046	OsJPC09210012	0	94.93	631	892	684	chr09	20420000	20421000	chr09	20420000	20421000
OsIPC07070033	OsJPC07070005	0	98.18	1646	2185	1904	chr07	6240146	6239725	chr07	6240146	6239725
OsIPC11220037	OsJPC11220034	0	95.44	1096	1448	1096	chr11	21204083	21203469	chr11	21204083	21203469
OsIPC01040021	OsJPC01040017	0	99.37	1588	1593	1805	chr01	3090000	3091000	chr01	3090000	3091000
OsIPC12190137	OsJPC12190081	0	98.15	1080	1745	1275	chr12	18584445	18584712	chr12	18584712	18584445
OsIPC03230050	OsJPC03230022	0	99.93	3055	3549	4441	chr03	22533763	22533482	chr03	22533763	22533482
OsIPC12190166	OsJPC12190105	0	99.46	2944	2938	3228	chr12	18657224	18656902	chr12	18657224	18656902
OsIPC12270084	OsJPC12270023	0	99.43	884	1257	898	chr12	26956400	26955997	chr12	26956400	26955997
OsIPC04140117	OsJPC04140046	0	99.45	3607	5927	5996	chr04	13659444	13659230	chr04	13659444	13659230
OsIPC11270102	OsJPC11270059	0	99.39	4568	6882	5456	chr11	26334856	26334657	chr11	26334856	26334657
OsIPC10200021	OsJPC10200013	0	98.71	1319	1352	1313	chr10	19266121	19266380	chr10	19266380	19266121
OsIPC11260158	OsJPC11260104	0	99.39	1485	2297	2302	chr11	25390000	25391000	chr11	25390000	25391000
OsIPC11280193	OsJPC11280164	0	98.85	1218	1828	1277	chr11	27356272	27356475	chr11	27356272	27356475
OsIPC04220090	OsJPC04220032	0	96.63	2667	3173	3080	chr04	21960000	21961000	chr04	21960000	21961000
OsIPC06080084	OsJPC06080062	0	96.01	677	870	1107	chr06	7476750	7476325	chr06	7476325	7476750
OsIPC11240258	OsJPC11240217	0	98.96	579	579	855	chr11	23813043	23813442	chr11	23813442	23813043
OsIPC06120113	OsJPC06120079	0	98.83	1373	1373	1373	chr06	11927393	11927703	chr06	11927393	11927703
OsIPC04020226	OsJPC04020180	0	98.18	1652	1988	1675	chr04	1717050	1716571	chr04	1716571	1717050
OsIPC12190155	OsJPC12190099	0	99.37	948	1077	1501	chr12	18623421	18623195	chr12	18623421	18623195
OsIPC02230073	OsJPC02230031	0	97.87	2252	2443	2504	chr02	22581034	22580560	chr02	22580560	22581034
OsIPC07210018	OsJPC07210012	0	96.53	720	971	816	chr07	20110000	20111000	chr07	20110000	20111000
OsIPC09060043	OsJPC09060040	0	99.06	3194	3186	4699	chr09	5270219	5268710	chr09	5270219	5268710
OsIPC04180031	OsJPC04180027	0	99.63	1897	2258	1897	chr04	17283522	17283955	chr04	17283522	17283955
OsIPC01420009	OsJPC01420005	0	96.09	2325	3213	3048	chr01	41126361	41126111	chr01	41126111	41126361
OsIPC09110198	OsJPC09110131	0	98.97	5743	8924	6332	chr09	10964086	10964590	chr09	10964590	10964086
OsIPC10120037	OsJPC10120035	0	98.81	841	841	980	chr10	11330000	11331000	chr10	11330000	11331000
OsIPC07180025	OsJPC07180012	0	100	1499	1499	1573	chr07	17283305	17283104	chr07	17283104	17283305
OsIPC12230082	OsJPC12230052	0	97.82	1560	2354	1555	chr12	22192004	22191752	chr12	22192004	22191752
OsIPC01230047	OsJPC01230010	0	98.46	2016	3189	2103	chr01	22376594	22376838	chr01	22376594	22376838
OsIPC11050012	OsJPC11050006	0	98.7	771	803	1111	chr11	4160000	4161000	chr11	4160000	4161000
OsIPC11180084	OsJPC11180059	0	99.14	5116	7732	5376	chr11	17304344	17304051	chr11	17304051	17304344
OsIPC08100181	OsJPC08100153	0	99.6	4723	4714	6492	chr08	9668687	9668486	chr08	9668486	9668687
OsIPC01400037	OsJPC01400011	0	99.83	591	625	592	chr01	39630000	39631000	chr01	39630000	39631000
OsIPC02250046	OsJPC02250028	0	95.76	707	1135	1171	chr02	24275528	24275281	chr02	24275528	24275281
OsIPC10130029	OsJPC10130016	0	98.16	1302	1288	1419	chr10	12145424	12145625	chr10	12145625	12145424
OsIPC09110100	OsJPC09110054	0	98.55	6547	6584	8585	chr09	10520000	10521000	chr09	10520000	10521000
OsIPC01300055	OsJPC01300030	0	99.25	2402	2402	2436	chr01	29593582	29593388	chr01	29593388	29593582
OsIPC05170004	OsJPC05170004	0	97.52	727	761	800	chr05	16027772	16027316	chr05	16027772	16027316
OsIPC08270089	OsJPC08270037	0	99.85	2663	2662	3032	chr08	26980000	26981000	chr08	26980000	26981000
OsIPC08020109	OsJPC08020034	0	99.12	1927	2289	2358	chr08	1937434	1937682	chr08	1937434	1937682
OsIPC06140019	OsJPC06140011	0	98.02	3231	3606	3261	chr06	13120929	13120707	chr06	13120929	13120707
OsIPC06050075	OsJPC06050050	0	98.67	3017	3052	4167	chr06	4430000	4431000	chr06	4430000	4431000
OsIPC09100138	OsJPC09100078	0	98.7	4451	4987	7147	chr09	9818984	9818772	chr09	9818984	9818772
OsIPC09080138	OsJPC09080094	0	97.6	1710	2005	2270	chr09	7647152	7647375	chr09	7647152	7647375
OsIPC03160142	OsJPC03160109	0	99.93	6937	7030	6947	chr03	15811122	15810917	chr03	15811122	15810917
OsIPC06070010	OsJPC06070010	0	96.76	2282	2556	2723	chr06	6109022	6109283	chr06	6109022	6109283
OsIPC12160135	OsJPC12160091	0	99.2	2863	3379	2976	chr12	15432975	15433439	chr12	15432975	15433439
OsIPC10050081	OsJPC10050065	0	99.27	1509	1509	1839	chr10	4220570	4220951	chr10	4220570	4220951
OsIPC11280008	OsJPC11280006	0	99.41	5715	5920	6296	chr11	27010000	27011000	chr11	27010000	27011000
OsIPC06010064	OsJPC06010029	0	95.95	2419	2984	2632	chr06	910000	911000	chr06	910000	911000
OsIPC05200069	OsJPC05200057	0	99.84	2532	2531	2931	chr05	19629050	19629648	chr05	19629648	19629050
OsIPC01010127	OsJPC01010064	0	99.85	5510	7440	5892	chr01	730503	731957	chr01	731957	730503
OsIPC01210116	OsJPC01210034	0	98.45	1223	1223	1316	chr01	20853363	20853649	chr01	20853649	20853363
OsIPC06170021	OsJPC06170013	0	97.36	3104	3098	3253	chr06	16340000	16341000	chr06	16340000	16341000
OsIPC08050033	OsJPC08050010	0	99.09	2635	2828	2929	chr08	4098446	4098211	chr08	4098211	4098446
OsIPC10120051	OsJPC10120046	0	98.3	824	823	1122	chr10	11470000	11471000	chr10	11470000	11471000
OsIPC03090031	OsJPC03090011	0	99.33	749	749	790	chr03	8744125	8743742	chr03	8743742	8744125
OsIPC10020005	OsJPC10020002	0	97.22	1294	1722	1276	chr10	1020000	1021000	chr10	1020000	1021000
OsIPC04130125	OsJPC04130057	0	99.48	3291	3285	3832	chr04	12718665	12719306	chr04	12719306	12718665
OsIPC04030143	OsJPC04030114	0	96.91	1779	1887	1805	chr04	2523098	2522884	chr04	2523098	2522884
OsIPC06050089	OsJPC06050062	0	98.93	845	935	925	chr06	4607218	4607476	chr06	4607476	4607218
OsIPC04090025	OsJPC04090024	0	99.18	1101	1598	1473	chr04	8095756	8095414	chr04	8095414	8095756
OsIPC07020009	OsJPC07020009	0	99.28	1794	2483	1998	chr07	1130000	1131000	chr07	1130000	1131000
OsIPC11050029	OsJPC11050019	0	99.93	5867	5867	9260	chr11	4211135	4211473	chr11	4211135	4211473
OsIPC07270077	OsJPC07270045	0	99.81	2094	2329	2385	chr07	26799897	26800516	chr07	26799897	26800516
OsIPC08050118	OsJPC08050072	0	99.93	1502	1971	1704	chr08	4770000	4771000	chr08	4770000	4771000
OsIPC05220011	OsJPC05220003	0	96.86	2164	2645	2355	chr05	21450000	21451000	chr05	21450000	21451000
OsIPC05040047	OsJPC05040041	0	99.07	750	784	1059	chr05	3632437	3632129	chr05	3632437	3632129
OsIPC11240009	OsJPC11240017	0	99.09	1314	1321	2138	chr11	23053700	23053907	chr11	23053907	23053700
OsIPC04160090	OsJPC04160025	0	99.8	991	1112	1371	chr04	15852338	15852800	chr04	15852338	15852800
OsIPC07120127	OsJPC07120071	0	99.04	1353	1368	1573	chr07	11576964	11576602	chr07	11576964	11576602
OsIPC04030304	OsJPC04030192	0	99.47	1890	2036	1890	chr04	2920000	2921000	chr04	2920000	2921000
OsIPC01190039	OsJPC01190020	0	98.87	2209	2927	2244	chr01	18530000	18531000	chr01	18530000	18531000
OsIPC04040142	OsJPC04040090	0	99.47	3587	5480	5604	chr04	3580000	3581000	chr04	3580000	3581000
OsIPC02130062	OsJPC02130029	0	99.47	13084	13048	14542	chr02	12777094	12777295	chr02	12777295	12777094
OsIPC07180018	OsJPC07180008	0	99.46	2020	2070	2626	chr07	17240000	17241000	chr07	17240000	17241000
OsIPC11220164	OsJPC11220111	0	98.93	5038	8045	8378	chr11	21736048	21736315	chr11	21736315	21736048
OsIPC03160008	OsJPC03160006	0	98.6	499	826	558	chr03	15064296	15064652	chr03	15064652	15064296
OsIPC08210092	OsJPC08210034	0	98.31	769	1163	769	chr08	20560000	20561000	chr08	20560000	20561000
OsIPC06230218	OsJPC06230168	0	96.68	1025	1705	1482	chr06	22869097	22869378	chr06	22869097	22869378
OsIPC10100095	OsJPC10100075	0	98.85	1043	1043	1524	chr10	9570198	9569988	chr10	9570198	9569988
OsIPC11170243	OsJPC11170126	0	99.51	2046	2204	2046	chr11	16966989	16966527	chr11	16966989	16966527
OsIPC11240196	OsJPC11240151	0	98.55	1587	2621	1896	chr11	23547926	23547680	chr11	23547926	23547680
OsIPC01300032	OsJPC01300017	0	96.92	584	629	582	chr01	29530000	29531000	chr01	29530000	29531000
OsIPC10160064	OsJPC10160038	0	98.92	6100	7772	9139	chr10	15716938	15717582	chr10	15717582	15716938
OsIPC03270050	OsJPC03270019	0	95.32	684	719	993	chr03	26980463	26980989	chr03	26980989	26980463
OsIPC01030195	OsJPC01030181	0	99.55	1762	1802	1781	chr01	2818070	2818923	chr01	2818923	2818070
OsIPC08070009	OsJPC08070008	0	98.57	2383	2746	2469	chr08	6057149	6056896	chr08	6057149	6056896
OsIPC11270182	OsJPC11270113	0	99.23	8217	11251	8421	chr11	26490000	26491000	chr11	26490000	26491000
OsIPC10030126	OsJPC10030071	0	99.01	1511	1499	1583	chr10	2590754	2590400	chr10	2590400	2590754
OsIPC11170163	OsJPC11170075	0	99.82	4535	4534	7533	chr11	16790325	16790645	chr11	16790325	16790645
OsIPC08120008	OsJPC08120015	0	97.1	792	777	901	chr08	11250000	11251000	chr08	11250000	11251000
OsIPC01140290	OsJPC01140114	0	98.31	768	883	758	chr01	13720000	13721000	chr01	13720000	13721000
OsIPC11280323	OsJPC11280274	0	99.15	1522	2251	1871	chr11	27651522	27651150	chr11	27651522	27651150
OsIPC08100152	OsJPC08100122	0	99.04	2404	3485	2403	chr08	9530000	9531000	chr08	9530000	9531000
OsIPC05010005	OsJPC05010002	0	99.56	457	585	629	chr05	120099	120351	chr05	120099	120351
OsIPC12090227	OsJPC12090150	0	99.87	2398	2397	2667	chr12	8900000	8901000	chr12	8900000	8901000
OsIPC05050070	OsJPC05050046	0	98.58	3876	5763	4764	chr05	4391403	4390964	chr05	4390964	4391403
OsIPC07020006	OsJPC07020006	0	99.42	684	719	1050	chr07	1124945	1124667	chr07	1124945	1124667
OsIPC02090071	OsJPC02090055	0	99.96	2327	2359	3344	chr02	8365174	8365388	chr02	8365174	8365388
OsIPC11280422	OsJPC11280368	0	99.44	5706	5816	8022	chr11	27930083	27930686	chr11	27930686	27930083
OsIPC11230213	OsJPC11230168	0	100	1190	1190	1194	chr11	22749460	22748944	chr11	22749460	22748944
OsIPC10050098	OsJPC10050083	0	98.5	1666	2293	1914	chr10	4250000	4251000	chr10	4250000	4251000
OsIPC02030034	OsJPC02030028	0	99.54	1967	2371	2286	chr02	2701801	2701507	chr02	2701801	2701507
OsIPC11220048	OsJPC11220044	0	99.83	1184	1612	1691	chr11	21238014	21237701	chr11	21238014	21237701
OsIPC11170189	OsJPC11170094	0	99.03	1136	1133	1489	chr11	16873336	16873640	chr11	16873336	16873640
OsIPC08100158	OsJPC08100126	0	99.51	1026	1549	1653	chr08	9544369	9545094	chr08	9545094	9544369
OsIPC02260035	OsJPC02260029	0	98.32	2554	2570	3053	chr02	25310000	25311000	chr02	25310000	25311000
OsIPC02040026	OsJPC02040016	0	99.04	1569	1569	2114	chr02	3140000	3141000	chr02	3140000	3141000
OsIPC06210022	OsJPC06210020	0	99.48	2681	3363	2705	chr06	20185182	20185427	chr06	20185427	20185182
OsIPC10050022	OsJPC10050018	0	98.23	2820	2823	3093	chr10	4074029	4073824	chr10	4073824	4074029
OsIPC07210152	OsJPC07210118	0	97.17	777	800	1292	chr07	20875885	20876065	chr07	20875885	20876065
OsIPC02180103	OsJPC02180084	0	98.47	1701	2235	1700	chr02	17850000	17851000	chr02	17850000	17851000
OsIPC11050036	OsJPC11050025	0	95.42	1245	1321	1822	chr11	4226679	4226179	chr11	4226679	4226179
OsIPC10180061	OsJPC10180055	0	99.39	2147	2219	2168	chr10	17340000	17341000	chr10	17340000	17341000
OsIPC04040010	OsJPC04040005	0	99.55	2902	4764	3124	chr04	3079291	3078756	chr04	3079291	3078756
OsIPC02180075	OsJPC02180054	0	99.48	4454	4436	5131	chr02	17732094	17731414	chr02	17732094	17731414
OsIPC09110085	OsJPC09110043	0	97.36	2462	2451	2591	chr09	10489831	10488947	chr09	10489831	10488947
OsIPC06130080	OsJPC06130037	0	99.76	1267	1551	1380	chr06	12635444	12635680	chr06	12635444	12635680
OsIPC09040015	OsJPC09040009	0	99.12	2496	2640	3847	chr09	3533451	3533756	chr09	3533756	3533451
OsIPC11070174	OsJPC11070146	0	99.06	1068	1541	1157	chr11	6961222	6960950	chr11	6960950	6961222
OsIPC06090016	OsJPC06090011	0	98.97	3202	5147	3289	chr06	8079929	8079444	chr06	8079929	8079444
OsIPC01030184	OsJPC01030159	0	98.31	1598	1666	1976	chr01	2775419	2775689	chr01	2775419	2775689
OsIPC06120090	OsJPC06120066	0	98.45	388	526	511	chr06	11660000	11661000	chr06	11660000	11661000
OsIPC02130093	OsJPC02130045	0	99.67	11417	16684	11972	chr02	12907449	12906951	chr02	12906951	12907449
OsIPC01020062	OsJPC01020038	0	99.18	2065	3379	3441	chr01	1354556	1354754	chr01	1354754	1354556
OsIPC11290090	OsJPC11290049	0	99.21	1134	1170	1136	chr11	28490000	28491000	chr11	28490000	28491000
OsIPC07280110	OsJPC07280060	0	99.8	1023	1023	1030	chr07	27710210	27709833	chr07	27710210	27709833
OsIPC05070011	OsJPC05070008	0	99.5	1414	1711	1414	chr05	6032595	6032194	chr05	6032595	6032194
OsIPC09110115	OsJPC09110068	0	96.91	1974	2476	2200	chr09	10561044	10561412	chr09	10561412	10561044
OsIPC08030051	OsJPC08030019	0	97.99	3988	4739	6339	chr08	2762135	2762485	chr08	2762135	2762485
OsIPC09120033	OsJPC09120022	0	99.49	3712	4904	5791	chr09	11083017	11082366	chr09	11083017	11082366
OsIPC08200005	OsJPC08200005	0	99.8	1022	1088	1315	chr08	19072070	19072283	chr08	19072283	19072070
OsIPC06150052	OsJPC06150027	0	99.56	4292	5886	6265	chr06	14390000	14391000	chr06	14390000	14391000
OsIPC07270036	OsJPC07270009	0	97.07	1059	1130	1038	chr07	26362606	26363025	chr07	26362606	26363025
OsIPC10100134	OsJPC10100109	0	97.59	1782	1773	2807	chr10	9947462	9947675	chr10	9947675	9947462
OsIPC06080004	OsJPC06080002	0	98.72	4301	5211	5749	chr06	7040179	7039864	chr06	7040179	7039864
OsIPC02070254	OsJPC02070146	0	94.88	1075	1356	1323	chr02	6875157	6875383	chr02	6875157	6875383
OsIPC11170168	OsJPC11170079	0	99.93	1507	1507	1524	chr11	16799404	16799002	chr11	16799404	16799002
OsIPC08040023	OsJPC08040016	0	99.6	3277	3340	5082	chr08	3240047	3240703	chr08	3240703	3240047
OsIPC08050073	OsJPC08050038	0	99.71	695	872	711	chr08	4368833	4368324	chr08	4368833	4368324
OsIPC01030025	OsJPC01030036	0	99.21	1516	1510	1747	chr01	2142230	2142671	chr01	2142671	2142230
OsIPC12050041	OsJPC12050021	0	99.18	2084	2618	2430	chr12	4394673	4394423	chr12	4394673	4394423
OsIPC11140017	OsJPC11140006	0	99.56	1141	1179	1629	chr11	13558846	13559364	chr11	13559364	13558846
OsIPC01140414	OsJPC01140154	0	98.69	1827	1821	1857	chr01	13916868	13917543	chr01	13916868	13917543
OsIPC11210068	OsJPC11210027	0	99.83	4638	4697	4939	chr11	20372634	20373492	chr11	20372634	20373492
OsIPC04170010	OsJPC04170007	0	99.39	3425	5423	4695	chr04	16043026	16042442	chr04	16042442	16043026
OsIPC01300034	OsJPC01300019	0	98.55	1311	1311	1445	chr01	29532701	29532461	chr01	29532461	29532701
OsIPC11160054	OsJPC11160012	0	99.17	1201	1201	1313	chr11	15580000	15581000	chr11	15580000	15581000
OsIPC10050044	OsJPC10050030	0	99.45	911	1015	985	chr10	4100000	4101000	chr10	4100000	4101000
OsIPC08170227	OsJPC08170163	0	99.25	1330	1333	1754	chr08	16790000	16791000	chr08	16790000	16791000
OsIPC11240169	OsJPC11240123	0	99.44	898	1427	902	chr11	23505050	23504844	chr11	23504844	23505050
OsIPC06180044	OsJPC06180027	0	100	442	640	568	chr06	17628467	17628193	chr06	17628193	17628467
OsIPC11280424	OsJPC11280370	0	97.36	2082	2463	2833	chr11	27932867	27933069	chr11	27932867	27933069
OsIPC12180089	OsJPC12180073	0	98.54	1095	1286	1783	chr12	17469157	17469389	chr12	17469389	17469157
OsIPC11240070	OsJPC11240048	0	96.92	778	1057	1160	chr11	23261844	23261315	chr11	23261315	23261844
OsIPC07220165	OsJPC07220096	0	99.87	2398	2398	2587	chr07	21435356	21435595	chr07	21435595	21435356
OsIPC04310023	OsJPC04310013	0	99.63	817	1260	1153	chr04	30355746	30355147	chr04	30355746	30355147
OsIPC04090087	OsJPC04090066	0	98.42	1894	2173	2096	chr04	8260000	8261000	chr04	8260000	8261000
OsIPC09140012	OsJPC09140005	0	99.42	2577	3343	2573	chr09	13089627	13089410	chr09	13089410	13089627
OsIPC01040088	OsJPC01040102	0	98.71	621	973	788	chr01	3344063	3343657	chr01	3343657	3344063
OsIPC09120147	OsJPC09120092	0	99.32	733	790	1061	chr09	11321769	11321258	chr09	11321258	11321769
OsIPC09160013	OsJPC09160010	0	98.75	2800	2862	2836	chr09	15061143	15061540	chr09	15061143	15061540
OsIPC11060131	OsJPC11060107	0	96.07	1425	1414	1638	chr11	5750000	5751000	chr11	5750000	5751000
OsIPC08100005	OsJPC08100003	0	98.73	708	764	772	chr08	9004765	9005240	chr08	9005240	9004765
OsIPC01400043	OsJPC01400013	0	98.91	1833	2719	2443	chr01	39674523	39674788	chr01	39674788	39674523
OsIPC10030066	OsJPC10030024	0	99.74	2329	2433	2386	chr10	2252432	2253112	chr10	2253112	2252432
OsIPC03150004	OsJPC03150010	0	100	2387	2387	2527	chr03	14044710	14044986	chr03	14044986	14044710
OsIPC04180144	OsJPC04180094	0	99.12	2285	3604	2274	chr04	17597491	17596825	chr04	17596825	17597491
OsIPC09130002	OsJPC09130002	0	99.58	4790	5301	5995	chr09	12000000	12001000	chr09	12000000	12001000
OsIPC11270113	OsJPC11270065	0	99.3	2587	2704	2759	chr11	26360000	26361000	chr11	26360000	26361000
OsIPC11240243	OsJPC11240195	0	98.89	1169	1206	1872	chr11	23716500	23716840	chr11	23716500	23716840
OsIPC03160149	OsJPC03160116	0	99.8	6522	6522	6535	chr03	15826850	15827068	chr03	15826850	15827068
OsIPC09060111	OsJPC09060077	0	98.67	1055	1092	1159	chr09	5669135	5668665	chr09	5669135	5668665
OsIPC09100112	OsJPC09100067	0	98.47	1238	1501	1592	chr09	9679781	9679991	chr09	9679781	9679991
OsIPC07010088	OsJPC07010030	0	99.65	1414	1414	1968	chr07	966253	967316	chr07	967316	966253
OsIPC03070014	OsJPC03070002	0	96.99	3319	5517	4979	chr03	6350000	6351000	chr03	6350000	6351000
OsIPC10010008	OsJPC10010006	0	98.61	6713	6915	7296	chr10	131065	131285	chr10	131285	131065
OsIPC08170244	OsJPC08170183	0	98.72	1171	1435	1230	chr08	16870000	16871000	chr08	16870000	16871000
OsIPC04090095	OsJPC04090074	0	98.82	1358	1358	1629	chr04	8270447	8269742	chr04	8270447	8269742
OsIPC07120156	OsJPC07120094	0	98.83	682	841	1002	chr07	11650000	11651000	chr07	11650000	11651000
OsIPC10020175	OsJPC10020063	0	99.88	3440	3440	4816	chr10	1712383	1712637	chr10	1712637	1712383
OsIPC01430046	OsJPC01430013	0	99.65	2551	2939	2786	chr01	42598891	42598627	chr01	42598627	42598891
OsIPC08090164	OsJPC08090089	0	99.22	2174	2514	2196	chr08	8810000	8811000	chr08	8810000	8811000
OsIPC12040071	OsJPC12040019	0	99.58	718	778	895	chr12	3871185	3871486	chr12	3871486	3871185
OsIPC08070020	OsJPC08070017	0	99.65	1412	1626	1598	chr08	6152101	6151856	chr08	6152101	6151856
OsIPC07250035	OsJPC07250022	0	99.41	851	850	994	chr07	24476293	24476765	chr07	24476293	24476765
OsIPC10210012	OsJPC10210003	0	99.65	2889	3263	2961	chr10	20185078	20184762	chr10	20185078	20184762
OsIPC04010204	OsJPC04010124	0	98.78	658	1071	659	chr04	975038	975264	chr04	975264	975038
OsIPC09110003	OsJPC09110003	0	99.14	2333	3507	3058	chr09	10004793	10005233	chr09	10004793	10005233
OsIPC10140055	OsJPC10140028	0	99.56	1596	1596	1825	chr10	13930000	13931000	chr10	13930000	13931000
OsIPC01410079	OsJPC01410042	0	97.42	1625	2691	1624	chr01	40900000	40901000	chr01	40900000	40901000
OsIPC02250033	OsJPC02250016	0	99.26	5102	5095	5397	chr02	24253911	24253702	chr02	24253911	24253702
OsIPC12180171	OsJPC12180132	0	99.66	2624	2860	3766	chr12	17870000	17871000	chr12	17870000	17871000
OsIPC11200056	OsJPC11200043	0	99.94	3327	4600	4936	chr11	19253158	19252921	chr11	19252921	19253158
OsIPC07010004	OsJPC07010003	0	98.13	1017	1177	1017	chr07	112201	112682	chr07	112682	112201
OsIPC08100191	OsJPC08100154	0	99.28	2219	2219	2542	chr08	9733014	9732708	chr08	9733014	9732708
OsIPC08020075	OsJPC08020024	0	99.56	2978	3108	3034	chr08	1530000	1531000	chr08	1530000	1531000
OsIPC06230183	OsJPC06230131	0	95.46	948	1539	1216	chr06	22801541	22801115	chr06	22801115	22801541
OsIPC07020110	OsJPC07020074	0	99.82	3791	3786	5274	chr07	1718751	1718965	chr07	1718751	1718965
OsIPC11270093	OsJPC11270050	0	97.82	1422	1941	2329	chr11	26310000	26311000	chr11	26310000	26311000
OsIPC12160097	OsJPC12160059	0	99.47	939	957	1254	chr12	15330000	15331000	chr12	15330000	15331000
OsIPC10160036	OsJPC10160019	0	98.24	2389	2389	3364	chr10	15146010	15145396	chr10	15146010	15145396
OsIPC10030060	OsJPC10030019	0	99.85	1292	1322	1880	chr10	2237562	2237132	chr10	2237132	2237562
OsIPC08180051	OsJPC08180027	0	97.68	2030	2716	2265	chr08	17140000	17141000	chr08	17140000	17141000
OsIPC12160119	OsJPC12160077	0	96.49	626	633	1004	chr12	15395637	15395218	chr12	15395637	15395218
OsIPC08100078	OsJPC08100057	0	98.63	801	792	969	chr08	9220025	9220668	chr08	9220025	9220668
OsIPC07080047	OsJPC07080031	0	95.63	1509	1971	1478	chr07	7310000	7311000	chr07	7310000	7311000
OsIPC11280358	OsJPC11280304	0	99.29	2108	3007	2193	chr11	27779466	27779192	chr11	27779192	27779466
OsIPC09010103	OsJPC09010078	0	99.97	6051	6297	6585	chr09	900000	901000	chr09	900000	901000
OsIPC12170109	OsJPC12170095	0	98.44	1028	1063	1098	chr12	16280000	16281000	chr12	16280000	16281000
OsIPC11010026	OsJPC11010012	0	99.79	1463	1463	2074	chr11	173893	174111	chr11	174111	173893
OsIPC01420080	OsJPC01420046	0	96.64	715	1100	939	chr01	41860358	41860122	chr01	41860358	41860122
OsIPC11060052	OsJPC11060053	0	99.9	3046	4275	3617	chr11	5276914	5277199	chr11	5276914	5277199
OsIPC11280068	OsJPC11280056	0	99.4	2673	2663	3588	chr11	27100000	27101000	chr11	27100000	27101000
OsIPC07210147	OsJPC07210114	0	96.86	4430	6476	4897	chr07	20873348	20874087	chr07	20874087	20873348
OsIPC08170135	OsJPC08170100	0	99.94	1614	1613	2065	chr08	16440000	16441000	chr08	16440000	16441000
OsIPC08010003	OsJPC08010002	0	93.96	1274	1272	1895	chr08	0	1000	chr08	0	1000
OsIPC05280035	OsJPC05280024	0	98.59	1981	1958	2347	chr05	27431114	27431478	chr05	27431114	27431478
OsIPC08100045	OsJPC08100025	0	99.72	2144	2581	2144	chr08	9140953	9140736	chr08	9140953	9140736
OsIPC11040031	OsJPC11040009	0	99.89	1787	1786	2281	chr11	3155433	3155955	chr11	3155955	3155433
OsIPC04340008	OsJPC04340005	0	95.92	1693	1715	1812	chr04	33078818	33079160	chr04	33078818	33079160
OsIPC05200063	OsJPC05200050	0	99.74	782	1174	819	chr05	19597794	19597464	chr05	19597794	19597464
OsIPC07110111	OsJPC07110069	0	98.58	2176	3352	2154	chr07	10760000	10761000	chr07	10760000	10761000
OsIPC08170116	OsJPC08170086	0	99.21	888	1423	889	chr08	16374388	16373945	chr08	16373945	16374388
OsIPC12200202	OsJPC12200079	0	99.96	2366	2366	3343	chr12	19854301	19854525	chr12	19854301	19854525
OsIPC10190048	OsJPC10190027	0	99.78	2703	2703	2736	chr10	18770000	18771000	chr10	18770000	18771000
OsIPC03230121	OsJPC03230043	0	99.1	2000	2010	2543	chr03	22850000	22851000	chr03	22850000	22851000
OsIPC11280269	OsJPC11280236	0	97.6	3497	3486	3711	chr11	27571398	27571182	chr11	27571182	27571398
OsIPC08100065	OsJPC08100039	0	98.8	667	732	682	chr08	9187542	9187916	chr08	9187916	9187542
OsIPC02250189	OsJPC02250161	0	99.64	10762	12593	11407	chr02	24365609	24365367	chr02	24365609	24365367
OsIPC07200045	OsJPC07200022	0	99.29	6226	6800	8786	chr07	19733240	19733491	chr07	19733240	19733491
OsIPC06030034	OsJPC06030015	0	95.91	1003	1103	1254	chr06	2470000	2471000	chr06	2470000	2471000
OsIPC07220238	OsJPC07220164	0	97.97	1727	2235	1710	chr07	21714378	21713706	chr07	21714378	21713706
OsIPC02090028	OsJPC02090017	0	99.42	1736	1736	1949	chr02	8109274	8109643	chr02	8109643	8109274
OsIPC04020189	OsJPC04020156	0	97.16	1833	2214	2020	chr04	1651101	1651853	chr04	1651853	1651101
OsIPC08060085	OsJPC08060092	0	96.95	821	1212	1302	chr08	5489719	5489473	chr08	5489473	5489719
OsIPC10200061	OsJPC10200042	0	98.79	1977	2507	2280	chr10	19737372	19737113	chr10	19737113	19737372
OsIPC04130111	OsJPC04130052	0	99.58	944	1073	945	chr04	12675901	12676489	chr04	12675901	12676489
OsIPC12230139	OsJPC12230091	0	99.82	569	608	699	chr12	22413101	22413451	chr12	22413101	22413451
OsIPC09070013	OsJPC09070004	0	99.41	2387	2822	2905	chr09	6149408	6149688	chr09	6149688	6149408
OsIPC11290035	OsJPC11290017	0	99.27	1642	1668	1659	chr11	28203265	28202955	chr11	28203265	28202955
OsIPC11270284	OsJPC11270191	0	98.95	1147	1561	1147	chr11	26640000	26641000	chr11	26640000	26641000
OsIPC11130043	OsJPC11130021	0	99.85	1999	2150	2599	chr11	12400000	12401000	chr11	12400000	12401000
OsIPC02250372	OsJPC02250303	0	96.81	941	1471	1016	chr02	24750000	24751000	chr02	24750000	24751000
OsIPC02260116	OsJPC02260087	0	99.61	4371	5346	4797	chr02	25910000	25911000	chr02	25910000	25911000
OsIPC11060095	OsJPC11060083	0	99.57	2765	2847	2762	chr11	5588367	5588835	chr11	5588367	5588835
OsIPC06100124	OsJPC06100090	0	99.49	2334	3810	3028	chr06	9545365	9545051	chr06	9545051	9545365
OsIPC06120014	OsJPC06120009	0	99.82	1101	1582	1115	chr06	11151430	11151653	chr06	11151430	11151653
OsIPC10120074	OsJPC10120066	0	99.26	940	1356	946	chr10	11490000	11491000	chr10	11490000	11491000
OsIPC10180001	OsJPC10180001	0	99.12	1138	1135	1425	chr10	17010000	17011000	chr10	17010000	17011000
OsIPC11240150	OsJPC11240110	0	97.58	1650	2240	2025	chr11	23467823	23467553	chr11	23467823	23467553
OsIPC07190015	OsJPC07190014	0	97.18	885	1307	1013	chr07	18305526	18305787	chr07	18305787	18305526
OsIPC10200063	OsJPC10200044	0	93.8	807	936	860	chr10	19753134	19752790	chr10	19752790	19753134
OsIPC05070083	OsJPC05070047	0	98.79	1985	2785	1993	chr05	6876188	6875863	chr05	6875863	6876188
OsIPC02250167	OsJPC02250140	0	96.91	1648	1680	2454	chr02	24340499	24340780	chr02	24340780	24340499
OsIPC04090076	OsJPC04090055	0	98.65	2074	2257	2791	chr04	8205623	8205378	chr04	8205378	8205623
OsIPC05180098	OsJPC05180047	0	100	1146	1155	1397	chr05	17919108	17918712	chr05	17919108	17918712
OsIPC03140050	OsJPC03140027	0	99.64	3065	3389	4462	chr03	13750000	13751000	chr03	13750000	13751000
OsIPC01420057	OsJPC01420043	0	98.32	1966	2848	1958	chr01	41603819	41604021	chr01	41603819	41604021
OsIPC11270040	OsJPC11270018	0	96.84	1552	1868	1960	chr11	26112183	26111852	chr11	26111852	26112183
OsIPC08180248	OsJPC08180149	0	99.18	1097	1239	1655	chr08	17837328	17838203	chr08	17838203	17837328
OsIPC02190011	OsJPC02190008	0	99.6	6298	7149	8187	chr02	18118150	18118372	chr02	18118150	18118372
OsIPC10070065	OsJPC10070102	0	99.77	881	881	890	chr10	6654157	6654529	chr10	6654529	6654157
OsIPC06230085	OsJPC06230054	0	99.66	11201	11200	11206	chr06	22549933	22550311	chr06	22549933	22550311
OsIPC01290030	OsJPC01290020	0	98.83	1708	1708	2268	chr01	28500515	28500840	chr01	28500840	28500515
OsIPC06050092	OsJPC06050064	0	99.17	1917	1915	2026	chr06	4610483	4611064	chr06	4610483	4611064
OsIPC03150032	OsJPC03150032	0	100	1893	1893	2569	chr03	14242500	14242289	chr03	14242289	14242500
OsIPC05070071	OsJPC05070038	0	97.83	508	685	500	chr05	6843899	6844155	chr05	6843899	6844155
OsIPC11250059	OsJPC11250051	0	95.28	1249	1521	1307	chr11	24160000	24161000	chr11	24160000	24161000
OsIPC11240141	OsJPC11240099	0	98.9	638	631	875	chr11	23440000	23441000	chr11	23440000	23441000
OsIPC11200108	OsJPC11200077	0	99.69	637	733	639	chr11	19310000	19311000	chr11	19310000	19311000
OsIPC07060009	OsJPC07060006	0	98.16	4083	6268	4133	chr07	5262582	5264584	chr07	5264584	5262582
OsIPC07220062	OsJPC07220027	0	98.3	1709	1969	1874	chr07	21169686	21169965	chr07	21169686	21169965
OsIPC10050099	OsJPC10050085	0	97.74	842	1113	922	chr10	4250000	4251000	chr10	4250000	4251000
OsIPC05060052	OsJPC05060052	0	97.3	1407	2270	1819	chr05	5678527	5678199	chr05	5678199	5678527
OsIPC08170161	OsJPC08170113	0	93.83	729	732	1138	chr08	16607602	16607242	chr08	16607242	16607602
OsIPC03150126	OsJPC03150068	0	99.82	6019	9348	6280	chr03	14971269	14970971	chr03	14970971	14971269
OsIPC04180235	OsJPC04180164	0	99.23	4013	4764	5562	chr04	17768419	17768927	chr04	17768927	17768419
OsIPC06140013	OsJPC06140009	0	96.05	708	973	1038	chr06	13080000	13081000	chr06	13080000	13081000
OsIPC07260005	OsJPC07260001	0	98.77	979	1210	1168	chr07	25050000	25051000	chr07	25050000	25051000
OsIPC06040057	OsJPC06040055	0	99.97	3453	5669	5141	chr06	3506601	3506844	chr06	3506601	3506844
OsIPC12190136	OsJPC12190080	0	98.16	1360	2103	1359	chr12	18582689	18583843	chr12	18583843	18582689
OsIPC07250073	OsJPC07250056	0	98.65	1109	1190	1205	chr07	24570686	24570902	chr07	24570686	24570902
OsIPC08100162	OsJPC08100131	0	98.48	1714	2102	1873	chr08	9555887	9556877	chr08	9556877	9555887
OsIPC07230040	OsJPC07230028	0	98.55	757	997	1110	chr07	22896498	22896239	chr07	22896498	22896239
OsIPC08160060	OsJPC08160035	0	98.6	4060	4541	4059	chr08	15580224	15579961	chr08	15580224	15579961
OsIPC10130025	OsJPC10130013	0	96.03	1185	1794	1768	chr10	12139186	12139491	chr10	12139186	12139491
OsIPC05200080	OsJPC05200064	0	96.23	1565	2044	2226	chr05	19799252	19799041	chr05	19799252	19799041
OsIPC09070149	OsJPC09070056	0	98.69	6966	6955	7487	chr09	6923719	6923380	chr09	6923380	6923719
OsIPC07060037	OsJPC07060025	0	98.66	1861	1859	2191	chr07	5470000	5471000	chr07	5470000	5471000
OsIPC11210223	OsJPC11210125	0	96.13	2067	2372	2739	chr11	20709388	20709164	chr11	20709388	20709164
OsIPC01430008	OsJPC01430001	0	97.86	1352	2079	1645	chr01	42112751	42112385	chr01	42112385	42112751
OsIPC02250296	OsJPC02250244	0	97.32	485	514	547	chr02	24455131	24454756	chr02	24455131	24454756
OsIPC06100139	OsJPC06100103	0	98.57	911	1004	1364	chr06	9601886	9602594	chr06	9602594	9601886
OsIPC09050037	OsJPC09050036	0	98.78	5265	5350	5575	chr09	4259460	4259143	chr09	4259143	4259460
OsIPC12150056	OsJPC12150038	0	99.7	4275	4274	6473	chr12	14439599	14439819	chr12	14439599	14439819
OsIPC11240320	OsJPC11240268	0	99.19	1485	1651	1485	chr11	23990000	23991000	chr11	23990000	23991000
OsIPC04050131	OsJPC04050072	0	98.16	759	1167	968	chr04	4490705	4490360	chr04	4490360	4490705
OsIPC10120008	OsJPC10120010	0	99.28	1106	1574	1322	chr10	11043337	11043843	chr10	11043843	11043337
OsIPC11050021	OsJPC11050012	0	99.97	3462	4953	4912	chr11	4170937	4171140	chr11	4170937	4171140
OsIPC04060137	OsJPC04060096	0	98.75	1278	1327	1668	chr04	5590000	5591000	chr04	5590000	5591000
OsIPC07150030	OsJPC07150026	0	95.8	1237	2037	1229	chr07	14526178	14525790	chr07	14526178	14525790
OsIPC01030015	OsJPC01030024	0	99.13	1948	2142	1960	chr01	2111985	2111754	chr01	2111754	2111985
OsIPC11050090	OsJPC11050058	0	98.02	2176	2418	2569	chr11	4437341	4437554	chr11	4437341	4437554
OsIPC08170240	OsJPC08170177	0	99.37	789	1089	1056	chr08	16864741	16865003	chr08	16864741	16865003
OsIPC08170045	OsJPC08170025	0	98.93	934	1083	1288	chr08	16134024	16134275	chr08	16134024	16134275
OsIPC10060108	OsJPC10060128	0	99.36	7014	7463	9466	chr10	5700000	5701000	chr10	5700000	5701000
OsIPC10110042	OsJPC10110029	0	98.76	2251	2247	2257	chr10	10459375	10459641	chr10	10459641	10459375
OsIPC11280340	OsJPC11280291	0	98.86	1577	2334	1757	chr11	27721308	27721062	chr11	27721308	27721062
OsIPC11060028	OsJPC11060029	0	94.71	1494	1810	1530	chr11	5091563	5092246	chr11	5091563	5092246
OsIPC07020131	OsJPC07020085	0	97.78	1126	1105	1253	chr07	1749195	1749399	chr07	1749195	1749399
OsIPC08170124	OsJPC08170096	0	99.67	1798	1808	1797	chr08	16400000	16401000	chr08	16400000	16401000
OsIPC12050086	OsJPC12050045	0	99.29	1263	1263	1263	chr12	4679507	4679929	chr12	4679507	4679929
OsIPC11200171	OsJPC11200121	0	99.36	2330	2433	3457	chr11	19482702	19482035	chr11	19482702	19482035
OsIPC08170012	OsJPC08170007	0	99.21	509	719	567	chr08	16025634	16025852	chr08	16025634	16025852
OsIPC04320089	OsJPC04320049	0	98.15	2813	2902	2789	chr04	31414878	31414537	chr04	31414878	31414537
OsIPC02080178	OsJPC02080097	0	99.69	1298	1363	1668	chr02	7973502	7974291	chr02	7974291	7973502
OsIPC07220148	OsJPC07220074	0	98.16	1467	1599	1466	chr07	21410000	21411000	chr07	21410000	21411000
OsIPC11180151	OsJPC11180090	0	99.79	478	609	666	chr11	17650000	17651000	chr11	17650000	17651000
OsIPC11240239	OsJPC11240190	0	98.99	2284	2862	2499	chr11	23712781	23713115	chr11	23713115	23712781
OsIPC07140015	OsJPC07140015	0	99.04	2394	2388	3133	chr07	13058420	13057990	chr07	13057990	13058420
OsIPC09070101	OsJPC09070037	0	98.97	1649	2227	1783	chr09	6624062	6623728	chr09	6623728	6624062
OsIPC04060234	OsJPC04060169	0	99.97	3000	3002	3537	chr04	5975254	5975672	chr04	5975254	5975672
OsIPC10110096	OsJPC10110083	0	98.34	1327	1323	1637	chr10	10888199	10888604	chr10	10888604	10888199
OsIPC11170230	OsJPC11170117	0	99.15	1182	1428	1511	chr11	16944924	16944679	chr11	16944924	16944679
OsIPC11280324	OsJPC11280273	0	98.23	1642	2081	1866	chr11	27651526	27651318	chr11	27651318	27651526
OsIPC08210048	OsJPC08210017	0	97.96	2355	2429	3280	chr08	20172390	20172649	chr08	20172390	20172649
OsIPC11160114	OsJPC11160054	0	98.83	1108	1107	1252	chr11	15943796	15944062	chr11	15944062	15943796
OsIPC12190184	OsJPC12190116	0	99.79	938	1010	1562	chr12	18687715	18688018	chr12	18687715	18688018
OsIPC04130124	OsJPC04130056	0	99.67	1221	1986	1333	chr04	12718105	12718368	chr04	12718105	12718368
OsIPC11170094	OsJPC11170046	0	98.03	763	789	762	chr11	16460000	16461000	chr11	16460000	16461000
OsIPC10230006	OsJPC10230001	0	99.61	6430	6703	6458	chr10	22380242	22380456	chr10	22380242	22380456
OsIPC03230001	OsJPC03230001	0	99.74	6078	6078	9456	chr03	22000000	22001000	chr03	22000000	22001000
OsIPC03140051	OsJPC03140025	0	95.66	576	576	710	chr03	13750000	13751000	chr03	13750000	13751000
OsIPC12130028	OsJPC12130022	0	98.45	3359	3344	4556	chr12	12950000	12951000	chr12	12950000	12951000
OsIPC02360025	OsJPC02360014	0	99.83	1762	1762	2935	chr02	35112184	35111925	chr02	35111925	35112184
OsIPC08270098	OsJPC08270041	0	99.45	913	920	1447	chr08	26988792	26989451	chr08	26989451	26988792
OsIPC11270411	OsJPC11270293	0	98.91	824	1202	888	chr11	26826148	26825925	chr11	26826148	26825925
OsIPC12050007	OsJPC12050005	0	99.89	1894	1894	1938	chr12	4090987	4090614	chr12	4090987	4090614
OsIPC07140021	OsJPC07140018	0	99.55	1565	1750	1680	chr07	13071121	13070617	chr07	13070617	13071121
OsIPC01140200	OsJPC01140070	0	99.1	5423	5948	6768	chr01	13579373	13578215	chr01	13579373	13578215
OsIPC11200109	OsJPC11200073	0	99.9	3950	4368	4515	chr11	19310000	19311000	chr11	19310000	19311000
OsIPC04210068	OsJPC04210030	0	99.46	551	551	620	chr04	20661477	20661694	chr04	20661477	20661694
OsIPC02250177	OsJPC02250149	0	99.51	3891	4307	5882	chr02	24347167	24347706	chr02	24347167	24347706
OsIPC11090130	OsJPC11090057	0	99.77	3079	3549	3628	chr11	8858809	8859073	chr11	8859073	8858809
OsIPC08190031	OsJPC08190014	0	98.19	2493	2551	3371	chr08	18275206	18274890	chr08	18274890	18275206
OsIPC06100131	OsJPC06100097	0	99.16	3826	4826	5365	chr06	9573466	9573213	chr06	9573213	9573466
OsIPC11270258	OsJPC11270165	0	99.93	1507	1515	1600	chr11	26560000	26561000	chr11	26560000	26561000
OsIPC12160162	OsJPC12160108	0	99.7	3333	4144	3415	chr12	15493921	15493615	chr12	15493615	15493921
OsIPC04210063	OsJPC04210022	0	98.94	3391	5049	3390	chr04	20622096	20621896	chr04	20622096	20621896
OsIPC11280274	OsJPC11280238	0	99.53	6220	6270	9779	chr11	27573248	27573006	chr11	27573248	27573006
OsIPC06220024	OsJPC06220009	0	98.36	1281	1410	1596	chr06	21273357	21273557	chr06	21273357	21273557
OsIPC11270261	OsJPC11270161	0	99.78	6267	8185	9757	chr11	26560170	26559817	chr11	26559817	26560170
OsIPC11200009	OsJPC11200006	0	99.66	1175	1205	1808	chr11	19150000	19151000	chr11	19150000	19151000
OsIPC01020088	OsJPC01020066	0	96.66	1228	1331	1727	chr01	1553436	1553192	chr01	1553192	1553436
OsIPC12230137	OsJPC12230090	0	98.52	1690	1691	2369	chr12	22409238	22409442	chr12	22409442	22409238
OsIPC11250008	OsJPC11250007	0	99.13	4950	5482	7688	chr11	24009090	24008266	chr11	24009090	24008266
OsIPC12110107	OsJPC12110058	0	99.63	804	804	905	chr12	10728914	10729320	chr12	10729320	10728914
OsIPC08100127	OsJPC08100096	0	98.55	2475	2471	3212	chr08	9450000	9451000	chr08	9450000	9451000
OsIPC11280081	OsJPC11280070	0	99.62	782	782	855	chr11	27110000	27111000	chr11	27110000	27111000
OsIPC05270041	OsJPC05270014	0	97.3	1260	1654	1257	chr05	26313647	26313948	chr05	26313647	26313948
OsIPC06050020	OsJPC06050012	0	99.54	4090	5630	5349	chr06	4271557	4271350	chr06	4271557	4271350
OsIPC09090055	OsJPC09090035	0	99.6	2475	2716	2566	chr09	8706026	8705826	chr09	8706026	8705826
OsIPC09100178	OsJPC09100105	0	99.69	976	984	981	chr09	9920000	9921000	chr09	9920000	9921000
OsIPC07020089	OsJPC07020059	0	99.44	3025	3659	3033	chr07	1690000	1691000	chr07	1690000	1691000
OsIPC11200054	OsJPC11200040	0	99.25	1993	3113	2267	chr11	19250000	19251000	chr11	19250000	19251000
OsIPC04180079	OsJPC04180056	0	99.17	2777	2899	2777	chr04	17500159	17500445	chr04	17500159	17500445
OsIPC07020035	OsJPC07020030	0	99.3	1438	1438	1475	chr07	1443667	1443896	chr07	1443896	1443667
OsIPC11260257	OsJPC11260167	0	99.8	2949	3178	2948	chr11	25750000	25751000	chr11	25750000	25751000
OsIPC02070247	OsJPC02070138	0	97.97	2756	2745	3085	chr02	6854482	6854863	chr02	6854863	6854482
OsIPC04170026	OsJPC04170030	0	98.41	1257	1260	1256	chr04	16116045	16116457	chr04	16116045	16116457
OsIPC11220190	OsJPC11220136	0	99.38	1776	2066	1774	chr11	21833155	21832911	chr11	21832911	21833155
OsIPC02340014	OsJPC02340004	0	99.58	1438	1437	1849	chr02	33222605	33222405	chr02	33222405	33222605
OsIPC02230061	OsJPC02230029	0	98.62	1304	2127	2088	chr02	22548978	22549181	chr02	22549181	22548978
OsIPC08100108	OsJPC08100076	0	98.76	563	833	562	chr08	9406023	9405818	chr08	9405818	9406023
OsIPC01250024	OsJPC01250010	0	99.09	1424	1699	1656	chr01	24263027	24263461	chr01	24263027	24263461
OsIPC11280088	OsJPC11280082	0	99.14	695	760	920	chr11	27120000	27121000	chr11	27120000	27121000
OsIPC07180030	OsJPC07180013	0	99.52	2311	3760	2670	chr07	17309228	17309001	chr07	17309001	17309228
OsIPC09080102	OsJPC09080074	0	95.74	1174	1272	1326	chr09	7520000	7521000	chr09	7520000	7521000
OsIPC06060061	OsJPC06060035	0	99.08	5006	5005	6872	chr06	5890000	5891000	chr06	5890000	5891000
OsIPC11270122	OsJPC11270070	0	97.79	7518	8985	7845	chr11	26370000	26371000	chr11	26370000	26371000
OsIPC08080105	OsJPC08080072	0	97.8	1364	1363	1970	chr08	7990394	7990188	chr08	7990394	7990188
OsIPC11100163	OsJPC11100067	0	95.99	499	526	710	chr11	9590000	9591000	chr11	9590000	9591000
OsIPC06150054	OsJPC06150021	0	99.27	1788	2004	1788	chr06	14390000	14391000	chr06	14390000	14391000
OsIPC04180201	OsJPC04180134	0	99.89	1867	2161	2513	chr04	17699931	17700300	chr04	17699931	17700300
OsIPC07160026	OsJPC07160010	0	98.98	2952	2949	2991	chr07	15060107	15060316	chr07	15060107	15060316
OsIPC06100005	OsJPC06100003	0	99.01	704	1042	1101	chr06	9046115	9045861	chr06	9046115	9045861
OsIPC03180011	OsJPC03180011	0	92.61	1002	1219	988	chr03	17170953	17171210	chr03	17171210	17170953
OsIPC07270068	OsJPC07270042	0	99.9	2001	2001	2601	chr07	26780000	26781000	chr07	26780000	26781000
OsIPC10020108	OsJPC10020045	0	99.04	2500	2496	3450	chr10	1500000	1501000	chr10	1500000	1501000
OsIPC02180024	OsJPC02180013	0	99.48	1739	1731	2081	chr02	17240000	17241000	chr02	17240000	17241000
OsIPC07200032	OsJPC07200011	0	98.09	523	806	543	chr07	19457036	19456746	chr07	19456746	19457036
OsIPC04130052	OsJPC04130022	0	99.21	3038	3035	3988	chr04	12438470	12438094	chr04	12438470	12438094
OsIPC11200249	OsJPC11200160	0	99.46	1294	1299	1287	chr11	19979737	19980157	chr11	19979737	19980157
OsIPC12010005	OsJPC12010004	0	99.8	2028	2567	2214	chr12	30000	31000	chr12	30000	31000
OsIPC06250048	OsJPC06250023	0	99.87	2983	2983	3849	chr06	24954363	24953663	chr06	24954363	24953663
OsIPC05160060	OsJPC05160034	0	98.72	3522	3951	3719	chr05	15936082	15936310	chr05	15936082	15936310
OsIPC11170066	OsJPC11170027	0	98.8	2838	3528	3770	chr11	16281066	16281314	chr11	16281314	16281066
OsIPC04040071	OsJPC04040037	0	99.38	2900	3318	3569	chr04	3300000	3301000	chr04	3300000	3301000
OsIPC10010203	OsJPC10010147	0	99.41	5554	7775	8928	chr10	964109	960614	chr10	960614	964109
OsIPC11060203	OsJPC11060164	0	99.44	4497	7329	5027	chr11	5850000	5851000	chr11	5850000	5851000
OsIPC11270228	OsJPC11270138	0	91.34	3914	4334	3914	chr11	26530000	26531000	chr11	26530000	26531000
OsIPC04220096	OsJPC04220037	0	97.16	1514	1661	1514	chr04	21970000	21971000	chr04	21970000	21971000
OsIPC11280039	OsJPC11280034	0	99.49	984	1148	1129	chr11	27050523	27050838	chr11	27050523	27050838
OsIPC11270082	OsJPC11270043	0	99.63	2421	2421	3421	chr11	26279951	26279151	chr11	26279151	26279951
OsIPC07160057	OsJPC07160038	0	99.52	2314	2310	2829	chr07	15253379	15253107	chr07	15253107	15253379
OsIPC11270320	OsJPC11270221	0	96.53	1327	1349	1548	chr11	26740000	26741000	chr11	26740000	26741000
OsIPC06110008	OsJPC06110005	0	99.33	3278	3274	4315	chr06	10123837	10123603	chr06	10123603	10123837
OsIPC08160025	OsJPC08160016	0	99.52	6288	6887	7510	chr08	15194082	15194424	chr08	15194424	15194082
OsIPC11210287	OsJPC11210176	0	99.92	2401	2400	2924	chr11	20930811	20931030	chr11	20930811	20931030
OsIPC11280089	OsJPC11280081	0	99.84	7043	10091	7040	chr11	27120000	27121000	chr11	27120000	27121000
OsIPC11050193	OsJPC11050123	0	99.73	2565	3860	2707	chr11	4789221	4789785	chr11	4789785	4789221
OsIPC04020190	OsJPC04020152	0	99.43	1220	1592	1641	chr04	1651485	1651259	chr04	1651259	1651485
OsIPC02070211	OsJPC02070110	0	99.61	1018	1276	1484	chr02	6757992	6758223	chr02	6757992	6758223
OsIPC05170025	OsJPC05170015	0	98.86	874	884	941	chr05	16270000	16271000	chr05	16270000	16271000
OsIPC04140150	OsJPC04140062	0	98.25	1256	1710	1250	chr04	13900548	13900756	chr04	13900548	13900756
OsIPC12120067	OsJPC12120022	0	98.75	801	800	1233	chr12	11430000	11431000	chr12	11430000	11431000
OsIPC11230216	OsJPC11230170	0	99.47	2244	3375	2241	chr11	22750920	22751430	chr11	22750920	22751430
OsIPC06210026	OsJPC06210029	0	99.21	758	758	990	chr06	20210000	20211000	chr06	20210000	20211000
OsIPC11270030	OsJPC11270015	0	98.82	593	910	850	chr11	26066491	26066900	chr11	26066900	26066491
OsIPC12090174	OsJPC12090125	0	99.5	2016	2296	2880	chr12	8701200	8701445	chr12	8701445	8701200
OsIPC07220205	OsJPC07220134	0	99.62	791	801	957	chr07	21513049	21513582	chr07	21513582	21513049
OsIPC06110068	OsJPC06110058	0	99.1	4655	4652	4832	chr06	10531193	10531844	chr06	10531193	10531844
OsIPC04350031	OsJPC04350022	0	99.26	2432	2427	2747	chr04	34710225	34710718	chr04	34710718	34710225
OsIPC03160132	OsJPC03160094	0	99.96	2447	3790	2447	chr03	15760000	15761000	chr03	15760000	15761000
OsIPC06080137	OsJPC06080113	0	97.88	2548	2873	2877	chr06	7994399	7994623	chr06	7994399	7994623
OsIPC09060121	OsJPC09060082	0	98.07	1920	2259	1922	chr09	5678314	5677654	chr09	5678314	5677654
OsIPC11270024	OsJPC11270010	0	98.76	1455	1779	1909	chr11	26050000	26051000	chr11	26050000	26051000
OsIPC11280238	OsJPC11280197	0	99.53	2317	2614	2472	chr11	27474060	27473833	chr11	27473833	27474060
OsIPC11200090	OsJPC11200060	0	99.74	4654	4870	4654	chr11	19300000	19301000	chr11	19300000	19301000
OsIPC01050084	OsJPC01050044	0	98.34	904	963	1112	chr01	4942708	4942299	chr01	4942299	4942708
OsIPC06160048	OsJPC06160031	0	98.84	2246	2316	2282	chr06	15511327	15511904	chr06	15511904	15511327
OsIPC09070026	OsJPC09070014	0	99.75	4755	6054	5225	chr09	6201509	6200637	chr09	6200637	6201509
OsIPC10030056	OsJPC10030017	0	99.97	3010	3061	3036	chr10	2225526	2225144	chr10	2225526	2225144
OsIPC05280016	OsJPC05280014	0	99.64	1101	1316	1282	chr05	27140000	27141000	chr05	27140000	27141000
OsIPC01140188	OsJPC01140064	0	99.23	2335	2652	2901	chr01	13570000	13571000	chr01	13570000	13571000
OsIPC07210025	OsJPC07210014	0	98.94	2082	2339	2490	chr07	20120000	20121000	chr07	20120000	20121000
OsIPC02240108	OsJPC02240045	0	99.85	3373	3420	4019	chr02	23970138	23970787	chr02	23970138	23970787
OsIPC04050065	OsJPC04050047	0	99.57	940	1352	968	chr04	4340000	4341000	chr04	4340000	4341000
OsIPC06030002	OsJPC06030001	0	98.46	1299	1282	1359	chr06	2040000	2041000	chr06	2040000	2041000
OsIPC09160074	OsJPC09160033	0	99.86	13483	20298	13712	chr09	15605311	15605604	chr09	15605311	15605604
OsIPC01140430	OsJPC01140162	0	98.97	2804	2935	3503	chr01	13937894	13937502	chr01	13937894	13937502
OsIPC02230022	OsJPC02230007	0	99.9	984	1460	984	chr02	22162521	22162727	chr02	22162521	22162727
OsIPC05240041	OsJPC05240011	0	99.98	8638	8637	9491	chr05	23840485	23840737	chr05	23840737	23840485
OsIPC04030133	OsJPC04030104	0	98.87	2838	2969	3071	chr04	2473811	2473454	chr04	2473454	2473811
OsIPC07150029	OsJPC07150025	0	99.59	1704	2034	2106	chr07	14523416	14523727	chr07	14523727	14523416
OsIPC11240146	OsJPC11240105	0	99.82	569	569	576	chr11	23456961	23457162	chr11	23456961	23457162
OsIPC11230037	OsJPC11230045	0	99.32	1607	1755	1919	chr11	22136069	22136272	chr11	22136272	22136069
OsIPC04020121	OsJPC04020103	0	99.43	5612	6269	7021	chr04	1440188	1440490	chr04	1440188	1440490
OsIPC05160047	OsJPC05160024	0	99.81	9018	9171	10171	chr05	15762884	15763200	chr05	15762884	15763200
OsIPC01050008	OsJPC01050004	0	99.38	482	592	533	chr01	4200000	4201000	chr01	4200000	4201000
OsIPC05010054	OsJPC05010031	0	99.39	982	1365	1109	chr05	870000	871000	chr05	870000	871000
OsIPC03180013	OsJPC03180013	0	98.63	1172	1230	1249	chr03	17175222	17175537	chr03	17175537	17175222
OsIPC06300051	OsJPC06300048	0	97.07	920	949	1139	chr06	29489139	29488696	chr06	29488696	29489139
OsIPC01300022	OsJPC01300012	0	96.24	558	566	544	chr01	29410988	29410628	chr01	29410628	29410988
OsIPC09080058	OsJPC09080039	0	96.58	2629	4012	2911	chr09	7382063	7381829	chr09	7381829	7382063
OsIPC11180102	OsJPC11180073	0	99.13	6812	6878	7238	chr11	17365378	17365637	chr11	17365637	17365378
OsIPC06110094	OsJPC06110079	0	98.14	645	900	668	chr06	10642054	10642480	chr06	10642054	10642480
OsIPC06110124	OsJPC06110099	0	98.93	2048	2057	3117	chr06	10846761	10847350	chr06	10846761	10847350
OsIPC06230172	OsJPC06230120	0	99.41	1358	1587	1356	chr06	22793249	22793050	chr06	22793249	22793050
OsIPC03170017	OsJPC03170012	0	98.37	1534	1975	1512	chr03	16215067	16215338	chr03	16215067	16215338
OsIPC02250071	OsJPC02250052	0	98.34	902	899	1225	chr02	24280000	24281000	chr02	24280000	24281000
OsIPC06200046	OsJPC06200029	0	97.27	917	1301	1366	chr06	19709801	19709413	chr06	19709413	19709801
OsIPC03160121	OsJPC03160087	0	99.98	4147	4159	4192	chr03	15673857	15674054	chr03	15673857	15674054
OsIPC12230094	OsJPC12230061	0	99.17	1678	1691	1724	chr12	22265105	22265481	chr12	22265105	22265481
OsIPC03360032	OsJPC03360021	0	99.85	685	719	1084	chr03	35358601	35358059	chr03	35358601	35358059
OsIPC01020108	OsJPC01020096	0	96.99	631	968	776	chr01	1935118	1935486	chr01	1935118	1935486
OsIPC11200035	OsJPC11200022	0	99.71	2087	2489	2217	chr11	19219779	19220005	chr11	19220005	19219779
OsIPC02070008	OsJPC02070004	0	97.99	5067	6086	5422	chr02	6105035	6104751	chr02	6104751	6105035
OsIPC12150127	OsJPC12150069	0	99.62	1051	1304	1636	chr12	14821942	14822150	chr12	14821942	14822150
OsIPC12110077	OsJPC12110039	0	95.87	460	624	725	chr12	10430000	10431000	chr12	10430000	10431000
OsIPC08170275	OsJPC08170199	0	99.57	1399	2086	1686	chr08	16940000	16941000	chr08	16940000	16941000
OsIPC01030185	OsJPC01030160	0	99.74	781	878	1212	chr01	2777112	2777656	chr01	2777656	2777112
OsIPC09160009	OsJPC09160005	0	96.14	1839	2615	2981	chr09	15055395	15054728	chr09	15055395	15054728
OsIPC07160155	OsJPC07160107	0	95.58	543	858	553	chr07	15540000	15541000	chr07	15540000	15541000
OsIPC03230067	OsJPC03230024	0	99.71	2070	2069	2333	chr03	22683204	22683629	chr03	22683629	22683204
OsIPC06230107	OsJPC06230076	0	99.95	1995	1995	2823	chr06	22660000	22661000	chr06	22660000	22661000
OsIPC07290023	OsJPC07290013	0	99.71	696	999	941	chr07	28570000	28571000	chr07	28570000	28571000
OsIPC05010045	OsJPC05010028	0	99.22	902	913	904	chr05	759735	760071	chr05	760071	759735
OsIPC12080065	OsJPC12080040	0	99.46	2989	2983	2988	chr12	7457758	7458155	chr12	7458155	7457758
OsIPC08050131	OsJPC08050079	0	99.46	7180	7214	7359	chr08	4851063	4850823	chr08	4851063	4850823
OsIPC12160133	OsJPC12160088	0	99.11	4494	6989	4548	chr12	15431365	15431126	chr12	15431365	15431126
OsIPC02250002	OsJPC02250001	0	98.93	4131	4909	4133	chr02	24003846	24003156	chr02	24003846	24003156
OsIPC04180221	OsJPC04180151	0	99.92	8968	8968	10690	chr04	17752614	17752840	chr04	17752840	17752614
OsIPC08170278	OsJPC08170198	0	100	680	680	809	chr08	16940000	16941000	chr08	16940000	16941000
OsIPC03170097	OsJPC03170076	0	98.97	6820	7113	8306	chr03	16550000	16551000	chr03	16550000	16551000
OsIPC07020112	OsJPC07020075	0	98.76	807	952	841	chr07	1720000	1721000	chr07	1720000	1721000
OsIPC04180133	OsJPC04180089	0	99.97	3404	3404	3967	chr04	17581763	17581292	chr04	17581292	17581763
OsIPC06310025	OsJPC06310013	0	99.64	553	692	555	chr06	30542334	30542026	chr06	30542026	30542334
OsIPC08180094	OsJPC08180063	0	99.87	1589	1591	1934	chr08	17270000	17271000	chr08	17270000	17271000
OsIPC11210192	OsJPC11210103	0	91.3	655	961	667	chr11	20636976	20636737	chr11	20636737	20636976
OsIPC04070148	OsJPC04070057	0	99.35	1530	1530	1541	chr04	6560000	6561000	chr04	6560000	6561000
OsIPC10180065	OsJPC10180057	0	99.65	17649	22240	26940	chr10	17350000	17351000	chr10	17350000	17351000
OsIPC06100146	OsJPC06100108	0	98.22	2760	4031	3368	chr06	9650000	9651000	chr06	9650000	9651000
OsIPC06280023	OsJPC06280008	0	99.66	1473	1628	1563	chr06	27345965	27346493	chr06	27345965	27346493
OsIPC06230161	OsJPC06230110	0	99.05	3365	4805	3364	chr06	22727966	22727721	chr06	22727721	22727966
OsIPC11110027	OsJPC11110011	0	99.69	1943	2034	1943	chr11	10168787	10168549	chr11	10168549	10168787
OsIPC11180164	OsJPC11180097	0	99.64	549	682	549	chr11	17754593	17754936	chr11	17754936	17754593
OsIPC04020246	OsJPC04020203	0	97.59	873	873	1436	chr04	1739398	1739012	chr04	1739012	1739398
OsIPC11240305	OsJPC11240246	0	98.93	2062	2413	2113	chr11	23980000	23981000	chr11	23980000	23981000
OsIPC08180199	OsJPC08180116	0	98.95	2189	2342	3366	chr08	17550000	17551000	chr08	17550000	17551000
OsIPC11100218	OsJPC11100093	0	99.27	3310	3375	4139	chr11	9926143	9926381	chr11	9926143	9926381
OsIPC10110070	OsJPC10110055	0	100	563	563	563	chr10	10644306	10644523	chr10	10644523	10644306
OsIPC12010010	OsJPC12010006	0	96.86	987	1056	1318	chr12	43844	43456	chr12	43456	43844
OsIPC04180127	OsJPC04180084	0	99.88	11461	11460	11724	chr04	17564890	17565094	chr04	17564890	17565094
OsIPC04180099	OsJPC04180072	0	99.77	867	1015	1026	chr04	17549885	17549601	chr04	17549601	17549885
OsIPC02250237	OsJPC02250193	0	92.46	623	899	596	chr02	24380000	24381000	chr02	24380000	24381000
OsIPC11250015	OsJPC11250013	0	99.07	4181	4268	4258	chr11	24068747	24068413	chr11	24068413	24068747
OsIPC11170248	OsJPC11170130	0	99.88	850	864	992	chr11	16970000	16971000	chr11	16970000	16971000
OsIPC11180174	OsJPC11180107	0	96.57	874	1158	1282	chr11	17815734	17815989	chr11	17815734	17815989
OsIPC07120031	OsJPC07120026	0	99.54	1522	2515	1916	chr07	11177356	11177666	chr07	11177356	11177666
OsIPC12190181	OsJPC12190115	0	98.82	2631	2979	3328	chr12	18681365	18680931	chr12	18681365	18680931
OsIPC10170057	OsJPC10170048	0	98.74	1111	1321	1110	chr10	16363318	16363041	chr10	16363318	16363041
OsIPC07010091	OsJPC07010031	0	99.86	737	737	760	chr07	969927	969507	chr07	969507	969927
OsIPC04180171	OsJPC04180111	0	100	857	947	857	chr04	17641994	17641605	chr04	17641994	17641605
OsIPC09010019	OsJPC09010021	0	94.71	1154	1728	1764	chr09	150000	151000	chr09	150000	151000
OsIPC02250109	OsJPC02250086	0	99.65	1140	1198	1291	chr02	24289964	24289110	chr02	24289964	24289110
OsIPC11050057	OsJPC11050035	0	99.56	2033	3169	2435	chr11	4313301	4312709	chr11	4312709	4313301
OsIPC08170226	OsJPC08170162	0	99.96	5505	6692	5812	chr08	16788453	16788182	chr08	16788453	16788182
OsIPC01150079	OsJPC01150021	0	99.11	1458	1458	2369	chr01	14211616	14212518	chr01	14211616	14212518
OsIPC10070082	OsJPC10070114	0	96.12	2679	3595	3566	chr10	6714916	6714027	chr10	6714916	6714027
OsIPC10010160	OsJPC10010128	0	98.37	983	980	1379	chr10	847009	846604	chr10	846604	847009
OsIPC12210010	OsJPC12210014	0	100	1075	1738	1115	chr12	20060000	20061000	chr12	20060000	20061000
OsIPC11230041	OsJPC11230051	0	99.3	6154	6347	7624	chr11	22142206	22142491	chr11	22142491	22142206
OsIPC04030274	OsJPC04030179	0	98.86	1312	1934	1754	chr04	2821205	2821509	chr04	2821509	2821205
OsIPC06090030	OsJPC06090021	0	99.65	7728	7727	7729	chr06	8190000	8191000	chr06	8190000	8191000
OsIPC12270070	OsJPC12270017	0	94.62	613	825	660	chr12	26894032	26893764	chr12	26894032	26893764
OsIPC11260249	OsJPC11260159	0	99.8	505	669	618	chr11	25730000	25731000	chr11	25730000	25731000
OsIPC04190012	OsJPC04190012	0	97.89	2132	2520	2156	chr04	18070721	18070977	chr04	18070977	18070721
OsIPC11270331	OsJPC11270227	0	100	711	711	739	chr11	26749417	26749224	chr11	26749224	26749417
OsIPC04180028	OsJPC04180022	0	99.68	2506	2672	2506	chr04	17251791	17251516	chr04	17251791	17251516
OsIPC06050048	OsJPC06050032	0	97.79	1221	1958	1270	chr06	4341939	4342332	chr06	4342332	4341939
OsIPC03150018	OsJPC03150021	0	99.95	5513	7727	5752	chr03	14142867	14142548	chr03	14142548	14142867
OsIPC12150060	OsJPC12150045	0	99.78	896	931	896	chr12	14490000	14491000	chr12	14490000	14491000
OsIPC04180047	OsJPC04180035	0	100	1572	2348	2298	chr04	17396258	17395639	chr04	17395639	17396258
OsIPC01340025	OsJPC01340015	0	99.8	2476	2616	2725	chr01	33214220	33213970	chr01	33214220	33213970
OsIPC10180054	OsJPC10180048	0	98.02	1109	1485	1424	chr10	17325124	17325340	chr10	17325340	17325124
OsIPC03190073	OsJPC03190034	0	99.38	2753	2756	2798	chr03	18540000	18541000	chr03	18540000	18541000
OsIPC11060036	OsJPC11060035	0	99.16	474	540	635	chr11	5111197	5111520	chr11	5111520	5111197
OsIPC08020029	OsJPC08020003	0	99.04	2386	2690	2386	chr08	1190000	1191000	chr08	1190000	1191000
OsIPC06080020	OsJPC06080019	0	99.56	688	777	856	chr06	7239741	7239456	chr06	7239456	7239741
OsIPC01140358	OsJPC01140134	0	99.17	1333	1345	1545	chr01	13806568	13806946	chr01	13806946	13806568
OsIPC04170067	OsJPC04170064	0	96.16	1561	1796	2262	chr04	16423253	16422359	chr04	16422359	16423253
OsIPC06240102	OsJPC06240089	0	99.76	841	840	841	chr06	23464258	23464816	chr06	23464258	23464816
OsIPC03150003	OsJPC03150008	0	99.77	3098	4573	4951	chr03	14039394	14039852	chr03	14039394	14039852
OsIPC11270492	OsJPC11270355	0	98.82	4170	4157	4220	chr11	26971903	26971707	chr11	26971707	26971903
OsIPC02040048	OsJPC02040032	0	99.92	3775	5061	3775	chr02	3453264	3452974	chr02	3453264	3452974
OsIPC08160004	OsJPC08160001	0	98.38	5627	5809	5609	chr08	15000000	15001000	chr08	15000000	15001000
OsIPC04030090	OsJPC04030061	0	96.57	554	595	576	chr04	2370000	2371000	chr04	2370000	2371000
OsIPC11170122	OsJPC11170063	0	99.87	745	754	827	chr11	16648599	16648959	chr11	16648599	16648959
OsIPC11070073	OsJPC11070046	0	98.7	2004	2059	2261	chr11	6501949	6502436	chr11	6501949	6502436
OsIPC11240122	OsJPC11240086	0	99.52	2925	3496	2925	chr11	23374298	23373757	chr11	23374298	23373757
OsIPC01020038	OsJPC01020027	0	97.94	1599	2116	1930	chr01	1252217	1251852	chr01	1251852	1252217
OsIPC07060010	OsJPC07060005	0	99.75	3641	4525	4120	chr07	5262943	5262609	chr07	5262943	5262609
OsIPC10040146	OsJPC10040076	0	99.07	3428	3822	3432	chr10	3631048	3629882	chr10	3629882	3631048
OsIPC10040034	OsJPC10040026	0	99.11	2015	2251	3163	chr10	3066388	3066782	chr10	3066782	3066388
OsIPC12040078	OsJPC12040024	0	98.68	759	757	1234	chr12	3930000	3931000	chr12	3930000	3931000
OsIPC11280321	OsJPC11280270	0	96.98	1356	2040	1769	chr11	27650000	27651000	chr11	27650000	27651000
OsIPC11210162	OsJPC11210086	0	99.23	1681	1960	1680	chr11	20610000	20611000	chr11	20610000	20611000
OsIPC11170156	OsJPC11170073	0	99.52	1258	1315	1433	chr11	16763135	16762925	chr11	16762925	16763135
OsIPC01340031	OsJPC01340022	0	98.38	1730	1728	1762	chr01	33239087	33238790	chr01	33238790	33239087
OsIPC09100151	OsJPC09100088	0	99.47	5703	5757	5853	chr09	9860006	9860219	chr09	9860006	9860219
OsIPC04320076	OsJPC04320040	0	99.52	1239	1573	1238	chr04	31400138	31399918	chr04	31400138	31399918
OsIPC11280159	OsJPC11280142	0	99.78	913	1037	1024	chr11	27300073	27300334	chr11	27300073	27300334
OsIPC11270275	OsJPC11270181	0	94.15	564	663	737	chr11	26610000	26611000	chr11	26610000	26611000
OsIPC01140204	OsJPC01140078	0	99.1	2558	2558	3613	chr01	13580153	13579907	chr01	13580153	13579907
OsIPC11280108	OsJPC11280093	0	99.68	4927	4926	5313	chr11	27140000	27141000	chr11	27140000	27141000
OsIPC06290053	OsJPC06290029	0	99.78	3648	5738	3676	chr06	28758929	28758697	chr06	28758697	28758929
OsIPC11190057	OsJPC11190025	0	99.91	3438	3869	5392	chr11	18682189	18682421	chr11	18682421	18682189
OsIPC03270018	OsJPC03270007	0	98.95	1236	1260	1928	chr03	26589587	26589172	chr03	26589587	26589172
OsIPC11060167	OsJPC11060135	0	99.86	1481	1481	1490	chr11	5810000	5811000	chr11	5810000	5811000
OsIPC08170009	OsJPC08170006	0	97.08	1131	1300	1131	chr08	16013327	16013593	chr08	16013593	16013327
OsIPC01410016	OsJPC01410003	0	99.66	1162	1220	1161	chr01	40271644	40271432	chr01	40271432	40271644
OsIPC04140161	OsJPC04140074	0	98.07	3424	3689	4608	chr04	13936500	13936775	chr04	13936500	13936775
OsIPC12090192	OsJPC12090132	0	98.58	2249	2344	3079	chr12	8788882	8789407	chr12	8788882	8789407
OsIPC11230038	OsJPC11230046	0	99.01	909	1000	909	chr11	22137668	22137439	chr11	22137668	22137439
OsIPC06300018	OsJPC06300020	0	98.29	1635	2242	2125	chr06	29219420	29219629	chr06	29219420	29219629
OsIPC04240025	OsJPC04240002	0	98.31	1416	1414	1579	chr04	23696459	23696224	chr04	23696459	23696224
OsIPC10050092	OsJPC10050081	0	99.44	3775	5397	4838	chr10	4245077	4244803	chr10	4244803	4245077
OsIPC11050215	OsJPC11050139	0	100	819	1295	819	chr11	4926611	4926146	chr11	4926146	4926611
OsIPC06230185	OsJPC06230134	0	98.12	1062	1637	1243	chr06	22803042	22802520	chr06	22802520	22803042
OsIPC10010050	OsJPC10010042	0	99.9	1029	1054	1447	chr10	272128	272482	chr10	272482	272128
OsIPC09050041	OsJPC09050038	0	99.6	2775	3253	2838	chr09	4281359	4280867	chr09	4280867	4281359
OsIPC01290025	OsJPC01290015	0	99.75	3139	4909	3607	chr01	28495039	28494653	chr01	28494653	28495039
OsIPC07220228	OsJPC07220157	0	99.48	1538	1884	1808	chr07	21685681	21686358	chr07	21685681	21686358
OsIPC08120021	OsJPC08120031	0	99.19	2100	2097	2260	chr08	11605465	11605220	chr08	11605220	11605465
OsIPC10030108	OsJPC10030055	0	100	1345	1407	1365	chr10	2416396	2417139	chr10	2417139	2416396
OsIPC06030063	OsJPC06030026	0	98.83	854	1259	1394	chr06	2716633	2716235	chr06	2716235	2716633
OsIPC06230186	OsJPC06230136	0	96.99	2492	2480	3400	chr06	22803122	22803320	chr06	22803122	22803320
OsIPC11280030	OsJPC11280021	0	99.89	911	911	952	chr11	27030000	27031000	chr11	27030000	27031000
OsIPC08010059	OsJPC08010024	0	97.72	964	962	983	chr08	775463	775690	chr08	775690	775463
OsIPC11270241	OsJPC11270149	0	99.82	543	547	668	chr11	26550000	26551000	chr11	26550000	26551000
OsIPC04210066	OsJPC04210028	0	99.55	5296	5323	5999	chr04	20655150	20655432	chr04	20655150	20655432
OsIPC11250139	OsJPC11250100	0	99.3	713	712	730	chr11	24580000	24581000	chr11	24580000	24581000
OsIPC04220098	OsJPC04220040	0	97.39	3066	3696	3110	chr04	21970000	21971000	chr04	21970000	21971000
OsIPC02090038	OsJPC02090026	0	98.5	666	840	881	chr02	8195099	8195373	chr02	8195373	8195099
OsIPC08040076	OsJPC08040048	0	99.69	963	1249	1041	chr08	3866923	3867210	chr08	3867210	3866923
OsIPC09010050	OsJPC09010045	0	98.84	3187	3267	3236	chr09	268778	268437	chr09	268778	268437
OsIPC11170253	OsJPC11170134	0	99.93	10893	13028	13000	chr11	16970412	16970826	chr11	16970412	16970826
OsIPC07220024	OsJPC07220006	0	99.48	1349	2026	1518	chr07	21076840	21076609	chr07	21076840	21076609
OsIPC02040060	OsJPC02040038	0	97.74	1194	1818	1709	chr02	3588144	3587622	chr02	3588144	3587622
OsIPC11280071	OsJPC11280061	0	98.18	1537	1543	2383	chr11	27100000	27101000	chr11	27100000	27101000
OsIPC09060143	OsJPC09060094	0	97.1	2204	2165	2308	chr09	5780104	5780426	chr09	5780104	5780426
OsIPC11260272	OsJPC11260184	0	99.1	779	907	779	chr11	25790000	25791000	chr11	25790000	25791000
OsIPC07210136	OsJPC07210098	0	99.19	5921	6474	6564	chr07	20866103	20866837	chr07	20866837	20866103
OsIPC02140002	OsJPC02140002	0	99.78	1373	1751	1815	chr02	13033199	13032948	chr02	13033199	13032948
OsIPC12230058	OsJPC12230037	0	100	958	960	958	chr12	22160939	22160573	chr12	22160939	22160573
OsIPC10040021	OsJPC10040020	0	98.77	652	702	663	chr10	3042797	3042563	chr10	3042797	3042563
OsIPC11270404	OsJPC11270286	0	99.85	1340	1731	1340	chr11	26814068	26814272	chr11	26814068	26814272
OsIPC11220035	OsJPC11220032	0	98.61	4404	5119	6646	chr11	21185026	21185339	chr11	21185339	21185026
OsIPC08270018	OsJPC08270006	0	99.7	1653	1907	2220	chr08	26255377	26255751	chr08	26255377	26255751
OsIPC10120022	OsJPC10120021	0	99.18	1834	1850	1898	chr10	11264219	11264857	chr10	11264219	11264857
OsIPC11270179	OsJPC11270108	0	99.04	9098	10091	12933	chr11	26488471	26488810	chr11	26488810	26488471
OsIPC12110084	OsJPC12110044	0	99.48	775	775	929	chr12	10471112	10471348	chr12	10471112	10471348
OsIPC11280322	OsJPC11280267	0	99.3	6157	6150	7313	chr11	27650000	27651000	chr11	27650000	27651000
OsIPC03170090	OsJPC03170067	0.5	99.96	2258	2261	2527	chr03	16527055	16527656	chr03	16527655	16527055
OsIPC03150074	OsJPC03150051	0.5	96.43	1289	1697	1860	chr03	14428673	14428269	chr03	14428269	14428674
OsIPC09160015	OsJPC09160011	0.5	98.75	1203	1204	1199	chr09	15065414	15065152	chr09	15065152	15065415
OsIPC12110005	OsJPC12110003	0.5	98.99	890	889	916	chr12	10051583	10051082	chr12	10051083	10051583
OsIPC10010159	OsJPC10010127	0.5	98.58	915	1017	1012	chr10	846412	846053	chr10	846054	846412
OsIPC12140073	OsJPC12140046	0.5	95.81	645	642	729	chr12	13784907	13785421	chr12	13785419	13784908
OsIPC12280016	OsJPC12280016	0.5	99.4	2010	2304	2012	chr12	27023238	27024139	chr12	27023239	27024139
OsIPC07190026	OsJPC07190027	0.5	98.2	1165	1225	1468	chr07	18393612	18393187	chr07	18393186	18393612
OsIPC11090160	OsJPC11090075	0.5	98.78	575	639	798	chr11	8941247	8940950	chr11	8940949	8941247
OsIPC12160217	OsJPC12160141	0.5	98.83	2044	2360	2171	chr12	15648771	15648171	chr12	15648170	15648771
OsIPC03230043	OsJPC03230020	0.5	98.26	4034	4941	4222	chr03	22471350	22470941	chr03	22471350	22470942
OsIPC01030142	OsJPC01030135	0.5	100	637	637	786	chr01	2576813	2576382	chr01	2576812	2576382
OsIPC08060078	OsJPC08060083	0.5	99.26	2443	2680	3775	chr08	5475962	5476437	chr08	5476438	5475962
OsIPC11230284	OsJPC11230233	0.5	94.95	812	812	918	chr11	22940921	22941329	chr11	22940921	22941328
OsIPC02360039	OsJPC02360027	0.5	99.59	738	1135	738	chr02	35181817	35181395	chr02	35181817	35181394
OsIPC06240115	OsJPC06240102	0.5	99.52	1048	1242	1084	chr06	23598704	23599479	chr06	23598704	23599480
OsIPC06210009	OsJPC06210011	0.5	99.58	959	1445	959	chr06	20086993	20087558	chr06	20086993	20087559
OsIPC04020300	OsJPC04020241	0.5	99.01	1913	1911	2432	chr04	1960208	1960581	chr04	1960208	1960580
OsIPC06130059	OsJPC06130028	0.5	99.6	500	584	501	chr06	12537697	12537264	chr06	12537697	12537265
OsIPC07090031	OsJPC07090027	0.5	97.06	613	963	613	chr07	8465317	8464907	chr07	8464906	8465317
OsIPC08090021	OsJPC08090015	0.5	93.65	803	809	787	chr08	8187768	8188163	chr08	8187768	8188164
OsIPC09210032	OsJPC09210007	0.5	99.33	1199	1199	1273	chr09	20278576	20278989	chr09	20278989	20278575
OsIPC04210007	OsJPC04210005	0.5	99.95	2062	2062	2082	chr04	20087362	20086936	chr04	20087362	20086937
OsIPC11280235	OsJPC11280195	0.5	90.16	579	859	964	chr11	27460447	27460730	chr11	27460731	27460447
OsIPC10170043	OsJPC10170032	0.5	98.71	4891	5748	5360	chr10	16294840	16294634	chr10	16294840	16294633
OsIPC07230037	OsJPC07230024	0.5	97.22	1115	1111	1176	chr07	22894894	22895398	chr07	22894894	22895399
OsIPC03160038	OsJPC03160031	0.5	99.04	2288	2339	2284	chr03	15209619	15210700	chr03	15209619	15210699
OsIPC07100095	OsJPC07100033	0.5	99.56	2744	2942	3456	chr07	9819690	9820292	chr07	9820292	9819691
OsIPC06230007	OsJPC06230004	0.5	93.81	598	631	597	chr06	22057036	22056832	chr06	22056832	22057035
OsIPC10190019	OsJPC10190011	0.5	99.82	1108	1108	1115	chr10	18524162	18523737	chr10	18523738	18524162
OsIPC10030027	OsJPC10030005	0.5	96.56	1337	2169	2162	chr10	2090715	2091278	chr10	2090714	2091278
OsIPC03150029	OsJPC03150029	0.5	96.57	583	966	935	chr03	14225063	14225455	chr03	14225063	14225456
OsIPC08170073	OsJPC08170056	0.5	98.93	2053	2714	2179	chr08	16265950	16265739	chr08	16265950	16265738
OsIPC10050004	OsJPC10050001	0.5	98.57	1612	1653	1610	chr10	4030387	4030741	chr10	4030387	4030742
OsIPC07220245	OsJPC07220169	0.5	96.26	988	1164	988	chr07	21721965	21722455	chr07	21722454	21721965
OsIPC07270050	OsJPC07270027	0.5	99.84	1272	1313	1283	chr07	26757065	26757927	chr07	26757065	26757928
OsIPC06070004	OsJPC06070004	0.5	99.41	1177	1626	1176	chr06	6053015	6053483	chr06	6053483	6053016
OsIPC09160002	OsJPC09160001	0.5	94.08	608	765	837	chr09	15041247	15041633	chr09	15041247	15041632
OsIPC03160017	OsJPC03160016	0.5	97.55	1513	1554	2113	chr03	15136742	15137357	chr03	15137358	15136742
OsIPC04160029	OsJPC04160004	0.5	99.06	5976	9532	6126	chr04	15416936	15416724	chr04	15416936	15416725
OsIPC12170177	OsJPC12170161	0.5	99.43	1060	1060	1058	chr12	16482881	16483571	chr12	16482881	16483570
OsIPC03170113	OsJPC03170088	0.5	97.6	1747	2054	1794	chr03	16713476	16713231	chr03	16713475	16713231
OsIPC09050014	OsJPC09050016	0.5	99.41	508	740	541	chr09	4079251	4078915	chr09	4079251	4078914
OsIPC07120218	OsJPC07120146	0.5	98.05	1947	1946	2704	chr07	11998551	11999179	chr07	11998551	11999180
OsIPC06130007	OsJPC06130004	1	99.7	1335	1335	1719	chr06	12020692	12021114	chr06	12020694	12021114
OsIPC07270098	OsJPC07270056	1	99.69	969	969	1311	chr07	26880851	26881274	chr07	26881272	26880851
OsIPC07250057	OsJPC07250041	1	98.41	878	891	938	chr07	24516910	24517515	chr07	24516908	24517515
OsIPC07170130	OsJPC07170046	1	96.01	652	730	1020	chr07	16886733	16886980	chr07	16886980	16886735
OsIPC07190016	OsJPC07190013	1	98.31	1839	2178	1834	chr07	18305785	18305447	chr07	18305787	18305447
OsIPC08160058	OsJPC08160034	1	98.27	1503	2216	1663	chr08	15577208	15576587	chr08	15577208	15576585
OsIPC01030214	OsJPC01030202	1	97.35	680	672	680	chr01	2880482	2881160	chr01	2880487	2881157
OsIPC01240037	OsJPC01240028	1	98.5	1403	1420	1400	chr01	23362305	23361268	chr01	23361266	23362305
OsIPC01140194	OsJPC01140066	1	97.88	1702	2322	1702	chr01	13574634	13574176	chr01	13574632	13574176
OsIPC11050086	OsJPC11050055	1	100	561	619	563	chr11	4430359	4429928	chr11	4429930	4430359
OsIPC07160180	OsJPC07160124	1	98.43	958	1530	957	chr07	15578255	15578675	chr07	15578677	15578255
OsIPC06230105	OsJPC06230075	1	98.63	586	590	587	chr06	22658763	22658344	chr06	22658344	22658761
OsIPC08090049	OsJPC08090030	1	97.97	444	539	549	chr08	8255038	8255444	chr08	8255038	8255446
OsIPC11270254	OsJPC11270160	1	97.76	847	877	845	chr11	26559422	26558950	chr11	26559424	26558950
OsIPC09080130	OsJPC09080090	1	97.61	503	544	831	chr09	7637590	7638000	chr09	7638002	7637590
OsIPC12180052	OsJPC12180043	1	98.9	546	678	546	chr12	17348135	17347603	chr12	17348207	17347533
OsIPC09120151	OsJPC09120093	1	98.73	1818	1815	1962	chr09	11331138	11330730	chr09	11330732	11331138
OsIPC01300039	OsJPC01300026	1	99.67	905	905	1043	chr01	29555436	29555829	chr01	29555438	29555829
OsIPC06070022	OsJPC06070024	1	99.58	2399	2546	2411	chr06	6201550	6201738	chr06	6201738	6201548
OsIPC03150031	OsJPC03150031	1	99.33	4016	4173	4173	chr03	14239127	14239364	chr03	14239366	14239127
OsIPC07220180	OsJPC07220105	1	92.64	802	1039	1312	chr07	21442567	21443003	chr07	21442569	21443003
OsIPC11250196	OsJPC11250128	1	98.25	1202	1683	1385	chr11	24832916	24833164	chr11	24832916	24833166
OsIPC04060122	OsJPC04060086	1	95.82	1842	1998	1842	chr04	5489322	5489093	chr04	5489322	5489091
OsIPC09060078	OsJPC09060056	1	97.67	2665	2656	3172	chr09	5472075	5471583	chr09	5471585	5472075
OsIPC06110089	OsJPC06110076	1	97.88	2641	2674	2625	chr06	10606941	10606433	chr06	10606435	10606941
OsIPC07070039	OsJPC07070009	1	99.35	1239	1239	1250	chr07	6276122	6276713	chr07	6276124	6276713
OsIPC09060046	OsJPC09060042	1	97.25	1673	1662	1854	chr09	5278549	5279271	chr09	5278547	5279271
OsIPC12110001	OsJPC12110001	1	98.74	1982	2794	1966	chr12	10009539	10009955	chr12	10009541	10009955
OsIPC11250069	OsJPC11250059	1	99.82	542	552	546	chr11	24202680	24202177	chr11	24202678	24202177
OsIPC12150067	OsJPC12150046	1	99.56	5499	5919	5494	chr12	14553204	14553407	chr12	14553405	14553204
OsIPC09080053	OsJPC09080033	1	98.23	2882	3276	4113	chr09	7378015	7377524	chr09	7377524	7378017
OsIPC09100094	OsJPC09100056	1	97.27	1688	1690	1796	chr09	9647035	9646619	chr09	9646619	9647037
OsIPC09120085	OsJPC09120056	1	97.36	2231	2596	2220	chr09	11182668	11182949	chr09	11182949	11182670
OsIPC10030185	OsJPC10030126	1	96.78	869	1178	1049	chr10	2948187	2948744	chr10	2948185	2948744
OsIPC01140366	OsJPC01140135	1	97.99	1543	2445	1730	chr01	13819890	13820451	chr01	13819890	13820453
OsIPC06110056	OsJPC06110048	1	99.69	956	1093	961	chr06	10478346	10478111	chr06	10478344	10478111
OsIPC04040175	OsJPC04040125	1	96.89	899	1075	901	chr04	3645734	3646061	chr04	3646061	3645736
OsIPC11100229	OsJPC11100098	1	98.43	892	1028	895	chr11	9949154	9948565	chr11	9948565	9949152
OsIPC07160123	OsJPC07160074	1	97.29	739	1176	738	chr07	15412950	15413315	chr07	15413317	15412950
OsIPC10150101	OsJPC10150034	1	97.61	961	1102	942	chr10	14839507	14839784	chr10	14839784	14839505
OsIPC04210053	OsJPC04210017	1	99.88	5078	5405	5391	chr04	20607284	20608873	chr04	20608875	20607284
OsIPC04010112	OsJPC04010063	1	97.46	473	527	595	chr04	637709	637476	chr04	637474	637709
OsIPC07160165	OsJPC07160115	1	94.7	755	1041	1143	chr07	15550743	15550496	chr07	15550494	15550743
OsIPC04030147	OsJPC04030116	1	97.9	714	825	771	chr04	2532070	2532459	chr04	2532459	2532068
OsIPC11140061	OsJPC11140024	1	98.29	760	781	755	chr11	13872799	13873228	chr11	13872797	13873232
OsIPC06050104	OsJPC06050073	1	98.2	611	613	877	chr06	4700944	4700582	chr06	4700580	4700944
OsIPC03160155	OsJPC03160120	1	99.79	1444	1444	1460	chr03	15935894	15936322	chr03	15936322	15935896
OsIPC10060034	OsJPC10060032	1	99.42	3615	4172	3671	chr10	5228917	5228639	chr10	5228639	5228915
OsIPC01040064	OsJPC01040074	1	100	1872	2257	2197	chr01	3262136	3262550	chr01	3262550	3262138
OsIPC10070067	OsJPC10070103	1	97.12	1144	1136	1134	chr10	6657309	6656851	chr10	6656860	6657302
OsIPC12050042	OsJPC12050022	1	98.3	9632	11363	9732	chr12	4397015	4396686	chr12	4396686	4397013
OsIPC04140157	OsJPC04140069	1	99.59	5848	6032	5847	chr04	13915970	13915729	chr04	13915729	13915972
OsIPC11260279	OsJPC11260187	1	97.49	558	814	652	chr11	25798730	25799112	chr11	25798707	25799137
OsIPC03020033	OsJPC03020019	1	98.5	1201	1258	1967	chr03	1500079	1500465	chr03	1500465	1500077
OsIPC10040177	OsJPC10040091	1.5	98.24	3695	5497	3687	chr10	3753013	3753215	chr10	3753218	3753013
OsIPC10160022	OsJPC10160011	1.5	98.87	797	797	1019	chr10	15117679	15118172	chr10	15117679	15118169
OsIPC09110146	OsJPC09110090	1.5	97.72	1445	2305	1431	chr09	10773035	10773346	chr09	10773035	10773343
OsIPC10040157	OsJPC10040081	1.5	99.48	574	574	580	chr10	3646112	3645613	chr10	3645613	3646109
OsIPC11180148	OsJPC11180088	1.5	99.82	1094	1480	1094	chr11	17641970	17641553	chr11	17641550	17641970
OsIPC11200230	OsJPC11200154	1.5	99.31	576	866	743	chr11	19848836	19849236	chr11	19849239	19848836
OsIPC04320050	OsJPC04320020	1.5	98.25	741	1118	743	chr04	31262361	31262684	chr04	31262684	31262364
OsIPC10080046	OsJPC10080036	1.5	95.7	1092	1485	1733	chr10	7725571	7725259	chr10	7725568	7725259
OsIPC06090039	OsJPC06090025	1.5	98.65	2592	3404	3701	chr06	8244674	8244957	chr06	8244671	8244957
OsIPC10030070	OsJPC10030028	1.5	98.95	1047	1040	1104	chr10	2259254	2260091	chr10	2260085	2259257
OsIPC07140105	OsJPC07140065	1.5	99.4	670	673	670	chr07	13410500	13409999	chr07	13410503	13409999
OsIPC05240023	OsJPC05240002	1.5	99.48	957	1573	1223	chr05	23500841	23500321	chr05	23500324	23500841
OsIPC12160084	OsJPC12160050	1.5	94.19	1462	2073	2032	chr12	15301603	15301386	chr12	15301236	15301756
OsIPC06300082	OsJPC06300072	1.5	99.75	1584	1584	1636	chr06	29790907	29791334	chr06	29791334	29790910
OsIPC04300015	OsJPC04300006	1.5	95.92	539	559	597	chr04	29243382	29243855	chr04	29243382	29243858
OsIPC04060047	OsJPC04060024	1.5	99.63	1621	1621	2047	chr04	5209558	5208270	chr04	5209555	5208270
OsIPC07280095	OsJPC07280046	1.5	99.85	673	676	930	chr07	27583138	27583351	chr07	27583135	27583351
OsIPC11100071	OsJPC11100024	1.5	98.94	1786	1786	2709	chr11	9264428	9264949	chr11	9264949	9264425
OsIPC11200180	OsJPC11200130	1.5	99.67	604	607	602	chr11	19539205	19538805	chr11	19539208	19538805
OsIPC12150008	OsJPC12150007	1.5	98.91	552	551	812	chr12	14060834	14060416	chr12	14060834	14060413
OsIPC04330028	OsJPC04330016	1.5	99.69	1272	1275	1300	chr04	32541870	32541445	chr04	32541870	32541442
OsIPC06220108	OsJPC06220062	1.5	98.83	767	832	866	chr06	21798720	21798189	chr06	21798717	21798189
OsIPC01240048	OsJPC01240037	1.5	99.19	615	988	831	chr01	23407727	23407311	chr01	23407311	23407730
OsIPC12190142	OsJPC12190083	1.5	99.83	591	591	954	chr12	18588292	18588046	chr12	18588046	18588289
OsIPC07070038	OsJPC07070007	1.5	98.88	807	806	814	chr07	6259865	6259523	chr07	6259865	6259526
OsIPC06100016	OsJPC06100009	1.5	97.53	1294	1492	1293	chr06	9080550	9080919	chr06	9080919	9080547
OsIPC12180117	OsJPC12180095	1.5	99.13	691	691	971	chr12	17675037	17675489	chr12	17675489	17675040
OsIPC10010179	OsJPC10010139	1.5	96.25	853	1409	826	chr10	867239	866813	chr10	867239	866810
OsIPC11260299	OsJPC11260204	1.5	99.55	2448	2451	2541	chr11	25930060	25929852	chr11	25930060	25929849
OsIPC03160001	OsJPC03160001	1.5	96.59	996	1357	1129	chr03	15003818	15004356	chr03	15004362	15003809
OsIPC11180172	OsJPC11180106	1.5	97.06	578	594	578	chr11	17815044	17814622	chr11	17814622	17815047
OsIPC03020036	OsJPC03020021	1.5	98.82	1437	2033	1433	chr03	1506299	1506748	chr03	1506296	1506748
OsIPC06190046	OsJPC06190040	1.5	94.89	567	689	675	chr06	18898631	18898210	chr06	18898634	18898210
OsIPC10100085	OsJPC10100064	2	99.28	697	697	1014	chr10	9553208	9553560	chr10	9553208	9553564
OsIPC09150005	OsJPC09150001	2	97.57	945	1331	947	chr09	14145899	14145291	chr09	14145899	14145295
OsIPC07140159	OsJPC07140085	2	100	800	800	908	chr07	13746497	13746756	chr07	13746756	13746501
OsIPC11180144	OsJPC11180086	2	99.93	1344	1344	1780	chr11	17631901	17632208	chr11	17631905	17632208
OsIPC06190036	OsJPC06190028	2	99.21	3666	3814	3994	chr06	18748887	18749220	chr06	18749220	18748883
OsIPC12230072	OsJPC12230043	2	96.15	727	848	1160	chr12	22170575	22170920	chr12	22170599	22170900
OsIPC12190126	OsJPC12190072	2	97.61	1379	1823	1751	chr12	18559589	18560560	chr12	18559593	18560560
OsIPC06200064	OsJPC06200041	2	95.67	601	663	645	chr06	19896613	19896264	chr06	19896604	19896269
OsIPC02030060	OsJPC02030049	2	100	1063	1063	1076	chr02	2998749	2997813	chr02	2998749	2997817
OsIPC01110020	OsJPC01110006	2	99.74	1162	1835	1166	chr01	10166450	10166836	chr01	10166450	10166840
OsIPC08220014	OsJPC08220008	2	99.18	609	607	633	chr08	21484473	21483843	chr08	21483853	21484459
OsIPC06120089	OsJPC06120061	2	95.92	2008	2000	2640	chr06	11622154	11622429	chr06	11622160	11622427
OsIPC03050033	OsJPC03050012	2	97.26	1755	2761	1914	chr03	4867589	4867174	chr03	4867585	4867174
OsIPC06240107	OsJPC06240093	2	99.78	919	1425	1121	chr06	23548954	23549438	chr06	23549438	23548958
OsIPC11190043	OsJPC11190021	2	98.94	660	659	700	chr11	18511573	18511260	chr11	18511260	18511577
OsIPC11180186	OsJPC11180115	2	96.81	941	1131	945	chr11	17870883	17870462	chr11	17870462	17870879
OsIPC06010023	OsJPC06010006	2	99.62	1582	2633	1678	chr06	508874	508457	chr06	508457	508870
OsIPC06060073	OsJPC06060047	2	99.55	1106	1106	1119	chr06	5972867	5972447	chr06	5972867	5972451
OsIPC02250042	OsJPC02250026	2	98.85	608	787	610	chr02	24270860	24270476	chr02	24270860	24270472
OsIPC02090054	OsJPC02090041	2	99.62	3987	3974	4090	chr02	8259324	8259764	chr02	8259764	8259328
OsIPC12150037	OsJPC12150020	2	99.7	1344	1726	1348	chr12	14289392	14289748	chr12	14289744	14289392
OsIPC04010133	OsJPC04010081	2	94.27	2268	3370	3541	chr04	673080	673454	chr04	673076	673454
OsIPC11130065	OsJPC11130034	2	99.56	3171	4813	3401	chr11	12830629	12830845	chr11	12830845	12830625
OsIPC04060173	OsJPC04060125	2	100	976	976	1016	chr04	5784155	5783671	chr04	5783675	5784155
OsIPC09150010	OsJPC09150004	2	98.53	543	682	541	chr09	14366006	14365584	chr09	14365580	14366006
OsIPC08050110	OsJPC08050066	2	99.16	836	834	840	chr08	4747134	4746362	chr08	4747134	4746366
OsIPC02210097	OsJPC02210058	2	99.34	913	913	1331	chr02	20794762	20795041	chr02	20794762	20795037
OsIPC08190013	OsJPC08190009	2	97.38	1410	1658	1388	chr08	18108855	18109141	chr08	18108855	18109145
OsIPC12110133	OsJPC12110080	2	98.61	1724	2525	2820	chr12	10791295	10791807	chr12	10791811	10791295
OsIPC11220196	OsJPC11220143	2	99.27	2480	2493	2484	chr11	21853043	21852561	chr11	21852565	21853043
OsIPC07110096	OsJPC07110058	2	99.64	2229	2295	2690	chr07	10746881	10746665	chr07	10746877	10746665
OsIPC11280092	OsJPC11280083	2	98.58	775	765	798	chr11	27124671	27124323	chr11	27124661	27124329
OsIPC01030174	OsJPC01030146	2.5	99.62	1053	1065	1058	chr01	2740072	2739643	chr01	2739648	2740072
OsIPC02070024	OsJPC02070015	2.5	99.57	1384	1383	1393	chr02	6197566	6196712	chr02	6196712	6197561
OsIPC04310019	OsJPC04310010	2.5	98.55	826	818	1151	chr04	30339395	30338887	chr04	30338892	30339395
OsIPC07250044	OsJPC07250031	2.5	97.87	797	908	1140	chr07	24487806	24487319	chr07	24487806	24487314
OsIPC11050088	OsJPC11050057	2.5	99.65	1141	1503	1145	chr11	4434522	4433868	chr11	4433863	4434522
OsIPC03270053	OsJPC03270021	2.5	99.18	858	1108	858	chr03	26994329	26994085	chr03	26994080	26994329
OsIPC11270084	OsJPC11270045	2.5	100	658	658	986	chr11	26288535	26288884	chr11	26288535	26288879
OsIPC06080008	OsJPC06080004	2.5	98.7	1614	1620	1780	chr06	7088428	7088116	chr06	7088121	7088428
OsIPC04010117	OsJPC04010067	2.5	94.37	3021	3569	4909	chr04	640067	640281	chr04	640067	640286
OsIPC04010117	OsJPC04010069	2.5	95.95	3675	5225	4909	chr04	640067	640281	chr04	640286	640067
OsIPC12090191	OsJPC12090131	2.5	98.45	516	795	589	chr12	8787842	8787549	chr12	8787847	8787549
OsIPC12100069	OsJPC12100030	2.5	95.79	1331	1802	1331	chr12	9399610	9399923	chr12	9399928	9399610
OsIPC10180013	OsJPC10180009	2.5	99.57	2304	2314	2511	chr10	17168433	17168714	chr10	17168438	17168714
OsIPC04080052	OsJPC04080028	2.5	98.39	1055	1060	1138	chr04	7312323	7311899	chr04	7312312	7311915
OsIPC05030081	OsJPC05030054	2.5	99.3	1564	1564	1619	chr05	2598433	2598024	chr05	2598433	2598029
OsIPC11290054	OsJPC11290033	2.5	97.64	934	924	940	chr11	28261012	28261493	chr11	28261007	28261493
OsIPC09100171	OsJPC09100101	2.5	98.53	2854	2862	2856	chr09	9911228	9910817	chr09	9911228	9910822
OsIPC01030203	OsJPC01030193	2.5	96.71	2065	2046	2362	chr01	2841793	2840993	chr01	2840988	2841793
OsIPC04060224	OsJPC04060161	2.5	100	2521	2578	2526	chr04	5924989	5924559	chr04	5924989	5924564
OsIPC04320171	OsJPC04320093	2.5	99.9	1004	1666	1003	chr04	31879097	31878671	chr04	31879102	31878671
OsIPC11060124	OsJPC11060098	2.5	99.23	1813	1817	2681	chr11	5745838	5745170	chr11	5745170	5745843
OsIPC06050095	OsJPC06050066	2.5	100	766	771	781	chr06	4614087	4613840	chr06	4614087	4613835
OsIPC01140128	OsJPC01140039	2.5	98.67	905	979	1198	chr01	13472452	13472752	chr01	13472447	13472752
OsIPC11280364	OsJPC11280317	2.5	99.25	4131	4119	4130	chr11	27819050	27817646	chr11	27819045	27817646
OsIPC09060120	OsJPC09060080	2.5	97.81	1098	1102	1728	chr09	5677338	5676663	chr09	5677343	5676663
OsIPC11250153	OsJPC11250106	2.5	99.49	779	828	784	chr11	24667342	24667772	chr11	24667347	24667772
OsIPC01040006	OsJPC01040007	2.5	99.72	2869	2869	4440	chr01	3056772	3056329	chr01	3056772	3056334
OsIPC01040136	OsJPC01040137	2.5	99.25	2006	2006	2006	chr01	3839515	3840520	chr01	3840520	3839520
OsIPC01070049	OsJPC01070017	2.5	98.65	2591	2672	2595	chr01	6716288	6715459	chr01	6715459	6716283
OsIPC08160091	OsJPC08160064	2.5	99.64	551	551	557	chr08	15773616	15773906	chr08	15773906	15773621
OsIPC06050057	OsJPC06050038	2.5	100	543	543	554	chr06	4362362	4362883	chr06	4362880	4362370
OsIPC10210061	OsJPC10210034	2.5	96.73	1222	1727	1215	chr10	20484176	20483643	chr10	20483643	20484181
OsIPC02070303	OsJPC02070183	3	98.83	771	783	768	chr02	6961019	6961698	chr02	6961019	6961704
OsIPC09120307	OsJPC09120186	3	99.44	719	788	937	chr09	11775938	11775727	chr09	11775938	11775733
OsIPC11060080	OsJPC11060075	3	99.54	647	647	730	chr11	5516142	5516562	chr11	5516562	5516148
OsIPC01200014	OsJPC01200006	3	98.72	940	1162	939	chr01	19060753	19061178	chr01	19061178	19060759
OsIPC11220008	OsJPC11220013	3	95.07	588	588	583	chr11	21028431	21028842	chr11	21028842	21028437
OsIPC12160233	OsJPC12160153	3	98.5	6603	7065	7983	chr12	15673098	15673315	chr12	15673098	15673321
OsIPC04150012	OsJPC04150002	3	95.07	933	1306	931	chr04	14045458	14046403	chr04	14045293	14046562
OsIPC04320146	OsJPC04320080	3	99.51	607	627	760	chr04	31668427	31668068	chr04	31668062	31668427
OsIPC04170014	OsJPC04170016	3	99.63	1354	1360	1399	chr04	16059758	16059164	chr04	16059164	16059764
OsIPC05030027	OsJPC05030021	3	98.09	1518	1515	1527	chr05	2117493	2118184	chr05	2118184	2117499
OsIPC04170025	OsJPC04170028	3	99.6	1511	1518	1513	chr04	16113909	16113248	chr04	16113909	16113254
OsIPC06050094	OsJPC06050065	3	100	640	640	807	chr06	4612374	4611841	chr06	4612374	4611847
OsIPC12050044	OsJPC12050024	3	98.33	1139	1820	1177	chr12	4405781	4405547	chr12	4405775	4405547
OsIPC07210116	OsJPC07210067	3	99.9	984	1238	990	chr07	20783772	20783348	chr07	20783354	20783772
OsIPC10070049	OsJPC10070087	3	99.4	1336	1335	1368	chr10	6519600	6520022	chr10	6520016	6519600
OsIPC06230017	OsJPC06230009	3	98.83	1113	1574	1586	chr06	22079750	22079511	chr06	22079511	22079744
OsIPC01150352	OsJPC01150117	3	98.29	2220	2274	2404	chr01	14991193	14990749	chr01	14990749	14991187
OsIPC12080032	OsJPC12080028	3	99.23	1949	1945	1954	chr12	7145411	7144572	chr12	7145405	7144572
OsIPC04060080	OsJPC04060046	3	97.14	838	843	1100	chr04	5321488	5322298	chr04	5322298	5321482
OsIPC04200027	OsJPC04200004	3	98.97	1161	1162	1166	chr04	19409853	19409416	chr04	19409416	19409847
OsIPC08060063	OsJPC08060069	3	99.71	1030	1030	1041	chr08	5343791	5342778	chr08	5343782	5342781
OsIPC10130080	OsJPC10130053	3	100	633	1028	702	chr10	12907285	12906904	chr10	12906904	12907279
OsIPC11280127	OsJPC11280106	3	99	603	603	605	chr11	27208238	27208650	chr11	27208650	27208244
OsIPC09030024	OsJPC09030019	3	96.13	775	1010	1211	chr09	2718334	2718072	chr09	2718334	2718066
OsIPC04020019	OsJPC04020007	3	99.55	1572	1578	2287	chr04	1043988	1043692	chr04	1043686	1043988
OsIPC02120099	OsJPC02120030	3	97.84	2315	2644	2505	chr02	11993783	11993407	chr02	11993407	11993777
OsIPC11070130	OsJPC11070098	3	99.75	2372	2646	2371	chr11	6655185	6655459	chr11	6655185	6655465
OsIPC06050107	OsJPC06050079	3	98.68	1137	1127	1229	chr06	4750123	4750526	chr06	4750532	4750123
OsIPC07210148	OsJPC07210113	3	100	729	729	762	chr07	20873613	20873138	chr07	20873138	20873607
OsIPC04010206	OsJPC04010126	3	99.79	971	1514	977	chr04	980725	981472	chr04	981472	980731
OsIPC04050196	OsJPC04050100	3	91.76	534	737	537	chr04	4833774	4834215	chr04	4834215	4833768
OsIPC02350023	OsJPC02350005	3	99.59	987	1115	987	chr02	34321730	34321464	chr02	34321730	34321458
OsIPC02210020	OsJPC02210016	3.5	98.83	1371	1370	1999	chr02	20156669	20156400	chr02	20156400	20156662
OsIPC08170207	OsJPC08170140	3.5	99.42	518	520	525	chr08	16733070	16733499	chr08	16733070	16733492
OsIPC04050172	OsJPC04050083	3.5	99.65	1129	1182	1194	chr04	4672259	4672639	chr04	4672266	4672639
OsIPC11060240	OsJPC11060196	3.5	99.38	5524	5522	5527	chr11	5991741	5992280	chr11	5992273	5991741
OsIPC06050018	OsJPC06050010	3.5	99.65	1154	1898	1401	chr06	4268520	4268091	chr06	4268513	4268091
OsIPC08060042	OsJPC08060043	3.5	99.1	669	668	730	chr08	5271266	5271732	chr08	5271725	5271266
OsIPC12070134	OsJPC12070089	3.5	99.92	1209	1223	1209	chr12	6993522	6993996	chr12	6993522	6994003
OsIPC06060044	OsJPC06060020	3.5	97.47	554	713	690	chr06	5645303	5644996	chr06	5644996	5645296
OsIPC11070081	OsJPC11070056	3.5	98.82	1106	1492	1316	chr11	6518999	6519259	chr11	6519259	6519006
OsIPC07040011	OsJPC07040004	3.5	99.95	2214	2446	2220	chr07	3163648	3164069	chr07	3164062	3163648
OsIPC11200013	OsJPC11200007	3.5	99.81	1052	1052	1073	chr11	19153995	19154414	chr11	19154414	19154002
OsIPC09080096	OsJPC09080071	3.5	98.65	4010	4508	5095	chr09	7517917	7518326	chr09	7518319	7517917
OsIPC01440027	OsJPC01440009	3.5	98.68	1818	1974	2818	chr01	43177723	43178550	chr01	43177730	43178550
OsIPC05030078	OsJPC05030049	3.5	99.49	1175	1175	1309	chr05	2591241	2591499	chr05	2591241	2591492
OsIPC09070014	OsJPC09070005	3.5	99.66	2338	2336	2435	chr09	6152401	6151113	chr09	6152394	6151113
OsIPC02250216	OsJPC02250179	3.5	92.37	813	1349	985	chr02	24373171	24372557	chr02	24372550	24373171
OsIPC11270043	OsJPC11270020	3.5	98.47	848	937	1204	chr11	26113290	26112852	chr11	26113290	26112859
OsIPC11220157	OsJPC11220106	3.5	99.39	1145	1143	1152	chr11	21702967	21702542	chr11	21702967	21702549
OsIPC02100082	OsJPC02100028	3.5	90.66	578	864	937	chr02	9735479	9734911	chr02	9734904	9735479
OsIPC02210085	OsJPC02210054	3.5	99.56	899	901	1111	chr02	20614893	20614477	chr02	20614477	20614886
OsIPC08170149	OsJPC08170107	3.5	99.2	627	634	1007	chr08	16480237	16480610	chr08	16480230	16480610
OsIPC04210006	OsJPC04210004	3.5	99.91	6585	6585	6606	chr04	20067567	20067989	chr04	20067574	20067989
OsIPC04130143	OsJPC04130063	3.5	99.44	2839	2830	2900	chr04	12877786	12878031	chr04	12877793	12878031
OsIPC03290001	OsJPC03290001	3.5	98.29	1521	1654	1581	chr03	28016406	28016831	chr03	28016824	28016406
OsIPC07290048	OsJPC07290034	3.5	100	750	816	1111	chr07	28991016	28990606	chr07	28991023	28990606
OsIPC04180169	OsJPC04180109	3.5	99.94	1577	1577	1584	chr04	17639950	17639480	chr04	17639487	17639950
OsIPC11280255	OsJPC11280216	4	98.03	2135	2269	2128	chr11	27520508	27519948	chr11	27519921	27520543
OsIPC11250167	OsJPC11250114	4	99.04	3115	3473	3113	chr11	24752450	24752846	chr11	24752846	24752458
OsIPC10130023	OsJPC10130010	4	94.54	2454	3320	3411	chr10	12136707	12135186	chr10	12135086	12136799
OsIPC11240245	OsJPC11240197	4	100	780	780	816	chr11	23722153	23722617	chr11	23722161	23722617
OsIPC11220226	OsJPC11220169	4	99.32	738	738	1159	chr11	21962847	21962010	chr11	21962799	21962066
OsIPC05200039	OsJPC05200030	4	96.76	525	764	548	chr05	19402979	19402734	chr05	19402734	19402971
OsIPC10010053	OsJPC10010045	4	99.8	500	512	630	chr10	276768	277373	chr10	276819	277330
OsIPC10030128	OsJPC10030074	4	98.25	1085	1074	1211	chr10	2595565	2595902	chr10	2595902	2595573
OsIPC09160019	OsJPC09160014	4	98.93	838	1239	1221	chr09	15070573	15071029	chr09	15071029	15070581
OsIPC08160005	OsJPC08160003	4	99.51	611	660	609	chr08	15007416	15007032	chr08	15007416	15007024
OsIPC11230046	OsJPC11230053	4	99.18	981	978	1372	chr11	22146174	22146595	chr11	22146182	22146595
OsIPC01140192	OsJPC01140067	4	91.51	1532	1670	1533	chr01	13573490	13575036	chr01	13575111	13573423
OsIPC02180083	OsJPC02180067	4	98.64	1469	1469	1489	chr02	17777027	17775686	chr02	17775686	17777019
OsIPC07120047	OsJPC07120038	4	99.67	608	680	663	chr07	11246618	11246256	chr07	11246256	11246626
OsIPC11280083	OsJPC11280076	4	98.92	650	1072	915	chr11	27119606	27119189	chr11	27119189	27119614
OsIPC02080041	OsJPC02080036	4	99.08	973	1091	1135	chr02	7209768	7210185	chr02	7210193	7209768
OsIPC06210020	OsJPC06210019	4	98.58	844	907	1257	chr06	20181707	20181283	chr06	20181283	20181699
OsIPC07120042	OsJPC07120034	4	99.53	1060	1060	1365	chr07	11234111	11233687	chr07	11234103	11233687
OsIPC12010042	OsJPC12010015	4	98.62	1012	1074	1331	chr12	451957	452165	chr12	452165	451949
OsIPC04040226	OsJPC04040164	4	99.34	3763	3779	3753	chr04	3807288	3806682	chr04	3807321	3806657
OsIPC10100113	OsJPC10100091	4	97.12	903	888	1178	chr10	9681281	9680860	chr10	9681281	9680868
OsIPC04310035	OsJPC04310022	4	99.5	794	794	1132	chr04	30423955	30423294	chr04	30423294	30423947
OsIPC08180057	OsJPC08180035	4	95.49	887	982	1268	chr08	17145504	17145918	chr08	17145496	17145918
OsIPC09010082	OsJPC09010072	4	97.69	822	871	1128	chr09	643877	643483	chr09	643483	643869
OsIPC09110005	OsJPC09110004	4	98.87	886	896	895	chr09	10007463	10007137	chr09	10007474	10007134
OsIPC08130008	OsJPC08130009	4	99.72	1433	2152	2193	chr08	12099656	12099255	chr08	12099656	12099263
OsIPC04220009	OsJPC04220003	4	98.85	1043	1067	1051	chr04	21111487	21111909	chr04	21111909	21111495
OsIPC06080072	OsJPC06080056	4	98.56	625	714	839	chr06	7408410	7408071	chr06	7408402	7408071
OsIPC12140061	OsJPC12140038	4	97.55	694	1002	697	chr12	13678681	13678371	chr12	13678673	13678371
OsIPC11230054	OsJPC11230059	4	97.92	721	1123	1075	chr11	22161240	22161770	chr11	22161248	22161770
OsIPC12250031	OsJPC12250013	4	99.82	1107	1358	1115	chr12	24774273	24773848	chr12	24774273	24773856
OsIPC11070142	OsJPC11070107	4	98.92	463	664	625	chr11	6689575	6689107	chr11	6689115	6689575
OsIPC12160007	OsJPC12160008	4	100	542	569	550	chr12	15034856	15035269	chr12	15034856	15035261
OsIPC02190045	OsJPC02190033	4	98.62	1158	1162	1148	chr02	18232666	18232252	chr02	18232244	18232666
OsIPC07220191	OsJPC07220117	4.5	99.71	692	692	770	chr07	21465691	21464943	chr07	21464969	21465656
OsIPC04090084	OsJPC04090065	4.5	99.56	914	920	934	chr04	8255095	8255518	chr04	8255086	8255518
OsIPC04010055	OsJPC04010029	4.5	98.57	979	988	979	chr04	466740	466327	chr04	466749	466327
OsIPC12190198	OsJPC12190128	4.5	98.93	840	1020	1373	chr12	18819966	18820397	chr12	18819975	18820397
OsIPC11060169	OsJPC11060139	4.5	92.96	1705	2006	1709	chr11	5811935	5811691	chr11	5811691	5811926
OsIPC03090008	OsJPC03090004	4.5	98.95	1045	1045	1058	chr03	8176149	8176445	chr03	8176158	8176445
OsIPC01010135	OsJPC01010071	4.5	99.22	1784	1795	1782	chr01	746557	746191	chr01	746566	746191
OsIPC02250047	OsJPC02250030	4.5	98.87	1422	1429	1868	chr02	24276970	24276658	chr02	24276658	24276979
OsIPC04010106	OsJPC04010054	4.5	99.47	565	565	749	chr04	626075	625794	chr04	625803	626075
OsIPC10110076	OsJPC10110060	4.5	94.71	548	666	824	chr10	10655426	10655163	chr10	10655417	10655163
OsIPC11010037	OsJPC11010014	4.5	99.91	1114	1114	1126	chr11	290760	291195	chr11	290760	291186
OsIPC06030047	OsJPC06030023	4.5	99.59	1716	2278	2163	chr06	2527107	2527535	chr06	2527107	2527544
OsIPC07030062	OsJPC07030019	4.5	99.78	1822	1822	1831	chr07	2771522	2771953	chr07	2771953	2771531
OsIPC08210007	OsJPC08210003	4.5	93.67	1058	1361	1745	chr08	20010118	20009556	chr08	20009565	20010118
OsIPC11250074	OsJPC11250066	4.5	99.55	1762	2207	1761	chr11	24213096	24213527	chr11	24213527	24213087
OsIPC11280128	OsJPC11280106	4.5	98.23	508	603	511	chr11	27208648	27208237	chr11	27208650	27208244
OsIPC02070266	OsJPC02070153	4.5	98.7	617	923	928	chr02	6913439	6913769	chr02	6913769	6913448
OsIPC10120101	OsJPC10120095	4.5	99.64	1114	1250	1123	chr10	11680345	11680770	chr10	11680761	11680345
OsIPC05200007	OsJPC05200004	4.5	98.38	1174	1173	1184	chr05	19130120	19130551	chr05	19130129	19130551
OsIPC11260148	OsJPC11260092	4.5	99.83	1173	1773	1626	chr11	25369760	25370094	chr11	25369769	25370094
OsIPC11240209	OsJPC11240163	4.5	98.7	768	765	773	chr11	23619176	23619598	chr11	23619176	23619589
OsIPC09090014	OsJPC09090014	4.5	98.28	1396	2275	2126	chr09	8177198	8176779	chr09	8177198	8176788
OsIPC04320079	OsJPC04320042	4.5	99.66	884	1181	884	chr04	31401905	31402248	chr04	31402248	31401896
OsIPC09150037	OsJPC09150026	4.5	98.06	2216	2621	2198	chr09	14818035	14818485	chr09	14818476	14818035
OsIPC07210212	OsJPC07210160	4.5	98.68	2726	3128	2824	chr07	20999558	20998363	chr07	20998363	20999549
OsIPC03160034	OsJPC03160029	4.5	100	576	576	822	chr03	15196798	15196358	chr03	15196358	15196789
OsIPC03010017	OsJPC03010004	4.5	99.2	4850	4857	6327	chr03	457564	457278	chr03	457278	457555
OsIPC08170257	OsJPC08170187	5	100	959	1160	966	chr08	16891894	16892285	chr08	16891904	16892285
OsIPC12050056	OsJPC12050029	5	97.92	771	761	780	chr12	4432144	4431750	chr12	4432134	4431750
OsIPC03160110	OsJPC03160084	5	99.77	866	866	1162	chr03	15645202	15646006	chr03	15645996	15645202
OsIPC06100149	OsJPC06100109	5	99.06	1064	1104	1064	chr06	9695743	9696156	chr06	9695743	9696166
OsIPC11060039	OsJPC11060038	5	99.07	1498	2349	1930	chr11	5119000	5119759	chr11	5118927	5119842
OsIPC06060024	OsJPC06060006	5	99.38	1618	1820	1805	chr06	5189620	5190033	chr06	5189620	5190043
OsIPC06140018	OsJPC06140010	5	97.99	2136	2118	2702	chr06	13118683	13119075	chr06	13118683	13119085
OsIPC12090030	OsJPC12090032	5	97.81	593	667	611	chr12	8121018	8120424	chr12	8121012	8120420
OsIPC12170013	OsJPC12170011	5	99	2499	2676	2700	chr12	16031225	16031692	chr12	16031225	16031682
OsIPC06220036	OsJPC06220016	5	96.7	485	611	609	chr06	21365710	21366175	chr06	21365710	21366185
OsIPC06230242	OsJPC06230191	5	98.44	1601	1675	2309	chr06	22972986	22973310	chr06	22973310	22972996
OsIPC06060066	OsJPC06060040	5	99.51	1214	1213	1437	chr06	5915275	5916360	chr06	5916350	5915275
OsIPC10140034	OsJPC10140020	5	98.35	1330	1327	1485	chr10	13572810	13573163	chr10	13572820	13573163
OsIPC08010061	OsJPC08010025	5	95.14	762	748	860	chr08	786129	785925	chr08	785915	786129
OsIPC10060002	OsJPC10060007	5	95.97	621	814	864	chr10	5011589	5012062	chr10	5011599	5012062
OsIPC08090159	OsJPC08090087	5	94.91	1691	2348	1673	chr08	8805932	8805578	chr08	8805932	8805568
OsIPC09130147	OsJPC09130034	5	99.83	588	588	776	chr09	12977195	12976771	chr09	12977185	12976771
OsIPC06080126	OsJPC06080107	5	99.44	1071	1070	1080	chr06	7965677	7964735	chr06	7965677	7964745
OsIPC12170070	OsJPC12170059	5	99.79	479	700	628	chr12	16163096	16163567	chr12	16163557	16163096
OsIPC02360073	OsJPC02360038	5	99.94	1734	1733	1780	chr02	35929814	35929397	chr02	35929814	35929407
OsIPC08160024	OsJPC08160015	5	98.63	1457	2126	1455	chr08	15181980	15182404	chr08	15181970	15182404
OsIPC11280110	OsJPC11280096	5	99.48	5926	6560	5929	chr11	27151321	27151046	chr11	27151046	27151311
OsIPC05190029	OsJPC05190011	5	99.9	5080	5080	5236	chr05	18325187	18324643	chr05	18325187	18324653
OsIPC04130041	OsJPC04130015	5.5	98.36	1034	1041	1452	chr04	12391354	12391022	chr04	12391011	12391354
OsIPC06100141	OsJPC06100105	5.5	100	945	947	954	chr06	9604488	9605434	chr06	9604497	9605436
OsIPC04030249	OsJPC04030162	5.5	92.05	541	544	625	chr04	2798744	2798113	chr04	2798693	2798153
OsIPC12080040	OsJPC12080034	5.5	99.67	1524	1523	1590	chr12	7231771	7232196	chr12	7231771	7232185
OsIPC02070155	OsJPC02070066	5.5	96.11	591	581	658	chr02	6481193	6480538	chr02	6481163	6480579
OsIPC06010032	OsJPC06010012	5.5	97.55	858	866	958	chr06	701623	701388	chr06	701623	701377
OsIPC11070101	OsJPC11070075	5.5	97.49	4589	4576	6507	chr11	6596303	6596698	chr11	6596709	6596303
OsIPC01030215	OsJPC01030203	5.5	99.3	856	867	929	chr01	2881302	2881682	chr01	2881291	2881682
OsIPC09020036	OsJPC09020016	5.5	99.07	1186	1186	1233	chr09	1810319	1809900	chr09	1810319	1809911
OsIPC09120042	OsJPC09120027	5.5	99.96	2589	3286	3088	chr09	11102133	11101888	chr09	11101888	11102122
OsIPC11240270	OsJPC11240229	5.5	99.17	719	798	719	chr11	23884038	23883601	chr11	23883590	23884038
OsIPC08160075	OsJPC08160049	5.5	99.27	954	1259	1307	chr08	15713856	15713362	chr08	15713856	15713373
OsIPC12160134	OsJPC12160089	5.5	95.71	583	579	590	chr12	15432029	15432441	chr12	15432029	15432430
OsIPC11240267	OsJPC11240226	5.5	97.79	544	763	885	chr11	23870152	23870380	chr11	23870151	23870370
OsIPC10030101	OsJPC10030045	5.5	99.87	775	835	1043	chr10	2394942	2395169	chr10	2395169	2394953
OsIPC09080188	OsJPC09080141	5.5	97.95	2974	4748	3495	chr09	7785834	7785604	chr09	7785604	7785845
OsIPC06210001	OsJPC06210001	5.5	99.15	1175	1169	1215	chr06	20011058	20010650	chr06	20010661	20011058
OsIPC10100084	OsJPC10100063	5.5	99.64	557	557	906	chr10	9545297	9545537	chr10	9545297	9545526
OsIPC10060095	OsJPC10060120	5.5	100	548	548	578	chr10	5594390	5593979	chr10	5593979	5594379
OsIPC10030123	OsJPC10030068	5.5	97.17	3852	3858	3793	chr10	2587158	2587574	chr10	2587574	2587147
OsIPC02090122	OsJPC02090098	5.5	99.54	4358	4354	4367	chr02	8699472	8700340	chr02	8699483	8700340
OsIPC11200251	OsJPC11200161	5.5	98.59	2550	2546	2616	chr11	19988762	19988508	chr11	19988762	19988519
OsIPC06240088	OsJPC06240082	5.5	99.15	820	820	852	chr06	23411190	23411400	chr06	23411400	23411201
OsIPC05030011	OsJPC05030008	5.5	99.03	1956	2351	1960	chr05	2021322	2021660	chr05	2021660	2021333
OsIPC12060003	OsJPC12060001	5.5	99.96	2727	3934	2727	chr12	5009718	5010084	chr12	5010084	5009707
OsIPC11220083	OsJPC11220069	5.5	99.62	1062	1508	1576	chr11	21373979	21373536	chr11	21373979	21373547
OsIPC12150108	OsJPC12150058	6	99.4	1661	1659	1684	chr12	14749316	14749734	chr12	14749734	14749328
OsIPC04030265	OsJPC04030175	6	98.47	914	1423	996	chr04	2810606	2810874	chr04	2810618	2810874
OsIPC11060035	OsJPC11060036	6	99.48	1143	1155	1692	chr11	5111091	5111625	chr11	5111625	5111079
OsIPC06170065	OsJPC06170031	6	97	801	1245	813	chr06	16938431	16938868	chr06	16938856	16938431
OsIPC09020027	OsJPC09020012	6	92.61	677	972	1125	chr09	1625374	1625612	chr09	1625374	1625600
OsIPC04040200	OsJPC04040152	6	96.84	1743	2686	2015	chr04	3713453	3713075	chr04	3713441	3713075
OsIPC04030266	OsJPC04030175	6	96.51	917	1423	1480	chr04	2810606	2810874	chr04	2810618	2810874
OsIPC04340046	OsJPC04340025	6	99.9	1011	1031	1022	chr04	33669289	33669723	chr04	33669289	33669711
OsIPC06210077	OsJPC06210074	6	99.58	2123	2134	2481	chr06	20916002	20915061	chr06	20916014	20915061
OsIPC04170066	OsJPC04170061	6	100	1833	2454	1845	chr04	16412480	16412030	chr04	16412480	16412042
OsIPC12280007	OsJPC12280005	6	99.67	601	601	613	chr12	27005182	27005607	chr12	27005595	27005182
OsIPC08040013	OsJPC08040006	6	98.44	959	970	972	chr08	3189455	3189881	chr08	3189443	3189881
OsIPC08200105	OsJPC08200071	6	99.49	1182	1182	1196	chr08	19824144	19824416	chr08	19824144	19824404
OsIPC11170216	OsJPC11170110	6	97.04	676	1008	718	chr11	16928272	16927673	chr11	16927685	16928272
OsIPC11240194	OsJPC11240149	6	99.66	1460	1736	1724	chr11	23539571	23539143	chr11	23539155	23539571
OsIPC10200082	OsJPC10200059	6	97.26	621	756	633	chr10	19816827	19817312	chr10	19816827	19817300
OsIPC05060068	OsJPC05060069	6	98.26	1900	2010	1961	chr05	5846499	5846026	chr05	5846487	5846026
OsIPC10020086	OsJPC10020039	6	99.76	821	835	1361	chr10	1446366	1445956	chr10	1446378	1445956
OsIPC12230201	OsJPC12230118	6	99.22	897	930	897	chr12	22742254	22742636	chr12	22742636	22742242
OsIPC08050052	OsJPC08050021	6	99.87	1582	1583	1593	chr08	4197628	4198047	chr08	4197628	4198035
OsIPC11060043	OsJPC11060043	6	99.22	512	739	512	chr11	5128041	5127609	chr11	5127614	5128048
OsIPC04320008	OsJPC04320005	6	94.77	707	786	706	chr04	31054692	31055091	chr04	31055103	31054692
OsIPC03360056	OsJPC03360034	6	99.25	534	770	542	chr03	35556302	35555835	chr03	35555835	35556290
OsIPC08030067	OsJPC08030029	6	99.01	5530	6761	5733	chr08	2811666	2811461	chr08	2811461	2811678
OsIPC06230038	OsJPC06230023	6	99.62	5579	5700	8413	chr06	22334655	22334415	chr06	22334633	22334425
OsIPC11030032	OsJPC11030008	6	99.82	3878	4850	4811	chr11	2712428	2712746	chr11	2712428	2712734
OsIPC11130002	OsJPC11130003	6	99.87	780	792	1024	chr11	12033367	12033796	chr11	12033796	12033355
OsIPC04190014	OsJPC04190015	6.5	99.38	811	811	844	chr04	18076991	18077389	chr04	18076991	18077376
OsIPC12180036	OsJPC12180026	6.5	99.94	1640	2589	1652	chr12	17289834	17289416	chr12	17289834	17289429
OsIPC11210250	OsJPC11210142	6.5	100	607	715	733	chr11	20785281	20784783	chr11	20784783	20785268
OsIPC04060129	OsJPC04060093	6.5	97.19	533	531	545	chr04	5535013	5534568	chr04	5535000	5534568
OsIPC09060045	OsJPC09060041	6.5	99.23	1430	1430	1493	chr09	5275209	5274764	chr09	5274764	5275196
OsIPC06090120	OsJPC06090070	6.5	98.84	604	604	617	chr06	8953063	8953433	chr06	8953420	8953063
OsIPC06300081	OsJPC06300070	6.5	95.58	1199	1745	1271	chr06	29716033	29716474	chr06	29716474	29716020
OsIPC01430055	OsJPC01430023	6.5	99.59	979	1472	1084	chr01	42685322	42684876	chr01	42685309	42684876
OsIPC02150005	OsJPC02150002	6.5	98.2	1222	1641	1300	chr02	14045879	14045570	chr02	14045587	14045875
OsIPC04020250	OsJPC04020206	6.5	98.04	1020	1149	1055	chr04	1746590	1746150	chr04	1746575	1746152
OsIPC11080049	OsJPC11080031	6.5	99.31	724	724	1101	chr11	7310531	7310105	chr11	7310518	7310105
OsIPC06090081	OsJPC06090050	6.5	99.82	555	555	568	chr06	8849557	8849102	chr06	8849115	8849557
OsIPC11220095	OsJPC11220077	6.5	96.72	670	950	715	chr11	21432572	21433071	chr11	21432572	21433084
OsIPC03060028	OsJPC03060008	6.5	99.55	1329	1804	1342	chr03	5694357	5693863	chr03	5693876	5694357
OsIPC04130077	OsJPC04130032	6.5	99.12	1019	1175	1030	chr04	12578324	12577582	chr04	12577595	12578324
OsIPC11220005	OsJPC11220010	6.5	99.02	1017	1015	1026	chr11	21018490	21018146	chr11	21018477	21018146
OsIPC03360078	OsJPC03360048	6.5	98.37	2951	2921	2965	chr03	35755345	35755627	chr03	35755627	35755358
OsIPC02100016	OsJPC02100005	6.5	99.87	758	758	779	chr02	9111628	9112111	chr02	9112111	9111641
OsIPC04060069	OsJPC04060038	7	97.49	558	919	850	chr04	5262278	5262569	chr04	5262555	5262278
OsIPC10130084	OsJPC10130056	7	97.76	1518	2462	1528	chr10	12917867	12917442	chr10	12917442	12917853
OsIPC03160016	OsJPC03160015	7	99.58	1917	1948	2165	chr03	15135084	15135520	chr03	15135098	15135520
OsIPC07160005	OsJPC07160002	7	99.31	873	873	1345	chr07	15009502	15009260	chr07	15009502	15009246
OsIPC09140024	OsJPC09140021	7	97.37	495	542	525	chr09	13167220	13166818	chr09	13167220	13166832
OsIPC07220199	OsJPC07220128	7	97.21	753	802	767	chr07	21505990	21505311	chr07	21505990	21505325
OsIPC12060089	OsJPC12060042	7	97.64	719	717	1055	chr12	5457639	5457262	chr12	5457639	5457276
OsIPC02040021	OsJPC02040014	7	98.91	1751	1863	1874	chr02	3127960	3127647	chr02	3127960	3127661
OsIPC01070020	OsJPC01070009	7	100	683	976	697	chr01	6323536	6323112	chr01	6323522	6323112
OsIPC10190055	OsJPC10190031	7	97.82	1655	1621	1672	chr10	18878353	18878775	chr10	18878761	18878353
OsIPC02070288	OsJPC02070174	7	99.39	816	1113	816	chr02	6940817	6940126	chr02	6940997	6939960
OsIPC12080066	OsJPC12080041	7	98.98	1271	1271	1485	chr12	7459118	7459545	chr12	7459531	7459118
OsIPC11060024	OsJPC11060026	7	99.72	1793	1883	2592	chr11	5080004	5079601	chr11	5080018	5079601
OsIPC11010002	OsJPC11010002	7.5	99.66	9398	9408	9864	chr11	788	310	chr11	803	310
OsIPC11170120	OsJPC11170061	7.5	98.57	841	838	856	chr11	16640444	16639912	chr11	16640429	16639912
OsIPC02210021	OsJPC02210017	7.5	96.96	1413	2011	1423	chr02	20157721	20159119	chr02	20157721	20159104
OsIPC02070226	OsJPC02070126	7.5	99.65	851	867	851	chr02	6814388	6813977	chr02	6813962	6814388
OsIPC04060222	OsJPC04060160	7.5	99.42	695	695	776	chr04	5918198	5918973	chr04	5918925	5918231
OsIPC12170099	OsJPC12170086	7.5	99.49	589	589	666	chr12	16257840	16257164	chr12	16257210	16257809
OsIPC01140033	OsJPC01140010	7.5	99.89	893	893	982	chr01	13136639	13136366	chr01	13136381	13136639
OsIPC10010171	OsJPC10010135	7.5	98.51	804	833	812	chr10	854925	855455	chr10	854940	855455
OsIPC04050024	OsJPC04050022	7.5	99.82	558	616	821	chr04	4158056	4157726	chr04	4158056	4157741
OsIPC05080015	OsJPC05080008	7.5	98.7	1620	2144	2109	chr05	7360150	7360577	chr05	7360577	7360165
OsIPC08160030	OsJPC08160021	7.5	99.14	1399	1399	1408	chr08	15218681	15218253	chr08	15218268	15218681
OsIPC04020119	OsJPC04020102	7.5	98.06	2425	2408	2494	chr04	1439573	1438913	chr04	1439558	1438913
OsIPC08180127	OsJPC08180081	7.5	99.06	2866	2858	3712	chr08	17335666	17336082	chr08	17335666	17336067
OsIPC04010170	OsJPC04010100	7.5	98.89	903	951	1408	chr04	885324	885790	chr04	885775	885324
OsIPC12170141	OsJPC12170125	7.5	99.48	1339	1338	1353	chr12	16388531	16388958	chr12	16388531	16388943
OsIPC01430059	OsJPC01430025	7.5	98.75	1525	1771	1670	chr01	42701732	42701969	chr01	42701732	42701954
OsIPC02260021	OsJPC02260017	7.5	98.72	549	676	562	chr02	25210538	25210146	chr02	25210131	25210538
OsIPC01100034	OsJPC01100011	7.5	99.81	1054	1057	1266	chr01	9658371	9658595	chr01	9658371	9658580
OsIPC02260037	OsJPC02260030	7.5	95.77	568	719	708	chr02	25310924	25311313	chr02	25310939	25311313
OsIPC04020243	OsJPC04020201	8	99.47	2087	2867	2259	chr04	1735007	1736324	chr04	1736827	1734520
OsIPC04360015	OsJPC04360012	8	98.19	2876	3569	2951	chr04	35231045	35230824	chr04	35230826	35231059
OsIPC07140054	OsJPC07140043	8	97.9	2614	2681	2629	chr07	13288221	13290277	chr07	13288237	13290277
OsIPC01020109	OsJPC01020098	8	98.5	802	864	808	chr01	1940929	1940577	chr01	1940977	1940513
OsIPC11250086	OsJPC11250074	8	99.31	2184	2177	2864	chr11	24249791	24249357	chr11	24249357	24249775
OsIPC08100208	OsJPC08100164	8	99.31	4081	4096	4075	chr08	9797783	9797564	chr08	9797548	9797783
OsIPC04310056	OsJPC04310027	8	90.52	707	711	1096	chr04	30972780	30973772	chr04	30973529	30973007
OsIPC06110001	OsJPC06110001	8	100	648	1016	661	chr06	10007591	10008001	chr06	10008017	10007591
OsIPC10170093	OsJPC10170079	8	99.43	527	879	527	chr10	16553409	16552882	chr10	16553497	16552810
OsIPC11270316	OsJPC11270218	8	99.31	579	618	579	chr11	26734796	26735119	chr11	26735119	26734780
OsIPC06120097	OsJPC06120069	8	99.17	603	966	689	chr06	11778651	11779204	chr06	11778651	11779188
OsIPC07160105	OsJPC07160060	8	95.44	636	726	772	chr07	15365310	15365761	chr07	15365761	15365326
OsIPC08160087	OsJPC08160057	8	99.72	1771	1806	1771	chr08	15742214	15740401	chr08	15740390	15742241
OsIPC08050096	OsJPC08050051	8	99.87	769	785	1118	chr08	4580120	4580498	chr08	4580120	4580514
OsIPC01030201	OsJPC01030188	8	99.5	806	959	806	chr01	2829890	2829388	chr01	2829906	2829388
OsIPC04150018	OsJPC04150005	8	99.97	7940	7970	8059	chr04	14105526	14104695	chr04	14105542	14104695
OsIPC08030001	OsJPC08030001	8	99.71	1751	1751	1820	chr08	2002718	2003512	chr08	2002734	2003512
OsIPC05280036	OsJPC05280025	8	97.77	629	785	857	chr05	27432395	27431999	chr05	27431999	27432411
OsIPC05200042	OsJPC05200033	8	97.81	867	849	919	chr05	19408987	19408760	chr05	19408776	19408987
OsIPC05140009	OsJPC05140007	8.5	98.81	1348	1340	1464	chr05	13640612	13641081	chr05	13640612	13641064
OsIPC01020071	OsJPC01020053	8.5	100	1104	1144	1121	chr01	1400524	1400939	chr01	1400541	1400939
OsIPC08030032	OsJPC08030013	8.5	99.74	4276	4450	4979	chr08	2289117	2289463	chr08	2289463	2289134
OsIPC06220095	OsJPC06220052	8.5	96.56	727	727	752	chr06	21754294	21754022	chr06	21754039	21754294
OsIPC08100210	OsJPC08100165	8.5	98.92	3881	3864	5599	chr08	9800594	9802781	chr08	9800611	9802781
OsIPC04060104	OsJPC04060078	8.5	96.44	1713	1705	1744	chr04	5409392	5410256	chr04	5409392	5410273
OsIPC02120090	OsJPC02120027	8.5	99.68	1240	1238	1257	chr02	11859320	11859750	chr02	11859733	11859320
OsIPC01240001	OsJPC01240001	8.5	97.22	1007	1504	1305	chr01	23010763	23010352	chr01	23010369	23010763
OsIPC04190041	OsJPC04190034	8.5	98.7	1774	2100	1786	chr04	18251318	18250747	chr04	18250747	18251301
OsIPC06210050	OsJPC06210059	8.5	97.84	2267	3365	2311	chr06	20575810	20575395	chr06	20575395	20575827
OsIPC01040125	OsJPC01040130	8.5	99.79	472	738	611	chr01	3816577	3816997	chr01	3816980	3816577
OsIPC11220013	OsJPC11220018	8.5	98.78	4491	4529	4466	chr11	21061791	21060913	chr11	21060930	21061791
OsIPC02090005	OsJPC02090006	8.5	99.05	1375	1375	1403	chr02	8053646	8053401	chr02	8053418	8053646
OsIPC12200013	OsJPC12200009	8.5	97.15	1019	1650	1067	chr12	19047756	19047152	chr12	19047135	19047756
OsIPC04020092	OsJPC04020070	8.5	99.81	5231	5519	5614	chr04	1324320	1324686	chr04	1324320	1324703
OsIPC08090108	OsJPC08090070	8.5	99.48	768	772	780	chr08	8432186	8431390	chr08	8431385	8432174
OsIPC01150129	OsJPC01150036	8.5	99.33	2553	2958	2664	chr01	14302324	14302612	chr01	14302595	14302324
OsIPC04010197	OsJPC04010115	8.5	99.42	685	702	824	chr04	961706	961294	chr04	961706	961277
OsIPC03170051	OsJPC03170041	8.5	94.01	784	927	1282	chr03	16355519	16355758	chr03	16355536	16355758
OsIPC02250013	OsJPC02250003	8.5	99.67	919	1175	936	chr02	24112115	24112545	chr02	24112545	24112132
OsIPC11170090	OsJPC11170039	8.5	98.33	2451	2606	3079	chr11	16415649	16415216	chr11	16415216	16415666
OsIPC12080106	OsJPC12080067	8.5	94.67	938	1085	1155	chr12	7773837	7773573	chr12	7773573	7773854
OsIPC08200085	OsJPC08200052	8.5	95.39	1215	1690	1824	chr08	19764945	19764525	chr08	19764945	19764542
OsIPC03170020	OsJPC03170017	8.5	99.52	1682	2302	1699	chr03	16225968	16226389	chr03	16225968	16226372
OsIPC01040061	OsJPC01040068	8.5	99.93	1528	1528	1612	chr01	3250773	3251200	chr01	3251200	3250790
OsIPC08100111	OsJPC08100080	9	100	1011	1011	1033	chr08	9410489	9410946	chr08	9410489	9410928
OsIPC01030210	OsJPC01030198	9	99.73	728	1129	1001	chr01	2872167	2871756	chr01	2871738	2872167
OsIPC11060155	OsJPC11060128	9	99.8	6052	6051	6129	chr11	5802341	5802765	chr11	5802747	5802341
OsIPC12070106	OsJPC12070065	9	97.06	1835	2670	3000	chr12	6910212	6910448	chr12	6910212	6910430
OsIPC12230084	OsJPC12230054	9	99.78	3679	3776	3787	chr12	22197766	22197464	chr12	22197385	22197863
OsIPC08190039	OsJPC08190022	9	91.1	1000	1548	1320	chr08	18349636	18350414	chr08	18349534	18350498
OsIPC02030031	OsJPC02030021	9	100	3348	3348	4053	chr02	2499460	2499779	chr02	2499779	2499478
OsIPC12250028	OsJPC12250011	9	99.83	2368	2368	2386	chr12	24651196	24650747	chr12	24650765	24651196
OsIPC02050008	OsJPC02050001	9	99.95	6218	6236	6482	chr02	4118148	4117743	chr02	4117725	4118148
OsIPC06050040	OsJPC06050029	9	98.73	1737	2099	1739	chr06	4318396	4318157	chr06	4318175	4318396
OsIPC03150017	OsJPC03150018	9	100	656	1027	1052	chr03	14107438	14107071	chr03	14107451	14107040
OsIPC03170100	OsJPC03170078	9	99.42	3303	3620	3318	chr03	16559615	16559188	chr03	16559615	16559206
OsIPC02230023	OsJPC02230008	9	99.72	1430	1430	1763	chr02	22165568	22165051	chr02	22165051	22165550
OsIPC12280006	OsJPC12280004	9	98.56	1881	1881	1961	chr12	27005181	27004565	chr12	27005181	27004583
OsIPC01020040	OsJPC01020029	9	99.76	1667	1665	1804	chr01	1254285	1254694	chr01	1254303	1254694
OsIPC06240146	OsJPC06240115	9	99.65	1694	1735	1694	chr06	23866918	23866520	chr06	23866918	23866502
OsIPC04040091	OsJPC04040052	9	96.77	1394	1456	1912	chr04	3411497	3411046	chr04	3411046	3411515
OsIPC02250147	OsJPC02250126	9	97.05	508	526	566	chr02	24323370	24323842	chr02	24323860	24323370
OsIPC11200176	OsJPC11200126	9	99.1	667	853	666	chr11	19517712	19517977	chr11	19517694	19517977
OsIPC11220028	OsJPC11220025	9	97.98	1186	1559	1170	chr11	21141969	21142380	chr11	21141969	21142398
OsIPC12150004	OsJPC12150004	9	99.67	919	937	970	chr12	14018848	14018435	chr12	14018848	14018417
OsIPC04130082	OsJPC04130035	9	99.61	1019	1019	1198	chr04	12584348	12585409	chr04	12585382	12584357
OsIPC02040042	OsJPC02040030	9	99.37	1591	1591	2387	chr02	3386593	3386163	chr02	3386593	3386181
OsIPC10190036	OsJPC10190021	9	98.56	1039	1024	1263	chr10	18675493	18675069	chr10	18675069	18675475
OsIPC01030186	OsJPC01030161	9	100	517	517	597	chr01	2782186	2782434	chr01	2782416	2782186
OsIPC07210201	OsJPC07210152	9.5	97.92	1633	1645	1876	chr07	20973177	20972898	chr07	20973196	20972898
OsIPC06220006	OsJPC06220003	9.5	97.02	1142	1419	1461	chr06	21034853	21034393	chr06	21034853	21034412
OsIPC12260025	OsJPC12260012	9.5	95	960	1253	1218	chr12	25474559	25474789	chr12	25474540	25474789
OsIPC10190009	OsJPC10190002	9.5	99.06	956	955	1220	chr10	18229812	18230231	chr10	18230212	18229812
OsIPC10160109	OsJPC10160092	9.5	99.49	1186	1261	1535	chr10	15920013	15919592	chr10	15919611	15920013
OsIPC08030080	OsJPC08030035	9.5	99.75	4837	5516	4831	chr08	2878848	2879261	chr08	2878867	2879261
OsIPC02010005	OsJPC02010002	9.5	98.83	1195	1237	1211	chr02	65187	64768	chr02	64768	65168
OsIPC01120003	OsJPC01120002	9.5	96.45	451	675	695	chr01	11016820	11016490	chr01	11016509	11016820
OsIPC12250029	OsJPC12250012	9.5	99.34	4274	4259	4648	chr12	24669699	24669264	chr12	24669680	24669264
OsIPC10010184	OsJPC10010143	9.5	99.59	1221	1584	1251	chr10	898225	897806	chr10	897787	898225
OsIPC04170021	OsJPC04170021	9.5	95.55	539	800	686	chr04	16104448	16104650	chr04	16104448	16104669
OsIPC12190121	OsJPC12190070	9.5	99.16	1669	1694	1751	chr12	18557015	18557297	chr12	18557781	18556550
OsIPC06020077	OsJPC06020041	9.5	99.23	521	533	655	chr06	1549682	1550132	chr06	1550113	1549682
OsIPC12080007	OsJPC12080006	9.5	100	880	899	1242	chr12	7020127	7020543	chr12	7020127	7020562
OsIPC07220240	OsJPC07220165	10	98.87	1148	1140	1184	chr07	21715559	21715116	chr07	21715539	21715116
OsIPC11040096	OsJPC11040043	10	99.31	729	728	954	chr11	3888226	3887797	chr11	3888206	3887797
OsIPC01060075	OsJPC01060028	10	100	715	715	746	chr01	5770883	5770567	chr01	5770863	5770567
OsIPC05020053	OsJPC05020016	10	99.66	8422	12723	11648	chr05	1723084	1723616	chr05	1723596	1723084
OsIPC03170029	OsJPC03170027	10	99.71	695	857	817	chr03	16252084	16251651	chr03	16252084	16251671
OsIPC11060182	OsJPC11060148	10	96.86	859	926	1365	chr11	5830211	5830463	chr11	5830443	5830211
OsIPC08200065	OsJPC08200040	10	98.27	2371	3042	2453	chr08	19730447	19730872	chr08	19730872	19730467
OsIPC05030026	OsJPC05030020	10	97.22	540	529	679	chr05	2116160	2116833	chr05	2116242	2116731
OsIPC12170105	OsJPC12170092	10	98.96	867	1329	883	chr12	16276215	16275444	chr12	16275444	16276235
OsIPC11050052	OsJPC11050034	10	99.77	854	853	899	chr11	4293611	4294040	chr11	4293631	4294040
OsIPC11200170	OsJPC11200120	10	99.83	602	602	956	chr11	19480230	19479715	chr11	19479735	19480230
OsIPC12140043	OsJPC12140026	10	97.13	628	702	676	chr12	13451523	13451820	chr12	13451820	13451543
OsIPC04320112	OsJPC04320062	10	99.61	772	772	983	chr04	31452347	31451927	chr04	31452327	31451927
OsIPC01240148	OsJPC01240117	10	98.96	2308	2501	2308	chr01	23769130	23769522	chr01	23769130	23769542
OsIPC10140012	OsJPC10140004	10	98.52	1083	1127	1451	chr10	13055508	13055934	chr10	13055493	13055929
OsIPC10190017	OsJPC10190005	10	99.56	1148	1145	1789	chr10	18504508	18504085	chr10	18504105	18504508
OsIPC08010026	OsJPC08010014	10	99.95	1995	1995	2113	chr08	383626	384068	chr08	384068	383646
OsIPC06110081	OsJPC06110069	10	100	1526	1548	1591	chr06	10586703	10587128	chr06	10587148	10586703
OsIPC02080029	OsJPC02080023	10.5	99.4	504	667	718	chr02	7165887	7166290	chr02	7165887	7166269
OsIPC03260018	OsJPC03260004	10.5	98.72	2579	2576	3102	chr03	25362110	25362581	chr03	25362581	25362131
OsIPC09080089	OsJPC09080065	10.5	98.48	724	804	945	chr09	7511040	7510549	chr09	7511019	7510549
OsIPC06050068	OsJPC06050046	10.5	99.89	916	916	951	chr06	4399692	4400146	chr06	4400146	4399713
OsIPC12260040	OsJPC12260018	10.5	99.82	1657	2209	2303	chr12	25642935	25642533	chr12	25642512	25642935
OsIPC06050065	OsJPC06050044	10.5	99.23	1431	1421	1900	chr06	4389588	4389147	chr06	4389147	4389567
OsIPC03280004	OsJPC03280003	10.5	99.9	1035	1402	1308	chr03	27014000	27013383	chr03	27014000	27013362
OsIPC12050078	OsJPC12050042	10.5	99.56	1135	1206	1792	chr12	4613150	4613560	chr12	4613150	4613539
OsIPC12260006	OsJPC12260007	10.5	99.83	2980	2978	3001	chr12	25119630	25120052	chr12	25120031	25119630
OsIPC04330029	OsJPC04330018	10.5	99.79	1917	2487	2016	chr04	32578351	32578805	chr04	32578372	32578805
OsIPC10050112	OsJPC10050108	10.5	91.08	1166	1863	1518	chr10	4270341	4270552	chr10	4270341	4270573
OsIPC06080036	OsJPC06080032	10.5	99.1	2231	2228	2268	chr06	7315233	7313891	chr06	7313891	7315212
OsIPC06100089	OsJPC06100072	10.5	100	954	954	1376	chr06	9404653	9404201	chr06	9404222	9404653
OsIPC12170247	OsJPC12170200	10.5	98.93	1871	1891	2834	chr12	16696332	16696607	chr12	16696332	16696628
OsIPC01340010	OsJPC01340005	10.5	99.54	4556	5048	6696	chr01	33141027	33140807	chr01	33141006	33140807
OsIPC04030070	OsJPC04030041	10.5	99.67	605	620	625	chr04	2279930	2279505	chr04	2279909	2279505
OsIPC12090029	OsJPC12090031	10.5	96.93	1041	1520	1119	chr12	8119469	8119844	chr12	8120415	8118877
OsIPC01020138	OsJPC01020131	10.5	100	520	520	556	chr01	1999581	1999153	chr01	1999153	1999560
OsIPC10100127	OsJPC10100105	10.5	99.39	2133	2207	2130	chr10	9873243	9872814	chr10	9873243	9872793
OsIPC05070093	OsJPC05070053	11	99.81	4789	5096	4827	chr05	6908187	6908889	chr05	6908187	6908867
OsIPC11280025	OsJPC11280018	11	96.21	1792	1827	1790	chr11	27026592	27025959	chr11	27025937	27026592
OsIPC11180015	OsJPC11180011	11	98.74	1905	2121	1926	chr11	17020889	17020462	chr11	17020462	17020867
OsIPC01390043	OsJPC01390015	11	100	962	1419	984	chr01	38840642	38840214	chr01	38840620	38840214
OsIPC11180201	OsJPC11180126	11	99.56	1379	1507	1379	chr11	17937881	17938290	chr11	17937881	17938312
OsIPC05040018	OsJPC05040012	11	97.88	614	614	817	chr05	3348936	3348449	chr05	3348936	3348471
OsIPC01240150	OsJPC01240118	11	99.72	1437	1446	1454	chr01	23770467	23770777	chr01	23770777	23770489
OsIPC01400044	OsJPC01400014	11	100	512	595	592	chr01	39676576	39677022	chr01	39677022	39676598
OsIPC03190080	OsJPC03190038	11	98.64	1254	1744	1259	chr03	18599610	18599991	chr03	18599969	18599610
OsIPC06050060	OsJPC06050040	11	99.58	1912	1912	1941	chr06	4377562	4375821	chr06	4377540	4375821
OsIPC07140087	OsJPC07140058	11	96.98	1819	2149	2872	chr07	13358181	13357390	chr07	13358181	13357368
OsIPC11030009	OsJPC11030004	11	99.01	705	729	1035	chr11	2344992	2345341	chr11	2344968	2345343
OsIPC01040151	OsJPC01040153	11	99.56	2482	3007	2502	chr01	3898681	3899581	chr01	3899581	3898703
OsIPC10120031	OsJPC10120030	11	99.91	1085	1626	1290	chr10	11310197	11309800	chr10	11309800	11310219
OsIPC02260038	OsJPC02260031	11	96.81	1723	1694	1929	chr02	25311316	25311718	chr02	25311316	25311696
OsIPC02330029	OsJPC02330008	11	99.91	1139	1146	1243	chr02	32998743	32999169	chr02	32999147	32998743
OsIPC02090089	OsJPC02090073	11	99.85	2016	2015	2039	chr02	8411794	8412201	chr02	8412201	8411816
OsIPC12050003	OsJPC12050002	11	98.95	574	866	578	chr12	4029245	4029448	chr12	4029448	4029223
OsIPC03120024	OsJPC03120013	11	99.9	4081	4080	5690	chr03	11558710	11558224	chr03	11558224	11558688
OsIPC02190050	OsJPC02190037	11	99.63	801	801	823	chr02	18247990	18247177	chr02	18247990	18247199
OsIPC04020147	OsJPC04020123	11	98.81	842	870	923	chr04	1557738	1558166	chr04	1557738	1558144
OsIPC08110049	OsJPC08110030	11.5	98.42	3979	6414	5482	chr08	10826288	10826996	chr08	10826288	10826973
OsIPC08090152	OsJPC08090083	11.5	95.57	902	906	1151	chr08	8797297	8797816	chr08	8797297	8797839
OsIPC01060067	OsJPC01060023	11.5	98.38	2228	3463	2487	chr01	5744776	5744351	chr01	5744374	5744776
OsIPC11190067	OsJPC11190030	11.5	96.92	943	1138	966	chr11	18767447	18766972	chr11	18767424	18766972
OsIPC11210041	OsJPC11210014	11.5	99.3	1575	2116	1572	chr11	20242020	20242237	chr11	20242020	20242260
OsIPC09050099	OsJPC09050075	11.5	99.52	1043	1043	1065	chr09	4792249	4792677	chr09	4792677	4792272
OsIPC11120065	OsJPC11120046	11.5	99.54	1977	2982	2000	chr11	11872560	11872980	chr11	11872980	11872583
OsIPC02070225	OsJPC02070125	11.5	99.54	1079	1102	1098	chr02	6812356	6812861	chr02	6812333	6812861
OsIPC10130082	OsJPC10130054	11.5	100	944	944	1060	chr10	12910357	12909976	chr10	12909976	12910334
OsIPC01130105	OsJPC01130059	11.5	98.42	2022	2859	2015	chr01	12641215	12641962	chr01	12641962	12641192
OsIPC08060110	OsJPC08060114	11.5	98.04	767	919	767	chr08	5615173	5615561	chr08	5615150	5615561
OsIPC12160234	OsJPC12160156	11.5	96.18	1388	1898	1633	chr12	15674226	15673517	chr12	15674226	15673494
OsIPC11270497	OsJPC11270360	11.5	95.32	663	728	676	chr11	26973635	26974052	chr11	26973630	26974034
OsIPC06180017	OsJPC06180009	11.5	98.14	483	516	786	chr06	17468954	17469645	chr06	17469056	17469566
OsIPC11060082	OsJPC11060077	11.5	99.73	5531	5648	5638	chr11	5523151	5523558	chr11	5523558	5523174
OsIPC02090130	OsJPC02090103	11.5	99.89	892	1410	892	chr02	8732488	8732133	chr02	8732110	8732488
OsIPC06110077	OsJPC06110065	11.5	98.35	970	1026	1053	chr06	10558215	10557607	chr06	10557630	10558215
OsIPC09120269	OsJPC09120179	11.5	98.01	3766	3760	5986	chr09	11636098	11636435	chr09	11636435	11636121
OsIPC11090091	OsJPC11090041	12	99.32	2960	4663	3476	chr11	8683000	8682735	chr11	8683024	8682735
OsIPC11200174	OsJPC11200123	12	99.59	3182	3179	3518	chr11	19487237	19487487	chr11	19487261	19487487
OsIPC02250284	OsJPC02250233	12	98.1	2055	2387	2832	chr02	24438172	24437877	chr02	24438172	24437901
OsIPC07290021	OsJPC07290012	12	98.24	2960	2962	3015	chr07	28533751	28533543	chr07	28533759	28533559
OsIPC10180063	OsJPC10180056	12	99.52	4417	6139	4551	chr10	17347967	17348268	chr10	17347967	17348292
OsIPC05150056	OsJPC05150012	12	99.49	392	573	509	chr05	14993904	14994118	chr05	14993904	14994142
OsIPC11060241	OsJPC11060197	12	98.77	734	727	1177	chr11	5992691	5992992	chr11	5992715	5992992
OsIPC04040191	OsJPC04040142	12	99.49	784	988	784	chr04	3688991	3689193	chr04	3689193	3688967
OsIPC11240185	OsJPC11240136	12	99.11	564	764	589	chr11	23522652	23523140	chr11	23523140	23522676
OsIPC11250117	OsJPC11250092	12	97.95	1855	1846	2421	chr11	24481581	24481332	chr11	24481581	24481356
OsIPC04070015	OsJPC04070004	12	99.08	545	587	705	chr04	6065623	6065198	chr04	6065599	6065198
OsIPC06100071	OsJPC06100055	12	99.38	806	1305	814	chr06	9305042	9304529	chr06	9305070	9304525
OsIPC08280050	OsJPC08280011	12	98.51	874	1107	889	chr08	27351931	27352356	chr08	27351955	27352356
OsIPC01250014	OsJPC01250007	12	96.59	469	510	539	chr01	24130005	24129600	chr01	24129576	24130005
OsIPC01260058	OsJPC01260023	12	100	623	1015	723	chr01	25996387	25997055	chr01	25996410	25997056
OsIPC06300083	OsJPC06300073	12	100	949	990	949	chr06	29793370	29793904	chr06	29793928	29793370
OsIPC11060107	OsJPC11060091	12.5	96.62	3460	3479	5460	chr11	5663129	5663437	chr11	5663154	5663437
OsIPC02350073	OsJPC02350025	12.5	98.84	2492	3822	2561	chr02	34558648	34559060	chr02	34558569	34559114
OsIPC01040085	OsJPC01040100	12.5	99.84	1289	1289	1316	chr01	3331052	3330412	chr01	3331052	3330437
OsIPC02190015	OsJPC02190014	12.5	99.34	2120	2787	2836	chr02	18136465	18135840	chr02	18136440	18135840
OsIPC06040011	OsJPC06040004	12.5	99.69	1306	1796	1988	chr06	3039540	3039929	chr06	3039540	3039954
OsIPC08160069	OsJPC08160044	12.5	98.25	685	709	1105	chr08	15689174	15689742	chr08	15689767	15689174
OsIPC03300014	OsJPC03300006	12.5	99.74	2288	2287	2419	chr03	29282606	29283018	chr03	29282631	29283018
OsIPC01250015	OsJPC01250008	12.5	99.5	597	795	622	chr01	24130436	24130003	chr01	24130003	24130411
OsIPC06040067	OsJPC06040063	12.5	99.35	1391	1763	1884	chr06	3568475	3568985	chr06	3568500	3568985
OsIPC02350035	OsJPC02350008	12.5	98.9	2083	2082	2432	chr02	34454900	34455895	chr02	34455895	34454925
OsIPC11240287	OsJPC11240237	12.5	99.53	641	666	969	chr11	23933912	23934366	chr11	23934366	23933887
OsIPC10080003	OsJPC10080006	12.5	97.79	543	704	660	chr10	7023583	7023265	chr10	7023240	7023583
OsIPC12060069	OsJPC12060031	12.5	98.03	1269	1267	1653	chr12	5382179	5382708	chr12	5382576	5382336
OsIPC07210029	OsJPC07210021	12.5	99.95	9595	9595	9642	chr07	20127800	20127527	chr07	20127800	20127552
OsIPC07160128	OsJPC07160080	12.5	97.79	1175	1765	1189	chr07	15438943	15439762	chr07	15438943	15439737
OsIPC04090019	OsJPC04090016	12.5	98.11	1056	1049	1266	chr04	8080197	8079813	chr04	8079813	8080172
OsIPC03150016	OsJPC03150018	12.5	92.05	968	1027	1478	chr03	14107065	14107451	chr03	14107451	14107040
OsIPC02030008	OsJPC02030005	12.5	98.84	1380	1380	1616	chr02	2139370	2139811	chr02	2139370	2139786
OsIPC07110077	OsJPC07110043	12.5	98.17	982	1130	1135	chr07	10637039	10637409	chr07	10637039	10637434
OsIPC11100004	OsJPC11100001	13	99.68	1541	1539	2519	chr11	9002501	9002020	chr11	9002501	9002046
OsIPC02070203	OsJPC02070104	13	99.15	1290	1289	1340	chr02	6642133	6641607	chr02	6642133	6641633
OsIPC06100158	OsJPC06100115	13	96.14	1530	1546	1514	chr06	9773494	9772989	chr06	9772989	9773520
OsIPC06230001	OsJPC06230001	13	99.89	889	1004	889	chr06	22024445	22023666	chr06	22023666	22024471
OsIPC08270020	OsJPC08270007	13	98.7	1231	1252	1254	chr08	26257016	26257293	chr08	26257016	26257267
OsIPC04210065	OsJPC04210025	13	99.59	1215	1880	1623	chr04	20644931	20646123	chr04	20646149	20644931
OsIPC02360032	OsJPC02360021	13	99.38	811	1318	872	chr02	35120974	35121617	chr02	35121643	35120974
OsIPC12150044	OsJPC12150028	13	99.06	3826	3894	5538	chr12	14389388	14389700	chr12	14389726	14389388
OsIPC07200047	OsJPC07200028	13	99.28	555	577	555	chr07	19779795	19779365	chr07	19779339	19779795
OsIPC10010154	OsJPC10010124	13	99.46	1106	1128	1167	chr10	835050	835929	chr10	835955	835050
OsIPC09140011	OsJPC09140004	13	98.38	2101	2922	2232	chr09	13088038	13087704	chr09	13088012	13087704
OsIPC02090035	OsJPC02090024	13	99.14	1513	2121	2124	chr02	8189928	8190184	chr02	8190184	8189902
OsIPC06080042	OsJPC06080033	13	99.65	3747	4665	3778	chr06	7322732	7322366	chr06	7322366	7322706
OsIPC01340063	OsJPC01340032	13.5	99.76	1639	1650	1666	chr01	33496286	33496768	chr01	33496768	33496313
OsIPC04320002	OsJPC04320004	13.5	98.44	1091	1118	1090	chr04	31050714	31050261	chr04	31050714	31050234
OsIPC04050111	OsJPC04050060	13.5	99.28	976	1030	976	chr04	4426276	4425637	chr04	4425610	4426276
OsIPC01390023	OsJPC01390006	13.5	99.85	1349	1349	1388	chr01	38567473	38567044	chr01	38567071	38567473
OsIPC06240063	OsJPC06240058	13.5	99.54	1305	1309	1331	chr06	23242007	23241547	chr06	23241547	23241980
OsIPC06050026	OsJPC06050018	13.5	98.46	713	766	725	chr06	4281841	4282309	chr06	4281814	4282309
OsIPC02350083	OsJPC02350028	13.5	97.37	609	600	837	chr02	34628680	34628210	chr02	34628653	34628210
OsIPC08100036	OsJPC08100014	13.5	99.36	622	626	692	chr08	9096748	9097126	chr08	9096748	9097099
OsIPC07220077	OsJPC07220034	13.5	96.38	857	899	937	chr07	21241869	21241481	chr07	21241869	21241454
OsIPC11160129	OsJPC11160065	13.5	98.9	2816	2921	2937	chr11	15970393	15970139	chr11	15970393	15970112
OsIPC02180107	OsJPC02180087	13.5	96.39	692	768	688	chr02	17874046	17873371	chr02	17873375	17874069
OsIPC12070129	OsJPC12070085	14	100	1270	1304	1270	chr12	6975015	6975415	chr12	6975415	6974987
OsIPC07230010	OsJPC07230008	14	99.62	1865	1893	1890	chr07	22240899	22241345	chr07	22240871	22241345
OsIPC11050082	OsJPC11050052	14	98.39	806	1172	899	chr11	4423479	4423970	chr11	4423479	4423942
OsIPC07160181	OsJPC07160125	14	99.04	732	1184	729	chr07	15578991	15579719	chr07	15579749	15578989
OsIPC04210070	OsJPC04210032	14	98.78	1554	1606	2050	chr04	20671504	20671165	chr04	20671165	20671476
OsIPC03050029	OsJPC03050010	14	98.73	1022	1655	1251	chr03	4774141	4773845	chr03	4774141	4773817
OsIPC04060061	OsJPC04060030	14	99.36	5623	6301	7094	chr04	5247032	5247310	chr04	5247310	5247004
OsIPC05220028	OsJPC05220007	14	99.09	661	658	956	chr05	21695182	21694754	chr05	21695182	21694782
OsIPC06300026	OsJPC06300025	14	97.42	774	1267	813	chr06	29229381	29229658	chr06	29229658	29229409
OsIPC04020091	OsJPC04020069	14	95.67	647	937	647	chr04	1324195	1323846	chr04	1323846	1324223
OsIPC07120074	OsJPC07120050	14	98.8	1745	2652	1773	chr07	11356196	11355769	chr07	11355797	11356196
OsIPC01190023	OsJPC01190006	14	99.4	1999	2615	2629	chr01	18305646	18305242	chr01	18305242	18305618
OsIPC12050090	OsJPC12050049	14	99.34	1520	2500	1548	chr12	4816913	4816494	chr12	4816885	4816494
OsIPC07240007	OsJPC07240006	14	99.55	1329	1328	1387	chr07	23199511	23199128	chr07	23199156	23199511
OsIPC11060061	OsJPC11060060	14	99.49	5126	6278	5382	chr11	5413856	5414152	chr11	5413856	5414180
OsIPC12170320	OsJPC12170245	14	98.38	619	618	781	chr12	16996954	16996545	chr12	16996954	16996573
OsIPC10010051	OsJPC10010043	14	100	717	745	717	chr10	272713	273132	chr10	272713	273160
OsIPC11280376	OsJPC11280329	14	93.72	541	742	541	chr11	27838051	27837769	chr11	27837723	27838069
OsIPC12200165	OsJPC12200069	14	98.47	1835	1850	1841	chr12	19668929	19668361	chr12	19668361	19668901
OsIPC12190169	OsJPC12190107	14.5	98	1150	1463	1199	chr12	18660261	18660698	chr12	18660740	18660248
OsIPC06260017	OsJPC06260007	14.5	94.13	954	1076	980	chr06	25263515	25263951	chr06	25263515	25263922
OsIPC06110029	OsJPC06110023	14.5	98.04	1121	1150	1576	chr06	10410984	10411386	chr06	10410955	10411386
OsIPC04320029	OsJPC04320013	14.5	98.3	999	1210	1030	chr04	31147435	31147101	chr04	31147406	31147101
OsIPC08210045	OsJPC08210014	14.5	98.33	960	952	1405	chr08	20161654	20161198	chr08	20161654	20161227
OsIPC04300016	OsJPC04300007	14.5	99.83	2371	2371	2924	chr04	29246329	29246768	chr04	29246329	29246739
OsIPC06140031	OsJPC06140014	14.5	98.22	844	1110	868	chr06	13233934	13234368	chr06	13233963	13234368
OsIPC11280112	OsJPC11280098	14.5	96.29	1456	2324	1455	chr11	27188355	27188137	chr11	27188355	27188108
OsIPC10150068	OsJPC10150024	14.5	99.15	588	587	625	chr10	14645691	14646032	chr10	14645720	14646032
OsIPC04120014	OsJPC04120010	14.5	98.12	3145	3211	3709	chr04	11342029	11342378	chr04	11342058	11342378
OsIPC07280115	OsJPC07280063	14.5	98.18	2306	2288	2334	chr07	27744930	27745364	chr07	27745335	27744930
OsIPC08060075	OsJPC08060081	14.5	99.47	2475	2632	2483	chr08	5469442	5469222	chr08	5469442	5469193
OsIPC02250382	OsJPC02250309	14.5	98.6	788	960	817	chr02	24860334	24859866	chr02	24859895	24860334
OsIPC02070038	OsJPC02070026	14.5	98.09	3200	3376	3402	chr02	6227132	6226280	chr02	6226280	6227103
OsIPC02030007	OsJPC02030002	15	99.56	1373	1454	1401	chr02	2060532	2060956	chr02	2060956	2060562
OsIPC11020031	OsJPC11020006	15	99.8	1529	2299	2483	chr11	1753570	1753058	chr11	1753540	1753058
OsIPC09060139	OsJPC09060091	15	99.37	638	728	813	chr09	5769954	5769727	chr09	5769727	5769924
OsIPC08200088	OsJPC08200055	15	99.06	1283	1760	1811	chr08	19772287	19772812	chr08	19772287	19772782
OsIPC03360086	OsJPC03360052	15	98.95	573	573	614	chr03	35869596	35869137	chr03	35869596	35869167
OsIPC11250025	OsJPC11250025	15	99.67	1220	1633	1220	chr11	24106667	24107048	chr11	24107048	24106637
OsIPC11250185	OsJPC11250122	15	99.25	801	1183	889	chr11	24794690	24794271	chr11	24794690	24794301
OsIPC10120033	OsJPC10120032	15	100	579	579	943	chr10	11313207	11313669	chr10	11313207	11313639
OsIPC05210028	OsJPC05210007	15	97.75	1153	1482	1172	chr05	20463486	20463059	chr05	20463089	20463486
OsIPC02070295	OsJPC02070177	15	99.53	857	868	887	chr02	6950391	6950822	chr02	6950391	6950792
OsIPC08110058	OsJPC08110038	15	99.48	1147	1620	1903	chr08	10937389	10937641	chr08	10937641	10937359
OsIPC01030192	OsJPC01030172	15	98.48	1581	2299	1738	chr01	2811540	2810150	chr01	2810150	2811510
OsIPC03070041	OsJPC03070009	15	98.17	984	1104	983	chr03	6970756	6970437	chr03	6970756	6970407
OsIPC06190019	OsJPC06190016	15	98.04	3069	3141	3205	chr06	18218828	18219061	chr06	18219061	18218798
OsIPC12170066	OsJPC12170052	15	99.47	943	1334	943	chr12	16155498	16154853	chr12	16154823	16155498
OsIPC07290018	OsJPC07290009	15	96	425	520	649	chr07	28486279	28486770	chr07	28486726	28486293
[truncated: 6,212 more rows]
