# Supplementary material for: Exploring the rice dispensable genome using a metagenome-like assembly strategy
Source: Genome Biol. 2015 Sep 7;16:187. doi: 10.1186/s13059-015-0757-3 (PMC4583175; doi:10.1186/s13059-015-0757-3)
Supplement: Additional file 15: Table S13. — Identified chromosome insertion hotspots. (XLS 51 kb) [file 13059_2015_757_MOESM15_ESM.xls]

## Sheet: Sheet1
Additional file 15: table S13: Identified chromosome insertion hotspots.
Chromosome	Region start	Region end
chr01	300001	310000
chr01	400001	420000
chr01	750001	760000
chr01	840001	870000
chr01	930001	970000
chr01	1960001	2010000
chr01	2020001	2030000
chr01	2050001	2060000
chr01	2120001	2140000
chr01	2200001	2210000
chr01	2240001	2250000
chr01	2330001	2340000
chr01	2370001	2380000
chr01	2390001	2400000
chr01	2420001	2430000
chr01	2500001	2510000
chr01	2530001	2540000
chr01	2570001	2590000
chr01	2750001	2770000
chr01	2780001	2790000
chr01	2810001	2830000
chr01	2880001	2890000
chr01	3000001	3010000
chr01	3060001	3070000
chr01	3150001	3160000
chr01	3180001	3190000
chr01	3230001	3250000
chr01	3290001	3300000
chr01	3840001	3850000
chr01	3880001	3900000
chr01	4810001	4820000
chr01	5750001	5760000
chr01	10150001	10160000
chr01	10700001	10720000
chr01	12560001	12590000
chr01	12940001	12950000
chr01	13430001	13450000
chr01	13580001	13590000
chr01	13680001	13690000
chr01	13710001	13730000
chr01	13840001	13850000
chr01	13900001	13910000
chr01	13920001	13940000
chr01	14290001	14300000
chr01	14320001	14330000
chr01	14630001	14640000
chr01	14860001	14870000
chr01	14890001	14910000
chr01	14930001	14940000
chr01	14990001	15000000
chr01	15220001	15240000
chr01	15830001	15840000
chr01	17130001	17140000
chr01	19020001	19030000
chr01	20230001	20240000
chr01	21480001	21490000
chr01	21660001	21670000
chr01	21680001	21700000
chr01	21910001	21920000
chr01	22430001	22440000
chr01	23350001	23370000
chr01	23520001	23540000
chr01	23650001	23680000
chr01	23770001	23780000
chr01	24710001	24720000
chr01	28490001	28510000
chr01	28670001	28680000
chr01	33140001	33150000
chr01	33600001	33610000
chr01	34440001	34450000
chr01	39670001	39690000
chr01	40560001	40570000
chr01	40900001	40910000
chr01	42640001	42650000
chr01	43140001	43150000
chr01	43170001	43180000
chr02	4730001	4750000
chr02	6200001	6210000
chr02	6220001	6230000
chr02	6240001	6250000
chr02	6260001	6280000
chr02	6420001	6440000
chr02	6820001	6830000
chr02	6850001	6860000
chr02	6920001	6940000
chr02	7020001	7030000
chr02	7170001	7190000
chr02	7810001	7820000
chr02	7860001	7870000
chr02	7880001	7890000
chr02	8230001	8240000
chr02	8700001	8710000
chr02	8830001	8840000
chr02	8860001	8870000
chr02	9110001	9120000
chr02	10600001	10610000
chr02	10900001	10910000
chr02	12780001	12790000
chr02	13520001	13530000
chr02	13580001	13590000
chr02	17120001	17130000
chr02	17780001	17790000
chr02	18210001	18220000
chr02	18250001	18290000
chr02	20070001	20080000
chr02	20150001	20170000
chr02	20230001	20240000
chr02	20480001	20490000
chr02	21010001	21020000
chr02	21450001	21460000
chr02	21660001	21670000
chr02	21890001	21910000
chr02	21920001	21930000
chr02	23510001	23520000
chr02	24280001	24300000
chr02	24320001	24330000
chr02	24340001	24350000
chr02	24370001	24390000
chr02	24410001	24420000
chr02	24460001	24470000
chr02	25310001	25330000
chr02	25340001	25360000
chr02	33220001	33230000
chr02	34460001	34470000
chr02	34510001	34520000
chr02	35110001	35120000
chr03	1490001	1510000
chr03	3890001	3900000
chr03	13770001	13780000
chr03	14150001	14160000
chr03	14420001	14450000
chr03	15140001	15150000
chr03	15310001	15340000
chr03	15370001	15380000
chr03	15640001	15650000
chr03	15780001	15790000
chr03	15810001	15820000
chr03	16360001	16370000
chr03	16530001	16540000
chr03	16670001	16680000
chr03	19540001	19550000
chr03	21280001	21290000
chr03	21960001	21970000
chr03	22830001	22840000
chr03	27010001	27020000
chr03	31050001	31060000
chr03	35320001	35330000
chr03	35340001	35360000
chr04	380001	390000
chr04	480001	490000
chr04	620001	670000
chr04	690001	700000
chr04	930001	1000000
chr04	1250001	1260000
chr04	1280001	1290000
chr04	1440001	1450000
chr04	1710001	1720000
chr04	1740001	1760000
chr04	1780001	1790000
chr04	2280001	2290000
chr04	2300001	2310000
chr04	2390001	2410000
chr04	2440001	2450000
chr04	2520001	2530000
chr04	2630001	2650000
chr04	2770001	2780000
chr04	2800001	2820000
chr04	2900001	2910000
chr04	2930001	2940000
chr04	3150001	3160000
chr04	3420001	3430000
chr04	3630001	3640000
chr04	3680001	3690000
chr04	3700001	3720000
chr04	4310001	4330000
chr04	4340001	4350000
chr04	4490001	4500000
chr04	4870001	4880000
chr04	5210001	5220000
chr04	5240001	5250000
chr04	5260001	5270000
chr04	5490001	5500000
chr04	5720001	5730000
chr04	5860001	5880000
chr04	5900001	5930000
chr04	5980001	5990000
chr04	6920001	6930000
chr04	6960001	6970000
chr04	7000001	7010000
chr04	7160001	7170000
chr04	8040001	8060000
chr04	8110001	8120000
chr04	8190001	8210000
chr04	8260001	8280000
chr04	8300001	8320000
chr04	8470001	8480000
chr04	8800001	8810000
chr04	9750001	9760000
chr04	11820001	11830000
chr04	12620001	12640000
chr04	12960001	12970000
chr04	15780001	15790000
chr04	16060001	16070000
chr04	17460001	17470000
chr04	17560001	17570000
chr04	17620001	17630000
chr04	17640001	17650000
chr04	17730001	17740000
chr04	17870001	17880000
chr04	17900001	17920000
chr04	20620001	20630000
chr04	20670001	20680000
chr04	20720001	20740000
chr04	20930001	20940000
chr04	21230001	21240000
chr04	21340001	21350000
chr04	21960001	21970000
chr04	31050001	31060000
chr04	31260001	31270000
chr04	31310001	31320000
chr04	31410001	31440000
chr04	31460001	31490000
chr04	31670001	31690000
chr04	33080001	33090000
chr04	33110001	33130000
chr04	34700001	34710000
chr05	1760001	1770000
chr05	1780001	1820000
chr05	1840001	1870000
chr05	2120001	2140000
chr05	2590001	2610000
chr05	3550001	3570000
chr05	4350001	4360000
chr05	4390001	4400000
chr05	4840001	4860000
chr05	5680001	5690000
chr05	6010001	6020000
chr05	6840001	6850000
chr05	6940001	6960000
chr05	7360001	7370000
chr05	8750001	8770000
chr05	15750001	15760000
chr05	17470001	17480000
chr05	17500001	17510000
chr05	17610001	17620000
chr05	17720001	17730000
chr05	17740001	17750000
chr05	19080001	19090000
chr05	19350001	19360000
chr05	19370001	19380000
chr05	19400001	19430000
chr05	23500001	23510000
chr05	26310001	26320000
chr05	27140001	27150000
chr06	1920001	1930000
chr06	2470001	2480000
chr06	2720001	2730000
chr06	2810001	2820000
chr06	3060001	3070000
chr06	3130001	3140000
chr06	3330001	3350000
chr06	4270001	4290000
chr06	4310001	4320000
chr06	4360001	4370000
chr06	4390001	4400000
chr06	4610001	4620000
chr06	5620001	5630000
chr06	5910001	5920000
chr06	6190001	6200000
chr06	7240001	7250000
chr06	7310001	7330000
chr06	7340001	7350000
chr06	7370001	7390000
chr06	7990001	8000000
chr06	8850001	8860000
chr06	8870001	8880000
chr06	8930001	8940000
chr06	8950001	8960000
chr06	9050001	9060000
chr06	9080001	9110000
chr06	9120001	9130000
chr06	9290001	9300000
chr06	9380001	9400000
chr06	9470001	9480000
chr06	9540001	9550000
chr06	9570001	9580000
chr06	10410001	10420000
chr06	10450001	10460000
chr06	10480001	10500000
chr06	10550001	10560000
chr06	10600001	10610000
chr06	11140001	11150000
chr06	11500001	11510000
chr06	12020001	12030000
chr06	12540001	12550000
chr06	14410001	14420000
chr06	15420001	15430000
chr06	17580001	17590000
chr06	20210001	20220000
chr06	20230001	20240000
chr06	20930001	20940000
chr06	22060001	22070000
chr06	22380001	22390000
chr06	22410001	22420000
chr06	22550001	22560000
chr06	22700001	22710000
chr06	22760001	22770000
chr06	22800001	22810000
chr06	22860001	22870000
chr06	22970001	22980000
chr06	23020001	23030000
chr06	23040001	23070000
chr06	23390001	23410000
chr06	23600001	23610000
chr06	28000001	28010000
chr06	28490001	28500000
chr06	29220001	29230000
chr06	29490001	29500000
chr06	29560001	29570000
chr07	920001	930000
chr07	940001	950000
chr07	970001	980000
chr07	1440001	1460000
chr07	1500001	1510000
chr07	1630001	1640000
chr07	1690001	1720000
chr07	1740001	1770000
chr07	2570001	2580000
chr07	2700001	2710000
chr07	3170001	3180000
chr07	5270001	5280000
chr07	7240001	7250000
chr07	7280001	7290000
chr07	7310001	7320000
chr07	7330001	7350000
chr07	7390001	7400000
chr07	10720001	10730000
chr07	11240001	11250000
chr07	11340001	11350000
chr07	11360001	11370000
chr07	11550001	11560000
chr07	11580001	11590000
chr07	11610001	11620000
chr07	11650001	11660000
chr07	12280001	12290000
chr07	12470001	12480000
chr07	13020001	13030000
chr07	13040001	13050000
chr07	13060001	13070000
chr07	13220001	13230000
chr07	13290001	13300000
chr07	13320001	13350000
chr07	13360001	13370000
chr07	13430001	13440000
chr07	14930001	14940000
chr07	14980001	14990000
chr07	15340001	15360000
chr07	15370001	15380000
chr07	15410001	15420000
chr07	15450001	15460000
chr07	15510001	15520000
chr07	15560001	15570000
chr07	15580001	15590000
chr07	15970001	15990000
chr07	16670001	16680000
chr07	17310001	17320000
chr07	17720001	17730000
chr07	17830001	17840000
chr07	18360001	18370000
chr07	18480001	18490000
chr07	18840001	18850000
chr07	20150001	20160000
chr07	20200001	20210000
chr07	20360001	20370000
chr07	20470001	20480000
chr07	20800001	20810000
chr07	20870001	20890000
chr07	20970001	20980000
chr07	21010001	21020000
chr07	21110001	21120000
chr07	21160001	21180000
chr07	21370001	21390000
chr07	21430001	21450000
chr07	21480001	21490000
chr07	21510001	21520000
chr07	21670001	21680000
chr07	21710001	21730000
chr07	22900001	22910000
chr07	23320001	23330000
chr07	23340001	23350000
chr07	24470001	24490000
chr07	24510001	24520000
chr07	24530001	24540000
chr07	24560001	24570000
chr07	25210001	25220000
chr07	25700001	25710000
chr07	26030001	26040000
chr07	26750001	26770000
chr07	26800001	26810000
chr07	26850001	26860000
chr07	27130001	27150000
chr07	27500001	27510000
chr07	27750001	27760000
chr07	27990001	28000000
chr07	28580001	28590000
chr08	1510001	1520000
chr08	2030001	2040000
chr08	2810001	2820000
chr08	3240001	3250000
chr08	3430001	3440000
chr08	3870001	3880000
chr08	4140001	4150000
chr08	4320001	4330000
chr08	4750001	4760000
chr08	4770001	4780000
chr08	4850001	4870000
chr08	5030001	5040000
chr08	5280001	5290000
chr08	5480001	5490000
chr08	5580001	5590000
chr08	5620001	5630000
chr08	5960001	5970000
chr08	5990001	6000000
chr08	7750001	7760000
chr08	8190001	8200000
chr08	8210001	8220000
chr08	8250001	8280000
chr08	8290001	8300000
chr08	8310001	8320000
chr08	8430001	8440000
chr08	8710001	8720000
chr08	8850001	8860000
chr08	9010001	9020000
chr08	9060001	9070000
chr08	9180001	9200000
chr08	9220001	9230000
chr08	9300001	9310000
chr08	9410001	9420000
chr08	9430001	9440000
chr08	9490001	9500000
chr08	9540001	9550000
chr08	9640001	9650000
chr08	15010001	15020000
chr08	15580001	15590000
chr08	16330001	16340000
chr08	16350001	16380000
chr08	16400001	16410000
chr08	16620001	16640000
chr08	16660001	16690000
chr08	16780001	16800000
chr08	16860001	16870000
chr08	16890001	16900000
chr08	16980001	16990000
chr08	17130001	17160000
chr08	17260001	17270000
chr08	17310001	17330000
chr08	17810001	17830000
chr08	17840001	17850000
chr08	19740001	19760000
chr08	19800001	19810000
chr08	19840001	19860000
chr08	20010001	20020000
chr08	20140001	20150000
chr08	20160001	20170000
chr08	20440001	20450000
chr08	21880001	21890000
chr08	26870001	26880000
chr08	26970001	26990000
chr09	40001	50000
chr09	140001	160000
chr09	250001	280000
chr09	2750001	2760000
chr09	4260001	4270000
chr09	4600001	4610000
chr09	4640001	4660000
chr09	5270001	5280000
chr09	5320001	5330000
chr09	5670001	5690000
chr09	5770001	5780000
chr09	5790001	5800000
chr09	7350001	7360000
chr09	7470001	7480000
chr09	7520001	7530000
chr09	7630001	7650000
chr09	7750001	7760000
chr09	7800001	7810000
chr09	8700001	8710000
chr09	8730001	8740000
chr09	8760001	8770000
chr09	9380001	9390000
chr09	9850001	9870000
chr09	10100001	10110000
chr09	10380001	10390000
chr09	10490001	10500000
chr09	10900001	10920000
chr09	10930001	10940000
chr09	11290001	11300000
chr09	11310001	11320000
chr09	11360001	11370000
chr09	11420001	11430000
chr09	11460001	11470000
chr09	11540001	11550000
chr09	11790001	11810000
chr09	12090001	12100000
chr09	12470001	12480000
chr09	13640001	13650000
chr09	14370001	14380000
chr09	15060001	15080000
chr09	16040001	16050000
chr09	20280001	20290000
chr09	21850001	21860000
chr09	22300001	22320000
chr10	210001	220000
chr10	450001	460000
chr10	790001	800000
chr10	810001	820000
chr10	850001	880000
chr10	980001	990000
chr10	1030001	1040000
chr10	1360001	1370000
chr10	1550001	1570000
chr10	2090001	2110000
chr10	2240001	2250000
chr10	2280001	2290000
chr10	2590001	2600000
chr10	2920001	2930000
chr10	3030001	3050000
chr10	3090001	3100000
chr10	3440001	3450000
chr10	3700001	3710000
chr10	3940001	3950000
chr10	4050001	4070000
chr10	4080001	4090000
chr10	4100001	4110000
chr10	4240001	4250000
chr10	4430001	4440000
chr10	4890001	4900000
chr10	5200001	5210000
chr10	5230001	5240000
chr10	5510001	5520000
chr10	5730001	5740000
chr10	6030001	6060000
chr10	6730001	6760000
chr10	8110001	8120000
chr10	9300001	9310000
chr10	9530001	9540000
chr10	9560001	9570000
chr10	9720001	9730000
chr10	10710001	10720000
chr10	10900001	10920000
chr10	11030001	11050000
chr10	11470001	11500000
chr10	11580001	11590000
chr10	11640001	11650000
chr10	12130001	12150000
chr10	12810001	12820000
chr10	13060001	13070000
chr10	13970001	13980000
chr10	14050001	14060000
chr10	14150001	14160000
chr10	14650001	14660000
chr10	15120001	15130000
chr10	15140001	15150000
chr10	15810001	15820000
chr10	15830001	15840000
chr10	15850001	15880000
chr10	15910001	15940000
chr10	16210001	16220000
chr10	16360001	16370000
chr10	16550001	16560000
chr10	16580001	16600000
chr10	17310001	17320000
chr10	19270001	19280000
chr10	19810001	19820000
chr10	20220001	20230000
chr10	20240001	20250000
chr11	170001	180000
chr11	3150001	3160000
chr11	3570001	3590000
chr11	3640001	3650000
chr11	4170001	4180000
chr11	4230001	4240000
chr11	4320001	4330000
chr11	4420001	4430000
chr11	4440001	4450000
chr11	4480001	4490000
chr11	4500001	4510000
chr11	4520001	4540000
chr11	4550001	4560000
chr11	4590001	4600000
chr11	4690001	4700000
chr11	4790001	4800000
chr11	4820001	4830000
chr11	5060001	5070000
chr11	5100001	5140000
chr11	5490001	5500000
chr11	5520001	5530000
chr11	5580001	5590000
chr11	5760001	5770000
chr11	5810001	5820000
chr11	5830001	5850000
chr11	6020001	6030000
chr11	6510001	6530000
chr11	6540001	6550000
chr11	6600001	6610000
chr11	6640001	6650000
chr11	6660001	6670000
chr11	6920001	6930000
chr11	6960001	6970000
chr11	7140001	7150000
chr11	9010001	9020000
chr11	9280001	9290000
chr11	9320001	9330000
chr11	9670001	9680000
chr11	9840001	9850000
chr11	10050001	10060000
chr11	14910001	14920000
chr11	15930001	15950000
chr11	15960001	15970000
chr11	16100001	16110000
chr11	16290001	16300000
chr11	16460001	16470000
chr11	16790001	16800000
chr11	16850001	16860000
chr11	16880001	16890000
chr11	16910001	16920000
chr11	16930001	16950000
chr11	17020001	17030000
chr11	17100001	17110000
chr11	17140001	17160000
chr11	17300001	17310000
chr11	17350001	17380000
chr11	17630001	17640000
chr11	17670001	17680000
chr11	17930001	17940000
chr11	19200001	19210000
chr11	19230001	19260000
chr11	19300001	19310000
chr11	19320001	19330000
chr11	19400001	19410000
chr11	19680001	19690000
chr11	19850001	19860000
chr11	19970001	19980000
chr11	20340001	20350000
chr11	20370001	20380000
chr11	20480001	20490000
chr11	20580001	20600000
chr11	20650001	20660000
chr11	20710001	20720000
chr11	20780001	20800000
chr11	20930001	20940000
chr11	21010001	21020000
chr11	21030001	21040000
chr11	21520001	21530000
chr11	21710001	21720000
chr11	21740001	21760000
chr11	21820001	21830000
chr11	21960001	21970000
chr11	22060001	22070000
chr11	22110001	22120000
chr11	22140001	22170000
chr11	22180001	22190000
chr11	22200001	22210000
chr11	22270001	22280000
chr11	22520001	22530000
chr11	22590001	22600000
chr11	22750001	22760000
chr11	22810001	22820000
chr11	22890001	22900000
chr11	22940001	22960000
chr11	22980001	22990000
chr11	23240001	23250000
chr11	23260001	23270000
chr11	23280001	23300000
chr11	23320001	23330000
chr11	23360001	23370000
chr11	23460001	23480000
chr11	23520001	23540000
chr11	23610001	23630000
chr11	23640001	23650000
chr11	23930001	23940000
chr11	23980001	24000000
chr11	24100001	24110000
chr11	24120001	24130000
chr11	24210001	24220000
chr11	24250001	24260000
chr11	24480001	24490000
chr11	24740001	24750000
chr11	24760001	24770000
chr11	24800001	24810000
chr11	25000001	25010000
chr11	25120001	25130000
chr11	25310001	25330000
chr11	25360001	25380000
chr11	25410001	25420000
chr11	25630001	25650000
chr11	25750001	25760000
chr11	25790001	25810000
chr11	26050001	26060000
chr11	26110001	26120000
chr11	26130001	26150000
chr11	26330001	26340000
chr11	26450001	26460000
chr11	26490001	26520000
chr11	26530001	26540000
chr11	26550001	26570000
chr11	26610001	26620000
chr11	26640001	26650000
chr11	26720001	26780000
chr11	26790001	26800000
chr11	26810001	26820000
chr11	26840001	26870000
chr11	26890001	26900000
chr11	26970001	26980000
chr11	26990001	27000000
chr11	27120001	27140000
chr11	27200001	27220000
chr11	27320001	27390000
chr11	27530001	27540000
chr11	27560001	27580000
chr11	27610001	27620000
chr11	27640001	27660000
chr11	27810001	27820000
chr11	27840001	27850000
chr11	27930001	27940000
chr11	28130001	28140000
chr11	28200001	28210000
chr11	28260001	28270000
chr12	4420001	4430000
chr12	5030001	5040000
chr12	5130001	5140000
chr12	5170001	5180000
chr12	5390001	5400000
chr12	5440001	5450000
chr12	5780001	5800000
chr12	5890001	5900000
chr12	6120001	6140000
chr12	6710001	6720000
chr12	6910001	6920000
chr12	6940001	6950000
chr12	6970001	6980000
chr12	6990001	7000000
chr12	7110001	7130000
chr12	7150001	7160000
chr12	7740001	7760000
chr12	7800001	7820000
chr12	7850001	7860000
chr12	7880001	7910000
chr12	7930001	7940000
chr12	8000001	8010000
chr12	8190001	8200000
chr12	8230001	8240000
chr12	8260001	8270000
chr12	8280001	8290000
chr12	8300001	8310000
chr12	8450001	8460000
chr12	8810001	8820000
chr12	8880001	8890000
chr12	8900001	8910000
chr12	9290001	9300000
chr12	9930001	9940000
chr12	10080001	10090000
chr12	10730001	10740000
chr12	10760001	10770000
chr12	10800001	10810000
chr12	10900001	10910000
chr12	11460001	11470000
chr12	13180001	13190000
chr12	13200001	13220000
chr12	13680001	13690000
chr12	14420001	14440000
chr12	14770001	14780000
chr12	15220001	15230000
chr12	15240001	15250000
chr12	15340001	15350000
chr12	15570001	15580000
chr12	15650001	15660000
chr12	15970001	15980000
chr12	15990001	16010000
chr12	16020001	16040000
chr12	16080001	16090000
chr12	16160001	16170000
chr12	16260001	16270000
chr12	16280001	16290000
chr12	16330001	16340000
chr12	16410001	16420000
chr12	16490001	16500000
chr12	16700001	16710000
chr12	16890001	16900000
chr12	17340001	17350000
chr12	17380001	17400000
chr12	17460001	17470000
chr12	17520001	17530000
chr12	17560001	17570000
chr12	17990001	18000000
chr12	18460001	18480000
chr12	18490001	18500000
chr12	18560001	18570000
chr12	18590001	18610000
chr12	18620001	18630000
chr12	18640001	18650000
chr12	18660001	18690000
chr12	18820001	18830000
chr12	19030001	19040000
chr12	19060001	19070000
chr12	19080001	19090000
chr12	19140001	19150000
chr12	19320001	19330000
chr12	19350001	19360000
chr12	19580001	19590000
chr12	19700001	19710000
chr12	20060001	20070000
chr12	20840001	20860000
chr12	20880001	20890000
chr12	21140001	21150000
chr12	22070001	22090000
chr12	22160001	22180000
chr12	22190001	22200000
chr12	22270001	22280000
chr12	22390001	22400000
chr12	22420001	22430000
chr12	22850001	22860000
chr12	25110001	25120000
chr12	25640001	25650000
chr12	25690001	25700000
chr12	25810001	25820000
chr12	26860001	26870000
chr12	26890001	26900000
chr12	26960001	26970000
chr12	26980001	26990000
chr12	27000001	27030000
chr12	27050001	27060000
chr12	27070001	27080000
