# Supplementary material for: Exploring the rice dispensable genome using a metagenome-like assembly strategy
Source: Genome Biol. 2015 Sep 7;16:187. doi: 10.1186/s13059-015-0757-3 (PMC4583175; doi:10.1186/s13059-015-0757-3)
Supplement: Additional file 16: Table S14. — Sheet 1 shows contigs of the indica dispensable genome that were composed by reads mainly from a subgroup. Sheet 2 shows contigs of the japonica dispensable genome that were composed by reads mainly from a subgroup. Columns 2–4 show the percentage of reads mapped to the contig that belong to each subgroup. (XLS 1556 kb) [file 13059_2015_757_MOESM16_ESM.xls]

## Sheet: Indica
Additional file 16: Table S14: Contigs of the indica dispensable genome that were composed by reads mainly from a subgroup. Columns 2-4 show the percentage of reads mapped to the contig that belong to each subgroup.
Contig	Aus	Ind	Jap	Group
OsIPC01010008	0.867548	0.100358	0.0320942	Aus
OsIPC01010013	0.878291	0.105766	0.015943	Aus
OsIPC01010016	0.950276	0.0449165	0.00480705	Aus
OsIPC01010024	0.959749	0.037705	0.00254591	Aus
OsIPC01010026	0.957196	0.0409923	0.00181187	Aus
OsIPC01010028	0.852624	0.143836	0.00354012	Aus
OsIPC01010033	0.826954	0.152224	0.0208221	Aus
OsIPC01010035	0.953491	0.0346534	0.0118553	Aus
OsIPC01010037	0.98843	0.0101269	0.00144354	Aus
OsIPC01010040	0.997372	0.00200489	0.000623539	Aus
OsIPC01010041	0.998453	0.00108368	0.000463421	Aus
OsIPC01010042	0.995732	0.00230026	0.00196736	Aus
OsIPC01010043	0.996247	0.00234038	0.00141294	Aus
OsIPC01010044	0.995231	0.00217038	0.00259878	Aus
OsIPC01010045	0.997989	0.00201063	0	Aus
OsIPC01010048	0.978221	0.0205253	0.00125392	Aus
OsIPC01010107	0.98922	0.00838878	0.00239157	Aus
OsIPC01010123	0.949919	0.0448013	0.00527966	Aus
OsIPC01010129	0.835329	0.140345	0.0243256	Aus
OsIPC01010136	0.845069	0.132766	0.0221649	Aus
OsIPC01010153	0.862032	0.120314	0.017654	Aus
OsIPC01010187	0.983037	0.0116125	0.00535033	Aus
OsIPC01010190	0.869337	0.124065	0.00659752	Aus
OsIPC01010199	0.919816	0.0644671	0.0157173	Aus
OsIPC01010213	0.915543	0.0773927	0.0070647	Aus
OsIPC01010215	0.83266	0.142663	0.0246774	Aus
OsIPC01010221	0.986023	0.0132114	0.000766062	Aus
OsIPC01010227	0.987986	0.0120144	0	Aus
OsIPC01020011	0.955619	0.0410386	0.0033428	Aus
OsIPC01020014	0.896796	0.103204	0	Aus
OsIPC01020015	0.903098	0.0944899	0.00241239	Aus
OsIPC01020016	0.913204	0.0848437	0.00195242	Aus
OsIPC01020021	0.867828	0.120687	0.0114848	Aus
OsIPC01020030	0.976566	0.0123318	0.0111022	Aus
OsIPC01020031	0.867571	0.118189	0.0142402	Aus
OsIPC01020032	0.994867	0.004574	0.000558862	Aus
OsIPC01020039	0.929164	0.0542002	0.0166358	Aus
OsIPC01020042	0.91402	0.0680296	0.0179506	Aus
OsIPC01020044	0.995842	0.00372331	0.000434245	Aus
OsIPC01020045	0.995969	0.00323901	0.000791499	Aus
OsIPC01020048	0.996184	0.00332062	0.000495579	Aus
OsIPC01020053	0.988433	0.0074538	0.00411294	Aus
OsIPC01020055	0.9938	0.00416485	0.00203549	Aus
OsIPC01020056	0.905557	0.0761304	0.0183129	Aus
OsIPC01020057	0.990449	0.0085223	0.00102902	Aus
OsIPC01020060	0.984504	0.00425972	0.0112366	Aus
OsIPC01020061	0.994358	0.0043679	0.00127421	Aus
OsIPC01020063	0.978477	0.0181154	0.00340754	Aus
OsIPC01020064	0.992156	0.00722893	0.000614657	Aus
OsIPC01020067	0.952574	0.00250128	0.0449249	Aus
OsIPC01020086	0.893422	0.0767638	0.029814	Aus
OsIPC01020090	0.926892	0.0534376	0.01967	Aus
OsIPC01020095	0.988748	0.00884483	0.00240697	Aus
OsIPC01030015	0.884118	0.00794597	0.107936	Aus
OsIPC01030047	0.898073	0.099593	0.00233369	Aus
OsIPC01030048	0.83998	0.13033	0.0296901	Aus
OsIPC01030070	0.87418	0.105095	0.0207248	Aus
OsIPC01030091	0.822023	0.165072	0.012905	Aus
OsIPC01030120	0.87419	0.0654185	0.0603914	Aus
OsIPC01030122	0.864419	0.0242014	0.11138	Aus
OsIPC01030160	0.82256	0.168121	0.00931969	Aus
OsIPC01030161	0.848006	0.145224	0.00677017	Aus
OsIPC01030162	0.870687	0.12238	0.00693298	Aus
OsIPC01030163	0.922062	0.0720676	0.00587026	Aus
OsIPC01030164	0.861238	0.134301	0.00446076	Aus
OsIPC01030166	0.985738	0.0125452	0.00171674	Aus
OsIPC01030167	0.987049	0.0119063	0.00104443	Aus
OsIPC01030168	0.990142	0.00985842	0	Aus
OsIPC01030226	0.801681	0.110825	0.0874946	Aus
OsIPC01040032	0.94998	0.0164335	0.0335864	Aus
OsIPC01040052	0.980848	0.00706564	0.0120862	Aus
OsIPC01040053	0.90808	0.00227848	0.0896417	Aus
OsIPC01040055	0.941407	0.00955579	0.049037	Aus
OsIPC01040057	0.975617	0.021363	0.00302004	Aus
OsIPC01040095	0.968174	0.0202692	0.0115572	Aus
OsIPC01040101	0.967555	0.0302578	0.00218694	Aus
OsIPC01040102	0.943184	0.0539956	0.00282022	Aus
OsIPC01040158	0.816793	0.169217	0.0139898	Aus
OsIPC01050002	0.852832	0.146467	0.000701228	Aus
OsIPC01050014	0.833284	0.153015	0.0137018	Aus
OsIPC01050048	0.834946	0.150486	0.0145681	Aus
OsIPC01050049	0.822026	0.163113	0.0148607	Aus
OsIPC01050050	0.872477	0.105755	0.0217679	Aus
OsIPC01050052	0.823251	0.163144	0.0136054	Aus
OsIPC01050058	0.993512	0.00313587	0.00335254	Aus
OsIPC01050059	0.972483	0.0266238	0.00089297	Aus
OsIPC01050073	0.986949	0.00708498	0.00596639	Aus
OsIPC01050081	0.971115	0.0279905	0.00089494	Aus
OsIPC01050085	0.877844	0.0599172	0.0622391	Aus
OsIPC01060056	0.980929	0.00916741	0.009904	Aus
OsIPC01060083	0.862648	0.135679	0.00167269	Aus
OsIPC01070021	0.958663	0.0406992	0.000637529	Aus
OsIPC01070024	0.908384	0.0822377	0.00937812	Aus
OsIPC01070042	0.907553	0.0156687	0.0767784	Aus
OsIPC01070043	0.919921	0.0669235	0.0131553	Aus
OsIPC01070047	0.984175	0.00906131	0.00676357	Aus
OsIPC01070057	0.908868	0.087303	0.00382914	Aus
OsIPC01080015	0.924482	0.0604317	0.0150867	Aus
OsIPC01080025	0.982129	0.0178706	0	Aus
OsIPC01080026	0.828337	0.160495	0.0111675	Aus
OsIPC01080036	0.956988	0.0374848	0.00552757	Aus
OsIPC01080051	0.849493	0.133034	0.0174728	Aus
OsIPC01080052	0.961296	0.037982	0.000721892	Aus
OsIPC01080080	0.894259	0.0792371	0.0265041	Aus
OsIPC01090009	0.974807	0.023067	0.00212644	Aus
OsIPC01090010	0.949622	0.0464894	0.00388832	Aus
OsIPC01090011	0.974455	0.0214203	0.00412509	Aus
OsIPC01090012	0.878474	0.0495061	0.0720199	Aus
OsIPC01090013	0.974534	0.0224811	0.00298509	Aus
OsIPC01090014	0.972538	0.0241476	0.00331466	Aus
OsIPC01090015	0.981167	0.016314	0.00251929	Aus
OsIPC01090016	0.963224	0.0257604	0.0110161	Aus
OsIPC01090017	0.975311	0.0198886	0.00480044	Aus
OsIPC01090018	0.974278	0.022084	0.00363767	Aus
OsIPC01090021	0.967131	0.0295043	0.00336458	Aus
OsIPC01090023	0.962069	0.0353702	0.00256096	Aus
OsIPC01090024	0.989104	0.009561	0.00133507	Aus
OsIPC01090025	0.977953	0.0196188	0.00242861	Aus
OsIPC01090028	0.978223	0.0186807	0.00309635	Aus
OsIPC01090029	0.979412	0.0143732	0.00621506	Aus
OsIPC01090030	0.992286	0.00771355	0	Aus
OsIPC01090035	0.953003	0.0335126	0.0134849	Aus
OsIPC01090036	0.98226	0.0153528	0.00238743	Aus
OsIPC01090039	0.976899	0.0199753	0.00312585	Aus
OsIPC01090040	0.979606	0.0184647	0.00192885	Aus
OsIPC01090041	0.980707	0.0160494	0.00324344	Aus
OsIPC01090042	0.980968	0.0166577	0.00237449	Aus
OsIPC01090043	0.980594	0.0168276	0.00257842	Aus
OsIPC01090045	0.984103	0.0144275	0.00146899	Aus
OsIPC01090046	0.984136	0.0138196	0.00204447	Aus
OsIPC01090047	0.984227	0.0128958	0.00287726	Aus
OsIPC01090052	0.970137	0.0274352	0.00242738	Aus
OsIPC01090054	0.946607	0.0489592	0.00443368	Aus
OsIPC01090055	0.937153	0.053812	0.00903461	Aus
OsIPC01090056	0.94576	0.0480527	0.00618685	Aus
OsIPC01090057	0.945103	0.0483731	0.00652383	Aus
OsIPC01090058	0.953695	0.0414027	0.00490204	Aus
OsIPC01090059	0.927584	0.0639954	0.00842058	Aus
OsIPC01090060	0.941357	0.0521759	0.00646737	Aus
OsIPC01090078	0.877157	0.0567093	0.0661338	Aus
OsIPC01100009	0.97223	0.0277699	0	Aus
OsIPC01100010	0.834458	0.163051	0.00249025	Aus
OsIPC01100011	0.840648	0.155235	0.00411687	Aus
OsIPC01100019	0.930155	0.0627974	0.00704781	Aus
OsIPC01100020	0.916665	0.0771263	0.0062084	Aus
OsIPC01100027	0.904292	0.0763914	0.0193167	Aus
OsIPC01100037	0.829893	0.161301	0.00880578	Aus
OsIPC01100041	0.989577	0.00169988	0.00872319	Aus
OsIPC01110016	0.949019	0.0391604	0.0118211	Aus
OsIPC01110060	0.886263	0.1023	0.0114372	Aus
OsIPC01120018	0.839154	0.153168	0.00767774	Aus
OsIPC01120026	0.973555	0.022823	0.00362225	Aus
OsIPC01120060	0.865484	0.0457751	0.0887409	Aus
OsIPC01120069	0.995939	0.0025861	0.00147456	Aus
OsIPC01120077	0.975259	0.0233997	0.00134167	Aus
OsIPC01120087	0.942909	0.052589	0.00450223	Aus
OsIPC01130044	0.935433	0.064567	0	Aus
OsIPC01130061	0.959238	0.0383196	0.00244277	Aus
OsIPC01130076	0.897335	0.0854901	0.0171753	Aus
OsIPC01130116	0.829145	0.156689	0.0141665	Aus
OsIPC01130117	0.998659	0.00116042	0.000180451	Aus
OsIPC01130121	0.829483	0.156872	0.0136443	Aus
OsIPC01130161	0.85264	0.0819282	0.0654323	Aus
OsIPC01130173	0.812145	0.180701	0.00715333	Aus
OsIPC01140015	0.860513	0.0689934	0.0704933	Aus
OsIPC01140023	0.813672	0.168919	0.0174089	Aus
OsIPC01140047	0.876261	0.0588669	0.0648719	Aus
OsIPC01140051	0.858585	0.111869	0.0295461	Aus
OsIPC01140054	0.929653	0.0445815	0.0257653	Aus
OsIPC01140075	0.858176	0.0968134	0.0450104	Aus
OsIPC01140084	0.971094	0.0280231	0.000882782	Aus
OsIPC01140092	0.838317	0.130382	0.0313007	Aus
OsIPC01140093	0.858088	0.00172441	0.140188	Aus
OsIPC01140109	0.90813	0.0756028	0.016267	Aus
OsIPC01140110	0.915278	0.0741517	0.01057	Aus
OsIPC01140112	0.88113	0.094584	0.0242857	Aus
OsIPC01140115	0.840373	0.129209	0.0304184	Aus
OsIPC01140116	0.895589	0.0902775	0.0141331	Aus
OsIPC01140117	0.910697	0.0801547	0.00914841	Aus
OsIPC01140118	0.849198	0.119938	0.0308647	Aus
OsIPC01140124	0.887102	0.057984	0.0549144	Aus
OsIPC01140136	0.819111	0.126494	0.0543946	Aus
OsIPC01140142	0.831412	0.156854	0.0117336	Aus
OsIPC01140144	0.911804	0.0784518	0.00974451	Aus
OsIPC01140145	0.888039	0.0983921	0.0135688	Aus
OsIPC01140147	0.841453	0.125493	0.0330542	Aus
OsIPC01140151	0.806103	0.162777	0.0311196	Aus
OsIPC01140170	0.873246	0.0653067	0.0614468	Aus
OsIPC01140171	0.917308	0.0523617	0.0303303	Aus
OsIPC01140197	0.934928	0.0610089	0.00406315	Aus
OsIPC01140203	0.833541	0.113055	0.053404	Aus
OsIPC01140204	0.87715	0.0568614	0.0659889	Aus
OsIPC01140219	0.849593	0.0916283	0.0587784	Aus
OsIPC01140250	0.900303	0.0764604	0.0232367	Aus
OsIPC01140257	0.841547	0.143451	0.0150015	Aus
OsIPC01140259	0.813851	0.16805	0.0180992	Aus
OsIPC01140261	0.92649	0.0534906	0.0200198	Aus
OsIPC01140263	0.884108	0.105451	0.0104412	Aus
OsIPC01140264	0.951438	0.0478051	0.000757159	Aus
OsIPC01140306	0.876169	0.0608967	0.0629342	Aus
OsIPC01140312	0.892555	0.0746081	0.0328368	Aus
OsIPC01140315	0.819236	0.154557	0.0262066	Aus
OsIPC01140316	0.801289	0.176663	0.0220483	Aus
OsIPC01140321	0.851222	0.136282	0.0124956	Aus
OsIPC01140337	0.803109	0.179118	0.017773	Aus
OsIPC01140375	0.899339	0.0893289	0.0113319	Aus
OsIPC01140376	0.864278	0.104479	0.0312426	Aus
OsIPC01140377	0.904377	0.0859042	0.00971849	Aus
OsIPC01140378	0.828907	0.148603	0.0224897	Aus
OsIPC01140383	0.923016	0.0637929	0.0131914	Aus
OsIPC01140384	0.81915	0.161669	0.0191812	Aus
OsIPC01140385	0.927313	0.0640313	0.00865578	Aus
OsIPC01140388	0.93444	0.046057	0.0195028	Aus
OsIPC01140389	0.905793	0.0833268	0.0108805	Aus
OsIPC01140390	0.822223	0.171937	0.00584068	Aus
OsIPC01140416	0.804992	0.134635	0.0603738	Aus
OsIPC01140417	0.81795	0.165085	0.0169646	Aus
OsIPC01140431	0.905383	0.0517212	0.0428954	Aus
OsIPC01140435	0.814429	0.182832	0.00273857	Aus
OsIPC01140437	0.82454	0.173353	0.00210678	Aus
OsIPC01150015	0.865902	0.131252	0.00284595	Aus
OsIPC01150031	0.815205	0.176145	0.00864992	Aus
OsIPC01150061	0.818181	0.175995	0.00582362	Aus
OsIPC01150089	0.870757	0.127247	0.00199607	Aus
OsIPC01150150	0.802969	0.0202232	0.176808	Aus
OsIPC01150160	0.904479	0.0908524	0.0046689	Aus
OsIPC01150200	0.875267	0.121099	0.00363413	Aus
OsIPC01150206	0.805143	0.171866	0.0229912	Aus
OsIPC01150241	0.842622	0.156002	0.00137551	Aus
OsIPC01150245	0.971144	0.0275859	0.00127042	Aus
OsIPC01150254	0.959987	0.0259485	0.0140642	Aus
OsIPC01150257	0.949769	0.0334375	0.0167932	Aus
OsIPC01150278	0.805876	0.138999	0.0551245	Aus
OsIPC01150292	0.90351	0.0937258	0.00276419	Aus
OsIPC01150303	0.908007	0.0754522	0.0165404	Aus
OsIPC01150316	0.851015	0.135365	0.0136205	Aus
OsIPC01150351	0.805393	0.171379	0.0232276	Aus
OsIPC01160003	0.893636	0.101269	0.00509488	Aus
OsIPC01160190	0.939914	0.0579265	0.00215972	Aus
OsIPC01160207	0.854419	0.144898	0.000682797	Aus
OsIPC01160228	0.934929	0.052649	0.0124219	Aus
OsIPC01170041	0.925328	0.0719018	0.00277009	Aus
OsIPC01170049	0.946662	0.0463598	0.00697848	Aus
OsIPC01170063	0.897314	0.100379	0.00230726	Aus
OsIPC01170065	0.934479	0.0132587	0.0522619	Aus
OsIPC01170077	0.960751	0.0362928	0.00295622	Aus
OsIPC01170113	0.89564	0.094296	0.0100638	Aus
OsIPC01170121	0.940401	0.0353831	0.0242158	Aus
OsIPC01170134	0.900809	0.0956775	0.00351351	Aus
OsIPC01170146	0.934155	0.0527452	0.0130999	Aus
OsIPC01180011	0.83109	0.127236	0.0416741	Aus
OsIPC01180032	0.917706	0.0324218	0.0498718	Aus
OsIPC01180048	0.914602	0.0672379	0.0181601	Aus
OsIPC01180059	0.904062	0.0877866	0.00815093	Aus
OsIPC01180071	0.992877	0.00554303	0.00158027	Aus
OsIPC01180073	0.939538	0.0518932	0.00856879	Aus
OsIPC01190003	0.945381	0.0517188	0.00290058	Aus
OsIPC01190018	0.958192	0.0349165	0.00689152	Aus
OsIPC01190020	0.918083	0.0712088	0.0107083	Aus
OsIPC01190051	0.981319	0.00940205	0.00927849	Aus
OsIPC01190067	0.943583	0.0268146	0.0296026	Aus
OsIPC01200002	0.881784	0.116173	0.00204304	Aus
OsIPC01200016	0.952353	0.0437349	0.00391168	Aus
OsIPC01200021	0.858823	0.140173	0.00100324	Aus
OsIPC01200076	0.837459	0.14663	0.0159109	Aus
OsIPC01200093	0.940354	0.0395533	0.0200924	Aus
OsIPC01210008	0.807644	0.190552	0.00180415	Aus
OsIPC01210041	0.886705	0.0888007	0.0244938	Aus
OsIPC01210064	0.935762	0.0631937	0.00104441	Aus
OsIPC01210104	0.961749	0.0265839	0.0116674	Aus
OsIPC01220003	0.851448	0.140438	0.00811341	Aus
OsIPC01220005	0.855488	0.138997	0.00551469	Aus
OsIPC01220014	0.965228	0.0218219	0.0129503	Aus
OsIPC01220015	0.967035	0.0264081	0.00655729	Aus
OsIPC01220017	0.929465	0.0602125	0.0103223	Aus
OsIPC01220018	0.922377	0.0427143	0.0349088	Aus
OsIPC01220019	0.954231	0.0354143	0.0103552	Aus
OsIPC01220020	0.961831	0.0261182	0.0120509	Aus
OsIPC01220023	0.968226	0.0263985	0.00537572	Aus
OsIPC01220024	0.97053	0.02227	0.0071999	Aus
OsIPC01220025	0.96714	0.0242495	0.00861103	Aus
OsIPC01220056	0.94781	0.0433743	0.00881616	Aus
OsIPC01220068	0.878152	0.11274	0.00910845	Aus
OsIPC01220090	0.839136	0.120532	0.040332	Aus
OsIPC01220092	0.823472	0.138061	0.0384673	Aus
OsIPC01220172	0.907221	0.0608345	0.0319442	Aus
OsIPC01230012	0.995138	0.00463523	0.000226537	Aus
OsIPC01230016	0.819484	0.179526	0.000990607	Aus
OsIPC01230089	0.878808	0.0882648	0.0329268	Aus
OsIPC01230097	0.932911	0.0636249	0.00346384	Aus
OsIPC01240005	0.805487	0.116747	0.0777656	Aus
OsIPC01240014	0.816448	0.16256	0.0209914	Aus
OsIPC01240020	0.802541	0.0836769	0.113782	Aus
OsIPC01240041	0.816219	0.150051	0.0337302	Aus
OsIPC01240073	0.805072	0.18779	0.00713832	Aus
OsIPC01240082	0.885809	0.109452	0.0047388	Aus
OsIPC01240084	0.833323	0.162498	0.00417897	Aus
OsIPC01240085	0.808221	0.181784	0.00999485	Aus
OsIPC01240147	0.894639	0.0965986	0.00876256	Aus
OsIPC01240156	0.933788	0.0214982	0.0447137	Aus
OsIPC01250003	0.820456	0.169319	0.0102252	Aus
OsIPC01250004	0.918671	0.0324301	0.0488987	Aus
OsIPC01250031	0.875926	0.106183	0.0178907	Aus
OsIPC01250034	0.927972	0.0601959	0.0118325	Aus
OsIPC01250038	0.960257	0.0293484	0.010395	Aus
OsIPC01260029	0.969754	0.0205183	0.00972815	Aus
OsIPC01270017	0.96309	0.0315188	0.00539145	Aus
OsIPC01270019	0.989201	0.00934578	0.00145331	Aus
OsIPC01270034	0.808165	0.167824	0.0240106	Aus
OsIPC01280004	0.972828	0.0146457	0.0125261	Aus
OsIPC01290028	0.905887	0.0935734	0.000539839	Aus
OsIPC01290049	0.873561	0.110348	0.016091	Aus
OsIPC01290061	0.983777	0.0113632	0.00485935	Aus
OsIPC01300008	0.892022	0.104935	0.00304233	Aus
OsIPC01300014	0.89821	0.0926927	0.00909746	Aus
OsIPC01300029	0.853806	0.140246	0.00594789	Aus
OsIPC01300049	0.967553	0.0306824	0.00176416	Aus
OsIPC01300052	0.816434	0.175239	0.00832654	Aus
OsIPC01300062	0.901788	0.0259845	0.0722277	Aus
OsIPC01300084	0.878979	0.114716	0.00630509	Aus
OsIPC01300085	0.998455	0.000983677	0.000560877	Aus
OsIPC01300089	0.865173	0.129452	0.00537535	Aus
OsIPC01310003	0.977758	0.0195649	0.00267735	Aus
OsIPC01310004	0.853966	0.0616973	0.0843363	Aus
OsIPC01310006	0.881752	0.115293	0.00295454	Aus
OsIPC01310030	0.816074	0.167286	0.0166401	Aus
OsIPC01310048	0.813226	0.178697	0.00807668	Aus
OsIPC01310049	0.82791	0.168726	0.00336437	Aus
OsIPC01310051	0.802307	0.196034	0.00165839	Aus
OsIPC01310052	0.839798	0.159498	0.00070349	Aus
OsIPC01320011	0.964988	0.0329436	0.00206795	Aus
OsIPC01330024	0.988004	0.00700422	0.00499212	Aus
OsIPC01330036	0.986243	0.0120713	0.0016856	Aus
OsIPC01340004	0.911965	0.0612382	0.0267968	Aus
OsIPC01340026	0.90148	0.0894243	0.00909589	Aus
OsIPC01340045	0.984169	0.0150275	0.000803289	Aus
OsIPC01340046	0.981899	0.0166745	0.00142613	Aus
OsIPC01340047	0.975288	0.0243883	0.000323391	Aus
OsIPC01340064	0.821002	0.110004	0.0689946	Aus
OsIPC01340085	0.859196	0.0367013	0.104103	Aus
OsIPC01340093	0.922773	0.0751535	0.00207345	Aus
OsIPC01340101	0.97139	0.0241931	0.00441735	Aus
OsIPC01350020	0.870214	0.120679	0.00910712	Aus
OsIPC01350023	0.96871	0.0242917	0.00699828	Aus
OsIPC01350042	0.976552	0.0227233	0.000725174	Aus
OsIPC01350047	0.996422	0.00240369	0.00117475	Aus
OsIPC01350050	0.845556	0.149659	0.00478505	Aus
OsIPC01350054	0.821461	0.168051	0.0104881	Aus
OsIPC01360015	0.918277	0.0799395	0.00178357	Aus
OsIPC01370034	0.998153	0.00109694	0.000750553	Aus
OsIPC01380014	0.880067	0.0503391	0.0695939	Aus
OsIPC01390009	0.887092	0.086059	0.0268493	Aus
OsIPC01390054	0.947897	0.0380843	0.0140186	Aus
OsIPC01390056	0.978268	0.00290311	0.0188291	Aus
OsIPC01400002	0.807193	0.190518	0.00228963	Aus
OsIPC01400035	0.811046	0.15914	0.0298142	Aus
OsIPC01400054	0.851651	0.141959	0.0063902	Aus
OsIPC01410029	0.890321	0.0672192	0.0424597	Aus
OsIPC01410055	0.848146	0.125507	0.0263478	Aus
OsIPC01410058	0.829672	0.148882	0.021446	Aus
OsIPC01410074	0.901144	0.0443326	0.0545231	Aus
OsIPC01420004	1	0	0	Aus
OsIPC01420018	0.900204	0.0911193	0.00867699	Aus
OsIPC01420025	0.892453	0.103338	0.0042087	Aus
OsIPC01420029	0.957385	0.0413186	0.00129684	Aus
OsIPC01420032	0.809754	0.17958	0.010666	Aus
OsIPC01420040	0.962526	0.0119413	0.0255328	Aus
OsIPC01420044	0.903502	0.0832807	0.0132176	Aus
OsIPC01420045	0.990209	0.00403677	0.00575426	Aus
OsIPC01420063	0.993453	0.00311837	0.00342909	Aus
OsIPC01430002	0.990949	0.00712631	0.00192472	Aus
OsIPC01430008	0.91402	0.0734213	0.0125591	Aus
OsIPC01430013	0.897235	0.0714231	0.0313414	Aus
OsIPC01430062	0.982025	0.015786	0.00218942	Aus
OsIPC01430074	0.938516	0.0585927	0.00289113	Aus
OsIPC01440002	0.815444	0.149414	0.0351423	Aus
OsIPC02010010	0.973225	0.0193319	0.00744272	Aus
OsIPC02010014	0.904853	0.0951468	0	Aus
OsIPC02010020	0.845504	0.143819	0.0106767	Aus
OsIPC02010024	0.941785	0.0282363	0.0299791	Aus
OsIPC02010028	0.825024	0.171283	0.00369314	Aus
OsIPC02010044	0.977238	0	0.0227617	Aus
OsIPC02010046	0.962426	0.00226233	0.0353122	Aus
OsIPC02010048	0.969001	0.00035826	0.0306412	Aus
OsIPC02010049	0.967113	0.00787382	0.0250131	Aus
OsIPC02010054	1	0	0	Aus
OsIPC02010065	0.995865	0	0.00413486	Aus
OsIPC02020005	0.824812	0.171973	0.00321497	Aus
OsIPC02020009	0.802994	0.190802	0.00620359	Aus
OsIPC02030005	0.862673	0.0849904	0.052337	Aus
OsIPC02030029	0.927629	0.0564856	0.0158856	Aus
OsIPC02030034	0.893913	0.072396	0.033691	Aus
OsIPC02030043	0.801231	0.191975	0.00679413	Aus
OsIPC02030046	0.909857	0.0789593	0.0111836	Aus
OsIPC02040024	0.825768	0.090792	0.08344	Aus
OsIPC02040053	0.994376	0.00358155	0.00204214	Aus
OsIPC02040055	0.861178	0.00111809	0.137704	Aus
OsIPC02040056	0.923241	0.00353941	0.0732197	Aus
OsIPC02040057	0.863452	0.0198977	0.11665	Aus
OsIPC02040058	0.942584	0.0360428	0.0213731	Aus
OsIPC02040059	0.997412	0.00177965	0.00080861	Aus
OsIPC02040062	0.882073	0.00166825	0.116259	Aus
OsIPC02040063	0.896565	0.0763973	0.0270376	Aus
OsIPC02040064	0.98655	0.00606754	0.0073829	Aus
OsIPC02040065	0.976346	0.0236541	0	Aus
OsIPC02040068	0.987227	0.00770423	0.00506865	Aus
OsIPC02040079	0.800487	0.0495644	0.149949	Aus
OsIPC02050002	0.926154	0.0652591	0.00858685	Aus
OsIPC02050021	0.895918	0.0762763	0.0278061	Aus
OsIPC02050027	0.828385	0.165462	0.00615285	Aus
OsIPC02050066	0.801849	0.153655	0.0444957	Aus
OsIPC02050068	0.88484	0.110653	0.00450663	Aus
OsIPC02060017	0.801855	0.186801	0.0113444	Aus
OsIPC02060019	0.838044	0.151339	0.0106163	Aus
OsIPC02060027	0.854855	0.129138	0.016007	Aus
OsIPC02060034	0.900501	0.0912809	0.00821794	Aus
OsIPC02060056	0.819877	0.140208	0.0399153	Aus
OsIPC02070001	0.825984	0.143151	0.0308656	Aus
OsIPC02070004	0.989377	0.00703366	0.00358921	Aus
OsIPC02070023	0.894757	0.0775181	0.0277247	Aus
OsIPC02070052	0.993169	0.00399988	0.00283117	Aus
OsIPC02070058	0.947578	0.026017	0.0264054	Aus
OsIPC02070064	0.966908	0.0286822	0.0044101	Aus
OsIPC02070065	0.962162	0.0351459	0.00269189	Aus
OsIPC02070066	0.9699	0.0256182	0.00448172	Aus
OsIPC02070067	0.940522	0.0586602	0.000817445	Aus
OsIPC02070068	0.993478	0.00524152	0.00128084	Aus
OsIPC02070069	0.991756	0.00662519	0.00161896	Aus
OsIPC02070070	0.986179	0.00744949	0.00637137	Aus
OsIPC02070071	0.983041	0.0101841	0.00677464	Aus
OsIPC02070072	0.987523	0.010191	0.00228618	Aus
OsIPC02070074	0.993319	0.00448768	0.00219326	Aus
OsIPC02070075	0.966687	0.0299032	0.00341007	Aus
OsIPC02070076	0.984394	0.0134197	0.00218619	Aus
OsIPC02070077	0.872196	0.0869516	0.0408526	Aus
OsIPC02070078	0.98753	0.0110673	0.00140232	Aus
OsIPC02070081	0.899135	0.073212	0.0276528	Aus
OsIPC02070084	0.923484	0.0468878	0.029628	Aus
OsIPC02070087	0.956434	0.0423318	0.00123427	Aus
OsIPC02070088	0.935524	0.059918	0.00455813	Aus
OsIPC02070089	0.930125	0.065542	0.00433287	Aus
OsIPC02070090	0.98199	0.0152619	0.00274804	Aus
OsIPC02070091	0.934571	0.0612385	0.00419007	Aus
OsIPC02070092	0.988591	0.0070688	0.00434056	Aus
OsIPC02070093	0.933634	0.061271	0.0050948	Aus
OsIPC02070094	0.907494	0.0859161	0.00659031	Aus
OsIPC02070096	0.933075	0.0657824	0.00114238	Aus
OsIPC02070107	0.900182	0.0747212	0.0250972	Aus
OsIPC02070108	0.971248	0.0252792	0.00347287	Aus
OsIPC02070109	0.88258	0.10502	0.0123998	Aus
OsIPC02070111	0.800434	0.19854	0.00102602	Aus
OsIPC02070113	0.913178	0.0813878	0.00543417	Aus
OsIPC02070115	0.982412	0.0151641	0.00242421	Aus
OsIPC02070116	0.966253	0.0282764	0.00547022	Aus
OsIPC02070117	0.850039	0.146786	0.00317448	Aus
OsIPC02070118	0.991784	0.00395899	0.00425672	Aus
OsIPC02070119	0.810477	0.173326	0.0161976	Aus
OsIPC02070120	0.887197	0.0930829	0.0197203	Aus
OsIPC02070121	0.993533	0.00411883	0.00234849	Aus
OsIPC02070122	0.991625	0.005866	0.00250853	Aus
OsIPC02070123	0.986746	0.00786971	0.00538462	Aus
OsIPC02070128	0.848199	0.145476	0.00632467	Aus
OsIPC02070141	0.942618	0.0299063	0.0274756	Aus
OsIPC02070150	0.877943	0.00490504	0.117151	Aus
OsIPC02070155	0.862235	0.0313701	0.106395	Aus
OsIPC02070157	0.958615	0.0274679	0.0139168	Aus
OsIPC02070158	0.901147	0.0927876	0.00606566	Aus
OsIPC02070166	0.96297	0.0289297	0.00810014	Aus
OsIPC02070169	0.974771	0.0206746	0.00455431	Aus
OsIPC02070175	0.865576	0.118414	0.0160106	Aus
OsIPC02070176	0.911806	0.0609086	0.0272853	Aus
OsIPC02070180	0.815828	0.149968	0.0342039	Aus
OsIPC02070181	0.928864	0.0630475	0.00808846	Aus
OsIPC02070187	0.826643	0.124262	0.0490945	Aus
OsIPC02070205	0.913744	0.0843292	0.00192709	Aus
OsIPC02070232	0.982492	0.0141704	0.00333729	Aus
OsIPC02070262	0.916863	0.0684082	0.0147293	Aus
OsIPC02070290	0.842273	0.153258	0.00446857	Aus
OsIPC02080004	0.828946	0.158669	0.0123858	Aus
OsIPC02080038	0.863677	0.0920665	0.0442566	Aus
OsIPC02080049	0.870899	0.0632478	0.0658533	Aus
OsIPC02080052	0.907319	0.0604071	0.0322742	Aus
OsIPC02080097	0.925142	0.061366	0.0134921	Aus
OsIPC02080120	0.837278	0.157098	0.0056239	Aus
OsIPC02080123	0.855497	0.0214839	0.123019	Aus
OsIPC02080134	0.961663	0.0333734	0.00496408	Aus
OsIPC02080167	0.994062	0.00409488	0.00184329	Aus
OsIPC02090021	0.802417	0.180178	0.0174045	Aus
OsIPC02090131	0.983668	0.0148961	0.00143552	Aus
OsIPC02090166	0.968119	0.0251569	0.00672379	Aus
OsIPC02100004	0.871816	0.0765141	0.0516696	Aus
OsIPC02100011	0.979579	0.0175696	0.00285094	Aus
OsIPC02100013	0.982068	0.0159728	0.00195891	Aus
OsIPC02100022	0.968708	0.028935	0.0023569	Aus
OsIPC02100023	0.983884	0.0143389	0.00177679	Aus
OsIPC02100024	0.969778	0.0278283	0.00239338	Aus
OsIPC02100048	0.961038	0.0366124	0.00234939	Aus
OsIPC02100057	0.999082	0.000918135	0	Aus
OsIPC02100067	0.936879	0.0580253	0.00509596	Aus
OsIPC02100074	0.829292	0.160741	0.00996607	Aus
OsIPC02100103	0.958483	0.00823233	0.0332843	Aus
OsIPC02100104	0.806396	0.192094	0.00151074	Aus
OsIPC02100115	0.967985	0.0213109	0.0107043	Aus
OsIPC02100116	0.979767	0.0182896	0.00194319	Aus
OsIPC02110021	0.961224	0.038776	0	Aus
OsIPC02110022	0.956199	0.0438011	0	Aus
OsIPC02110023	0.82447	0.172107	0.00342322	Aus
OsIPC02110078	0.889493	0.101661	0.00884685	Aus
OsIPC02110114	0.95136	0.046621	0.00201893	Aus
OsIPC02110132	0.8411	0.156266	0.00263352	Aus
OsIPC02120004	0.861289	0.137262	0.00144934	Aus
OsIPC02120006	0.893864	0.0988709	0.00726477	Aus
OsIPC02120007	0.881031	0.111913	0.00705603	Aus
OsIPC02120009	0.842614	0.155557	0.00182879	Aus
OsIPC02120023	0.889263	0.104743	0.00599447	Aus
OsIPC02120046	0.870429	0.0720939	0.0574768	Aus
OsIPC02120051	0.832897	0.0979799	0.0691231	Aus
OsIPC02120055	0.894662	0.089659	0.0156795	Aus
OsIPC02120067	0.871279	0.0190219	0.109699	Aus
OsIPC02120077	0.959001	0.0390991	0.00190003	Aus
OsIPC02130050	0.980019	0.0174885	0.00249292	Aus
OsIPC02130103	0.822266	0.109025	0.0687082	Aus
OsIPC02140015	0.82611	0.166255	0.00763459	Aus
OsIPC02140053	0.865576	0.127653	0.00677076	Aus
OsIPC02140062	0.889409	0.102438	0.00815284	Aus
OsIPC02140065	0.972223	0.018829	0.00894817	Aus
OsIPC02140080	0.85643	0.0773848	0.0661853	Aus
OsIPC02140086	0.95197	0.0458423	0.00218756	Aus
OsIPC02150013	0.836383	0.137146	0.0264718	Aus
OsIPC02150027	0.891101	0.102013	0.00688647	Aus
OsIPC02160006	0.824021	0.0563912	0.119588	Aus
OsIPC02160048	0.978374	0.0173793	0.00424688	Aus
OsIPC02170027	0.807758	0.179309	0.0129329	Aus
OsIPC02170061	0.972211	0.023715	0.00407355	Aus
OsIPC02180072	0.880806	0.0980299	0.0211642	Aus
OsIPC02180078	0.810388	0.188263	0.00134883	Aus
OsIPC02190043	0.842987	0.151704	0.00530887	Aus
OsIPC02190071	0.801327	0.196727	0.00194656	Aus
OsIPC02200001	0.878084	0.11662	0.00529605	Aus
OsIPC02200005	0.893695	0.104308	0.00199677	Aus
OsIPC02200014	0.890044	0.0774569	0.0324986	Aus
OsIPC02200015	0.970119	0.0298812	0	Aus
OsIPC02200023	0.849497	0.139574	0.0109286	Aus
OsIPC02200024	0.848695	0.133092	0.0182129	Aus
OsIPC02200037	0.894223	0.0724979	0.033279	Aus
OsIPC02210052	0.865351	0.130976	0.00367281	Aus
OsIPC02220027	0.862556	0.128697	0.00874738	Aus
OsIPC02220040	0.886483	0.108652	0.0048653	Aus
OsIPC02220052	0.845546	0.107142	0.0473112	Aus
OsIPC02230001	0.947158	0.0512893	0.0015528	Aus
OsIPC02230002	0.911157	0.0851408	0.00370265	Aus
OsIPC02230004	0.895562	0.100719	0.0037184	Aus
OsIPC02230019	0.823638	0.169129	0.00723261	Aus
OsIPC02230020	0.875796	0.110978	0.0132261	Aus
OsIPC02230039	0.941002	0.0565195	0.00247896	Aus
OsIPC02230048	0.950689	0.0435774	0.00573395	Aus
OsIPC02230064	0.913416	0.0852855	0.00129868	Aus
OsIPC02230065	0.978955	0.0201388	0.000906539	Aus
OsIPC02230066	0.935602	0.0471852	0.0172129	Aus
OsIPC02230067	0.975021	0.0232031	0.00177615	Aus
OsIPC02230068	0.979338	0.0200704	0.000591921	Aus
OsIPC02230069	0.97805	0.0202598	0.00169051	Aus
OsIPC02230070	0.976373	0.0226463	0.000980703	Aus
OsIPC02230074	0.95155	0.0465229	0.00192754	Aus
OsIPC02230086	0.95177	0.0349436	0.0132867	Aus
OsIPC02230087	0.863725	0.0573785	0.0788966	Aus
OsIPC02230088	0.961087	0.0259982	0.0129144	Aus
OsIPC02230089	0.836364	0.140545	0.0230913	Aus
OsIPC02230090	0.984867	0.015133	0	Aus
OsIPC02230093	0.890701	0.106692	0.00260717	Aus
OsIPC02230094	0.983324	0.015401	0.00127472	Aus
OsIPC02240001	0.916954	0.0736263	0.00941946	Aus
OsIPC02240004	0.997449	0.00195388	0.000596824	Aus
OsIPC02240082	0.831151	0.116497	0.0523518	Aus
OsIPC02250094	0.803602	0.134109	0.0622894	Aus
OsIPC02250110	0.915295	0.0799152	0.00478946	Aus
OsIPC02250163	0.954028	0.042552	0.00341955	Aus
OsIPC02250180	0.819781	0.0380543	0.142165	Aus
OsIPC02250188	0.869019	0.106625	0.024356	Aus
OsIPC02250191	0.846085	0.0312331	0.122682	Aus
OsIPC02250192	0.828038	0.165152	0.00681028	Aus
OsIPC02250236	0.863697	0.0165939	0.119709	Aus
OsIPC02250380	0.911002	0.0652043	0.0237942	Aus
OsIPC02250381	0.864307	0.114814	0.0208793	Aus
OsIPC02250386	0.80709	0.175782	0.0171276	Aus
OsIPC02260053	0.801473	0.108482	0.0900447	Aus
OsIPC02260054	0.838673	0.106471	0.0548565	Aus
OsIPC02260105	0.940577	0.0459249	0.0134981	Aus
OsIPC02260108	0.92337	0.0746864	0.0019441	Aus
OsIPC02260110	0.800099	0.180894	0.0190067	Aus
OsIPC02260121	0.861763	0.133862	0.00437451	Aus
OsIPC02270028	0.941021	0.0478021	0.0111769	Aus
OsIPC02290008	0.807837	0.172402	0.0197615	Aus
OsIPC02290009	0.939064	0.0571387	0.00379776	Aus
OsIPC02290019	0.989544	0.00823247	0.00222349	Aus
OsIPC02290024	0.84283	0.117805	0.039365	Aus
OsIPC02300040	0.906519	0.0819385	0.0115426	Aus
OsIPC02300041	0.949123	0.0418631	0.00901373	Aus
OsIPC02310004	0.823136	0.135784	0.0410809	Aus
OsIPC02320004	0.803953	0.194188	0.00185895	Aus
OsIPC02330002	0.888248	0.105446	0.00630667	Aus
OsIPC02340041	0.910658	0.0863237	0.00301806	Aus
OsIPC02350001	0.985987	0.00350889	0.0105037	Aus
OsIPC02350002	0.945831	0.0430768	0.0110924	Aus
OsIPC02350003	0.985325	0.00639185	0.00828303	Aus
OsIPC02350004	0.990841	0.00112699	0.00803242	Aus
OsIPC02350005	0.987662	0.00512222	0.00721562	Aus
OsIPC02350006	0.982914	0.0132647	0.00382147	Aus
OsIPC02350007	0.904891	0.0894421	0.0056665	Aus
OsIPC02350030	0.910996	0.0275311	0.0614731	Aus
OsIPC02350031	0.956721	0.0347798	0.00849895	Aus
OsIPC02350045	0.898436	0.0857608	0.0158029	Aus
OsIPC02350048	0.933393	0.0607943	0.00581321	Aus
OsIPC02350052	0.981575	0.00532032	0.013105	Aus
OsIPC02350056	0.945654	0.0237711	0.0305751	Aus
OsIPC02350057	0.974878	0.0196988	0.00542316	Aus
OsIPC02350058	0.944732	0.0319857	0.0232823	Aus
OsIPC02350059	0.957522	0.0255486	0.0169297	Aus
OsIPC02350061	0.952257	0.0102432	0.0374999	Aus
OsIPC02350062	0.9516	0.0249904	0.0234093	Aus
OsIPC02350063	0.970944	0.00279171	0.0262646	Aus
OsIPC02350064	0.973039	0.00323625	0.0237248	Aus
OsIPC02350065	0.935413	0.0396703	0.0249166	Aus
OsIPC02350066	0.973753	0.00144967	0.0247974	Aus
OsIPC02350085	0.897021	0.0629496	0.0400292	Aus
OsIPC02350086	0.9606	0.0211501	0.0182502	Aus
OsIPC02350093	0.912303	0.0241835	0.0635133	Aus
OsIPC02360006	0.863773	0.0884082	0.0478188	Aus
OsIPC02360052	0.856543	0.143457	0	Aus
OsIPC02360053	0.839025	0.156926	0.00404959	Aus
OsIPC02360054	0.86892	0.13108	0	Aus
OsIPC02360055	0.865658	0.132655	0.00168709	Aus
OsIPC03020048	0.806683	0.189536	0.00378089	Aus
OsIPC03040016	0.96279	0.0033499	0.0338601	Aus
OsIPC03050015	0.871762	0.128238	0	Aus
OsIPC03050037	0.835754	0.154491	0.00975476	Aus
OsIPC03060032	0.965217	0.031368	0.0034151	Aus
OsIPC03060038	0.804052	0.074043	0.121905	Aus
OsIPC03070028	0.848246	0.140023	0.0117309	Aus
OsIPC03070035	0.97262	0.0265241	0.000856055	Aus
OsIPC03080003	0.807881	0.181756	0.0103634	Aus
OsIPC03080004	0.990707	0.007636	0.00165739	Aus
OsIPC03080006	0.914974	0.0835065	0.0015196	Aus
OsIPC03090009	0.880372	0.0207843	0.0988433	Aus
OsIPC03090023	0.932798	0.0592214	0.00798045	Aus
OsIPC03090025	0.944953	0.0469342	0.00811263	Aus
OsIPC03100004	0.860684	0.107406	0.03191	Aus
OsIPC03110011	0.974745	0.0151464	0.0101083	Aus
OsIPC03110031	0.940328	0.0455537	0.0141181	Aus
OsIPC03110032	0.922354	0.0149769	0.0626695	Aus
OsIPC03110033	0.99499	0.00429589	0.000714422	Aus
OsIPC03110035	0.839297	0.143136	0.0175671	Aus
OsIPC03120033	0.82958	0.167688	0.0027318	Aus
OsIPC03120046	0.90131	0.0207193	0.0779711	Aus
OsIPC03130004	0.806231	0.157212	0.0365575	Aus
OsIPC03130009	0.937691	0.0500733	0.0122361	Aus
OsIPC03130017	0.915885	0.030345	0.0537696	Aus
OsIPC03130034	0.926322	0.0728162	0.000861979	Aus
OsIPC03130035	0.889254	0.108284	0.00246147	Aus
OsIPC03130037	0.855386	0.144614	0	Aus
OsIPC03130038	0.951076	0.046366	0.00255844	Aus
OsIPC03130040	0.837228	0.157927	0.0048456	Aus
OsIPC03130041	0.823897	0.174009	0.00209393	Aus
OsIPC03130043	0.832696	0.165753	0.0015507	Aus
OsIPC03140004	0.899023	0.0961398	0.00483683	Aus
OsIPC03150007	0.943036	0.0437561	0.0132083	Aus
OsIPC03150089	0.837959	0.160559	0.00148189	Aus
OsIPC03160049	0.961815	0.0322031	0.00598209	Aus
OsIPC03160066	0.866267	0.0728582	0.0608752	Aus
OsIPC03160072	0.965085	0.0329601	0.0019545	Aus
OsIPC03160073	0.869551	0.0698706	0.0605784	Aus
OsIPC03160076	0.91655	0.0242995	0.0591509	Aus
OsIPC03160128	0.901405	0.0572818	0.0413128	Aus
OsIPC03160161	0.821085	0.155966	0.0229495	Aus
OsIPC03170004	0.988242	0.0101406	0.001617	Aus
OsIPC03170008	0.865619	0.120058	0.0143238	Aus
OsIPC03170078	0.839858	0.0245601	0.135582	Aus
OsIPC03180003	0.838759	0.140007	0.0212342	Aus
OsIPC03180010	0.908483	0.0636643	0.0278526	Aus
OsIPC03180023	0.993396	0.00122939	0.00537418	Aus
OsIPC03180046	0.976929	0.01616	0.00691063	Aus
OsIPC03180053	0.846747	0.0794231	0.07383	Aus
OsIPC03180054	0.938545	0.0516899	0.00976525	Aus
OsIPC03180066	0.916969	0.0733561	0.00967468	Aus
OsIPC03190089	0.828104	0.163207	0.00868832	Aus
OsIPC03190109	0.858409	0.141591	0	Aus
OsIPC03200001	0.866046	0.0850827	0.0488709	Aus
OsIPC03200008	0.925006	0.0685036	0.00648992	Aus
OsIPC03200010	0.976036	0.021796	0.00216763	Aus
OsIPC03200040	0.833022	0.0632999	0.103678	Aus
OsIPC03200051	0.854741	0.1262	0.0190596	Aus
OsIPC03200056	0.925869	0.0690492	0.00508189	Aus
OsIPC03200065	0.805266	0.180229	0.0145051	Aus
OsIPC03200070	0.831315	0.0998592	0.0688255	Aus
OsIPC03210020	0.931233	0.0672536	0.0015137	Aus
OsIPC03210028	0.874641	0.0753553	0.050004	Aus
OsIPC03210030	0.807777	0.178013	0.01421	Aus
OsIPC03210032	0.913198	0.0747735	0.0120286	Aus
OsIPC03220029	0.858595	0.0719999	0.0694048	Aus
OsIPC03220030	0.883437	0.0711353	0.0454275	Aus
OsIPC03220064	0.959072	0.0241057	0.0168228	Aus
OsIPC03230015	0.99147	0.00716785	0.00136233	Aus
OsIPC03230032	0.935105	0.0592466	0.0056487	Aus
OsIPC03230048	0.903273	0.0912504	0.00547679	Aus
OsIPC03230096	0.848981	0.150272	0.000747233	Aus
OsIPC03230135	0.954088	0.0438293	0.00208256	Aus
OsIPC03230145	0.977411	0.0108899	0.0116988	Aus
OsIPC03240047	0.813903	0.179961	0.00613619	Aus
OsIPC03250009	0.948869	0.0352319	0.015899	Aus
OsIPC03250022	0.949065	0.0505941	0.000340724	Aus
OsIPC03250031	0.844145	0.149732	0.00612251	Aus
OsIPC03250037	0.868003	0.130592	0.00140494	Aus
OsIPC03250038	0.969912	0.0260385	0.00404911	Aus
OsIPC03250043	0.973094	0.0242317	0.00267416	Aus
OsIPC03250052	0.948815	0.0511849	0	Aus
OsIPC03260008	0.982072	0.00178784	0.0161405	Aus
OsIPC03260016	0.857472	0.0955048	0.0470235	Aus
OsIPC03260022	0.91689	0.0714358	0.0116746	Aus
OsIPC03260027	0.932642	0.0136367	0.0537212	Aus
OsIPC03260032	0.99741	0.00258992	0	Aus
OsIPC03260038	0.844717	0.142319	0.0129644	Aus
OsIPC03270044	0.989579	0.00407858	0.00634238	Aus
OsIPC03280026	0.932137	0.0540926	0.0137699	Aus
OsIPC03280032	0.996259	0.00147639	0.00226419	Aus
OsIPC03280035	0.804494	0.173463	0.0220431	Aus
OsIPC03280038	0.87201	0.120835	0.00715481	Aus
OsIPC03280040	0.979315	0.0195777	0.00110777	Aus
OsIPC03280041	0.986019	0.0135022	0.000478324	Aus
OsIPC03280044	0.800945	0.196988	0.00206723	Aus
OsIPC03290008	0.89308	0.10563	0.00128964	Aus
OsIPC03290013	0.809263	0.189137	0.00160004	Aus
OsIPC03290020	0.889656	0.109611	0.000732407	Aus
OsIPC03290027	0.835111	0.156173	0.00871588	Aus
OsIPC03290028	0.866462	0.123286	0.0102515	Aus
OsIPC03290033	0.810382	0.187885	0.00173303	Aus
OsIPC03290034	0.81645	0.18216	0.00138981	Aus
OsIPC03290035	0.809998	0.18827	0.00173252	Aus
OsIPC03290037	0.893237	0.106195	0.000568253	Aus
OsIPC03290038	0.987571	0.0119534	0.000475511	Aus
OsIPC03290039	0.950996	0.0382121	0.0107921	Aus
OsIPC03290040	0.981297	0.0172865	0.0014165	Aus
OsIPC03290041	0.988222	0.0115191	0.000259263	Aus
OsIPC03290042	0.982434	0.016251	0.00131478	Aus
OsIPC03290043	0.985791	0.0131518	0.0010569	Aus
OsIPC03290045	0.982128	0.0170234	0.000848138	Aus
OsIPC03290046	0.98264	0.0167251	0.000634582	Aus
OsIPC03290047	0.881591	0.112055	0.00635389	Aus
OsIPC03290048	0.984247	0.0157531	0	Aus
OsIPC03290049	0.983642	0.0163576	0	Aus
OsIPC03290050	0.970523	0.0266827	0.00279442	Aus
OsIPC03290052	0.927692	0.0696714	0.00263665	Aus
OsIPC03290053	0.915402	0.0798078	0.00479002	Aus
OsIPC03300010	0.9729	0.0260912	0.00100903	Aus
OsIPC03300016	0.969112	0.0180345	0.0128537	Aus
OsIPC03300022	0.806356	0.165853	0.027791	Aus
OsIPC03300029	0.825383	0.138238	0.036379	Aus
OsIPC03300031	0.927056	0.0222339	0.0507097	Aus
OsIPC03310004	0.852847	0.145736	0.00141642	Aus
OsIPC03310025	0.86989	0.128652	0.0014574	Aus
OsIPC03320013	0.8958	0.101243	0.00295689	Aus
OsIPC03320019	0.971913	0.0178879	0.0101994	Aus
OsIPC03320021	0.945456	0.0530075	0.00153681	Aus
OsIPC03320022	0.851214	0.143783	0.00500235	Aus
OsIPC03330019	0.929548	0.069193	0.00125913	Aus
OsIPC03330022	0.996341	0.00365945	0	Aus
OsIPC03330023	0.996226	0.00360708	0.000166759	Aus
OsIPC03330024	0.992572	0.00589883	0.00152883	Aus
OsIPC03330025	0.992039	0.00695163	0.00100962	Aus
OsIPC03330030	0.993181	0.00612113	0.000698034	Aus
OsIPC03340005	0.922518	0.0617502	0.0157317	Aus
OsIPC03340024	0.8015	0.126602	0.0718984	Aus
OsIPC03340030	0.82765	0.119163	0.0531871	Aus
OsIPC03350017	0.801628	0.161918	0.0364537	Aus
OsIPC03360001	0.898887	0.0914048	0.00970817	Aus
OsIPC03360027	0.845898	0.154102	0	Aus
OsIPC04010023	0.925027	0.0709422	0.00403111	Aus
OsIPC04010033	0.978387	0.0103754	0.011238	Aus
OsIPC04010034	0.806546	0.0566729	0.136781	Aus
OsIPC04010035	0.973941	0.018882	0.00717747	Aus
OsIPC04010036	0.967267	0.0250644	0.00766852	Aus
OsIPC04010037	0.882443	0.0334953	0.0840613	Aus
OsIPC04010039	0.950979	0.0339937	0.015027	Aus
OsIPC04010040	0.959557	0.0297307	0.0107123	Aus
OsIPC04010061	0.81986	0.162742	0.0173986	Aus
OsIPC04010074	0.94837	0.0347855	0.0168444	Aus
OsIPC04010075	0.978433	0.0147827	0.00678421	Aus
OsIPC04010076	0.975289	0.0124964	0.0122147	Aus
OsIPC04010077	0.989133	0.00528855	0.00557858	Aus
OsIPC04010079	0.980505	0.0122281	0.0072669	Aus
OsIPC04010081	0.97866	0.0115024	0.00983776	Aus
OsIPC04010082	0.987103	0.00690197	0.00599533	Aus
OsIPC04010083	0.921764	0.0656117	0.0126247	Aus
OsIPC04010084	0.972032	0.0208022	0.0071655	Aus
OsIPC04010088	0.977303	0.0109893	0.0117074	Aus
OsIPC04010089	0.957317	0.0386957	0.00398741	Aus
OsIPC04010090	0.982491	0.0104837	0.00702529	Aus
OsIPC04010101	0.956358	0.0359296	0.00771209	Aus
OsIPC04010144	0.957104	0.0405821	0.00231393	Aus
OsIPC04010146	0.914096	0.080133	0.00577144	Aus
OsIPC04010156	0.882488	0.104752	0.0127608	Aus
OsIPC04010158	0.922542	0.0534962	0.0239615	Aus
OsIPC04010176	0.957262	0.0408912	0.00184677	Aus
OsIPC04020041	0.844537	0.145827	0.00963523	Aus
OsIPC04020062	0.891185	0.0661004	0.0427147	Aus
OsIPC04020078	0.836455	0.125824	0.0377205	Aus
OsIPC04020149	0.837454	0.149974	0.0125718	Aus
OsIPC04020157	0.84717	0.0808186	0.0720116	Aus
OsIPC04020210	0.949404	0.0456256	0.00497044	Aus
OsIPC04020252	0.997251	0.00274936	0	Aus
OsIPC04020257	0.845885	0.147747	0.00636848	Aus
OsIPC04020268	0.944398	0.0525451	0.00305718	Aus
OsIPC04020273	0.809605	0.138396	0.0519992	Aus
OsIPC04020289	0.887996	0.092366	0.019638	Aus
OsIPC04030003	0.877381	0.049394	0.0732255	Aus
OsIPC04030004	0.971531	0.0273038	0.00116519	Aus
OsIPC04030014	0.807651	0.172052	0.0202968	Aus
OsIPC04030028	0.833559	0.0903526	0.0760884	Aus
OsIPC04030036	0.807992	0.16891	0.0230984	Aus
OsIPC04030049	0.819163	0.0685983	0.112239	Aus
OsIPC04030074	0.916548	0.0747412	0.00871058	Aus
OsIPC04030162	0.843494	0.14392	0.0125861	Aus
OsIPC04030214	0.875676	0.105741	0.0185831	Aus
OsIPC04030249	0.807893	0.126957	0.0651498	Aus
OsIPC04030250	0.869134	0.078901	0.0519648	Aus
OsIPC04030259	0.96026	0.0323233	0.00741704	Aus
OsIPC04030260	0.864574	0.11357	0.0218552	Aus
OsIPC04030261	0.922111	0.0720893	0.00579935	Aus
OsIPC04030267	0.949982	0.0376832	0.0123347	Aus
OsIPC04030276	0.813878	0.125501	0.0606209	Aus
OsIPC04030287	0.946887	0.0372032	0.0159095	Aus
OsIPC04030299	0.899873	0.0927947	0.00733232	Aus
OsIPC04030300	0.857463	0.140208	0.00232848	Aus
OsIPC04030324	0.979846	0.0166036	0.00355016	Aus
OsIPC04040059	0.860452	0.0285029	0.111045	Aus
OsIPC04040087	0.962447	0.0288453	0.00870731	Aus
OsIPC04040099	0.898397	0.0582453	0.0433582	Aus
OsIPC04040104	0.910325	0.0693696	0.0203055	Aus
OsIPC04040174	0.972044	0.0279558	0	Aus
OsIPC04040177	0.904049	0.0749258	0.0210249	Aus
OsIPC04040183	0.855176	0.0348889	0.109936	Aus
OsIPC04040209	0.803495	0.140278	0.0562276	Aus
OsIPC04040234	0.9671	0.0166809	0.0162195	Aus
OsIPC04050009	0.828818	0.15274	0.0184426	Aus
OsIPC04050047	0.854651	0.102008	0.0433411	Aus
OsIPC04050049	0.965079	0.0134696	0.0214515	Aus
OsIPC04050058	0.858495	0.0552445	0.0862607	Aus
OsIPC04050063	0.993108	0.00340142	0.00349099	Aus
OsIPC04050085	0.973431	0.0265685	0	Aus
OsIPC04050107	0.858003	0.131559	0.0104378	Aus
OsIPC04050109	0.801809	0.197467	0.000724067	Aus
OsIPC04050116	0.946221	0.0290671	0.0247116	Aus
OsIPC04050155	0.848061	0.141422	0.0105178	Aus
OsIPC04050156	0.817453	0.182547	0	Aus
OsIPC04050157	0.874887	0.120088	0.00502549	Aus
OsIPC04050166	0.877643	0.116496	0.00586097	Aus
OsIPC04050167	0.825831	0.144293	0.0298768	Aus
OsIPC04050168	0.870842	0.121153	0.00800494	Aus
OsIPC04050204	0.853827	0.0863791	0.0597942	Aus
OsIPC04050210	0.814991	0.172007	0.0130024	Aus
OsIPC04060014	0.946219	0.0529813	0.000799653	Aus
OsIPC04060037	0.842888	0.14356	0.0135518	Aus
OsIPC04060072	0.848228	0.146137	0.00563499	Aus
OsIPC04070046	0.847277	0.133458	0.0192648	Aus
OsIPC04070079	0.85905	0.0845841	0.0563663	Aus
OsIPC04070107	0.90112	0.0747008	0.0241791	Aus
OsIPC04070146	0.81391	0.171748	0.0143422	Aus
OsIPC04070187	0.835774	0.161169	0.00305732	Aus
OsIPC04070190	0.826976	0.170297	0.002727	Aus
OsIPC04070217	0.955512	0.0394725	0.00501575	Aus
OsIPC04070234	0.934846	0.0595155	0.0056384	Aus
OsIPC04070253	0.828762	0.168415	0.00282297	Aus
OsIPC04070258	0.821121	0.177658	0.00122046	Aus
OsIPC04070260	0.913508	0.0836777	0.0028141	Aus
OsIPC04070263	0.847357	0.143995	0.00864791	Aus
OsIPC04080012	0.989663	0.00557152	0.00476519	Aus
OsIPC04080029	0.834319	0.158947	0.00673307	Aus
OsIPC04080057	0.911129	0.0873092	0.00156155	Aus
OsIPC04080060	0.805697	0.192006	0.00229676	Aus
OsIPC04090022	0.945682	0.0533571	0.000960739	Aus
OsIPC04090077	0.810517	0.140425	0.0490581	Aus
OsIPC04090122	0.952383	0.0396042	0.00801237	Aus
OsIPC04090160	0.92148	0.0785203	0	Aus
OsIPC04090184	0.803436	0.172335	0.0242291	Aus
OsIPC04090210	0.846088	0.139304	0.0146077	Aus
OsIPC04090213	0.996946	0.00237683	0.000677615	Aus
OsIPC04090244	0.997679	0.00232077	0	Aus
OsIPC04090252	0.9233	0.0697264	0.00697406	Aus
OsIPC04100029	0.900239	0.0937277	0.00603297	Aus
OsIPC04100030	0.952451	0.0378671	0.00968196	Aus
OsIPC04100037	0.84242	0.136593	0.0209865	Aus
OsIPC04100055	0.980941	0.0174099	0.00164893	Aus
OsIPC04120029	0.977326	0.015207	0.00746651	Aus
OsIPC04120036	0.832828	0.154556	0.0126155	Aus
OsIPC04120050	0.827607	0.153767	0.0186258	Aus
OsIPC04120054	0.85379	0.0697348	0.0764747	Aus
OsIPC04120055	0.914025	0.0842906	0.00168422	Aus
OsIPC04130003	0.833388	0.159398	0.00721321	Aus
OsIPC04130005	0.827843	0.105851	0.0663052	Aus
OsIPC04130033	0.812484	0.156786	0.0307299	Aus
OsIPC04130034	0.919366	0.0684595	0.0121748	Aus
OsIPC04130097	0.946999	0.0421571	0.0108436	Aus
OsIPC04130137	0.844066	0.147336	0.00859791	Aus
OsIPC04130145	0.806073	0.143175	0.0507522	Aus
OsIPC04130157	0.840985	0.132606	0.0264088	Aus
OsIPC04130159	0.83144	0.13947	0.0290899	Aus
OsIPC04130160	0.83691	0.131843	0.0312462	Aus
OsIPC04140001	0.927971	0.0413666	0.0306625	Aus
OsIPC04140003	0.847296	0.12751	0.0251947	Aus
OsIPC04140004	0.886347	0.0984866	0.0151661	Aus
OsIPC04140029	0.83135	0.143625	0.0250247	Aus
OsIPC04140030	0.916984	0.0579662	0.0250495	Aus
OsIPC04140039	0.89705	0.0710942	0.0318554	Aus
OsIPC04140045	0.835774	0.14083	0.0233958	Aus
OsIPC04140063	0.848755	0.131411	0.019834	Aus
OsIPC04140077	0.962472	0.0375277	0	Aus
OsIPC04140078	0.974314	0.025686	0	Aus
OsIPC04140107	0.808019	0.189838	0.00214342	Aus
OsIPC04140114	0.825971	0.169842	0.00418642	Aus
OsIPC04140119	0.875395	0.0962496	0.0283554	Aus
OsIPC04140124	0.960555	0.0385477	0.000897113	Aus
OsIPC04140127	0.819921	0.151849	0.0282297	Aus
OsIPC04140131	0.988476	0.00949412	0.00203002	Aus
OsIPC04140142	0.821299	0.150998	0.0277027	Aus
OsIPC04140170	0.906217	0.0924204	0.00136284	Aus
OsIPC04150002	0.807818	0.190763	0.00141874	Aus
OsIPC04150022	0.842125	0.15561	0.00226535	Aus
OsIPC04150089	0.944366	0.0514347	0.00419936	Aus
OsIPC04150095	0.851519	0.147898	0.000582919	Aus
OsIPC04150100	0.927661	0.0717605	0.00057901	Aus
OsIPC04150105	0.827705	0.170618	0.00167731	Aus
OsIPC04150106	0.825317	0.169454	0.00522943	Aus
OsIPC04160007	0.895005	0.100936	0.00405885	Aus
OsIPC04160008	0.900176	0.0908984	0.00892521	Aus
OsIPC04160012	0.823262	0.175722	0.00101662	Aus
OsIPC04160015	0.819077	0.178881	0.00204161	Aus
OsIPC04160016	0.878622	0.116215	0.00516341	Aus
OsIPC04160024	0.879161	0.113842	0.00699641	Aus
OsIPC04160032	0.983568	0.0138533	0.0025784	Aus
OsIPC04160037	0.889786	0.0754613	0.0347524	Aus
OsIPC04160041	0.835413	0.132992	0.0315957	Aus
OsIPC04160044	0.84732	0.138499	0.0141812	Aus
OsIPC04160048	0.910204	0.0890369	0.00075944	Aus
OsIPC04160055	0.892957	0.105871	0.00117216	Aus
OsIPC04160058	0.906031	0.0901701	0.00379903	Aus
OsIPC04160060	0.870347	0.113685	0.0159687	Aus
OsIPC04160062	0.829868	0.162415	0.00771719	Aus
OsIPC04160063	0.893	0.105621	0.00137917	Aus
OsIPC04160064	0.854599	0.144421	0.000980316	Aus
OsIPC04160065	0.871532	0.120602	0.00786554	Aus
OsIPC04160067	0.891908	0.105129	0.00296258	Aus
OsIPC04160069	0.876724	0.119671	0.00360535	Aus
OsIPC04160070	0.823074	0.167128	0.00979789	Aus
OsIPC04160072	0.867319	0.116159	0.0165217	Aus
OsIPC04160074	0.894036	0.104537	0.0014275	Aus
OsIPC04160075	0.841864	0.145975	0.0121606	Aus
OsIPC04160077	0.907282	0.0927183	0	Aus
OsIPC04160078	0.924206	0.0744144	0.00137951	Aus
OsIPC04160081	0.899858	0.097529	0.00261253	Aus
OsIPC04160083	0.89959	0.0960698	0.00434029	Aus
OsIPC04160084	0.885876	0.111672	0.00245212	Aus
OsIPC04160085	0.898156	0.100597	0.00124693	Aus
OsIPC04160087	0.938589	0.0576759	0.00373467	Aus
OsIPC04160088	0.924312	0.0696297	0.00605825	Aus
OsIPC04160089	0.899164	0.0913232	0.00951298	Aus
OsIPC04160090	0.942524	0.0523177	0.00515805	Aus
OsIPC04160094	0.809768	0.150821	0.0394102	Aus
OsIPC04160095	0.939417	0.0531268	0.00745651	Aus
OsIPC04160097	0.956015	0.0407012	0.00328404	Aus
OsIPC04160098	0.943265	0.0535262	0.00320828	Aus
OsIPC04160099	0.926316	0.0699586	0.00372532	Aus
OsIPC04160100	0.898499	0.100515	0.000986249	Aus
OsIPC04160101	0.847724	0.119894	0.0323819	Aus
OsIPC04160102	0.89736	0.086491	0.0161492	Aus
OsIPC04160103	0.908514	0.0860263	0.00545995	Aus
OsIPC04160104	0.922551	0.0684991	0.00895011	Aus
OsIPC04160105	0.841239	0.158197	0.000563758	Aus
OsIPC04160106	0.901714	0.096579	0.00170704	Aus
OsIPC04160107	0.99227	0.00772973	0	Aus
OsIPC04160108	0.878479	0.0807546	0.0407667	Aus
OsIPC04160109	0.864339	0.085761	0.0499001	Aus
OsIPC04160110	0.873704	0.0842696	0.0420259	Aus
OsIPC04160111	0.848011	0.10144	0.0505494	Aus
OsIPC04160112	0.852266	0.099543	0.0481906	Aus
OsIPC04160113	0.832526	0.10589	0.0615844	Aus
OsIPC04160114	0.864688	0.0937363	0.0415754	Aus
OsIPC04160115	0.875643	0.0821445	0.0422122	Aus
OsIPC04170001	0.8652	0.0868644	0.0479354	Aus
OsIPC04170002	0.865428	0.088964	0.0456085	Aus
OsIPC04170004	0.877436	0.0810306	0.0415339	Aus
OsIPC04170007	0.882931	0.117069	0	Aus
OsIPC04170008	0.848723	0.125758	0.0255191	Aus
OsIPC04170032	0.915845	0.0824159	0.0017395	Aus
OsIPC04170042	0.984305	0.0134029	0.00229263	Aus
OsIPC04170046	0.9013	0.0987001	0	Aus
OsIPC04170048	0.914054	0.0839375	0.00200874	Aus
OsIPC04170049	0.908906	0.0883272	0.00276719	Aus
OsIPC04170051	0.903596	0.0930816	0.00332281	Aus
OsIPC04170054	0.886623	0.0948899	0.0184868	Aus
OsIPC04170058	0.906994	0.090454	0.00255219	Aus
OsIPC04170059	0.912669	0.0857665	0.00156405	Aus
OsIPC04170060	0.909137	0.0889607	0.00190215	Aus
OsIPC04170065	0.898095	0.0818934	0.0200118	Aus
OsIPC04170083	0.985522	0.0132933	0.00118432	Aus
OsIPC04170086	0.914876	0.0816587	0.00346538	Aus
OsIPC04170088	0.901254	0.0904705	0.00827565	Aus
OsIPC04170090	0.973681	0.0225389	0.00377981	Aus
OsIPC04170091	0.986766	0.01005	0.00318354	Aus
OsIPC04170092	0.993709	0.00387867	0.00241261	Aus
OsIPC04170093	0.870193	0.100063	0.0297448	Aus
OsIPC04170094	0.992784	0.00687391	0.000342471	Aus
OsIPC04170095	0.992766	0.00520065	0.00203337	Aus
OsIPC04170096	0.987656	0.0088015	0.00354245	Aus
OsIPC04170097	0.989394	0.00799967	0.00260645	Aus
OsIPC04170098	0.877019	0.0337387	0.089242	Aus
OsIPC04170099	0.994824	0.00385687	0.00131948	Aus
OsIPC04170100	0.994025	0.00380533	0.00216974	Aus
OsIPC04170101	0.987172	0.00832585	0.00450225	Aus
OsIPC04170103	0.815673	0.174453	0.00987389	Aus
OsIPC04170105	0.989772	0.00842628	0.0018017	Aus
OsIPC04170106	0.938829	0.0592282	0.00194299	Aus
OsIPC04170107	0.990538	0.00662768	0.00283425	Aus
OsIPC04170108	0.989485	0.00736545	0.00314975	Aus
OsIPC04170109	0.998285	0.00171484	0	Aus
OsIPC04170110	0.989346	0.00867536	0.00197862	Aus
OsIPC04170113	0.988688	0.011096	0.000215686	Aus
OsIPC04170114	0.991565	0.00843536	0	Aus
OsIPC04170116	0.990931	0.00635272	0.00271667	Aus
OsIPC04170117	0.991517	0.00760562	0.000877066	Aus
OsIPC04170119	0.994123	0.00453631	0.00134117	Aus
OsIPC04170124	0.99179	0.00710539	0.00110492	Aus
OsIPC04170127	0.99958	0.000420373	0	Aus
OsIPC04170130	0.997688	0.00147222	0.000839435	Aus
OsIPC04170131	0.993294	0.00338825	0.0033182	Aus
OsIPC04170132	0.99698	0.00302027	0	Aus
OsIPC04170133	0.99238	0.00612344	0.00149635	Aus
OsIPC04170134	0.813246	0.115327	0.0714266	Aus
OsIPC04170135	0.998767	0.00027897	0.000954385	Aus
OsIPC04170137	0.896403	0.102979	0.000618075	Aus
OsIPC04170138	0.91734	0.0780003	0.00465973	Aus
OsIPC04180012	0.988169	0.0086986	0.00313251	Aus
OsIPC04180024	0.964684	0.0318396	0.00347638	Aus
OsIPC04180032	0.938985	0.0277086	0.033306	Aus
OsIPC04180049	0.981312	0.0142103	0.00447771	Aus
OsIPC04180050	0.889467	0.0270193	0.0835135	Aus
OsIPC04180053	0.935987	0.0193209	0.0446918	Aus
OsIPC04180055	0.894227	0.0938181	0.0119549	Aus
OsIPC04180071	0.970664	0.0282122	0.00112403	Aus
OsIPC04180143	0.820699	0.178908	0.000392852	Aus
OsIPC04180160	0.850178	0.0792218	0.0706004	Aus
OsIPC04180205	0.933704	0.0351635	0.0311324	Aus
OsIPC04180222	0.908899	0.027688	0.0634132	Aus
OsIPC04200011	0.869549	0.127986	0.00246447	Aus
OsIPC04200022	0.937494	0.0494836	0.0130222	Aus
OsIPC04200024	0.963483	0.0365175	0	Aus
OsIPC04200025	0.968928	0.0290824	0.00198988	Aus
OsIPC04200026	0.973911	0.0260886	0	Aus
OsIPC04200038	0.99785	0.000886598	0.00126381	Aus
OsIPC04200044	0.991178	0.00772122	0.00110063	Aus
OsIPC04210023	0.816689	0.113985	0.0693254	Aus
OsIPC04210041	0.899196	0.100401	0.000403147	Aus
OsIPC04210051	0.988073	0.0119269	0	Aus
OsIPC04210057	0.816835	0.00608029	0.177085	Aus
OsIPC04210071	0.986691	0.0116883	0.00162109	Aus
OsIPC04210086	0.859705	0.140295	0	Aus
OsIPC04210093	0.92361	0.07639	0	Aus
OsIPC04210101	0.908061	0.0740107	0.0179288	Aus
OsIPC04210102	0.850063	0.0512007	0.0987358	Aus
OsIPC04210103	0.923105	0.0611448	0.0157499	Aus
OsIPC04210104	0.925696	0.0732636	0.00104001	Aus
OsIPC04210105	0.907202	0.0896538	0.003144	Aus
OsIPC04210106	0.899129	0.0989202	0.00195053	Aus
OsIPC04210108	0.948444	0.0497078	0.00184843	Aus
OsIPC04210109	0.924988	0.0741369	0.000874587	Aus
OsIPC04210111	0.877825	0.121434	0.000741852	Aus
OsIPC04210112	0.805932	0.191585	0.0024827	Aus
OsIPC04220018	0.924614	0.0646364	0.0107493	Aus
OsIPC04220031	0.870108	0.119594	0.0102988	Aus
OsIPC04220035	0.989835	0.00824224	0.00192256	Aus
OsIPC04220049	0.989751	0.00781754	0.00243133	Aus
OsIPC04220057	0.837921	0.125644	0.036435	Aus
OsIPC04220058	0.959395	0.0370807	0.00352381	Aus
OsIPC04220059	0.92636	0.0736402	0	Aus
OsIPC04220060	0.940687	0.0593129	0	Aus
OsIPC04220062	0.933128	0.0622429	0.00462912	Aus
OsIPC04230007	0.819219	0.120777	0.0600037	Aus
OsIPC04230019	0.977974	0.0209993	0.0010263	Aus
OsIPC04230022	0.965207	0.0340557	0.000737392	Aus
OsIPC04230023	0.963425	0.0365745	0	Aus
OsIPC04230029	0.819719	0.178582	0.00169944	Aus
OsIPC04230030	0.806859	0.19147	0.00167101	Aus
OsIPC04230032	0.916841	0.0796216	0.00353758	Aus
OsIPC04240026	0.809855	0.188754	0.00139169	Aus
OsIPC04240030	0.867045	0.110508	0.022448	Aus
OsIPC04250004	0.955313	0.0438764	0.000810372	Aus
OsIPC04250024	0.886719	0.106326	0.00695513	Aus
OsIPC04250040	0.955545	0.0444551	0	Aus
OsIPC04250042	0.949118	0.0495002	0.00138211	Aus
OsIPC04250043	0.952253	0.0451306	0.00261689	Aus
OsIPC04260004	0.897623	0.0956093	0.00676737	Aus
OsIPC04280029	0.984797	0.0122176	0.00298555	Aus
OsIPC04290032	0.959528	0.0131154	0.027357	Aus
OsIPC04300035	0.822833	0.168436	0.00873087	Aus
OsIPC04310029	0.860144	0.010851	0.129005	Aus
OsIPC04310030	0.850057	0.0147743	0.135168	Aus
OsIPC04310031	0.837611	0.0149476	0.147441	Aus
OsIPC04310032	0.841714	0.0116674	0.146618	Aus
OsIPC04310033	0.834811	0.0110374	0.154151	Aus
OsIPC04310034	0.865848	0.0087533	0.125399	Aus
OsIPC04310035	0.830678	0.0190701	0.150252	Aus
OsIPC04310036	0.855618	0.0103668	0.134015	Aus
OsIPC04310037	0.849311	0.0137751	0.136914	Aus
OsIPC04310049	0.988386	0.0086825	0.00293129	Aus
OsIPC04320003	0.8639	0.1361	0	Aus
OsIPC04320010	0.918585	0.00887585	0.0725392	Aus
OsIPC04320025	0.818367	0.179209	0.0024233	Aus
OsIPC04320039	0.850449	0.146393	0.00315836	Aus
OsIPC04320040	0.841064	0.157821	0.00111554	Aus
OsIPC04320041	0.828622	0.166385	0.00499315	Aus
OsIPC04320043	0.89108	0.108058	0.000861723	Aus
OsIPC04320044	0.859656	0.138115	0.0022288	Aus
OsIPC04320051	0.840146	0.0512332	0.108621	Aus
OsIPC04320093	0.856732	0.140194	0.00307447	Aus
OsIPC04320095	0.978323	0.0201459	0.00153158	Aus
OsIPC04320180	0.898379	0.101621	0	Aus
OsIPC04320188	0.820645	0.123191	0.0561643	Aus
OsIPC04320193	0.937933	0.0601616	0.00190573	Aus
OsIPC04320197	0.918073	0.00551362	0.0764131	Aus
OsIPC04330001	0.88709	0.00160273	0.111307	Aus
OsIPC04330013	0.925186	0.0041321	0.0706817	Aus
OsIPC04330016	0.823854	0.128041	0.0481043	Aus
OsIPC04330017	0.815047	0.168738	0.0162155	Aus
OsIPC04340007	0.865236	0.1195	0.0152644	Aus
OsIPC04350005	0.955294	0.00910548	0.0356009	Aus
OsIPC04350040	0.922549	0.0220732	0.0553774	Aus
OsIPC04350042	0.836247	0.154585	0.00916807	Aus
OsIPC05010004	0.845161	0.0804514	0.0743872	Aus
OsIPC05010008	0.878883	0.121117	0	Aus
OsIPC05010026	0.811016	0.188984	0	Aus
OsIPC05010029	0.852595	0.00328266	0.144123	Aus
OsIPC05010047	0.822849	0.13814	0.039011	Aus
OsIPC05010052	0.877436	0.118637	0.00392776	Aus
OsIPC05010055	0.98885	0.0097951	0.00135519	Aus
OsIPC05020002	0.84142	0.0993079	0.0592717	Aus
OsIPC05020015	0.995219	0.00176384	0.00301715	Aus
OsIPC05020018	0.81939	0.0100565	0.170553	Aus
OsIPC05020027	0.886785	0.0950276	0.0181874	Aus
OsIPC05020037	0.932682	0.0389441	0.0283735	Aus
OsIPC05020056	0.968354	0.00449262	0.0271532	Aus
OsIPC05020073	0.842024	0.0371762	0.1208	Aus
OsIPC05020077	0.857526	0.0324757	0.109998	Aus
OsIPC05020079	0.8914	0.0321611	0.0764394	Aus
OsIPC05020085	0.853997	0.024742	0.121261	Aus
OsIPC05020091	0.955684	0.0100337	0.0342821	Aus
OsIPC05030070	0.828927	0.136874	0.0341989	Aus
OsIPC05030072	0.986305	0.0129561	0.000738736	Aus
OsIPC05040002	0.977503	0.0188179	0.00367875	Aus
OsIPC05040026	0.845689	0.147007	0.00730392	Aus
OsIPC05040041	0.970516	0.0172833	0.012201	Aus
OsIPC05040045	0.905799	0.0866896	0.00751127	Aus
OsIPC05040046	0.919462	0.0751957	0.0053423	Aus
OsIPC05040047	0.914786	0.0805736	0.00464058	Aus
OsIPC05040048	0.911555	0.0803442	0.00810102	Aus
OsIPC05040050	0.904244	0.0885406	0.00721584	Aus
OsIPC05040052	0.917661	0.0790681	0.00327063	Aus
OsIPC05040056	0.944049	0.035917	0.0200341	Aus
OsIPC05040057	0.972282	0.0277177	0	Aus
OsIPC05040058	0.934458	0.0277759	0.0377661	Aus
OsIPC05040059	0.945074	0.0216881	0.0332381	Aus
OsIPC05040065	0.966138	0.0338621	0	Aus
OsIPC05040066	0.905295	0.029865	0.0648395	Aus
OsIPC05040067	0.888081	0.0332192	0.0787002	Aus
OsIPC05040068	0.929862	0.0291023	0.0410358	Aus
OsIPC05040070	0.940939	0.0246335	0.0344273	Aus
OsIPC05040071	0.921293	0.024944	0.0537625	Aus
OsIPC05040072	0.864046	0.0326902	0.103264	Aus
OsIPC05040073	0.937522	0.0265595	0.0359187	Aus
OsIPC05040074	0.903089	0.027576	0.0693346	Aus
OsIPC05050002	0.93262	0.0206722	0.0467081	Aus
OsIPC05050003	0.878824	0.0301753	0.0910011	Aus
OsIPC05050005	0.950651	0.0412789	0.00806969	Aus
OsIPC05050010	0.96051	0.00977247	0.0297179	Aus
OsIPC05050011	0.869455	0.0146494	0.115896	Aus
OsIPC05050021	0.993963	0.00469764	0.00133926	Aus
OsIPC05050022	0.861473	0.124816	0.0137113	Aus
OsIPC05050023	0.820531	0.0920287	0.0874399	Aus
OsIPC05050024	0.980229	0.0164041	0.00336721	Aus
OsIPC05050026	0.943662	0.0240895	0.0322485	Aus
OsIPC05050027	0.960645	0.0336093	0.00574531	Aus
OsIPC05050029	0.917411	0.0259054	0.0566832	Aus
OsIPC05050031	0.889446	0.043962	0.0665922	Aus
OsIPC05050032	0.901725	0.0434767	0.0547984	Aus
OsIPC05050038	0.995029	0.00387644	0.001095	Aus
OsIPC05050039	0.976162	0.0229462	0.000892059	Aus
OsIPC05050041	0.99753	0.00246963	0	Aus
OsIPC05050042	0.971141	0.00330879	0.0255502	Aus
OsIPC05050043	0.993882	0.00473087	0.00138727	Aus
OsIPC05050044	0.971225	0.0276739	0.00110088	Aus
OsIPC05050046	0.966501	0.0328601	0.000638738	Aus
OsIPC05050047	0.99501	0.00403742	0.000952583	Aus
OsIPC05050048	0.994463	0.00451454	0.00102208	Aus
OsIPC05050049	0.990466	0.00835375	0.00117987	Aus
OsIPC05050050	0.994155	0.00486804	0.000976628	Aus
OsIPC05050051	0.981465	0.0185347	0	Aus
OsIPC05050056	0.995303	0.00337639	0.00132011	Aus
OsIPC05050057	0.912202	0.0837008	0.00409686	Aus
OsIPC05050069	0.988487	0.00845178	0.00306153	Aus
OsIPC05050077	0.984784	0.00815104	0.00706496	Aus
OsIPC05050080	0.935621	0.0324837	0.0318949	Aus
OsIPC05050084	0.899536	0.0717418	0.0287225	Aus
OsIPC05050085	0.936832	0.00993726	0.0532312	Aus
OsIPC05050088	0.949677	0.0357201	0.0146028	Aus
OsIPC05050105	0.811223	0.175205	0.0135712	Aus
OsIPC05050113	0.871741	0.0859801	0.0422791	Aus
OsIPC05050116	0.838898	0.140752	0.0203493	Aus
OsIPC05050122	0.878307	0.0829808	0.0387117	Aus
OsIPC05050133	0.987691	0.00887659	0.00343246	Aus
OsIPC05050135	0.937852	0.0607203	0.00142809	Aus
OsIPC05050140	0.826741	0.0826793	0.0905801	Aus
OsIPC05050145	0.926732	0.070096	0.00317204	Aus
OsIPC05050149	0.924906	0.0694734	0.00562071	Aus
OsIPC05060001	0.832361	0.0282298	0.139409	Aus
OsIPC05060002	0.879319	0.0237901	0.0968908	Aus
OsIPC05060003	0.841107	0.026003	0.13289	Aus
OsIPC05060005	0.819578	0.0312177	0.149205	Aus
OsIPC05060007	0.803496	0.0384243	0.15808	Aus
OsIPC05060016	0.896488	0.0295745	0.0739373	Aus
OsIPC05060018	0.909587	0.0820834	0.00832928	Aus
OsIPC05060019	0.879299	0.101018	0.0196825	Aus
OsIPC05060034	0.817376	0.0327465	0.149877	Aus
OsIPC05060045	0.878777	0.095367	0.0258555	Aus
OsIPC05060047	0.917459	0.0673883	0.0151523	Aus
OsIPC05060049	0.901189	0.0433271	0.0554837	Aus
OsIPC05060069	0.938883	0.00806398	0.0530533	Aus
OsIPC05070031	0.966018	0.0322577	0.00172433	Aus
OsIPC05070034	0.895827	0.0570387	0.0471341	Aus
OsIPC05070035	0.994823	0.00517736	0	Aus
OsIPC05070036	0.995766	0.00361571	0.000618486	Aus
OsIPC05070037	0.995041	0.00342592	0.00153351	Aus
OsIPC05070038	0.973031	0.023787	0.003182	Aus
OsIPC05070039	0.885906	0.108086	0.00600718	Aus
OsIPC05070040	0.884984	0.0621641	0.0528521	Aus
OsIPC05070042	0.986372	0.0120025	0.00162561	Aus
OsIPC05070046	0.911901	0.065017	0.0230824	Aus
OsIPC05080014	0.96934	0.0291045	0.00155578	Aus
OsIPC05080017	0.840185	0.148096	0.0117197	Aus
OsIPC05090011	0.942263	0.0158111	0.0419258	Aus
OsIPC05090015	0.948736	0.0506224	0.000641424	Aus
OsIPC05090016	0.828013	0.160691	0.0112961	Aus
OsIPC05090020	0.914849	0.0704711	0.0146802	Aus
OsIPC05090021	0.876335	0.112654	0.0110114	Aus
OsIPC05090022	0.902958	0.0221045	0.0749375	Aus
OsIPC05090023	0.909929	0.0236965	0.0663747	Aus
OsIPC05090028	0.921986	0.0220171	0.0559969	Aus
OsIPC05090045	0.912266	0.0341642	0.0535697	Aus
OsIPC05090048	0.812906	0.13383	0.0532642	Aus
OsIPC05090050	0.822606	0.124776	0.0526178	Aus
OsIPC05090067	0.868079	0.091016	0.040905	Aus
OsIPC05090069	0.861094	0.104913	0.0339924	Aus
OsIPC05090071	0.832262	0.116311	0.0514271	Aus
OsIPC05090072	0.812821	0.133849	0.05333	Aus
OsIPC05090089	0.959492	0.0317114	0.00879632	Aus
OsIPC05090091	0.966457	0.0328996	0.00064316	Aus
OsIPC05090092	0.944703	0.0537523	0.00154479	Aus
OsIPC05090093	0.963374	0.0359441	0.000681895	Aus
OsIPC05090095	0.913815	0.0734139	0.0127707	Aus
OsIPC05100001	0.82558	0.154575	0.0198441	Aus
OsIPC05100002	0.856801	0.130107	0.0130915	Aus
OsIPC05100004	0.958608	0.0388713	0.002521	Aus
OsIPC05100007	0.929463	0.0571798	0.0133572	Aus
OsIPC05100008	0.834189	0.157024	0.00878768	Aus
OsIPC05100009	0.925464	0.0638236	0.0107126	Aus
OsIPC05100011	0.832503	0.160403	0.00709328	Aus
OsIPC05100013	0.919444	0.0588995	0.0216567	Aus
OsIPC05100014	0.839182	0.136804	0.0240142	Aus
OsIPC05100022	0.903632	0.0855813	0.0107867	Aus
OsIPC05100023	0.885546	0.100149	0.0143055	Aus
OsIPC05100024	0.825329	0.16189	0.012781	Aus
OsIPC05100025	0.939817	0.0102879	0.0498953	Aus
OsIPC05100029	0.928591	0.0653365	0.00607269	Aus
OsIPC05100030	0.898481	0.0867804	0.014739	Aus
OsIPC05100033	0.895143	0.0964287	0.00842792	Aus
OsIPC05100034	0.938691	0.0563774	0.004932	Aus
OsIPC05100037	0.973619	0.0197655	0.00661499	Aus
OsIPC05110003	0.913664	0.0577226	0.0286138	Aus
OsIPC05110006	0.850252	0.12777	0.0219779	Aus
OsIPC05110007	0.942572	0.0528525	0.00457557	Aus
OsIPC05110017	0.877394	0.111617	0.0109886	Aus
OsIPC05110018	0.893844	0.0949427	0.0112136	Aus
OsIPC05110022	0.896755	0.0928015	0.0104435	Aus
OsIPC05110027	0.833014	0.161263	0.00572302	Aus
OsIPC05110028	0.849821	0.120596	0.0295836	Aus
OsIPC05110029	0.842028	0.139643	0.0183289	Aus
OsIPC05110033	0.810907	0.182231	0.00686167	Aus
OsIPC05110035	0.937358	0.0571445	0.00549759	Aus
OsIPC05120002	0.843637	0.100579	0.0557838	Aus
OsIPC05120003	0.917432	0.0751778	0.00739055	Aus
OsIPC05120004	0.936241	0.0562992	0.00746007	Aus
OsIPC05120013	0.880787	0.0921555	0.0270571	Aus
OsIPC05120015	0.80873	0.183141	0.00812957	Aus
OsIPC05130001	0.910284	0.0829094	0.00680646	Aus
OsIPC05130002	0.891446	0.092064	0.0164901	Aus
OsIPC05130010	0.895633	0.0855537	0.0188131	Aus
OsIPC05130015	0.886469	0.0725221	0.0410092	Aus
OsIPC05130016	0.822822	0.124794	0.0523845	Aus
OsIPC05130018	0.801037	0.172827	0.0261357	Aus
OsIPC05130020	0.806083	0.130478	0.063439	Aus
OsIPC05130021	0.861494	0.120562	0.0179437	Aus
OsIPC05140002	0.882286	0.110742	0.00697285	Aus
OsIPC05140003	0.891082	0.0815123	0.0274052	Aus
OsIPC05140007	0.983353	0.0120622	0.00458512	Aus
OsIPC05140008	0.961907	0.0309983	0.00709479	Aus
OsIPC05140015	0.923495	0.0454245	0.0310804	Aus
OsIPC05140020	0.98877	0.00868331	0.00254627	Aus
OsIPC05140032	0.893164	0.095845	0.0109909	Aus
OsIPC05140033	0.84277	0.141767	0.0154637	Aus
OsIPC05150009	0.98098	0.00792667	0.0110937	Aus
OsIPC05150041	0.919887	0.0729285	0.00718444	Aus
OsIPC05150042	0.898937	0.0970173	0.00404584	Aus
OsIPC05150043	0.920202	0.0729265	0.00687152	Aus
OsIPC05150044	0.874291	0.101712	0.0239977	Aus
OsIPC05150048	0.973712	0.0226053	0.00368262	Aus
OsIPC05160015	0.939539	0.0491447	0.0113164	Aus
OsIPC05170010	0.91082	0.0667142	0.0224658	Aus
OsIPC05170023	0.805281	0.166672	0.0280473	Aus
OsIPC05170026	0.824673	0.139675	0.0356519	Aus
OsIPC05170029	0.807887	0.148648	0.0434651	Aus
OsIPC05170051	0.878613	0.0820129	0.0393737	Aus
OsIPC05180013	0.839049	0.113308	0.0476427	Aus
OsIPC05180015	0.956433	0.0386874	0.00487939	Aus
OsIPC05180028	0.840189	0.148034	0.0117776	Aus
OsIPC05180044	0.962608	0.00814249	0.0292491	Aus
OsIPC05180054	0.871349	0.00185317	0.126798	Aus
OsIPC05180057	0.996566	0.00101157	0.00242248	Aus
OsIPC05180070	0.843495	0.145987	0.0105175	Aus
OsIPC05190009	0.867836	0.115724	0.0164395	Aus
OsIPC05190010	0.882093	0.0975109	0.0203957	Aus
OsIPC05190011	0.807431	0.173685	0.0188833	Aus
OsIPC05190012	0.890039	0.0968169	0.0131437	Aus
OsIPC05190013	0.884344	0.101042	0.014614	Aus
OsIPC05190016	0.880964	0.116633	0.00240369	Aus
OsIPC05190025	0.868756	0.128874	0.00237038	Aus
OsIPC05190043	0.83601	0.158611	0.00537805	Aus
OsIPC05190044	0.975757	0.0242426	0	Aus
OsIPC05190045	0.801313	0.168117	0.0305699	Aus
OsIPC05190050	0.979643	0.0199658	0.000391433	Aus
OsIPC05190060	1	0	0	Aus
OsIPC05190074	0.873721	0.121123	0.00515624	Aus
OsIPC05200087	0.933648	0.0512402	0.0151119	Aus
OsIPC05210029	0.918011	0.0765343	0.00545483	Aus
OsIPC05210045	0.983923	0.0160772	0	Aus
OsIPC05210047	0.996776	0.00144228	0.00178179	Aus
OsIPC05220017	0.959528	0.0345603	0.00591172	Aus
OsIPC05220019	0.884333	0.109353	0.00631408	Aus
OsIPC05240007	0.997247	0.0011623	0.00159054	Aus
OsIPC05240010	0.995218	0.00315188	0.00162997	Aus
OsIPC05240011	0.973681	0.0239547	0.00236398	Aus
OsIPC05240012	0.996187	0.00312759	0.000685887	Aus
OsIPC05240014	0.996963	0.00226254	0.000774038	Aus
OsIPC05240026	0.944403	0.0437826	0.011814	Aus
OsIPC05240027	0.921685	0.0726138	0.00570086	Aus
OsIPC05240028	0.944211	0.0474012	0.00838781	Aus
OsIPC05240030	0.971861	0.0266332	0.00150604	Aus
OsIPC05240032	0.901523	0.0969776	0.00149987	Aus
OsIPC05240033	0.901138	0.0962427	0.00261909	Aus
OsIPC05250002	0.806635	0.156267	0.0370972	Aus
OsIPC05250019	0.880237	0.0702371	0.0495259	Aus
OsIPC05250021	0.81288	0.182111	0.00500822	Aus
OsIPC05250022	0.836166	0.158641	0.00519356	Aus
OsIPC05260001	0.985464	0.0139985	0.000537422	Aus
OsIPC05260003	0.88341	0.111438	0.00515192	Aus
OsIPC05260009	0.977127	0.0219306	0.000942117	Aus
OsIPC05260033	0.852174	0.0545373	0.093289	Aus
OsIPC05270060	0.843656	0.154396	0.00194806	Aus
OsIPC05280028	0.86433	0.116291	0.0193788	Aus
OsIPC05280042	0.858661	0.138059	0.00327997	Aus
OsIPC05280047	0.824761	0.0698609	0.105378	Aus
OsIPC05300020	0.811373	0.180205	0.00842211	Aus
OsIPC06010025	0.955798	0.0327035	0.0114983	Aus
OsIPC06010085	0.852551	0.146011	0.00143816	Aus
OsIPC06010088	0.95184	0.0462312	0.0019288	Aus
OsIPC06010100	0.90172	0.0840863	0.0141942	Aus
OsIPC06020099	0.815012	0.0847679	0.100221	Aus
OsIPC06030015	0.972787	0.00924404	0.0179686	Aus
OsIPC06030016	0.989149	0.00245432	0.00839648	Aus
OsIPC06030017	0.981847	0.000753464	0.0173993	Aus
OsIPC06030018	0.961499	0.0334	0.00510111	Aus
OsIPC06030019	0.980722	0.00623753	0.0130407	Aus
OsIPC06030020	0.98379	0.00304697	0.0131625	Aus
OsIPC06030022	0.945457	0.0419962	0.0125468	Aus
OsIPC06030026	0.961625	0.0241377	0.0142375	Aus
OsIPC06030031	0.962853	0.0279521	0.00919492	Aus
OsIPC06030036	0.858485	0.118129	0.023386	Aus
OsIPC06030042	0.915121	0.0825348	0.00234432	Aus
OsIPC06030045	0.904092	0.0956827	0.000225131	Aus
OsIPC06030053	0.971575	0.0230979	0.0053272	Aus
OsIPC06030054	0.964911	0.031627	0.00346183	Aus
OsIPC06030055	0.970321	0.0257436	0.00393511	Aus
OsIPC06030056	0.964686	0.0310747	0.00423935	Aus
OsIPC06030057	0.966678	0.0279444	0.00537754	Aus
OsIPC06030058	0.972075	0.0240275	0.00389744	Aus
OsIPC06030059	0.96274	0.0303113	0.00694883	Aus
OsIPC06030060	0.972362	0.0238827	0.00375526	Aus
OsIPC06030061	0.96664	0.0253956	0.00796408	Aus
OsIPC06030070	0.819509	0.0263418	0.154149	Aus
OsIPC06030082	0.98736	0.00983595	0.00280415	Aus
OsIPC06030083	0.962698	0.0368614	0.000440932	Aus
OsIPC06030087	0.800124	0.199876	0	Aus
OsIPC06040024	0.844389	0.149264	0.00634704	Aus
OsIPC06040025	0.835159	0.160747	0.00409419	Aus
OsIPC06040026	0.86537	0.129951	0.00467974	Aus
OsIPC06040027	0.847077	0.145573	0.00734988	Aus
OsIPC06040028	0.876003	0.12222	0.00177675	Aus
OsIPC06040033	0.892354	0.101448	0.00619759	Aus
OsIPC06040070	0.869742	0.10813	0.0221283	Aus
OsIPC06040078	0.93616	0.0568702	0.00697018	Aus
OsIPC06040084	0.800546	0.167658	0.0317966	Aus
OsIPC06040087	0.852982	0.144744	0.00227427	Aus
OsIPC06050005	0.927951	0.0686299	0.00341927	Aus
OsIPC06050072	0.903149	0.089951	0.00689982	Aus
OsIPC06050074	0.902999	0.0919288	0.00507255	Aus
OsIPC06060058	0.815669	0.0566137	0.127717	Aus
OsIPC06070046	0.821254	0.177567	0.00117935	Aus
OsIPC06070050	0.818369	0.175008	0.00662301	Aus
OsIPC06080031	0.968919	0.0301953	0.00088544	Aus
OsIPC06080035	0.97657	0.0209318	0.00249801	Aus
OsIPC06080133	0.943225	0.0170365	0.0397389	Aus
OsIPC06090027	0.837246	0.151028	0.0117266	Aus
OsIPC06090075	0.912763	0.0729134	0.0143238	Aus
OsIPC06090104	0.951507	0.0464043	0.00208887	Aus
OsIPC06090127	0.90962	0.0590863	0.0312941	Aus
OsIPC06100044	0.99642	0.00171403	0.00186578	Aus
OsIPC06100054	0.991292	0.00677654	0.00193194	Aus
OsIPC06100170	0.806472	0.0684202	0.125108	Aus
OsIPC06100173	0.921237	0.0782642	0.000498913	Aus
OsIPC06110003	0.824355	0.165215	0.0104302	Aus
OsIPC06110014	0.870417	0.129583	0	Aus
OsIPC06110096	0.814761	0.172183	0.0130564	Aus
OsIPC06110107	0.896822	0.0673638	0.0358145	Aus
OsIPC06110108	0.912034	0.0661921	0.021774	Aus
OsIPC06110122	0.808436	0.100821	0.0907431	Aus
OsIPC06110132	0.802796	0.176807	0.0203969	Aus
OsIPC06120005	0.886936	0.0603003	0.0527636	Aus
OsIPC06120008	0.801251	0.163389	0.03536	Aus
OsIPC06120015	0.997065	0.00108296	0.00185246	Aus
OsIPC06120057	0.941318	0.00631253	0.0523699	Aus
OsIPC06120058	0.917823	0.0235027	0.0586741	Aus
OsIPC06140025	0.932025	0.0557674	0.0122081	Aus
OsIPC06140043	0.997128	0.00150693	0.00136465	Aus
OsIPC06140059	0.947882	0.0491175	0.00300065	Aus
OsIPC06140062	0.928237	0.0567104	0.0150527	Aus
OsIPC06150017	0.962277	0.0306348	0.00708826	Aus
OsIPC06150020	0.874452	0.0921456	0.0334029	Aus
OsIPC06150035	0.987139	0.00864807	0.00421257	Aus
OsIPC06150095	0.824423	0.167859	0.00771859	Aus
OsIPC06150096	0.885901	0.0997914	0.0143081	Aus
OsIPC06150097	0.831744	0.155604	0.0126524	Aus
OsIPC06160006	0.857483	0.126839	0.0156775	Aus
OsIPC06160033	0.933652	0.0211796	0.0451684	Aus
OsIPC06160038	0.808512	0.0775173	0.113971	Aus
OsIPC06160045	0.886839	0.041957	0.0712041	Aus
OsIPC06160047	0.898171	0.0709891	0.0308395	Aus
OsIPC06170001	0.991354	0.00775442	0.00089172	Aus
OsIPC06170013	0.921357	0.0642969	0.0143456	Aus
OsIPC06170025	0.928633	0.019242	0.0521248	Aus
OsIPC06170053	0.880917	0.111023	0.00805985	Aus
OsIPC06170057	0.963414	0.0329663	0.00361978	Aus
OsIPC06170060	0.884733	0.112533	0.00273427	Aus
OsIPC06170066	0.884755	0.0199678	0.0952772	Aus
OsIPC06180038	0.822384	0.0956016	0.0820143	Aus
OsIPC06180039	0.823667	0.0842082	0.0921248	Aus
OsIPC06180058	0.914442	0.073496	0.012062	Aus
OsIPC06200018	0.868325	0.120774	0.0109014	Aus
OsIPC06200038	0.871445	0.121197	0.00735738	Aus
OsIPC06200070	0.854774	0.134142	0.0110834	Aus
OsIPC06210037	0.807358	0.18515	0.00749204	Aus
OsIPC06210058	0.876732	0.0244731	0.0987954	Aus
OsIPC06210063	0.84369	0.126155	0.0301547	Aus
OsIPC06210084	0.988506	0.00338566	0.00810789	Aus
OsIPC06210086	0.970264	0.0212652	0.00847112	Aus
OsIPC06220015	0.890665	0.0998354	0.0094997	Aus
OsIPC06220020	0.934923	0.0578375	0.00723908	Aus
OsIPC06220022	0.953014	0.0416771	0.0053089	Aus
OsIPC06220024	0.944703	0.0440885	0.011209	Aus
OsIPC06220025	0.903436	0.0712817	0.0252821	Aus
OsIPC06220026	0.92349	0.0555421	0.0209675	Aus
OsIPC06220032	0.938428	0.049889	0.0116829	Aus
OsIPC06220034	0.834977	0.114579	0.0504435	Aus
OsIPC06220039	0.99102	0.00721651	0.00176346	Aus
OsIPC06220040	0.992878	0.00489091	0.00223098	Aus
OsIPC06220041	0.890972	0.0339846	0.0750437	Aus
OsIPC06220051	0.891103	0.0606621	0.0482345	Aus
OsIPC06220053	0.806254	0.174387	0.0193586	Aus
OsIPC06220059	0.813495	0.0764499	0.110055	Aus
OsIPC06220061	0.90042	0.0653693	0.0342111	Aus
OsIPC06220062	0.884111	0.0968624	0.0190264	Aus
OsIPC06220066	0.943367	0.0436377	0.0129953	Aus
OsIPC06220067	0.93286	0.0530825	0.0140579	Aus
OsIPC06220072	0.938307	0.0487282	0.0129644	Aus
OsIPC06220075	0.834315	0.088417	0.0772676	Aus
OsIPC06220077	0.877682	0.0782649	0.0440533	Aus
OsIPC06220091	0.863159	0.0982136	0.038627	Aus
OsIPC06220092	0.828959	0.0663789	0.104662	Aus
OsIPC06220098	0.805392	0.0788991	0.115709	Aus
OsIPC06220099	0.827822	0.0615023	0.110676	Aus
OsIPC06220100	0.854244	0.0624912	0.0832652	Aus
OsIPC06220101	0.847454	0.0534827	0.0990636	Aus
OsIPC06220103	0.802651	0.103903	0.0934464	Aus
OsIPC06220104	0.932526	0.0303689	0.0371054	Aus
OsIPC06220105	0.939609	0.0253238	0.0350667	Aus
OsIPC06220107	0.850697	0.0536113	0.0956922	Aus
OsIPC06220108	0.829954	0.0722845	0.097762	Aus
OsIPC06220109	0.858337	0.0584365	0.083226	Aus
OsIPC06220112	0.800946	0.0548953	0.144158	Aus
OsIPC06220117	0.854604	0.12051	0.0248867	Aus
OsIPC06220118	0.802748	0.0924691	0.104783	Aus
OsIPC06220122	0.95624	0.0204453	0.0233151	Aus
OsIPC06220124	0.815429	0.0936002	0.0909705	Aus
OsIPC06220126	0.810476	0.118576	0.070948	Aus
OsIPC06220127	0.87711	0.0610736	0.0618163	Aus
OsIPC06220128	0.841125	0.0813049	0.0775706	Aus
OsIPC06220129	0.837839	0.0809564	0.081205	Aus
OsIPC06220130	0.836651	0.084448	0.0789011	Aus
OsIPC06220133	0.870011	0.0635013	0.066488	Aus
OsIPC06230002	0.866414	0.107719	0.0258672	Aus
OsIPC06230003	0.827647	0.137292	0.0350606	Aus
OsIPC06230004	0.849571	0.126287	0.0241419	Aus
OsIPC06230005	0.87051	0.108505	0.020985	Aus
OsIPC06230008	0.886432	0.0887672	0.0248007	Aus
OsIPC06230010	0.851865	0.117805	0.0303296	Aus
OsIPC06230011	0.847181	0.14352	0.00929919	Aus
OsIPC06230012	0.863639	0.106981	0.0293803	Aus
OsIPC06230013	0.957492	0.0347887	0.00771919	Aus
OsIPC06230015	0.873478	0.105127	0.0213951	Aus
OsIPC06230017	0.826252	0.14822	0.0255279	Aus
OsIPC06230018	0.858743	0.116492	0.0247658	Aus
OsIPC06230019	0.862811	0.11074	0.026449	Aus
OsIPC06230034	0.977094	0.0195919	0.00331365	Aus
OsIPC06230037	0.91792	0.0796153	0.00246491	Aus
OsIPC06230066	0.978301	0.0193042	0.00239515	Aus
OsIPC06230067	0.866704	0.123188	0.0101083	Aus
OsIPC06230070	0.972737	0.00705754	0.0202052	Aus
OsIPC06230085	0.97845	0.00475323	0.0167965	Aus
OsIPC06230120	0.844671	0.110669	0.0446604	Aus
OsIPC06230126	0.966921	0.0324269	0.000652563	Aus
OsIPC06230210	0.968997	0.020036	0.0109672	Aus
OsIPC06230215	0.979736	0.0140288	0.00623519	Aus
OsIPC06230216	0.982766	0.0108356	0.00639892	Aus
OsIPC06230220	0.949693	0.0152321	0.0350745	Aus
OsIPC06230230	0.965419	0.026928	0.00765333	Aus
OsIPC06240014	0.888896	0.0734956	0.037608	Aus
OsIPC06240016	0.898868	0.0291379	0.0719939	Aus
OsIPC06240017	0.920386	0.0707354	0.00887816	Aus
OsIPC06240018	0.814409	0.0873251	0.098266	Aus
OsIPC06240039	0.912588	0.0767749	0.0106367	Aus
OsIPC06240136	0.926842	0.0572718	0.0158865	Aus
OsIPC06250018	0.954562	0.0412839	0.00415401	Aus
OsIPC06250032	0.939617	0.040969	0.0194139	Aus
OsIPC06250033	0.999062	0.000212276	0.000726219	Aus
OsIPC06250037	0.997187	0.000636239	0.00217664	Aus
OsIPC06270048	0.897637	0.0972197	0.00514328	Aus
OsIPC06270051	0.830418	0.167179	0.00240309	Aus
OsIPC06280020	0.827565	0.168671	0.00376332	Aus
OsIPC06280021	0.99682	0.00318002	0	Aus
OsIPC06280031	0.961722	0.0373757	0.000901878	Aus
OsIPC06280032	0.961392	0.0381265	0.000481309	Aus
OsIPC06280033	0.858076	0.139809	0.00211539	Aus
OsIPC06280034	0.948087	0.0510936	0.000819359	Aus
OsIPC06280035	0.937111	0.0616011	0.00128764	Aus
OsIPC06280036	0.935652	0.0643481	0	Aus
OsIPC06280037	0.972412	0.0267974	0.000790316	Aus
OsIPC06280038	0.962987	0.0370128	0	Aus
OsIPC06280039	0.978543	0.0191205	0.00233619	Aus
OsIPC06280040	0.961199	0.0380659	0.000734918	Aus
OsIPC06280041	0.970816	0.0286209	0.00056273	Aus
OsIPC06280042	0.962586	0.0367689	0.000645079	Aus
OsIPC06280043	0.958453	0.0408634	0.000683053	Aus
OsIPC06280053	0.923534	0.0479686	0.0284974	Aus
OsIPC06280054	0.887319	0.10743	0.00525042	Aus
OsIPC06280055	0.854691	0.124168	0.0211407	Aus
OsIPC06280056	0.872694	0.111529	0.0157774	Aus
OsIPC06280058	0.897947	0.0854766	0.0165764	Aus
OsIPC06280059	0.864475	0.119291	0.0162339	Aus
OsIPC06280060	0.966166	0.0198723	0.0139612	Aus
OsIPC06280062	0.972125	0.0171629	0.0107117	Aus
OsIPC06280063	0.974245	0.0176051	0.00815024	Aus
OsIPC06280064	0.955873	0.0338618	0.0102647	Aus
OsIPC06280065	0.956028	0.0141602	0.0298114	Aus
OsIPC06280066	0.855564	0.140192	0.00424434	Aus
OsIPC06280067	0.828513	0.163331	0.00815537	Aus
OsIPC06280070	0.908222	0.0774627	0.0143155	Aus
OsIPC06280071	0.849659	0.12532	0.0250202	Aus
OsIPC06280072	0.86908	0.113301	0.0176189	Aus
OsIPC06280074	0.803306	0.171948	0.0247461	Aus
OsIPC06280077	0.903411	0.0712823	0.0253067	Aus
OsIPC06280078	0.864284	0.11861	0.0171062	Aus
OsIPC06280080	0.884846	0.0938165	0.021338	Aus
OsIPC06290001	0.912131	0.0720748	0.0157938	Aus
OsIPC06290002	0.95571	0.033392	0.0108984	Aus
OsIPC06290003	0.816326	0.158816	0.0248579	Aus
OsIPC06290004	0.839428	0.152455	0.00811772	Aus
OsIPC06290005	0.822967	0.16167	0.0153636	Aus
OsIPC06290007	0.843532	0.13863	0.0178381	Aus
OsIPC06290009	0.819472	0.162469	0.0180593	Aus
OsIPC06290014	0.864764	0.116455	0.0187801	Aus
OsIPC06290021	0.847317	0.142003	0.0106797	Aus
OsIPC06290028	0.974541	0.0149461	0.0105132	Aus
OsIPC06300012	0.997414	0.00157549	0.00101061	Aus
OsIPC06310005	0.858167	0.0650564	0.0767762	Aus
OsIPC06310017	0.908807	0.0795179	0.0116749	Aus
OsIPC07010014	0.99347	0.00473147	0.00179854	Aus
OsIPC07010015	0.999072	0.00092767	0	Aus
OsIPC07010016	0.992196	0.00710332	0.000700996	Aus
OsIPC07010017	0.997558	0.0013162	0.00112571	Aus
OsIPC07010019	0.996912	0.00228655	0.000801104	Aus
OsIPC07010020	0.997189	0.00225911	0.000552047	Aus
OsIPC07010021	0.996718	0.00220453	0.00107742	Aus
OsIPC07010022	0.995459	0.0022409	0.00229991	Aus
OsIPC07010023	0.988304	0.00996617	0.00172947	Aus
OsIPC07010024	0.998444	0.000755933	0.000800468	Aus
OsIPC07010026	0.995327	0.00251862	0.00215412	Aus
OsIPC07010027	0.99526	0.00375233	0.00098747	Aus
OsIPC07010028	0.996339	0.00260155	0.00105954	Aus
OsIPC07010029	0.997938	0.00180446	0.000257219	Aus
OsIPC07010030	0.981618	0.00858833	0.00979386	Aus
OsIPC07010031	0.997328	0.00232627	0.000346018	Aus
OsIPC07010032	0.984605	0.011779	0.0036164	Aus
OsIPC07010045	0.955508	0.0403757	0.00411644	Aus
OsIPC07010051	0.832991	0.156708	0.0103007	Aus
OsIPC07010052	0.844116	0.141161	0.0147233	Aus
OsIPC07010054	0.966351	0.0272847	0.00636436	Aus
OsIPC07010062	0.802484	0.189365	0.00815179	Aus
OsIPC07010067	0.943373	0	0.0566273	Aus
OsIPC07010071	0.870277	0.0708543	0.0588686	Aus
OsIPC07020015	0.877678	0.0905738	0.0317482	Aus
OsIPC07020016	0.880008	0.0738541	0.0461384	Aus
OsIPC07020018	0.93467	0.0533942	0.0119356	Aus
OsIPC07020020	0.857003	0.100907	0.0420896	Aus
OsIPC07020021	0.985692	0.0114986	0.00280986	Aus
OsIPC07020025	0.853934	0.0833685	0.0626976	Aus
OsIPC07020036	0.877769	0.00456559	0.117666	Aus
OsIPC07020037	0.869568	0.00565088	0.124781	Aus
OsIPC07020039	0.803566	0.115086	0.0813476	Aus
OsIPC07020044	0.842652	0.150399	0.00694881	Aus
OsIPC07020045	0.821438	0.146138	0.0324238	Aus
OsIPC07020052	0.832237	0.158779	0.00898422	Aus
OsIPC07020056	0.82696	0.169685	0.00335515	Aus
OsIPC07020058	0.847785	0.150871	0.00134374	Aus
OsIPC07020059	0.812185	0.186217	0.00159816	Aus
OsIPC07020060	0.819358	0.173204	0.00743744	Aus
OsIPC07020062	0.974729	0.0107079	0.014563	Aus
OsIPC07020066	0.999759	0.000241099	0	Aus
OsIPC07020083	0.832093	0.159455	0.00845203	Aus
OsIPC07020107	0.807079	0.185227	0.00769309	Aus
OsIPC07020124	0.810965	0.18036	0.00867503	Aus
OsIPC07020139	0.875608	0.120503	0.00388919	Aus
OsIPC07020148	0.859015	0.0967756	0.0442094	Aus
OsIPC07030024	0.972755	0.025075	0.00217031	Aus
OsIPC07030047	0.96222	0.0366742	0.00110543	Aus
OsIPC07030063	0.988383	0.00262759	0.00898926	Aus
OsIPC07040043	0.964296	0.034608	0.00109627	Aus
OsIPC07050034	0.995492	0.00373999	0.000767694	Aus
OsIPC07050037	0.917259	0.0813745	0.00136689	Aus
OsIPC07060001	0.869015	0.129134	0.00185103	Aus
OsIPC07060002	0.88438	0.108876	0.00674398	Aus
OsIPC07060003	0.940363	0.00597544	0.0536619	Aus
OsIPC07060004	0.932524	0.0660284	0.00144801	Aus
OsIPC07060005	0.893704	0.100849	0.0054476	Aus
OsIPC07060022	0.944236	0.0549869	0.000777339	Aus
OsIPC07060027	0.987434	0.0105379	0.00202788	Aus
OsIPC07060043	0.979745	0.0192939	0.000961257	Aus
OsIPC07060044	0.855756	0.132208	0.0120356	Aus
OsIPC07060045	0.900937	0.090006	0.00905647	Aus
OsIPC07060046	0.995348	0.00435997	0.000292469	Aus
OsIPC07060047	0.997246	0.00148464	0.00126978	Aus
OsIPC07060067	0.995866	0.00222834	0.00190585	Aus
OsIPC07060070	0.996985	0.00217112	0.000844049	Aus
OsIPC07060072	0.840323	0.155886	0.00379124	Aus
OsIPC07070010	0.848209	0.068718	0.0830732	Aus
OsIPC07070012	0.97184	0.0279709	0.000189113	Aus
OsIPC07070013	0.948255	0.051745	0	Aus
OsIPC07070014	0.965926	0.0340743	0	Aus
OsIPC07070015	0.936182	0.0627392	0.00107858	Aus
OsIPC07070020	0.949024	0.0505277	0.000447825	Aus
OsIPC07070021	0.974746	0.0223827	0.00287151	Aus
OsIPC07070022	0.959474	0.0396262	0.00089977	Aus
OsIPC07070023	0.808589	0.0810371	0.110374	Aus
OsIPC07070024	0.983307	0.0155215	0.00117134	Aus
OsIPC07070025	0.949527	0.0427412	0.00773159	Aus
OsIPC07070026	0.974805	0.0251951	0	Aus
OsIPC07070027	0.972928	0.0265614	0.000510502	Aus
OsIPC07070028	0.960759	0.0388172	0.000424274	Aus
OsIPC07070029	0.957167	0.0413345	0.00149823	Aus
OsIPC07070031	0.821187	0.0531319	0.125681	Aus
OsIPC07070032	0.916095	0.0711022	0.0128025	Aus
OsIPC07070034	0.882533	0.0679257	0.0495409	Aus
OsIPC07070036	0.862723	0.0649078	0.0723687	Aus
OsIPC07070048	0.806183	0.187513	0.00630421	Aus
OsIPC07070049	0.818893	0.175521	0.00558582	Aus
OsIPC07070054	0.841156	0.154517	0.00432678	Aus
OsIPC07070056	0.829301	0.16633	0.00436854	Aus
OsIPC07070057	0.821279	0.169246	0.00947469	Aus
OsIPC07070059	0.907959	0.0861026	0.00593883	Aus
OsIPC07070061	0.840265	0.145029	0.0147058	Aus
OsIPC07070070	0.852769	0.137393	0.00983797	Aus
OsIPC07070073	0.860988	0.13546	0.00355168	Aus
OsIPC07070074	0.820381	0.172837	0.00678145	Aus
OsIPC07070075	0.822246	0.174391	0.00336337	Aus
OsIPC07070079	0.917115	0.0318457	0.0510392	Aus
OsIPC07070080	0.814272	0.180637	0.00509032	Aus
OsIPC07070090	0.816775	0.177724	0.00550106	Aus
OsIPC07070091	0.904983	0.0815026	0.0135147	Aus
OsIPC07080037	0.978732	0.0184429	0.00282516	Aus
OsIPC07080120	0.952802	0.0435215	0.00367634	Aus
OsIPC07090012	0.950536	0.00219802	0.0472664	Aus
OsIPC07090032	0.961482	0.0340394	0.00447894	Aus
OsIPC07090043	0.98865	0.00823455	0.00311572	Aus
OsIPC07100052	0.94852	0.00114777	0.0503324	Aus
OsIPC07100058	0.994723	0.00348718	0.0017895	Aus
OsIPC07100083	0.812609	0.152901	0.0344895	Aus
OsIPC07100108	0.824318	0.161369	0.0143127	Aus
OsIPC07110006	0.977807	0.00501968	0.0171728	Aus
OsIPC07110045	0.930044	0.00365651	0.0662993	Aus
OsIPC07110047	0.923947	0.0494622	0.026591	Aus
OsIPC07110051	0.947606	0.00935478	0.0430394	Aus
OsIPC07110056	0.886569	0.0909644	0.0224662	Aus
OsIPC07110059	0.935232	0.00296941	0.0617985	Aus
OsIPC07110068	0.890968	0.0598992	0.0491332	Aus
OsIPC07110082	0.936073	0.00337155	0.0605557	Aus
OsIPC07110083	0.913083	0.0106199	0.0762968	Aus
OsIPC07110092	0.845242	0.00371785	0.15104	Aus
OsIPC07120006	0.89269	0.0640762	0.0432334	Aus
OsIPC07120010	0.831502	0.158378	0.0101203	Aus
OsIPC07120098	0.985707	0.0142935	0	Aus
OsIPC07120103	0.896285	0.103715	0	Aus
OsIPC07120104	0.966673	0.0312443	0.00208227	Aus
OsIPC07120105	1	0	0	Aus
OsIPC07120106	0.99528	0.00351674	0.00120311	Aus
OsIPC07120162	0.878795	0.100099	0.0211061	Aus
OsIPC07120189	0.883034	0.0123245	0.104642	Aus
OsIPC07120197	0.848355	0.150306	0.00133909	Aus
OsIPC07130014	0.834929	0.122894	0.0421772	Aus
OsIPC07130029	0.828526	0.0543561	0.117118	Aus
OsIPC07130030	0.805305	0.184002	0.0106935	Aus
OsIPC07130050	0.838197	0.0365978	0.125205	Aus
OsIPC07130067	0.944346	0.04538	0.0102739	Aus
OsIPC07140014	0.834708	0.0947279	0.0705645	Aus
OsIPC07140022	0.80117	0.190928	0.00790222	Aus
OsIPC07140031	0.804532	0.150019	0.0454488	Aus
OsIPC07140072	0.95286	0.0432286	0.00391113	Aus
OsIPC07140140	0.967831	0.0315489	0.000620299	Aus
OsIPC07140152	0.960055	0.00571711	0.034228	Aus
OsIPC07140165	0.831385	0.112035	0.05658	Aus
OsIPC07140183	0.959482	0.037729	0.00278866	Aus
OsIPC07150039	0.981929	0.0109087	0.0071624	Aus
OsIPC07150043	0.866918	0.119469	0.0136133	Aus
OsIPC07150053	0.945002	0.0518319	0.00316647	Aus
OsIPC07160006	0.802106	0.190891	0.00700329	Aus
OsIPC07160007	0.803685	0.186824	0.00949163	Aus
OsIPC07160010	0.800598	0.191891	0.00751171	Aus
OsIPC07160019	0.940981	0.0576678	0.00135129	Aus
OsIPC07160056	0.815023	0.163537	0.0214403	Aus
OsIPC07160109	0.844785	0.106507	0.0487077	Aus
OsIPC07160139	0.853363	0.084237	0.0624001	Aus
OsIPC07160152	0.877701	0.0725553	0.0497433	Aus
OsIPC07170038	0.83358	0.164883	0.00153701	Aus
OsIPC07170094	0.866458	0.128826	0.00471597	Aus
OsIPC07170095	0.865574	0.124796	0.00963022	Aus
OsIPC07170096	0.83217	0.122695	0.0451348	Aus
OsIPC07170100	0.979808	0.0195494	0.000643081	Aus
OsIPC07170101	0.995297	0.00372345	0.000979871	Aus
OsIPC07170131	0.903446	0.0936697	0.00288461	Aus
OsIPC07180064	0.889531	0.0555031	0.0549658	Aus
OsIPC07180078	0.85691	0.142289	0.000801293	Aus
OsIPC07190033	0.841997	0.121721	0.0362816	Aus
OsIPC07190034	0.96986	0.0238606	0.00627921	Aus
OsIPC07200009	0.859389	0.123888	0.0167229	Aus
OsIPC07200038	0.90298	0.083059	0.0139613	Aus
OsIPC07200044	0.905543	0.0800448	0.0144127	Aus
OsIPC07200056	0.992102	0.00653487	0.0013632	Aus
OsIPC07200057	0.824581	0.165713	0.00970551	Aus
OsIPC07200058	0.90569	0.0837446	0.0105656	Aus
OsIPC07210012	0.811491	0.0570679	0.131441	Aus
OsIPC07210068	0.934468	0.0159471	0.0495845	Aus
OsIPC07210083	0.935601	0.060719	0.00368019	Aus
OsIPC07210088	0.937042	0.0561636	0.00679412	Aus
OsIPC07210090	0.937135	0.054579	0.00828641	Aus
OsIPC07210131	0.91503	0.0466268	0.0383429	Aus
OsIPC07210158	0.98074	0.0126183	0.0066413	Aus
OsIPC07210160	0.979108	0.0196028	0.00128968	Aus
OsIPC07210164	0.841726	0.0433467	0.114928	Aus
OsIPC07210165	0.895215	0.0737428	0.0310425	Aus
OsIPC07210166	0.903657	0.0750762	0.0212673	Aus
OsIPC07210167	0.874667	0.0995102	0.0258225	Aus
OsIPC07210169	0.899715	0.0800232	0.0202619	Aus
OsIPC07210170	0.913627	0.0289582	0.057415	Aus
OsIPC07210171	0.904256	0.0815328	0.0142116	Aus
OsIPC07210172	0.977344	0.021095	0.00156133	Aus
OsIPC07210175	0.807049	0.15802	0.0349312	Aus
OsIPC07210176	0.911428	0.0506542	0.0379177	Aus
OsIPC07210181	0.85115	0.140344	0.00850625	Aus
OsIPC07210184	0.925336	0.0635603	0.0111036	Aus
OsIPC07210188	0.947117	0.0449375	0.00794534	Aus
OsIPC07210189	0.954747	0.0352268	0.0100258	Aus
OsIPC07210190	0.960231	0.037554	0.0022151	Aus
OsIPC07210191	0.956209	0.0423755	0.00141573	Aus
OsIPC07210192	0.946248	0.0494288	0.00432361	Aus
OsIPC07210196	0.888293	0.0332829	0.0784241	Aus
OsIPC07210197	0.959513	0.0314213	0.00906589	Aus
OsIPC07210198	0.957737	0.0272153	0.0150475	Aus
OsIPC07210208	0.813798	0.0951922	0.0910101	Aus
OsIPC07220001	0.90132	0.0704765	0.0282037	Aus
OsIPC07220002	0.940843	0.0355462	0.023611	Aus
OsIPC07220005	0.907856	0.0654398	0.0267042	Aus
OsIPC07220006	0.864194	0.119366	0.0164398	Aus
OsIPC07220007	0.888986	0.0892397	0.0217739	Aus
OsIPC07220014	0.938059	0.0446826	0.0172588	Aus
OsIPC07220016	0.960265	0.0371542	0.00258088	Aus
OsIPC07220017	0.97788	0.0193932	0.00272655	Aus
OsIPC07220019	0.878763	0.0963389	0.024898	Aus
OsIPC07220020	0.936259	0.051224	0.0125173	Aus
OsIPC07220028	0.901713	0.0323932	0.0658933	Aus
OsIPC07220030	0.947772	0.0350447	0.0171836	Aus
OsIPC07220043	0.873246	0.0940854	0.032669	Aus
OsIPC07220044	0.970176	0.0204818	0.00934271	Aus
OsIPC07220046	0.97807	0.0169792	0.00495066	Aus
OsIPC07220084	0.984492	0.0136735	0.00183445	Aus
OsIPC07220086	0.960097	0.034925	0.00497842	Aus
OsIPC07220090	0.979924	0.0190573	0.00101871	Aus
OsIPC07220107	0.869565	0.128079	0.00235576	Aus
OsIPC07220113	0.917778	0.0334372	0.048785	Aus
OsIPC07220279	0.997793	0.00164442	0.000562573	Aus
OsIPC07220280	0.997256	0.00101227	0.00173154	Aus
OsIPC07220283	0.993206	0.0053084	0.00148587	Aus
OsIPC07220284	0.996483	0.00288791	0.000628717	Aus
OsIPC07220285	0.912514	0.0782614	0.00922486	Aus
OsIPC07220286	0.9944	0.00559981	0	Aus
OsIPC07220287	0.998662	0.00133808	0	Aus
OsIPC07220288	0.996107	0.00209851	0.00179481	Aus
OsIPC07220292	0.987539	0.010147	0.00231427	Aus
OsIPC07220293	0.937386	0.0598084	0.00280515	Aus
OsIPC07220294	0.945967	0.0529672	0.00106592	Aus
OsIPC07220295	0.998719	0.000289644	0.000990902	Aus
OsIPC07220297	0.914925	0.0832331	0.00184219	Aus
OsIPC07230001	0.995021	0.00418368	0.000795156	Aus
OsIPC07230002	0.958458	0.0396062	0.00193567	Aus
OsIPC07230007	0.813989	0.155806	0.0302049	Aus
OsIPC07230030	0.838194	0.0784562	0.0833493	Aus
OsIPC07230035	0.963611	0.0159397	0.0204492	Aus
OsIPC07230042	0.856308	0.0313115	0.11238	Aus
OsIPC07230049	0.824526	0.0886848	0.0867889	Aus
OsIPC07230050	0.816264	0.0886818	0.0950547	Aus
OsIPC07240009	0.886286	0.113324	0.000390034	Aus
OsIPC07240013	0.858397	0.133039	0.00856445	Aus
OsIPC07240040	0.978332	0.00735606	0.0143119	Aus
OsIPC07240042	0.854363	0.125101	0.0205358	Aus
OsIPC07250014	1	0	0	Aus
OsIPC07250053	0.945271	0.0267579	0.027971	Aus
OsIPC07250075	0.849666	0.0274858	0.122848	Aus
OsIPC07260023	0.931601	0.060793	0.00760596	Aus
OsIPC07260068	0.929393	0.0262974	0.0443096	Aus
OsIPC07270014	0.906352	0.0603367	0.0333109	Aus
OsIPC07270017	0.931401	0.0245245	0.0440746	Aus
OsIPC07270020	0.9214	0.0275772	0.051023	Aus
OsIPC07270021	0.925265	0.0229149	0.05182	Aus
OsIPC07270022	0.936272	0.0192595	0.0444682	Aus
OsIPC07270025	0.937017	0.0214327	0.0415501	Aus
OsIPC07270032	0.812103	0.185091	0.00280588	Aus
OsIPC07280006	1	0	0	Aus
OsIPC07280038	0.933551	0.0537983	0.0126511	Aus
OsIPC07280056	0.801979	0.184345	0.0136761	Aus
OsIPC07290015	0.949597	0.0256008	0.0248023	Aus
OsIPC07300022	0.969941	0.027452	0.00260729	Aus
OsIPC08010021	0.841966	0.145664	0.01237	Aus
OsIPC08010048	0.899559	0.100441	0	Aus
OsIPC08010058	0.858393	0.12884	0.0127664	Aus
OsIPC08020004	0.880813	0.112744	0.0064438	Aus
OsIPC08020008	0.854676	0.142244	0.00307995	Aus
OsIPC08020009	0.83893	0.156371	0.00469883	Aus
OsIPC08020010	0.814502	0.179175	0.00632356	Aus
OsIPC08020011	0.852393	0.143345	0.00426153	Aus
OsIPC08020012	0.813836	0.178213	0.00795006	Aus
OsIPC08020013	0.822279	0.168915	0.00880652	Aus
OsIPC08020014	0.868697	0.126929	0.00437387	Aus
OsIPC08020017	0.961286	0.0329012	0.00581244	Aus
OsIPC08020019	0.950978	0.042822	0.00619978	Aus
OsIPC08020022	0.843833	0.152013	0.00415377	Aus
OsIPC08020023	0.839609	0.153744	0.00664666	Aus
OsIPC08020024	0.834342	0.159815	0.00584352	Aus
OsIPC08020025	0.809886	0.17776	0.0123537	Aus
OsIPC08020026	0.841873	0.1521	0.00602749	Aus
OsIPC08020030	0.811339	0.181925	0.00673591	Aus
OsIPC08020031	0.841719	0.15189	0.00639143	Aus
OsIPC08020033	0.911524	0.0784128	0.0100633	Aus
OsIPC08020036	0.825701	0.0970989	0.0772005	Aus
OsIPC08020038	0.954806	0.0348001	0.0103937	Aus
OsIPC08020043	0.813602	0.0314777	0.15492	Aus
OsIPC08020044	0.824177	0.0209289	0.154894	Aus
OsIPC08020053	0.819426	0.169132	0.0114416	Aus
OsIPC08020055	0.884131	0.0983459	0.0175235	Aus
OsIPC08020060	0.801608	0.19167	0.00672154	Aus
OsIPC08020062	0.987946	0.000559949	0.0114939	Aus
OsIPC08020063	0.980632	0.00246977	0.0168987	Aus
OsIPC08020066	0.80153	0.166669	0.0318007	Aus
OsIPC08020092	0.930222	0.0631981	0.00658023	Aus
OsIPC08020095	1	0	0	Aus
OsIPC08020096	0.998793	0	0.00120736	Aus
OsIPC08020098	0.90177	0.0907038	0.00752611	Aus
OsIPC08030021	0.988012	0.00636025	0.00562735	Aus
OsIPC08030022	0.983758	0.0117688	0.0044736	Aus
OsIPC08030024	0.991176	0.00534272	0.00348152	Aus
OsIPC08030025	0.974476	0.0202068	0.00531766	Aus
OsIPC08030026	0.988	0.00871253	0.00328748	Aus
OsIPC08030035	0.981476	0.0101038	0.00841998	Aus
OsIPC08030036	0.851713	0.140944	0.0073432	Aus
OsIPC08030037	0.959376	0.0205436	0.0200805	Aus
OsIPC08030038	0.861476	0.132289	0.00623547	Aus
OsIPC08030048	0.963625	0.0307413	0.00563406	Aus
OsIPC08030053	0.890639	0.0994713	0.00988988	Aus
OsIPC08030058	0.869799	0.121188	0.00901299	Aus
OsIPC08030061	0.864437	0.117636	0.0179264	Aus
OsIPC08030072	0.949539	0.0482312	0.00222978	Aus
OsIPC08030074	0.929962	0.0622731	0.00776466	Aus
OsIPC08030075	0.948561	0.0497542	0.00168529	Aus
OsIPC08030076	0.891674	0.0994538	0.0088719	Aus
OsIPC08040054	0.961066	0.0375377	0.00139587	Aus
OsIPC08040055	0.955282	0.0426244	0.00209315	Aus
OsIPC08050018	0.936676	0.0417206	0.0216038	Aus
OsIPC08050019	0.930766	0.0417062	0.0275282	Aus
OsIPC08050020	0.921421	0.0542675	0.0243119	Aus
OsIPC08050021	0.83004	0.132658	0.0373017	Aus
OsIPC08050040	0.999469	0.000531412	0	Aus
OsIPC08050059	0.988152	0.0108023	0.00104592	Aus
OsIPC08050060	0.943435	0.0520033	0.00456177	Aus
OsIPC08050061	0.992519	0.00650011	0.000981069	Aus
OsIPC08050088	0.871475	0.121928	0.00659694	Aus
OsIPC08050119	0.860968	0.135334	0.00369803	Aus
OsIPC08050126	0.93205	0.0514789	0.0164712	Aus
OsIPC08050127	0.914224	0.0672897	0.0184866	Aus
OsIPC08050131	0.935452	0.0522356	0.0123124	Aus
OsIPC08050132	0.940619	0.0473458	0.0120353	Aus
OsIPC08060001	0.831785	0.163697	0.00451843	Aus
OsIPC08060013	0.869855	0.114026	0.016119	Aus
OsIPC08060014	0.831007	0.152239	0.0167534	Aus
OsIPC08060015	0.904035	0.0741085	0.0218563	Aus
OsIPC08060030	0.901573	0.0935768	0.00485054	Aus
OsIPC08060094	0.801252	0.189611	0.00913635	Aus
OsIPC08060117	0.859342	0.125739	0.0149187	Aus
OsIPC08060149	0.822341	0.14232	0.0353389	Aus
OsIPC08060153	0.878656	0.0654048	0.0559391	Aus
OsIPC08060154	0.848663	0.045049	0.106288	Aus
OsIPC08060177	0.912222	0.0792631	0.00851492	Aus
OsIPC08070006	0.87187	0.0816017	0.046528	Aus
OsIPC08070014	0.817005	0.165307	0.017688	Aus
OsIPC08070018	0.876651	0.123349	0	Aus
OsIPC08070025	0.97485	0.0174775	0.00767247	Aus
OsIPC08070057	0.916881	0.0804817	0.00263732	Aus
OsIPC08080022	0.900357	0.0904097	0.00923287	Aus
OsIPC08080058	0.914685	0.0593458	0.0259687	Aus
OsIPC08080066	0.867123	0.111175	0.0217012	Aus
OsIPC08080073	0.943883	0.044323	0.0117937	Aus
OsIPC08090008	0.822753	0.158676	0.0185711	Aus
OsIPC08090026	0.85758	0.13426	0.00816045	Aus
OsIPC08090032	0.846851	0.135545	0.0176036	Aus
OsIPC08090087	0.950887	0.0456878	0.00342546	Aus
OsIPC08090125	0.9276	0.0709987	0.00140147	Aus
OsIPC08090175	0.895029	0.0865644	0.0184066	Aus
OsIPC08100053	0.817334	0.180404	0.00226239	Aus
OsIPC08100092	0.974725	0.002244	0.0230308	Aus
OsIPC08100149	0.866778	0.130615	0.00260786	Aus
OsIPC08100183	0.837103	0.133794	0.0291028	Aus
OsIPC08100185	0.860016	0.134458	0.00552605	Aus
OsIPC08100186	0.860219	0.13724	0.00254066	Aus
OsIPC08100188	0.859832	0.138385	0.00178364	Aus
OsIPC08100190	0.849658	0.144331	0.00601034	Aus
OsIPC08100198	0.849891	0.148491	0.00161784	Aus
OsIPC08110016	0.818242	0.137169	0.0445892	Aus
OsIPC08110031	0.945053	0.0496008	0.00534639	Aus
OsIPC08120005	0.838088	0.157799	0.00411312	Aus
OsIPC08140003	0.81575	0.0835868	0.100663	Aus
OsIPC08140021	0.972759	0.0225793	0.00466141	Aus
OsIPC08140022	0.915971	0.0670202	0.0170085	Aus
OsIPC08140027	0.977509	0.0180908	0.00439979	Aus
OsIPC08160027	0.949728	0.0155945	0.0346778	Aus
OsIPC08170082	0.837287	0.159037	0.00367623	Aus
OsIPC08180019	0.958732	0.0322947	0.0089733	Aus
OsIPC08180037	0.867582	0.122489	0.00992845	Aus
OsIPC08180053	0.819791	0.115494	0.0647145	Aus
OsIPC08180157	0.870556	0.0991175	0.0303265	Aus
OsIPC08180184	0.989775	0.00672441	0.00350075	Aus
OsIPC08180197	0.940087	0.0259032	0.03401	Aus
OsIPC08180198	0.952425	0.0269367	0.0206385	Aus
OsIPC08180237	0.853358	0.0656442	0.0809977	Aus
OsIPC08180238	0.960174	0.0354071	0.00441896	Aus
OsIPC08180256	0.80932	0.162289	0.0283913	Aus
OsIPC08190003	0.828155	0.138703	0.033143	Aus
OsIPC08190016	0.930748	0.063316	0.00593597	Aus
OsIPC08190023	0.95586	0.0429998	0.00114015	Aus
OsIPC08190030	0.879315	0.0371005	0.0835846	Aus
[truncated: 7,460 more rows]

## Sheet: Japonica
Supplementary Table 14: Contigs of the japonica dispensable genome that were composed by reads mainly from a subgroup. Columns 2-4 show the percentage of reads mapped to the contig that belong to each subgroup.
Contig	Aus	Ind	Jap	Group
OsJPC01010002	0.813783	0.172014	0.0142028	Aus
OsJPC01010024	0.874369	0.110247	0.0153845	Aus
OsJPC01010027	0.997662	0.00181952	0.00051873	Aus
OsJPC01010029	0.976537	0.0204625	0.00300019	Aus
OsJPC01010072	0.832712	0.144285	0.023003	Aus
OsJPC01010088	0.84178	0.133412	0.0248078	Aus
OsJPC01010102	0.846928	0.0671734	0.0858988	Aus
OsJPC01020041	0.969123	0.0215874	0.00928963	Aus
OsJPC01020042	0.995643	0.00302303	0.00133446	Aus
OsJPC01020062	0.821352	0.177664	0.000984145	Aus
OsJPC01020092	0.804948	0.0844173	0.110635	Aus
OsJPC01020102	0.869863	0.119555	0.0105816	Aus
OsJPC01030024	0.884385	0.00626379	0.109351	Aus
OsJPC01030219	0.8119	0.181846	0.00625396	Aus
OsJPC01050024	0.810074	0.174606	0.0153201	Aus
OsJPC01050025	0.843538	0.144394	0.0120676	Aus
OsJPC01070016	0.910572	0.00806104	0.0813665	Aus
OsJPC01090006	0.976869	0.0165842	0.00654651	Aus
OsJPC01090009	0.910613	0.0540135	0.0353737	Aus
OsJPC01090010	0.93677	0.0524827	0.0107476	Aus
OsJPC01130003	0.84837	0.120382	0.0312479	Aus
OsJPC01130053	0.806938	0.115033	0.0780292	Aus
OsJPC01130076	0.840907	0.0926884	0.066405	Aus
OsJPC01140003	0.881117	0.0548844	0.0639982	Aus
OsJPC01140022	0.842193	0.130489	0.0273172	Aus
OsJPC01140030	0.836464	0.139988	0.0235473	Aus
OsJPC01140034	0.87276	0.106065	0.0211752	Aus
OsJPC01140044	0.862264	0.0684352	0.0693011	Aus
OsJPC01140046	0.89437	0.0942746	0.0113557	Aus
OsJPC01140061	0.874488	0.0578267	0.0676854	Aus
OsJPC01140071	0.855994	0.0718223	0.0721838	Aus
OsJPC01140072	0.811594	0.12954	0.0588667	Aus
OsJPC01140077	0.811664	0.1143	0.074036	Aus
OsJPC01140078	0.879586	0.055139	0.0652748	Aus
OsJPC01140081	0.820944	0.117875	0.0611806	Aus
OsJPC01140086	0.867125	0.0563317	0.0765434	Aus
OsJPC01140115	0.825167	0.110143	0.0646895	Aus
OsJPC01140119	0.887498	0.0445085	0.067994	Aus
OsJPC01140122	0.805932	0.157591	0.036477	Aus
OsJPC01140136	0.825603	0.0693281	0.105069	Aus
OsJPC01140141	0.855026	0.0561126	0.088861	Aus
OsJPC01140144	0.852119	0.11947	0.0284112	Aus
OsJPC01140156	0.889355	0.0481359	0.0625091	Aus
OsJPC01150085	0.94222	0.0475066	0.0102738	Aus
OsJPC01160022	0.886739	0.0115319	0.101729	Aus
OsJPC01160062	0.830954	0.151888	0.0171575	Aus
OsJPC01170037	0.811868	0.17844	0.00969276	Aus
OsJPC01200024	0.900692	0.0391995	0.0601088	Aus
OsJPC01220061	0.816019	0.0700872	0.113893	Aus
OsJPC01230012	0.8975	0.0388616	0.0636386	Aus
OsJPC01230029	0.818552	0.0438702	0.137577	Aus
OsJPC01240004	0.868984	0.0668388	0.0641773	Aus
OsJPC01240007	0.819978	0.0460721	0.13395	Aus
OsJPC01240120	0.804492	0.114489	0.0810191	Aus
OsJPC01240121	0.937221	0.020538	0.0422413	Aus
OsJPC01240122	0.810404	0.104874	0.0847226	Aus
OsJPC01250023	0.831741	0.00539935	0.162859	Aus
OsJPC01260013	0.822563	0.15943	0.0180069	Aus
OsJPC01320007	0.857316	0.10799	0.034694	Aus
OsJPC01390004	0.942674	0.0247722	0.0325535	Aus
OsJPC01390021	0.930159	0.0509348	0.0189058	Aus
OsJPC01390022	0.965521	0.014185	0.0202937	Aus
OsJPC01410041	0.888724	0.0539872	0.0572884	Aus
OsJPC01420004	0.988749	0.0112509	0	Aus
OsJPC01420007	0.853535	0.133423	0.0130416	Aus
OsJPC01420013	0.869241	0.105495	0.0252638	Aus
OsJPC01420035	0.835751	0.106594	0.0576548	Aus
OsJPC01420036	0.990004	0.00111282	0.00888315	Aus
OsJPC01430001	0.897593	0.0873055	0.0151019	Aus
OsJPC02010006	0.833439	0.153734	0.0128278	Aus
OsJPC02010014	0.837018	0.0558959	0.107086	Aus
OsJPC02030028	0.940095	0.0247893	0.0351153	Aus
OsJPC02040036	0.824767	0.00267482	0.172558	Aus
OsJPC02040037	0.868111	0.00162141	0.130268	Aus
OsJPC02040040	0.878443	0.000937699	0.12062	Aus
OsJPC02070003	0.890946	0.106684	0.00236998	Aus
OsJPC02070008	0.897192	0.0805255	0.022282	Aus
OsJPC02070014	0.983375	0.0114274	0.00519768	Aus
OsJPC02070040	0.889385	0.0836279	0.0269873	Aus
OsJPC02070041	0.899015	0.0660459	0.0349393	Aus
OsJPC02070043	0.943027	0.0537918	0.00318132	Aus
OsJPC02070044	0.932809	0.0616809	0.00551011	Aus
OsJPC02070046	0.932957	0.0651063	0.00193683	Aus
OsJPC02070047	0.895039	0.104961	0	Aus
OsJPC02070049	0.90781	0.0693089	0.0228808	Aus
OsJPC02070051	0.914383	0.0773787	0.00823851	Aus
OsJPC02070053	0.840382	0.158795	0.000823114	Aus
OsJPC02070068	0.970318	0.0229343	0.00674762	Aus
OsJPC02070070	0.918829	0.0449666	0.0362047	Aus
OsJPC02070082	0.970324	0.0216831	0.00799247	Aus
OsJPC02070084	0.813373	0.178397	0.00822986	Aus
OsJPC02070144	0.918378	0.0474197	0.0342024	Aus
OsJPC02070150	0.814772	0.177777	0.00745166	Aus
OsJPC02070154	0.891496	0.0403962	0.0681079	Aus
OsJPC02080045	0.886567	0.100019	0.0134143	Aus
OsJPC02090052	0.800437	0.0849048	0.114659	Aus
OsJPC02100008	0.889641	0.10758	0.00277849	Aus
OsJPC02180060	0.924014	0.0647374	0.0112482	Aus
OsJPC02250157	0.821591	0.0375475	0.140862	Aus
OsJPC02250160	0.867026	0.108338	0.0246355	Aus
OsJPC02250312	0.800512	0.0607214	0.138766	Aus
OsJPC02260084	0.839178	0.0121163	0.148706	Aus
OsJPC02280004	0.948609	0.0337841	0.0176066	Aus
OsJPC02290002	0.803822	0.0595217	0.136657	Aus
OsJPC02350001	0.851353	0.0389396	0.109708	Aus
OsJPC02350002	0.825334	0.146471	0.0281946	Aus
OsJPC02350012	0.917622	0.0298378	0.0525403	Aus
OsJPC02350013	0.916086	0.0294865	0.0544276	Aus
OsJPC02350014	0.953874	0.031008	0.0151179	Aus
OsJPC02350015	0.910956	0.0335118	0.0555324	Aus
OsJPC02350016	0.95561	0.0147421	0.0296481	Aus
OsJPC02350017	0.971064	0.00278013	0.0261556	Aus
OsJPC02350032	0.975809	0.00946015	0.0147313	Aus
OsJPC03010003	0.890146	0.0248475	0.085006	Aus
OsJPC03050009	0.897494	0.0875837	0.0149227	Aus
OsJPC03090005	0.905374	0.0376206	0.0570052	Aus
OsJPC03140003	0.851757	0.124574	0.0236689	Aus
OsJPC03140037	0.828641	0.120029	0.0513292	Aus
OsJPC03160052	0.818927	0.107701	0.0733721	Aus
OsJPC03160065	0.870962	0.0623091	0.0667291	Aus
OsJPC03160066	0.827915	0.00794998	0.164135	Aus
OsJPC03180012	0.800742	0.186174	0.0130835	Aus
OsJPC03190025	0.800311	0.059573	0.140116	Aus
OsJPC03200015	0.834416	0.0764427	0.0891412	Aus
OsJPC03200017	0.869725	0.0905379	0.0397374	Aus
OsJPC03220011	0.827457	0.0065819	0.165961	Aus
OsJPC03300003	0.812378	0.0634948	0.124127	Aus
OsJPC04010036	0.982728	0.0126084	0.00466322	Aus
OsJPC04010037	0.97298	0.014075	0.0129454	Aus
OsJPC04010038	0.970778	0.00771242	0.0215095	Aus
OsJPC04010041	0.808739	0.0832868	0.107975	Aus
OsJPC04010042	0.982427	0.011392	0.00618123	Aus
OsJPC04010045	0.985366	0.00911083	0.00552364	Aus
OsJPC04010085	0.916537	0.0664847	0.0169783	Aus
OsJPC04020107	0.880496	0.0810246	0.0384793	Aus
OsJPC04020184	0.826176	0.107332	0.0664919	Aus
OsJPC04020212	0.849146	0.117838	0.0330155	Aus
OsJPC04030001	0.821112	0.0705754	0.108312	Aus
OsJPC04030023	0.857236	0.0779557	0.0648083	Aus
OsJPC04030138	0.800364	0.0958716	0.103764	Aus
OsJPC04060019	0.84922	0.0734251	0.0773547	Aus
OsJPC04070003	0.930828	0.0593584	0.00981386	Aus
OsJPC04070081	0.860042	0.0741488	0.0658089	Aus
OsJPC04070083	0.832624	0.164492	0.00288359	Aus
OsJPC04070106	0.822642	0.175117	0.002241	Aus
OsJPC04070121	0.902501	0.088006	0.00949256	Aus
OsJPC04070132	0.826211	0.170876	0.00291368	Aus
OsJPC04070135	0.983097	0.015457	0.00144593	Aus
OsJPC04080044	0.814861	0.0507118	0.134427	Aus
OsJPC04080054	0.837849	0.0039886	0.158163	Aus
OsJPC04090052	0.807235	0.112543	0.0802229	Aus
OsJPC04120015	0.878181	0.0912775	0.0305416	Aus
OsJPC04130058	0.838074	0.137703	0.0242229	Aus
OsJPC04130070	0.807485	0.160136	0.0323794	Aus
OsJPC04130071	0.824865	0.138949	0.0361868	Aus
OsJPC04130072	0.83956	0.132736	0.0277032	Aus
OsJPC04140001	0.863188	0.115039	0.0217728	Aus
OsJPC04140002	0.830927	0.139194	0.0298787	Aus
OsJPC04140058	0.821058	0.151221	0.0277212	Aus
OsJPC04150013	0.939427	0.040781	0.0197918	Aus
OsJPC04160016	0.853475	0.127841	0.018684	Aus
OsJPC04160020	0.873227	0.123198	0.00357537	Aus
OsJPC04160021	0.83572	0.114095	0.0501852	Aus
OsJPC04160023	0.890344	0.107667	0.00198888	Aus
OsJPC04160025	0.946106	0.04716	0.00673416	Aus
OsJPC04160028	0.924442	0.0717152	0.00384245	Aus
OsJPC04160029	0.831442	0.0857109	0.0828468	Aus
OsJPC04160030	0.858426	0.0939959	0.0475778	Aus
OsJPC04170003	0.867261	0.0845012	0.0482376	Aus
OsJPC04220023	0.815978	0.139888	0.0441335	Aus
OsJPC04230006	0.811345	0.173541	0.0151149	Aus
OsJPC04310016	0.853473	0.0121751	0.134352	Aus
OsJPC04310017	0.847994	0.0101932	0.141813	Aus
OsJPC04310018	0.823781	0.0159965	0.160223	Aus
OsJPC04310019	0.844611	0.012877	0.142512	Aus
OsJPC04310020	0.836275	0.0109761	0.152749	Aus
OsJPC04310021	0.865725	0.00878758	0.125487	Aus
OsJPC04310022	0.858198	0.0116149	0.130187	Aus
OsJPC04310023	0.851956	0.0137423	0.134302	Aus
OsJPC04310024	0.849224	0.0136287	0.137147	Aus
OsJPC04320101	0.847477	0.087426	0.0650968	Aus
OsJPC04330007	0.822064	0.130072	0.0478643	Aus
OsJPC05020019	0.964311	0.00220236	0.0334867	Aus
OsJPC05020022	0.806702	0.179438	0.01386	Aus
OsJPC05020033	0.892306	0.0326213	0.0750724	Aus
OsJPC05020034	0.910754	0.0209476	0.0682979	Aus
OsJPC05030047	0.857122	0.0138033	0.129075	Aus
OsJPC05030061	0.80709	0.162149	0.0307612	Aus
OsJPC05040001	0.889703	0.0432503	0.0670462	Aus
OsJPC05040041	0.909983	0.0861114	0.00390563	Aus
OsJPC05040043	0.903322	0.0887093	0.00796818	Aus
OsJPC05040045	0.827437	0.0338006	0.138762	Aus
OsJPC05040054	0.857052	0.0578196	0.085128	Aus
OsJPC05050003	0.894676	0.0229716	0.0823522	Aus
OsJPC05050004	0.925405	0.0286392	0.0459558	Aus
OsJPC05050005	0.913076	0.0187605	0.0681637	Aus
OsJPC05050016	0.907836	0.0293152	0.0628485	Aus
OsJPC05050023	0.96762	0.0259323	0.00644811	Aus
OsJPC05050025	0.917489	0.027685	0.0548261	Aus
OsJPC05050026	0.913753	0.0262742	0.0599732	Aus
OsJPC05050052	0.87718	0.0697236	0.0530965	Aus
OsJPC05050072	0.925936	0.0445997	0.0294648	Aus
OsJPC05050073	0.815728	0.0359818	0.14829	Aus
OsJPC05060001	0.811179	0.030696	0.158125	Aus
OsJPC05060025	0.816628	0.0289358	0.154436	Aus
OsJPC05060027	0.812502	0.0368142	0.150684	Aus
OsJPC05080014	0.931272	0.0133753	0.0553527	Aus
OsJPC05090007	0.914195	0.0271693	0.058636	Aus
OsJPC05090008	0.9089	0.0416841	0.0494156	Aus
OsJPC05090010	0.921066	0.021888	0.0570459	Aus
OsJPC05090011	0.915796	0.0244984	0.0597052	Aus
OsJPC05090013	0.918441	0.0231026	0.0584559	Aus
OsJPC05100003	0.853248	0.101488	0.0452636	Aus
OsJPC05100005	0.831859	0.163022	0.00511854	Aus
OsJPC05110006	0.87391	0.109399	0.0166911	Aus
OsJPC05130003	0.946147	0.0357562	0.018097	Aus
OsJPC05140003	0.83818	0.139063	0.0227574	Aus
OsJPC05150010	0.90878	0.0878254	0.00339503	Aus
OsJPC05160001	0.810959	0.0576216	0.13142	Aus
OsJPC05160028	0.920529	0.0129608	0.0665106	Aus
OsJPC05170013	0.801826	0.170237	0.0279376	Aus
OsJPC05190023	0.895593	0.0437645	0.060642	Aus
OsJPC05200069	0.910346	0.018251	0.0714026	Aus
OsJPC05240004	0.802622	0.12073	0.0766477	Aus
OsJPC05240007	0.911062	0.0877425	0.00119592	Aus
OsJPC06010034	0.850185	0.142012	0.00780314	Aus
OsJPC06030011	0.842669	0.139227	0.0181045	Aus
OsJPC06030016	0.845536	0.130621	0.0238428	Aus
OsJPC06030024	0.960594	0.0357803	0.00362583	Aus
OsJPC06040021	0.833901	0.161947	0.00415197	Aus
OsJPC06040022	0.826741	0.160983	0.0122762	Aus
OsJPC06040066	0.801231	0.167123	0.0316456	Aus
OsJPC06100071	0.833683	0.060732	0.105585	Aus
OsJPC06100119	0.806581	0.0685308	0.124888	Aus
OsJPC06120004	0.838537	0.0897265	0.0717361	Aus
OsJPC06120038	0.8932	0.0461978	0.0606026	Aus
OsJPC06120040	0.919157	0.0254204	0.0554222	Aus
OsJPC06130049	0.933309	0.0543983	0.0122931	Aus
OsJPC06140003	0.929851	0.0566621	0.0134872	Aus
OsJPC06140027	0.845048	0.0622339	0.0927183	Aus
OsJPC06150040	0.972451	0.0250761	0.00247301	Aus
OsJPC06160022	0.928367	0.0604374	0.0111958	Aus
OsJPC06170003	0.917564	0.0319648	0.0504716	Aus
OsJPC06180016	1	0	0	Aus
OsJPC06180024	0.863666	0.0738318	0.0625022	Aus
OsJPC06180025	0.836668	0.0773403	0.0859915	Aus
OsJPC06210067	0.866707	0.119358	0.0139343	Aus
OsJPC06210083	0.964259	0.0236537	0.0120869	Aus
OsJPC06210084	0.980051	0.01258	0.00736941	Aus
OsJPC06220008	0.923159	0.0537066	0.0231345	Aus
OsJPC06220009	0.916884	0.0629862	0.0201298	Aus
OsJPC06220010	0.901222	0.0732548	0.0255227	Aus
OsJPC06220012	0.942086	0.0464949	0.011419	Aus
OsJPC06220021	0.940954	0.0471704	0.0118755	Aus
OsJPC06220023	0.819646	0.149044	0.0313094	Aus
OsJPC06220026	0.933987	0.051821	0.0141923	Aus
OsJPC06220033	0.941566	0.042018	0.0164157	Aus
OsJPC06220034	0.882294	0.0677522	0.0499542	Aus
OsJPC06220050	0.809755	0.0704562	0.119789	Aus
OsJPC06220054	0.803579	0.0731691	0.123252	Aus
OsJPC06220057	0.874449	0.0446031	0.0809482	Aus
OsJPC06220058	0.850404	0.0516654	0.0979306	Aus
OsJPC06220060	0.852762	0.0613456	0.0858926	Aus
OsJPC06220061	0.808994	0.0695546	0.121451	Aus
OsJPC06220062	0.820901	0.0754681	0.103631	Aus
OsJPC06220063	0.842457	0.0714896	0.0860536	Aus
OsJPC06220074	0.877163	0.0915676	0.0312689	Aus
OsJPC06220079	0.834871	0.0790386	0.0860906	Aus
OsJPC06220081	0.813571	0.104014	0.082415	Aus
OsJPC06220082	0.842968	0.0766783	0.0803538	Aus
OsJPC06220083	0.822165	0.096237	0.0815977	Aus
OsJPC06220084	0.856096	0.068716	0.0751877	Aus
OsJPC06220085	0.858743	0.0692568	0.0720006	Aus
OsJPC06220086	0.837445	0.0834315	0.0791237	Aus
OsJPC06220087	0.809383	0.0959233	0.094694	Aus
OsJPC06220088	0.826456	0.084003	0.0895408	Aus
OsJPC06230002	0.817269	0.156743	0.0259876	Aus
OsJPC06230006	0.828386	0.11813	0.0534838	Aus
OsJPC06230008	0.858208	0.116283	0.0255091	Aus
OsJPC06230009	0.872803	0.107891	0.0193064	Aus
OsJPC06230038	0.858455	0.134468	0.00707737	Aus
OsJPC06230054	0.977918	0.00542607	0.016656	Aus
OsJPC06230067	0.980488	0.00510932	0.0144026	Aus
OsJPC06230169	0.859684	0.037174	0.103142	Aus
OsJPC06280010	0.82552	0.1228	0.0516798	Aus
OsJPC06280011	0.870818	0.112957	0.0162248	Aus
OsJPC06280013	0.850799	0.127584	0.0216175	Aus
OsJPC06280014	0.875593	0.107459	0.0169475	Aus
OsJPC06280015	0.830342	0.160344	0.00931385	Aus
OsJPC06280016	0.906299	0.0791486	0.0145527	Aus
OsJPC06280017	0.88618	0.0918796	0.0219404	Aus
OsJPC06290001	0.899243	0.0798619	0.0208949	Aus
OsJPC06290002	0.816224	0.158553	0.0252237	Aus
OsJPC06290013	0.971384	0.0170908	0.0115252	Aus
OsJPC06290016	0.965061	0.0227984	0.0121408	Aus
OsJPC06310013	0.919036	0.0522408	0.028723	Aus
OsJPC07010015	0.821375	0.0948379	0.0837867	Aus
OsJPC07010016	0.886684	0.00286967	0.110446	Aus
OsJPC07010036	0.808817	0.182278	0.00890566	Aus
OsJPC07020015	0.906094	0.0387168	0.0551893	Aus
OsJPC07020017	0.847469	0.0709687	0.0815627	Aus
OsJPC07020029	0.85804	0.0338589	0.108101	Aus
OsJPC07020042	0.943576	0.034336	0.0220878	Aus
OsJPC07020045	0.83148	0.0135863	0.154934	Aus
OsJPC07090014	0.935861	0.00290262	0.0612361	Aus
OsJPC07110008	0.847151	0.0392445	0.113604	Aus
OsJPC07110022	0.940806	0.0112777	0.0479167	Aus
OsJPC07110023	0.833804	0.0881191	0.0780766	Aus
OsJPC07110025	0.942034	0.00928091	0.0486848	Aus
OsJPC07110050	0.959135	0.0031498	0.0377152	Aus
OsJPC07110054	0.944936	0.00758359	0.0474805	Aus
OsJPC07110057	0.954031	0.0056561	0.0403127	Aus
OsJPC07120136	0.802443	0.177333	0.020224	Aus
OsJPC07130045	0.867542	0.0423094	0.0901481	Aus
OsJPC07140082	0.905246	0.00667483	0.0880791	Aus
OsJPC07210041	0.931054	0.0303259	0.0386196	Aus
OsJPC07210052	0.934367	0.0585966	0.00703589	Aus
OsJPC07210135	0.867384	0.103414	0.0292019	Aus
OsJPC07210137	0.893019	0.0987296	0.0082518	Aus
OsJPC07210144	0.823511	0.0852609	0.0912284	Aus
OsJPC07220005	0.864456	0.0703578	0.065186	Aus
OsJPC07230033	0.811855	0.0990657	0.0890797	Aus
OsJPC07230034	0.8098	0.0899611	0.100239	Aus
OsJPC07240023	0.9124	0.0593236	0.0282766	Aus
OsJPC07250003	0.849807	0.0402234	0.109969	Aus
OsJPC07250004	0.85193	0.031218	0.116852	Aus
OsJPC07250038	0.83589	0.123492	0.0406173	Aus
OsJPC07270003	0.922715	0.0241917	0.0530928	Aus
OsJPC07270004	0.915669	0.0263912	0.0579401	Aus
OsJPC07270005	0.920166	0.0245207	0.0553137	Aus
OsJPC07270019	0.946617	0.0325217	0.0208612	Aus
OsJPC08030016	0.863757	0.129895	0.00634833	Aus
OsJPC08030032	0.920647	0.0716029	0.00774968	Aus
OsJPC08050028	0.845372	0.150518	0.00411018	Aus
OsJPC08050054	0.864993	0.120651	0.0143554	Aus
OsJPC08050079	0.937295	0.0500973	0.0126081	Aus
OsJPC08050111	0.843734	0.153899	0.00236764	Aus
OsJPC08060012	0.85886	0.122518	0.0186213	Aus
OsJPC08060013	0.864507	0.119997	0.0154953	Aus
OsJPC08060014	0.855028	0.128981	0.0159914	Aus
OsJPC08060025	0.80285	0.164911	0.0322388	Aus
OsJPC08060057	0.855436	0.133489	0.0110754	Aus
OsJPC08070016	0.832741	0.0539428	0.113317	Aus
OsJPC08080014	0.810253	0.167455	0.0222916	Aus
OsJPC08090061	0.841887	0.0859023	0.0722107	Aus
OsJPC08170117	0.843635	0.0067044	0.14966	Aus
OsJPC08170122	0.831784	0.0646078	0.103608	Aus
OsJPC08170127	0.806389	0.0232529	0.170359	Aus
OsJPC08250004	0.809895	0.0805788	0.109526	Aus
OsJPC08250005	0.819408	0.0791715	0.101421	Aus
OsJPC08250006	0.820748	0.0816203	0.0976317	Aus
OsJPC08250007	0.856436	0.11085	0.0327147	Aus
OsJPC08250008	0.823077	0.0783727	0.0985506	Aus
OsJPC08270040	0.834508	0.148738	0.016754	Aus
OsJPC09050064	0.844973	0.0452862	0.109741	Aus
OsJPC09060026	0.82172	0.139338	0.0389428	Aus
OsJPC09110077	0.858504	0.0994987	0.0419969	Aus
OsJPC09110128	0.803662	0.189283	0.00705531	Aus
OsJPC09120005	0.843127	0.0525736	0.104299	Aus
OsJPC09120012	0.822584	0.0504198	0.126996	Aus
OsJPC09120024	0.801239	0.0444782	0.154283	Aus
OsJPC09120025	0.800072	0.04351	0.156418	Aus
OsJPC09120029	0.877463	0.0454125	0.0771245	Aus
OsJPC09120031	0.81452	0.0977182	0.0877615	Aus
OsJPC09120074	0.898521	0.0761505	0.0253282	Aus
OsJPC09120080	0.82736	0.0404816	0.132158	Aus
OsJPC09120081	0.862471	0.0819926	0.0555363	Aus
OsJPC09120108	0.834117	0.0435056	0.122377	Aus
OsJPC09130011	0.948998	0.0234384	0.0275637	Aus
OsJPC09130037	0.904986	0.00194321	0.093071	Aus
OsJPC09140002	0.976169	0.000840039	0.0229909	Aus
OsJPC09140038	0.87134	0.0201787	0.108481	Aus
OsJPC09180007	0.889308	0.0721691	0.0385231	Aus
OsJPC09200009	0.963979	0.000331181	0.0356897	Aus
OsJPC09200010	0.955	0.000648215	0.0443522	Aus
OsJPC09210001	0.929066	0.0649882	0.00594593	Aus
OsJPC09210002	0.9231	0.0611976	0.0157022	Aus
OsJPC09220001	0.969766	0.024147	0.006087	Aus
OsJPC10010051	0.876303	0.0721131	0.0515841	Aus
OsJPC10010057	0.838954	0.138094	0.0229517	Aus
OsJPC10010059	0.984423	0.0096335	0.00594311	Aus
OsJPC10010065	0.964144	0.0285077	0.00734799	Aus
OsJPC10010066	0.984507	0.00886903	0.00662393	Aus
OsJPC10020047	0.861074	0.0702547	0.0686711	Aus
OsJPC10020067	0.980715	0.00880615	0.0104789	Aus
OsJPC10030017	0.919945	0.0713389	0.00871635	Aus
OsJPC10030018	0.823197	0.155288	0.021515	Aus
OsJPC10030020	0.802307	0.166567	0.0311259	Aus
OsJPC10030042	0.845191	0.0504394	0.10437	Aus
OsJPC10030046	0.800471	0.0222008	0.177329	Aus
OsJPC10030102	0.937247	0.014746	0.0480067	Aus
OsJPC10060127	0.938089	0.0294198	0.0324912	Aus
OsJPC10060133	0.968163	0.0161002	0.0157372	Aus
OsJPC10080033	0.822184	0.142638	0.0351774	Aus
OsJPC10100067	0.981251	0.00375643	0.014993	Aus
OsJPC10110051	0.970746	0.0191251	0.0101293	Aus
OsJPC10110054	0.904671	0.05952	0.0358091	Aus
OsJPC10110075	0.866291	0.0586148	0.0750946	Aus
OsJPC10120104	0.900937	0.090006	0.00905647	Aus
OsJPC10140018	0.835059	0.129499	0.0354424	Aus
OsJPC10150023	0.905913	0.089094	0.00499336	Aus
OsJPC10150025	0.875831	0.100994	0.0231745	Aus
OsJPC10150026	0.806273	0.109031	0.084696	Aus
OsJPC10180017	0.874933	0.072164	0.052903	Aus
OsJPC10180018	0.93708	0.0501991	0.0127212	Aus
OsJPC10180020	0.903037	0.0698603	0.027103	Aus
OsJPC10180021	0.85071	0.0680502	0.0812399	Aus
OsJPC10180023	0.896572	0.0391975	0.0642301	Aus
OsJPC10180024	0.827405	0.0759338	0.0966614	Aus
OsJPC10180025	0.909027	0.0287712	0.0622017	Aus
OsJPC10180053	0.8438	0.106091	0.0501086	Aus
OsJPC10200019	0.867209	0.103986	0.0288054	Aus
OsJPC10200028	0.906873	0.0264485	0.0666786	Aus
OsJPC11010011	0.93509	0.0538557	0.0110548	Aus
OsJPC11060049	0.877068	0.0403129	0.0826186	Aus
OsJPC11170007	0.892343	0.085953	0.0217038	Aus
OsJPC11170030	0.870377	0.126447	0.00317603	Aus
OsJPC11170100	0.916046	0.0809466	0.0030071	Aus
OsJPC11170103	0.837253	0.159368	0.0033785	Aus
OsJPC11170118	0.883107	0.107093	0.0097996	Aus
OsJPC11170119	0.827956	0.155184	0.0168605	Aus
OsJPC11170121	0.84561	0.151987	0.0024032	Aus
OsJPC11170125	0.838135	0.159337	0.00252755	Aus
OsJPC11170127	0.860684	0.133919	0.00539736	Aus
OsJPC11170128	0.831047	0.165581	0.00337119	Aus
OsJPC11170129	0.872428	0.125482	0.00208986	Aus
OsJPC11170134	0.902325	0.0955341	0.00214126	Aus
OsJPC11170135	0.89633	0.101644	0.00202528	Aus
OsJPC11180015	0.847603	0.14881	0.0035866	Aus
OsJPC11180053	0.875419	0.121227	0.0033543	Aus
OsJPC11220030	0.929068	0.0208058	0.0501259	Aus
OsJPC11220087	0.801714	0.12267	0.0756158	Aus
OsJPC11220091	0.920254	0.0196941	0.0600521	Aus
OsJPC11220092	0.909502	0.0214456	0.069052	Aus
OsJPC11220094	0.896663	0.0284766	0.0748607	Aus
OsJPC11220124	0.82444	0.00514774	0.170412	Aus
OsJPC11220125	0.879669	0.0143553	0.105976	Aus
OsJPC11230120	0.896376	0.0286561	0.0749683	Aus
OsJPC11230183	0.907974	0.0276212	0.0644045	Aus
OsJPC11270169	0.85021	0.0473711	0.102418	Aus
OsJPC11280288	0.841563	0.0826942	0.0757431	Aus
OsJPC12010018	0.840933	0.0586844	0.100383	Aus
OsJPC12050043	0.846945	0.0606483	0.0924072	Aus
OsJPC12050052	0.864319	0.0401245	0.0955565	Aus
OsJPC12060009	0.929596	0.018561	0.0518433	Aus
OsJPC12060011	0.924934	0.0118317	0.063234	Aus
OsJPC12060012	0.93811	0.00993521	0.0519552	Aus
OsJPC12060014	0.90607	0.0299923	0.0639378	Aus
OsJPC12060016	0.90699	0.0153781	0.0776322	Aus
OsJPC12060017	0.916339	0.0156003	0.0680612	Aus
OsJPC12060018	0.951258	0.00932996	0.0394119	Aus
OsJPC12060020	0.849932	0.0596676	0.0904001	Aus
OsJPC12060021	0.922528	0.017729	0.0597431	Aus
OsJPC12060059	0.866814	0.0507795	0.0824066	Aus
OsJPC12060061	0.911355	0.0713112	0.0173334	Aus
OsJPC12060062	0.920074	0.0660722	0.0138541	Aus
OsJPC12100038	0.840558	0.0417125	0.11773	Aus
OsJPC12100039	0.874004	0.0348363	0.0911597	Aus
OsJPC12100041	0.866734	0.0351134	0.0981523	Aus
OsJPC12100042	0.879617	0.0219269	0.0984563	Aus
OsJPC12100045	0.837514	0.0535904	0.108896	Aus
OsJPC12120059	0.818672	0.118719	0.0626092	Aus
OsJPC12150055	0.891252	0.075934	0.0328141	Aus
OsJPC12170111	0.851834	0.0905614	0.0576048	Aus
OsJPC12180001	0.910482	0.0837925	0.00572594	Aus
OsJPC12180088	0.892643	0.0822154	0.0251412	Aus
OsJPC12190119	0.800386	0.167819	0.0317952	Aus
OsJPC12200006	0.805499	0.00337654	0.191125	Aus
OsJPC12200007	0.836559	0.00769232	0.155749	Aus
OsJPC12210013	0.868865	0.000193063	0.130942	Aus
OsJPC12210021	0.881378	0.0478259	0.070796	Aus
OsJPC12220004	0.876514	0.116898	0.00658783	Aus
OsJPC12220006	0.900075	0.0976023	0.00232239	Aus
OsJPC12220008	0.870972	0.125259	0.00376844	Aus
OsJPC12230032	0.836478	0.0515183	0.112004	Aus
OsJPC12230111	0.804588	0.101314	0.094098	Aus
OsJPC12240004	0.930933	0.0161744	0.052893	Aus
OsJPC12280041	0.808784	0.048626	0.14259	Aus
OsJPU00000136	0.940189	0.0391941	0.0206167	Aus
OsJPU00000142	0.816391	0.0631785	0.12043	Aus
OsJPU00000215	0.808012	0.0711792	0.120809	Aus
OsJPU00000289	0.831387	0.166272	0.00234088	Aus
OsJPU00000296	0.804925	0.170747	0.0243285	Aus
OsJPU00000308	0.804557	0.146196	0.0492474	Aus
OsJPU00000329	0.81089	0.186222	0.00288825	Aus
OsJPU00000342	0.895833	0.0503503	0.0538167	Aus
OsJPU00000383	0.835651	0.1634	0.000949081	Aus
OsJPU00000411	0.83151	0.151755	0.0167359	Aus
OsJPU00000454	0.817858	0.160653	0.0214886	Aus
OsJPU00000638	0.886021	0.100184	0.0137954	Aus
OsJPU00000686	0.853051	0.144777	0.00217236	Aus
OsJPU00000691	0.898898	0.0897323	0.0113698	Aus
OsJPU00000694	0.802655	0.059374	0.137971	Aus
OsJPU00000706	0.816914	0.173656	0.00943009	Aus
OsJPU00000736	0.851039	0.140397	0.00856427	Aus
OsJPU00000749	0.852563	0.136812	0.0106254	Aus
OsJPU00000834	0.881246	0.0327988	0.0859551	Aus
OsJPU00001285	0.809193	0.0731386	0.117668	Aus
OsJPU00001287	0.800712	0.0645575	0.134731	Aus
OsJPU00001288	0.806542	0.0623687	0.13109	Aus
OsJPU00001323	0.809664	0.0590638	0.131272	Aus
OsJPU00001363	0.813801	0.0482145	0.137984	Aus
OsJPU00001400	0.807071	0.0634471	0.129482	Aus
OsJPU00001420	0.816418	0.0801102	0.103472	Aus
OsJPU00001426	0.801495	0.0636767	0.134828	Aus
OsJPU00001435	0.838829	0.0570222	0.104148	Aus
OsJPU00001437	0.81847	0.0687342	0.112796	Aus
OsJPU00001444	0.831408	0.0749382	0.093654	Aus
OsJPU00001454	0.852682	0.0783077	0.0690104	Aus
OsJPU00001455	0.827565	0.0687475	0.103687	Aus
OsJPU00001456	0.82457	0.0758179	0.0996124	Aus
OsJPU00001457	0.847753	0.0655567	0.0866903	Aus
OsJPU00001458	0.878906	0.0634606	0.0576337	Aus
OsJPU00001497	0.900805	0.0900193	0.00917588	Aus
OsJPU00001565	0.802259	0.0678318	0.129909	Aus
OsJPU00001604	0.910828	0.0552837	0.0338887	Aus
OsJPU00001609	0.818777	0.0529105	0.128313	Aus
OsJPU00001634	0.934486	0.0609522	0.00456216	Aus
OsJPU00001646	0.862527	0.0881677	0.0493051	Aus
OsJPU00001726	0.805053	0.0726612	0.122286	Aus
OsJPU00001759	0.847504	0.0721972	0.0802985	Aus
OsJPU00001798	0.812291	0.0650971	0.122612	Aus
OsJPU00001801	0.942224	0.0425334	0.0152421	Aus
OsJPU00001820	0.806721	0.0527753	0.140503	Aus
OsJPU00001849	0.906119	0.0507867	0.0430946	Aus
OsJPU00001886	0.9011	0.0887763	0.0101238	Aus
OsJPU00001895	0.850472	0.103833	0.0456948	Aus
OsJPU00001958	0.888877	0.0525721	0.0585509	Aus
OsJPU00001968	0.802982	0.0599095	0.137109	Aus
OsJPU00001970	0.80329	0.0559547	0.140755	Aus
OsJPU00001971	0.803555	0.0583191	0.138126	Aus
OsJPU00002009	0.860095	0.119469	0.0204358	Aus
OsJPU00002025	0.896595	0.028049	0.0753557	Aus
OsJPU00002036	0.802519	0.0442056	0.153276	Aus
OsJPU00002048	0.865467	0.0879883	0.0465446	Aus
OsJPU00002074	0.878684	0.0557254	0.0655904	Aus
OsJPU00002077	0.910555	0.0593243	0.0301205	Aus
OsJPU00002088	0.812308	0.0732921	0.1144	Aus
OsJPU00002109	0.810172	0.0459637	0.143864	Aus
OsJPU00002116	0.829088	0.0653453	0.105567	Aus
OsJPU00002129	0.805508	0.0527599	0.141733	Aus
OsJPU00002160	0.800771	0.0647457	0.134483	Aus
OsJPU00002171	0.8014	0.0636983	0.134902	Aus
OsJPU00002203	0.820219	0.0566938	0.123087	Aus
OsJPU00002220	0.813203	0.0431295	0.143668	Aus
OsJPU00002226	0.820337	0.0597241	0.119939	Aus
OsJPU00002245	0.868557	0.0757431	0.0556998	Aus
OsJPU00002251	0.804547	0.0579354	0.137517	Aus
OsJPU00002252	0.815822	0.0699552	0.114223	Aus
OsJPU00002254	0.814012	0.0703809	0.115607	Aus
OsJPU00002272	0.822585	0.0678485	0.109566	Aus
OsJPU00002276	0.807389	0.0522608	0.14035	Aus
OsJPU00002279	0.832109	0.0619399	0.105951	Aus
OsJPU00002369	0.916091	0.0716438	0.0122655	Aus
OsJPU00002406	0.896969	0.0685822	0.0344492	Aus
OsJPU00002679	0.993831	0.00270239	0.00346694	Aus
OsJPU00002723	0.873215	0.121034	0.00575097	Aus
OsJPU00002813	0.842911	0.0765943	0.0804951	Aus
OsJPU00002876	0.801058	0.0542283	0.144713	Aus
OsJPU00002987	0.809363	0.145758	0.0448789	Aus
OsJPU00002990	0.846629	0.130853	0.0225187	Aus
OsJPU00003100	0.936496	0.0407397	0.0227646	Aus
OsJPU00003166	0.806454	0.0422793	0.151267	Aus
OsJPU00003228	0.960577	0.0238342	0.0155884	Aus
OsJPU00003315	0.848782	0.0975463	0.0536721	Aus
OsJPU00003414	0.876462	0.111701	0.0118363	Aus
OsJPU00003470	0.870502	0.107097	0.0224004	Aus
OsJPU00003475	0.912583	0.0257506	0.0616668	Aus
OsJPU00003501	0.867192	0.0699307	0.0628772	Aus
OsJPU00003559	0.810788	0.169914	0.019298	Aus
OsJPU00003570	0.932534	0.0455014	0.021965	Aus
OsJPU00003658	0.827045	0.117579	0.055376	Aus
OsJPU00003662	0.811189	0.184057	0.00475414	Aus
OsJPU00003848	0.872072	0.0204302	0.107498	Aus
OsJPU00003862	0.811538	0.126112	0.0623499	Aus
OsJPU00003865	0.807591	0.0987602	0.0936485	Aus
OsJPU00003968	0.801137	0.0628896	0.135973	Aus
OsJPU00004098	0.811289	0.0772147	0.111496	Aus
OsJPU00004424	0.900142	0.0926789	0.00717954	Aus
OsJPU00004490	0.848841	0.0642695	0.0868894	Aus
OsJPU00004528	0.939096	0.0579313	0.00297283	Aus
OsJPU00004529	0.869456	0.0414474	0.0890963	Aus
OsJPU00004543	0.80911	0.0815374	0.109353	Aus
OsJPU00004733	0.952088	0.0203402	0.0275718	Aus
OsJPU00004752	0.98645	0.0116073	0.00194232	Aus
OsJPU00004785	0.852336	0.0445487	0.103115	Aus
OsJPU00004797	0.890055	0.0722762	0.0376692	Aus
OsJPU00004808	0.967272	0.0327278	0	Aus
OsJPU00004840	0.833156	0.0053357	0.161508	Aus
OsJPU00004844	0.920404	0.0215097	0.058086	Aus
OsJPU00004876	0.949866	0.0181288	0.0320052	Aus
OsJPU00004903	0.933373	0.0608056	0.00582152	Aus
OsJPU00004913	0.802382	0.166818	0.0307996	Aus
OsJPU00005008	0.979386	0.00544251	0.0151714	Aus
OsJPU00005037	0.824608	0.144434	0.0309579	Aus
OsJPU00005057	0.805444	0.0653005	0.129256	Aus
OsJPU00005101	0.878976	0.10692	0.0141036	Aus
OsJPU00005187	0.928346	0.028163	0.0434906	Aus
OsJPU00005210	0.876011	0.00300959	0.12098	Aus
OsJPU00005223	0.898558	0.0104	0.0910416	Aus
OsJPU00005277	0.950248	0.0451285	0.00462397	Aus
OsJPU00005298	0.975871	0.0225302	0.00159879	Aus
OsJPU00005349	0.950022	0.0110004	0.0389777	Aus
OsJPU00005350	0.893369	0.0965094	0.010122	Aus
OsJPU00005363	0.943408	0.0462622	0.0103296	Aus
OsJPU00005371	0.886993	0.0629355	0.0500718	Aus
OsJPU00005391	0.844204	0.13206	0.0237354	Aus
OsJPU00005408	0.959309	0.0331609	0.00752966	Aus
OsJPU00005411	0.837777	0.0471079	0.115115	Aus
OsJPU00005430	0.91873	0.0350937	0.0461766	Aus
OsJPU00005434	0.902013	0.0740487	0.023938	Aus
OsJPU00005441	0.873451	0.0998825	0.0266669	Aus
OsJPU00005446	0.843575	0.0871843	0.0692405	Aus
OsJPU00005449	0.837982	0.0659884	0.0960294	Aus
OsJPU00005460	0.873034	0.0694681	0.0574978	Aus
OsJPU00005484	0.828619	0.0526851	0.118696	Aus
OsJPU00005492	0.805418	0.0563966	0.138186	Aus
OsJPU00005495	0.906425	0.0241251	0.0694497	Aus
OsJPU00005496	0.946704	0.0457215	0.00757429	Aus
OsJPU00005501	0.832665	0.158165	0.00917007	Aus
OsJPU00005505	0.801348	0.0761017	0.122551	Aus
OsJPU00005507	0.924611	0.0277579	0.0476311	Aus
OsJPU00005522	0.825655	0.146347	0.027998	Aus
OsJPU00005524	0.803126	0.048512	0.148362	Aus
OsJPU00005530	0.861644	0.00282964	0.135527	Aus
OsJPU00005532	0.825125	0.0496085	0.125266	Aus
OsJPU00005550	0.834551	0.0919039	0.0735452	Aus
OsJPU00005553	0.947863	0.044216	0.0079211	Aus
OsJPU00005583	0.929341	0.0586251	0.0120338	Aus
OsJPU00005586	0.883888	0.0625847	0.0535272	Aus
OsJPU00005590	0.861658	0.0586275	0.0797141	Aus
OsJPU00005592	0.84695	0.0721695	0.0808808	Aus
OsJPU00005593	0.923617	0.0226915	0.0536916	Aus
OsJPU00005607	0.816343	0.0277411	0.155916	Aus
OsJPU00005624	0.938387	0.0231397	0.0384733	Aus
OsJPU00005626	0.82614	0.037396	0.136465	Aus
OsJPU00005633	0.814284	0.0761932	0.109523	Aus
OsJPU00005642	0.806812	0.0734453	0.119743	Aus
OsJPU00005648	0.89769	0.0745018	0.0278085	Aus
OsJPU00005651	0.812729	0.0570821	0.130189	Aus
OsJPU00005657	0.878755	0.0654121	0.0558333	Aus
OsJPU00005659	0.858242	0.0475366	0.0942209	Aus
OsJPU00005660	0.940603	0.0552437	0.00415373	Aus
OsJPU00005675	0.803006	0.0534147	0.143579	Aus
OsJPU00005677	0.823204	0.0529211	0.123875	Aus
OsJPU00005685	0.821047	0.0372723	0.14168	Aus
OsJPU00005698	0.840351	0.0323552	0.127294	Aus
OsJPU00005705	0.972844	0.0162376	0.0109185	Aus
OsJPU00005710	0.838171	0.035095	0.126734	Aus
OsJPU00005718	0.831233	0.0488976	0.119869	Aus
OsJPU00005746	0.803592	0.0517064	0.144701	Aus
OsJPU00005752	0.844057	0.0594818	0.0964612	Aus
OsJPU00005759	0.995858	0.0029149	0.00122694	Aus
OsJPU00005788	0.817321	0.0577972	0.124882	Aus
OsJPU00005796	0.829716	0.0605741	0.10971	Aus
OsJPU00005814	0.868565	0.0484902	0.082945	Aus
OsJPU00005834	0.901725	0.0222287	0.0760467	Aus
OsJPU00005844	0.831557	0.0664839	0.10196	Aus
OsJPU00005845	0.824132	0.0596034	0.116264	Aus
OsJPU00005889	0.909412	0.044182	0.0464061	Aus
OsJPU00005907	0.887156	0.0187106	0.0941338	Aus
OsJPU00005912	0.81308	0.0722155	0.114705	Aus
OsJPU00005926	0.858074	0.0309061	0.11102	Aus
OsJPU00005930	0.863789	0.0642981	0.0719134	Aus
OsJPU00005936	0.977151	0.0133078	0.00954069	Aus
OsJPU00005939	0.810206	0.0612374	0.128556	Aus
OsJPU00005942	0.943346	0.048353	0.00830105	Aus
OsJPU00005994	0.835754	0.00508029	0.159166	Aus
OsJPU00005999	0.980343	0.000646169	0.0190113	Aus
OsJPU00006008	0.815753	0.082217	0.10203	Aus
OsJPU00006035	0.916427	0.0244869	0.0590858	Aus
OsJPU00006046	0.821344	0.135392	0.0432638	Aus
OsJPU00006055	0.908119	0.0786406	0.0132401	Aus
OsJPU00006063	0.850492	0.0759968	0.0735113	Aus
OsJPU00006073	0.948765	0.00268791	0.0485474	Aus
OsJPU00006077	0.803054	0.063132	0.133814	Aus
OsJPU00006079	0.815677	0.0731101	0.111213	Aus
OsJPU00006088	0.854383	0.142815	0.00280243	Aus
OsJPU00006092	0.809225	0.057785	0.13299	Aus
OsJPU00006135	0.888171	0.0676329	0.044196	Aus
OsJPU00006136	0.870547	0.00738241	0.122071	Aus
OsJPU00006138	0.832109	0.0619399	0.105951	Aus
OsJPU00006145	0.820386	0.0662645	0.113349	Aus
OsJPU00006150	0.877394	0.00878	0.113826	Aus
OsJPU00006175	0.936303	0.0341597	0.0295371	Aus
OsJPU00006183	0.823058	0.0584385	0.118504	Aus
OsJPU00006204	0.8772	0.0629644	0.0598355	Aus
OsJPU00006211	0.86076	0.0354086	0.103831	Aus
OsJPU00006222	0.804481	0.0566021	0.138917	Aus
OsJPU00006230	0.916791	0.054026	0.0291835	Aus
OsJPU00006244	0.886283	0.038484	0.0752329	Aus
OsJPU00006245	0.802596	0.0711645	0.126239	Aus
OsJPU00006248	0.834637	0.0442039	0.121159	Aus
OsJPU00006252	0.8005	0.0600638	0.139436	Aus
OsJPU00006256	0.807663	0.0450902	0.147247	Aus
OsJPU00006260	0.82169	0.0676819	0.110628	Aus
OsJPU00006263	0.806553	0.0503746	0.143072	Aus
OsJPU00006270	0.816738	0.0414516	0.14181	Aus
OsJPU00006278	0.96297	0.0210368	0.0159931	Aus
OsJPU00006285	0.818554	0.097904	0.0835421	Aus
OsJPU00006313	0.801096	0.096901	0.102003	Aus
OsJPU00006346	0.835164	0.0660369	0.098799	Aus
OsJPU00006351	0.997094	0.00127309	0.00163326	Aus
OsJPU00006352	0.818835	0.0631146	0.118051	Aus
OsJPU00006358	0.9025	0.0637329	0.0337668	Aus
OsJPU00006362	0.801096	0.096901	0.102003	Aus
OsJPU00006379	0.807962	0.0573392	0.134699	Aus
OsJPU00006381	0.803071	0.0832628	0.113666	Aus
OsJPU00006386	0.883461	0.0316404	0.0848982	Aus
OsJPU00006408	0.802006	0.0639634	0.134031	Aus
OsJPU00006410	0.884212	0.00745113	0.108337	Aus
OsJPU00006411	0.938418	0.0544215	0.00716083	Aus
OsJPU00006428	0.918508	0.0226027	0.0588891	Aus
OsJPU00006436	0.949781	0.0369227	0.0132965	Aus
OsJPU00006441	0.832161	0.0486356	0.119203	Aus
OsJPU00006450	0.951377	0.0264945	0.0221282	Aus
OsJPU00006476	0.8199	0.0629302	0.11717	Aus
OsJPU00006485	0.894297	0.0450951	0.0606081	Aus
OsJPU00006489	0.830203	0.0487879	0.121009	Aus
OsJPU00006491	0.826306	0.0425825	0.131111	Aus
OsJPU00006493	0.869557	0.0255503	0.104892	Aus
OsJPU00006495	0.880562	0.0380594	0.0813782	Aus
OsJPU00006498	0.810091	0.0688218	0.121087	Aus
OsJPU00006500	0.802838	0.0438248	0.153337	Aus
OsJPU00006505	0.900532	0.0525601	0.0469079	Aus
OsJPU00006544	0.851407	0.0710252	0.0775682	Aus
OsJPU00006554	0.80204	0.0447762	0.153184	Aus
OsJPU00006575	0.936261	0.0515175	0.0122215	Aus
OsJPU00006577	0.913506	0.0515992	0.0348947	Aus
OsJPU00006594	0.828762	0.0729073	0.0983304	Aus
OsJPU00006597	0.830573	0.0650952	0.104332	Aus
OsJPU00006599	0.836758	0.10276	0.060482	Aus
OsJPU00006602	0.838629	0.122748	0.0386232	Aus
OsJPU00006613	0.826173	0.0534062	0.120421	Aus
OsJPU00006624	0.902344	0.0837016	0.0139548	Aus
OsJPU00006625	0.88726	0.0301054	0.0826345	Aus
OsJPU00006633	0.918269	0.028731	0.0530004	Aus
OsJPU00006634	0.813453	0.0503041	0.136242	Aus
OsJPU00006637	0.865086	0.0382723	0.0966414	Aus
OsJPU00006640	0.88878	0.0924345	0.0187858	Aus
OsJPU00006657	0.801706	0.0631872	0.135106	Aus
OsJPU00006669	0.80172	0.1919	0.00638013	Aus
OsJPU00006742	0.885054	0.064234	0.0507118	Aus
OsJPU00006746	0.839222	0.0895395	0.0712381	Aus
OsJPU00006749	0.868198	0.0271102	0.104691	Aus
OsJPU00006768	0.811758	0.058008	0.130234	Aus
OsJPU00006775	0.818024	0.0454936	0.136483	Aus
OsJPU00006779	0.811603	0.0776746	0.110722	Aus
OsJPU00006783	0.815232	0.0394444	0.145324	Aus
OsJPU00006787	0.889793	0.0209299	0.0892775	Aus
OsJPU00006788	0.910665	0.042125	0.0472098	Aus
OsJPU00006807	0.882955	0.0929536	0.0240912	Aus
OsJPU00006812	0.93867	0.0534557	0.00787446	Aus
OsJPU00006827	0.812614	0.0591738	0.128212	Aus
OsJPU00006831	0.800686	0.0563617	0.142952	Aus
OsJPU00006845	0.837046	0.0681157	0.0948382	Aus
OsJPU00006846	0.835817	0.0518466	0.112336	Aus
OsJPU00006862	0.822815	0.136523	0.0406617	Aus
OsJPU00006865	0.831261	0.0232038	0.145535	Aus
OsJPU00006872	0.809561	0.0646807	0.125758	Aus
OsJPU00006875	0.831282	0.0642728	0.104445	Aus
OsJPU00006876	0.886896	0.0812105	0.0318937	Aus
OsJPU00006884	0.823808	0.0808335	0.0953586	Aus
OsJPU00006917	0.823788	0.0547228	0.121489	Aus
OsJPU00006929	0.817689	0.0497999	0.132511	Aus
OsJPU00006937	0.824756	0.0374111	0.137833	Aus
OsJPU00006943	0.87829	0.045953	0.0757569	Aus
OsJPU00006946	0.800645	0.0796797	0.119675	Aus
OsJPU00006947	0.827676	0.0594096	0.112915	Aus
OsJPU00006950	0.81445	0.0513696	0.134181	Aus
OsJPU00006951	0.823064	0.172312	0.00462352	Aus
OsJPC01010079	0.116175	0.863909	0.0199156	Ind
OsJPC01010085	0.136502	0.813311	0.0501866	Ind
OsJPC01010095	0.108561	0.837011	0.0544277	Ind
OsJPC01010096	0.142289	0.811168	0.0465431	Ind
OsJPC01010097	0.134979	0.813461	0.0515602	Ind
OsJPC01010119	0.110101	0.822654	0.0672446	Ind
OsJPC01010122	0.00991694	0.879848	0.110235	Ind
OsJPC01010127	0.0238928	0.87115	0.104957	Ind
OsJPC01010129	0.00764983	0.886179	0.106171	Ind
OsJPC01010131	0.0309528	0.834062	0.134985	Ind
OsJPC01020004	0.0409989	0.840021	0.11898	Ind
OsJPC01020008	0.0611025	0.892318	0.0465792	Ind
OsJPC01020016	0.0973283	0.816069	0.0866031	Ind
OsJPC01020052	0.0896609	0.826692	0.0836473	Ind
OsJPC01020054	0.0126206	0.800168	0.187211	Ind
OsJPC01030062	0.00636601	0.882817	0.110817	Ind
OsJPC01030121	0.0599917	0.814975	0.125033	Ind
OsJPC01030187	0.020952	0.826984	0.152064	Ind
OsJPC01070004	0.0164248	0.893856	0.089719	Ind
OsJPC01070019	0	0.803438	0.196562	Ind
OsJPC01080007	0.0153435	0.845458	0.139199	Ind
OsJPC01080010	0.0148188	0.833974	0.151207	Ind
OsJPC01080011	0.00647271	0.851359	0.142168	Ind
OsJPC01080013	0	0.970238	0.0297621	Ind
OsJPC01080014	0.0105426	0.963873	0.0255841	Ind
OsJPC01080015	0.0081362	0.964452	0.0274118	Ind
OsJPC01080020	0.142914	0.836713	0.0203728	Ind
OsJPC01100011	0.112864	0.855782	0.0313544	Ind
OsJPC01110026	0.0236886	0.820717	0.155594	Ind
OsJPC01120010	0.00493546	0.951703	0.0433614	Ind
OsJPC01120018	0.0158201	0.908641	0.0755384	Ind
OsJPC01120031	0.0187182	0.880585	0.100697	Ind
OsJPC01130025	0.0176975	0.835268	0.147035	Ind
OsJPC01130080	0.0827585	0.910558	0.0066832	Ind
OsJPC01140014	0	0.914437	0.0855627	Ind
OsJPC01140024	0.0718355	0.833707	0.0944576	Ind
OsJPC01140033	0.0310881	0.951099	0.0178128	Ind
OsJPC01140052	0.0804858	0.878744	0.0407699	Ind
OsJPC01140053	0.0318131	0.959073	0.00911414	Ind
OsJPC01140062	0.0694782	0.92818	0.00234174	Ind
OsJPC01140070	0.0579957	0.907314	0.0346905	Ind
OsJPC01140074	0.164095	0.828705	0.00719995	Ind
OsJPC01140101	0.100963	0.895305	0.00373225	Ind
OsJPC01140102	0.0566818	0.926737	0.0165814	Ind
OsJPC01140103	0.0421472	0.92051	0.0373423	Ind
OsJPC01140104	0.0464394	0.891185	0.0623757	Ind
OsJPC01140114	0.0492858	0.932861	0.0178527	Ind
OsJPC01140130	0.110274	0.857922	0.0318043	Ind
OsJPC01140131	0.0450423	0.924014	0.0309433	Ind
OsJPC01140134	0.0339945	0.931657	0.0343486	Ind
OsJPC01140137	0.104225	0.875433	0.0203422	Ind
OsJPC01150047	0.0218001	0.931313	0.0468867	Ind
OsJPC01180015	0.183703	0.804602	0.0116953	Ind
OsJPC01180019	0.00696752	0.923833	0.069199	Ind
OsJPC01190024	0.083011	0.865462	0.0515273	Ind
OsJPC01190035	0	0.847416	0.152584	Ind
OsJPC01190041	0.137793	0.858192	0.00401454	Ind
OsJPC01210001	0.161603	0.836353	0.00204404	Ind
OsJPC01210002	0.099606	0.894053	0.00634136	Ind
OsJPC01210003	0.132589	0.864554	0.00285606	Ind
OsJPC01210004	0.120383	0.876508	0.00310866	Ind
OsJPC01210005	0.0973529	0.896568	0.00607873	Ind
OsJPC01210006	0.0747632	0.921912	0.00332531	Ind
OsJPC01210011	0.132144	0.865562	0.00229442	Ind
OsJPC01210013	0.140448	0.856985	0.00256695	Ind
OsJPC01210016	0.161259	0.836874	0.00186663	Ind
OsJPC01210017	0.131573	0.865371	0.00305629	Ind
OsJPC01210018	0.0383937	0.957703	0.00390301	Ind
OsJPC01210026	0.155416	0.808934	0.03565	Ind
OsJPC01210029	0.118725	0.869478	0.0117966	Ind
OsJPC01210034	0.0336758	0.955819	0.0105054	Ind
OsJPC01220010	0.158437	0.81716	0.0244035	Ind
OsJPC01220011	0.156247	0.836227	0.00752617	Ind
OsJPC01220015	0.133296	0.858218	0.0084862	Ind
OsJPC01220016	0.121724	0.869835	0.00844162	Ind
OsJPC01220057	0.159544	0.831807	0.00864907	Ind
OsJPC01230001	0.112734	0.833078	0.0541875	Ind
OsJPC01230008	0	0.991192	0.00880772	Ind
OsJPC01230015	0	0.9853	0.0146995	Ind
OsJPC01230031	0.0755834	0.884278	0.0401389	Ind
OsJPC01240084	0.0825515	0.817831	0.0996174	Ind
OsJPC01240086	0.0516926	0.846668	0.101639	Ind
OsJPC01240088	0.0705917	0.812419	0.116989	Ind
OsJPC01240092	0.0328465	0.848528	0.118626	Ind
OsJPC01240095	0.0683388	0.82635	0.105311	Ind
OsJPC01240110	0.0661014	0.929574	0.0043248	Ind
OsJPC01240112	0.107959	0.869726	0.0223143	Ind
OsJPC01240115	0.111702	0.868963	0.0193343	Ind
OsJPC01240118	0.115167	0.820146	0.0646875	Ind
OsJPC01240119	0.118903	0.804048	0.0770495	Ind
OsJPC01240123	0.140379	0.828374	0.0312465	Ind
OsJPC01290023	0.00240546	0.837714	0.159881	Ind
OsJPC01290028	0.024106	0.905472	0.0704217	Ind
OsJPC01290029	0.00677567	0.84052	0.152705	Ind
OsJPC01290035	0.00932154	0.832227	0.158451	Ind
OsJPC01290036	0.0203638	0.928721	0.0509152	Ind
OsJPC01290037	0.0130247	0.930212	0.0567631	Ind
OsJPC01290041	0.0844222	0.831673	0.0839049	Ind
OsJPC01310030	0.00613703	0.983314	0.0105492	Ind
OsJPC01310034	0.00638298	0.968244	0.0253727	Ind
OsJPC01340030	0.0645191	0.877851	0.0576295	Ind
OsJPC01340033	0.153835	0.81896	0.027205	Ind
OsJPC01350028	0.0822539	0.906942	0.0108043	Ind
OsJPC01390016	0.097558	0.820147	0.0822954	Ind
OsJPC01410004	0.121062	0.842639	0.036299	Ind
OsJPC01410015	0.00545442	0.949866	0.0446798	Ind
OsJPC01420015	0.12422	0.860147	0.0156329	Ind
OsJPC01420030	0.0604136	0.810709	0.128877	Ind
OsJPC01420031	0.00968887	0.958852	0.0314586	Ind
OsJPC01430018	0.163248	0.82809	0.00866195	Ind
OsJPC01430019	0.16024	0.83233	0.00743007	Ind
OsJPC01430020	0.173066	0.819559	0.00737498	Ind
OsJPC01430021	0.160707	0.83183	0.00746259	Ind
OsJPC01430022	0.179439	0.812546	0.00801481	Ind
OsJPC01430023	0.00542424	0.829335	0.165241	Ind
OsJPC02010016	0.00867228	0.815381	0.175947	Ind
OsJPC02030002	0.0602203	0.927108	0.0126713	Ind
OsJPC02030003	0.0262511	0.96014	0.0136088	Ind
OsJPC02030015	0.0549401	0.910957	0.0341029	Ind
OsJPC02030030	0	0.838727	0.161273	Ind
OsJPC02030031	0	0.823234	0.176766	Ind
OsJPC02040047	0.0500141	0.879228	0.0707582	Ind
OsJPC02050010	0.00842348	0.924542	0.0670345	Ind
OsJPC02050027	0.0544582	0.86189	0.0836518	Ind
OsJPC02050028	0.0133466	0.923775	0.0628781	Ind
OsJPC02060013	0.0740687	0.907678	0.0182537	Ind
OsJPC02060021	0.112408	0.863486	0.0241057	Ind
OsJPC02070050	0.172181	0.806739	0.0210793	Ind
OsJPC02070055	0.155106	0.81579	0.0291044	Ind
OsJPC02070065	0.0565198	0.927288	0.0161923	Ind
OsJPC02070087	0	0.917877	0.0821233	Ind
OsJPC02070094	0.0490647	0.929569	0.021366	Ind
OsJPC02070110	0.0282796	0.953491	0.0182291	Ind
OsJPC02070111	0.0283961	0.951718	0.019886	Ind
OsJPC02070112	0.0319433	0.95111	0.0169471	Ind
OsJPC02070113	0.0283801	0.95381	0.0178099	Ind
OsJPC02070114	0.0230449	0.960564	0.0163915	Ind
OsJPC02070115	0.0261197	0.95799	0.0158899	Ind
OsJPC02070116	0.022074	0.962429	0.0154966	Ind
OsJPC02070117	0.103584	0.873806	0.0226101	Ind
OsJPC02070118	0.026662	0.951441	0.0218968	Ind
OsJPC02070120	0.0289523	0.949719	0.0213288	Ind
OsJPC02070136	0.0284507	0.951856	0.0196933	Ind
OsJPC02070143	0.0383843	0.926426	0.0351895	Ind
OsJPC02070151	0.0215648	0.964682	0.0137536	Ind
OsJPC02070158	0.0256011	0.955404	0.0189944	Ind
OsJPC02070159	0.0501223	0.92396	0.0259172	Ind
OsJPC02070160	0.167967	0.800421	0.0316122	Ind
OsJPC02070161	0.0373075	0.945591	0.0171011	Ind
OsJPC02070163	0.0597942	0.898807	0.0413986	Ind
OsJPC02070182	0.0122938	0.965903	0.0218031	Ind
OsJPC02080044	0.00747075	0.972146	0.0203837	Ind
OsJPC02080062	0.127279	0.856489	0.0162324	Ind
OsJPC02080068	0.131148	0.849962	0.0188898	Ind
OsJPC02080069	0.126285	0.855236	0.0184791	Ind
OsJPC02080077	0.143206	0.834035	0.0227595	Ind
OsJPC02080079	0.147114	0.820781	0.0321046	Ind
OsJPC02080080	0.119434	0.8633	0.0172659	Ind
OsJPC02080081	0.116032	0.863033	0.0209354	Ind
OsJPC02100019	0.0497034	0.886435	0.0638621	Ind
OsJPC02100020	0.00554656	0.975253	0.0192008	Ind
OsJPC02100022	0.0132221	0.967978	0.0187997	Ind
OsJPC02100030	0.00371073	0.975736	0.020553	Ind
OsJPC02100031	0.00378573	0.955723	0.0404908	Ind
OsJPC02100032	0.00524233	0.974733	0.020025	Ind
OsJPC02100033	0.0135675	0.963975	0.0224579	Ind
OsJPC02110001	0.00189941	0.979599	0.0185015	Ind
OsJPC02110006	0.0701126	0.918466	0.0114218	Ind
OsJPC02110018	0.0554701	0.935228	0.00930241	Ind
OsJPC02110019	0.0649391	0.92746	0.00760068	Ind
OsJPC02110020	0.0775033	0.915369	0.00712718	Ind
OsJPC02110026	0.0151323	0.903943	0.0809248	Ind
OsJPC02110033	0.0704714	0.920556	0.00897304	Ind
OsJPC02140012	0.11072	0.827602	0.061678	Ind
OsJPC02170034	0.00929549	0.95326	0.0374443	Ind
OsJPC02180012	0.00660387	0.965648	0.0277485	Ind
OsJPC02180013	0.00824926	0.967133	0.024618	Ind
OsJPC02180014	0.00392809	0.969147	0.0269252	Ind
OsJPC02180019	0.0115696	0.974288	0.0141422	Ind
OsJPC02180020	0.00901639	0.96831	0.0226739	Ind
OsJPC02180021	0.0195303	0.956224	0.024246	Ind
OsJPC02180022	0.0161205	0.950012	0.0338679	Ind
OsJPC02180023	0.00654546	0.961784	0.0316702	Ind
OsJPC02180032	0.131014	0.835622	0.0333638	Ind
OsJPC02180036	0.0153693	0.961999	0.0226313	Ind
OsJPC02180039	0.0152955	0.962131	0.022574	Ind
OsJPC02180054	0.00743186	0.97053	0.0220386	Ind
OsJPC02180063	0.00429548	0.9741	0.0216041	Ind
OsJPC02180064	0.00510897	0.968111	0.0267797	Ind
OsJPC02180088	0.0117755	0.967451	0.020774	Ind
OsJPC02190016	0.0341806	0.932761	0.0330581	Ind
OsJPC02190023	0.0852365	0.858796	0.0559671	Ind
OsJPC02200017	0.00528175	0.974543	0.0201756	Ind
OsJPC02200021	0.104622	0.859577	0.0358013	Ind
OsJPC02200022	0.114828	0.867329	0.0178436	Ind
OsJPC02200023	0.0660524	0.917406	0.0165414	Ind
OsJPC02210019	0.0512056	0.910761	0.038033	Ind
OsJPC02220040	0.155562	0.829118	0.0153199	Ind
OsJPC02240017	0.0138305	0.949716	0.0364531	Ind
OsJPC02240044	0.0554036	0.891688	0.0529086	Ind
OsJPC02250076	0.0544152	0.815673	0.129912	Ind
OsJPC02260075	0.0349972	0.927822	0.0371811	Ind
OsJPC02260086	0.00320328	0.895237	0.10156	Ind
OsJPC02290003	0.032064	0.937996	0.0299396	Ind
OsJPC02320002	0.0635523	0.865238	0.07121	Ind
OsJPC02350019	0.128854	0.833242	0.0379041	Ind
OsJPC02350043	0.0131784	0.844612	0.14221	Ind
OsJPC02360001	0.00752195	0.84211	0.150368	Ind
OsJPC03030005	0.0127991	0.861132	0.126069	Ind
OsJPC03040005	0.066876	0.915943	0.0171812	Ind
OsJPC03060009	0.0553121	0.913475	0.0312125	Ind
OsJPC03090002	0.0485643	0.834462	0.116974	Ind
OsJPC03120016	0.0914317	0.872811	0.0357572	Ind
OsJPC03120017	0.106417	0.874685	0.0188985	Ind
OsJPC03150030	0.0446097	0.846758	0.108632	Ind
OsJPC03150069	0.00635361	0.9265	0.0671468	Ind
OsJPC03160010	0.0279172	0.83539	0.136693	Ind
OsJPC03160013	0.027283	0.837235	0.135482	Ind
OsJPC03160023	0.00337065	0.821202	0.175428	Ind
OsJPC03160024	0.0357437	0.809865	0.154391	Ind
OsJPC03160025	0.018527	0.829822	0.151651	Ind
OsJPC03160026	0.00347353	0.831335	0.165192	Ind
OsJPC03160027	0.00587168	0.829836	0.164293	Ind
OsJPC03160029	0.00458121	0.829173	0.166246	Ind
OsJPC03160030	0.0383483	0.803335	0.158317	Ind
OsJPC03160031	0.0203858	0.825448	0.154166	Ind
OsJPC03160032	0.00954757	0.826335	0.164117	Ind
OsJPC03160033	0.00887834	0.835682	0.15544	Ind
OsJPC03160034	0.00898462	0.825539	0.165476	Ind
OsJPC03160038	0.00750494	0.82709	0.165405	Ind
OsJPC03160039	0.00914356	0.812327	0.178529	Ind
OsJPC03170008	0.0617681	0.843179	0.0950524	Ind
OsJPC03170009	0.0830229	0.803356	0.113622	Ind
OsJPC03170025	0.0900362	0.812289	0.0976751	Ind
OsJPC03170056	0.0182735	0.951479	0.0302476	Ind
OsJPC03190006	0.00583379	0.877731	0.116435	Ind
OsJPC03210012	0.101141	0.838449	0.06041	Ind
OsJPC03210014	0.0620612	0.929829	0.00811013	Ind
OsJPC03230007	0.0384573	0.82015	0.141393	Ind
OsJPC03230024	0.192072	0.802814	0.00511465	Ind
OsJPC03230027	0.191903	0.804595	0.0035017	Ind
OsJPC03230029	0.186226	0.809894	0.00388013	Ind
OsJPC03230030	0.187371	0.808754	0.00387523	Ind
OsJPC03230032	0.193561	0.801074	0.0053651	Ind
OsJPC03230048	0.192756	0.802515	0.00472855	Ind
OsJPC03240011	0.0795699	0.88151	0.0389199	Ind
OsJPC03260027	0.0313833	0.842743	0.125874	Ind
OsJPC03270008	0.0330876	0.947743	0.0191692	Ind
OsJPC03270010	0.00240562	0.983351	0.0142432	Ind
OsJPC03270014	0.0137673	0.966512	0.0197209	Ind
OsJPC03280011	0.0929283	0.801945	0.105127	Ind
OsJPC03290009	0.0841975	0.837182	0.0786201	Ind
OsJPC03300001	0.00596816	0.988294	0.00573739	Ind
OsJPC03300004	0.0173927	0.977447	0.00516078	Ind
OsJPC03350009	0.056596	0.880504	0.0628999	Ind
OsJPC03360002	0	0.99515	0.00484973	Ind
OsJPC03360003	0.00367861	0.964002	0.0323191	Ind
OsJPC03360004	0.00347339	0.963357	0.0331697	Ind
OsJPC03360029	0.105334	0.889981	0.00468503	Ind
OsJPC03360030	0.113639	0.877457	0.00890433	Ind
OsJPC03360031	0.123879	0.867867	0.00825352	Ind
OsJPC04010033	0.0119392	0.883167	0.104894	Ind
OsJPC04010087	0.170662	0.809232	0.0201055	Ind
OsJPC04010110	0.0996984	0.829328	0.0709737	Ind
OsJPC04010113	0.0480026	0.805306	0.146691	Ind
OsJPC04020235	0.0115165	0.908622	0.0798611	Ind
OsJPC04030017	0.00526398	0.854987	0.139749	Ind
OsJPC04030097	0.0805516	0.836202	0.0832466	Ind
OsJPC04030129	0.005292	0.984559	0.0101495	Ind
OsJPC04030141	0.00727016	0.87286	0.11987	Ind
OsJPC04030142	0.00313206	0.992681	0.00418742	Ind
OsJPC04030143	0.00824078	0.926302	0.0654571	Ind
OsJPC04030144	0.00804788	0.889736	0.102217	Ind
OsJPC04030158	0.119721	0.804586	0.0756938	Ind
OsJPC04030159	0.00846705	0.856339	0.135194	Ind
OsJPC04030160	0.00699717	0.866044	0.126959	Ind
OsJPC04030165	0.00421452	0.860785	0.135001	Ind
OsJPC04030174	0.00194692	0.900629	0.0974246	Ind
OsJPC04030195	0.00453907	0.854151	0.14131	Ind
OsJPC04030203	0.00497967	0.985855	0.00916499	Ind
OsJPC04040030	0.0123314	0.877758	0.10991	Ind
OsJPC04040053	0.0342698	0.831552	0.134179	Ind
OsJPC04040055	0.0656751	0.822234	0.112091	Ind
OsJPC04040060	0.0537314	0.862117	0.0841511	Ind
OsJPC04040062	0	0.874053	0.125947	Ind
OsJPC04040063	0.0718309	0.806081	0.122088	Ind
OsJPC04040065	0.00919099	0.883377	0.107432	Ind
OsJPC04040066	0.0042708	0.884603	0.111126	Ind
OsJPC04040076	0.0136591	0.858945	0.127396	Ind
OsJPC04040078	0.00524364	0.858552	0.136204	Ind
OsJPC04040079	0.00774322	0.843627	0.14863	Ind
OsJPC04040080	0.00476717	0.863362	0.13187	Ind
OsJPC04040083	0	0.8598	0.1402	Ind
OsJPC04040106	0.085024	0.897722	0.0172539	Ind
OsJPC04040124	0.0848761	0.86899	0.0461336	Ind
OsJPC04040153	0.0834482	0.810873	0.105679	Ind
OsJPC04050002	0.0722443	0.801272	0.126483	Ind
OsJPC04050096	0.00640264	0.88616	0.107437	Ind
OsJPC04050105	0.0386549	0.931634	0.0297113	Ind
OsJPC04060040	0.00446536	0.88589	0.109645	Ind
OsJPC04070055	0.0556403	0.936289	0.00807108	Ind
OsJPC04070056	0.00576225	0.988246	0.00599189	Ind
OsJPC04080016	0.0103005	0.974996	0.0147032	Ind
OsJPC04080063	0.00648925	0.91295	0.0805612	Ind
OsJPC04090130	0.00803753	0.961874	0.0300883	Ind
OsJPC04100003	0.116954	0.828133	0.0549128	Ind
OsJPC04110003	0.0999373	0.810265	0.0897973	Ind
OsJPC04110027	0.0013408	0.962551	0.0361079	Ind
OsJPC04120006	0.00422038	0.946072	0.0497072	Ind
OsJPC04120013	0.0801323	0.879942	0.0399254	Ind
OsJPC04120018	0.0146814	0.826189	0.15913	Ind
OsJPC04130030	0.0214796	0.822627	0.155894	Ind
OsJPC04130039	0.00824288	0.988691	0.00306581	Ind
OsJPC04130054	0.00833647	0.98782	0.00384326	Ind
OsJPC04130055	0.0106663	0.986677	0.0026572	Ind
OsJPC04130084	0.0273071	0.801886	0.170807	Ind
OsJPC04140010	0.00828342	0.986707	0.00500991	Ind
OsJPC04140014	0.0126068	0.856339	0.131054	Ind
OsJPC04140016	0.00665349	0.988581	0.00476539	Ind
OsJPC04140020	0.00267156	0.947834	0.0494943	Ind
OsJPC04140029	0	0.977018	0.0229816	Ind
OsJPC04140040	0.0713675	0.800845	0.127788	Ind
OsJPC04150015	0.0169156	0.977193	0.00589139	Ind
OsJPC04150039	0.0103336	0.986509	0.00315785	Ind
OsJPC04160011	0.0221902	0.850665	0.127145	Ind
OsJPC04170002	0	0.899117	0.100883	Ind
OsJPC04170076	0.0643631	0.916197	0.01944	Ind
OsJPC04210010	0.0771778	0.840767	0.0820551	Ind
OsJPC04300008	0.0140618	0.953038	0.0328999	Ind
OsJPC04320017	0.0417273	0.837718	0.120555	Ind
OsJPC04320063	0.00745938	0.956923	0.0356173	Ind
OsJPC04350003	0.0104309	0.978612	0.0109572	Ind
OsJPC04350005	0.00854968	0.979203	0.012247	Ind
OsJPC04360002	0.108127	0.880682	0.0111911	Ind
OsJPC05010005	0.00226288	0.948755	0.0489822	Ind
OsJPC05010012	0.0626453	0.813718	0.123637	Ind
OsJPC05020013	0.0935466	0.880725	0.0257282	Ind
OsJPC05020083	0.0472187	0.853186	0.099595	Ind
OsJPC05030001	0	0.890315	0.109685	Ind
OsJPC05030015	0.0417465	0.873205	0.0850484	Ind
OsJPC05030018	0.053272	0.874375	0.0723527	Ind
OsJPC05030019	0.0421963	0.887469	0.0703349	Ind
OsJPC05030028	0.0557067	0.827258	0.117036	Ind
OsJPC05030029	0	0.92468	0.0753197	Ind
OsJPC05030031	0.0294157	0.839323	0.131262	Ind
OsJPC05030032	0.0169645	0.837231	0.145805	Ind
OsJPC05030033	0	0.892586	0.107414	Ind
OsJPC05030038	0.0411707	0.874954	0.0838755	Ind
OsJPC05030039	0.010209	0.807042	0.182749	Ind
OsJPC05030040	0.0950488	0.828975	0.0759765	Ind
OsJPC05030043	0.0136758	0.901108	0.0852158	Ind
OsJPC05050051	0.142845	0.802375	0.0547799	Ind
OsJPC05070013	0.00717853	0.974655	0.0181664	Ind
OsJPC05070014	0.00597826	0.975563	0.0184592	Ind
OsJPC05070015	0.00542712	0.975915	0.0186578	Ind
OsJPC05070016	0.00908152	0.972154	0.0187642	Ind
OsJPC05070017	0.0140012	0.963001	0.0229975	Ind
OsJPC05070020	0.12328	0.858914	0.0178064	Ind
OsJPC05070021	0.005403	0.974216	0.0203807	Ind
OsJPC05070027	0.0837116	0.898191	0.0180973	Ind
OsJPC05070030	0.117763	0.818312	0.0639246	Ind
OsJPC05080003	0.0605144	0.892203	0.0472821	Ind
OsJPC05080010	0.0289144	0.894025	0.0770605	Ind
OsJPC05100009	0.0280701	0.890537	0.0813927	Ind
OsJPC05190003	0.149772	0.801003	0.0492246	Ind
OsJPC05190005	0.0477077	0.897906	0.0543863	Ind
OsJPC05190008	0.0231454	0.938948	0.0379068	Ind
OsJPC05190009	0.00546115	0.95544	0.0390992	Ind
OsJPC05190010	0.121494	0.845909	0.0325969	Ind
OsJPC05280018	0.127451	0.869997	0.00255251	Ind
OsJPC06010004	0.0350198	0.952587	0.0123935	Ind
OsJPC06010005	0.00622308	0.908438	0.085339	Ind
OsJPC06030018	0.146781	0.843369	0.00984987	Ind
OsJPC06050052	0.00721778	0.831386	0.161396	Ind
OsJPC06050059	0.00801721	0.942287	0.0496955	Ind
OsJPC06050060	0.00284191	0.941794	0.0553641	Ind
OsJPC06050083	0.0124229	0.929616	0.0579615	Ind
OsJPC06060002	0.00820389	0.95137	0.0404257	Ind
OsJPC06060017	0.0379424	0.948865	0.0131928	Ind
OsJPC06060020	0.129632	0.802758	0.0676105	Ind
OsJPC06060021	0.0109188	0.971355	0.017726	Ind
OsJPC06060022	0.00662475	0.9706	0.0227751	Ind
OsJPC06060023	0.0103422	0.969324	0.0203338	Ind
OsJPC06060027	0.0662455	0.90845	0.0253049	Ind
OsJPC06060028	0.0114348	0.968711	0.0198542	Ind
OsJPC06060029	0.0160339	0.964367	0.0195992	Ind
OsJPC06060031	0.0145635	0.969282	0.0161543	Ind
OsJPC06060033	0	0.902033	0.0979667	Ind
OsJPC06060046	0.085953	0.823756	0.0902905	Ind
OsJPC06070002	0.00739475	0.954472	0.0381334	Ind
OsJPC06070003	0.00644905	0.97138	0.022171	Ind
OsJPC06070005	0.011601	0.955845	0.0325539	Ind
OsJPC06070006	0.0152096	0.953953	0.0308369	Ind
OsJPC06070007	0.0312197	0.93944	0.0293405	Ind
OsJPC06070008	0.00986542	0.95848	0.031655	Ind
OsJPC06070009	0.0760564	0.886014	0.0379297	Ind
OsJPC06070010	0.10165	0.832867	0.0654828	Ind
OsJPC06070011	0.00694506	0.929385	0.0636701	Ind
OsJPC06070013	0.0219961	0.940935	0.0370686	Ind
OsJPC06070014	0.0556782	0.884678	0.0596438	Ind
OsJPC06070015	0.0125684	0.963981	0.0234508	Ind
OsJPC06070016	0.00834104	0.959266	0.0323927	Ind
OsJPC06070017	0.131823	0.819837	0.0483404	Ind
OsJPC06070018	0.017768	0.969336	0.0128956	Ind
OsJPC06070020	0.0189454	0.95325	0.0278049	Ind
OsJPC06070021	0.0243051	0.924051	0.0516435	Ind
OsJPC06070022	0.0370882	0.896903	0.0660085	Ind
OsJPC06070030	0.0267064	0.952891	0.020403	Ind
OsJPC06070031	0.0193874	0.962098	0.0185143	Ind
OsJPC06070034	0	0.863505	0.136495	Ind
OsJPC06070035	0.0375255	0.877493	0.0849815	Ind
OsJPC06070040	0.00509941	0.935489	0.0594111	Ind
OsJPC06070041	0.187133	0.801518	0.0113491	Ind
OsJPC06080001	0.152045	0.831071	0.0168835	Ind
OsJPC06080002	0.11893	0.862815	0.0182545	Ind
OsJPC06080003	0.127125	0.856786	0.0160892	Ind
OsJPC06080004	0.132508	0.848511	0.0189811	Ind
OsJPC06080005	0.00362435	0.981147	0.015229	Ind
OsJPC06080006	0.0101731	0.978169	0.011658	Ind
OsJPC06080008	0.011393	0.972831	0.0157758	Ind
OsJPC06080011	0.0726789	0.876423	0.0508977	Ind
OsJPC06080013	0.00571886	0.941853	0.0524286	Ind
OsJPC06080014	0.0116427	0.969783	0.0185743	Ind
OsJPC06080015	0.105728	0.836116	0.0581565	Ind
OsJPC06080016	0.00459495	0.982241	0.0131641	Ind
OsJPC06080017	0.0114623	0.970538	0.0180002	Ind
OsJPC06080018	0.00609112	0.978527	0.0153822	Ind
OsJPC06080019	0.0134191	0.962782	0.023799	Ind
OsJPC06080021	0.0018336	0.989061	0.00910533	Ind
OsJPC06080022	0.0211144	0.962351	0.0165341	Ind
OsJPC06080023	0.00890001	0.979031	0.0120689	Ind
OsJPC06080024	0.0142131	0.971761	0.0140255	Ind
OsJPC06080026	0.018064	0.956681	0.0252548	Ind
OsJPC06080028	0.125991	0.862602	0.0114071	Ind
OsJPC06080029	0	0.943379	0.056621	Ind
OsJPC06080030	0.185887	0.802445	0.0116677	Ind
OsJPC06080037	0.167202	0.824009	0.0087893	Ind
OsJPC06080039	0.128087	0.860945	0.0109686	Ind
OsJPC06080040	0.0018038	0.987689	0.0105077	Ind
OsJPC06080042	0.0126351	0.977626	0.0097391	Ind
OsJPC06080044	0.0818145	0.896225	0.0219609	Ind
OsJPC06080045	0.010022	0.978015	0.0119633	Ind
OsJPC06080046	0.00981328	0.979963	0.0102233	Ind
OsJPC06080047	0	0.987063	0.0129365	Ind
OsJPC06080057	0.0722182	0.899498	0.0282838	Ind
OsJPC06080061	0.03447	0.951573	0.0139571	Ind
OsJPC06080063	0	0.987567	0.0124331	Ind
OsJPC06080064	0.00994465	0.975283	0.0147728	Ind
OsJPC06080065	0.00539654	0.980615	0.0139881	Ind
OsJPC06080066	0.00725478	0.978295	0.01445	Ind
OsJPC06080068	0.00253848	0.982674	0.0147874	Ind
OsJPC06080069	0.00818204	0.975878	0.0159397	Ind
OsJPC06080070	0.0144087	0.967704	0.0178878	Ind
OsJPC06080072	0.0894471	0.898025	0.0125281	Ind
OsJPC06080084	0.0118751	0.975408	0.0127174	Ind
OsJPC06080085	0.0106044	0.979674	0.00972173	Ind
OsJPC06080086	0.00406255	0.985463	0.0104749	Ind
OsJPC06080087	0.00630102	0.98068	0.0130192	Ind
OsJPC06080088	0.0125266	0.972853	0.0146208	Ind
OsJPC06080089	0	0.987955	0.0120452	Ind
OsJPC06080090	0.0480558	0.912171	0.0397728	Ind
OsJPC06080091	0.00697564	0.98207	0.0109545	Ind
OsJPC06090031	0.142734	0.847784	0.00948217	Ind
OsJPC06090032	0.0511241	0.881362	0.0675135	Ind
OsJPC06090037	0.00530517	0.977976	0.0167187	Ind
OsJPC06090038	0.112864	0.862263	0.0248726	Ind
OsJPC06090039	0.00729418	0.981561	0.0111451	Ind
OsJPC06090041	0.00512928	0.984094	0.0107762	Ind
OsJPC06090042	0.0727531	0.917581	0.00966633	Ind
OsJPC06090063	0.00984098	0.981231	0.00892791	Ind
OsJPC06090064	0.00971006	0.973599	0.016691	Ind
OsJPC06100038	0.0162962	0.975781	0.00792261	Ind
OsJPC06100039	0.0116257	0.980048	0.0083266	Ind
OsJPC06100040	0.00658272	0.981573	0.0118447	Ind
OsJPC06100041	0.00987378	0.979619	0.0105067	Ind
OsJPC06100058	0.00887857	0.983413	0.00770794	Ind
OsJPC06100116	0.0138229	0.807972	0.178205	Ind
OsJPC06100120	0.0497716	0.828162	0.122066	Ind
OsJPC06110005	0.00453535	0.935599	0.0598655	Ind
OsJPC06110023	0.00862216	0.891474	0.0999043	Ind
OsJPC06110025	0.0192742	0.837158	0.143568	Ind
OsJPC06110026	0.0129921	0.871889	0.115119	Ind
OsJPC06110028	0.00540237	0.867512	0.127085	Ind
OsJPC06110029	0.00879696	0.890393	0.10081	Ind
OsJPC06110037	0.137571	0.815682	0.0467471	Ind
OsJPC06110038	0.00880262	0.94097	0.0502271	Ind
OsJPC06110067	0.00793177	0.922382	0.0696861	Ind
OsJPC06110070	0.0673006	0.839049	0.0936503	Ind
OsJPC06110071	0.132543	0.802531	0.0649266	Ind
OsJPC06110082	0.00538449	0.935482	0.0591331	Ind
OsJPC06110086	0.0342296	0.903366	0.0624045	Ind
OsJPC06110089	0.07228	0.86816	0.0595604	Ind
OsJPC06110094	0.00723871	0.932068	0.0606937	Ind
OsJPC06120003	0	1	0	Ind
OsJPC06120010	0.0273759	0.903905	0.068719	Ind
OsJPC06120011	0	0.957626	0.0423735	Ind
OsJPC06120014	0.0111986	0.937768	0.0510332	Ind
OsJPC06120015	0.00282101	0.951561	0.0456179	Ind
OsJPC06120017	0.00916727	0.937351	0.0534816	Ind
OsJPC06120018	0.00464685	0.941017	0.0543358	Ind
OsJPC06120031	0.118982	0.813823	0.0671948	Ind
OsJPC06120043	0.0716447	0.815954	0.112401	Ind
OsJPC06120059	0.0945163	0.873621	0.0318631	Ind
OsJPC06120062	0.0916151	0.843633	0.0647524	Ind
OsJPC06120080	0.040587	0.86267	0.0967431	Ind
OsJPC06120085	0.103227	0.890763	0.0060096	Ind
OsJPC06130007	0.00293365	0.947137	0.0499296	Ind
OsJPC06140036	0.00547605	0.973606	0.0209178	Ind
OsJPC06170013	0.0191019	0.961633	0.0192646	Ind
OsJPC06180033	0.00519484	0.990506	0.00429944	Ind
OsJPC06200004	0.00338932	0.957447	0.0391639	Ind
OsJPC06200037	0.0171013	0.941978	0.0409204	Ind
OsJPC06200039	0.0214086	0.941083	0.0375088	Ind
OsJPC06200040	0.0126944	0.93336	0.053946	Ind
OsJPC06210037	0.0436901	0.928495	0.027815	Ind
OsJPC06210073	0.0744304	0.906168	0.0194013	Ind
OsJPC06210076	0.00271622	0.979905	0.0173791	Ind
OsJPC06210077	0.0160417	0.97349	0.0104682	Ind
OsJPC06210078	0.180931	0.802288	0.0167802	Ind
OsJPC06230114	0.0902504	0.837387	0.0723622	Ind
OsJPC06250012	0.182051	0.806983	0.0109661	Ind
OsJPC06250015	0.15662	0.834406	0.00897401	Ind
OsJPC06250017	0.162871	0.828397	0.00873186	Ind
OsJPC06250021	0.179271	0.809481	0.0112484	Ind
OsJPC06250022	0.182164	0.805407	0.0124293	Ind
OsJPC06250023	0.175629	0.812083	0.0122884	Ind
OsJPC06290020	0.0119642	0.811322	0.176713	Ind
OsJPC06300031	0.0161052	0.864956	0.118938	Ind
OsJPC07020001	0.165791	0.807068	0.0271413	Ind
OsJPC07020039	0	1	0	Ind
OsJPC07020067	0.0192512	0.962365	0.0183842	Ind
OsJPC07020073	0.00713692	0.970412	0.0224511	Ind
OsJPC07020075	0.0204519	0.956437	0.0231115	Ind
OsJPC07020077	0.00699797	0.969252	0.0237497	Ind
OsJPC07020078	0.0127484	0.962617	0.024635	Ind
OsJPC07020080	0.00248617	0.967836	0.0296776	Ind
OsJPC07020081	0.0174942	0.963413	0.019093	Ind
OsJPC07030017	0.0517247	0.935871	0.0124046	Ind
OsJPC07030018	0.0186926	0.972084	0.00922291	Ind
OsJPC07050003	0.0995288	0.887983	0.0124879	Ind
OsJPC07050004	0.0701013	0.92079	0.00910883	Ind
OsJPC07050005	0.0851564	0.90087	0.0139736	Ind
OsJPC07050006	0.107734	0.833622	0.0586432	Ind
OsJPC07050008	0.0684074	0.918143	0.0134496	Ind
OsJPC07050009	0.0489198	0.895672	0.0554083	Ind
OsJPC07050010	0.0370656	0.948967	0.0139672	Ind
OsJPC07050011	0.0849144	0.902632	0.0124532	Ind
OsJPC07060031	0.0672936	0.901069	0.0316372	Ind
OsJPC07070019	0.00949337	0.953639	0.0368678	Ind
OsJPC07080002	0.0421415	0.869746	0.0881125	Ind
OsJPC07080003	0.0834317	0.889644	0.0269245	Ind
OsJPC07080028	0.0809704	0.803242	0.115788	Ind
OsJPC07080029	0.0652512	0.804876	0.129873	Ind
OsJPC07080044	0.0546767	0.821459	0.123864	Ind
OsJPC07080045	0.102016	0.844541	0.053443	Ind
OsJPC07080049	0.0691068	0.828135	0.102759	Ind
OsJPC07110002	0.123371	0.849601	0.0270282	Ind
OsJPC07130008	0.022651	0.935323	0.0420259	Ind
OsJPC07140036	0.152877	0.801352	0.0457707	Ind
OsJPC07140072	0.0150222	0.959324	0.0256534	Ind
OsJPC07150007	0.0564889	0.810806	0.132705	Ind
OsJPC07160046	0.0214649	0.930545	0.0479899	Ind
OsJPC07160130	0.0156879	0.949641	0.0346712	Ind
OsJPC07160131	0.0107015	0.800576	0.188722	Ind
OsJPC07160132	0.00985052	0.968984	0.0211656	Ind
OsJPC07160137	0	0.976664	0.0233362	Ind
OsJPC07160138	0.0243215	0.943725	0.0319536	Ind
OsJPC07160139	0.0267493	0.947834	0.0254169	Ind
OsJPC07160143	0.036064	0.926814	0.0371217	Ind
OsJPC07160144	0.00692628	0.971765	0.021309	Ind
OsJPC07160147	0.00916085	0.970038	0.0208015	Ind
OsJPC07160148	0.00886471	0.963622	0.0275129	Ind
OsJPC07160149	0.0153619	0.946947	0.0376908	Ind
OsJPC07160150	0.00985711	0.963786	0.026357	Ind
OsJPC07160151	0.0764835	0.902864	0.0206521	Ind
OsJPC07170001	0.0517906	0.928426	0.0197833	Ind
OsJPC07170002	0.00592184	0.971646	0.0224321	Ind
OsJPC07170012	0.104235	0.860689	0.0350762	Ind
OsJPC07170018	0.088357	0.883517	0.028126	Ind
OsJPC07170022	0.0755839	0.829657	0.0947595	Ind
OsJPC07170025	0.0174886	0.856697	0.125815	Ind
OsJPC07170028	0.0538413	0.873033	0.0731259	Ind
OsJPC07170030	0.0259479	0.860067	0.113985	Ind
OsJPC07170031	0.106853	0.807846	0.0853002	Ind
OsJPC07170034	0.0677332	0.800314	0.131953	Ind
OsJPC07170035	0.00954294	0.874264	0.116193	Ind
OsJPC07170037	0.0171835	0.873594	0.109223	Ind
OsJPC07170038	0.0131264	0.890418	0.0964559	Ind
OsJPC07170039	0.0283636	0.866971	0.104665	Ind
OsJPC07180001	0.0231971	0.881864	0.094939	Ind
OsJPC07180002	0.0232713	0.881221	0.0955073	Ind
OsJPC07180008	0.167376	0.8074	0.0252244	Ind
OsJPC07180010	0.144837	0.832323	0.0228401	Ind
OsJPC07180012	0.165017	0.807895	0.0270871	Ind
OsJPC07180013	0.173783	0.806112	0.0201048	Ind
OsJPC07180014	0.154104	0.822715	0.023181	Ind
OsJPC07180016	0.174178	0.803602	0.0222202	Ind
OsJPC07200019	0.00805263	0.913509	0.0784379	Ind
OsJPC07200020	0.0174526	0.873659	0.108889	Ind
OsJPC07200021	0.0466258	0.821068	0.132306	Ind
OsJPC07200031	0.00626414	0.846099	0.147637	Ind
OsJPC07200036	0.00251947	0.911947	0.0855335	Ind
OsJPC07200040	0.00904305	0.858437	0.13252	Ind
OsJPC07200046	0.00256883	0.807557	0.189874	Ind
OsJPC07210001	0.00781732	0.9741	0.0180826	Ind
OsJPC07210007	0.0163358	0.929688	0.0539765	Ind
OsJPC07210008	0.0345666	0.944277	0.0211564	Ind
OsJPC07210009	0.00319002	0.979507	0.0173033	Ind
OsJPC07210010	0.00988507	0.97134	0.0187749	Ind
OsJPC07210011	0.00743767	0.975024	0.0175383	Ind
OsJPC07210015	0.00716731	0.858132	0.134701	Ind
OsJPC07210016	0.00343663	0.815404	0.181159	Ind
OsJPC07210018	0.00844905	0.83018	0.161371	Ind
OsJPC07210023	0.00552769	0.811616	0.182856	Ind
OsJPC07210024	0.00389569	0.836615	0.15949	Ind
OsJPC07210027	0.00796197	0.83249	0.159548	Ind
OsJPC07210036	0.0107767	0.890426	0.098797	Ind
OsJPC07210095	0.163522	0.825709	0.0107695	Ind
OsJPC07210118	0.109048	0.836652	0.0542999	Ind
OsJPC07220035	0.163348	0.8314	0.00525122	Ind
OsJPC07220038	0.153049	0.829725	0.0172256	Ind
OsJPC07250002	0.0235713	0.805354	0.171075	Ind
OsJPC07270006	0.00211011	0.974784	0.0231063	Ind
OsJPC07280060	0.00679106	0.941003	0.0522061	Ind
OsJPC07280062	0.0130154	0.941825	0.0451597	Ind
OsJPC07280063	0.00783606	0.940333	0.0518308	Ind
OsJPC07280064	0.032682	0.901918	0.0653996	Ind
OsJPC07280065	0.0169889	0.928883	0.0541286	Ind
OsJPC07280066	0.00133112	0.940958	0.0577112	Ind
OsJPC07280068	0.00704915	0.959292	0.0336585	Ind
OsJPC07280069	0.0135944	0.951873	0.0345327	Ind
OsJPC07290001	0.0477104	0.915271	0.037019	Ind
OsJPC07290002	0.00237819	0.985812	0.0118097	Ind
OsJPC07290003	0.00500888	0.937432	0.0575592	Ind
OsJPC07290005	0.00966301	0.934355	0.0559823	Ind
OsJPC08010022	0.0299222	0.93646	0.0336173	Ind
OsJPC08020009	0.00867463	0.941363	0.0499627	Ind
OsJPC08020012	0.00529489	0.937062	0.0576435	Ind
OsJPC08020015	0.0115249	0.964062	0.024413	Ind
OsJPC08020016	0.00479731	0.960647	0.0345559	Ind
OsJPC08020017	0	0.973049	0.0269509	Ind
OsJPC08020018	0.00406531	0.9707	0.0252346	Ind
OsJPC08020019	0.00936471	0.956652	0.0339833	Ind
OsJPC08020020	0.00590932	0.961454	0.0326365	Ind
OsJPC08020021	0.0114607	0.950355	0.0381844	Ind
OsJPC08020022	0.0353391	0.915429	0.0492318	Ind
OsJPC08020023	0.0105721	0.957626	0.0318023	Ind
OsJPC08020024	0.00456505	0.960675	0.0347595	Ind
OsJPC08020025	0.01039	0.951807	0.0378032	Ind
OsJPC08020026	0.00871166	0.962171	0.0291177	Ind
OsJPC08030018	0.0746098	0.917169	0.00822113	Ind
OsJPC08040021	0.0627812	0.908201	0.0290177	Ind
OsJPC08040022	0.00774416	0.951581	0.0406747	Ind
OsJPC08040023	0.147838	0.823926	0.028236	Ind
OsJPC08040027	0.00617126	0.969423	0.0244054	Ind
OsJPC08040028	0.0288969	0.924085	0.0470186	Ind
OsJPC08040029	0	0.961527	0.0384735	Ind
OsJPC08040032	0.0283262	0.952001	0.0196732	Ind
OsJPC08040033	0.116254	0.848621	0.0351255	Ind
OsJPC08040036	0.0753273	0.898057	0.026616	Ind
OsJPC08050006	0.0314105	0.936788	0.0318015	Ind
OsJPC08050008	0.0429003	0.926783	0.0303166	Ind
OsJPC08050011	0.0265072	0.944563	0.0289297	Ind
OsJPC08050013	0.00689739	0.957534	0.0355686	Ind
OsJPC08050018	0.034165	0.924943	0.0408918	Ind
OsJPC08050019	0.125701	0.831932	0.0423671	Ind
OsJPC08060038	0.0729128	0.894517	0.0325704	Ind
OsJPC08060079	0	1	0	Ind
OsJPC08060080	0.0953221	0.904678	0	Ind
OsJPC08060081	0.00950959	0.912391	0.0780995	Ind
OsJPC08060089	0	0.905689	0.0943109	Ind
OsJPC08060092	0.114363	0.848642	0.0369947	Ind
OsJPC08060095	0.0359107	0.910024	0.0540656	Ind
OsJPC08060099	0.00828758	0.942156	0.0495561	Ind
OsJPC08060109	0.00773791	0.953837	0.0384251	Ind
OsJPC08060145	0.160836	0.803016	0.0361474	Ind
OsJPC08060149	0.0128376	0.984153	0.00300914	Ind
OsJPC08060151	0.00126536	0.947741	0.0509936	Ind
OsJPC08060152	0.00555727	0.945831	0.0486121	Ind
OsJPC08070001	0.15683	0.825865	0.0173057	Ind
OsJPC08070008	0.107164	0.808187	0.0846485	Ind
OsJPC08070054	0.0644628	0.902705	0.0328319	Ind
OsJPC08080060	0.0367393	0.83602	0.127241	Ind
OsJPC08090002	0.0670198	0.858199	0.0747808	Ind
OsJPC08090087	0.0949476	0.838763	0.0662895	Ind
OsJPC08090091	0.0145081	0.917142	0.0683501	Ind
OsJPC08090095	0	0.928636	0.0713636	Ind
OsJPC08090099	0.00266293	0.920538	0.0767988	Ind
OsJPC08100007	0.0464477	0.840956	0.112596	Ind
OsJPC08100031	0.00400906	0.850507	0.145484	Ind
OsJPC08120022	0.136865	0.845434	0.0177004	Ind
OsJPC08130006	0.108441	0.875975	0.0155848	Ind
OsJPC08160019	0.107959	0.856012	0.0360292	Ind
OsJPC08160020	0.0460201	0.914219	0.0397604	Ind
OsJPC08160024	0.0667881	0.896966	0.0362459	Ind
OsJPC08160025	0.040507	0.9216	0.0378934	Ind
OsJPC08160026	0.0734433	0.887281	0.0392761	Ind
OsJPC08160027	0.0421104	0.929618	0.0282717	Ind
OsJPC08160028	0.0708447	0.884363	0.0447918	Ind
OsJPC08160029	0.0225648	0.94102	0.0364155	Ind
OsJPC08160032	0.0151299	0.950338	0.034532	Ind
OsJPC08160033	0.111598	0.846937	0.0414646	Ind
OsJPC08160039	0.013785	0.952393	0.0338218	Ind
OsJPC08160045	0.0231255	0.948698	0.0281762	Ind
OsJPC08160060	0.0278368	0.936206	0.0359573	Ind
OsJPC08160065	0.0248402	0.940065	0.0350946	Ind
OsJPC08160069	0.0294771	0.938187	0.032336	Ind
OsJPC08160074	0.0385329	0.928798	0.0326691	Ind
OsJPC08170045	0.00796849	0.955739	0.0362921	Ind
OsJPC08170096	0.0123818	0.957124	0.0304939	Ind
OsJPC08170100	0.0170779	0.94813	0.0347922	Ind
OsJPC08170101	0.0101027	0.95806	0.0318376	Ind
OsJPC08170105	0.0700101	0.87187	0.0581195	Ind
OsJPC08170109	0.0126138	0.936794	0.0505923	Ind
OsJPC08170110	0.00717035	0.953951	0.0388783	Ind
OsJPC08170111	0.0114607	0.956367	0.0321721	Ind
OsJPC08170128	0.0101143	0.953375	0.0365104	Ind
OsJPC08170141	0.00725357	0.956172	0.0365741	Ind
OsJPC08170144	0.0743291	0.879279	0.0463917	Ind
OsJPC08170147	0.0174419	0.948657	0.0339007	Ind
OsJPC08170148	0.0277989	0.927292	0.0449087	Ind
OsJPC08170162	0.0483938	0.906023	0.0455834	Ind
OsJPC08170168	0.049405	0.892164	0.0584307	Ind
OsJPC08170170	0.0141847	0.94344	0.0423757	Ind
OsJPC08170175	0.0056197	0.960034	0.0343464	Ind
OsJPC08170177	0.0143527	0.944137	0.0415106	Ind
OsJPC08170178	0.014157	0.932731	0.053112	Ind
OsJPC08170180	0.0289929	0.930898	0.0401087	Ind
OsJPC08170184	0.00442071	0.959555	0.0360246	Ind
OsJPC08170185	0.0034472	0.954745	0.0418079	Ind
OsJPC08170193	0.0237574	0.920349	0.0558937	Ind
OsJPC08170198	0	0.959869	0.0401309	Ind
OsJPC08170209	0.104677	0.844891	0.0504318	Ind
OsJPC08170210	0.0265978	0.871802	0.1016	Ind
OsJPC08180005	0.166717	0.809533	0.02375	Ind
OsJPC08180006	0.106017	0.839099	0.0548834	Ind
OsJPC08180049	0.00772908	0.954259	0.0380122	Ind
OsJPC08180054	0.166399	0.800668	0.0329327	Ind
OsJPC08180063	0.152018	0.823415	0.0245675	Ind
OsJPC08180070	0.167914	0.806751	0.0253356	Ind
OsJPC08180088	0.178807	0.800368	0.0208247	Ind
OsJPC08180094	0.173065	0.804004	0.0229308	Ind
OsJPC08180097	0.169111	0.807983	0.0229058	Ind
OsJPC08180144	0.0584589	0.838755	0.102786	Ind
OsJPC08190007	0.00386291	0.959248	0.0368895	Ind
OsJPC08190066	0.00766672	0.855178	0.137155	Ind
OsJPC08190067	0.0127542	0.902703	0.0845426	Ind
OsJPC08190068	0.0249833	0.872426	0.10259	Ind
OsJPC08200003	0.0268781	0.865318	0.107804	Ind
OsJPC08200004	0.0557151	0.820683	0.123602	Ind
OsJPC08200015	0.0502829	0.907034	0.0426831	Ind
OsJPC08210022	0.0364472	0.874085	0.0894681	Ind
OsJPC08210023	0.0648892	0.846986	0.0881249	Ind
OsJPC08210025	0.097852	0.816518	0.08563	Ind
OsJPC08210027	0.0514469	0.869845	0.0787078	Ind
OsJPC08230004	0.0976032	0.888588	0.0138086	Ind
OsJPC08270009	0.00866213	0.979065	0.0122727	Ind
OsJPC08270020	0.0492114	0.927771	0.0230181	Ind
OsJPC08270034	0.139264	0.833246	0.0274897	Ind
OsJPC08270035	0.160028	0.814635	0.0253364	Ind
OsJPC08270036	0.131426	0.829456	0.0391178	Ind
OsJPC08270037	0.0317164	0.852516	0.115768	Ind
OsJPC08270038	0	0.865779	0.134221	Ind
OsJPC08270039	0.0306374	0.858633	0.110729	Ind
OsJPC08270041	0.0791427	0.828445	0.092412	Ind
OsJPC08280002	0.00974354	0.960365	0.0298915	Ind
OsJPC08280003	0.0304266	0.917272	0.0523014	Ind
OsJPC08280005	0.0239079	0.899607	0.0764847	Ind
OsJPC08280006	0.127447	0.817124	0.0554284	Ind
OsJPC08290013	0.149822	0.831244	0.0189337	Ind
OsJPC08290014	0.0899841	0.894192	0.0158235	Ind
OsJPC08290015	0.0621091	0.921932	0.0159593	Ind
OsJPC08290016	0.0100045	0.974366	0.0156293	Ind
OsJPC09040015	0.0644648	0.894995	0.0405407	Ind
OsJPC09050033	0.057361	0.918674	0.0239653	Ind
OsJPC09050034	0.0180101	0.953182	0.0288084	Ind
OsJPC09050035	0.00961487	0.968349	0.0220365	Ind
OsJPC09050036	0.103265	0.808113	0.088622	Ind
OsJPC09050038	0.0373729	0.925953	0.0366744	Ind
OsJPC09050040	0.0190968	0.953607	0.0272964	Ind
OsJPC09050042	0.0246437	0.925293	0.0500631	Ind
OsJPC09050043	0.0233206	0.951068	0.025611	Ind
OsJPC09050044	0.00552035	0.965661	0.0288189	Ind
OsJPC09050045	0.0185262	0.946483	0.0349907	Ind
OsJPC09070039	0.105417	0.882359	0.0122241	Ind
OsJPC09080031	0	0.806792	0.193208	Ind
OsJPC09080080	0.0826198	0.854559	0.0628216	Ind
OsJPC09080087	0.0247429	0.909097	0.0661601	Ind
OsJPC09080135	0.0822783	0.861411	0.0563106	Ind
OsJPC09090012	0	0.842691	0.157309	Ind
OsJPC09090018	0.00937881	0.965692	0.0249288	Ind
OsJPC09100097	0.0806138	0.897634	0.0217526	Ind
OsJPC09110027	0.079119	0.891215	0.0296662	Ind
OsJPC09110028	0.0944717	0.884366	0.0211621	Ind
OsJPC09110029	0.0775758	0.89615	0.0262745	Ind
OsJPC09110034	0.103873	0.873717	0.0224107	Ind
OsJPC09110039	0.0935758	0.882113	0.0243117	Ind
OsJPC09110041	0.0935163	0.881478	0.0250054	Ind
OsJPC09110047	0.0950796	0.879443	0.0254776	Ind
OsJPC09110049	0.0685627	0.904943	0.0264946	Ind
OsJPC09110050	0.0997053	0.879941	0.0203533	Ind
OsJPC09110126	0.069891	0.914411	0.0156981	Ind
OsJPC09120006	0.111383	0.857516	0.0311008	Ind
OsJPC09120009	0.112132	0.859085	0.0287837	Ind
OsJPC09120017	0.167435	0.822025	0.0105399	Ind
OsJPC09120036	0.0108945	0.856977	0.132129	Ind
OsJPC09120037	0.00952938	0.829397	0.161074	Ind
OsJPC09120038	0.140589	0.85046	0.00895052	Ind
OsJPC09120044	0.0189292	0.808437	0.172633	Ind
OsJPC09120045	0.064909	0.929332	0.00575932	Ind
OsJPC09120050	0.193794	0.800376	0.00582994	Ind
OsJPC09120151	0.0720134	0.923755	0.00423202	Ind
OsJPC09120156	0.0974815	0.885593	0.0169257	Ind
OsJPC09120159	0.0771642	0.894452	0.028384	Ind
OsJPC09120162	0.0831757	0.890192	0.0266324	Ind
OsJPC09120180	0.1137	0.843424	0.0428752	Ind
OsJPC09120195	0.00975991	0.975327	0.0149126	Ind
OsJPC09120198	0.0111421	0.971124	0.0177339	Ind
OsJPC09130001	0.00132296	0.982758	0.0159186	Ind
OsJPC09130002	0.00697378	0.978002	0.0150243	Ind
OsJPC09130003	0.0764869	0.921078	0.00243475	Ind
OsJPC09130004	0.0130197	0.973994	0.0129859	Ind
OsJPC09130005	0.00923883	0.976897	0.0138644	Ind
OsJPC09130006	0.0124989	0.956666	0.0308347	Ind
OsJPC09130022	0.123033	0.84227	0.0346969	Ind
OsJPC09140029	0.121526	0.808178	0.0702954	Ind
OsJPC09140041	0.0116652	0.871366	0.116969	Ind
OsJPC09150015	0.005528	0.898816	0.0956564	Ind
OsJPC09160024	0.0121241	0.983824	0.00405235	Ind
OsJPC09160026	0	0.995862	0.00413799	Ind
OsJPC09160027	0.0152072	0.980436	0.0043567	Ind
OsJPC09180003	0.0380946	0.833886	0.12802	Ind
OsJPC09210008	0.0147804	0.975339	0.00988036	Ind
OsJPC09220016	0.0301572	0.907637	0.0622061	Ind
OsJPC09230003	0.160054	0.83721	0.00273515	Ind
OsJPC09230004	0.151216	0.844206	0.00457872	Ind
OsJPC09230005	0.161713	0.834232	0.00405574	Ind
OsJPC09230006	0.017608	0.971777	0.0106145	Ind
OsJPC10010142	0.139211	0.848749	0.01204	Ind
OsJPC10010152	0.153867	0.82782	0.0183139	Ind
OsJPC10020020	0.149162	0.843806	0.00703206	Ind
OsJPC10020021	0.10998	0.880407	0.00961266	Ind
OsJPC10020022	0.107259	0.884655	0.00808647	Ind
OsJPC10020048	0.0654578	0.926123	0.00841971	Ind
OsJPC10020050	0.129628	0.863916	0.0064559	Ind
OsJPC10020051	0.114047	0.876877	0.00907591	Ind
OsJPC10020053	0.142524	0.851058	0.006418	Ind
OsJPC10020054	0.138607	0.855331	0.00606252	Ind
OsJPC10020055	0.123414	0.868634	0.00795176	Ind
OsJPC10020058	0.119614	0.874003	0.00638327	Ind
OsJPC10030058	0.0475473	0.947815	0.00463722	Ind
OsJPC10030059	0.113929	0.87153	0.0145408	Ind
OsJPC10030066	0.101856	0.840159	0.0579854	Ind
OsJPC10030105	0.0802321	0.884424	0.0353436	Ind
OsJPC10030109	0.128051	0.855	0.0169492	Ind
OsJPC10030110	0.0739892	0.916036	0.00997513	Ind
OsJPC10030112	0.133341	0.836669	0.0299895	Ind
OsJPC10030113	0.1032	0.887019	0.00978071	Ind
OsJPC10030114	0.0891552	0.900486	0.0103587	Ind
OsJPC10030116	0.078709	0.91588	0.00541118	Ind
OsJPC10030121	0.0812885	0.912809	0.00590227	Ind
OsJPC10030122	0.15939	0.83042	0.0101899	Ind
OsJPC10030123	0.0868579	0.906687	0.00645497	Ind
OsJPC10030124	0.0847827	0.91041	0.00480728	Ind
OsJPC10030125	0.0790463	0.916328	0.00462578	Ind
OsJPC10030126	0.113525	0.876657	0.00981847	Ind
OsJPC10030128	0.0911513	0.903519	0.00532937	Ind
OsJPC10030129	0.0763118	0.883392	0.0402957	Ind
OsJPC10030130	0.0746733	0.920692	0.00463518	Ind
OsJPC10040037	0.00429715	0.985033	0.0106694	Ind
OsJPC10040054	0.117558	0.865469	0.0169722	Ind
OsJPC10040055	0.150637	0.825019	0.0243444	Ind
OsJPC10040065	0.134602	0.80469	0.0607082	Ind
OsJPC10040067	0.0850466	0.908062	0.00689111	Ind
OsJPC10050011	0.034266	0.800974	0.16476	Ind
OsJPC10050013	0.00486688	0.815577	0.179556	Ind
OsJPC10050016	0.0188148	0.817147	0.164038	Ind
OsJPC10050058	0.0186017	0.807058	0.174341	Ind
OsJPC10060028	0.01128	0.984411	0.00430882	Ind
OsJPC10060149	0.00914934	0.920952	0.0698985	Ind
OsJPC10060157	0.0735455	0.894882	0.0315725	Ind
OsJPC10060158	0.150664	0.817918	0.0314185	Ind
OsJPC10070067	0.00677312	0.963474	0.0297533	Ind
OsJPC10070094	0.00670485	0.969764	0.0235307	Ind
OsJPC10080001	0.0245463	0.816056	0.159398	Ind
OsJPC10080039	0.0081651	0.824971	0.166864	Ind
OsJPC10100084	0.00580265	0.956516	0.0376811	Ind
OsJPC10100095	0.014418	0.830684	0.154898	Ind
OsJPC10110019	0.00634033	0.982871	0.0107886	Ind
OsJPC10110032	0.0186893	0.868514	0.112797	Ind
OsJPC10110094	0.00511672	0.983956	0.0109275	Ind
OsJPC10120017	0.00865256	0.806494	0.184853	Ind
OsJPC10130003	0.0887519	0.863086	0.0481624	Ind
OsJPC10130005	0.00254491	0.927365	0.0700899	Ind
OsJPC10130036	0.0347049	0.895596	0.0696987	Ind
OsJPC10130039	0.00555389	0.9238	0.0706463	Ind
OsJPC10130040	0.020859	0.904442	0.0746988	Ind
OsJPC10130056	0.0119995	0.903502	0.0844986	Ind
OsJPC10140001	0.00836817	0.973412	0.0182202	Ind
OsJPC10140006	0	0.986854	0.0131457	Ind
OsJPC10140016	0.130608	0.812659	0.0567328	Ind
OsJPC10160036	0.0272781	0.889363	0.083359	Ind
OsJPC10160084	0.166519	0.801677	0.0318039	Ind
OsJPC10170005	0.0447205	0.806303	0.148976	Ind
OsJPC10170022	0.0951367	0.879259	0.0256038	Ind
OsJPC10170039	0.0459514	0.899997	0.0540515	Ind
OsJPC10180011	0.0310786	0.819304	0.149617	Ind
OsJPC10190026	0.137618	0.819671	0.0427116	Ind
OsJPC10210036	0.0816518	0.899968	0.0183798	Ind
OsJPC10220005	0.0859779	0.898567	0.0154552	Ind
OsJPC11060053	0.00396816	0.831148	0.164884	Ind
OsJPC11060087	0	0.906068	0.0939319	Ind
OsJPC11060141	0.0119466	0.831513	0.15654	Ind
OsJPC11060161	0.118354	0.816527	0.0651191	Ind
OsJPC11060162	0.0942027	0.839826	0.0659709	Ind
OsJPC11060171	0.0696197	0.864727	0.0656534	Ind
OsJPC11060172	0.0634209	0.901452	0.0351276	Ind
OsJPC11070043	0.0099732	0.983836	0.00619065	Ind
OsJPC11070063	0.0857129	0.806947	0.10734	Ind
OsJPC11070068	0.0513051	0.876753	0.0719415	Ind
OsJPC11070081	0	0.992806	0.00719393	Ind
OsJPC11070082	0	0.992444	0.0075562	Ind
OsJPC11070083	0.00281957	0.989641	0.00753926	Ind
OsJPC11070084	0.0099869	0.985108	0.00490482	Ind
OsJPC11070088	0.0592249	0.8449	0.0958752	Ind
OsJPC11070089	0.0414468	0.852716	0.105837	Ind
OsJPC11070092	0.0261973	0.83544	0.138362	Ind
OsJPC11070098	0.0197542	0.944574	0.0356713	Ind
OsJPC11070100	0.0348221	0.894783	0.0703947	Ind
OsJPC11070108	0.0425295	0.837083	0.120387	Ind
OsJPC11070115	0.0195261	0.860287	0.120187	Ind
OsJPC11070141	0.102172	0.813415	0.0844125	Ind
OsJPC11070144	0.037363	0.812404	0.150233	Ind
OsJPC11080013	0	0.844689	0.155311	Ind
OsJPC11080020	0	0.942829	0.0571712	Ind
OsJPC11080023	0.0716788	0.816343	0.111979	Ind
OsJPC11080024	0.064321	0.815501	0.120178	Ind
OsJPC11080025	0.0113086	0.827961	0.16073	Ind
OsJPC11080037	0.0805914	0.916364	0.00304465	Ind
OsJPC11080043	0.101726	0.891707	0.00656754	Ind
OsJPC11090018	0.0650459	0.876978	0.0579756	Ind
OsJPC11090025	0.0308427	0.900075	0.0690823	Ind
OsJPC11090030	0.00599784	0.93409	0.0599121	Ind
OsJPC11090031	0.0101943	0.944375	0.0454312	Ind
OsJPC11090035	0.0845556	0.88949	0.0259546	Ind
OsJPC11090038	0.01548	0.914055	0.0704652	Ind
OsJPC11090039	0.0095308	0.92762	0.0628489	Ind
OsJPC11090040	0.121747	0.841963	0.0362901	Ind
OsJPC11090044	0.0970231	0.845532	0.0574454	Ind
OsJPC11090055	0.00968088	0.960458	0.0298611	Ind
OsJPC11090068	0.0521159	0.924564	0.0233203	Ind
OsJPC11090076	0.0948392	0.858856	0.0463046	Ind
OsJPC11090077	0.0634693	0.904463	0.0320675	Ind
OsJPC11090081	0.0227816	0.816952	0.160267	Ind
OsJPC11100007	0.0678062	0.899553	0.0326406	Ind
OsJPC11100011	0.0762081	0.900367	0.0234248	Ind
OsJPC11100012	0.145895	0.815404	0.0387012	Ind
OsJPC11100013	0.103988	0.863035	0.0329778	Ind
OsJPC11100014	0.00546806	0.976256	0.0182764	Ind
OsJPC11100015	0.00578934	0.984812	0.00939867	Ind
OsJPC11100016	0.00509363	0.924618	0.0702883	Ind
OsJPC11100017	0.0107729	0.916253	0.0729742	Ind
OsJPC11100018	0.0141171	0.971503	0.0143802	Ind
OsJPC11100019	0.130798	0.81308	0.0561219	Ind
OsJPC11100023	0.032157	0.904535	0.0633075	Ind
OsJPC11100024	0.00731627	0.933995	0.0586891	Ind
OsJPC11100025	0.00674041	0.92696	0.0662997	Ind
OsJPC11100026	0.0055348	0.925753	0.0687121	Ind
OsJPC11100027	0.00572511	0.942882	0.0513925	Ind
OsJPC11100030	0.0643084	0.889509	0.0461821	Ind
OsJPC11100033	0.0477331	0.903177	0.04909	Ind
OsJPC11100035	0.00775352	0.927934	0.064312	Ind
OsJPC11100036	0.0855326	0.856001	0.0584662	Ind
OsJPC11100041	0.135534	0.813529	0.0509371	Ind
OsJPC11100042	0.138215	0.809852	0.0519334	Ind
OsJPC11100045	0.126739	0.842856	0.0304054	Ind
OsJPC11100046	0.0638898	0.885713	0.0503974	Ind
OsJPC11100048	0.0468487	0.90877	0.044381	Ind
OsJPC11100049	0.0129883	0.926979	0.0600323	Ind
OsJPC11100056	0.0544761	0.902998	0.0425261	Ind
OsJPC11100060	0.111787	0.834765	0.0534481	Ind
OsJPC11100078	0.00967634	0.922559	0.0677643	Ind
OsJPC11100088	0.00612903	0.908807	0.0850639	Ind
OsJPC11100089	0.133621	0.812785	0.0535935	Ind
OsJPC11100097	0.0108575	0.919328	0.0698147	Ind
OsJPC11100098	0.0897419	0.86114	0.0491179	Ind
OsJPC11110003	0.0939753	0.881677	0.0243477	Ind
OsJPC11110008	0.150416	0.816332	0.0332525	Ind
OsJPC11110009	0.0207419	0.892104	0.0871542	Ind
OsJPC11110012	0.0583174	0.801952	0.139731	Ind
OsJPC11110014	0.0114732	0.921194	0.067333	Ind
OsJPC11110020	0.0241781	0.915174	0.0606478	Ind
OsJPC11120025	0.0821998	0.900343	0.017457	Ind
OsJPC11120026	0.090497	0.807293	0.10221	Ind
OsJPC11120038	0.0306216	0.888961	0.0804171	Ind
OsJPC11140022	0.0908825	0.883607	0.0255109	Ind
OsJPC11140027	0.00634599	0.91972	0.0739345	Ind
OsJPC11150003	0.113649	0.86363	0.0227216	Ind
OsJPC11160005	0.00330413	0.980604	0.0160922	Ind
OsJPC11160006	0.00712897	0.973298	0.0195728	Ind
OsJPC11160022	0.0232572	0.879019	0.0977235	Ind
OsJPC11170045	0.0264207	0.860671	0.112908	Ind
OsJPC11170059	0.075175	0.919013	0.00581154	Ind
OsJPC11170068	0.0820775	0.915832	0.00209017	Ind
OsJPC11170085	0.0412802	0.954658	0.00406158	Ind
OsJPC11170088	0.0616099	0.935252	0.00313788	Ind
OsJPC11170089	0.0515358	0.939516	0.00894817	Ind
OsJPC11170090	0.162862	0.82996	0.00717821	Ind
OsJPC11170091	0.120299	0.853639	0.0260626	Ind
OsJPC11170092	0.0906004	0.81603	0.0933699	Ind
OsJPC11170093	0.0512052	0.946044	0.00275058	Ind
OsJPC11170094	0.0958677	0.885637	0.018495	Ind
OsJPC11180022	0	1	0	Ind
OsJPC11180041	0.0922183	0.827526	0.0802558	Ind
OsJPC11180042	0.125361	0.816873	0.0577658	Ind
OsJPC11180043	0.0583679	0.874253	0.0673791	Ind
OsJPC11180044	0.128194	0.814429	0.057377	Ind
OsJPC11180045	0.0564965	0.886631	0.056872	Ind
OsJPC11180098	0.105076	0.854786	0.0401376	Ind
OsJPC11180099	0.154067	0.806272	0.0396608	Ind
OsJPC11180100	0.129762	0.836249	0.033989	Ind
OsJPC11180104	0.101708	0.860061	0.0382312	Ind
OsJPC11180107	0.108775	0.846706	0.0445185	Ind
OsJPC11180108	0.103802	0.849939	0.0462593	Ind
OsJPC11180110	0.104881	0.85133	0.0437898	Ind
OsJPC11180111	0.132769	0.823431	0.0438002	Ind
OsJPC11180112	0.126937	0.834557	0.0385055	Ind
OsJPC11180113	0.131377	0.83388	0.034743	Ind
OsJPC11180114	0.126111	0.833665	0.0402237	Ind
OsJPC11180118	0.131234	0.832475	0.0362917	Ind
OsJPC11180120	0.112659	0.861521	0.0258204	Ind
OsJPC11180125	0.140358	0.817555	0.0420868	Ind
OsJPC11190001	0.129402	0.838014	0.0325836	Ind
OsJPC11190002	0.145728	0.818548	0.0357234	Ind
OsJPC11190016	0.134493	0.832233	0.0332736	Ind
OsJPC11190022	0.0109085	0.956335	0.0327566	Ind
OsJPC11200073	0.0687609	0.877682	0.0535575	Ind
OsJPC11200074	0.0475843	0.898795	0.0536209	Ind
OsJPC11200078	0.0496034	0.893338	0.0570589	Ind
OsJPC11200079	0.0480488	0.886135	0.0658162	Ind
OsJPC11200082	0.00620688	0.891295	0.102498	Ind
OsJPC11200087	0.100187	0.8565	0.0433133	Ind
OsJPC11200093	0.0744409	0.873428	0.0521316	Ind
OsJPC11200103	0.0764729	0.864478	0.0590492	Ind
OsJPC11210008	0.108523	0.827701	0.0637759	Ind
OsJPC11210058	0.0465336	0.885751	0.0677151	Ind
OsJPC11210098	0.00744034	0.930033	0.0625264	Ind
OsJPC11210150	0.0467873	0.807825	0.145388	Ind
OsJPC11210176	0.00465406	0.914279	0.0810672	Ind
OsJPC11220020	0.0147055	0.933334	0.05196	Ind
OsJPC11220048	0.146494	0.801488	0.0520179	Ind
OsJPC11220060	0	0.947803	0.0521969	Ind
OsJPC11220096	0.0800328	0.880904	0.0390635	Ind
OsJPC11230267	0.12825	0.81126	0.0604899	Ind
OsJPC11240010	0.085188	0.894104	0.0207077	Ind
OsJPC11240058	0.126338	0.803608	0.0700539	Ind
OsJPC11240061	0.00734686	0.915477	0.077176	Ind
OsJPC11240113	0.0848991	0.804823	0.110278	Ind
OsJPC11250126	0.0677088	0.817863	0.114428	Ind
OsJPC11260070	0.0199668	0.841602	0.138431	Ind
OsJPC11260092	0.0270537	0.89606	0.0768859	Ind
OsJPC11270054	0.0191256	0.959688	0.0211866	Ind
OsJPC11270091	0.0579138	0.888601	0.0534856	Ind
OsJPC11270201	0.00928468	0.834664	0.156051	Ind
OsJPC11270255	0.0101613	0.83652	0.153319	Ind
OsJPC11270308	0.0200185	0.855084	0.124898	Ind
OsJPC11280352	0.0893227	0.858849	0.051828	Ind
OsJPC12010003	0.0135015	0.958728	0.0277706	Ind
OsJPC12010005	0.0212289	0.950669	0.0281025	Ind
OsJPC12010006	0.0122731	0.965693	0.0220343	Ind
OsJPC12010012	0.00837577	0.964429	0.0271952	Ind
OsJPC12020004	0.00765926	0.95928	0.0330608	Ind
OsJPC12020006	0.0104093	0.958775	0.0308157	Ind
OsJPC12030001	0.00748891	0.978332	0.0141789	Ind
OsJPC12030007	0.0978068	0.858239	0.043954	Ind
OsJPC12050051	0.0460075	0.868725	0.0852676	Ind
OsJPC12060006	0.165815	0.825102	0.0090835	Ind
OsJPC12060015	0.00568412	0.985172	0.00914433	Ind
OsJPC12060019	0.0155676	0.974687	0.00974583	Ind
OsJPC12060054	0.0895749	0.894584	0.0158409	Ind
OsJPC12060055	0.0955179	0.885338	0.0191442	Ind
OsJPC12060056	0.106983	0.878235	0.0147814	Ind
OsJPC12060057	0.106792	0.874511	0.0186968	Ind
OsJPC12060058	0.132983	0.844607	0.0224107	Ind
OsJPC12060075	0.00440293	0.871139	0.124458	Ind
OsJPC12060078	0.00863821	0.901171	0.0901912	Ind
OsJPC12060090	0.151872	0.827573	0.0205558	Ind
OsJPC12060092	0	0.912272	0.0877277	Ind
OsJPC12070054	0.0713768	0.921315	0.00730814	Ind
OsJPC12070056	0.0671148	0.926775	0.00610974	Ind
OsJPC12070061	0.0581897	0.933642	0.008168	Ind
OsJPC12070062	0.0602285	0.931773	0.00799894	Ind
OsJPC12080052	0.00881679	0.899127	0.0920558	Ind
OsJPC12080053	0.0736349	0.917267	0.00909855	Ind
OsJPC12080077	0.158089	0.815639	0.0262726	Ind
OsJPC12090077	0	0.867735	0.132265	Ind
OsJPC12100013	0.00980028	0.954012	0.0361879	Ind
OsJPC12120014	0.0647607	0.874941	0.0602982	Ind
OsJPC12140005	0.0101062	0.983138	0.00675579	Ind
OsJPC12160032	0.013314	0.848099	0.138587	Ind
OsJPC12160128	0.0823773	0.863499	0.0541232	Ind
OsJPC12160152	0.118195	0.823784	0.0580217	Ind
OsJPC12160172	0.10585	0.836994	0.0571557	Ind
OsJPC12170088	0.00665193	0.832845	0.160503	Ind
OsJPC12170091	0.0256137	0.843839	0.130548	Ind
OsJPC12170092	0.00792561	0.908146	0.0839284	Ind
OsJPC12170093	0.0569272	0.845614	0.0974591	Ind
OsJPC12170094	0.0286351	0.88773	0.0836345	Ind
OsJPC12170096	0.0134433	0.815463	0.171094	Ind
OsJPC12170099	0.00200504	0.804606	0.193389	Ind
OsJPC12170121	0	0.90692	0.0930801	Ind
OsJPC12170145	0.0156436	0.804233	0.180123	Ind
OsJPC12170193	0.022188	0.965946	0.0118657	Ind
OsJPC12170207	0.00852204	0.856383	0.135095	Ind
OsJPC12180044	0.0155245	0.959677	0.0247989	Ind
OsJPC12180125	0.0105848	0.812523	0.176892	Ind
OsJPC12180130	0.0121258	0.816957	0.170917	Ind
OsJPC12180134	0.00597973	0.826133	0.167887	Ind
OsJPC12190113	0.104836	0.831091	0.0640732	Ind
OsJPC12190123	0.12592	0.800664	0.0734155	Ind
OsJPC12210041	0.0138603	0.832601	0.153539	Ind
OsJPC12210042	0.00475805	0.870742	0.1245	Ind
OsJPC12230018	0.0592176	0.867564	0.0732185	Ind
OsJPC12230033	0.0402146	0.949864	0.00992093	Ind
OsJPC12230036	0.0932888	0.876393	0.0303185	Ind
OsJPC12240022	0	0.972526	0.0274741	Ind
OsJPC12240023	0	0.985148	0.0148521	Ind
OsJPC12250001	0.00415897	0.976578	0.0192626	Ind
OsJPC12250002	0.00560159	0.968864	0.0255341	Ind
OsJPC12250003	0.0105656	0.966968	0.0224666	Ind
OsJPC12250006	0.0174046	0.963669	0.0189263	Ind
OsJPC12250007	0.0106726	0.961469	0.027858	Ind
OsJPC12270002	0.00174396	0.94363	0.0546259	Ind
OsJPC12280042	0.0169763	0.953437	0.0295865	Ind
OsJPU00000002	0.0524357	0.916002	0.031562	Ind
OsJPU00000012	0.0801254	0.854835	0.0650395	Ind
OsJPU00000063	0.103522	0.894875	0.00160314	Ind
OsJPU00000070	0.0420098	0.835476	0.122514	Ind
OsJPU00000088	0.095793	0.818827	0.0853804	Ind
OsJPU00000098	0.0112839	0.897481	0.0912349	Ind
OsJPU00000115	0.137522	0.860641	0.00183677	Ind
OsJPU00000117	0.109326	0.86934	0.0213344	Ind
OsJPU00000123	0.0531223	0.936931	0.00994705	Ind
OsJPU00000124	0.0379508	0.931079	0.0309702	Ind
OsJPU00000158	0.0311307	0.929231	0.0396384	Ind
OsJPU00000169	0.0597832	0.928359	0.0118574	Ind
OsJPU00000195	0.0461466	0.878937	0.0749163	Ind
OsJPU00000205	0.0782023	0.893632	0.0281653	Ind
OsJPU00000212	0.107092	0.861898	0.0310106	Ind
OsJPU00000213	0.00586477	0.990469	0.00366588	Ind
OsJPU00000214	0.0681047	0.897307	0.0345883	Ind
OsJPU00000216	0.170234	0.824889	0.00487703	Ind
OsJPU00000225	0.00622098	0.838208	0.155571	Ind
OsJPU00000234	0.0706647	0.899238	0.0300972	Ind
OsJPU00000240	0.189218	0.8038	0.00698149	Ind
OsJPU00000241	0.0707669	0.826125	0.103108	Ind
OsJPU00000266	0.00407175	0.869945	0.125984	Ind
OsJPU00000267	0.152432	0.829625	0.0179421	Ind
OsJPU00000270	0.0133066	0.828558	0.158136	Ind
OsJPU00000281	0.0813214	0.811326	0.107352	Ind
OsJPU00000310	0.0184857	0.882656	0.0988579	Ind
OsJPU00000336	0.079341	0.830989	0.0896704	Ind
OsJPU00000343	0.0682263	0.914144	0.0176299	Ind
OsJPU00000348	0.10631	0.887888	0.0058013	Ind
OsJPU00000372	0.124423	0.871758	0.00381921	Ind
OsJPU00000390	0.0264904	0.894244	0.0792653	Ind
OsJPU00000393	0.0202682	0.824888	0.154844	Ind
OsJPU00000394	0	0.906189	0.0938111	Ind
OsJPU00000434	0.0540704	0.832332	0.113598	Ind
OsJPU00000446	0.117606	0.858911	0.0234829	Ind
OsJPU00000453	0.132261	0.859567	0.00817265	Ind
OsJPU00000460	0.107572	0.885384	0.00704417	Ind
OsJPU00000477	0.145087	0.844124	0.0107881	Ind
OsJPU00000482	0.00250232	0.981248	0.0162495	Ind
OsJPU00000505	0.00949684	0.936632	0.0538708	Ind
OsJPU00000509	0.0744903	0.891737	0.0337728	Ind
OsJPU00000514	0.0421828	0.912163	0.0456543	Ind
OsJPU00000530	0.00871575	0.980464	0.0108202	Ind
OsJPU00000541	0.0687153	0.88617	0.0451143	Ind
OsJPU00000545	0.0126769	0.980059	0.00726362	Ind
OsJPU00000550	0.066044	0.908728	0.0252279	Ind
OsJPU00000554	0.0393916	0.957441	0.0031678	Ind
OsJPU00000574	0	0.881948	0.118052	Ind
OsJPU00000575	0.0960529	0.893701	0.0102461	Ind
OsJPU00000595	0.0313795	0.936656	0.0319641	Ind
OsJPU00000614	0	0.959088	0.040912	Ind
OsJPU00000615	0.16307	0.82111	0.0158205	Ind
OsJPU00000625	0.010062	0.969567	0.0203709	Ind
OsJPU00000633	0.0715243	0.915481	0.0129943	Ind
OsJPU00000658	0.0390561	0.885715	0.0752293	Ind
OsJPU00000687	0.0964788	0.884536	0.0189852	Ind
OsJPU00000701	0.125029	0.830327	0.0446445	Ind
OsJPU00000702	0	0.939692	0.060308	Ind
OsJPU00000710	0.0199576	0.872042	0.108	Ind
OsJPU00000776	0.0091809	0.972992	0.0178271	Ind
OsJPU00000813	0.0815004	0.894632	0.0238679	Ind
OsJPU00000828	0.070485	0.824061	0.105454	Ind
OsJPU00000833	0.00645992	0.98552	0.00801971	Ind
OsJPU00000837	0.104949	0.871147	0.023904	Ind
OsJPU00000840	0.111357	0.862859	0.0257842	Ind
OsJPU00000848	0.0860182	0.884826	0.0291555	Ind
OsJPU00000874	0.102159	0.867631	0.0302099	Ind
OsJPU00000898	0.00314033	0.974068	0.0227917	Ind
OsJPU00000903	0.054083	0.915868	0.0300494	Ind
OsJPU00000910	0.00448282	0.986384	0.00913268	Ind
OsJPU00000911	0.0607179	0.814295	0.124987	Ind
OsJPU00000914	0.0342709	0.909625	0.0561044	Ind
OsJPU00000921	0.0599285	0.896644	0.0434273	Ind
OsJPU00000929	0.0978229	0.835699	0.0664786	Ind
OsJPU00000942	0.0759704	0.86599	0.0580393	Ind
OsJPU00000945	0.0706723	0.871218	0.0581098	Ind
OsJPU00000946	0.0835994	0.846579	0.0698214	Ind
OsJPU00000947	0.00293749	0.992574	0.00448833	Ind
OsJPU00000950	0.0081649	0.822722	0.169113	Ind
OsJPU00000952	0.0719433	0.895668	0.0323888	Ind
OsJPU00000960	0.10499	0.80366	0.0913498	Ind
OsJPU00000980	0.04506	0.830151	0.124789	Ind
OsJPU00000987	0.00470774	0.968767	0.0265248	Ind
OsJPU00000988	0.0958696	0.899553	0.00457761	Ind
OsJPU00000991	0.0373574	0.824223	0.138419	Ind
OsJPU00000994	0.0916561	0.845323	0.0630205	Ind
OsJPU00001002	0.0534063	0.899516	0.0470781	Ind
OsJPU00001003	0.160695	0.800001	0.0393042	Ind
OsJPU00001008	0.0196298	0.916166	0.0642044	Ind
OsJPU00001009	0.0922171	0.808711	0.0990722	Ind
OsJPU00001036	0.10299	0.810088	0.0869218	Ind
OsJPU00001038	0.0530886	0.93944	0.00747126	Ind
[truncated: 1,957 more rows]
