# Supplementary material for: Exploring the rice dispensable genome using a metagenome-like assembly strategy
Source: Genome Biol. 2015 Sep 7;16:187. doi: 10.1186/s13059-015-0757-3 (PMC4583175; doi:10.1186/s13059-015-0757-3)
Supplement: Additional file 17: Table S15. — Sheet 1 shows the contigs of the indica dispensable genome related to exon/intron shuffling. Sheet 2 displays the contigs of the japonica dispensable genome related to exon/intron shuffling. (XLS 3716 kb) [file 13059_2015_757_MOESM17_ESM.xls]

## Sheet: Indica
Additional file 17: Table S15: Contigs of the indica dispensable genome releated with exon/intron shuffling.
Locus (query)	Exon/intron id	Contig (subject)	Identity	Query coverage	Subject start	Subject end	Contig length	Query coverage (Nipponbare)	Query coverage (93-11)	Query coverage (O. glaberrima)	Query coverage (O. brachyantha)	Query coverage (W1943)
LOC_Os07g06400.1	intron_1	OsIPC06010031	83.71	221	252	35	2604	0.1	0.11	0.1	0.06	0.12
LOC_Os12g02670.1	intron_3	OsIPC06010031	89.29	140	1592	1731	2604	0.1	0.11	0.1	0.06	0.12
LOC_Os12g30310.1	exon_1	OsIPC06010031	89.15	129	1958	2085	2604	0.1	0.11	0.1	0.06	0.12
LOC_Os05g05630.1	intron_1	OsIPC06010031	82.05	195	2373	2567	2604	0.1	0.11	0.1	0.06	0.12
LOC_Os06g12200.1	intron_1	OsIPC06070041	99.15	118	3	120	3808	0.35	0.4	0.35	0.02	0.35
LOC_Os01g71770.1	intron_8	OsIPC06070041	81.31	214	1395	1193	3808	0.35	0.4	0.35	0.02	0.35
LOC_Os07g49180.1	intron_1	OsIPC06070041	90.11	273	2249	2517	3808	0.35	0.4	0.35	0.02	0.35
LOC_Os06g12200.1	exon_3	OsIPC06070041	97.73	309	2629	2937	3808	0.35	0.4	0.35	0.02	0.35
LOC_Os01g29170.1	intron_2	OsIPC10090048	92.47	146	781	636	1514	0.28	0.2	0.27	0.08	0.52
LOC_Os10g18940.1	intron_4	OsIPC10090048	89.16	203	1423	1221	1514	0.28	0.2	0.27	0.08	0.52
LOC_Os07g28770.1	intron_1	OsIPC10130007	95.89	292	463	172	2005	0.39	0.38	0.41	0.03	0.39
LOC_Os04g19000.1	intron_1	OsIPC10130007	89.2	426	1099	674	2005	0.39	0.38	0.41	0.03	0.39
LOC_Os06g28360.1	exon_1	OsIPC10130007	87.58	306	1414	1113	2005	0.39	0.38	0.41	0.03	0.39
LOC_Os11g15400.1	exon_7	OsIPC11270447	84.34	479	977	499	10541	0.17	0.18	0.18	0.16	0.18
LOC_Os04g55140.1	exon_2	OsIPC11270447	80.8	125	1190	1066	10541	0.17	0.18	0.18	0.16	0.18
LOC_Os08g04970.1	intron_3	OsIPC11270447	80.29	487	2255	1769	10541	0.17	0.18	0.18	0.16	0.18
LOC_Os11g15400.1	intron_1	OsIPC11270447	80.43	138	3238	3101	10541	0.17	0.18	0.18	0.16	0.18
LOC_Os06g29240.1	exon_2	OsIPC04120011	81.1	127	866	740	2725	0.16	0.99	0.99	0.13	0.99
LOC_Os10g19270.1	exon_5	OsIPC04120011	88.71	372	1897	2265	2725	0.16	0.99	0.99	0.13	0.99
LOC_Os12g33580.1	intron_2	OsIPC04120011	85.2	277	2609	2335	2725	0.16	0.99	0.99	0.13	0.99
LOC_Os02g20800.1	intron_7	OsIPC04070125	84.36	486	183	668	1213	0.47	1	0.44	0.14	0.44
LOC_Os01g22930.1	intron_1	OsIPC04070125	87.39	230	946	717	1213	0.47	1	0.44	0.14	0.44
LOC_Os11g29090.1	exon_2	OsIPC11170081	93.81	598	171	768	2459	0.31	0.6	0.31	0.01	0.31
LOC_Os07g42540.1	exon_1	OsIPC11170081	83.67	251	2362	2113	2459	0.31	0.6	0.31	0.01	0.31
LOC_Os08g21740.1	exon_2	OsIPC01220056	81.07	206	1642	1437	8967	0.11	0.11	0.19	0.01	0.14
LOC_Os03g23060.1	intron_1	OsIPC01220056	85.94	562	2417	1857	8967	0.11	0.11	0.19	0.01	0.14
LOC_Os03g23060.1	exon_1	OsIPC01220056	90.82	207	2625	2419	8967	0.11	0.11	0.19	0.01	0.14
LOC_Os11g12230.1	exon_6	OsIPC09050101	89.74	117	176	292	1259	0.47	0.71	0.47	0.06	0.47
LOC_Os12g24980.1	intron_2	OsIPC09050101	86.72	354	768	420	1259	0.47	0.71	0.47	0.06	0.47
LOC_Os12g22510.1	intron_1	OsIPC08180084	92.11	190	242	53	2306	0.48	0.48	0.86	0.01	0.62
LOC_Os04g17330.1	exon_2	OsIPC08180084	85.95	185	437	256	2306	0.48	0.48	0.86	0.01	0.62
LOC_Os04g09500.1	exon_1	OsIPC08180084	87.02	208	651	444	2306	0.48	0.48	0.86	0.01	0.62
LOC_Os08g19890.1	intron_1	OsIPC08180084	88.22	1486	2145	682	2306	0.48	0.48	0.86	0.01	0.62
LOC_Os12g05720.1	intron_2	OsIPC04040177	89.86	138	1597	1460	3518	0.19	0.19	0.18	0.13	0.18
LOC_Os07g28050.1	intron_16	OsIPC04040177	89.26	121	2323	2205	3518	0.19	0.19	0.18	0.13	0.18
LOC_Os02g30330.1	intron_3	OsIPC04040177	88.4	457	2889	2434	3518	0.19	0.19	0.18	0.13	0.18
LOC_Os01g59570.1	exon_8	OsIPC01350038	87.42	151	2338	2482	3928	0.2	0.27	0.67	0.18	0.19
LOC_Os01g59550.1	exon_9	OsIPC01350038	91.67	216	2591	2806	3928	0.2	0.27	0.67	0.18	0.19
LOC_Os01g59560.1	exon_6	OsIPC01350038	90	130	2945	3074	3928	0.2	0.27	0.67	0.18	0.19
LOC_Os01g59550.1	exon_11	OsIPC01350038	92.93	184	3355	3538	3928	0.2	0.27	0.67	0.18	0.19
LOC_Os01g59550.1	intron_11	OsIPC01350038	87.83	115	3542	3656	3928	0.2	0.27	0.67	0.18	0.19
LOC_Os08g41770.1	exon_3	OsIPC11250172	82.69	104	484	586	1092	0.4	0.75	0.19	0.13	0.4
LOC_Os07g08370.1	exon_1	OsIPC11250172	87.76	147	770	624	1092	0.4	0.75	0.19	0.13	0.4
LOC_Os06g30040.1	intron_7	OsIPC12230104	86.49	792	462	1240	9993	0.11	0.11	0.32	0.01	0.11
LOC_Os12g23470.1	intron_2	OsIPC12230104	84.64	905	1397	2272	9993	0.11	0.11	0.32	0.01	0.11
LOC_Os04g54530.1	exon_1	OsIPC12230104	94.44	108	7105	6998	9993	0.11	0.11	0.32	0.01	0.11
LOC_Os06g01550.1	intron_1	OsIPC12230104	93.33	135	7290	7424	9993	0.11	0.11	0.32	0.01	0.11
LOC_Os02g36160.1	exon_1	OsIPC12230104	94.03	452	8236	8687	9993	0.11	0.11	0.32	0.01	0.11
LOC_Os10g17270.1	intron_2	OsIPC04130103	83.78	259	1429	1172	6000	0.27	0.33	0.27	0.07	0.32
LOC_Os01g74670.1	intron_1	OsIPC04130103	98.02	101	2819	2719	6000	0.27	0.33	0.27	0.07	0.32
LOC_Os04g22380.1	intron_5	OsIPC04130103	92.14	369	4812	4449	6000	0.27	0.33	0.27	0.07	0.32
LOC_Os04g22380.1	intron_3	OsIPC04130103	97.62	294	5468	5175	6000	0.27	0.33	0.27	0.07	0.32
LOC_Os03g02874.2	exon_2	OsIPC10030045	82.98	429	395	814	2533	0.47	0.47	0.47	0.06	0.47
LOC_Os12g33750.1	intron_1	OsIPC10030045	85.42	144	1767	1907	2533	0.47	0.47	0.47	0.06	0.47
LOC_Os03g58220.1	exon_3	OsIPC08060048	94.07	253	65	317	10818	0.04	0.04	0.04	0.03	0.04
LOC_Os07g47180.1	exon_1	OsIPC08060048	84.27	375	4045	3687	10818	0.04	0.04	0.04	0.03	0.04
LOC_Os12g08660.1	exon_2	OsIPC08060048	83.33	138	6987	6850	10818	0.04	0.04	0.04	0.03	0.04
LOC_Os11g21880.1	exon_4	OsIPC11280015	85.48	186	1394	1209	2535	0.27	0.27	0.24	0.01	0.28
LOC_Os09g38940.1	exon_3	OsIPC11280015	82.56	258	2284	2027	2535	0.27	0.27	0.24	0.01	0.28
LOC_Os02g17960.1	intron_8	OsIPC11280015	84.44	225	2526	2302	2535	0.27	0.27	0.24	0.01	0.28
LOC_Os12g28720.1	intron_2	OsIPC11280408	83.33	348	1946	1602	14166	0.16	0.43	0.27	0.16	0.18
LOC_Os03g33450.1	intron_2	OsIPC11280408	88.78	196	4122	3927	14166	0.16	0.43	0.27	0.16	0.18
LOC_Os11g47310.1	exon_1	OsIPC11280408	88.77	2841	7743	4924	14166	0.16	0.43	0.27	0.16	0.18
LOC_Os11g47290.1	exon_2	OsIPC11280408	86.64	898	13434	12537	14166	0.16	0.43	0.27	0.16	0.18
LOC_Os04g53170.1	exon_2	OsIPC01220031	86.23	138	63	197	8550	0.1	0.8	0.77	0.04	0.14
LOC_Os09g30502.1	intron_1	OsIPC01220031	88.7	540	8067	7540	8550	0.1	0.8	0.77	0.04	0.14
LOC_Os12g20220.1	intron_2	OsIPC08190053	87.76	147	181	41	1841	0.4	0.45	0.38	0.02	0.94
LOC_Os04g27160.1	intron_1	OsIPC08190053	85.75	442	287	727	1841	0.4	0.45	0.38	0.02	0.94
LOC_Os03g33250.1	intron_1	OsIPC03220040	85.51	138	1820	1684	2964	0.33	0.62	0.33	0.03	0.61
LOC_Os04g07420.1	intron_1	OsIPC03220040	81.61	348	2401	2060	2964	0.33	0.62	0.33	0.03	0.61
LOC_Os10g09630.1	intron_1	OsIPC03220040	87.64	275	2962	2688	2964	0.33	0.62	0.33	0.03	0.61
LOC_Os08g34760.1	intron_5	OsIPU00000156	93.61	219	396	614	1394	0.2	0.78	0.2	0.15	0.72
LOC_Os06g24090.1	exon_6	OsIPU00000156	91.09	101	1282	1381	1394	0.2	0.78	0.2	0.15	0.72
LOC_Os07g34300.1	exon_5	OsIPC02080123	91.11	540	128	664	4229	0.22	0.19	0.2	0.16	0.19
LOC_Os01g23940.1	exon_3	OsIPC02080123	87.46	343	2877	2536	4229	0.22	0.19	0.2	0.16	0.19
LOC_Os09g16220.1	intron_3	OsIPC02080123	86.31	241	3367	3607	4229	0.22	0.19	0.2	0.16	0.19
LOC_Os07g16780.1	intron_1	OsIPC03160082	88.17	372	255	613	3657	0.28	0.28	0.38	0.03	0.28
LOC_Os11g18110.1	intron_5	OsIPC03160082	86.41	103	1533	1431	3657	0.28	0.28	0.38	0.03	0.28
LOC_Os10g02030.1	intron_1	OsIPC03160082	85.43	302	2583	2285	3657	0.28	0.28	0.38	0.03	0.28
LOC_Os05g24430.1	exon_2	OsIPC04040116	91.26	103	18	120	13554	0.13	0.1	0.24	0.02	0.24
LOC_Os01g21510.1	exon_2	OsIPC04040116	85.37	2823	2609	5398	13554	0.13	0.1	0.24	0.02	0.24
LOC_Os08g29290.1	intron_3	OsIPC04040116	86.11	144	5467	5610	13554	0.13	0.1	0.24	0.02	0.24
LOC_Os06g24594.2	intron_2	OsIPC04040116	89.93	149	7919	7771	13554	0.13	0.1	0.24	0.02	0.24
LOC_Os06g15190.1	exon_1	OsIPC04040116	79.07	1242	8329	9569	13554	0.13	0.1	0.24	0.02	0.24
LOC_Os07g03350.1	exon_4	OsIPC04040116	86.08	194	9662	9855	13554	0.13	0.1	0.24	0.02	0.24
LOC_Os04g03710.1	exon_5	OsIPC04040116	82.06	262	10421	10681	13554	0.13	0.1	0.24	0.02	0.24
LOC_Os09g21960.1	exon_6	OsIPC04040116	85.28	163	11751	11912	13554	0.13	0.1	0.24	0.02	0.24
LOC_Os12g33610.1	exon_1	OsIPC04040116	90.74	432	12440	12871	13554	0.13	0.1	0.24	0.02	0.24
LOC_Os07g35720.1	exon_1	OsIPC11260195	89.52	210	798	994	4629	0.35	0.84	0.35	0.35	0.31
LOC_Os12g26110.1	exon_1	OsIPC11260195	90.18	509	2497	2993	4629	0.35	0.84	0.35	0.35	0.31
LOC_Os12g26110.1	intron_1	OsIPC11260195	85.5	476	2996	3471	4629	0.35	0.84	0.35	0.35	0.31
LOC_Os02g21590.1	exon_6	OsIPC11260195	86.92	780	3646	4405	4629	0.35	0.84	0.35	0.35	0.31
LOC_Os04g04180.1	intron_4	OsIPC11260195	89.86	148	4435	4582	4629	0.35	0.84	0.35	0.35	0.31
LOC_Os08g44600.1	exon_1	OsIPC08030053	83.46	127	9	134	5252	0.33	0.33	0.33	0.01	0.33
LOC_Os10g39280.1	exon_1	OsIPC08030053	87.38	206	674	879	5252	0.33	0.33	0.33	0.01	0.33
LOC_Os04g27034.1	intron_1	OsIPC08030053	83.67	294	937	1229	5252	0.33	0.33	0.33	0.01	0.33
LOC_Os03g37000.1	exon_5	OsIPC08030053	84.35	524	2014	2536	5252	0.33	0.33	0.33	0.01	0.33
LOC_Os03g37000.1	exon_6	OsIPC08030053	81.3	262	2614	2874	5252	0.33	0.33	0.33	0.01	0.33
LOC_Os11g22160.1	exon_2	OsIPC08030053	79.45	253	3037	3289	5252	0.33	0.33	0.33	0.01	0.33
LOC_Os04g28910.1	intron_3	OsIPC08030053	82.06	535	4423	4957	5252	0.33	0.33	0.33	0.01	0.33
LOC_Os12g37310.1	exon_3	OsIPU00010295	81.06	264	439	178	5023	0.24	0.22	0.1	0.07	0.22
LOC_Os12g43760.1	exon_2	OsIPU00010295	85.11	376	1164	793	5023	0.24	0.22	0.1	0.07	0.22
LOC_Os11g22930.1	exon_9	OsIPC05130021	85.82	684	1121	441	4328	0.33	0.45	0.65	0.01	0.65
LOC_Os07g15760.1	exon_6	OsIPC05130021	80.7	114	1316	1203	4328	0.33	0.45	0.65	0.01	0.65
LOC_Os04g21760.1	exon_2	OsIPC05130021	85.83	769	2790	2022	4328	0.33	0.45	0.65	0.01	0.65
LOC_Os12g01340.1	exon_1	OsIPC05130021	83.08	650	3581	2934	4328	0.33	0.45	0.65	0.01	0.65
LOC_Os04g27160.1	intron_1	OsIPC05130021	86.65	442	4275	3840	4328	0.33	0.45	0.65	0.01	0.65
LOC_Os10g29730.1	exon_1	OsIPC07020011	96.32	653	653	1	3595	0.34	0.34	0.63	0.26	0.63
LOC_Os03g60670.1	intron_2	OsIPC07020011	82.76	116	890	775	3595	0.34	0.34	0.63	0.26	0.63
LOC_Os07g03025.1	exon_1	OsIPC07020011	93.26	193	1882	2074	3595	0.34	0.34	0.63	0.26	0.63
LOC_Os10g19990.1	intron_2	OsIPC12070018	88.13	278	135	408	6957	0.18	0.18	0.18	0.06	0.18
LOC_Os05g06800.1	intron_3	OsIPC12070018	86.29	299	3103	2805	6957	0.18	0.18	0.18	0.06	0.18
LOC_Os03g57230.1	intron_1	OsIPC12070018	91.06	738	4168	4881	6957	0.18	0.18	0.18	0.06	0.18
LOC_Os03g32940.1	intron_3	OsIPC12070018	84.59	532	5616	5086	6957	0.18	0.18	0.18	0.06	0.18
LOC_Os11g02890.1	exon_6	OsIPC12070018	83.72	1204	5656	6857	6957	0.18	0.18	0.18	0.06	0.18
LOC_Os11g40170.1	intron_1	OsIPC11240164	92.31	117	1165	1049	6288	0.11	0.17	0.14	0.02	0.17
LOC_Os11g36679.1	intron_6	OsIPC11240164	85.93	135	1692	1561	6288	0.11	0.17	0.14	0.02	0.17
LOC_Os11g26720.1	intron_5	OsIPC11240164	93.07	375	3627	4001	6288	0.11	0.17	0.14	0.02	0.17
LOC_Os10g33950.1	exon_2	OsIPC12180186	80.29	208	78	284	6152	0.22	0.22	0.2	0.02	0.22
LOC_Os12g30070.1	intron_1	OsIPC12180186	90.44	272	1158	1429	6152	0.22	0.22	0.2	0.02	0.22
LOC_Os12g23470.1	intron_2	OsIPC12180186	85.14	902	2704	1838	6152	0.22	0.22	0.2	0.02	0.22
LOC_Os03g34290.1	exon_3	OsIPC12180186	88.69	168	3113	2946	6152	0.22	0.22	0.2	0.02	0.22
LOC_Os05g46820.1	exon_3	OsIPC12180186	85.98	107	3484	3590	6152	0.22	0.22	0.2	0.02	0.22
LOC_Os12g30070.1	intron_2	OsIPC12180186	91.94	186	3619	3800	6152	0.22	0.22	0.2	0.02	0.22
LOC_Os02g30330.1	exon_4	OsIPC06080031	89.53	172	12	183	1554	0.28	0.28	0.71	0.16	0.28
LOC_Os02g32400.1	intron_2	OsIPC06080031	90.06	181	1064	884	1554	0.28	0.28	0.71	0.16	0.28
LOC_Os05g46070.1	exon_2	OsIPC11050173	92.28	324	790	468	9552	0.07	0.07	0.91	0.03	0.07
LOC_Os11g08870.1	exon_2	OsIPC11050173	97.67	601	8952	9552	9552	0.07	0.07	0.91	0.03	0.07
LOC_Os12g27490.1	exon_2	OsIPC02250219	83.33	156	4362	4515	9159	0.1	0.11	0.08	0.01	0.11
LOC_Os05g27740.1	exon_2	OsIPC02250219	80.35	173	7104	7276	9159	0.1	0.11	0.08	0.01	0.11
LOC_Os02g16100.1	exon_1	OsIPC02100023	90.36	591	3020	2430	4626	0.4	0.34	0.54	0.01	0.4
LOC_Os02g16090.1	exon_2	OsIPC02100023	91.36	162	4344	4184	4626	0.4	0.34	0.54	0.01	0.4
LOC_Os05g21100.1	intron_2	OsIPC11280139	91.75	194	3937	3744	8649	0.14	0.13	0.16	0.17	0.25
LOC_Os11g45924.1	exon_3	OsIPC11280139	93.03	1104	7655	6552	8649	0.14	0.13	0.16	0.17	0.25
LOC_Os11g45924.1	intron_1	OsIPC11280139	86.79	265	8404	8153	8649	0.14	0.13	0.16	0.17	0.25
LOC_Os11g47330.1	exon_1	OsIPC11280363	87.64	275	325	583	1869	0.37	0.62	0.06	0.35	0.37
LOC_Os11g47120.1	exon_2	OsIPC11280363	95.95	173	1495	1667	1869	0.37	0.62	0.06	0.35	0.37
LOC_Os04g19580.1	exon_2	OsIPC07210189	79.63	216	999	1214	9793	0.31	0.31	0.35	0.01	0.35
LOC_Os06g38230.1	exon_5	OsIPC07210189	85.09	637	1285	1921	9793	0.31	0.31	0.35	0.01	0.35
LOC_Os08g10880.1	exon_3	OsIPC07210189	85.32	252	2340	2591	9793	0.31	0.31	0.35	0.01	0.35
LOC_Os04g19540.1	intron_4	OsIPC07210189	85.76	309	2639	2947	9793	0.31	0.31	0.35	0.01	0.35
LOC_Os04g22970.1	exon_4	OsIPC07210189	79.78	1014	4389	3382	9793	0.31	0.31	0.35	0.01	0.35
LOC_Os04g19540.1	exon_9	OsIPC07210189	92.45	159	4533	4691	9793	0.31	0.31	0.35	0.01	0.35
LOC_Os10g17410.1	exon_5	OsIPC07210189	88.06	1826	7260	5438	9793	0.31	0.31	0.35	0.01	0.35
LOC_Os08g27570.1	intron_2	OsIPC07210189	83.68	527	8208	7682	9793	0.31	0.31	0.35	0.01	0.35
LOC_Os08g27570.1	intron_1	OsIPC07210189	82.21	326	8699	8389	9793	0.31	0.31	0.35	0.01	0.35
LOC_Os11g18010.1	intron_2	OsIPC12100060	87.12	132	96	227	3855	0.22	0.98	0.98	0.03	0.22
LOC_Os02g20520.1	intron_3	OsIPC12100060	80.14	589	1174	588	3855	0.22	0.98	0.98	0.03	0.22
LOC_Os01g54330.1	exon_1	OsIPC04070184	89.68	126	307	431	12050	0.07	0.04	0.07	0.08	0.07
LOC_Os07g27170.1	intron_4	OsIPC04070184	89.42	104	1442	1545	12050	0.07	0.04	0.07	0.08	0.07
LOC_Os03g34290.1	exon_3	OsIPC04070184	86.83	167	1715	1880	12050	0.07	0.04	0.07	0.08	0.07
LOC_Os10g21396.1	exon_2	OsIPU00006633	97.54	488	653	166	3213	0.37	0.37	0.37	0.14	0.37
LOC_Os10g21396.1	exon_1	OsIPU00006633	95.09	550	2221	1672	3213	0.37	0.37	0.37	0.14	0.37
LOC_Os07g41300.1	exon_1	OsIPU00006633	94.03	268	2852	2585	3213	0.37	0.37	0.37	0.14	0.37
LOC_Os02g45740.1	intron_1	OsIPC01240110	90.32	341	3973	3634	7061	0.12	0.49	0.4	0.01	0.49
LOC_Os03g16250.1	exon_4	OsIPC01240110	88.93	244	4355	4113	7061	0.12	0.49	0.4	0.01	0.49
LOC_Os06g14300.1	intron_1	OsIPC01240110	83.33	108	6838	6945	7061	0.12	0.49	0.4	0.01	0.49
LOC_Os12g21600.1	intron_1	OsIPC10160021	88.14	118	146	261	3279	0.3	0.83	0.63	0.02	0.36
LOC_Os01g53530.1	intron_1	OsIPC10160021	84.57	188	527	342	3279	0.3	0.83	0.63	0.02	0.36
LOC_Os10g29159.1	exon_1	OsIPC10160021	88.93	262	1514	1775	3279	0.3	0.83	0.63	0.02	0.36
LOC_Os11g22120.1	exon_2	OsIPC10160021	90.91	121	2030	2150	3279	0.3	0.83	0.63	0.02	0.36
LOC_Os09g22320.1	intron_1	OsIPC10160021	85	400	2405	2802	3279	0.3	0.83	0.63	0.02	0.36
LOC_Os11g30020.1	intron_6	OsIPC10170065	93.8	548	905	1450	1742	0.42	1.01	0.57	0.12	0.57
LOC_Os03g15930.2	exon_9	OsIPC10170065	89.31	159	1577	1734	1742	0.42	1.01	0.57	0.12	0.57
LOC_Os05g12150.1	exon_4	OsIPC05070105	96.03	453	621	1073	4081	0.21	0.52	0.16	0.11	0.21
LOC_Os11g30660.1	intron_1	OsIPC05070105	93.91	197	3703	3899	4081	0.21	0.52	0.16	0.11	0.21
LOC_Os10g10450.1	intron_2	OsIPC01190027	84.72	301	107	403	1476	0.25	0.34	0.37	0.02	0.43
LOC_Os08g12640.1	intron_1	OsIPC01190027	91.78	219	679	462	1476	0.25	0.34	0.37	0.02	0.43
LOC_Os04g16410.1	intron_1	OsIPC07130038	84.27	356	363	12	1904	0.45	1	1	0.02	1
LOC_Os08g28650.1	exon_1	OsIPC07130038	81.22	197	770	575	1904	0.45	1	1	0.02	1
LOC_Os01g54820.1	exon_2	OsIPC07130038	78.62	767	1074	1840	1904	0.45	1	1	0.02	1
LOC_Os07g04730.1	intron_2	OsIPC04080125	81.12	143	273	136	3484	0.27	0.27	0.47	0.02	0.48
LOC_Os03g23070.1	exon_5	OsIPC04080125	83.76	197	1689	1493	3484	0.27	0.27	0.47	0.02	0.48
LOC_Os06g24270.1	exon_4	OsIPC04080125	91.52	283	2279	1997	3484	0.27	0.27	0.47	0.02	0.48
LOC_Os02g16420.1	exon_2	OsIPC04080125	90.91	253	2801	2549	3484	0.27	0.27	0.47	0.02	0.48
LOC_Os03g54070.1	exon_1	OsIPC04080125	92.35	353	3437	3088	3484	0.27	0.27	0.47	0.02	0.48
LOC_Os03g09130.1	exon_3	OsIPC10200086	87.12	132	138	7	1731	0.17	0.87	0.17	0.09	0.17
LOC_Os07g08370.1	exon_1	OsIPC10200086	91.91	136	1504	1639	1731	0.17	0.87	0.17	0.09	0.17
LOC_Os11g18740.1	exon_1	OsIPC08040055	78.89	180	548	727	1090	0.37	0.37	1	0.02	0.37
LOC_Os06g34770.1	intron_1	OsIPC08040055	86.88	282	737	1013	1090	0.37	0.37	1	0.02	0.37
LOC_Os10g29159.1	exon_1	OsIPC09120032	84.73	262	1146	1407	6573	0.19	0.19	0.26	0.01	0.35
LOC_Os09g22320.1	intron_1	OsIPC09120032	85.94	384	1989	2371	6573	0.19	0.19	0.26	0.01	0.35
LOC_Os09g18070.1	exon_2	OsIPC09120032	95.11	225	6222	5998	6573	0.19	0.19	0.26	0.01	0.35
LOC_Os10g22610.1	exon_2	OsIPC01080064	85.18	371	2608	2965	4103	0.21	0.21	0.24	0.2	0.24
LOC_Os12g31360.1	intron_1	OsIPC01080064	95.05	101	3913	3814	4103	0.21	0.21	0.24	0.2	0.24
LOC_Os01g38340.1	exon_9	OsIPC07170045	88.24	119	392	510	1182	0.4	0.96	0.96	0.18	0.96
LOC_Os11g19270.1	intron_1	OsIPC07170045	85.4	137	930	1065	1182	0.4	0.96	0.96	0.18	0.96
LOC_Os11g29110.1	exon_3	OsIPC11170084	92.24	451	451	1	6775	0.14	0.59	0.3	0.01	0.25
LOC_Os06g24594.2	intron_2	OsIPC11170084	91.45	152	806	655	6775	0.14	0.59	0.3	0.01	0.25
LOC_Os10g04250.1	exon_3	OsIPC10100098	87.58	153	140	291	3004	0.39	0.39	0.69	0.01	0.7
LOC_Os06g26190.1	intron_2	OsIPC10100098	90.99	444	297	738	3004	0.39	0.39	0.69	0.01	0.7
LOC_Os10g04250.1	exon_4	OsIPC10100098	83.18	107	1156	1261	3004	0.39	0.39	0.69	0.01	0.7
LOC_Os05g20720.1	intron_3	OsIPC10100098	83.22	453	2060	1641	3004	0.39	0.39	0.69	0.01	0.7
LOC_Os07g15610.1	intron_1	OsIPC10100098	87.35	245	2182	2425	3004	0.39	0.39	0.69	0.01	0.7
LOC_Os01g22320.1	intron_2	OsIPC06230093	83.15	552	155	702	1547	0.32	0.32	0.28	0.06	0.46
LOC_Os09g15230.1	exon_1	OsIPC06230093	87.91	339	1162	1500	1547	0.32	0.32	0.28	0.06	0.46
LOC_Os09g19136.1	intron_4	OsIPC09120158	89.41	425	410	2	10176	0.3	0.24	0.09	0.02	0.3
LOC_Os09g18530.1	exon_8	OsIPC09120158	94.22	398	860	463	10176	0.3	0.24	0.09	0.02	0.3
LOC_Os09g18530.1	exon_4	OsIPC09120158	94.88	254	2263	2010	10176	0.3	0.24	0.09	0.02	0.3
LOC_Os09g18530.1	intron_2	OsIPC09120158	88.41	207	2747	2548	10176	0.3	0.24	0.09	0.02	0.3
LOC_Os09g18530.1	intron_1	OsIPC09120158	86.53	401	3221	2827	10176	0.3	0.24	0.09	0.02	0.3
LOC_Os09g18530.1	exon_1	OsIPC09120158	97.6	125	3351	3227	10176	0.3	0.24	0.09	0.02	0.3
LOC_Os12g05110.1	exon_4	OsIPC09120158	84.52	155	5543	5693	10176	0.3	0.24	0.09	0.02	0.3
LOC_Os11g05110.1	intron_4	OsIPC09120158	94.32	176	5695	5868	10176	0.3	0.24	0.09	0.02	0.3
LOC_Os11g05110.1	exon_6	OsIPC09120158	91.41	128	6044	6170	10176	0.3	0.24	0.09	0.02	0.3
LOC_Os11g19360.1	exon_1	OsIPC09120158	80.61	196	9679	9485	10176	0.3	0.24	0.09	0.02	0.3
LOC_Os05g23450.1	exon_1	OsIPC07220051	88.24	187	149	333	1745	0.32	0.33	0.33	0.05	0.59
LOC_Os12g25440.1	intron_3	OsIPC07220051	89.23	297	1397	1102	1745	0.32	0.33	0.33	0.05	0.59
LOC_Os01g49010.1	intron_2	OsIPC09100157	93.47	337	835	502	2708	0.23	0.12	0.12	0.09	0.69
LOC_Os09g16190.1	exon_1	OsIPC09100157	96.24	213	1190	978	2708	0.23	0.12	0.12	0.09	0.69
LOC_Os05g12590.1	exon_1	OsIPC09100157	80.85	376	2305	2679	2708	0.23	0.12	0.12	0.09	0.69
LOC_Os07g14400.1	intron_2	OsIPU00003336	95.44	241	914	1154	1289	0.47	0.71	0.71	0.02	0.71
LOC_Os10g22000.1	exon_3	OsIPU00003336	91.67	132	1156	1287	1289	0.47	0.71	0.71	0.02	0.71
LOC_Os04g52640.1	exon_18	OsIPU00011482	84.46	193	4192	4384	5210	0.05	0.05	0.38	0.21	0.05
LOC_Os04g52630.1	exon_18	OsIPU00011482	88.89	117	4843	4959	5210	0.05	0.05	0.38	0.21	0.05
LOC_Os12g05720.1	intron_2	OsIPC03230145	92.03	138	2941	3078	8557	0.03	0.04	0.04	0.02	0.04
LOC_Os05g06800.1	intron_3	OsIPC03230145	87.5	304	5470	5168	8557	0.03	0.04	0.04	0.02	0.04
LOC_Os11g22570.1	exon_1	OsIPC03200020	83.95	162	162	1	3144	0.29	0.18	0.06	0.09	0.29
LOC_Os11g42620.1	intron_2	OsIPC03200020	90.75	746	907	167	3144	0.29	0.18	0.06	0.09	0.29
LOC_Os10g05890.1	intron_1	OsIPC09110107	83.39	277	702	429	3281	0.17	0.75	0.17	0.02	0.52
LOC_Os02g39940.1	intron_4	OsIPC09110107	80.25	400	1273	1661	3281	0.17	0.75	0.17	0.02	0.52
LOC_Os01g24260.1	intron_3	OsIPC09110107	90.86	536	3161	2633	3281	0.17	0.75	0.17	0.02	0.52
LOC_Os11g35920.1	intron_4	OsIPC12120085	85.92	412	314	725	1369	0.45	0.7	0.45	0.22	0.45
LOC_Os12g19730.1	intron_3	OsIPC12120085	93.52	401	763	1163	1369	0.45	0.7	0.45	0.22	0.45
LOC_Os11g08470.1	exon_1	OsIPC07040051	94.08	152	1049	898	2684	0.27	1	1	0.17	0.34
LOC_Os07g07820.1	intron_1	OsIPC07040051	86.93	153	1710	1861	2684	0.27	1	1	0.17	0.34
LOC_Os12g16570.1	exon_2	OsIPC08060038	88.72	195	275	81	1617	0.31	0.31	0.87	0.15	0.31
LOC_Os05g09460.1	intron_3	OsIPC08060038	87.5	240	1290	1528	1617	0.31	0.31	0.87	0.15	0.31
LOC_Os05g06800.1	intron_3	OsIPC11070158	86.99	292	3903	4194	6999	0.06	0.92	0.05	0.03	0.06
LOC_Os01g50240.1	intron_2	OsIPC11070158	82.45	245	6692	6931	6999	0.06	0.92	0.05	0.03	0.06
LOC_Os07g45990.1	exon_7	OsIPC07280057	99.54	439	1	439	2084	0.22	0.16	0.23	0.01	0.14
LOC_Os11g17360.1	exon_1	OsIPC07280057	80.41	342	1735	2076	2084	0.22	0.16	0.23	0.01	0.14
LOC_Os08g22004.1	intron_1	OsIPC07110088	87.5	952	2132	3068	7257	0.15	0.23	0.23	0.01	0.33
LOC_Os04g19580.1	intron_1	OsIPC07110088	82.26	248	3306	3551	7257	0.15	0.23	0.23	0.01	0.33
LOC_Os06g22480.1	exon_8	OsIPC07110088	83.29	347	4997	4652	7257	0.15	0.23	0.23	0.01	0.33
LOC_Os06g22480.1	exon_4	OsIPC07110088	80.74	353	6225	5873	7257	0.15	0.23	0.23	0.01	0.33
LOC_Os08g26510.1	intron_1	OsIPC07110088	90	580	6838	6261	7257	0.15	0.23	0.23	0.01	0.33
LOC_Os11g01010.1	exon_4	OsIPC11010002	91.6	119	684	802	9864	0.04	0.05	0.05	0.05	0.75
LOC_Os02g32690.1	exon_3	OsIPC11010002	88.67	150	3156	3305	9864	0.04	0.05	0.05	0.05	0.75
LOC_Os02g32690.1	exon_7	OsIPC11010002	92.05	302	4507	4808	9864	0.04	0.05	0.05	0.05	0.75
LOC_Os02g32690.1	exon_8	OsIPC11010002	87.99	283	5194	5475	9864	0.04	0.05	0.05	0.05	0.75
LOC_Os02g32690.1	exon_9	OsIPC11010002	90.2	296	6164	6459	9864	0.04	0.05	0.05	0.05	0.75
LOC_Os02g32690.1	exon_14	OsIPC11010002	90.03	331	8569	8899	9864	0.04	0.05	0.05	0.05	0.75
LOC_Os12g13720.1	exon_17	OsIPC11010002	85.61	278	9070	9347	9864	0.04	0.05	0.05	0.05	0.75
LOC_Os10g23980.1	exon_2	OsIPC01180063	82.4	125	1099	1223	4277	0.31	0.28	0.21	0.22	0.28
LOC_Os04g33250.1	intron_1	OsIPC01180063	86.11	252	4202	3952	4277	0.31	0.28	0.21	0.22	0.28
LOC_Os02g20520.1	intron_3	OsIPC04060153	93.04	632	803	172	4407	0.19	0.48	0.41	0.04	0.18
LOC_Os12g27490.1	exon_2	OsIPC04060153	84.66	163	1753	1591	4407	0.19	0.48	0.41	0.04	0.18
LOC_Os03g33384.1	intron_1	OsIPC04060153	92.96	284	2080	1797	4407	0.19	0.48	0.41	0.04	0.18
LOC_Os08g13800.1	exon_3	OsIPC09050105	88.81	134	289	159	4771	0.21	0.21	0.47	0.1	0.47
LOC_Os09g09220.1	exon_2	OsIPC09050105	94.27	489	3250	3735	4771	0.21	0.21	0.47	0.1	0.47
LOC_Os01g58160.1	exon_5	OsIPC09050105	96.32	136	4771	4636	4771	0.21	0.21	0.47	0.1	0.47
LOC_Os07g35700.1	exon_3	OsIPC07220138	93.22	118	496	613	1417	0.29	0.15	0.51	0.21	1
LOC_Os07g35650.1	exon_4	OsIPC07220138	83.17	202	708	909	1417	0.29	0.15	0.51	0.21	1
LOC_Os07g35700.1	exon_5	OsIPC07220138	93.99	233	1038	1270	1417	0.29	0.15	0.51	0.21	1
LOC_Os12g14480.1	intron_1	OsIPC12090079	94.91	334	1200	869	2584	0.5	0.23	0.65	0.01	0.65
LOC_Os12g14480.1	exon_1	OsIPC12090079	82.87	216	1429	1214	2584	0.5	0.23	0.65	0.01	0.65
LOC_Os12g14699.1	exon_6	OsIPC12090079	90.52	116	2016	1901	2584	0.5	0.23	0.65	0.01	0.65
LOC_Os12g33530.1	exon_9	OsIPC04020158	84.6	604	607	4	13114	0.09	1	0.19	0.01	0.66
LOC_Os09g11040.1	exon_3	OsIPC04020158	80.67	750	1495	746	13114	0.09	1	0.19	0.01	0.66
LOC_Os01g35770.1	exon_1	OsIPC04020158	85.25	278	1883	1606	13114	0.09	1	0.19	0.01	0.66
LOC_Os01g23110.1	exon_1	OsIPC04020158	84.08	157	3770	3614	13114	0.09	1	0.19	0.01	0.66
LOC_Os04g11630.1	exon_2	OsIPC04020158	86.49	111	6420	6530	13114	0.09	1	0.19	0.01	0.66
LOC_Os04g22630.1	exon_2	OsIPC04020158	78.95	228	7415	7642	13114	0.09	1	0.19	0.01	0.66
LOC_Os06g22480.1	exon_7	OsIPC04020158	78.64	206	8909	9114	13114	0.09	1	0.19	0.01	0.66
LOC_Os03g33250.1	intron_2	OsIPC04020158	80.9	178	9376	9553	13114	0.09	1	0.19	0.01	0.66
LOC_Os04g19290.1	exon_6	OsIPC04020158	78.25	423	10851	11273	13114	0.09	1	0.19	0.01	0.66
LOC_Os08g08460.1	intron_5	OsIPC04020158	80.97	373	11762	12134	13114	0.09	1	0.19	0.01	0.66
LOC_Os04g11900.1	intron_1	OsIPC04050030	83.89	478	1077	602	2222	0.29	0.29	0.14	0.01	0.28
LOC_Os04g23100.1	exon_2	OsIPC04050030	86.67	210	1783	1576	2222	0.29	0.29	0.14	0.01	0.28
LOC_Os06g31250.1	exon_2	OsIPC10110006	84.11	982	76	1055	4723	0.34	0.35	0.4	0.02	0.4
LOC_Os12g06350.1	exon_2	OsIPC10110006	86.77	1481	1113	2593	4723	0.34	0.35	0.4	0.02	0.4
LOC_Os01g27930.1	exon_7	OsIPC10110006	86.6	567	3728	3163	4723	0.34	0.35	0.4	0.02	0.4
LOC_Os12g28620.1	intron_5	OsIPC10110006	82.07	569	4334	3766	4723	0.34	0.35	0.4	0.02	0.4
LOC_Os02g30620.1	exon_1	OsIPC07080069	84	125	1146	1270	1441	0.47	1	1.02	0.16	1.03
LOC_Os07g27460.2	intron_1	OsIPC07080069	84.53	181	1272	1437	1441	0.47	1	1.02	0.16	1.03
LOC_Os07g43560.1	exon_6	OsIPU00009575	88	150	875	726	5540	0.06	0.06	0.14	0.14	0.43
LOC_Os07g43560.1	exon_5	OsIPU00009575	93.99	233	1195	963	5540	0.06	0.06	0.14	0.14	0.43
LOC_Os07g35260.1	exon_7	OsIPU00009575	81.87	193	1503	1311	5540	0.06	0.06	0.14	0.14	0.43
LOC_Os07g43560.1	exon_3	OsIPU00009575	88.24	119	1753	1635	5540	0.06	0.06	0.14	0.14	0.43
LOC_Os12g35740.1	intron_8	OsIPU00009575	86.71	173	4975	4805	5540	0.06	0.06	0.14	0.14	0.43
LOC_Os12g32010.1	exon_1	OsIPC10210001	85.31	320	345	26	3999	0.18	0.92	0.18	0.08	0.18
LOC_Os01g07470.1	intron_1	OsIPC10210001	94.89	176	543	370	3999	0.18	0.92	0.18	0.08	0.18
LOC_Os11g30020.1	intron_6	OsIPC10210001	90.55	561	3566	3008	3999	0.18	0.92	0.18	0.08	0.18
LOC_Os12g02670.1	intron_3	OsIPC10210001	87.05	139	3935	3798	3999	0.18	0.92	0.18	0.08	0.18
LOC_Os05g20590.1	exon_2	OsIPC04030215	84.96	113	2652	2764	13869	0.09	0.09	0.03	0.05	0.09
LOC_Os11g16640.1	intron_1	OsIPC04030215	79.31	749	3044	3770	13869	0.09	0.09	0.03	0.05	0.09
LOC_Os03g46270.1	exon_4	OsIPC04030215	84.24	203	4995	5197	13869	0.09	0.09	0.03	0.05	0.09
LOC_Os04g06070.1	intron_1	OsIPC04030215	90.17	173	7083	6913	13869	0.09	0.09	0.03	0.05	0.09
LOC_Os04g06070.1	exon_1	OsIPC04030215	89.9	515	7619	7105	13869	0.09	0.09	0.03	0.05	0.09
LOC_Os11g22390.1	intron_4	OsIPC04030215	86.51	126	8427	8552	13869	0.09	0.09	0.03	0.05	0.09
LOC_Os01g28440.1	intron_2	OsIPC04030215	83.75	443	13869	13428	13869	0.09	0.09	0.03	0.05	0.09
LOC_Os06g27780.1	exon_2	OsIPC11070109	90.97	288	1335	1048	3223	0.28	0.28	0.28	0.08	0.28
LOC_Os08g21740.1	exon_2	OsIPC11070109	90.59	202	2016	2217	3223	0.28	0.28	0.28	0.08	0.28
LOC_Os09g10890.1	exon_3	OsIPC07110051	80.37	428	1801	1374	3369	0.43	0.31	0.31	0.15	0.31
LOC_Os11g39980.1	intron_1	OsIPC07110051	82.69	156	2557	2408	3369	0.43	0.31	0.31	0.15	0.31
LOC_Os07g24130.1	exon_2	OsIPC07110051	89.27	233	3059	2839	3369	0.43	0.31	0.31	0.15	0.31
LOC_Os01g22050.1	intron_3	OsIPC07110051	83.57	140	3210	3071	3369	0.43	0.31	0.31	0.15	0.31
LOC_Os04g17400.1	exon_1	OsIPC12040037	83.33	126	415	540	2756	0.26	0.5	0.26	0.06	0.43
LOC_Os09g40050.1	intron_1	OsIPC12040037	86.25	320	584	903	2756	0.26	0.5	0.26	0.06	0.43
LOC_Os11g11620.1	exon_1	OsIPC12040037	86.63	172	1225	1394	2756	0.26	0.5	0.26	0.06	0.43
LOC_Os11g40150.1	exon_1	OsIPC11240159	89.2	176	333	170	4375	0.23	0.97	0.07	0.1	0.91
LOC_Os11g40140.1	exon_1	OsIPC11240159	89.42	208	469	664	4375	0.23	0.97	0.07	0.1	0.91
LOC_Os11g40140.1	exon_4	OsIPC11240159	97.2	107	2331	2437	4375	0.23	0.97	0.07	0.1	0.91
LOC_Os11g40140.1	exon_7	OsIPC11240159	99.03	103	3733	3835	4375	0.23	0.97	0.07	0.1	0.91
LOC_Os12g27390.1	exon_15	OsIPC04030047	80.7	228	3515	3288	7161	0.17	0.21	0.25	0.04	0.21
LOC_Os10g19990.1	intron_2	OsIPC04030047	81.99	272	4267	4000	7161	0.17	0.21	0.25	0.04	0.21
LOC_Os06g13300.1	intron_4	OsIPC04030047	89.3	271	5459	5189	7161	0.17	0.21	0.25	0.04	0.21
LOC_Os06g13300.1	exon_4	OsIPC04030047	91	100	5561	5462	7161	0.17	0.21	0.25	0.04	0.21
LOC_Os11g22390.1	intron_4	OsIPC02120055	84.68	124	1317	1196	7492	0.05	0.07	0.29	0.02	0.05
LOC_Os07g39060.1	intron_3	OsIPC02120055	94.9	255	3410	3663	7492	0.05	0.07	0.29	0.02	0.05
LOC_Os06g39515.1	exon_2	OsIPC06240095	95	200	779	585	6765	0.29	0.13	0.33	0.03	0.33
LOC_Os02g28800.1	intron_1	OsIPC06240095	90.11	263	4838	4578	6765	0.29	0.13	0.33	0.03	0.33
LOC_Os02g30330.1	intron_4	OsIPC06240095	85.95	121	5050	4932	6765	0.29	0.13	0.33	0.03	0.33
LOC_Os12g40990.1	exon_4	OsIPC06240095	85.58	104	5537	5434	6765	0.29	0.13	0.33	0.03	0.33
LOC_Os08g30550.1	intron_8	OsIPC06240095	82.66	173	5730	5559	6765	0.29	0.13	0.33	0.03	0.33
LOC_Os07g36260.1	exon_3	OsIPC10200042	87.8	123	935	1056	11974	0.18	0.56	0.02	0.05	0.22
LOC_Os10g36340.2	exon_2	OsIPC10200042	94.16	257	1750	1495	11974	0.18	0.56	0.02	0.05	0.22
LOC_Os10g36340.2	exon_1	OsIPC10200042	93.41	743	2585	1858	11974	0.18	0.56	0.02	0.05	0.22
LOC_Os11g18120.1	exon_15	OsIPC10200042	79.25	159	5532	5374	11974	0.18	0.56	0.02	0.05	0.22
LOC_Os10g36260.1	intron_1	OsIPC10200042	85.05	107	8000	8106	11974	0.18	0.56	0.02	0.05	0.22
LOC_Os08g22284.1	exon_1	OsIPC07160045	87.96	108	1396	1296	2547	0.21	0.56	0.21	0.01	0.56
LOC_Os04g25880.1	exon_3	OsIPC07160045	82.91	275	2333	2062	2547	0.21	0.56	0.21	0.01	0.56
LOC_Os08g28650.1	exon_2	OsIPC01140229	84.68	124	410	289	3764	0.28	0.28	0.26	0.04	0.28
LOC_Os02g22610.1	intron_1	OsIPC01140229	83.26	651	2972	2328	3764	0.28	0.28	0.26	0.04	0.28
LOC_Os04g26950.1	intron_3	OsIPC11240047	87.31	449	1036	1482	15453	0.04	0.46	0.06	0.05	0.04
LOC_Os08g17259.1	exon_1	OsIPC11240047	83.41	410	1530	1939	15453	0.04	0.46	0.06	0.05	0.04
LOC_Os05g08320.1	intron_1	OsIPC11240047	86.55	119	2093	2211	15453	0.04	0.46	0.06	0.05	0.04
LOC_Os12g08640.1	exon_2	OsIPC11240047	84.39	570	2850	3419	15453	0.04	0.46	0.06	0.05	0.04
LOC_Os08g20670.1	exon_3	OsIPC11240047	81.31	428	6923	7348	15453	0.04	0.46	0.06	0.05	0.04
LOC_Os02g02424.2	intron_3	OsIPC11240047	87.5	216	13398	13612	15453	0.04	0.46	0.06	0.05	0.04
LOC_Os01g21760.1	exon_2	OsIPC12200060	82.41	108	140	34	1603	0.34	1	0.69	0.01	0.34
LOC_Os01g65470.1	intron_1	OsIPC12200060	83.89	180	325	149	1603	0.34	1	0.69	0.01	0.34
LOC_Os05g23450.1	exon_1	OsIPC11210097	87.23	188	370	556	2056	0.13	0.19	0.28	0.05	0.13
LOC_Os07g27620.1	exon_1	OsIPC11210097	81.89	127	792	918	2056	0.13	0.19	0.28	0.05	0.13
LOC_Os01g18200.1	exon_6	OsIPC11210097	83.78	111	2027	1917	2056	0.13	0.19	0.28	0.05	0.13
LOC_Os02g43400.1	intron_2	OsIPC09050053	81	100	60	159	1653	0.43	1	1	0.56	0.43
LOC_Os09g08540.1	intron_6	OsIPC09050053	94.99	339	996	1334	1653	0.43	1	1	0.56	0.43
LOC_Os09g08540.1	intron_7	OsIPC09050053	96.2	158	1430	1586	1653	0.43	1	1	0.56	0.43
LOC_Os04g27034.1	intron_1	OsIPC09170019	87.41	294	299	7	1084	0.46	0.55	0.59	0.05	0.61
LOC_Os03g46134.1	exon_3	OsIPC09170019	83.98	231	643	430	1084	0.46	0.55	0.59	0.05	0.61
LOC_Os08g29840.1	intron_1	OsIPU00006634	94.41	143	288	147	3430	0.08	0.3	0.42	0.04	0.08
LOC_Os01g19460.1	exon_10	OsIPU00006634	87.07	116	2063	2178	3430	0.08	0.3	0.42	0.04	0.08
LOC_Os01g18200.1	exon_6	OsIPU00006634	90.09	111	3216	3107	3430	0.08	0.3	0.42	0.04	0.08
LOC_Os11g17799.1	exon_2	OsIPC11100200	93.28	268	586	319	5203	0.16	0.48	0.18	0.06	0.16
LOC_Os11g17799.1	intron_1	OsIPC11100200	93.57	544	1125	593	5203	0.16	0.48	0.18	0.06	0.16
LOC_Os11g17799.1	exon_1	OsIPC11100200	91.09	494	2682	2190	5203	0.16	0.48	0.18	0.06	0.16
LOC_Os07g28050.1	intron_1	OsIPC11100200	87.18	772	3484	2715	5203	0.16	0.48	0.18	0.06	0.16
LOC_Os12g27240.1	intron_1	OsIPC11210018	85.14	175	1416	1584	16750	0.11	0.11	0.15	0.11	0.02
LOC_Os11g34920.1	exon_3	OsIPC11210018	84.86	839	1967	2799	16750	0.11	0.11	0.15	0.11	0.02
LOC_Os03g15930.2	exon_9	OsIPC11210018	88.05	159	2826	2983	16750	0.11	0.11	0.15	0.11	0.02
LOC_Os05g46820.1	exon_3	OsIPC11210018	87.13	101	6496	6596	16750	0.11	0.11	0.15	0.11	0.02
LOC_Os06g30450.1	exon_1	OsIPC11210018	88.15	135	15625	15491	16750	0.11	0.11	0.15	0.11	0.02
LOC_Os06g01630.2	exon_16	OsIPC01030117	92.39	276	210	485	5373	0.16	0.97	0.16	0.16	0.16
LOC_Os06g01630.1	intron_17	OsIPC01030117	95.2	125	488	612	5373	0.16	0.97	0.16	0.16	0.16
LOC_Os12g13930.1	intron_3	OsIPC12080150	91.96	112	427	316	2783	0.29	0.74	0.27	0.08	0.74
LOC_Os09g12470.1	intron_1	OsIPC12080150	88.35	249	2270	2022	2783	0.29	0.74	0.27	0.08	0.74
LOC_Os10g18940.1	exon_5	OsIPC12080150	89.82	285	2678	2395	2783	0.29	0.74	0.27	0.08	0.74
LOC_Os09g19550.1	intron_5	OsIPC02070001	86.39	404	1026	623	2583	0.09	0.14	0.15	0.1	0.15
LOC_Os01g52120.1	exon_2	OsIPC02070001	92.06	126	2487	2362	2583	0.09	0.14	0.15	0.1	0.15
LOC_Os09g13080.1	intron_2	OsIPC02120078	89.07	247	469	223	17259	0.04	0.96	0.13	0.03	0.04
LOC_Os02g19990.1	exon_7	OsIPC02120078	94.83	116	16090	15975	17259	0.04	0.96	0.13	0.03	0.04
LOC_Os02g19990.1	exon_2	OsIPC02120078	98.05	154	17019	16866	17259	0.04	0.96	0.13	0.03	0.04
LOC_Os03g27750.1	intron_1	OsIPC09140039	88.07	243	195	426	1939	0.41	0.41	0.41	0.04	0.41
LOC_Os03g27750.1	intron_2	OsIPC09140039	87.89	413	962	1374	1939	0.41	0.41	0.41	0.04	0.41
LOC_Os02g13210.1	intron_4	OsIPC02070188	92.23	103	402	300	10966	0.05	0.12	0.05	0.04	0.12
LOC_Os02g12530.1	exon_1	OsIPC02070188	90.06	483	4677	5153	10966	0.05	0.12	0.05	0.04	0.12
LOC_Os03g37850.1	exon_3	OsIPC01140208	85.51	138	671	808	6278	0.38	0.38	0.33	0.08	0.31
LOC_Os01g24090.1	intron_1	OsIPC01140208	88.27	179	3242	3410	6278	0.38	0.38	0.33	0.08	0.31
LOC_Os01g24090.2	exon_2	OsIPC01140208	90.85	459	3419	3861	6278	0.38	0.38	0.33	0.08	0.31
LOC_Os01g24090.1	intron_4	OsIPC01140208	92.64	598	3907	4496	6278	0.38	0.38	0.33	0.08	0.31
LOC_Os02g25050.1	intron_2	OsIPC12160156	88.63	299	1111	813	1749	0.36	0.54	1	0.17	0.55
LOC_Os01g35770.1	exon_8	OsIPC12160156	91.67	240	1334	1573	1749	0.36	0.54	1	0.17	0.55
LOC_Os09g01170.1	intron_4	OsIPC03140018	91.19	193	1108	919	2448	0.3	1	0.85	0.01	1
LOC_Os07g39410.1	exon_2	OsIPC03140018	82.24	805	2004	1201	2448	0.3	1	0.85	0.01	1
LOC_Os11g17220.1	exon_2	OsIPC03140018	87.07	116	2109	2224	2448	0.3	1	0.85	0.01	1
LOC_Os06g21369.1	exon_3	OsIPC10010021	84.67	150	1891	2039	2747	0.17	0.83	0.17	0.03	0.57
LOC_Os08g29960.1	exon_2	OsIPC10010021	80.71	197	2300	2496	2747	0.17	0.83	0.17	0.03	0.57
LOC_Os02g02200.1	exon_1	OsIPC04020263	87.5	112	185	75	9203	0.1	0.18	0.18	0.02	0.25
LOC_Os09g39880.1	exon_4	OsIPC04020263	83.82	204	4115	4317	9203	0.1	0.18	0.18	0.02	0.25
LOC_Os09g39880.1	exon_5	OsIPC04020263	86.19	239	4654	4891	9203	0.1	0.18	0.18	0.02	0.25
LOC_Os10g09180.1	intron_2	OsIPC04020263	87.5	120	4902	5021	9203	0.1	0.18	0.18	0.02	0.25
LOC_Os06g34900.1	intron_1	OsIPC04020263	83.41	693	7268	6577	9203	0.1	0.18	0.18	0.02	0.25
LOC_Os07g45330.1	exon_4	OsIPC08180209	89.67	329	2616	2288	7865	0.21	0.32	0.26	0.02	0.21
LOC_Os10g09180.1	intron_2	OsIPC08180209	95	120	6567	6448	7865	0.21	0.32	0.26	0.02	0.21
LOC_Os10g09180.1	exon_2	OsIPC08180209	80.25	638	7217	6580	7865	0.21	0.32	0.26	0.02	0.21
LOC_Os03g34290.1	exon_3	OsIPC02110070	87.57	169	522	354	3692	0.32	0.32	0.15	0.02	0.32
LOC_Os02g18190.1	exon_1	OsIPC02110070	90.34	145	2998	2854	3692	0.32	0.32	0.15	0.02	0.32
LOC_Os07g46760.1	intron_5	OsIPC01210065	87.36	277	434	174	2872	0.33	0.47	0.33	0.06	0.33
LOC_Os07g46750.1	intron_1	OsIPC01210065	86.96	391	2764	2399	2872	0.33	0.47	0.33	0.06	0.33
LOC_Os05g14650.1	exon_2	OsIPC01140225	83.36	607	706	101	3203	0.43	0.6	0.43	0.01	0.6
LOC_Os10g17020.1	exon_2	OsIPC01140225	80.61	882	2014	1134	3203	0.43	0.6	0.43	0.01	0.6
LOC_Os05g17250.1	intron_2	OsIPC01140225	90	220	2529	2742	3203	0.43	0.6	0.43	0.01	0.6
LOC_Os06g13300.1	exon_4	OsIPC06260036	92.16	102	693	592	6507	0.13	0.54	0.55	0.05	0.55
LOC_Os07g46230.1	exon_4	OsIPC06260036	91.61	322	5861	5552	6507	0.13	0.54	0.55	0.05	0.55
LOC_Os07g46230.1	exon_3	OsIPC06260036	97.48	159	6138	5980	6507	0.13	0.54	0.55	0.05	0.55
LOC_Os12g21860.1	exon_7	OsIPU00004787	91.54	130	181	53	941	0.49	0.58	0.49	0.06	0.49
LOC_Os05g20914.1	intron_3	OsIPU00004787	95.69	116	353	238	941	0.49	0.58	0.49	0.06	0.49
LOC_Os04g58540.1	exon_1	OsIPC05050073	95.8	119	3542	3424	5508	0.14	0.36	0.17	0.03	0.19
LOC_Os05g08090.1	intron_4	OsIPC05050073	93.2	103	4144	4243	5508	0.14	0.36	0.17	0.03	0.19
LOC_Os04g17400.1	exon_1	OsIPC05050073	81.89	127	5419	5293	5508	0.14	0.36	0.17	0.03	0.19
LOC_Os07g16410.1	intron_2	OsIPC12200148	84.41	622	275	887	4727	0.33	0.32	0.44	0.02	0.64
LOC_Os08g08450.1	exon_2	OsIPC12200148	80.87	1422	1311	2732	4727	0.33	0.32	0.44	0.02	0.64
LOC_Os12g13490.1	exon_2	OsIPC12200148	86.25	160	2864	3023	4727	0.33	0.32	0.44	0.02	0.64
LOC_Os04g18700.1	exon_7	OsIPC12200148	87.79	1089	4590	3503	4727	0.33	0.32	0.44	0.02	0.64
LOC_Os01g15490.1	exon_1	OsIPC01090057	85.82	416	520	142	4931	0.15	0.56	0.46	0.04	0.15
LOC_Os07g31350.1	exon_3	OsIPC01090057	82.91	117	889	1000	4931	0.15	0.56	0.46	0.04	0.15
LOC_Os11g38270.1	exon_3	OsIPC01090057	89.36	235	2672	2906	4931	0.15	0.56	0.46	0.04	0.15
LOC_Os02g28800.1	intron_1	OsIPC01090057	87.84	255	3804	3550	4931	0.15	0.56	0.46	0.04	0.15
LOC_Os03g62680.1	exon_9	OsIPC03360046	96.27	161	755	915	5291	0.09	0.7	0.09	0.05	0.09
LOC_Os03g62670.1	exon_4	OsIPC03360046	98	100	2543	2444	5291	0.09	0.7	0.09	0.05	0.09
LOC_Os03g62670.1	exon_3	OsIPC03360046	93.04	115	2759	2645	5291	0.09	0.7	0.09	0.05	0.09
LOC_Os09g14860.1	exon_5	OsIPC04020159	93.21	221	271	51	3394	0.18	0.18	0.2	0.04	0.22
LOC_Os10g16950.1	intron_2	OsIPC04020159	91.76	607	1293	687	3394	0.18	0.18	0.2	0.04	0.22
LOC_Os05g23370.1	intron_5	OsIPC04020159	93.1	435	1946	1512	3394	0.18	0.18	0.2	0.04	0.22
LOC_Os07g20430.1	intron_2	OsIPC04020159	84.76	164	2029	2191	3394	0.18	0.18	0.2	0.04	0.22
LOC_Os01g35710.1	exon_6	OsIPC04020159	86.55	119	2419	2315	3394	0.18	0.18	0.2	0.04	0.22
LOC_Os11g16810.1	exon_2	OsIPC04020159	93	100	2693	2792	3394	0.18	0.18	0.2	0.04	0.22
LOC_Os05g24290.1	exon_7	OsIPC04020159	88.91	532	3361	2837	3394	0.18	0.18	0.2	0.04	0.22
LOC_Os07g12350.1	intron_1	OsIPC04170124	95.29	170	410	241	5822	0.23	0.23	0.15	0.04	0.23
LOC_Os07g12350.1	exon_1	OsIPC04170124	87.45	231	638	414	5822	0.23	0.23	0.15	0.04	0.23
LOC_Os04g28830.1	exon_1	OsIPC04170124	95.13	411	3665	3258	5822	0.23	0.23	0.15	0.04	0.23
LOC_Os04g27900.1	exon_2	OsIPC06230090	89.08	119	329	211	5965	0.22	0.97	0.29	0.03	0.22
LOC_Os05g35760.1	intron_1	OsIPC06230090	82.81	960	2561	3505	5965	0.22	0.97	0.29	0.03	0.22
LOC_Os10g36780.3	intron_14	OsIPC06240009	89.94	169	146	314	5852	0.08	0.08	0.63	0.06	0.08
LOC_Os06g38930.1	exon_2	OsIPC06240009	91.19	329	4026	3698	5852	0.08	0.08	0.63	0.06	0.08
LOC_Os04g04060.1	intron_1	OsIPC06240009	84.5	129	5521	5393	5852	0.08	0.08	0.63	0.06	0.08
LOC_Os09g09970.1	exon_1	OsIPC09060087	94.8	173	701	529	2729	0.38	1	0.4	0.01	0.4
LOC_Os04g09380.1	exon_2	OsIPC09060087	90.85	164	896	1058	2729	0.38	1	0.4	0.01	0.4
LOC_Os04g13290.1	exon_6	OsIPC12160230	89.29	280	1	280	3163	0.41	0.35	0.89	0.02	0.76
LOC_Os03g30190.1	intron_9	OsIPC12160230	81.75	126	417	542	3163	0.41	0.35	0.89	0.02	0.76
LOC_Os05g15970.1	exon_5	OsIPC12160230	76.5	1821	2485	714	3163	0.41	0.35	0.89	0.02	0.76
LOC_Os03g48040.1	exon_2	OsIPC01150068	91.47	211	1835	1625	5747	0.08	0.14	0.18	0.03	0.08
LOC_Os01g25150.1	exon_3	OsIPC01150068	89.45	218	4684	4467	5747	0.08	0.14	0.18	0.03	0.08
LOC_Os09g03550.1	exon_1	OsIPC01140245	86.71	143	579	721	1324	0.39	0.45	0.39	0.02	0.46
LOC_Os08g29790.1	intron_1	OsIPC01140245	87.4	484	1244	764	1324	0.39	0.45	0.39	0.02	0.46
LOC_Os08g26580.1	exon_3	OsIPC08170062	92.31	104	491	591	1900	0.25	0.42	0.25	0.05	0.25
LOC_Os08g26120.1	exon_4	OsIPC08170062	89.61	154	1584	1737	1900	0.25	0.42	0.25	0.05	0.25
LOC_Os11g47000.1	intron_1	OsIPC11280387	82.48	137	4638	4774	6662	0.24	1	0.29	0.22	0.17
LOC_Os11g47290.1	intron_1	OsIPC11280387	84.64	345	6238	6582	6662	0.24	1	0.29	0.22	0.17
LOC_Os09g03590.1	intron_1	OsIPC06080107	85.18	1120	2729	1611	6090	0.18	0.21	0.24	0.04	0.25
LOC_Os06g40240.1	exon_6	OsIPC06080107	86.11	144	2959	2816	6090	0.18	0.21	0.24	0.04	0.25
LOC_Os07g27070.1	intron_5	OsIPC04100002	83.41	229	135	363	839	0.48	0.85	0.62	0.38	0.48
LOC_Os06g25890.1	intron_1	OsIPC04100002	100	185	576	760	839	0.48	0.85	0.62	0.38	0.48
LOC_Os12g05720.1	intron_2	OsIPC06230219	92.2	141	918	1058	8549	0.16	0.15	0.04	0.03	0.16
LOC_Os12g05720.1	intron_2	OsIPC06230219	89.86	138	3873	4010	8549	0.16	0.15	0.04	0.03	0.16
LOC_Os01g49010.1	intron_2	OsIPC06230219	94.01	334	4355	4023	8549	0.16	0.15	0.04	0.03	0.16
LOC_Os02g32400.1	intron_2	OsIPC06230219	88.64	176	7687	7862	8549	0.16	0.15	0.04	0.03	0.16
LOC_Os04g31010.2	exon_5	OsIPC04190070	100	141	1134	994	1487	0.42	0.84	0.43	0.28	1
LOC_Os04g31010.1	intron_4	OsIPC04190070	91.42	338	1487	1150	1487	0.42	0.84	0.43	0.28	1
LOC_Os12g05720.1	intron_2	OsIPC11200057	92.75	138	4339	4476	7519	0.08	0.05	0.34	0.02	0.45
LOC_Os05g12600.1	intron_1	OsIPC11200057	89.71	175	5125	4951	7519	0.08	0.05	0.34	0.02	0.45
LOC_Os02g37910.1	exon_1	OsIPC11200057	92.77	346	6704	7039	7519	0.08	0.05	0.34	0.02	0.45
LOC_Os03g35390.1	exon_2	OsIPC04110022	87.93	754	1224	471	2253	0.37	0.37	0.37	0.01	0.63
LOC_Os01g31410.1	intron_1	OsIPC04110022	80.64	439	1897	1461	2253	0.37	0.37	0.37	0.01	0.63
LOC_Os04g14580.1	intron_16	OsIPC04110022	85.05	214	2253	2040	2253	0.37	0.37	0.37	0.01	0.63
LOC_Os01g64530.1	intron_1	OsIPC08250008	93.58	218	227	444	5264	0.26	0.26	0.27	0.01	0.26
LOC_Os08g30830.1	exon_2	OsIPC08250008	81.48	108	928	1035	5264	0.26	0.26	0.27	0.01	0.26
LOC_Os10g36780.3	intron_14	OsIPC12190148	85.45	165	1199	1035	3057	0.08	1	0.11	0.06	0.64
LOC_Os12g26100.1	exon_1	OsIPC12190148	89	209	1975	2183	3057	0.08	1	0.11	0.06	0.64
LOC_Os11g18010.1	intron_2	OsIPC08170231	84.73	131	731	861	2883	0.45	0.39	0.3	0.05	0.39
LOC_Os08g26510.1	intron_1	OsIPC08170231	90.22	583	1412	1993	2883	0.45	0.39	0.3	0.05	0.39
LOC_Os02g28010.1	exon_1	OsIPC08170231	89.72	107	2633	2739	2883	0.45	0.39	0.3	0.05	0.39
LOC_Os05g06620.1	exon_2	OsIPC01170109	91.2	284	1552	1275	2826	0.13	0.58	0.13	0.13	0.42
LOC_Os01g42570.1	intron_1	OsIPC01170109	83.45	411	1972	1565	2826	0.13	0.58	0.13	0.13	0.42
LOC_Os03g32560.1	exon_2	OsIPU00009797	78.66	164	192	29	1508	0.42	0.21	1.01	0.02	0.42
LOC_Os05g20900.1	intron_1	OsIPU00009797	85.62	153	348	196	1508	0.42	0.21	1.01	0.02	0.42
LOC_Os04g19890.1	exon_3	OsIPU00009797	93.33	105	743	639	1508	0.42	0.21	1.01	0.02	0.42
LOC_Os04g19890.1	intron_2	OsIPU00009797	88.48	217	961	745	1508	0.42	0.21	1.01	0.02	0.42
LOC_Os02g24400.1	intron_3	OsIPC08090175	84.82	369	1048	689	8304	0.13	0.11	0.13	0.09	0.1
LOC_Os04g13500.1	intron_1	OsIPC08090175	87.19	281	2543	2823	8304	0.13	0.11	0.13	0.09	0.1
LOC_Os10g31610.1	exon_4	OsIPC08090175	94.59	148	6332	6185	8304	0.13	0.11	0.13	0.09	0.1
LOC_Os04g54920.1	intron_1	OsIPC08090175	95.21	647	7000	6357	8304	0.13	0.11	0.13	0.09	0.1
LOC_Os08g14720.1	exon_1	OsIPC08090175	91.79	621	7559	8179	8304	0.13	0.11	0.13	0.09	0.1
LOC_Os02g45740.1	intron_1	OsIPC01390059	87.13	342	225	565	7259	0.09	0.09	0.1	0.07	0.09
LOC_Os03g46134.1	exon_3	OsIPC01390059	87.01	231	1075	1304	7259	0.09	0.09	0.1	0.07	0.09
LOC_Os03g41800.1	intron_5	OsIPC01390059	80.79	229	1762	1535	7259	0.09	0.09	0.1	0.07	0.09
LOC_Os05g14420.1	intron_1	OsIPC01390059	87.45	247	6759	7005	7259	0.09	0.09	0.1	0.07	0.09
LOC_Os12g15480.1	intron_1	OsIPC09090003	89.36	188	337	521	2399	0.37	0.6	0.59	0.14	0.6
LOC_Os12g15480.1	intron_1	OsIPC09090003	91.05	190	1110	1299	2399	0.37	0.6	0.59	0.14	0.6
LOC_Os01g46890.1	exon_1	OsIPC11120045	88.3	171	396	229	1464	0.46	0.66	0.67	0.02	0.46
LOC_Os09g18580.1	intron_1	OsIPC11120045	88.14	236	654	889	1464	0.46	0.66	0.67	0.02	0.46
LOC_Os04g56020.1	exon_2	OsIPC11120045	82.13	526	1464	948	1464	0.46	0.66	0.67	0.02	0.46
LOC_Os08g36660.1	exon_1	OsIPC12200006	78.71	653	4449	5100	13070	0.19	0.19	0.2	0.03	0.2
LOC_Os09g15030.1	exon_10	OsIPC12200006	91.58	190	5407	5596	13070	0.19	0.19	0.2	0.03	0.2
LOC_Os02g35670.1	intron_1	OsIPC12200006	86.45	406	5720	6115	13070	0.19	0.19	0.2	0.03	0.2
LOC_Os12g35740.1	intron_8	OsIPC12200006	86.21	174	6317	6489	13070	0.19	0.19	0.2	0.03	0.2
LOC_Os09g17329.1	intron_3	OsIPC12200006	88.77	721	6517	7234	13070	0.19	0.19	0.2	0.03	0.2
LOC_Os12g30120.1	intron_7	OsIPC12200006	82.25	1831	10490	12317	13070	0.19	0.19	0.2	0.03	0.2
LOC_Os03g38094.1	intron_1	OsIPC04180161	92.83	251	3212	2962	6254	0.07	0.07	0.21	0.04	0.91
LOC_Os12g43080.1	intron_1	OsIPC04180161	92.68	123	3234	3356	6254	0.07	0.07	0.21	0.04	0.91
LOC_Os04g06500.1	intron_2	OsIPC04180161	95.19	291	5770	5481	6254	0.07	0.07	0.21	0.04	0.91
LOC_Os07g10990.1	intron_3	OsIPC06230089	86.36	154	743	895	1228	0.45	0.45	0.45	0.04	0.45
LOC_Os02g18910.1	exon_1	OsIPC06230089	90.24	164	1019	1182	1228	0.45	0.45	0.45	0.04	0.45
LOC_Os12g35465.1	exon_6	OsIPC09010016	84.86	416	716	301	3946	0.21	1	0.88	0.21	0.21
LOC_Os03g63870.1	exon_9	OsIPC09010016	83.55	152	977	826	3946	0.21	1	0.88	0.21	0.21
LOC_Os12g35465.1	intron_4	OsIPC09010016	81.31	289	1338	1050	3946	0.21	1	0.88	0.21	0.21
LOC_Os12g35465.1	exon_3	OsIPC09010016	84.25	127	1640	1514	3946	0.21	1	0.88	0.21	0.21
LOC_Os03g63870.1	exon_4	OsIPC09010016	80.97	268	2332	2065	3946	0.21	1	0.88	0.21	0.21
LOC_Os01g62750.1	exon_4	OsIPC09010016	87.86	140	2555	2416	3946	0.21	1	0.88	0.21	0.21
LOC_Os02g50410.1	intron_1	OsIPC01340024	85.57	194	559	366	8589	0.15	0.99	0.28	0.18	0.28
LOC_Os01g57480.1	exon_5	OsIPC01340024	90.96	188	4464	4651	8589	0.15	0.99	0.28	0.18	0.28
LOC_Os02g24400.1	intron_2	OsIPC01340024	82.22	388	6389	6773	8589	0.15	0.99	0.28	0.18	0.28
LOC_Os12g27650.1	intron_1	OsIPC01340024	85.67	1298	8267	6972	8589	0.15	0.99	0.28	0.18	0.28
LOC_Os06g22480.1	intron_2	OsIPC01140314	88.99	109	276	168	1554	0.29	0.3	1	0.03	0.29
LOC_Os02g24910.1	intron_1	OsIPC01140314	89.49	390	1507	1119	1554	0.29	0.3	1	0.03	0.29
LOC_Os08g06750.1	exon_2	OsIPC03240080	91.3	299	2670	2372	6147	0.2	0.25	0.19	0.04	0.19
LOC_Os04g06290.1	intron_6	OsIPC03240080	85.83	889	3565	2683	6147	0.2	0.25	0.19	0.04	0.19
LOC_Os04g42110.1	intron_2	OsIPC04250029	94.04	151	240	90	6128	0.23	1	0.23	0.06	0.23
LOC_Os04g42110.1	exon_1	OsIPC04250029	94.58	406	788	389	6128	0.23	1	0.23	0.06	0.23
LOC_Os04g42100.1	exon_1	OsIPC04250029	93.51	1125	2813	3906	6128	0.23	1	0.23	0.06	0.23
LOC_Os04g42100.1	intron_1	OsIPC04250029	89.1	780	4184	4949	6128	0.23	1	0.23	0.06	0.23
LOC_Os11g04790.1	intron_1	OsIPC04250029	90.55	254	5159	5412	6128	0.23	1	0.23	0.06	0.23
LOC_Os10g35424.1	exon_2	OsIPC04250029	87.04	108	5417	5524	6128	0.23	1	0.23	0.06	0.23
LOC_Os04g42100.1	exon_2	OsIPC04250029	90.56	180	5743	5913	6128	0.23	1	0.23	0.06	0.23
LOC_Os08g10150.1	exon_17	OsIPC08060189	84.67	150	1926	1777	12173	0.07	0.06	0.08	0.04	0.07
LOC_Os08g10150.1	exon_16	OsIPC08060189	87.73	220	2234	2015	12173	0.07	0.06	0.08	0.04	0.07
LOC_Os05g17050.1	exon_26	OsIPC08060189	79.33	208	2549	2342	12173	0.07	0.06	0.08	0.04	0.07
LOC_Os08g10250.1	exon_13	OsIPC08060189	87.62	202	3642	3441	12173	0.07	0.06	0.08	0.04	0.07
LOC_Os01g36370.1	intron_11	OsIPC11050200	88	225	349	125	5592	0.04	0.42	0.08	0.04	0.66
LOC_Os02g02424.2	intron_3	OsIPC11050200	87.74	212	807	600	5592	0.04	0.42	0.08	0.04	0.66
LOC_Os01g38490.1	exon_1	OsIPC01220093	91.07	873	954	92	3534	0.33	0.31	0.32	0.07	0.41
LOC_Os03g21130.1	intron_3	OsIPC01220093	98.03	254	1281	1534	3534	0.33	0.31	0.32	0.07	0.41
LOC_Os07g05230.1	exon_1	OsIPC01220093	82.23	242	2414	2181	3534	0.33	0.31	0.32	0.07	0.41
LOC_Os06g22970.1	exon_1	OsIPC01220093	87.5	112	2769	2659	3534	0.33	0.31	0.32	0.07	0.41
LOC_Os02g28800.1	intron_1	OsIPC11060107	84.1	239	4140	4378	5460	0.06	0.06	0.18	0.03	0.13
LOC_Os01g48580.1	exon_3	OsIPC11060107	84.36	179	4738	4915	5460	0.06	0.06	0.18	0.03	0.13
LOC_Os02g22790.1	intron_1	OsIPC08190006	86.6	194	225	32	1078	0.33	0.76	0.33	0.03	0.33
LOC_Os10g30020.1	intron_4	OsIPC08190006	81.9	105	432	536	1078	0.33	0.76	0.33	0.03	0.33
LOC_Os08g22760.1	intron_1	OsIPC08190006	86.21	261	1012	753	1078	0.33	0.76	0.33	0.03	0.33
LOC_Os11g25380.1	exon_4	OsIPC06160054	83.99	431	23	453	2634	0.43	0.56	0.57	0.02	0.57
LOC_Os01g28020.1	intron_3	OsIPC06160054	81.43	630	508	1137	2634	0.43	0.56	0.57	0.02	0.57
LOC_Os01g37360.1	exon_6	OsIPC06160054	82.46	114	1142	1255	2634	0.43	0.56	0.57	0.02	0.57
LOC_Os06g25770.1	exon_8	OsIPC06160054	87.58	789	1318	2105	2634	0.43	0.56	0.57	0.02	0.57
LOC_Os01g25910.1	intron_1	OsIPU00007163	89.74	117	1758	1645	2517	0.22	0.22	0.21	0.21	0.22
LOC_Os12g16170.1	intron_1	OsIPU00007163	93.17	454	1924	2377	2517	0.22	0.22	0.21	0.21	0.22
LOC_Os01g25050.1	exon_1	OsIPC09050045	89.06	128	1680	1801	5234	0.13	0.12	0.13	0.03	0.13
LOC_Os08g27674.1	intron_6	OsIPC09050045	96.05	152	3531	3380	5234	0.13	0.12	0.13	0.03	0.13
LOC_Os09g17460.1	exon_2	OsIPC07130030	86.1	403	306	708	1708	0.4	0.4	0.5	0.05	0.4
LOC_Os03g35500.1	exon_2	OsIPC07130030	87.74	106	838	943	1708	0.4	0.4	0.5	0.05	0.4
LOC_Os12g03440.1	exon_1	OsIPC03320016	91.67	132	204	335	5626	0.08	0.76	0.44	0.25	0.76
LOC_Os05g32110.1	exon_6	OsIPC03320016	88.87	674	4810	4144	5626	0.08	0.76	0.44	0.25	0.76
LOC_Os05g32110.1	exon_5	OsIPC03320016	91.14	271	5192	4922	5626	0.08	0.76	0.44	0.25	0.76
LOC_Os03g54750.1	exon_4	OsIPC03320016	100	160	5442	5283	5626	0.08	0.76	0.44	0.25	0.76
LOC_Os01g35200.1	intron_1	OsIPC10160056	87.91	430	480	62	3278	0.19	1	0.19	0.02	0.19
LOC_Os05g39440.1	exon_1	OsIPC10160056	82.79	122	612	491	3278	0.19	1	0.19	0.02	0.19
LOC_Os11g22390.1	intron_4	OsIPC10160056	88.1	126	1500	1375	3278	0.19	1	0.19	0.02	0.19
LOC_Os03g38094.1	intron_1	OsIPC07130079	91.3	253	813	561	2344	0.12	0.12	0.12	0.02	0.12
LOC_Os12g25610.1	intron_2	OsIPC07130079	90.15	203	2300	2099	2344	0.12	0.12	0.12	0.02	0.12
LOC_Os12g14059.1	intron_3	OsIPC11140030	81.36	1116	4044	2947	7255	0.23	0.96	0.23	0.1	0.24
LOC_Os12g19570.1	exon_3	OsIPC11140030	91.38	116	4285	4170	7255	0.23	0.96	0.23	0.1	0.24
LOC_Os03g33780.1	intron_2	OsIPC02250255	87.99	408	47	454	2039	0.31	0.31	0.26	0.02	0.28
LOC_Os02g28940.1	exon_2	OsIPC02250255	92.86	126	703	828	2039	0.31	0.31	0.26	0.02	0.28
LOC_Os09g08750.1	intron_2	OsIPC02250255	83.22	441	932	1369	2039	0.31	0.31	0.26	0.02	0.28
LOC_Os02g39940.1	intron_4	OsIPC02250255	85.75	400	1992	1595	2039	0.31	0.31	0.26	0.02	0.28
LOC_Os05g09130.1	intron_2	OsIPC11290050	82.89	865	1468	2321	6353	0.2	0.14	0.2	0.03	0.2
LOC_Os11g12230.1	exon_6	OsIPC11290050	83.76	117	2564	2448	6353	0.2	0.14	0.2	0.03	0.2
LOC_Os07g43650.1	intron_2	OsIPC03190038	81.1	508	893	386	8497	0.13	0.89	0.79	0.01	0.11
LOC_Os12g23740.1	intron_1	OsIPC03190038	86.83	691	928	1618	8497	0.13	0.89	0.79	0.01	0.11
LOC_Os10g09180.1	exon_2	OsIPC03190038	89.05	548	7880	7333	8497	0.13	0.89	0.79	0.01	0.11
LOC_Os05g22490.1	exon_18	OsIPC06230037	90.35	114	712	824	1641	0.46	0.46	0.54	0.02	0.46
LOC_Os03g33190.1	exon_1	OsIPC06230037	84.8	750	1641	892	1641	0.46	0.46	0.54	0.02	0.46
LOC_Os06g43020.1	intron_5	OsIPC11220039	87.31	323	498	820	2042	0.17	0.19	1	0.03	0.17
LOC_Os02g28800.1	intron_1	OsIPC11220039	86.67	240	1503	1265	2042	0.17	0.19	1	0.03	0.17
LOC_Os02g14970.1	exon_2	OsIPC02090069	92.59	189	332	520	2543	0.21	0.21	0.21	0.05	0.21
LOC_Os06g09000.1	exon_2	OsIPC02090069	83.01	153	1536	1687	2543	0.21	0.21	0.21	0.05	0.21
LOC_Os04g19580.1	intron_1	OsIPC01150349	87.12	264	238	493	7523	0.2	0.38	0.18	0.02	0.14
LOC_Os10g09630.1	intron_1	OsIPC01150349	80.74	296	1886	2180	7523	0.2	0.38	0.18	0.02	0.14
LOC_Os12g18710.1	intron_1	OsIPC01150349	85.56	381	2427	2804	7523	0.2	0.38	0.18	0.02	0.14
LOC_Os01g31400.1	intron_3	OsIPC01150349	81.03	622	3756	3140	7523	0.2	0.38	0.18	0.02	0.14
LOC_Os09g06840.1	exon_1	OsIPC01150349	78.61	388	5344	4958	7523	0.2	0.38	0.18	0.02	0.14
LOC_Os01g29488.1	exon_1	OsIPC01150349	86.44	236	5590	5355	7523	0.2	0.38	0.18	0.02	0.14
LOC_Os09g16470.1	intron_2	OsIPC01150349	81.43	237	5730	5964	7523	0.2	0.38	0.18	0.02	0.14
LOC_Os05g17110.1	exon_5	OsIPC01150349	85	100	5966	6064	7523	0.2	0.38	0.18	0.02	0.14
LOC_Os03g41019.1	intron_1	OsIPC01150349	94.16	137	7006	6871	7523	0.2	0.38	0.18	0.02	0.14
LOC_Os06g24570.1	intron_10	OsIPC03190076	88.04	276	366	91	5431	0.14	0.13	0.08	0.12	0.13
LOC_Os01g22930.1	intron_1	OsIPC03190076	90.52	232	646	415	5431	0.14	0.13	0.08	0.12	0.13
LOC_Os10g18920.1	exon_2	OsIPC03190076	96.12	129	1251	1123	5431	0.14	0.13	0.08	0.12	0.13
LOC_Os12g26430.1	intron_1	OsIPC03190076	85.81	155	3268	3114	5431	0.14	0.13	0.08	0.12	0.13
LOC_Os01g50240.1	intron_2	OsIPC03030014	84.03	238	1091	862	1803	0.4	0.39	0.39	0.12	0.4
LOC_Os06g24594.2	intron_2	OsIPC03030014	87.41	143	1099	1241	1803	0.4	0.39	0.39	0.12	0.4
LOC_Os10g36780.3	intron_14	OsIPC06230240	90.75	173	226	54	7639	0.13	0.13	0.75	0.47	0.13
LOC_Os06g38930.1	exon_2	OsIPC06230240	90.32	341	4187	4527	7639	0.13	0.13	0.75	0.47	0.13
LOC_Os05g15950.1	exon_2	OsIPC03220009	90.61	181	211	31	1830	0.36	0.35	0.73	0.01	0.36
LOC_Os07g28120.1	exon_1	OsIPC03220009	90.44	251	634	385	1830	0.36	0.35	0.73	0.01	0.36
LOC_Os12g08590.1	intron_1	OsIPC03220009	86.59	246	712	957	1830	0.36	0.35	0.73	0.01	0.36
LOC_Os07g28190.1	intron_1	OsIPC03220009	83.77	228	1023	1249	1830	0.36	0.35	0.73	0.01	0.36
LOC_Os11g41320.1	intron_2	OsIPC12100047	92.47	146	465	321	3369	0.36	0.96	0.89	0.02	0.31
LOC_Os05g11820.1	exon_6	OsIPC12100047	91.1	618	1986	1377	3369	0.36	0.96	0.89	0.02	0.31
LOC_Os05g11820.1	exon_5	OsIPC12100047	89.95	388	2462	2085	3369	0.36	0.96	0.89	0.02	0.31
LOC_Os04g10924.1	intron_2	OsIPC04030231	81.61	598	2405	2999	8479	0.09	0.1	0.08	0.02	0.12
LOC_Os02g20520.1	intron_4	OsIPC04030231	88.74	222	5080	4859	8479	0.09	0.1	0.08	0.02	0.12
LOC_Os12g33580.1	intron_2	OsIPC04030231	90.08	252	5232	5481	8479	0.09	0.1	0.08	0.02	0.12
LOC_Os04g03200.1	exon_1	OsIPC04030231	87.18	156	8415	8260	8479	0.09	0.1	0.08	0.02	0.12
LOC_Os05g34914.1	exon_2	OsIPU00008138	92.74	124	2187	2066	3181	0.12	0.31	0.27	0.03	0.12
LOC_Os08g39840.1	intron_4	OsIPU00008138	89.11	101	3061	2961	3181	0.12	0.31	0.27	0.03	0.12
LOC_Os01g28040.1	intron_4	OsIPC11240106	87.85	214	5596	5383	7305	0.22	0.22	0.25	0.03	0.2
LOC_Os01g56830.1	exon_2	OsIPC11240106	86.85	1027	6635	5610	7305	0.22	0.22	0.25	0.03	0.2
LOC_Os01g53870.1	exon_1	OsIPC11240106	86.73	211	7052	6848	7305	0.22	0.22	0.25	0.03	0.2
LOC_Os10g18390.1	exon_2	OsIPC09200043	88.79	232	1262	1492	2074	0.25	0.43	0.84	0.25	0.75
LOC_Os01g71570.1	exon_3	OsIPC09200043	88.53	375	1573	1946	2074	0.25	0.43	0.84	0.25	0.75
LOC_Os04g07520.1	intron_1	OsIPC04020247	87.54	843	970	1805	5560	0.33	0.18	0.59	0.07	0.21
LOC_Os04g21330.1	exon_5	OsIPC04020247	84.91	106	1912	1807	5560	0.33	0.18	0.59	0.07	0.21
LOC_Os03g45000.1	exon_6	OsIPC04020247	89.19	222	2260	2043	5560	0.33	0.18	0.59	0.07	0.21
LOC_Os02g39940.1	intron_4	OsIPC04020247	80.44	363	2349	2709	5560	0.33	0.18	0.59	0.07	0.21
LOC_Os12g16330.1	exon_1	OsIPC04020247	82.04	167	2926	3091	5560	0.33	0.18	0.59	0.07	0.21
LOC_Os06g02700.1	exon_2	OsIPC04020247	83.35	781	3118	3896	5560	0.33	0.18	0.59	0.07	0.21
LOC_Os04g30350.1	exon_2	OsIPC04020247	95.13	349	4473	4819	5560	0.33	0.18	0.59	0.07	0.21
LOC_Os01g62520.1	exon_6	OsIPC04020247	94.41	161	5263	5422	5560	0.33	0.18	0.59	0.07	0.21
LOC_Os05g12600.1	intron_1	OsIPC11170164	82.47	154	265	413	2465	0.4	1	0.86	0.01	0.86
LOC_Os11g29750.1	intron_1	OsIPC11170164	91.84	392	1539	1924	2465	0.4	1	0.86	0.01	0.86
LOC_Os11g29750.1	exon_2	OsIPC11170164	96.99	133	1930	2062	2465	0.4	1	0.86	0.01	0.86
LOC_Os10g36780.3	intron_14	OsIPC01160106	88.27	179	364	187	2141	0.19	0.94	0.94	0.08	0.19
LOC_Os04g10924.1	exon_4	OsIPC01160106	88.62	123	1784	1906	2141	0.19	0.94	0.94	0.08	0.19
LOC_Os01g27410.1	exon_1	OsIPC07090044	82.41	290	736	1025	1853	0.42	0.89	0.42	0.01	0.42
LOC_Os07g14380.1	exon_1	OsIPC07090044	82.32	775	1849	1082	1853	0.42	0.89	0.42	0.01	0.42
LOC_Os08g09510.1	exon_1	OsIPC11280155	82.32	826	470	1294	3805	0.43	0.28	0.3	0.22	0.43
LOC_Os12g15140.1	exon_6	OsIPC11280155	82.22	675	1557	2230	3805	0.43	0.28	0.3	0.22	0.43
LOC_Os07g20360.1	intron_4	OsIPC11280155	88.51	931	2679	3604	3805	0.43	0.28	0.3	0.22	0.43
LOC_Os04g13530.1	exon_2	OsIPC07250051	92.6	419	2279	1862	3308	0.42	1	1	0.06	0.55
LOC_Os04g13530.1	intron_1	OsIPC07250051	91.24	628	2908	2283	3308	0.42	1	1	0.06	0.55
LOC_Os06g12180.1	exon_3	OsIPC01150113	79.39	228	1199	972	2772	0.16	0.16	0.19	0.06	0.18
LOC_Os05g23450.1	exon_1	OsIPC01150113	86.17	188	2458	2272	2772	0.16	0.16	0.19	0.06	0.18
LOC_Os02g28800.1	intron_1	OsIPC01220011	85.27	258	4425	4168	7379	0.08	0.26	0.39	0.07	0.08
LOC_Os05g06800.1	intron_3	OsIPC01220011	89.36	282	5218	5499	7379	0.08	0.26	0.39	0.07	0.08
LOC_Os02g02424.2	intron_3	OsIPC11230002	86.54	208	429	635	6951	0.24	0.3	0.24	0.02	0.24
LOC_Os10g05710.1	exon_5	OsIPC11230002	86.89	1297	3088	1796	6951	0.24	0.3	0.24	0.02	0.24
LOC_Os10g05710.1	intron_4	OsIPC11230002	81.86	237	3330	3116	6951	0.24	0.3	0.24	0.02	0.24
LOC_Os04g20120.1	exon_7	OsIPC11230002	87.12	489	4312	3839	6951	0.24	0.3	0.24	0.02	0.24
LOC_Os04g20120.1	exon_6	OsIPC11230002	92	100	4532	4433	6951	0.24	0.3	0.24	0.02	0.24
LOC_Os04g20180.1	exon_5	OsIPC01210017	87.43	175	267	93	2023	0.49	0.89	0.12	0.12	0.49
LOC_Os01g36270.1	exon_2	OsIPC01210017	88.94	217	1429	1222	2023	0.49	0.89	0.12	0.12	0.49
LOC_Os11g11150.1	exon_7	OsIPC02130015	81.12	429	1	429	5493	0.37	0.84	0.71	0.01	0.37
LOC_Os04g16560.1	exon_4	OsIPC02130015	84.22	678	1444	767	5493	0.37	0.84	0.71	0.01	0.37
LOC_Os05g20970.1	exon_3	OsIPC02130015	81.84	402	2248	1850	5493	0.37	0.84	0.71	0.01	0.37
LOC_Os09g18410.1	exon_2	OsIPC02130015	87.29	1322	3732	2411	5493	0.37	0.84	0.71	0.01	0.37
LOC_Os12g19570.1	exon_3	OsIPC02130015	92.73	110	4832	4723	5493	0.37	0.84	0.71	0.01	0.37
LOC_Os07g07094.1	intron_6	OsIPC04060055	84.25	381	2269	2644	5599	0.17	1	0.17	0.01	0.17
LOC_Os05g21100.1	intron_2	OsIPC04060055	86.1	187	5261	5076	5599	0.17	1	0.17	0.01	0.17
LOC_Os05g21100.1	intron_2	OsIPC04060055	88.94	199	5465	5267	5599	0.17	1	0.17	0.01	0.17
LOC_Os04g07789.1	exon_1	OsIPC08180207	80.98	184	1971	1789	3679	0.2	0.11	0.52	0.01	0.52
LOC_Os12g33760.1	exon_1	OsIPC08180207	87.98	233	3283	3053	3679	0.2	0.11	0.52	0.01	0.52
LOC_Os07g39040.1	intron_1	OsIPC06230244	89.21	1094	1629	551	5239	0.22	0.19	0.22	0.1	0.22
LOC_Os09g16220.1	intron_3	OsIPC06230244	85.49	255	1978	1724	5239	0.22	0.19	0.22	0.1	0.22
LOC_Os06g38730.1	exon_4	OsIPC06230244	88.39	353	5067	4715	5239	0.22	0.19	0.22	0.1	0.22
LOC_Os06g38760.1	intron_1	OsIPC06230244	95.15	103	5174	5073	5239	0.22	0.19	0.22	0.1	0.22
LOC_Os12g05720.1	intron_2	OsIPC04320122	92.09	139	152	290	4560	0.31	0.31	0.47	0.22	0.31
LOC_Os08g30830.1	exon_2	OsIPC04320122	80.87	115	1575	1462	4560	0.31	0.31	0.47	0.22	0.31
LOC_Os11g06430.1	exon_5	OsIPU00001095	90.48	126	166	42	7392	0.03	0.9	0.05	0.03	0.05
LOC_Os12g35740.1	intron_8	OsIPU00001095	87.36	174	4424	4253	7392	0.03	0.9	0.05	0.03	0.05
LOC_Os12g33580.1	intron_2	OsIPC01170049	83.27	257	174	422	2453	0.38	0.37	0.5	0.03	1
LOC_Os12g25920.1	intron_1	OsIPC01170049	82.27	361	643	1002	2453	0.38	0.37	0.5	0.03	1
LOC_Os04g23050.1	exon_2	OsIPC01170049	87.61	113	1537	1649	2453	0.38	0.37	0.5	0.03	1
LOC_Os01g55620.1	exon_1	OsIPC01170049	91.48	223	2266	2044	2453	0.38	0.37	0.5	0.03	1
LOC_Os06g35420.1	intron_2	OsIPC09100027	87.66	397	912	518	9678	0.25	0.21	0.32	0.01	0.32
LOC_Os08g10990.1	intron_3	OsIPC09100027	82.66	173	1595	1423	9678	0.25	0.21	0.32	0.01	0.32
LOC_Os02g22220.1	exon_2	OsIPC09100027	85.28	326	2255	1948	9678	0.25	0.21	0.32	0.01	0.32
LOC_Os11g19950.1	intron_3	OsIPC09100027	82.4	125	3015	2891	9678	0.25	0.21	0.32	0.01	0.32
LOC_Os08g29240.1	exon_5	OsIPC09100027	80.25	243	4014	3772	9678	0.25	0.21	0.32	0.01	0.32
LOC_Os07g24640.1	exon_5	OsIPC09100027	79.5	322	4439	4118	9678	0.25	0.21	0.32	0.01	0.32
LOC_Os03g23060.1	intron_1	OsIPC09100027	83.82	544	4923	5465	9678	0.25	0.21	0.32	0.01	0.32
LOC_Os08g21740.1	exon_1	OsIPC09100027	86.41	103	5500	5602	9678	0.25	0.21	0.32	0.01	0.32
LOC_Os11g24150.1	exon_4	OsIPC09100027	80.55	1609	7474	5867	9678	0.25	0.21	0.32	0.01	0.32
LOC_Os12g23490.1	intron_3	OsIPC09100027	83.98	487	9285	8800	9678	0.25	0.21	0.32	0.01	0.32
LOC_Os12g23490.1	exon_3	OsIPC09100027	80.11	362	9656	9295	9678	0.25	0.21	0.32	0.01	0.32
LOC_Os08g13190.1	intron_1	OsIPC10050211	83.27	275	543	817	6569	0.22	0.23	0.23	0.03	0.22
LOC_Os06g45184.1	intron_2	OsIPC10050211	84.36	946	1507	2448	6569	0.22	0.23	0.23	0.03	0.22
LOC_Os05g02360.1	exon_1	OsIPC10050211	85.65	237	3521	3285	6569	0.22	0.23	0.23	0.03	0.22
LOC_Os11g08530.1	intron_1	OsIPC10050211	85.21	514	4629	4122	6569	0.22	0.23	0.23	0.03	0.22
LOC_Os12g23740.1	intron_1	OsIPC10050211	83.04	684	5758	5075	6569	0.22	0.23	0.23	0.03	0.22
LOC_Os01g36370.1	exon_4	OsIPC10050211	86.42	162	6120	5960	6569	0.22	0.23	0.23	0.03	0.22
LOC_Os05g06800.1	intron_3	OsIPC07070085	86.06	287	649	933	3393	0.3	0.29	0.29	0.08	0.3
LOC_Os04g09750.1	intron_2	OsIPC07070085	86.9	496	2035	1543	3393	0.3	0.29	0.29	0.08	0.3
LOC_Os08g03080.1	intron_10	OsIPC07070085	83.33	156	2553	2400	3393	0.3	0.29	0.29	0.08	0.3
LOC_Os09g06450.1	exon_11	OsIPC07070085	89.08	119	3081	2963	3393	0.3	0.29	0.29	0.08	0.3
LOC_Os09g02470.1	intron_1	OsIPC11170073	84.54	304	1851	2153	3858	0.13	0.17	0.13	0.03	0.13
LOC_Os02g24910.1	intron_1	OsIPC11170073	92.54	389	3137	2749	3858	0.13	0.17	0.13	0.03	0.13
LOC_Os05g15950.1	exon_2	OsIPC11170073	85.64	181	3406	3226	3858	0.13	0.17	0.13	0.03	0.13
LOC_Os10g02740.1	intron_2	OsIPC11170073	85.58	104	3817	3716	3858	0.13	0.17	0.13	0.03	0.13
LOC_Os01g38870.1	intron_2	OsIPC11240068	82.12	794	623	1402	2803	0.26	0.26	0.32	0.2	0.32
LOC_Os08g06750.1	exon_2	OsIPC11240068	87.04	301	1864	2161	2803	0.26	0.26	0.32	0.2	0.32
LOC_Os07g32774.1	intron_7	OsIPC06300054	84.44	225	128	352	8158	0.08	0.73	0.11	0.08	0.1
LOC_Os12g36590.1	exon_1	OsIPC06300054	82.32	181	6821	7000	8158	0.08	0.73	0.11	0.08	0.1
LOC_Os10g36780.3	intron_14	OsIPC06300054	89.41	170	7592	7424	8158	0.08	0.73	0.11	0.08	0.1
LOC_Os06g19160.1	exon_1	OsIPC04210101	88.15	650	33	682	1412	0.49	0.49	0.49	0.48	0.49
LOC_Os10g01450.1	intron_3	OsIPC04210101	86.36	154	863	1016	1412	0.49	0.49	0.49	0.48	0.49
LOC_Os07g19060.1	exon_1	OsIPC07120054	98.35	243	254	12	3135	0.41	1	0.41	0.05	0.41
LOC_Os02g02424.2	intron_3	OsIPC07120054	86.19	210	1860	1652	3135	0.41	1	0.41	0.05	0.41
LOC_Os12g25460.1	intron_1	OsIPC01160219	93.3	552	585	34	1838	0.48	0.47	0.33	0.32	0.48
LOC_Os01g43210.1	exon_1	OsIPC01160219	95.61	114	736	623	1838	0.48	0.47	0.33	0.32	0.48
LOC_Os12g30310.1	exon_1	OsIPC01140161	91.06	123	165	285	3284	0.37	0.27	0.38	0.04	0.39
LOC_Os11g30020.1	intron_6	OsIPC01140161	85.77	555	288	828	3284	0.37	0.27	0.38	0.04	0.39
LOC_Os05g00996.1	intron_1	OsIPC01140161	80	365	1896	1535	3284	0.37	0.27	0.38	0.04	0.39
LOC_Os11g22390.1	intron_4	OsIPC11040049	89.52	124	548	425	1595	0.26	0.57	0.23	0.14	1
LOC_Os05g26740.1	intron_5	OsIPC11040049	84.97	153	615	767	1595	0.26	0.57	0.23	0.14	1
LOC_Os07g32774.1	intron_7	OsIPC11040049	86.28	226	1095	871	1595	0.26	0.57	0.23	0.14	1
LOC_Os02g22590.1	exon_3	OsIPC01190036	96.69	181	223	403	2274	0.44	1	0.44	0.03	1.01
LOC_Os02g22590.1	exon_4	OsIPC01190036	95.2	125	464	588	2274	0.44	1	0.44	0.03	1.01
LOC_Os02g22590.1	exon_5	OsIPC01190036	96.15	156	663	818	2274	0.44	1	0.44	0.03	1.01
LOC_Os01g45880.1	intron_15	OsIPC01190036	89.38	113	1233	1345	2274	0.44	1	0.44	0.03	1.01
LOC_Os01g45880.1	intron_17	OsIPC01190036	96.86	446	1486	1931	2274	0.44	1	0.44	0.03	1.01
LOC_Os01g45880.1	exon_18	OsIPC01190036	92.22	334	1936	2263	2274	0.44	1	0.44	0.03	1.01
LOC_Os10g33400.1	exon_2	OsIPC07220184	80.7	114	256	369	3474	0.45	0.45	0.45	0.03	0.53
LOC_Os05g39440.1	exon_1	OsIPC07220184	82.58	132	542	412	3474	0.45	0.45	0.45	0.03	0.53
LOC_Os06g40770.1	intron_2	OsIPC04190020	84.47	219	344	126	1296	0.23	0.88	0.23	0.07	0.23
LOC_Os11g36679.1	intron_6	OsIPC04190020	89.06	128	638	513	1296	0.23	0.88	0.23	0.07	0.23
LOC_Os11g35820.1	exon_3	OsIPC11210125	92.63	312	1098	1409	1941	0.27	0.22	1	0.03	0.27
LOC_Os11g35810.1	exon_5	OsIPC11210125	97.14	315	1941	1627	1941	0.27	0.22	1	0.03	0.27
LOC_Os09g18594.2	exon_10	OsIPC09120205	90.54	370	1274	905	7689	0.12	0.28	0.67	0.16	0.88
LOC_Os09g18594.1	exon_12	OsIPC09120205	91.58	190	1632	1443	7689	0.12	0.28	0.67	0.16	0.88
LOC_Os09g18594.1	exon_10	OsIPC09120205	91.8	122	2577	2456	7689	0.12	0.28	0.67	0.16	0.88
LOC_Os09g18594.1	exon_9	OsIPC09120205	90.21	235	3008	2774	7689	0.12	0.28	0.67	0.16	0.88
LOC_Os09g18594.1	exon_4	OsIPC09120205	90.77	130	4995	4866	7689	0.12	0.28	0.67	0.16	0.88
LOC_Os09g18594.1	exon_2	OsIPC09120205	89.66	561	6913	6353	7689	0.12	0.28	0.67	0.16	0.88
LOC_Os10g02030.1	intron_1	OsIPC09080152	83.15	273	708	978	2008	0.4	0.42	0.4	0.01	0.5
LOC_Os09g13400.1	exon_1	OsIPC09080152	92.83	279	1202	1473	2008	0.4	0.42	0.4	0.01	0.5
LOC_Os06g13650.1	exon_6	OsIPU00010172	90.75	292	544	254	6666	0.12	0.12	0.64	0.11	0.55
LOC_Os09g09220.1	exon_9	OsIPU00010172	87.39	357	2254	1898	6666	0.12	0.12	0.64	0.11	0.55
LOC_Os09g09220.1	intron_8	OsIPU00010172	92.79	111	2383	2275	6666	0.12	0.12	0.64	0.11	0.55
LOC_Os05g44940.1	exon_11	OsIPU00010172	83.46	127	3007	2881	6666	0.12	0.12	0.64	0.11	0.55
LOC_Os09g09220.1	exon_5	OsIPU00010172	91.57	249	3524	3276	6666	0.12	0.12	0.64	0.11	0.55
LOC_Os09g09220.1	exon_4	OsIPU00010172	89.73	146	3799	3654	6666	0.12	0.12	0.64	0.11	0.55
LOC_Os06g24594.2	intron_2	OsIPU00010172	91.84	147	5331	5477	6666	0.12	0.12	0.64	0.11	0.55
LOC_Os09g09220.1	exon_3	OsIPU00010172	87.79	131	5763	5633	6666	0.12	0.12	0.64	0.11	0.55
LOC_Os12g05720.1	intron_2	OsIPC08170264	91.3	138	1537	1400	6624	0.11	0.31	0.11	0.02	0.11
LOC_Os07g10930.1	intron_1	OsIPC08170264	88.46	182	2400	2219	6624	0.11	0.31	0.11	0.02	0.11
LOC_Os08g28370.1	exon_3	OsIPU00008330	86.89	206	78	282	2934	0.13	0.19	0.16	0.03	0.13
LOC_Os09g22320.1	intron_1	OsIPU00008330	90.27	370	380	748	2934	0.13	0.19	0.16	0.03	0.13
LOC_Os12g16070.1	exon_2	OsIPU00008330	78.48	395	1292	900	2934	0.13	0.19	0.16	0.03	0.13
LOC_Os12g40990.1	intron_4	OsIPC08060181	89.06	128	2745	2619	4540	0.16	1	0.19	0.05	0.16
LOC_Os12g13880.1	exon_5	OsIPC08060181	83.19	119	3250	3139	4540	0.16	1	0.19	0.05	0.16
LOC_Os11g09810.1	intron_6	OsIPC12170267	93.06	389	3209	3595	5848	0.22	0.74	0.55	0.11	0.14
LOC_Os12g20430.1	intron_2	OsIPC12170267	90.65	310	5563	5254	5848	0.22	0.74	0.55	0.11	0.14
LOC_Os10g17400.1	exon_1	OsIPC03140015	89.81	981	378	1352	4698	0.37	0.84	1	0.04	0.84
LOC_Os06g11690.1	intron_1	OsIPC03140015	85.16	128	1839	1965	4698	0.37	0.84	1	0.04	0.84
LOC_Os06g51180.1	exon_2	OsIPC03350070	85.71	105	2777	2881	8035	0.17	0.17	0.17	0.04	0.13
LOC_Os03g61490.1	exon_1	OsIPC03350070	95.08	183	3526	3702	8035	0.17	0.17	0.17	0.04	0.13
LOC_Os03g61490.1	exon_2	OsIPC03350070	95.32	620	3806	4419	8035	0.17	0.17	0.17	0.04	0.13
LOC_Os01g71558.1	exon_3	OsIPC03350070	96.62	207	5594	5388	8035	0.17	0.17	0.17	0.04	0.13
LOC_Os01g71558.1	exon_2	OsIPC03350070	95.12	164	5846	5684	8035	0.17	0.17	0.17	0.04	0.13
LOC_Os01g71558.1	intron_1	OsIPC03350070	88.31	154	6000	5859	8035	0.17	0.17	0.17	0.04	0.13
LOC_Os05g27490.1	exon_8	OsIPC11200025	84.73	131	284	155	3413	0.09	0.09	0.09	0.02	0.09
LOC_Os06g51180.1	exon_2	OsIPC11200025	88.68	106	1153	1048	3413	0.09	0.09	0.09	0.02	0.09
LOC_Os03g36570.1	exon_4	OsIPC10010109	82.88	549	15	561	2248	0.32	0.32	0.35	0.02	0.32
LOC_Os12g14290.1	exon_3	OsIPC10010109	85.78	823	1367	2189	2248	0.32	0.32	0.35	0.02	0.32
LOC_Os03g35870.1	exon_1	OsIPU00003865	82.91	351	113	463	851	0.44	0.93	0.83	0.03	0.54
LOC_Os08g22760.1	intron_1	OsIPU00003865	84.15	246	741	497	851	0.44	0.93	0.83	0.03	0.54
LOC_Os09g08850.1	exon_1	OsIPC10120048	79.41	476	1532	2006	3398	0.45	0.54	0.46	0.01	0.45
LOC_Os08g27460.1	intron_6	OsIPC10120048	83.82	346	2263	2608	3398	0.45	0.54	0.46	0.01	0.45
LOC_Os08g10880.1	intron_1	OsIPC10120048	83.79	438	3398	2962	3398	0.45	0.54	0.46	0.01	0.45
LOC_Os02g27540.1	exon_2	OsIPC02170012	81.64	512	1713	2223	3960	0.31	0.31	0.99	0.1	1
LOC_Os02g27690.1	exon_1	OsIPC02170012	83.76	511	3243	3753	3960	0.31	0.31	0.99	0.1	1
LOC_Os04g54920.1	intron_1	OsIPC05040071	87.32	639	1024	1656	3115	0.27	0.27	0.98	0.22	0.27
LOC_Os10g31610.1	exon_4	OsIPC05040071	89.47	152	1681	1832	3115	0.27	0.27	0.98	0.22	0.27
LOC_Os08g22450.1	exon_1	OsIPC08180009	81.66	518	531	15	1155	0.48	0.7	0.71	0.07	0.48
LOC_Os07g30030.1	exon_1	OsIPC08180009	90.29	103	1118	1016	1155	0.48	0.7	0.71	0.07	0.48
LOC_Os04g19390.1	exon_1	OsIPC01160046	84.74	190	1	190	3122	0.19	0.2	0.19	0.07	0.99
LOC_Os03g39780.1	intron_1	OsIPC01160046	85.53	304	197	500	3122	0.19	0.2	0.19	0.07	0.99
LOC_Os06g19670.1	exon_4	OsIPC01160046	93.39	121	2645	2762	3122	0.19	0.2	0.19	0.07	0.99
LOC_Os05g24430.1	exon_1	OsIPC01160046	91.13	124	2890	3013	3122	0.19	0.2	0.19	0.07	0.99
LOC_Os12g09440.1	exon_1	OsIPC01150271	83.25	203	1112	1313	3745	0.22	0.22	0.22	0.06	0.2
LOC_Os11g22790.1	intron_1	OsIPC01150271	91	100	1654	1753	3745	0.22	0.22	0.22	0.06	0.2
LOC_Os12g31110.1	exon_2	OsIPC01150271	87.65	429	2854	2427	3745	0.22	0.22	0.22	0.06	0.2
LOC_Os08g18070.1	exon_2	OsIPC01150271	87.13	101	3302	3402	3745	0.22	0.22	0.22	0.06	0.2
LOC_Os03g27430.1	exon_1	OsIPC03160129	100	256	299	44	1856	0.24	0.47	0.47	0.1	0.24
LOC_Os12g16550.1	exon_2	OsIPC03160129	79.83	119	477	595	1856	0.24	0.47	0.47	0.1	0.24
LOC_Os07g16420.1	intron_1	OsIPC03160129	92.99	214	1238	1446	1856	0.24	0.47	0.47	0.1	0.24
LOC_Os08g34760.1	intron_5	OsIPC01030095	91.36	220	4071	3853	5166	0.16	0.16	0.54	0.09	0.16
LOC_Os02g35670.1	intron_1	OsIPC01030095	90.57	424	4615	4195	5166	0.16	0.16	0.54	0.09	0.16
LOC_Os10g05910.1	exon_1	OsIPC10030196	92.95	227	387	610	1966	0.32	0.95	0.72	0.14	0.51
LOC_Os10g05840.1	intron_1	OsIPC10030196	91.26	103	628	730	1966	0.32	0.95	0.72	0.14	0.51
LOC_Os10g05910.1	exon_2	OsIPC10030196	95.18	684	734	1399	1966	0.32	0.95	0.72	0.14	0.51
LOC_Os03g33450.1	intron_2	OsIPC09120082	83.42	193	1844	1652	2872	0.19	0.16	0.19	0.06	0.19
LOC_Os04g25280.1	exon_9	OsIPC09120082	87.22	133	2089	1957	2872	0.19	0.16	0.19	0.06	0.19
LOC_Os03g33450.1	exon_2	OsIPC08060180	86.41	103	186	288	2869	0.3	0.38	0.3	0.28	0.3
LOC_Os03g33450.1	intron_2	OsIPC08060180	87.56	201	297	497	2869	0.3	0.38	0.3	0.28	0.3
LOC_Os12g22740.1	intron_1	OsIPC08060180	85.67	635	1371	2004	2869	0.3	0.38	0.3	0.28	0.3
LOC_Os10g26040.1	exon_3	OsIPC08060180	87.4	849	2016	2851	2869	0.3	0.38	0.3	0.28	0.3
LOC_Os06g24594.2	intron_2	OsIPC04240029	87.58	153	469	621	2075	0.31	0.31	0.31	0.06	0.82
LOC_Os04g40290.1	exon_1	OsIPC04240029	97.24	254	1186	1439	2075	0.31	0.31	0.31	0.06	0.82
LOC_Os04g22690.1	intron_10	OsIPC01200030	82.61	1380	77	1454	3992	0.34	0.92	0.49	0.05	0.34
LOC_Os04g16390.1	exon_5	OsIPC01200030	79.03	639	2355	1717	3992	0.34	0.92	0.49	0.05	0.34
LOC_Os10g15230.1	exon_3	OsIPC01200030	84.55	110	2548	2439	3992	0.34	0.92	0.49	0.05	0.34
LOC_Os11g22870.1	intron_5	OsIPC01200030	81.2	500	3051	2552	3992	0.34	0.92	0.49	0.05	0.34
LOC_Os04g48650.1	exon_3	OsIPC01200030	92.79	222	3361	3582	3992	0.34	0.92	0.49	0.05	0.34
LOC_Os12g13880.1	exon_5	OsIPC08160021	92.8	125	2791	2913	3296	0.11	0.09	0.16	0.11	0.13
LOC_Os02g29870.1	exon_11	OsIPC08160021	87.68	138	3159	3296	3296	0.11	0.09	0.16	0.11	0.13
LOC_Os08g13800.1	exon_3	OsIPC12060033	85.61	132	5971	5840	7827	0.2	0.21	0.2	0.03	0.2
LOC_Os07g10850.1	intron_2	OsIPC12060033	98.31	236	7819	7584	7827	0.2	0.21	0.2	0.03	0.2
LOC_Os04g45420.1	exon_12	OsIPC09010012	94.22	277	460	736	5085	0.15	1	0.14	0	0.19
LOC_Os12g12900.1	intron_3	OsIPC09010012	86.12	281	2720	3000	5085	0.15	1	0.14	0	0.19
LOC_Os12g12900.1	exon_1	OsIPC09010012	89.19	148	3264	3118	5085	0.15	1	0.14	0	0.19
LOC_Os12g08660.1	intron_3	OsIPC12050040	88.65	141	1157	1297	2791	0.25	0.25	0.25	0.09	0.98
LOC_Os07g26440.2	exon_10	OsIPC12050040	93.1	145	2737	2593	2791	0.25	0.25	0.25	0.09	0.98
LOC_Os02g29570.1	exon_7	OsIPC10020164	86.23	167	1221	1387	1914	0.49	0.98	0.98	0.5	0.49
LOC_Os11g43260.1	exon_7	OsIPC10020164	86.48	281	1470	1750	1914	0.49	0.98	0.98	0.5	0.49
LOC_Os09g19400.1	exon_3	OsIPC09120221	88.98	481	531	1008	6104	0.08	0.08	0.04	0.03	0.19
LOC_Os09g19390.1	exon_2	OsIPC09120221	93.59	156	4214	4369	6104	0.08	0.08	0.04	0.03	0.19
LOC_Os10g02570.1	exon_1	OsIPC01140179	94.17	206	206	1	3400	0.16	0.26	0.15	0.07	0.24
LOC_Os03g02010.1	intron_2	OsIPC01140179	81.82	110	894	785	3400	0.16	0.26	0.15	0.07	0.24
LOC_Os11g15750.1	exon_3	OsIPC01140179	92.92	339	1868	2206	3400	0.16	0.26	0.15	0.07	0.24
LOC_Os07g10930.1	intron_1	OsIPC01140179	85.87	184	3131	2949	3400	0.16	0.26	0.15	0.07	0.24
LOC_Os11g01990.1	exon_2	OsIPC02220066	89.67	329	625	297	1908	0.26	0.91	0.89	0.12	0.35
LOC_Os07g32774.1	intron_7	OsIPC02220066	86.73	226	690	915	1908	0.26	0.91	0.89	0.12	0.35
LOC_Os12g05720.1	intron_2	OsIPC02220066	90.78	141	1250	1388	1908	0.26	0.91	0.89	0.12	0.35
LOC_Os12g05720.1	intron_2	OsIPC07190028	91.49	141	867	1007	2864	0.08	0.4	0.27	0.05	0.44
LOC_Os05g24430.1	exon_2	OsIPC07190028	87.38	103	2836	2734	2864	0.08	0.4	0.27	0.05	0.44
LOC_Os06g40240.1	exon_6	OsIPC03190087	83.55	152	209	58	6061	0.28	0.97	0.98	0.12	0.75
LOC_Os01g31130.1	intron_3	OsIPC03190087	81.34	536	1345	813	6061	0.28	0.97	0.98	0.12	0.75
LOC_Os09g04150.1	exon_3	OsIPC03190087	84.99	853	2894	2042	6061	0.28	0.97	0.98	0.12	0.75
LOC_Os07g30050.1	intron_2	OsIPC03190087	85.77	527	3985	3464	6061	0.28	0.97	0.98	0.12	0.75
LOC_Os06g14760.1	intron_3	OsIPC03190087	83.18	1528	4390	5895	6061	0.28	0.97	0.98	0.12	0.75
LOC_Os06g29890.1	intron_4	OsIPC11260031	87.33	442	1887	1451	12852	0.06	0.13	0.13	0.13	0.06
LOC_Os04g22050.1	exon_1	OsIPC11260031	90.19	214	2311	2098	12852	0.06	0.13	0.13	0.13	0.06
LOC_Os06g46040.1	exon_3	OsIPC11260031	85.38	212	12506	12717	12852	0.06	0.13	0.13	0.13	0.06
LOC_Os10g13710.1	exon_3	OsIPC12080131	88.76	169	169	1	3434	0.09	0.09	0.09	0.07	0.09
LOC_Os02g14270.1	intron_2	OsIPC12080131	93.14	102	592	491	3434	0.09	0.09	0.09	0.07	0.09
LOC_Os09g20670.1	exon_2	OsIPC12080131	86.05	129	2235	2363	3434	0.09	0.09	0.09	0.07	0.09
LOC_Os08g32260.1	exon_1	OsIPC02080164	92.48	359	436	81	873	0.5	0.5	0.5	0.08	0.5
LOC_Os09g17780.1	intron_2	OsIPC02080164	95.97	124	487	610	873	0.5	0.5	0.5	0.08	0.5
LOC_Os10g05990.2	intron_2	OsIPC10040005	92.42	132	2363	2232	3974	0.32	0.39	0.92	0.13	0.92
LOC_Os10g05990.2	exon_2	OsIPC10040005	90.55	328	2694	2367	3974	0.32	0.39	0.92	0.13	0.92
LOC_Os05g42390.1	exon_1	OsIPC10040005	85.59	118	3756	3640	3974	0.32	0.39	0.92	0.13	0.92
LOC_Os06g21090.1	exon_2	OsIPC11230006	92.56	309	237	545	2671	0.24	1	0.31	0.05	0.24
LOC_Os02g34310.1	intron_3	OsIPC11230006	84.35	441	1528	1093	2671	0.24	1	0.31	0.05	0.24
LOC_Os02g34310.1	exon_3	OsIPC11230006	90.53	243	1829	1588	2671	0.24	1	0.31	0.05	0.24
LOC_Os02g34310.1	exon_2	OsIPC11230006	86.81	144	2171	2031	2671	0.24	1	0.31	0.05	0.24
LOC_Os07g06400.1	intron_1	OsIPC11230006	80.62	227	2582	2358	2671	0.24	1	0.31	0.05	0.24
LOC_Os01g38229.1	exon_2	OsIPC01220054	97.49	279	1424	1147	2241	0.23	1	0.94	0.14	0.23
LOC_Os12g16570.1	exon_2	OsIPC01220054	78.68	197	1985	2181	2241	0.23	1	0.94	0.14	0.23
LOC_Os02g25040.1	exon_1	OsIPC08110049	83.42	1725	2719	1002	5482	0.35	0.73	0.38	0.33	0.37
LOC_Os09g17520.1	intron_1	OsIPC08110049	84.5	955	3008	3949	5482	0.35	0.73	0.38	0.33	0.37
LOC_Os10g17270.1	intron_2	OsIPC08110049	85.59	236	4196	3963	5482	0.35	0.73	0.38	0.33	0.37
LOC_Os08g15740.1	intron_2	OsIPC09110016	82.23	332	400	77	2351	0.11	0.11	0.89	0.11	0.17
LOC_Os02g14390.1	intron_5	OsIPC09110016	85.29	204	1502	1301	2351	0.11	0.11	0.89	0.11	0.17
LOC_Os09g04280.1	intron_2	OsIPC01290072	88.94	217	397	181	11434	0.13	0.62	0.11	0.01	0.62
LOC_Os01g51110.1	intron_1	OsIPC01290072	84.17	278	6270	6544	11434	0.13	0.62	0.11	0.01	0.62
LOC_Os01g29250.1	exon_5	OsIPC07180035	89.29	112	523	413	4571	0.24	1	1	0.03	1
LOC_Os01g29250.1	exon_4	OsIPC07180035	81.25	128	990	863	4571	0.24	1	1	0.03	1
LOC_Os01g11140.1	intron_2	OsIPC07180035	80.48	251	3030	2780	4571	0.24	1	1	0.03	1
LOC_Os01g29250.1	exon_2	OsIPC07180035	82.77	911	4406	3499	4571	0.24	1	1	0.03	1
LOC_Os10g08510.1	exon_4	OsIPC10040156	89.53	191	145	335	2178	0.3	0.3	0.27	0.1	0.38
LOC_Os09g16220.1	intron_3	OsIPC10040156	85.71	238	1454	1691	2178	0.3	0.3	0.27	0.1	0.38
LOC_Os04g09380.1	exon_2	OsIPC08100227	90.96	166	203	367	1538	0.43	1	0.8	0.03	0.44
LOC_Os03g34290.1	exon_3	OsIPC08100227	84.02	169	591	423	1538	0.43	1	0.8	0.03	0.44
LOC_Os12g36310.1	exon_6	OsIPC12230085	88.89	414	1120	1524	5998	0.09	0.1	0.19	0.04	0.1
LOC_Os07g10930.1	intron_1	OsIPC12230085	86.19	181	3399	3221	5998	0.09	0.1	0.19	0.04	0.1
LOC_Os01g18620.1	exon_1	OsIPC01110036	87.2	703	786	99	3234	0.14	0.72	0.7	0.19	0.36
LOC_Os11g17770.1	exon_3	OsIPC01110036	89.15	129	3051	2924	3234	0.14	0.72	0.7	0.19	0.36
LOC_Os04g28520.1	exon_5	OsIPC04170119	81.96	194	1041	1234	3003	0.13	0.13	0.09	0.06	0.13
LOC_Os04g28600.1	exon_3	OsIPC04170119	93.55	155	1347	1501	3003	0.13	0.13	0.09	0.06	0.13
LOC_Os04g28520.1	exon_7	OsIPC04170119	82.77	267	2477	2734	3003	0.13	0.13	0.09	0.06	0.13
LOC_Os11g33394.2	exon_3	OsIPC06040008	95.71	326	374	51	2258	0.48	0.49	0.47	0.04	0.48
LOC_Os08g27700.1	intron_1	OsIPC06040008	81.29	743	1116	377	2258	0.48	0.49	0.47	0.04	0.48
LOC_Os03g37360.1	exon_2	OsIPC11090164	89.63	135	4804	4938	12983	0.07	1	0.07	0.02	0.07
LOC_Os08g18930.1	intron_3	OsIPC11090164	80.88	638	9479	10109	12983	0.07	1	0.07	0.02	0.07
LOC_Os11g16300.1	exon_1	OsIPC11090164	90.76	119	12399	12287	12983	0.07	1	0.07	0.02	0.07
LOC_Os11g16290.3	intron_1	OsIPC11090164	89.81	108	12423	12530	12983	0.07	1	0.07	0.02	0.07
LOC_Os01g38740.1	exon_6	OsIPC08080012	91.25	263	834	1096	3034	0.21	0.21	0.69	0.02	0.93
LOC_Os07g28190.1	intron_1	OsIPC08080012	87.07	232	2453	2683	3034	0.21	0.21	0.69	0.02	0.93
LOC_Os05g39440.1	exon_1	OsIPC12100066	86.47	133	1252	1384	5502	0.11	0.35	0.21	0.02	0.11
LOC_Os03g30088.1	exon_3	OsIPC12100066	89.49	276	1851	1577	5502	0.11	0.35	0.21	0.02	0.11
LOC_Os11g44340.1	exon_7	OsIPC11270101	96.2	158	409	566	3393	0.1	0.1	0.02	0.01	0.75
LOC_Os11g44170.1	exon_3	OsIPC11270101	84.49	187	661	847	3393	0.1	0.1	0.02	0.01	0.75
LOC_Os11g44340.1	exon_9	OsIPC11270101	85.98	164	964	1127	3393	0.1	0.1	0.02	0.01	0.75
LOC_Os02g29170.1	intron_1	OsIPC06250040	85.33	225	1773	1997	6934	0.23	0.88	0.18	0.09	0.23
LOC_Os06g41580.1	exon_1	OsIPC06250040	93.47	444	3616	4056	6934	0.23	0.88	0.18	0.09	0.23
LOC_Os06g41590.1	exon_4	OsIPC06250040	95.39	152	5779	5628	6934	0.23	0.88	0.18	0.09	0.23
LOC_Os12g42290.1	exon_1	OsIPC12270031	93.33	135	202	327	6423	0.13	0.15	0.21	0.04	0.77
LOC_Os12g42290.1	exon_2	OsIPC12270031	92.55	349	438	774	6423	0.13	0.15	0.21	0.04	0.77
LOC_Os09g20040.1	intron_1	OsIPC12270031	82.32	345	2805	2465	6423	0.13	0.15	0.21	0.04	0.77
LOC_Os07g43560.1	exon_6	OsIPC12270031	88	150	4971	4822	6423	0.13	0.15	0.21	0.04	0.77
LOC_Os07g43560.1	exon_5	OsIPC12270031	92.7	233	5291	5059	6423	0.13	0.15	0.21	0.04	0.77
LOC_Os07g35260.1	exon_7	OsIPC12270031	81.87	193	5599	5407	6423	0.13	0.15	0.21	0.04	0.77
LOC_Os07g43560.1	exon_3	OsIPC12270031	88.24	119	5849	5731	6423	0.13	0.15	0.21	0.04	0.77
LOC_Os11g12230.1	exon_6	OsIPC02070104	87.85	107	410	516	10208	0.13	0.2	0.39	0.01	0.2
LOC_Os12g41440.1	intron_1	OsIPC02070104	83.56	371	1228	859	10208	0.13	0.2	0.39	0.01	0.2
LOC_Os01g36900.1	exon_7	OsIPC02070104	88.57	105	1392	1288	10208	0.13	0.2	0.39	0.01	0.2
LOC_Os02g12250.1	exon_1	OsIPC02070104	85.27	258	4019	4270	10208	0.13	0.2	0.39	0.01	0.2
LOC_Os08g38050.1	exon_1	OsIPC02070104	93.42	152	9959	10110	10208	0.13	0.2	0.39	0.01	0.2
LOC_Os01g41800.1	exon_3	OsIPC01240129	93.85	634	765	132	3094	0.3	0.3	0.3	0.14	0.3
LOC_Os01g41800.1	intron_1	OsIPC01240129	94.22	173	1419	1249	3094	0.3	0.3	0.3	0.14	0.3
LOC_Os01g41810.1	intron_2	OsIPC01240129	83.19	458	2049	1594	3094	0.3	0.3	0.3	0.14	0.3
LOC_Os01g41820.1	exon_2	OsIPC01240129	91.42	268	2328	2061	3094	0.3	0.3	0.3	0.14	0.3
LOC_Os03g12900.3	exon_1	OsIPC10070059	89.21	315	1572	1273	5565	0.15	1	0.15	0.01	0.15
LOC_Os06g20100.1	exon_2	OsIPC10070059	86.54	156	2914	2759	5565	0.15	1	0.15	0.01	0.15
LOC_Os07g21980.1	exon_5	OsIPC10070059	78.8	250	4376	4127	5565	0.15	1	0.15	0.01	0.15
LOC_Os08g21390.1	intron_1	OsIPC10070059	79.54	391	5236	4854	5565	0.15	1	0.15	0.01	0.15
LOC_Os07g15610.1	exon_2	OsIPC12090199	87.69	195	511	318	4068	0.39	1	0.45	0.16	0.56
LOC_Os04g45850.1	exon_1	OsIPC12090199	95.19	499	1161	664	4068	0.39	1	0.45	0.16	0.56
LOC_Os08g25660.1	exon_4	OsIPC12090199	94.1	661	1835	1175	4068	0.39	1	0.45	0.16	0.56
LOC_Os05g50070.1	intron_1	OsIPU00000041	87.18	117	342	226	2602	0.11	0.31	0.26	0.07	0.07
LOC_Os04g25280.1	exon_9	OsIPU00000041	93.13	131	581	711	2602	0.11	0.31	0.26	0.07	0.07
LOC_Os05g50070.1	intron_1	OsIPU00000041	88.03	117	1086	970	2602	0.11	0.31	0.26	0.07	0.07
LOC_Os09g27800.1	intron_6	OsIPC05050090	88.24	221	8	228	8143	0.23	0.17	0.23	0.01	0.23
LOC_Os07g30030.1	intron_3	OsIPC05050090	88.2	695	753	1447	8143	0.23	0.17	0.23	0.01	0.23
LOC_Os11g18280.1	exon_2	OsIPC05050090	93.47	199	1761	1958	8143	0.23	0.17	0.23	0.01	0.23
LOC_Os07g37870.1	exon_6	OsIPC05050090	91.22	558	2019	2575	8143	0.23	0.17	0.23	0.01	0.23
LOC_Os06g03310.1	exon_3	OsIPC05050090	86.24	189	3035	2847	8143	0.23	0.17	0.23	0.01	0.23
LOC_Os04g01770.1	exon_4	OsIPC05050090	92.55	255	3358	3104	8143	0.23	0.17	0.23	0.01	0.23
LOC_Os06g03310.1	exon_3	OsIPC05050090	87.77	188	3813	3626	8143	0.23	0.17	0.23	0.01	0.23
LOC_Os05g14110.1	exon_4	OsIPC05050090	85.45	1574	5450	3882	8143	0.23	0.17	0.23	0.01	0.23
LOC_Os08g17540.1	exon_2	OsIPC05050090	85.59	465	6257	5796	8143	0.23	0.17	0.23	0.01	0.23
LOC_Os03g07010.1	intron_1	OsIPC05050090	89.7	573	7264	7835	8143	0.23	0.17	0.23	0.01	0.23
LOC_Os05g07810.1	exon_5	OsIPC11230168	88.65	370	524	868	2378	0.22	0.22	0.16	0.04	0.22
LOC_Os01g21370.1	exon_3	OsIPC11230168	86.86	137	1601	1465	2378	0.22	0.22	0.16	0.04	0.22
LOC_Os01g54230.1	exon_1	OsIPC08270088	91.11	495	935	1428	2877	0.11	0.37	0.37	0.13	0.21
LOC_Os01g54230.1	intron_1	OsIPC08270088	90.54	222	1432	1652	2877	0.11	0.37	0.37	0.13	0.21
LOC_Os04g39330.1	exon_2	OsIPC08270088	90.1	101	2557	2458	2877	0.11	0.37	0.37	0.13	0.21
LOC_Os04g12350.1	exon_1	OsIPC02200033	85.32	1090	1360	289	3225	0.34	0.34	0.34	0.02	0.34
LOC_Os05g22750.1	intron_5	OsIPC02200033	83.54	474	2109	1637	3225	0.34	0.34	0.34	0.02	0.34
LOC_Os07g18920.1	intron_1	OsIPC02200033	81.2	633	2753	2124	3225	0.34	0.34	0.34	0.02	0.34
LOC_Os10g24050.1	exon_1	OsIPC08030032	89.68	126	4330	4455	4979	0.07	0.36	0.87	0.02	0.1
LOC_Os02g28800.1	intron_1	OsIPC08030032	83.59	256	4794	4544	4979	0.07	0.36	0.87	0.02	0.1
LOC_Os10g16750.1	exon_3	OsIPC08170191	79.14	1069	1163	95	3023	0.48	0.87	0.56	0.02	0.48
LOC_Os03g31650.1	exon_1	OsIPC08170191	79.48	1048	2450	1412	3023	0.48	0.87	0.56	0.02	0.48
LOC_Os11g16650.1	intron_1	OsIPC07100059	87.16	109	179	72	5074	0.3	0.19	0.69	0.01	0.4
LOC_Os02g29170.1	exon_1	OsIPC07100059	87.06	340	526	189	5074	0.3	0.19	0.69	0.01	0.4
LOC_Os10g22770.1	intron_1	OsIPC07100059	89.8	304	870	568	5074	0.3	0.19	0.69	0.01	0.4
LOC_Os12g16340.1	intron_6	OsIPC07100059	91.23	832	1933	2756	5074	0.3	0.19	0.69	0.01	0.4
LOC_Os12g16340.1	intron_7	OsIPC07100059	91.96	597	3174	3769	5074	0.3	0.19	0.69	0.01	0.4
LOC_Os12g16340.1	exon_8	OsIPC07100059	89.8	392	3838	4229	5074	0.3	0.19	0.69	0.01	0.4
LOC_Os10g12130.1	intron_4	OsIPC01140322	84.29	904	908	7	2968	0.32	0.38	0.32	0.2	0.32
LOC_Os12g27400.1	intron_4	OsIPC01140322	95.24	420	1142	1556	2968	0.32	0.38	0.32	0.2	0.32
LOC_Os12g12770.1	intron_9	OsIPC01140322	87.71	594	1956	2545	2968	0.32	0.38	0.32	0.2	0.32
LOC_Os11g35920.1	intron_4	OsIPC09040011	83.29	377	162	538	2125	0.3	0.68	0.3	0.26	0.66
LOC_Os11g25874.1	intron_2	OsIPC09040011	89.61	597	709	1302	2125	0.3	0.68	0.3	0.26	0.66
LOC_Os11g30740.1	exon_2	OsIPC01010015	91.92	854	414	1267	2913	0.45	0.45	0.45	0.42	0.45
LOC_Os09g14770.1	exon_3	OsIPC01010015	91.63	1303	1296	2596	2913	0.45	0.45	0.45	0.42	0.45
LOC_Os04g16200.1	intron_1	OsIPC01010015	83.02	212	2684	2894	2913	0.45	0.45	0.45	0.42	0.45
LOC_Os12g13880.1	exon_5	OsIPC01200020	90.68	118	240	125	4925	0.4	0.4	0.8	0.01	0.45
LOC_Os01g36510.1	exon_2	OsIPC01200020	83.33	144	429	572	4925	0.4	0.4	0.8	0.01	0.45
LOC_Os01g36510.1	intron_3	OsIPC01200020	88.35	266	749	1011	4925	0.4	0.4	0.8	0.01	0.45
LOC_Os01g36510.1	exon_4	OsIPC01200020	91.04	134	1018	1151	4925	0.4	0.4	0.8	0.01	0.45
LOC_Os01g36520.1	exon_1	OsIPC01200020	85.09	161	3620	3780	4925	0.4	0.4	0.8	0.01	0.45
LOC_Os01g36520.1	intron_1	OsIPC01200020	83.11	752	3800	4550	4925	0.4	0.4	0.8	0.01	0.45
LOC_Os05g20590.1	intron_1	OsIPC11050103	86.84	798	3975	3199	4153	0.24	0.66	0.6	0.02	0.64
LOC_Os05g20590.1	exon_1	OsIPC11050103	91.06	123	4110	3988	4153	0.24	0.66	0.6	0.02	0.64
LOC_Os03g31944.1	exon_3	OsIPC01160126	91.18	397	899	1295	4286	0.21	0.85	0.43	0.22	0.35
LOC_Os03g31940.1	exon_3	OsIPC01160126	89.92	526	2438	1913	4286	0.21	0.85	0.43	0.22	0.35
LOC_Os10g01030.1	intron_4	OsIPC09120225	80.89	157	866	717	3266	0.3	0.42	0.3	0.01	0.42
LOC_Os02g05290.1	intron_1	OsIPC09120225	82.89	485	2383	1905	3266	0.3	0.42	0.3	0.01	0.42
LOC_Os01g28670.1	intron_1	OsIPC09120225	83.88	335	2969	2637	3266	0.3	0.42	0.3	0.01	0.42
LOC_Os11g17770.1	exon_3	OsIPC04070162	87.39	119	229	112	2159	0.21	0.16	0.32	0.19	0.21
LOC_Os04g10450.1	exon_2	OsIPC04070162	89.33	178	701	524	2159	0.21	0.16	0.32	0.19	0.21
LOC_Os04g12060.1	exon_1	OsIPC04070162	96.44	225	1871	2095	2159	0.21	0.16	0.32	0.19	0.21
LOC_Os04g23470.1	exon_3	OsIPU00006542	92.58	310	1	310	1205	0.26	0.26	0.31	0.06	0.26
LOC_Os07g41430.1	exon_1	OsIPU00006542	88.1	126	557	433	1205	0.26	0.26	0.31	0.06	0.26
LOC_Os11g22390.1	intron_4	OsIPC09230107	91.06	123	5212	5334	11046	0.1	0.14	0.13	0.02	0.66
LOC_Os06g51180.1	exon_2	OsIPC09230107	92.16	102	10352	10453	11046	0.1	0.14	0.13	0.02	0.66
LOC_Os12g21600.1	intron_3	OsIPC07130027	95.25	295	17	311	3343	0.2	0.23	0.23	0.03	1
LOC_Os08g22770.1	exon_3	OsIPC07130027	78.78	575	326	900	3343	0.2	0.23	0.23	0.03	1
LOC_Os10g17300.1	exon_4	OsIPC07130027	85.08	476	1626	1151	3343	0.2	0.23	0.23	0.03	1
LOC_Os12g07370.1	intron_3	OsIPC12090197	86.26	313	1173	1484	7425	0.11	0.38	0.09	0.04	0.09
LOC_Os09g20760.1	intron_1	OsIPC12090197	83.83	501	2517	3017	7425	0.11	0.38	0.09	0.04	0.09
LOC_Os12g07110.1	exon_9	OsIPC12090197	85.94	128	3473	3591	7425	0.11	0.38	0.09	0.04	0.09
LOC_Os03g32930.1	intron_3	OsIPC12090197	90.5	379	6990	7366	7425	0.11	0.38	0.09	0.04	0.09
LOC_Os04g26950.1	intron_3	OsIPC07280088	85.99	421	475	891	5616	0.1	0.42	0.09	0.06	0.13
LOC_Os07g45910.1	exon_2	OsIPC07280088	91.79	134	4168	4301	5616	0.1	0.42	0.09	0.06	0.13
LOC_Os04g11920.1	intron_4	OsIPC10040035	92.99	157	227	72	1638	0.32	0.81	0.32	0.22	0.32
LOC_Os06g24450.1	exon_3	OsIPC10040035	97.73	441	823	383	1638	0.32	0.81	0.32	0.22	0.32
LOC_Os01g62670.1	exon_3	OsIPC12070096	86.24	109	853	745	6912	0.08	0.78	0.71	0.03	0.08
LOC_Os12g12470.1	exon_3	OsIPC12070096	85.71	161	2107	1947	6912	0.08	0.78	0.71	0.03	0.08
LOC_Os12g12580.1	exon_2	OsIPC12070096	88.07	176	2414	2239	6912	0.08	0.78	0.71	0.03	0.08
LOC_Os04g09960.1	exon_3	OsIPC12070096	86.16	159	5038	5196	6912	0.08	0.78	0.71	0.03	0.08
LOC_Os12g14520.1	exon_1	OsIPC12090094	91.69	397	1518	1122	2453	0.24	0.58	0.32	0.02	0.58
LOC_Os12g14699.1	intron_1	OsIPC12090094	84.29	140	1656	1520	2453	0.24	0.58	0.32	0.02	0.58
LOC_Os01g38180.1	exon_3	OsIPU00010792	85.23	264	647	910	5120	0.11	0.06	0.06	0.06	0.17
LOC_Os08g19520.1	intron_7	OsIPU00010792	86.77	431	3141	2723	5120	0.11	0.06	0.06	0.06	0.17
LOC_Os01g38180.1	exon_8	OsIPU00010792	86.36	154	3275	3428	5120	0.11	0.06	0.06	0.06	0.17
LOC_Os01g29290.1	exon_2	OsIPC03220071	87.72	114	224	111	4069	0.12	0.28	0.33	0.02	0.31
LOC_Os11g08550.1	intron_3	OsIPC03220071	80.4	250	477	228	4069	0.12	0.28	0.33	0.02	0.31
LOC_Os08g24330.1	exon_5	OsIPC03220071	85.82	268	2837	2570	4069	0.12	0.28	0.33	0.02	0.31
LOC_Os08g24330.1	intron_4	OsIPC03220071	82.57	350	3191	2849	4069	0.12	0.28	0.33	0.02	0.31
LOC_Os07g32774.1	intron_7	OsIPC04010121	90.62	224	2597	2374	9393	0.19	0.38	0.18	0.03	0.16
LOC_Os02g25050.1	intron_2	OsIPC04010121	83.28	299	3883	3586	9393	0.19	0.38	0.18	0.03	0.16
LOC_Os06g34200.1	exon_2	OsIPC04010121	91.5	659	4107	4765	9393	0.19	0.38	0.18	0.03	0.16
LOC_Os12g22260.1	intron_1	OsIPC04010121	86.94	222	4950	5171	9393	0.19	0.38	0.18	0.03	0.16
LOC_Os10g34090.1	exon_6	OsIPC04010121	92.01	976	6397	5423	9393	0.19	0.38	0.18	0.03	0.16
LOC_Os10g34090.1	exon_4	OsIPC04010121	90.26	195	6795	6601	9393	0.19	0.38	0.18	0.03	0.16
LOC_Os10g34090.1	exon_2	OsIPC04010121	94.2	293	7484	7192	9393	0.19	0.38	0.18	0.03	0.16
LOC_Os09g06650.1	exon_6	OsIPC04010121	81.73	197	7859	7663	9393	0.19	0.38	0.18	0.03	0.16
LOC_Os09g08350.1	exon_2	OsIPC04010121	91.67	192	8470	8280	9393	0.19	0.38	0.18	0.03	0.16
LOC_Os05g12600.1	intron_1	OsIPC02280018	89.41	170	433	267	5650	0.17	0.17	0.07	0.03	0.17
LOC_Os06g09000.1	exon_2	OsIPC02280018	82.89	152	915	1065	5650	0.17	0.17	0.07	0.03	0.17
LOC_Os12g26480.1	exon_7	OsIPC02280018	89.24	381	1932	1556	5650	0.17	0.17	0.07	0.03	0.17
LOC_Os12g26480.1	intron_5	OsIPC02280018	91.09	101	2370	2274	5650	0.17	0.17	0.07	0.03	0.17
LOC_Os08g14050.1	exon_3	OsIPC02280018	95.37	108	2999	2892	5650	0.17	0.17	0.07	0.03	0.17
LOC_Os12g26480.1	exon_3	OsIPC02280018	94.77	153	3243	3091	5650	0.17	0.17	0.07	0.03	0.17
LOC_Os11g30260.1	exon_1	OsIPC02280018	77.98	377	5200	4824	5650	0.17	0.17	0.07	0.03	0.17
LOC_Os10g30230.1	exon_1	OsIPC01140093	92.11	114	2985	3098	5355	0.13	0.13	0.13	0.05	0.13
LOC_Os08g33550.1	exon_1	OsIPC01140093	89.54	239	3595	3364	5355	0.13	0.13	0.13	0.05	0.13
LOC_Os03g32550.1	exon_2	OsIPC04050015	82.77	1399	4	1400	6049	0.39	0.41	0.41	0.01	0.39
LOC_Os10g01880.1	exon_3	OsIPC04050015	82.31	441	2477	2037	6049	0.39	0.41	0.41	0.01	0.39
LOC_Os11g40300.1	exon_3	OsIPC04050015	78.24	850	3552	2711	6049	0.39	0.41	0.41	0.01	0.39
LOC_Os12g04820.1	exon_2	OsIPC04050015	83.06	980	4740	3761	6049	0.39	0.41	0.41	0.01	0.39
LOC_Os08g11040.1	exon_1	OsIPC04050015	83.37	830	5667	4841	6049	0.39	0.41	0.41	0.01	0.39
LOC_Os09g19270.1	intron_1	OsIPC06050055	84.64	306	152	456	8962	0.07	0.07	0.07	0.01	0.07
LOC_Os07g10990.1	intron_3	OsIPC06050055	85.06	154	731	578	8962	0.07	0.07	0.07	0.01	0.07
LOC_Os01g03370.1	exon_2	OsIPC01020064	87.1	1062	1350	2394	4976	0.41	0.41	0.48	0.03	0.41
LOC_Os01g03370.1	exon_3	OsIPC01020064	98.56	139	2521	2659	4976	0.41	0.41	0.48	0.03	0.41
LOC_Os01g03370.1	intron_4	OsIPC01020064	96.4	111	2837	2946	4976	0.41	0.41	0.48	0.03	0.41
LOC_Os09g09220.1	exon_6	OsIPC01020064	85.04	127	4024	4150	4976	0.41	0.41	0.48	0.03	0.41
LOC_Os01g03370.1	intron_10	OsIPC01020064	87.4	484	4340	4822	4976	0.41	0.41	0.48	0.03	0.41
LOC_Os11g18980.1	intron_3	OsIPC11260072	83.83	266	577	314	1925	0.43	0.43	0.44	0.16	0.28
LOC_Os11g43290.1	exon_4	OsIPC11260072	89.9	495	899	1393	1925	0.43	0.43	0.44	0.16	0.28
LOC_Os03g18990.1	intron_2	OsIPC05020012	80.95	126	2529	2654	4137	0.16	0.76	0.17	0.05	0.16
LOC_Os07g26440.2	exon_10	OsIPC05020012	87.68	138	3111	2974	4137	0.16	0.76	0.17	0.05	0.16
LOC_Os01g36330.1	exon_3	OsIPC01210034	84.94	166	691	526	4526	0.11	0.32	0.04	0.02	0.11
LOC_Os01g36330.1	intron_2	OsIPC01210034	90.91	165	964	801	4526	0.11	0.32	0.04	0.02	0.11
LOC_Os01g36330.1	exon_2	OsIPC01210034	90.15	132	1354	1223	4526	0.11	0.32	0.04	0.02	0.11
LOC_Os05g42390.1	exon_1	OsIPC01210034	87.5	112	3031	2921	4526	0.11	0.32	0.04	0.02	0.11
LOC_Os10g21238.1	intron_1	OsIPU00007006	89.64	840	1454	631	9262	0.22	0.48	0.81	0.15	0.32
LOC_Os10g21230.2	exon_2	OsIPU00007006	88.7	531	2207	1678	9262	0.22	0.48	0.81	0.15	0.32
LOC_Os10g21236.1	exon_1	OsIPU00007006	96.77	744	3870	3127	9262	0.22	0.48	0.81	0.15	0.32
LOC_Os10g21234.1	exon_1	OsIPU00007006	98.73	711	4831	4121	9262	0.22	0.48	0.81	0.15	0.32
LOC_Os05g22830.1	intron_3	OsIPU00007006	94.78	881	5921	5041	9262	0.22	0.48	0.81	0.15	0.32
LOC_Os05g22830.1	intron_2	OsIPU00007006	96	100	6073	5974	9262	0.22	0.48	0.81	0.15	0.32
LOC_Os04g16830.1	intron_6	OsIPU00007006	90.35	1088	7222	6156	9262	0.22	0.48	0.81	0.15	0.32
LOC_Os04g16830.1	intron_3	OsIPU00007006	95.41	501	9072	8572	9262	0.22	0.48	0.81	0.15	0.32
LOC_Os07g32774.1	intron_7	OsIPC11080061	87.95	224	555	333	9998	0.09	0.09	0.25	0.13	0.09
LOC_Os11g13510.1	intron_2	OsIPC11080061	84.19	449	2081	1633	9998	0.09	0.09	0.25	0.13	0.09
LOC_Os11g13510.1	exon_2	OsIPC11080061	80.5	477	2596	2123	9998	0.09	0.09	0.25	0.13	0.09
LOC_Os11g13510.1	exon_1	OsIPC11080061	84.68	816	6662	5847	9998	0.09	0.09	0.25	0.13	0.09
LOC_Os06g14890.1	intron_1	OsIPC11080061	83.09	828	9689	8866	9998	0.09	0.09	0.25	0.13	0.09
LOC_Os12g08590.1	intron_1	OsIPC11080061	88.31	248	9941	9694	9998	0.09	0.09	0.25	0.13	0.09
LOC_Os07g47120.1	intron_3	OsIPC08170083	88.1	941	2291	1363	5799	0.17	0.17	0.16	0.03	0.17
LOC_Os06g30450.1	exon_1	OsIPC08170083	91.11	135	4733	4599	5799	0.17	0.17	0.16	0.03	0.17
LOC_Os10g24050.1	exon_1	OsIPC08170083	85.6	125	5046	5170	5799	0.17	0.17	0.16	0.03	0.17
LOC_Os03g13430.1	intron_6	OsIPC09110070	81.43	350	419	72	4800	0.24	0.24	0.3	0.02	0.24
LOC_Os04g26530.1	exon_1	OsIPC09110070	85.26	312	1931	1620	4800	0.24	0.24	0.3	0.02	0.24
LOC_Os12g28310.1	intron_1	OsIPC09110070	84.31	924	2870	1953	4800	0.24	0.24	0.3	0.02	0.24
LOC_Os10g02644.1	exon_1	OsIPC09110070	88.38	198	3209	3016	4800	0.24	0.24	0.3	0.02	0.24
LOC_Os07g27250.1	exon_1	OsIPC09110070	81.78	236	3654	3421	4800	0.24	0.24	0.3	0.02	0.24
LOC_Os01g35770.1	exon_7	OsIPC09110070	88.33	120	4189	4071	4800	0.24	0.24	0.3	0.02	0.24
LOC_Os09g06650.1	exon_6	OsIPC09110070	84.21	190	4569	4758	4800	0.24	0.24	0.3	0.02	0.24
LOC_Os06g13650.1	exon_6	OsIPC04020214	90.69	290	921	633	4296	0.09	0.09	0.68	0.06	0.09
LOC_Os07g18140.1	intron_1	OsIPC04020214	84.79	263	2471	2213	4296	0.09	0.09	0.68	0.06	0.09
LOC_Os04g19580.1	intron_1	OsIPC04020214	89.66	261	4205	3945	4296	0.09	0.09	0.68	0.06	0.09
LOC_Os06g28270.1	exon_2	OsIPC04130074	91.94	273	2247	1975	5864	0.16	0.16	0.16	0.01	0.16
LOC_Os01g64200.1	exon_9	OsIPC04130074	91.38	174	2974	2801	5864	0.16	0.16	0.16	0.01	0.16
LOC_Os03g32940.1	intron_3	OsIPC04130074	89.35	535	5284	5817	5864	0.16	0.16	0.16	0.01	0.16
LOC_Os08g13800.1	exon_3	OsIPC02170027	87.68	138	1037	903	3188	0.37	0.37	0.78	0.11	0.37
LOC_Os09g20190.1	exon_2	OsIPC02170027	86.36	110	1886	1777	3188	0.37	0.37	0.78	0.11	0.37
LOC_Os07g32774.1	intron_7	OsIPC05060046	88.94	226	1031	808	5191	0.34	1	0.37	0.03	0.17
LOC_Os05g10380.1	intron_2	OsIPC05060046	85.16	438	2554	2129	5191	0.34	1	0.37	0.03	0.17
LOC_Os11g41710.1	intron_1	OsIPC05060046	87.27	110	3997	4106	5191	0.34	1	0.37	0.03	0.17
LOC_Os07g24100.1	exon_2	OsIPC11260127	85.9	156	661	508	5163	0.19	0.19	0.15	0.01	0.19
LOC_Os04g55270.1	exon_2	OsIPC11260127	95.1	204	1423	1220	5163	0.19	0.19	0.15	0.01	0.19
LOC_Os04g55270.1	exon_1	OsIPC11260127	95.25	337	2209	1873	5163	0.19	0.19	0.15	0.01	0.19
LOC_Os03g41800.1	intron_5	OsIPC01140228	86.21	232	526	296	8498	0.08	0.08	0.06	0.01	0.08
LOC_Os11g22390.1	intron_4	OsIPC01140228	90.32	124	1054	1177	8498	0.08	0.08	0.06	0.01	0.08
LOC_Os07g23700.1	intron_2	OsIPC12230068	82.74	452	1173	736	4484	0.13	0.29	0.57	0.03	0.13
LOC_Os12g36240.1	intron_1	OsIPC12230068	91.99	312	2869	3176	4484	0.13	0.29	0.57	0.03	0.13
LOC_Os05g18720.1	intron_3	OsIPC07090043	87.61	331	1	327	4279	0.15	0.15	0.15	0.02	0.15
LOC_Os09g10580.1	intron_1	OsIPC07090043	86.75	151	2131	2281	4279	0.15	0.15	0.15	0.02	0.15
LOC_Os05g20200.1	intron_1	OsIPC09110153	90.53	433	66	485	5498	0.08	0.17	0.08	0.02	0.24
LOC_Os06g21369.1	exon_3	OsIPC09110153	83.89	149	959	814	5498	0.08	0.17	0.08	0.02	0.24
LOC_Os07g24860.1	exon_4	OsIPC02250343	92.88	520	50	563	1996	0.29	0.56	0.29	0.26	0.29
LOC_Os04g19580.1	intron_1	OsIPC02250343	91.39	267	880	1146	1996	0.29	0.56	0.29	0.26	0.29
LOC_Os04g10910.1	exon_4	OsIPC04060208	99.4	168	285	452	17136	0.07	0.33	0.31	0.04	0.19
LOC_Os06g23770.1	intron_3	OsIPC04060208	82.6	546	6658	6142	17136	0.07	0.33	0.31	0.04	0.19
LOC_Os02g29774.2	intron_2	OsIPC04060208	81.25	640	11901	12526	17136	0.07	0.33	0.31	0.04	0.19
LOC_Os01g38229.1	exon_11	OsIPC04060208	94.59	111	16079	15969	17136	0.07	0.33	0.31	0.04	0.19
LOC_Os07g13750.1	exon_3	OsIPC12120117	90.24	123	67	189	1086	0.22	0.36	0.36	0.04	0.36
LOC_Os03g26704.1	exon_1	OsIPC12120117	83.1	213	221	433	1086	0.22	0.36	0.36	0.04	0.36
LOC_Os09g06330.1	exon_3	OsIPC07160148	81.82	165	1661	1825	2926	0.24	0.54	0.24	0.24	0.54
LOC_Os01g24360.1	intron_8	OsIPC07160148	81.43	237	2092	2323	2926	0.24	0.54	0.24	0.24	0.54
LOC_Os08g29010.1	intron_4	OsIPC11090153	87.13	101	462	363	6268	0.12	0.92	0.7	0.01	0.15
LOC_Os05g19980.1	intron_3	OsIPC11090153	89.87	158	3628	3473	6268	0.12	0.92	0.7	0.01	0.15
LOC_Os01g25780.1	exon_2	OsIPC11090153	90.18	112	3847	3957	6268	0.12	0.92	0.7	0.01	0.15
LOC_Os02g12320.1	intron_1	OsIPU00004519	99.32	147	444	298	5161	0.11	0.12	0.12	0.05	0.12
LOC_Os02g27420.1	exon_5	OsIPU00004519	87.67	227	3685	3459	5161	0.11	0.12	0.12	0.05	0.12
LOC_Os10g02030.1	intron_1	OsIPC10170004	87.88	297	4689	4983	7598	0.24	0.46	0.18	0.02	0.21
LOC_Os10g02030.1	intron_1	OsIPC10170004	82.12	302	6668	6967	7598	0.24	0.46	0.18	0.02	0.21
LOC_Os01g09180.1	exon_2	OsIPC10040033	94.17	103	337	235	3160	0.5	0.89	0.49	0.06	0.44
LOC_Os02g16310.1	exon_1	OsIPC10040033	87.69	195	1537	1731	3160	0.5	0.89	0.49	0.06	0.44
LOC_Os02g16310.1	intron_1	OsIPC10040033	93.01	386	1743	2127	3160	0.5	0.89	0.49	0.06	0.44
LOC_Os01g25040.1	intron_5	OsIPC10050197	89.2	176	146	311	1380	0.33	0.27	0.27	0.13	0.33
LOC_Os10g08510.1	exon_4	OsIPC10050197	90.31	196	1152	1347	1380	0.33	0.27	0.27	0.13	0.33
LOC_Os03g13420.1	exon_2	OsIPU00008317	80.43	235	21	248	1378	0.47	0.47	0.57	0.05	0.57
LOC_Os12g42820.1	exon_3	OsIPU00008317	87.6	129	618	746	1378	0.47	0.47	0.57	0.05	0.57
LOC_Os07g49420.1	exon_1	OsIPU00008317	90.93	353	840	1192	1378	0.47	0.47	0.57	0.05	0.57
LOC_Os08g17240.1	exon_1	OsIPC04030028	77.78	351	2788	2439	5028	0.17	0.17	0.17	0.14	0.21
LOC_Os10g31610.1	exon_4	OsIPC04030028	98.66	149	4160	4012	5028	0.17	0.17	0.17	0.14	0.21
LOC_Os04g54920.1	intron_1	OsIPC04030028	90.39	645	4823	4187	5028	0.17	0.17	0.17	0.14	0.21
LOC_Os11g37944.1	exon_1	OsIPC11230010	98.26	115	281	395	1325	0.34	0.34	0.86	0.06	0.34
LOC_Os11g11620.1	exon_1	OsIPC11230010	85.29	170	710	876	1325	0.34	0.34	0.86	0.06	0.34
LOC_Os12g29390.1	exon_1	OsIPC12180084	91.45	117	596	480	6070	0.19	0.19	0.19	0.06	0.19
LOC_Os08g32140.1	intron_1	OsIPC12180084	86.75	332	5313	5006	6070	0.19	0.19	0.19	0.06	0.19
LOC_Os07g20890.1	exon_1	OsIPC12180084	84.26	324	5646	5327	6070	0.19	0.19	0.19	0.06	0.19
LOC_Os09g02470.1	intron_1	OsIPC11060246	82.02	317	269	579	3989	0.19	0.99	0.3	0.02	0.19
LOC_Os11g10880.1	intron_1	OsIPC11060246	85.51	138	1332	1467	3989	0.19	0.99	0.3	0.02	0.19
LOC_Os11g10880.1	exon_2	OsIPC11060246	91.55	296	1472	1764	3989	0.19	0.99	0.3	0.02	0.19
LOC_Os04g25890.1	exon_6	OsIPC06160059	88.16	904	956	53	2649	0.46	0.46	0.46	0.08	0.46
LOC_Os02g30160.1	exon_2	OsIPC06160059	89.21	936	2029	1095	2649	0.46	0.46	0.46	0.08	0.46
LOC_Os06g32070.1	intron_1	OsIPC06160059	95.63	183	2266	2447	2649	0.46	0.46	0.46	0.08	0.46
LOC_Os09g07170.1	intron_1	OsIPC01410076	83.48	587	1157	1727	1900	0.3	1	1	0.07	1
LOC_Os04g54530.1	exon_1	OsIPC01410076	88.89	108	1865	1759	1900	0.3	1	1	0.07	1
LOC_Os03g10610.1	intron_2	OsIPC08010060	80.73	327	545	220	3432	0.3	0.85	0.56	0.28	0.48
LOC_Os06g22970.1	exon_1	OsIPC08010060	83.96	106	805	910	3432	0.3	0.85	0.56	0.28	0.48
LOC_Os01g11480.1	exon_1	OsIPC08010060	89.54	459	1819	1361	3432	0.3	0.85	0.56	0.28	0.48
LOC_Os06g22970.1	exon_1	OsIPC08010060	87.04	108	2382	2276	3432	0.3	0.85	0.56	0.28	0.48
LOC_Os07g12950.1	intron_8	OsIPC08010060	80.12	347	2778	2433	3432	0.3	0.85	0.56	0.28	0.48
LOC_Os05g20470.1	exon_2	OsIPC11200222	96.09	128	2889	2762	5280	0.2	0.2	0.15	0.03	0.33
LOC_Os04g25784.7	exon_2	OsIPC11200222	93.28	238	3708	3472	5280	0.2	0.2	0.15	0.03	0.33
LOC_Os02g28050.1	intron_2	OsIPC11170241	90.93	364	6140	5781	8869	0.11	0.11	0.11	0.07	0.56
LOC_Os04g26400.1	exon_6	OsIPC11170241	89	100	7090	7189	8869	0.11	0.11	0.11	0.07	0.56
LOC_Os05g31450.1	exon_3	OsIPC10020207	82.33	283	185	464	4319	0.25	1	0.13	0.02	0.25
LOC_Os01g48650.1	intron_4	OsIPC10020207	85.38	260	1047	1302	4319	0.25	1	0.13	0.02	0.25
LOC_Os05g09660.1	exon_5	OsIPC10020207	83.52	176	1323	1497	4319	0.25	1	0.13	0.02	0.25
LOC_Os10g04090.1	exon_1	OsIPC10020207	89.94	179	2200	2026	4319	0.25	1	0.13	0.02	0.25
LOC_Os06g38670.1	exon_2	OsIPC06230216	89.86	345	3093	2749	4775	0.45	0.43	0.43	0.43	0.45
LOC_Os06g38730.1	intron_2	OsIPC06230216	82.65	219	4518	4300	4775	0.45	0.43	0.43	0.43	0.45
LOC_Os02g28400.1	intron_8	OsIPC12110144	94.58	443	688	246	1840	0.37	0.86	0.37	0.37	0.97
LOC_Os04g21280.1	intron_3	OsIPC12110144	83.2	125	1287	1166	1840	0.37	0.86	0.37	0.37	0.97
LOC_Os09g23120.1	exon_1	OsIPC10110050	81.09	312	292	1	1959	0.46	0.46	0.46	0.02	0.27
LOC_Os11g22710.1	exon_1	OsIPC10110050	82.24	214	1696	1909	1959	0.46	0.46	0.46	0.02	0.27
LOC_Os03g33384.1	intron_1	OsIPC02090150	88.32	274	3962	4235	8984	0.3	0.33	0.07	0.02	0.28
LOC_Os02g15720.1	intron_3	OsIPC02090150	89.78	724	4370	5089	8984	0.3	0.33	0.07	0.02	0.28
LOC_Os02g15720.1	exon_4	OsIPC02090150	81.91	409	5100	5499	8984	0.3	0.33	0.07	0.02	0.28
LOC_Os02g16990.1	exon_11	OsIPC01140104	89.74	117	459	343	1659	0.28	0.57	0.6	0.02	0.27
LOC_Os07g22160.1	exon_1	OsIPC01140104	81.24	533	702	1233	1659	0.28	0.57	0.6	0.02	0.27
LOC_Os06g25780.1	exon_4	OsIPC02080158	86.01	486	697	212	1844	0.39	0.97	0.45	0.01	0.39
LOC_Os08g22750.1	exon_4	OsIPC02080158	80.19	424	1398	979	1844	0.39	0.97	0.45	0.01	0.39
LOC_Os04g18750.1	intron_2	OsIPC02080158	87.43	374	1773	1400	1844	0.39	0.97	0.45	0.01	0.39
LOC_Os04g11360.1	intron_4	OsIPC06120006	84.35	147	587	732	2578	0.45	0.49	0.79	0.39	0.45
LOC_Os12g29640.1	exon_1	OsIPC06120006	88.27	895	754	1642	2578	0.45	0.49	0.79	0.39	0.45
LOC_Os08g28750.1	intron_2	OsIPC06120006	90.5	737	1649	2381	2578	0.45	0.49	0.79	0.39	0.45
LOC_Os12g19840.1	intron_2	OsIPC09090008	87.04	1034	1022	1	2959	0.38	0.48	0.56	0.01	0.56
LOC_Os12g20169.1	intron_4	OsIPC09090008	88.77	739	2769	2031	2959	0.38	0.48	0.56	0.01	0.56
LOC_Os11g02460.2	exon_9	OsIPC12200014	92.22	334	1032	701	1896	0.36	0.88	0.88	0.04	0.84
LOC_Os01g09240.1	intron_1	OsIPC12200014	92.22	797	1831	1051	1896	0.36	0.88	0.88	0.04	0.84
LOC_Os09g18090.1	intron_2	OsIPC06150028	84.4	468	525	58	5290	0.31	1	0.74	0.03	1
LOC_Os04g02090.1	intron_1	OsIPC06150028	80.89	246	798	553	5290	0.31	1	0.74	0.03	1
LOC_Os08g27590.1	intron_1	OsIPC06150028	85.91	745	1803	1064	5290	0.31	1	0.74	0.03	1
LOC_Os01g30980.1	exon_6	OsIPC06150028	91.24	137	5274	5138	5290	0.31	1	0.74	0.03	1
LOC_Os01g05870.1	intron_1	OsIPC01030190	99.17	120	983	864	5560	0.08	0.6	0.09	0.02	0.08
LOC_Os01g05870.1	exon_1	OsIPC01030190	93.09	246	1296	1051	5560	0.08	0.6	0.09	0.02	0.08
LOC_Os01g37130.1	exon_2	OsIPC01030190	89.74	117	2374	2490	5560	0.08	0.6	0.09	0.02	0.08
LOC_Os01g41740.1	exon_1	OsIPC01030190	84.21	114	3328	3441	5560	0.08	0.6	0.09	0.02	0.08
LOC_Os02g26750.1	exon_2	OsIPC06010080	87.8	984	6482	5499	16354	0.04	0.04	0.06	0.06	0.05
LOC_Os08g12950.1	exon_1	OsIPC06010080	82.09	1156	7646	6491	16354	0.04	0.04	0.06	0.06	0.05
LOC_Os09g38080.1	intron_1	OsIPC06010080	83.78	185	9103	8920	16354	0.04	0.04	0.06	0.06	0.05
LOC_Os11g43290.1	exon_1	OsIPC06010080	94.38	160	16257	16098	16354	0.04	0.04	0.06	0.06	0.05
LOC_Os06g34150.1	exon_2	OsIPC02200026	80.1	407	473	68	1697	0.42	0.43	0.91	0.02	0.42
LOC_Os07g16410.1	intron_2	OsIPC02200026	85.74	624	1518	896	1697	0.42	0.43	0.91	0.02	0.42
LOC_Os01g09180.1	exon_2	OsIPC11150059	81.19	101	1769	1868	2796	0.32	0.32	0.21	0.02	0.32
LOC_Os02g56070.1	intron_1	OsIPC11150059	82.44	558	2463	1907	2796	0.32	0.32	0.21	0.02	0.32
LOC_Os01g14570.1	exon_3	OsIPC11150059	85.58	104	2631	2734	2796	0.32	0.32	0.21	0.02	0.32
LOC_Os07g10930.1	intron_1	OsIPC01030019	86.74	181	501	322	2274	0.36	0.88	0.36	0.06	0.36
LOC_Os12g05720.1	intron_2	OsIPC01030019	90.65	139	575	713	2274	0.36	0.88	0.36	0.06	0.36
LOC_Os08g01010.1	intron_3	OsIPC04180276	84.33	134	464	597	3156	0.25	0.23	0.23	0.05	1.01
LOC_Os04g28630.1	exon_3	OsIPC04180276	88.27	162	1259	1416	3156	0.25	0.23	0.23	0.05	1.01
LOC_Os06g49350.1	intron_1	OsIPC03010018	91.89	111	565	455	5955	0.14	0.98	0.98	0.03	0.62
LOC_Os11g45908.1	exon_5	OsIPC03010018	85.19	108	812	705	5955	0.14	0.98	0.98	0.03	0.62
LOC_Os01g29000.1	exon_7	OsIPC03010018	78.82	340	3358	3697	5955	0.14	0.98	0.98	0.03	0.62
LOC_Os06g27630.1	intron_1	OsIPC03010018	90.97	299	5903	5605	5955	0.14	0.98	0.98	0.03	0.62
LOC_Os05g02010.1	intron_6	OsIPC11060221	99.48	192	733	542	2346	0.25	0.3	0.25	0.13	0.25
LOC_Os05g02010.1	intron_4	OsIPC11060221	100	117	1119	1003	2346	0.25	0.3	0.25	0.13	0.25
LOC_Os02g45740.1	intron_1	OsIPC11060221	93.41	334	2157	1826	2346	0.25	0.3	0.25	0.13	0.25
LOC_Os08g28780.1	intron_1	OsIPC01070008	90.97	155	23	177	7569	0.21	0.21	0.18	0.15	0.21
LOC_Os06g35440.1	intron_2	OsIPC01070008	90.93	353	271	622	7569	0.21	0.21	0.18	0.15	0.21
LOC_Os08g35450.1	exon_6	OsIPC01070008	94.39	998	2406	3402	7569	0.21	0.21	0.18	0.15	0.21
LOC_Os12g15720.1	exon_2	OsIPC06130086	91.06	123	164	42	3325	0.2	0.49	0.43	0.06	0.2
LOC_Os02g22110.1	exon_2	OsIPC06130086	80.6	134	3071	3204	3325	0.2	0.49	0.43	0.06	0.2
LOC_Os09g16220.1	intron_3	OsIPC10030182	84.13	252	1639	1885	3851	0.16	0.76	0.27	0.05	0.16
LOC_Os10g05840.1	intron_1	OsIPC10030182	95.1	102	2732	2631	3851	0.16	0.76	0.27	0.05	0.16
LOC_Os10g05860.1	exon_1	OsIPC10030182	90.91	242	2986	2745	3851	0.16	0.76	0.27	0.05	0.16
LOC_Os02g10130.1	exon_2	OsIPC11060155	87.23	141	719	859	6129	0.07	0.81	0.47	0.04	1
LOC_Os06g41110.1	exon_5	OsIPC11060155	88.55	131	4145	4275	6129	0.07	0.81	0.47	0.04	1
LOC_Os06g41110.1	exon_6	OsIPC11060155	87.25	204	4539	4742	6129	0.07	0.81	0.47	0.04	1
LOC_Os02g10130.1	exon_8	OsIPC11060155	79.63	108	5891	5998	6129	0.07	0.81	0.47	0.04	1
LOC_Os11g18010.1	intron_2	OsIPC04130141	88.24	119	194	76	4337	0.2	0.77	0.2	0.02	1
LOC_Os11g19950.1	intron_3	OsIPC04130141	86.29	124	1521	1644	4337	0.2	0.77	0.2	0.02	1
LOC_Os09g38800.1	exon_2	OsIPC09230054	86.3	343	633	291	4371	0.19	0.18	0.18	0.13	0.3
LOC_Os09g38834.1	exon_2	OsIPC09230054	85.82	141	1275	1135	4371	0.19	0.18	0.18	0.13	0.3
LOC_Os02g22570.1	intron_8	OsIPC09230054	94.38	338	1512	1849	4371	0.19	0.18	0.18	0.13	0.3
LOC_Os04g28480.1	exon_3	OsIPC12110167	90.61	852	1287	436	4595	0.3	1	1	0.09	1
LOC_Os06g34910.1	exon_8	OsIPC12110167	88.13	657	3765	4420	4595	0.3	1	1	0.09	1
LOC_Os09g40050.1	intron_1	OsIPC06230227	88.68	318	471	156	1412	0.26	0.7	0.3	0.03	0.26
LOC_Os06g16130.1	intron_2	OsIPC06230227	91.27	126	1260	1135	1412	0.26	0.7	0.3	0.03	0.26
LOC_Os12g18800.1	exon_2	OsIPC06230227	96.15	130	1408	1279	1412	0.26	0.7	0.3	0.03	0.26
LOC_Os01g23960.1	exon_3	OsIPC11090063	82.74	840	361	1199	2117	0.44	0.44	0.76	0.03	0.76
LOC_Os08g29240.1	intron_3	OsIPC11090063	80.25	314	1633	1946	2117	0.44	0.44	0.76	0.03	0.76
LOC_Os03g38310.1	intron_1	OsIPC07080040	89.59	730	1042	1762	2557	0.29	0.28	0.29	0.02	0.69
LOC_Os06g35450.1	exon_1	OsIPC07080040	79.41	476	2088	2557	2557	0.29	0.28	0.29	0.02	0.69
LOC_Os01g21536.1	exon_5	OsIPC12160268	88.71	620	26	634	1290	0.5	0.49	0.5	0.24	0.5
LOC_Os10g13360.1	exon_1	OsIPC12160268	87.36	609	637	1234	1290	0.5	0.49	0.5	0.24	0.5
LOC_Os01g18350.1	intron_1	OsIPC02120082	83.33	276	1554	1280	6488	0.13	0.35	0.21	0.1	0.09
LOC_Os03g31800.1	exon_6	OsIPC02120082	93.28	119	1878	1996	6488	0.13	0.35	0.21	0.1	0.09
LOC_Os10g22770.1	intron_1	OsIPC02120082	89.22	306	3306	3611	6488	0.13	0.35	0.21	0.1	0.09
LOC_Os04g19700.1	exon_1	OsIPC02120082	89	291	4172	3882	6488	0.13	0.35	0.21	0.1	0.09
LOC_Os05g15190.1	intron_4	OsIPC12190190	88.27	392	968	586	3584	0.21	0.21	0.23	0.01	0.21
LOC_Os04g24070.1	exon_2	OsIPC12190190	77.74	1177	2681	1507	3584	0.21	0.21	0.23	0.01	0.21
LOC_Os02g16310.1	intron_1	OsIPC12190190	93.52	386	3367	2982	3584	0.21	0.21	0.23	0.01	0.21
LOC_Os02g16310.1	exon_1	OsIPC12190190	87.18	195	3567	3378	3584	0.21	0.21	0.23	0.01	0.21
LOC_Os04g56020.1	exon_2	OsIPC11180127	81.16	552	583	36	1088	0.42	0.88	0.44	0.02	0.51
LOC_Os04g20570.1	exon_2	OsIPC11180127	87.23	329	713	1038	1088	0.42	0.88	0.44	0.02	0.51
LOC_Os09g08350.1	exon_2	OsIPC09110129	83.33	192	1013	1204	2827	0.27	0.27	0.27	0.01	0.27
LOC_Os02g29050.1	exon_2	OsIPC09110129	82.49	177	2011	2187	2827	0.27	0.27	0.27	0.01	0.27
LOC_Os02g02424.2	intron_3	OsIPC06250047	89.86	217	347	561	7930	0.29	1	0.29	0.29	0.29
LOC_Os01g02450.1	exon_3	OsIPC06250047	95.76	330	1678	2007	7930	0.29	1	0.29	0.29	0.29
LOC_Os05g26740.1	intron_5	OsIPC03150034	86.75	151	108	258	1874	0.24	0.53	0.89	0.04	0.24
LOC_Os11g22390.1	intron_4	OsIPC03150034	91.2	125	578	455	1874	0.24	0.53	0.89	0.04	0.24
LOC_Os12g43270.1	exon_8	OsIPC03200004	81.18	1621	1637	17	4720	0.36	0.63	0.64	0.11	0.36
LOC_Os08g22620.1	intron_3	OsIPC03200004	86.44	553	2273	1721	4720	0.36	0.63	0.64	0.11	0.36
LOC_Os10g05230.2	exon_2	OsIPC03200004	82.41	216	4470	4271	4720	0.36	0.63	0.64	0.11	0.36
LOC_Os10g05230.1	intron_1	OsIPC03200004	89.06	192	4662	4476	4720	0.36	0.63	0.64	0.11	0.36
LOC_Os11g02460.2	exon_9	OsIPC10030156	88.79	339	817	1151	3054	0.23	0.63	0.23	0.13	0.23
LOC_Os07g32774.1	intron_7	OsIPC10030156	88	225	1992	2215	3054	0.23	0.63	0.23	0.13	0.23
LOC_Os11g22270.1	intron_1	OsIPU00011165	82.75	255	846	592	2186	0.18	0.18	0.32	0.08	0.18
LOC_Os03g30730.1	exon_5	OsIPU00011165	79.04	229	1895	2123	2186	0.18	0.18	0.32	0.08	0.18
LOC_Os11g27210.1	intron_6	OsIPC06020012	81.74	876	281	1154	2454	0.49	0.48	0.48	0.08	0.48
LOC_Os11g30320.1	intron_2	OsIPC06020012	86.73	196	1227	1422	2454	0.49	0.48	0.48	0.08	0.48
LOC_Os06g11270.1	exon_2	OsIPC04070176	85.65	850	1406	560	5844	0.15	1	0.25	0.07	0.66
LOC_Os04g21100.1	intron_2	OsIPC04070176	88.89	189	2980	2792	5844	0.15	1	0.25	0.07	0.66
LOC_Os11g17710.1	intron_1	OsIPC04070176	84.67	137	5137	5273	5844	0.15	1	0.25	0.07	0.66
LOC_Os03g40570.1	exon_1	OsIPC06170035	91.53	307	764	458	1257	0.25	0.38	0.25	0.05	0.25
LOC_Os10g16460.1	intron_2	OsIPC06170035	92.36	144	934	791	1257	0.25	0.38	0.25	0.05	0.25
LOC_Os08g11150.1	intron_10	OsIPC06170035	85.19	135	1172	1038	1257	0.25	0.38	0.25	0.05	0.25
LOC_Os04g02980.1	exon_10	OsIPC04020192	87.43	557	1423	867	4421	0.16	0.16	0.4	0.09	0.3
LOC_Os04g02980.1	exon_8	OsIPC04020192	87.69	130	2296	2167	4421	0.16	0.16	0.4	0.09	0.3
LOC_Os04g03050.1	exon_7	OsIPC04020192	83.19	238	2853	2616	4421	0.16	0.16	0.4	0.09	0.3
LOC_Os01g25780.1	exon_2	OsIPC07130031	88.99	109	424	318	4198	0.16	0.99	0.16	0.03	0.62
LOC_Os05g06230.1	exon_2	OsIPC07130031	87.42	151	665	815	4198	0.16	0.99	0.16	0.03	0.62
LOC_Os06g34810.1	exon_2	OsIPC07130031	93.87	212	2750	2539	4198	0.16	0.99	0.16	0.03	0.62
LOC_Os09g20670.1	exon_2	OsIPC07130031	84.21	133	3694	3826	4198	0.16	0.99	0.16	0.03	0.62
LOC_Os08g29310.1	exon_2	OsIPC03240026	81.36	177	2536	2360	4454	0.23	0.27	0.28	0.01	0.91
LOC_Os08g26510.1	intron_1	OsIPC03240026	90.99	588	4006	3420	4454	0.23	0.27	0.28	0.01	0.91
LOC_Os11g22630.1	intron_3	OsIPC11290002	93.94	231	268	38	2529	0.27	0.34	0.36	0.02	0.27
LOC_Os11g22630.1	exon_2	OsIPC11290002	91.3	115	487	373	2529	0.27	0.34	0.36	0.02	0.27
LOC_Os11g22630.1	intron_1	OsIPC11290002	85.39	397	889	494	2529	0.27	0.34	0.36	0.02	0.27
LOC_Os03g34290.1	exon_3	OsIPC11290002	91.67	168	1909	1742	2529	0.27	0.34	0.36	0.02	0.27
LOC_Os02g19100.1	exon_2	OsIPC11290002	83.33	168	2393	2226	2529	0.27	0.34	0.36	0.02	0.27
LOC_Os12g20430.1	intron_2	OsIPC11210242	88.62	290	812	1098	17297	0.16	0.1	0.19	0.03	0.16
LOC_Os10g13960.1	exon_3	OsIPC11210242	82.75	2824	4213	7020	17297	0.16	0.1	0.19	0.03	0.16
LOC_Os04g54530.1	exon_1	OsIPC07110042	87.96	108	179	286	859	0.3	0.3	0.6	0.07	1
LOC_Os12g19740.1	intron_1	OsIPC07110042	89.73	224	612	835	859	0.3	0.3	0.6	0.07	1
LOC_Os12g13050.1	intron_1	OsIPC01140037	86.93	574	571	1	2473	0.3	0.26	0.34	0.02	0.45
LOC_Os12g36360.1	intron_5	OsIPC01140037	93.85	130	1453	1326	2473	0.3	0.26	0.34	0.02	0.45
LOC_Os12g36360.1	exon_5	OsIPC01140037	95	320	1780	1461	2473	0.3	0.26	0.34	0.02	0.45
LOC_Os10g14180.3	exon_3	OsIPC12200136	95.51	178	5	182	1483	0.32	0.8	0.31	0.06	0.32
LOC_Os06g39890.1	exon_5	OsIPC12200136	86.24	218	1276	1059	1483	0.32	0.8	0.31	0.06	0.32
LOC_Os12g26280.1	intron_1	OsIPC01160011	79.34	1094	213	1285	4005	0.32	0.32	0.33	0.07	0.32
LOC_Os06g02700.1	exon_2	OsIPC01160011	83.31	809	2808	3610	4005	0.32	0.32	0.33	0.07	0.32
LOC_Os07g27170.1	intron_4	OsIPU00011226	88.46	104	344	447	14367	0.04	0.04	0.06	0.06	0.06
LOC_Os03g34290.1	exon_3	OsIPU00011226	86.83	167	617	782	14367	0.04	0.04	0.06	0.06	0.06
LOC_Os01g64262.2	exon_3	OsIPU00011226	81.23	261	9017	8768	14367	0.04	0.04	0.06	0.06	0.06
LOC_Os02g25260.1	exon_2	OsIPC02130102	83.66	202	290	491	2309	0.4	0.85	0.85	0.02	0.4
LOC_Os10g16390.1	exon_2	OsIPC02130102	78.91	735	595	1316	2309	0.4	0.85	0.85	0.02	0.4
LOC_Os08g26510.1	intron_1	OsIPC02130102	90.73	550	2017	1470	2309	0.4	0.85	0.85	0.02	0.4
LOC_Os07g13750.1	intron_1	OsIPC02080129	83.55	310	324	18	8167	0.4	0.93	0.41	0.03	0.4
LOC_Os04g28630.1	exon_3	OsIPC02080129	82.35	170	465	629	8167	0.4	0.93	0.41	0.03	0.4
LOC_Os10g21710.1	exon_1	OsIPC02080129	86.84	152	837	687	8167	0.4	0.93	0.41	0.03	0.4
LOC_Os07g20860.1	exon_3	OsIPC02080129	81.06	776	2141	2916	8167	0.4	0.93	0.41	0.03	0.4
LOC_Os06g34590.1	exon_2	OsIPC02080129	87.59	427	2998	3424	8167	0.4	0.93	0.41	0.03	0.4
LOC_Os12g10070.1	exon_6	OsIPC02080129	79.18	682	3806	4487	8167	0.4	0.93	0.41	0.03	0.4
LOC_Os03g36570.1	exon_9	OsIPC02080129	81.26	2358	7260	4907	8167	0.4	0.93	0.41	0.03	0.4
LOC_Os11g03010.1	intron_2	OsIPC02080129	83.7	595	7929	7339	8167	0.4	0.93	0.41	0.03	0.4
LOC_Os10g33490.1	intron_2	OsIPC04180162	86.04	480	1636	2110	3267	0.25	0.27	0.21	0.12	0.94
LOC_Os07g18700.1	intron_3	OsIPC04180162	83.61	482	2189	2665	3267	0.25	0.27	0.21	0.12	0.94
LOC_Os07g18700.1	exon_4	OsIPC04180162	84.86	218	2670	2885	3267	0.25	0.27	0.21	0.12	0.94
LOC_Os08g10250.1	intron_12	OsIPC08060190	91.94	124	69	191	6665	0.18	0.67	0.33	0.06	0.18
LOC_Os08g10250.1	exon_13	OsIPC08060190	93.47	199	199	397	6665	0.18	0.67	0.33	0.06	0.18
LOC_Os08g10150.1	exon_15	OsIPC08060190	87.44	199	1700	1898	6665	0.18	0.67	0.33	0.06	0.18
LOC_Os08g10150.1	exon_17	OsIPC08060190	86	150	2283	2432	6665	0.18	0.67	0.33	0.06	0.18
LOC_Os04g22470.1	intron_17	OsIPC08060190	79.73	148	6218	6071	6665	0.18	0.67	0.33	0.06	0.18
LOC_Os08g10300.1	intron_20	OsIPC08060190	81.58	114	6343	6237	6665	0.18	0.67	0.33	0.06	0.18
LOC_Os11g42630.1	exon_4	OsIPC11250091	83.57	1881	8446	6566	14337	0.24	0.63	0.05	0.03	0.12
LOC_Os11g42630.1	exon_3	OsIPC11250091	81.92	1289	9802	8514	14337	0.24	0.63	0.05	0.03	0.12
LOC_Os12g08510.1	exon_3	OsIPC11250091	85.71	112	10112	10001	14337	0.24	0.63	0.05	0.03	0.12
LOC_Os11g43270.1	exon_1	OsIPC11250091	92.35	654	11665	11013	14337	0.24	0.63	0.05	0.03	0.12
LOC_Os07g43530.2	exon_1	OsIPC07270013	83.72	393	918	543	3417	0.19	0.19	0.19	0.04	0.15
LOC_Os11g11620.1	exon_1	OsIPC07270013	91.53	177	1343	1167	3417	0.19	0.19	0.19	0.04	0.15
LOC_Os06g24594.2	intron_2	OsIPC06100106	87.25	149	6749	6897	8820	0.08	0.11	0.12	0.01	0.58
LOC_Os02g28800.1	intron_1	OsIPC06100106	83.83	266	7737	7472	8820	0.08	0.11	0.12	0.01	0.58
LOC_Os03g11130.1	exon_5	OsIPC02130003	93.72	239	10	248	4363	0.24	1	0.69	0.01	0.23
LOC_Os11g22480.1	exon_2	OsIPC02130003	79.89	174	1610	1783	4363	0.24	1	0.69	0.01	0.23
LOC_Os07g35750.1	exon_4	OsIPC07220176	87.5	208	332	125	2386	0.26	0.26	0.26	0.09	0.26
LOC_Os07g35790.1	intron_3	OsIPC07220176	90.15	274	615	349	2386	0.26	0.26	0.26	0.09	0.26
LOC_Os09g36010.1	exon_1	OsIPC10150109	85.62	160	185	33	945	0.42	0.42	0.42	0.11	0.42
LOC_Os03g44159.1	exon_2	OsIPC10150109	85.12	121	854	737	945	0.42	0.42	0.42	0.11	0.42
LOC_Os09g10020.1	intron_6	OsIPC09060075	86.73	294	1758	1478	7931	0.21	0.21	0.74	0.01	0.62
LOC_Os09g10020.1	exon_3	OsIPC09060075	91.41	326	3491	3166	7931	0.21	0.21	0.74	0.01	0.62
LOC_Os09g10020.1	intron_2	OsIPC09060075	89.85	729	4225	3507	7931	0.21	0.21	0.74	0.01	0.62
LOC_Os05g23680.1	intron_3	OsIPC09060075	82.91	357	6631	6983	7931	0.21	0.21	0.74	0.01	0.62
LOC_Os06g37650.1	exon_2	OsIPC09060075	80.95	147	6992	7138	7931	0.21	0.21	0.74	0.01	0.62
LOC_Os09g27530.1	exon_1	OsIPC06120027	83.72	172	7053	6883	9336	0.08	0.08	0.23	0.04	0.08
LOC_Os06g19630.1	intron_8	OsIPC06120027	92.06	126	9205	9081	9336	0.08	0.08	0.23	0.04	0.08
LOC_Os06g34770.1	intron_1	OsIPC01130063	90.7	258	33	290	1236	0.45	0.39	0.35	0.02	0.39
LOC_Os07g28050.1	intron_16	OsIPC01130063	91.8	122	680	801	1236	0.45	0.39	0.35	0.02	0.39
LOC_Os03g45590.1	exon_2	OsIPC12090131	83.93	168	921	756	1722	0.28	0.31	1.04	0.23	1
LOC_Os12g14590.1	intron_1	OsIPC12090131	87.08	178	1093	926	1722	0.28	0.31	1.04	0.23	1
LOC_Os07g15110.1	intron_6	OsIPC12090131	82.38	403	1645	1247	1722	0.28	0.31	1.04	0.23	1
LOC_Os12g06920.1	intron_3	OsIPC06030045	85.71	119	675	561	1576	0.27	0.27	0.28	0.09	0.27
LOC_Os07g35260.1	intron_3	OsIPC06030045	86.49	111	829	719	1576	0.27	0.27	0.28	0.09	0.27
LOC_Os06g05530.1	exon_1	OsIPC06030045	97.81	183	1233	1415	1576	0.27	0.27	0.28	0.09	0.27
LOC_Os05g21100.1	intron_2	OsIPC11170123	95.07	203	1044	1244	2376	0.11	0.99	0.11	0.1	0.97
LOC_Os09g16220.1	intron_3	OsIPC11170123	83.27	251	2000	2250	2376	0.11	0.99	0.11	0.1	0.97
LOC_Os08g14960.1	exon_1	OsIPC08100001	87.05	1328	1361	34	3481	0.39	1	0.98	0.37	0.39
LOC_Os06g30670.1	exon_2	OsIPC08100001	83.4	241	3481	3241	3481	0.39	1	0.98	0.37	0.39
LOC_Os09g16100.1	exon_3	OsIPC06150088	78.31	1434	3209	1779	5282	0.29	0.74	0.07	0.13	0.07
LOC_Os08g28530.1	intron_1	OsIPC06150088	83.23	155	3946	3792	5282	0.29	0.74	0.07	0.13	0.07
LOC_Os12g37360.1	exon_2	OsIPC04070016	94.62	130	1307	1178	16440	0.07	0.1	0.18	0.03	0.1
LOC_Os07g32774.1	intron_7	OsIPC04070016	84.38	224	8333	8110	16440	0.07	0.1	0.18	0.03	0.1
LOC_Os07g10070.1	exon_3	OsIPC04070016	81.62	185	11643	11459	16440	0.07	0.1	0.18	0.03	0.1
LOC_Os01g16124.1	exon_8	OsIPC04070016	81.62	1344	13176	11836	16440	0.07	0.1	0.18	0.03	0.1
LOC_Os09g20260.1	exon_4	OsIPC09130049	96	150	552	403	906	0.47	1.01	0.17	0.17	0.9
LOC_Os03g09810.1	exon_3	OsIPC09130049	88.97	145	809	666	906	0.47	1.01	0.17	0.17	0.9
LOC_Os09g22260.1	exon_2	OsIPC10010132	84.4	109	730	837	8300	0.14	0.48	0.14	0.13	0.4
LOC_Os05g00996.1	intron_1	OsIPC10010132	84	350	1167	1515	8300	0.14	0.48	0.14	0.13	0.4
LOC_Os10g02276.1	exon_1	OsIPC10010132	89.37	884	4005	3125	8300	0.14	0.48	0.14	0.13	0.4
LOC_Os02g05340.1	intron_11	OsIPU00003388	94.12	102	193	92	3515	0.42	0.57	0.39	0.26	0.43
LOC_Os02g05340.1	intron_9	OsIPU00003388	95.92	196	656	463	3515	0.42	0.57	0.39	0.26	0.43
LOC_Os02g05370.1	intron_7	OsIPU00003388	92.7	178	2405	2229	3515	0.42	0.57	0.39	0.26	0.43
LOC_Os02g05370.1	intron_5	OsIPU00003388	97.09	172	2745	2574	3515	0.42	0.57	0.39	0.26	0.43
LOC_Os02g05370.1	exon_5	OsIPU00003388	97.37	114	2863	2750	3515	0.42	0.57	0.39	0.26	0.43
LOC_Os02g05370.1	intron_4	OsIPU00003388	91.67	444	3314	2882	3515	0.42	0.57	0.39	0.26	0.43
LOC_Os04g07010.1	exon_2	OsIPC06150073	85.41	185	2825	2641	7860	0.17	0.16	0.18	0.07	0.18
LOC_Os08g30840.1	exon_1	OsIPC06150073	83.93	112	5744	5855	7860	0.17	0.16	0.18	0.07	0.18
LOC_Os11g12850.1	intron_3	OsIPC06150073	86.21	145	6065	6208	7860	0.17	0.16	0.18	0.07	0.18
LOC_Os06g17530.1	intron_1	OsIPC06150073	80.87	711	6931	7631	7860	0.17	0.16	0.18	0.07	0.18
LOC_Os09g16220.1	intron_3	OsIPC01240071	85.94	249	605	853	1346	0.37	0.61	0.38	0.18	0.49
LOC_Os03g38094.1	intron_1	OsIPC01240071	89.29	252	867	1118	1346	0.37	0.61	0.38	0.18	0.49
LOC_Os06g07850.1	intron_6	OsIPC03170136	90.79	608	76	681	3407	0.33	0.33	0.44	0.2	0.44
LOC_Os02g29870.1	intron_10	OsIPC03170136	87.35	1051	694	1736	3407	0.33	0.33	0.44	0.2	0.44
LOC_Os12g31485.1	exon_1	OsIPC03170136	89.49	390	1807	2195	3407	0.33	0.33	0.44	0.2	0.44
LOC_Os07g28050.1	intron_16	OsIPC03170136	87.7	122	2449	2569	3407	0.33	0.33	0.44	0.2	0.44
LOC_Os11g27870.1	exon_3	OsIPC04010157	80.98	184	186	3	952	0.4	0.72	0.27	0.02	0.72
LOC_Os08g28650.1	exon_1	OsIPC04010157	84.18	196	719	913	952	0.4	0.72	0.27	0.02	0.72
LOC_Os06g28460.1	exon_2	OsIPC10050224	84.82	191	1111	1301	2108	0.22	0.22	0.52	0.02	0.52
LOC_Os10g07090.1	intron_2	OsIPC10050224	86.58	149	1316	1464	2108	0.22	0.22	0.52	0.02	0.52
LOC_Os09g19500.1	exon_3	OsIPC09120207	89.75	478	2261	2735	3054	0.21	0.21	0.22	0.07	0.31
LOC_Os01g72560.1	intron_2	OsIPC09120207	87.5	192	2780	2971	3054	0.21	0.21	0.22	0.07	0.31
LOC_Os02g10280.1	exon_5	OsIPC07190017	95.62	251	252	502	3015	0.48	0.95	0.49	0.22	1.01
LOC_Os04g06320.1	intron_2	OsIPC07190017	84.51	865	2164	3015	3015	0.48	0.95	0.49	0.22	1.01
LOC_Os12g35400.1	exon_5	OsIPC12220029	99.27	274	396	123	993	0.43	0.67	0.5	0.03	0.43
LOC_Os08g20670.1	exon_3	OsIPC12220029	80.85	449	541	988	993	0.43	0.67	0.5	0.03	0.43
LOC_Os12g11990.1	exon_1	OsIPC07100024	83.83	569	280	817	4925	0.25	0.22	0.33	0.03	0.14
LOC_Os09g10580.1	intron_1	OsIPC07100024	91.03	156	2009	1854	4925	0.25	0.22	0.33	0.03	0.14
LOC_Os05g15950.1	intron_1	OsIPC09120277	88.33	317	413	101	2095	0.41	0.38	0.59	0.05	1.01
LOC_Os04g19580.1	intron_1	OsIPC09120277	84.91	265	580	828	2095	0.41	0.38	0.59	0.05	1.01
LOC_Os05g26790.1	exon_1	OsIPC02120097	85.51	352	61	412	2425	0.34	0.4	0.47	0.15	0.48
LOC_Os12g20300.1	exon_8	OsIPC02120097	82.16	1093	1050	2135	2425	0.34	0.4	0.47	0.15	0.48
LOC_Os04g18180.1	exon_1	OsIPC10040078	93.02	788	811	1597	4571	0.43	1	0.39	0.01	0.96
LOC_Os12g13050.1	exon_2	OsIPC10040078	91.6	131	3214	3342	4571	0.43	1	0.39	0.01	0.96
LOC_Os06g25210.1	exon_7	OsIPC04010004	90.71	226	731	506	2388	0.35	0.64	0.35	0.01	0.35
LOC_Os08g22920.1	exon_1	OsIPC04010004	93.23	635	1367	733	2388	0.35	0.64	0.35	0.01	0.35
LOC_Os04g01008.1	exon_4	OsIPC04010004	97.4	192	2289	2098	2388	0.35	0.64	0.35	0.01	0.35
LOC_Os05g21100.1	intron_2	OsIPC12060031	93.14	204	1240	1037	6347	0.11	0.14	0.11	0.01	0.11
LOC_Os12g09660.1	exon_2	OsIPC12060031	95.32	171	1544	1713	6347	0.11	0.14	0.11	0.01	0.11
LOC_Os12g09660.1	intron_2	OsIPC12060031	83.33	366	1791	2127	6347	0.11	0.14	0.11	0.01	0.11
LOC_Os08g10390.1	exon_3	OsIPC12060031	79.29	169	5024	4856	6347	0.11	0.14	0.11	0.01	0.11
LOC_Os04g01770.1	exon_4	OsIPC12060031	81.72	279	5389	5111	6347	0.11	0.14	0.11	0.01	0.11
LOC_Os06g22240.1	exon_4	OsIPC05130017	95.55	539	607	69	1332	0.46	0.46	0.46	0.39	0.46
LOC_Os09g02460.1	exon_3	OsIPC05130017	94.24	538	1271	734	1332	0.46	0.46	0.46	0.39	0.46
LOC_Os12g17350.1	exon_4	OsIPU00011438	90.5	179	230	52	1389	0.46	0.45	0.45	0.03	0.46
LOC_Os03g32940.1	intron_3	OsIPU00011438	88.27	537	750	1286	1389	0.46	0.45	0.45	0.03	0.46
LOC_Os10g22240.1	intron_2	OsIPC06090059	82.26	124	995	872	2362	0.23	0.91	0.93	0.02	0.91
LOC_Os07g11210.1	exon_2	OsIPC06090059	82.92	568	1592	1067	2362	0.23	0.91	0.93	0.02	0.91
LOC_Os04g59240.1	exon_2	OsIPC06020028	83.55	152	535	386	4866	0.17	0.17	0.22	0.03	0.22
LOC_Os06g01550.1	exon_1	OsIPC06020028	83.39	301	931	632	4866	0.17	0.17	0.22	0.03	0.22
LOC_Os04g05430.2	exon_7	OsIPC06020028	85.07	221	1513	1733	4866	0.17	0.17	0.22	0.03	0.22
LOC_Os04g54530.1	exon_1	OsIPC06020028	87.96	108	1764	1871	4866	0.17	0.17	0.22	0.03	0.22
LOC_Os03g34190.1	intron_1	OsIPC01140295	86.87	198	23	219	966	0.41	0.41	0.38	0.08	0.4
LOC_Os02g29710.1	intron_1	OsIPC01140295	92.97	256	721	467	966	0.41	0.41	0.38	0.08	0.4
LOC_Os11g22390.1	intron_4	OsIPC12070025	85.71	126	342	467	10974	0.27	0.36	0.74	0.03	0.33
LOC_Os02g28800.1	intron_1	OsIPC12070025	88.67	256	1730	1985	10974	0.27	0.36	0.74	0.03	0.33
LOC_Os11g16600.1	exon_1	OsIPC12070025	86.78	121	2810	2930	10974	0.27	0.36	0.74	0.03	0.33
LOC_Os07g10990.1	intron_3	OsIPC12070025	85.43	151	3493	3343	10974	0.27	0.36	0.74	0.03	0.33
LOC_Os12g10870.1	exon_1	OsIPC12070025	84.73	2915	6886	9800	10974	0.27	0.36	0.74	0.03	0.33
LOC_Os08g17380.1	exon_1	OsIPC04070253	83.26	227	7757	7536	11529	0.07	1	0.07	0.01	0.07
LOC_Os03g15930.2	exon_9	OsIPC04070253	89.94	159	9057	8901	11529	0.07	1	0.07	0.01	0.07
LOC_Os12g14830.1	intron_3	OsIPC01210050	86.03	365	705	1066	3616	0.31	0.92	0.63	0.05	0.31
LOC_Os02g02424.2	intron_3	OsIPC01210050	90.87	208	2185	2391	3616	0.31	0.92	0.63	0.05	0.31
LOC_Os11g36440.1	exon_13	OsIPC11220006	95.36	517	206	717	2792	0.48	1	0.48	0.29	0.48
LOC_Os11g36450.1	intron_1	OsIPC11220006	92.73	825	2718	1894	2792	0.48	1	0.48	0.29	0.48
LOC_Os08g22700.1	exon_1	OsIPC10090009	84.44	135	387	517	4673	0.22	0.27	0.28	0.02	0.93
LOC_Os06g32400.1	intron_2	OsIPC10090009	87.21	172	4276	4105	4673	0.22	0.27	0.28	0.02	0.93
LOC_Os10g15290.1	exon_1	OsIPC05090053	83.33	318	58	375	1670	0.44	0.46	0.54	0.02	0.54
LOC_Os05g24430.1	intron_1	OsIPC05090053	94.47	253	744	492	1670	0.44	0.46	0.54	0.02	0.54
LOC_Os12g10210.1	exon_1	OsIPC05090053	93.46	107	888	782	1670	0.44	0.46	0.54	0.02	0.54
LOC_Os05g28600.1	exon_2	OsIPC11260205	88.68	106	148	43	3576	0.22	0.22	0.18	0.09	0.22
LOC_Os03g46884.1	exon_1	OsIPC11260205	95.87	339	945	607	3576	0.22	0.22	0.18	0.09	0.22
LOC_Os01g03270.1	exon_2	OsIPC01020042	89.18	684	334	995	3412	0.16	0.2	0.8	0.05	0.63
LOC_Os01g06080.1	exon_4	OsIPC01020042	90.55	127	1673	1547	3412	0.16	0.2	0.8	0.05	0.63
LOC_Os02g43390.1	exon_4	OsIPC01020042	97.32	112	3138	3027	3412	0.16	0.2	0.8	0.05	0.63
LOC_Os09g16220.1	intron_3	OsIPC08060197	83.86	254	196	449	2203	0.21	0.2	0.23	0.12	0.19
LOC_Os11g41320.1	intron_2	OsIPC08060197	93.75	144	1883	2023	2203	0.21	0.2	0.23	0.12	0.19
LOC_Os11g41320.1	intron_2	OsIPC08060197	88.81	143	2028	2167	2203	0.21	0.2	0.23	0.12	0.19
LOC_Os10g02090.1	exon_2	OsIPC08020017	83.29	395	335	729	2363	0.38	0.38	0.38	0.1	0.38
LOC_Os01g49010.1	intron_2	OsIPC08020017	92.01	338	1337	1674	2363	0.38	0.38	0.38	0.1	0.38
LOC_Os07g16410.1	intron_2	OsIPC08050147	82.1	637	333	967	6679	0.25	0.25	0.25	0.02	0.58
LOC_Os10g15220.1	intron_2	OsIPC08050147	79.29	396	1621	2016	6679	0.25	0.25	0.25	0.02	0.58
LOC_Os01g58720.1	exon_4	OsIPC08050147	77.13	564	2088	2651	6679	0.25	0.25	0.25	0.02	0.58
LOC_Os04g01008.1	exon_4	OsIPC08050147	86.03	179	3007	3185	6679	0.25	0.25	0.25	0.02	0.58
LOC_Os07g18900.1	exon_5	OsIPC08050147	79.82	114	3387	3500	6679	0.25	0.25	0.25	0.02	0.58
LOC_Os10g13470.1	exon_7	OsIPC08050147	82.04	668	3583	4250	6679	0.25	0.25	0.25	0.02	0.58
LOC_Os09g18100.1	exon_3	OsIPC08050147	80.84	261	4920	4660	6679	0.25	0.25	0.25	0.02	0.58
LOC_Os09g06260.1	exon_1	OsIPC08050147	84.56	1678	6608	4934	6679	0.25	0.25	0.25	0.02	0.58
LOC_Os11g35570.1	exon_2	OsIPC01260049	82.08	424	1273	1696	5531	0.07	0.33	0.34	0.21	0.33
LOC_Os11g35560.1	intron_9	OsIPC01260049	84.62	169	3535	3703	5531	0.07	0.33	0.34	0.21	0.33
LOC_Os11g07650.1	exon_7	OsIPC01260049	78.86	350	4454	4803	5531	0.07	0.33	0.34	0.21	0.33
LOC_Os08g12640.1	intron_1	OsIPC12120036	86.52	230	1	229	3033	0.21	0.83	0.37	0.12	0.21
LOC_Os06g40240.1	exon_6	OsIPC12120036	89.1	156	467	313	3033	0.21	0.83	0.37	0.12	0.21
LOC_Os01g36900.1	exon_7	OsIPC12120036	86.24	109	1134	1026	3033	0.21	0.83	0.37	0.12	0.21
LOC_Os08g06230.1	exon_13	OsIPC08040048	95.9	195	2406	2212	8679	0.18	0.71	0.18	0.11	0.18
LOC_Os08g06230.1	exon_12	OsIPC08040048	96.15	104	2683	2580	8679	0.18	0.71	0.18	0.11	0.18
LOC_Os08g06230.1	exon_9	OsIPC08040048	97.37	114	4151	4038	8679	0.18	0.71	0.18	0.11	0.18
LOC_Os08g06230.1	intron_5	OsIPC08040048	88.36	146	5970	5827	8679	0.18	0.71	0.18	0.11	0.18
LOC_Os08g06230.1	intron_3	OsIPC08040048	92.04	113	6340	6230	8679	0.18	0.71	0.18	0.11	0.18
LOC_Os03g31800.1	exon_6	OsIPC08040048	93.33	120	7231	7350	8679	0.18	0.71	0.18	0.11	0.18
LOC_Os08g06230.1	exon_2	OsIPC08040048	91.8	122	7754	7633	8679	0.18	0.71	0.18	0.11	0.18
LOC_Os08g06230.1	exon_1	OsIPC08040048	93.6	172	8488	8320	8679	0.18	0.71	0.18	0.11	0.18
LOC_Os09g36240.1	exon_4	OsIPC09210081	100	112	2438	2327	2856	0.27	1	1	0.26	0.27
LOC_Os09g36244.1	exon_3	OsIPC09210081	98.69	153	2676	2524	2856	0.27	1	1	0.26	0.27
LOC_Os09g02750.1	exon_2	OsIPU00003036	81.94	227	2	228	2695	0.43	0.76	0.59	0.42	0.43
LOC_Os05g25140.1	exon_5	OsIPU00003036	82.56	172	539	710	2695	0.43	0.76	0.59	0.42	0.43
LOC_Os01g17080.1	intron_1	OsIPU00003036	94.29	280	2172	2451	2695	0.43	0.76	0.59	0.42	0.43
LOC_Os10g24490.1	exon_2	OsIPC10020196	86.9	168	2998	2831	3899	0.3	0.87	0.61	0.1	0.3
LOC_Os06g19350.1	exon_1	OsIPC10020196	84.97	306	3461	3766	3899	0.3	0.87	0.61	0.1	0.3
LOC_Os04g01730.1	intron_1	OsIPC10020033	87.44	454	443	1	3185	0.15	0.54	0.54	0.09	0.54
LOC_Os01g10790.1	exon_2	OsIPC10020033	94.06	101	2348	2248	3185	0.15	0.54	0.54	0.09	0.54
LOC_Os03g37000.1	intron_2	OsIPC09100120	82.35	255	8358	8106	11263	0.09	0.15	0.12	0.15	0.97
LOC_Os04g12060.1	intron_2	OsIPC09100120	86.97	353	10310	10661	11263	0.09	0.15	0.12	0.15	0.97
LOC_Os04g12060.1	exon_3	OsIPC09100120	90.56	180	10667	10845	11263	0.09	0.15	0.12	0.15	0.97
LOC_Os03g44159.1	exon_2	OsIPC01030199	83.47	121	215	332	6476	0.18	0.18	0.3	0.03	0.18
LOC_Os03g54210.1	exon_2	OsIPC01030199	87.97	133	1048	916	6476	0.18	0.18	0.3	0.03	0.18
LOC_Os06g41490.1	intron_1	OsIPC01030199	83.74	289	2709	2436	6476	0.18	0.18	0.3	0.03	0.18
LOC_Os02g38460.1	exon_2	OsIPC07150043	96.6	147	947	801	2093	0.31	0.3	0.31	0.2	0.3
LOC_Os06g30150.1	exon_2	OsIPC07150043	94.63	149	1696	1553	2093	0.31	0.3	0.31	0.2	0.3
LOC_Os06g32400.1	intron_2	OsIPC12090053	94.27	157	225	381	4713	0.24	0.24	0.16	0.03	0.24
LOC_Os05g08310.1	exon_2	OsIPC12090053	94.4	125	559	683	4713	0.24	0.24	0.16	0.03	0.24
LOC_Os11g23736.1	exon_3	OsIPC12090053	77.29	546	911	1456	4713	0.24	0.24	0.16	0.03	0.24
LOC_Os08g26630.1	exon_1	OsIPC12090053	82	200	1983	1785	4713	0.24	0.24	0.16	0.03	0.24
LOC_Os10g38189.1	exon_1	OsIPC10210051	98.41	189	207	19	4295	0.13	0.78	0.11	0.06	1
LOC_Os02g41790.1	exon_2	OsIPC10210051	80.29	137	1829	1964	4295	0.13	0.78	0.11	0.06	1
LOC_Os01g62670.1	exon_3	OsIPC10210051	93.27	104	2385	2282	4295	0.13	0.78	0.11	0.06	1
LOC_Os12g05720.1	intron_2	OsIPC10210051	90.07	141	3046	2908	4295	0.13	0.78	0.11	0.06	1
LOC_Os01g18200.1	exon_6	OsIPC06240057	88.33	120	141	260	2504	0.1	0.1	0.1	0.07	0.1
LOC_Os02g32400.1	intron_2	OsIPC06240057	87.63	186	485	670	2504	0.1	0.1	0.1	0.07	0.1
LOC_Os10g22484.1	exon_1	OsIPC10120083	87.5	192	415	231	3597	0.18	0.18	0.81	0.02	0.18
LOC_Os10g21710.1	exon_1	OsIPC10120083	84.11	151	3436	3585	3597	0.18	0.18	0.81	0.02	0.18
LOC_Os07g47030.1	exon_6	OsIPC07290008	90.62	128	1908	1781	2921	0.15	0.15	0.03	0.18	0.15
LOC_Os07g47030.3	exon_3	OsIPC07290008	92.33	339	2815	2477	2921	0.15	0.15	0.03	0.18	0.15
LOC_Os12g12320.1	exon_1	OsIPC11070095	84.26	108	1769	1876	6824	0.12	0.14	0.13	0.02	0.14
LOC_Os02g28490.1	exon_1	OsIPC11070095	88.18	110	3009	2900	6824	0.12	0.14	0.13	0.02	0.14
LOC_Os05g51310.1	intron_2	OsIPC11070095	83.64	379	6650	6274	6824	0.12	0.14	0.13	0.02	0.14
LOC_Os06g19920.1	exon_7	OsIPC10020198	86.21	145	824	680	2035	0.32	0.94	0.95	0.03	0.32
LOC_Os10g24490.1	exon_2	OsIPC10020198	85.71	161	1629	1789	2035	0.32	0.94	0.95	0.03	0.32
LOC_Os08g15460.1	exon_3	OsIPC08100116	98.61	359	359	1	4413	0.27	1	0.63	0.11	0.27
LOC_Os08g15460.1	exon_1	OsIPC08100116	93.83	227	1521	1295	4413	0.27	1	0.63	0.11	0.27
LOC_Os04g54920.1	intron_1	OsIPC08100116	87.11	644	2664	3303	4413	0.27	1	0.63	0.11	0.27
LOC_Os10g31610.1	exon_4	OsIPC08100116	95.95	148	3331	3478	4413	0.27	1	0.63	0.11	0.27
LOC_Os05g50410.1	intron_7	OsIPC03190042	89.94	159	1127	969	6439	0.14	0.7	0.7	0.06	0.63
LOC_Os04g22990.1	intron_5	OsIPC03190042	91.62	489	2404	1916	6439	0.14	0.7	0.7	0.06	0.63
LOC_Os11g36500.1	intron_4	OsIPC03190042	82.33	549	5306	5854	6439	0.14	0.7	0.7	0.06	0.63
LOC_Os02g17040.1	exon_1	OsIPC12180080	82.47	154	158	5	1923	0.24	0.27	0.24	0.02	0.24
LOC_Os06g46040.1	exon_3	OsIPC12180080	91.19	193	645	454	1923	0.24	0.27	0.24	0.02	0.24
LOC_Os04g06360.1	exon_12	OsIPC12180080	87.5	112	1821	1923	1923	0.24	0.27	0.24	0.02	0.24
LOC_Os10g15279.1	intron_2	OsIPC09100148	89.13	414	1632	1226	6171	0.39	0.64	0.38	0.11	0.39
LOC_Os06g26190.1	intron_1	OsIPC09100148	82.8	750	2955	2242	6171	0.39	0.64	0.38	0.11	0.39
LOC_Os11g27670.1	exon_2	OsIPC09100148	88.55	655	3800	3146	6171	0.39	0.64	0.38	0.11	0.39
LOC_Os08g22700.1	intron_1	OsIPC09100148	92.02	326	5574	5898	6171	0.39	0.64	0.38	0.11	0.39
LOC_Os02g29780.1	exon_9	OsIPC09100148	87.11	194	6135	5946	6171	0.39	0.64	0.38	0.11	0.39
LOC_Os04g12060.1	exon_3	OsIPC08200088	85.96	178	1	178	1811	0.4	0.73	0.54	0.01	0.4
LOC_Os04g09750.1	intron_2	OsIPC08200088	81.56	499	181	676	1811	0.4	0.73	0.54	0.01	0.4
LOC_Os04g45780.1	exon_4	OsIPC06230130	80.08	266	634	369	14110	0.2	0.18	0.2	0.04	0.2
LOC_Os05g37100.1	exon_4	OsIPC06230130	85.66	279	1334	1056	14110	0.2	0.18	0.2	0.04	0.2
LOC_Os05g29100.1	exon_1	OsIPC06230130	86.12	814	2440	1628	14110	0.2	0.18	0.2	0.04	0.2
LOC_Os04g19380.1	exon_8	OsIPC06230130	81.42	113	7102	7214	14110	0.2	0.18	0.2	0.04	0.2
LOC_Os09g07930.1	exon_2	OsIPC06230130	87.58	161	7432	7591	14110	0.2	0.18	0.2	0.04	0.2
LOC_Os05g15250.1	intron_2	OsIPC06230130	83.45	284	8571	8853	14110	0.2	0.18	0.2	0.04	0.2
LOC_Os05g52070.1	intron_13	OsIPC06230130	92.28	337	9096	9431	14110	0.2	0.18	0.2	0.04	0.2
LOC_Os07g25970.1	exon_1	OsIPC06230130	87.72	114	10179	10067	14110	0.2	0.18	0.2	0.04	0.2
LOC_Os08g35680.1	intron_1	OsIPC06230130	85.06	1626	12061	10447	14110	0.2	0.18	0.2	0.04	0.2
LOC_Os10g22770.1	intron_1	OsIPC06230130	89.97	309	13352	13045	14110	0.2	0.18	0.2	0.04	0.2
LOC_Os10g11150.1	exon_1	OsIPC11260191	77.48	1319	2224	919	3897	0.33	0.48	0.31	0.01	0.2
LOC_Os10g25330.1	intron_1	OsIPC11260191	86.69	278	2292	2566	3897	0.33	0.48	0.31	0.01	0.2
LOC_Os04g02500.1	exon_1	OsIPC11260191	85.38	130	3787	3659	3897	0.33	0.48	0.31	0.01	0.2
LOC_Os11g22560.1	intron_2	OsIPC01150174	88.89	306	326	21	1664	0.3	0.51	0.32	0.05	0.43
LOC_Os05g25100.1	exon_3	OsIPC01150174	90.36	249	680	433	1664	0.3	0.51	0.32	0.05	0.43
LOC_Os12g19660.1	intron_1	OsIPC01150174	87.61	347	1403	1066	1664	0.3	0.51	0.32	0.05	0.43
LOC_Os02g17260.1	exon_1	OsIPC04040253	83.61	482	1210	1691	2467	0.48	1	0.4	0.04	0.48
LOC_Os10g21160.1	exon_2	OsIPC04040253	94.29	105	2321	2425	2467	0.48	1	0.4	0.04	0.48
LOC_Os03g25590.1	exon_2	OsIPC02180013	82.77	1091	1257	168	7814	0.26	0.28	0.26	0.02	0.26
LOC_Os05g17890.1	exon_2	OsIPC02180013	91.44	362	1631	1272	7814	0.26	0.28	0.26	0.02	0.26
LOC_Os04g16170.1	exon_2	OsIPC02180013	86.06	373	2098	1726	7814	0.26	0.28	0.26	0.02	0.26
LOC_Os06g29910.1	exon_1	OsIPC02180013	89.3	738	2892	2155	7814	0.26	0.28	0.26	0.02	0.26
LOC_Os08g16290.1	intron_1	OsIPC02180013	94.62	130	5113	5242	7814	0.26	0.28	0.26	0.02	0.26
LOC_Os07g23030.2	intron_1	OsIPC02180013	87.97	133	5602	5734	7814	0.26	0.28	0.26	0.02	0.26
LOC_Os02g28280.1	intron_1	OsIPC02180013	88.94	199	7061	7259	7814	0.26	0.28	0.26	0.02	0.26
LOC_Os06g36580.1	exon_1	OsIPC11240173	82	439	779	1214	2762	0.35	0.44	0.35	0.02	0.36
LOC_Os02g19100.1	exon_1	OsIPC11240173	80.43	741	1863	2603	2762	0.35	0.44	0.35	0.02	0.36
LOC_Os06g13420.1	exon_4	OsIPC06080063	91.39	418	2231	1823	3796	0.34	0.82	0.09	0.08	0.34
LOC_Os06g13410.1	exon_1	OsIPC06080063	90.61	277	2614	2338	3796	0.34	0.82	0.09	0.08	0.34
LOC_Os09g38080.1	exon_2	OsIPC05260026	93.07	101	104	203	844	0.26	0.75	0.59	0.17	0.49
LOC_Os11g22390.1	intron_4	OsIPC05260026	89.6	125	646	770	844	0.26	0.75	0.59	0.17	0.49
LOC_Os09g11680.1	intron_1	OsIPC07180111	86.32	117	552	437	9028	0.11	1	0.11	0.06	1
LOC_Os02g29410.1	exon_3	OsIPC07180111	85.21	169	636	802	9028	0.11	1	0.11	0.06	1
LOC_Os07g30280.1	exon_3	OsIPC07180111	88.68	680	4681	4006	9028	0.11	1	0.11	0.06	1
LOC_Os07g30280.1	exon_2	OsIPC07180111	93.28	253	5829	5581	9028	0.11	1	0.11	0.06	1
LOC_Os06g14760.1	intron_3	OsIPC07180111	80.73	1562	7184	8712	9028	0.11	1	0.11	0.06	1
LOC_Os09g19270.1	intron_1	OsIPC08240030	83.33	300	3701	3999	7409	0.12	0.58	0.12	0.07	0.12
LOC_Os02g32400.1	intron_2	OsIPC08240030	88.76	169	4975	4807	7409	0.12	0.58	0.12	0.07	0.12
LOC_Os08g37210.1	exon_4	OsIPC08240030	94.2	776	6775	6018	7409	0.12	0.58	0.12	0.07	0.12
LOC_Os08g37210.1	exon_3	OsIPC08240030	94.94	158	7227	7070	7409	0.12	0.58	0.12	0.07	0.12
LOC_Os12g29830.1	intron_1	OsIPC06080134	80.93	236	29	260	1244	0.34	0.85	0.51	0.09	0.51
LOC_Os06g14340.1	exon_2	OsIPC06080134	98.17	109	846	954	1244	0.34	0.85	0.51	0.09	0.51
LOC_Os03g38094.1	intron_1	OsIPC01300084	91.6	250	996	1245	6066	0.07	0.08	0.08	0.04	0.06
LOC_Os07g10930.1	intron_1	OsIPC01300084	85.95	185	1483	1299	6066	0.07	0.08	0.08	0.04	0.06
LOC_Os06g25260.1	exon_2	OsIPC01300084	93.14	102	2421	2522	6066	0.07	0.08	0.08	0.04	0.06
LOC_Os02g26130.1	exon_2	OsIPC11250219	89.92	119	64	182	1445	0.24	0.62	0.23	0.22	0.24
LOC_Os07g29540.1	exon_1	OsIPC11250219	90.48	168	405	238	1445	0.24	0.62	0.23	0.22	0.24
LOC_Os01g50240.1	intron_2	OsIPC08100123	81.67	240	51	285	2393	0.49	0.67	0.67	0.1	0.49
LOC_Os06g51180.1	exon_2	OsIPC08100123	91.26	103	826	928	2393	0.49	0.67	0.67	0.1	0.49
LOC_Os06g20280.1	exon_7	OsIPC04030311	85.4	137	624	488	3323	0.46	0.48	1.01	0.47	0.48
LOC_Os07g27170.1	intron_4	OsIPC04030311	92.31	104	729	626	3323	0.46	0.48	1.01	0.47	0.48
LOC_Os03g37890.1	exon_3	OsIPC04030311	82.82	1525	936	2454	3323	0.46	0.48	1.01	0.47	0.48
LOC_Os05g23680.1	intron_3	OsIPC06040076	84.57	376	141	510	5027	0.1	0.11	0.1	0.06	0.1
LOC_Os06g06950.1	exon_3	OsIPC06040076	87.5	304	4472	4182	5027	0.1	0.11	0.1	0.06	0.1
LOC_Os05g44830.1	exon_1	OsIPC09110124	89.03	155	658	506	2168	0.33	0.64	0.64	0.28	0.32
LOC_Os10g18940.1	intron_4	OsIPC09110124	91.46	199	1877	1679	2168	0.33	0.64	0.64	0.28	0.32
LOC_Os05g31230.1	exon_3	OsIPC04250031	95.08	244	1965	2205	2866	0.39	0.99	0.39	0.28	0.32
LOC_Os04g42120.1	intron_4	OsIPC04250031	94.96	238	2395	2629	2866	0.39	0.99	0.39	0.28	0.32
LOC_Os07g35810.1	exon_3	OsIPC07220177	82.81	128	130	257	2374	0.09	0.56	0.09	0.09	0.09
LOC_Os07g35740.1	exon_4	OsIPC07220177	87.8	205	512	716	2374	0.09	0.56	0.09	0.09	0.09
LOC_Os11g46000.1	exon_1	OsIPC11280209	88.41	138	578	711	2289	0.25	0.39	0.25	0.02	0.39
LOC_Os11g46000.3	exon_1	OsIPC11280209	92.41	435	1129	1563	2289	0.25	0.39	0.25	0.02	0.39
LOC_Os07g30650.1	exon_3	OsIPC10120111	80.91	1912	485	2380	4955	0.42	0.38	0.49	0.03	0.5
LOC_Os12g10070.1	exon_6	OsIPC10120111	81	679	3421	2744	4955	0.42	0.38	0.49	0.03	0.5
LOC_Os07g20860.1	intron_5	OsIPC10120111	89.95	189	3803	3615	4955	0.42	0.38	0.49	0.03	0.5
LOC_Os07g20860.1	exon_5	OsIPC10120111	83.2	256	4063	3808	4955	0.42	0.38	0.49	0.03	0.5
LOC_Os05g08160.1	exon_3	OsIPC10120111	81.72	268	4679	4412	4955	0.42	0.38	0.49	0.03	0.5
LOC_Os12g20169.1	intron_5	OsIPC03240007	86.05	172	769	598	1600	0.29	0.38	0.38	0.04	0.65
LOC_Os08g14380.1	exon_1	OsIPC03240007	87.63	291	1179	1468	1600	0.29	0.38	0.38	0.04	0.65
LOC_Os05g21100.1	intron_2	OsIPC05020053	88.94	199	275	473	11648	0.05	0.96	0.96	0.04	0.05
LOC_Os01g56730.1	exon_6	OsIPC05020053	83.97	156	6341	6186	11648	0.05	0.96	0.96	0.04	0.05
LOC_Os01g56730.1	exon_3	OsIPC05020053	84.11	107	7266	7160	11648	0.05	0.96	0.96	0.04	0.05
LOC_Os09g20670.1	exon_2	OsIPC05020053	86.47	133	11075	10943	11648	0.05	0.96	0.96	0.04	0.05
LOC_Os09g20040.1	intron_1	OsIPU00011466	83.58	341	71	408	4216	0.08	0.07	0.08	0.04	0.08
LOC_Os10g36780.3	intron_14	OsIPU00011466	86.75	166	608	443	4216	0.08	0.07	0.08	0.04	0.08
LOC_Os05g39420.1	exon_5	OsIPC11240105	82.09	268	1084	818	1873	0.38	0.52	0.51	0.08	0.51
LOC_Os06g25260.1	exon_2	OsIPC11240105	89.11	101	1827	1727	1873	0.38	0.52	0.51	0.08	0.51
LOC_Os03g15930.2	exon_9	OsIPC11240056	86.79	159	175	331	10114	0.06	0.06	0.09	0	0.06
LOC_Os11g39760.1	exon_1	OsIPC11240056	94.94	395	5804	6198	10114	0.06	0.06	0.09	0	0.06
LOC_Os05g46820.1	exon_3	OsIPC11240056	88	100	6494	6593	10114	0.06	0.06	0.09	0	0.06
LOC_Os06g37470.1	exon_2	OsIPC11240138	80.97	2091	1155	3241	4651	0.34	0.34	0.7	0.07	0.7
LOC_Os12g21550.1	exon_4	OsIPC11240138	82.96	358	4620	4263	4651	0.34	0.34	0.7	0.07	0.7
LOC_Os03g34290.1	exon_3	OsIPC04070179	85.71	168	3797	3964	4961	0.07	0.07	0.07	0.38	0.07
LOC_Os08g20180.1	exon_1	OsIPC04070179	88.61	158	4362	4519	4961	0.07	0.07	0.07	0.38	0.07
LOC_Os01g46169.3	exon_4	OsIPC04070179	83.08	331	4916	4589	4961	0.07	0.07	0.07	0.38	0.07
LOC_Os05g02910.1	intron_7	OsIPC03160122	87.5	304	483	181	3426	0.41	0.87	0.87	0.15	0.87
LOC_Os06g32850.1	exon_2	OsIPC03160122	91.01	434	943	511	3426	0.41	0.87	0.87	0.15	0.87
LOC_Os06g32850.1	exon_1	OsIPC03160122	90.9	670	1656	994	3426	0.41	0.87	0.87	0.15	0.87
LOC_Os12g27650.1	intron_1	OsIPC03160122	86.05	1355	1664	3016	3426	0.41	0.87	0.87	0.15	0.87
LOC_Os08g08340.1	exon_1	OsIPC08050122	92.96	199	1085	1283	5141	0.08	0.52	0.17	0.03	0.08
LOC_Os11g45240.1	intron_3	OsIPC08050122	88.37	361	3700	3360	5141	0.08	0.52	0.17	0.03	0.08
LOC_Os02g13210.1	intron_4	OsIPC08050122	91.26	103	4667	4565	5141	0.08	0.52	0.17	0.03	0.08
LOC_Os07g28050.1	intron_16	OsIPU00011474	91.8	122	860	741	4763	0.2	0.2	0.2	0.12	1
LOC_Os09g17520.1	intron_1	OsIPU00011474	82.75	922	924	1836	4763	0.2	0.2	0.2	0.12	1
LOC_Os03g57370.1	exon_1	OsIPC12140010	79.15	633	120	752	1722	0.43	0.47	0.47	0.02	0.47
LOC_Os04g21400.1	exon_1	OsIPC12140010	86.24	814	911	1722	1722	0.43	0.47	0.47	0.02	0.47
LOC_Os04g22770.1	exon_1	OsIPC11100007	83.63	391	768	1157	3502	0.41	0.84	0.23	0.01	0.84
LOC_Os04g11900.1	intron_1	OsIPC11100007	84.25	508	2087	2588	3502	0.41	0.84	0.23	0.01	0.84
LOC_Os06g28070.1	intron_4	OsIPC11100046	81.72	1718	3259	1579	5742	0.26	0.77	0.79	0.01	0.79
LOC_Os04g16630.1	exon_4	OsIPC11100046	82.03	1959	5322	3374	5742	0.26	0.77	0.79	0.01	0.79
LOC_Os12g25850.1	intron_1	OsIPC11100046	83.98	256	5487	5742	5742	0.26	0.77	0.79	0.01	0.79
LOC_Os06g15740.1	exon_2	OsIPC03160003	95.15	103	505	405	4083	0.38	0.38	0.38	0.07	0.38
LOC_Os06g15740.1	intron_1	OsIPC03160003	92.06	592	1100	510	4083	0.38	0.38	0.38	0.07	0.38
LOC_Os03g26229.1	exon_3	OsIPC03160003	89.71	515	3109	2604	4083	0.38	0.38	0.38	0.07	0.38
LOC_Os03g26229.1	intron_2	OsIPC03160003	92.89	788	3908	3130	4083	0.38	0.38	0.38	0.07	0.38
LOC_Os10g02670.1	intron_1	OsIPC10020026	90.72	237	910	674	1962	0.17	0.97	0.97	0.03	0.97
LOC_Os10g02690.1	exon_1	OsIPC10020026	97.99	299	1871	1573	1962	0.17	0.97	0.97	0.03	0.97
LOC_Os10g03660.1	exon_5	OsIPC10020156	99.35	155	311	157	4190	0.34	0.32	0.36	0.02	0.34
LOC_Os10g03660.1	exon_2	OsIPC10020156	92.88	941	2140	1200	4190	0.34	0.32	0.36	0.02	0.34
LOC_Os05g44710.1	exon_6	OsIPC10020156	92.8	125	2861	2737	4190	0.34	0.32	0.36	0.02	0.34
LOC_Os12g12320.1	exon_1	OsIPC10010003	86.11	108	379	272	3069	0.28	0.69	0.17	0.04	0.28
LOC_Os03g33300.1	exon_7	OsIPC10010003	87.59	145	657	516	3069	0.28	0.69	0.17	0.04	0.28
LOC_Os12g42820.1	exon_3	OsIPC10010003	81.89	127	1616	1742	3069	0.28	0.69	0.17	0.04	0.28
LOC_Os02g22550.1	exon_1	OsIPC10010003	84.46	193	2877	3069	3069	0.28	0.69	0.17	0.04	0.28
LOC_Os06g31780.1	exon_2	OsIPC04120035	83.52	437	576	1003	1899	0.28	0.26	0.32	0.02	0.28
LOC_Os09g27640.1	exon_2	OsIPC04120035	85.51	566	1798	1237	1899	0.28	0.26	0.32	0.02	0.28
LOC_Os04g11470.1	exon_3	OsIPC01140264	79.55	176	5	169	655	0.46	0.4	0.4	0.03	0.46
LOC_Os04g03440.1	intron_5	OsIPC01140264	81.18	186	422	607	655	0.46	0.4	0.4	0.03	0.46
LOC_Os12g41440.1	intron_2	OsIPC06020032	82.92	322	924	614	2574	0.22	0.43	0.42	0.09	0.43
LOC_Os07g43780.1	exon_2	OsIPC06020032	84.41	635	2560	1927	2574	0.22	0.43	0.42	0.09	0.43
LOC_Os07g08370.1	exon_1	OsIPC06120070	88.03	142	126	265	2264	0.36	0.36	0.18	0.1	0.37
LOC_Os06g20120.1	exon_1	OsIPC06120070	94.48	181	954	1134	2264	0.36	0.36	0.18	0.1	0.37
LOC_Os12g38790.1	intron_6	OsIPC12240094	92.73	110	252	360	705	0.37	0.37	1	0.22	0.37
LOC_Os05g33450.1	exon_2	OsIPC12240094	82.58	264	628	389	705	0.37	0.37	1	0.22	0.37
LOC_Os10g12280.1	exon_5	OsIPU00006231	85.01	367	505	140	1482	0.43	0.57	0.57	0.01	0.37
LOC_Os09g08860.1	intron_3	OsIPU00006231	87.93	116	627	512	1482	0.43	0.57	0.57	0.01	0.37
LOC_Os01g36140.1	exon_2	OsIPU00006231	82.92	720	1482	763	1482	0.43	0.57	0.57	0.01	0.37
LOC_Os12g37290.1	exon_1	OsIPC05050140	80.93	1059	1597	2647	12270	0.11	0.12	0.11	0.02	0.21
LOC_Os05g06830.1	intron_1	OsIPC05050140	85.62	1363	6904	8254	12270	0.11	0.12	0.11	0.02	0.21
LOC_Os07g32150.1	intron_4	OsIPC05050140	94.05	185	10210	10393	12270	0.11	0.12	0.11	0.02	0.21
LOC_Os11g27140.1	exon_1	OsIPC05050140	86.93	176	10615	10789	12270	0.11	0.12	0.11	0.02	0.21
LOC_Os12g02670.1	intron_3	OsIPC05050140	86.58	149	11251	11104	12270	0.11	0.12	0.11	0.02	0.21
LOC_Os02g28750.1	exon_1	OsIPC02250186	80.38	260	384	125	2323	0.31	0.31	0.31	0.01	0.31
LOC_Os02g21740.1	exon_1	OsIPC02250186	82	300	800	501	2323	0.31	0.31	0.31	0.01	0.31
LOC_Os07g16870.1	exon_2	OsIPC02250186	79.12	589	1776	1201	2323	0.31	0.31	0.31	0.01	0.31
LOC_Os01g58160.1	intron_4	OsIPC07130036	94.58	424	571	150	5636	0.17	0.17	0.26	0.04	0.74
LOC_Os02g24910.1	intron_1	OsIPC07130036	84.66	352	1335	1680	5636	0.17	0.17	0.26	0.04	0.74
LOC_Os06g35600.1	exon_2	OsIPC07130036	80.65	217	1702	1918	5636	0.17	0.17	0.26	0.04	0.74
LOC_Os01g29050.1	intron_2	OsIPC07130036	78.73	1161	2455	3596	5636	0.17	0.17	0.26	0.04	0.74
LOC_Os01g24360.1	intron_6	OsIPC07130036	87.09	302	4724	5025	5636	0.17	0.17	0.26	0.04	0.74
LOC_Os02g28490.1	exon_1	OsIPC11210087	94.55	110	1570	1679	2572	0.4	1	0.39	0.02	0.42
LOC_Os08g20670.1	exon_3	OsIPC11210087	81.48	432	2164	1734	2572	0.4	1	0.39	0.02	0.42
LOC_Os03g13430.1	intron_6	OsIPC11210087	82.76	348	2517	2174	2572	0.4	1	0.39	0.02	0.42
LOC_Os05g23450.1	exon_1	OsIPC01300079	87.7	187	105	290	1573	0.19	0.19	0.35	0.11	0.35
LOC_Os10g28430.1	exon_3	OsIPC01300079	89.81	108	753	860	1573	0.19	0.19	0.35	0.11	0.35
LOC_Os08g34110.1	intron_1	OsIPC12080117	87.63	291	1840	1551	2507	0.2	0.59	0.19	0.06	0.59
LOC_Os12g14860.1	exon_5	OsIPC12080117	88.99	109	2183	2076	2507	0.2	0.59	0.19	0.06	0.59
LOC_Os12g05720.1	intron_2	OsIPC12230012	90.78	141	2468	2608	3497	0.07	0.07	0.25	0.03	0.07
LOC_Os06g24594.2	intron_2	OsIPC12230012	88.59	149	3246	3098	3497	0.07	0.07	0.25	0.03	0.07
LOC_Os12g20430.1	intron_2	OsIPC01140325	91.37	313	2426	2738	5182	0.19	0.13	0.08	0.08	0.24
LOC_Os05g11110.1	exon_3	OsIPC01140325	89.82	855	3631	2781	5182	0.19	0.13	0.08	0.08	0.24
LOC_Os02g12470.1	exon_1	OsIPC12160021	93.06	173	189	17	3241	0.21	0.21	0.42	0.04	0.32
LOC_Os12g26010.1	intron_4	OsIPC12160021	88.5	539	720	1245	3241	0.21	0.21	0.42	0.04	0.32
LOC_Os05g12420.1	exon_2	OsIPC11180066	80.26	228	2525	2315	8338	0.1	0.1	0.11	0.1	0.15
LOC_Os11g18790.1	intron_4	OsIPC11180066	87.46	853	2718	3569	8338	0.1	0.1	0.11	0.1	0.15
LOC_Os07g11370.1	exon_1	OsIPC11180066	86.08	388	4251	3864	8338	0.1	0.1	0.11	0.1	0.15
LOC_Os04g13180.1	intron_11	OsIPU00001261	85.19	108	162	269	2939	0.17	0.96	0.11	0.03	0.25
LOC_Os03g05380.1	exon_4	OsIPU00001261	81.88	160	272	431	2939	0.17	0.96	0.11	0.03	0.25
LOC_Os07g39060.1	intron_3	OsIPC04020062	90.66	257	353	97	3262	0.1	0.13	0.1	0.03	0.1
LOC_Os12g05720.1	intron_2	OsIPC04020062	89.36	141	2538	2678	3262	0.1	0.13	0.1	0.03	0.1
LOC_Os02g21500.1	exon_1	OsIPC02130057	93.13	131	265	395	3840	0.47	1	0.15	0.04	0.89
LOC_Os02g21500.1	intron_1	OsIPC02130057	91.45	304	407	710	3840	0.47	1	0.15	0.04	0.89
LOC_Os02g21500.1	intron_2	OsIPC02130057	94.13	852	778	1617	3840	0.47	1	0.15	0.04	0.89
LOC_Os08g04010.1	exon_3	OsIPC02130057	90.58	138	1623	1760	3840	0.47	1	0.15	0.04	0.89
LOC_Os11g37800.1	exon_3	OsIPC01130124	84.49	316	153	467	1102	0.5	0.45	0.42	0.06	0.46
LOC_Os09g01170.1	intron_4	OsIPC01130124	94.33	194	802	610	1102	0.5	0.45	0.42	0.06	0.46
LOC_Os04g22910.1	exon_3	OsIPC04020276	87.23	650	1939	1294	18129	0.06	0.06	0.08	0.01	0.06
LOC_Os04g22910.1	exon_2	OsIPC04020276	90.94	276	2481	2206	18129	0.06	0.06	0.08	0.01	0.06
LOC_Os04g22910.1	intron_1	OsIPC04020276	85.34	116	2623	2508	18129	0.06	0.06	0.08	0.01	0.06
LOC_Os04g03390.1	exon_2	OsIPC04020276	80.15	413	8178	7768	18129	0.06	0.06	0.08	0.01	0.06
LOC_Os12g24990.1	exon_3	OsIPC04020276	82.01	778	8793	9558	18129	0.06	0.06	0.08	0.01	0.06
LOC_Os08g27570.1	exon_3	OsIPC04020276	87.28	456	9756	10211	18129	0.06	0.06	0.08	0.01	0.06
LOC_Os06g26100.1	exon_7	OsIPC04020276	84.66	189	10317	10505	18129	0.06	0.06	0.08	0.01	0.06
LOC_Os06g26260.1	exon_4	OsIPC04020276	87.86	280	10561	10840	18129	0.06	0.06	0.08	0.01	0.06
LOC_Os08g11150.1	exon_6	OsIPC04020276	80.87	230	10942	11171	18129	0.06	0.06	0.08	0.01	0.06
LOC_Os03g34170.1	exon_1	OsIPC04020276	85.22	812	11632	12440	18129	0.06	0.06	0.08	0.01	0.06
LOC_Os04g19540.1	exon_9	OsIPC04020276	90	150	12759	12610	18129	0.06	0.06	0.08	0.01	0.06
LOC_Os06g18940.1	exon_2	OsIPC07130037	87.68	138	140	3	2232	0.43	0.42	0.42	0.01	0.32
LOC_Os06g34160.1	intron_1	OsIPC07130037	88.44	294	920	1213	2232	0.43	0.42	0.42	0.01	0.32
LOC_Os08g25550.1	exon_1	OsIPC07130037	83.05	773	1338	2106	2232	0.43	0.42	0.42	0.01	0.32
LOC_Os08g05210.1	intron_1	OsIPC12140028	83.39	548	3524	2982	4668	0.16	0.14	0.16	0.02	1
LOC_Os12g41440.1	intron_2	OsIPC12140028	79.66	349	3809	4146	4668	0.16	0.14	0.16	0.02	1
LOC_Os08g21380.1	exon_3	OsIPU00004739	92.27	207	11	217	824	0.42	0.57	0.57	0.04	0.42
LOC_Os05g35900.1	intron_1	OsIPU00004739	88.51	174	411	238	824	0.42	0.57	0.57	0.04	0.42
LOC_Os03g15930.2	exon_9	OsIPC09120233	88.34	163	1285	1125	8206	0.2	0.35	0.35	0.02	0.35
LOC_Os09g19280.1	exon_3	OsIPC09120233	83.36	1076	4411	3343	8206	0.2	0.35	0.35	0.02	0.35
LOC_Os12g26330.1	exon_1	OsIPC09120233	86.11	288	7068	6781	8206	0.2	0.35	0.35	0.02	0.35
LOC_Os11g29980.1	exon_3	OsIPC11170235	82.78	331	1624	1954	4378	0.09	0.09	0.33	0.03	0.76
LOC_Os11g16924.1	exon_3	OsIPC11170235	93.77	337	3722	3386	4378	0.09	0.09	0.33	0.03	0.76
LOC_Os06g08470.1	exon_4	OsIPC01140272	94.64	112	1299	1188	6711	0.09	0.11	0.11	0.03	0.99
LOC_Os04g31660.1	exon_1	OsIPC01140272	95.49	399	3147	2755	6711	0.09	0.11	0.11	0.03	0.99
LOC_Os03g31944.1	exon_3	OsIPC01140202	89.78	411	3734	3327	6046	0.24	0.24	0.42	0.22	0.24
LOC_Os10g27370.1	exon_2	OsIPC01140202	92.76	373	4208	3837	6046	0.24	0.24	0.42	0.22	0.24
LOC_Os08g08580.1	exon_2	OsIPC04170102	92.78	180	180	1	2662	0.15	0.72	0.17	0.03	0.15
LOC_Os12g37140.1	intron_2	OsIPC04170102	88.38	198	474	669	2662	0.15	0.72	0.17	0.03	0.15
LOC_Os11g44590.1	exon_2	OsIPC04170102	86.82	129	1722	1849	2662	0.15	0.72	0.17	0.03	0.15
LOC_Os07g34950.2	exon_2	OsIPC07210188	100	115	1440	1554	14460	0.24	0.32	0.35	0.04	0.3
LOC_Os04g03390.1	exon_2	OsIPC07210188	81.04	443	2820	3261	14460	0.24	0.32	0.35	0.04	0.3
LOC_Os06g20640.1	exon_1	OsIPC07210188	78.89	521	4007	4527	14460	0.24	0.32	0.35	0.04	0.3
LOC_Os08g10930.1	exon_7	OsIPC07210188	84.39	173	4795	4967	14460	0.24	0.32	0.35	0.04	0.3
LOC_Os03g24540.1	intron_3	OsIPC07210188	89.78	695	7402	8092	14460	0.24	0.32	0.35	0.04	0.3
LOC_Os04g19580.1	exon_2	OsIPC07210188	79.63	216	9443	9658	14460	0.24	0.32	0.35	0.04	0.3
LOC_Os06g38230.1	exon_5	OsIPC07210188	85.09	637	9729	10365	14460	0.24	0.32	0.35	0.04	0.3
LOC_Os08g10880.1	exon_3	OsIPC07210188	85.32	252	10784	11035	14460	0.24	0.32	0.35	0.04	0.3
LOC_Os04g19540.1	intron_4	OsIPC07210188	85.76	309	11083	11391	14460	0.24	0.32	0.35	0.04	0.3
LOC_Os07g14390.1	intron_3	OsIPC07210188	79.84	501	12742	12243	14460	0.24	0.32	0.35	0.04	0.3
LOC_Os04g04940.1	exon_4	OsIPC07210188	77.49	1355	14431	13077	14460	0.24	0.32	0.35	0.04	0.3
LOC_Os09g17329.1	exon_2	OsIPC09110121	92.02	539	1691	2226	11306	0.11	0.11	0.11	0.01	0.11
LOC_Os02g28330.1	exon_6	OsIPC09110121	84.77	151	9935	9785	11306	0.11	0.11	0.11	0.01	0.11
LOC_Os01g39540.1	intron_1	OsIPC09110121	88.74	293	10151	10438	11306	0.11	0.11	0.11	0.01	0.11
LOC_Os10g18940.1	exon_5	OsIPC09110121	85.25	278	10704	10976	11306	0.11	0.11	0.11	0.01	0.11
LOC_Os09g19160.1	exon_10	OsIPC09120204	88.89	117	345	229	6966	0.21	0.3	0.21	0.06	1
LOC_Os09g18594.1	exon_10	OsIPC09120204	85.71	119	1373	1255	6966	0.21	0.3	0.21	0.06	1
LOC_Os02g24690.1	exon_4	OsIPC04070161	85.19	520	533	14	8680	0.06	0.08	0.07	0.06	0.06
LOC_Os02g30330.1	intron_3	OsIPC04070161	84.58	441	5606	5170	8680	0.06	0.08	0.07	0.06	0.06
LOC_Os05g28070.1	intron_2	OsIPC04070161	83.72	258	6645	6388	8680	0.06	0.08	0.07	0.06	0.06
LOC_Os04g20140.1	exon_1	OsIPC04070161	80.88	434	7211	6778	8680	0.06	0.08	0.07	0.06	0.06
LOC_Os04g16990.1	intron_1	OsIPC04070161	93.26	356	7274	7629	8680	0.06	0.08	0.07	0.06	0.06
LOC_Os12g26680.1	intron_1	OsIPC09110043	89.37	508	1845	1344	2683	0.22	0.22	0.54	0.03	0.72
LOC_Os06g24594.2	intron_2	OsIPC09110043	86.58	149	2173	2321	2683	0.22	0.22	0.54	0.03	0.72
LOC_Os02g21400.1	exon_3	OsIPC09110043	86.69	248	2682	2438	2683	0.22	0.22	0.54	0.03	0.72
LOC_Os07g28050.1	intron_16	OsIPC01140441	90.98	122	1429	1309	2287	0.31	0.31	0.31	0.13	0.31
LOC_Os08g30550.1	intron_9	OsIPC01140441	88.53	375	2001	1632	2287	0.31	0.31	0.31	0.13	0.31
LOC_Os04g07420.1	intron_1	OsIPC03210015	82.65	340	9685	9353	11721	0.09	1	0.09	0.01	0.65
LOC_Os11g22480.1	exon_2	OsIPC03210015	81.46	178	9880	9704	11721	0.09	1	0.09	0.01	0.65
LOC_Os05g14900.1	intron_3	OsIPC03210015	88.97	281	10389	10668	11721	0.09	1	0.09	0.01	0.65
LOC_Os05g14900.1	exon_4	OsIPC03210015	88.57	105	10671	10775	11721	0.09	1	0.09	0.01	0.65
LOC_Os05g27490.1	exon_8	OsIPC07190057	87.4	127	15	141	3968	0.19	0.41	0.41	0.13	0.41
LOC_Os03g57569.2	exon_2	OsIPC07190057	95.15	227	2538	2312	3968	0.19	0.41	0.41	0.13	0.41
LOC_Os07g27290.1	exon_2	OsIPC11280157	85.95	121	2785	2666	6013	0.05	0.14	0.09	0.07	0.13
LOC_Os04g22320.1	intron_2	OsIPC11280157	82.44	205	3086	2883	6013	0.05	0.14	0.09	0.07	0.13
LOC_Os07g10930.1	intron_1	OsIPC07270054	85.48	186	4840	5024	7091	0.06	0.9	0.81	0.03	0.06
LOC_Os12g05720.1	intron_2	OsIPC07270054	90.91	143	5340	5198	7091	0.06	0.9	0.81	0.03	0.06
LOC_Os06g24594.2	intron_2	OsIPC07270054	87.25	149	6307	6159	7091	0.06	0.9	0.81	0.03	0.06
LOC_Os11g45750.1	exon_3	OsIPC11280145	88.66	1129	1742	637	3797	0.22	0.19	0.07	0.12	0.39
LOC_Os11g45750.1	intron_2	OsIPC11280145	83.82	136	1882	1747	3797	0.22	0.19	0.07	0.12	0.39
LOC_Os08g31100.1	intron_1	OsIPC08190012	92.19	192	437	252	1343	0.43	0.3	0.43	0.07	0.43
LOC_Os02g18515.1	intron_1	OsIPC08190012	86.94	314	1257	947	1343	0.43	0.3	0.43	0.07	0.43
LOC_Os06g51180.1	exon_2	OsIPC01300069	88.35	103	123	225	4959	0.12	0.99	0.12	0.04	0.12
LOC_Os01g51690.1	intron_1	OsIPC01300069	95.45	132	3259	3386	4959	0.12	0.99	0.12	0.04	0.12
LOC_Os01g51690.1	exon_2	OsIPC01300069	96.91	162	3484	3645	4959	0.12	0.99	0.12	0.04	0.12
LOC_Os11g22390.1	intron_4	OsIPC09140019	88	125	247	371	5934	0.11	0.11	0.12	0.05	0.12
LOC_Os11g30000.1	intron_4	OsIPC09140019	79.72	646	2220	2854	5934	0.11	0.11	0.12	0.05	0.12
LOC_Os09g21650.1	exon_4	OsIPC09140019	96.52	201	3477	3675	5934	0.11	0.11	0.12	0.05	0.12
LOC_Os11g20330.1	intron_3	OsIPC02250036	89.44	464	463	1	4566	0.12	0.86	0.12	0.01	0.12
LOC_Os09g04980.1	exon_1	OsIPC02250036	91.67	156	2286	2133	4566	0.12	0.86	0.12	0.01	0.12
LOC_Os04g52640.1	exon_18	OsIPU00011499	83.94	193	1068	1260	2076	0.15	0.15	0.35	0.26	0.15
LOC_Os04g52630.1	exon_18	OsIPU00011499	88.89	117	1716	1832	2076	0.15	0.15	0.35	0.26	0.15
LOC_Os02g12050.1	exon_1	OsIPC02070057	94.5	109	2665	2770	4830	0.38	0.98	0.61	0.03	0.38
LOC_Os02g12050.1	exon_2	OsIPC02070057	93.24	148	3892	4039	4830	0.38	0.98	0.61	0.03	0.38
LOC_Os06g38760.1	exon_5	OsIPC02070057	90	110	4703	4812	4830	0.38	0.98	0.61	0.03	0.38
LOC_Os12g25920.1	intron_1	OsIPC02250284	84.53	375	25	398	2832	0.48	0.96	0.26	0.02	0.92
LOC_Os07g16110.1	intron_2	OsIPC02250284	85.98	264	1010	1273	2832	0.48	0.96	0.26	0.02	0.92
LOC_Os02g20110.1	exon_10	OsIPC02250284	87.66	235	2480	2249	2832	0.48	0.96	0.26	0.02	0.92
LOC_Os08g17090.1	intron_2	OsIPC02250284	82.6	362	2830	2491	2832	0.48	0.96	0.26	0.02	0.92
LOC_Os01g41470.1	intron_1	OsIPC08100140	84.48	116	463	348	922	0.49	0.49	0.5	0.07	0.49
LOC_Os01g15429.1	exon_1	OsIPC08100140	81.93	166	633	470	922	0.49	0.49	0.5	0.07	0.49
LOC_Os11g14920.1	exon_1	OsIPC08100140	87.34	229	653	880	922	0.49	0.49	0.5	0.07	0.49
LOC_Os04g08000.1	intron_5	OsIPC01140158	85.04	548	1240	1752	1974	0.38	0.38	0.38	0.07	0.38
LOC_Os04g42399.1	exon_8	OsIPC01140158	93.47	199	1762	1960	1974	0.38	0.38	0.38	0.07	0.38
LOC_Os05g24270.1	exon_1	OsIPC05140026	98	350	1	350	2495	0.18	0.43	0.26	0.1	0.57
LOC_Os03g32930.1	intron_3	OsIPC05140026	83.06	366	1443	1082	2495	0.18	0.43	0.26	0.1	0.57
LOC_Os08g15870.1	intron_1	OsIPC11280032	82.2	118	1185	1068	5280	0.26	0.26	0.25	0.02	0.26
LOC_Os06g14890.1	intron_1	OsIPC11280032	84.1	830	2281	1470	5280	0.26	0.26	0.25	0.02	0.26
LOC_Os04g28630.1	exon_3	OsIPC11280032	89.54	153	2298	2448	5280	0.26	0.26	0.25	0.02	0.26
LOC_Os05g46820.1	exon_3	OsIPC07280090	85.71	105	1912	2016	4094	0.24	0.29	0.29	0.25	0.24
LOC_Os05g20950.1	intron_1	OsIPC07280090	84.5	1161	4074	2927	4094	0.24	0.29	0.29	0.25	0.24
LOC_Os12g08590.1	intron_1	OsIPC11210270	83.82	241	3093	2854	5587	0.18	0.69	0.23	0.01	0.23
LOC_Os08g14730.1	exon_4	OsIPC11210270	89.16	203	3644	3846	5587	0.18	0.69	0.23	0.01	0.23
LOC_Os08g14730.1	exon_4	OsIPC11210270	91.67	204	4152	3949	5587	0.18	0.69	0.23	0.01	0.23
LOC_Os05g15950.1	intron_1	OsIPC11210270	85.71	329	4520	4197	5587	0.18	0.69	0.23	0.01	0.23
LOC_Os12g14860.1	exon_5	OsIPC11210270	88.99	109	4951	4844	5587	0.18	0.69	0.23	0.01	0.23
LOC_Os10g18940.1	intron_4	OsIPC11210270	90.15	203	5339	5541	5587	0.18	0.69	0.23	0.01	0.23
LOC_Os10g19270.1	exon_5	OsIPC11270219	85.21	365	357	1	4226	0.32	0.13	0.12	0.09	0.11
LOC_Os11g42750.1	intron_2	OsIPC11270219	94.86	292	894	1185	4226	0.32	0.13	0.12	0.09	0.11
LOC_Os11g42750.1	exon_3	OsIPC11270219	93.55	884	1189	2072	4226	0.32	0.13	0.12	0.09	0.11
LOC_Os08g31830.1	exon_5	OsIPC11220082	94.57	184	312	493	1212	0.36	0.6	0.6	0.08	0.36
LOC_Os11g37000.1	exon_1	OsIPC11220082	97.64	127	864	990	1212	0.36	0.6	0.6	0.08	0.36
LOC_Os02g14260.1	intron_4	OsIPC08090170	85.26	855	1110	259	7875	0.12	0.39	0.12	0.12	0.12
LOC_Os11g18010.1	intron_2	OsIPC08090170	84.03	119	5074	5192	7875	0.12	0.39	0.12	0.12	0.12
LOC_Os01g32070.1	intron_1	OsIPC08090170	80.43	562	6151	5607	7875	0.12	0.39	0.12	0.12	0.12
LOC_Os11g19890.1	exon_2	OsIPC01140265	79.87	149	325	473	1328	0.44	0.48	0.44	0.2	0.46
LOC_Os01g07470.1	intron_1	OsIPC01140265	92.86	168	481	647	1328	0.44	0.48	0.44	0.2	0.46
LOC_Os08g06750.1	exon_2	OsIPC01140265	91.28	321	656	970	1328	0.44	0.48	0.44	0.2	0.46
LOC_Os08g06900.1	exon_3	OsIPC11060031	91.3	874	966	95	3911	0.44	0.44	0.44	0.44	0.98
LOC_Os06g29530.1	intron_1	OsIPC11060031	91.73	496	1544	1050	3911	0.44	0.44	0.44	0.44	0.98
LOC_Os11g09550.1	intron_2	OsIPC11060031	91.65	527	2460	1934	3911	0.44	0.44	0.44	0.44	0.98
LOC_Os11g09550.1	intron_1	OsIPC11060031	92.12	203	2689	2487	3911	0.44	0.44	0.44	0.44	0.98
LOC_Os08g06910.1	exon_2	OsIPC11060031	90.02	471	3873	3403	3911	0.44	0.44	0.44	0.44	0.98
LOC_Os08g26590.1	exon_1	OsIPC08160114	86.75	166	459	294	1740	0.31	0.31	0.41	0.03	0.31
LOC_Os12g38500.1	exon_2	OsIPC08160114	95.98	373	903	1275	1740	0.31	0.31	0.41	0.03	0.31
LOC_Os04g40360.1	exon_1	OsIPC08160114	97.79	181	1496	1676	1740	0.31	0.31	0.41	0.03	0.31
LOC_Os11g37790.1	exon_1	OsIPC11220215	80.34	524	578	55	7780	0.1	0.08	0.09	0.03	0.1
LOC_Os11g37740.1	exon_1	OsIPC11220215	89.6	173	1574	1409	7780	0.1	0.08	0.09	0.03	0.1
LOC_Os03g27510.1	intron_5	OsIPC03160137	94.17	120	1479	1598	4522	0.21	0.74	0.48	0.02	0.29
LOC_Os06g40770.1	intron_2	OsIPC03160137	85.2	223	1840	2062	4522	0.21	0.74	0.48	0.02	0.29
LOC_Os03g27510.1	exon_7	OsIPC03160137	98.82	170	2197	2366	4522	0.21	0.74	0.48	0.02	0.29
LOC_Os03g27510.1	intron_7	OsIPC03160137	96.04	101	2380	2480	4522	0.21	0.74	0.48	0.02	0.29
LOC_Os01g23430.1	exon_1	OsIPC03160137	87.02	208	2796	3002	4522	0.21	0.74	0.48	0.02	0.29
LOC_Os01g23430.1	intron_3	OsIPC03160137	92.46	199	4179	4373	4522	0.21	0.74	0.48	0.02	0.29
LOC_Os08g28370.1	exon_2	OsIPC12190068	91.79	195	877	1071	1569	0.39	0.37	0.9	0.01	0.39
LOC_Os08g28370.1	intron_2	OsIPC12190068	85.51	283	1078	1358	1569	0.39	0.37	0.9	0.01	0.39
LOC_Os09g15460.1	intron_3	OsIPC10060023	93.25	385	916	532	1964	0.32	0.32	0.3	0.03	0.32
LOC_Os12g30740.1	intron_1	OsIPC10060023	92.74	124	1551	1429	1964	0.32	0.32	0.3	0.03	0.32
LOC_Os11g08445.1	intron_2	OsIPC11050129	84.55	382	116	474	4123	0.15	0.15	0.64	0.05	0.71
LOC_Os05g12600.1	intron_1	OsIPC11050129	85.06	154	2057	2202	4123	0.15	0.15	0.64	0.05	0.71
LOC_Os11g08460.1	exon_1	OsIPC11050129	93.55	279	2584	2862	4123	0.15	0.15	0.64	0.05	0.71
LOC_Os07g10930.1	intron_1	OsIPC11050129	85.87	184	3967	3784	4123	0.15	0.15	0.64	0.05	0.71
LOC_Os04g27900.1	exon_2	OsIPC04030200	88.98	118	304	421	1568	0.32	0.54	0.54	0.05	0.54
LOC_Os02g39940.1	intron_4	OsIPC04030200	85.14	397	1556	1171	1568	0.32	0.54	0.54	0.05	0.54
LOC_Os11g22390.1	intron_4	OsIPC05060028	85.48	124	1107	1230	4597	0.12	0.12	0.42	0.12	0.15
LOC_Os04g25730.1	exon_4	OsIPC05060028	88.14	548	4597	4054	4597	0.12	0.12	0.42	0.12	0.15
LOC_Os12g38190.1	intron_1	OsIPC04030278	82.63	691	2041	1351	6387	0.18	0.42	0.18	0.02	0.46
LOC_Os10g02644.1	exon_1	OsIPC04030278	93.03	201	2366	2166	6387	0.18	0.42	0.18	0.02	0.46
LOC_Os08g20670.1	exon_3	OsIPC04030278	83.22	435	3000	2566	6387	0.18	0.42	0.18	0.02	0.46
LOC_Os11g36590.1	intron_1	OsIPC01140212	90.1	192	225	42	3424	0.29	0.43	0.29	0.17	0.29
LOC_Os12g25500.1	exon_2	OsIPC01140212	92.51	307	562	256	3424	0.29	0.43	0.29	0.17	0.29
LOC_Os02g04980.1	intron_1	OsIPC01140212	87.59	677	1272	606	3424	0.29	0.43	0.29	0.17	0.29
LOC_Os01g40030.1	intron_4	OsIPC01230095	95.29	170	2637	2468	4725	0.27	0.27	0.06	0.04	0.27
LOC_Os01g40020.1	exon_1	OsIPC01230095	81.23	293	3579	3287	4725	0.27	0.27	0.06	0.04	0.27
LOC_Os07g24100.1	intron_2	OsIPC07180041	94.41	322	1	321	1769	0.32	0.26	0.25	0.02	0.26
LOC_Os12g37140.1	intron_1	OsIPC07180041	89.2	398	1753	1356	1769	0.32	0.26	0.25	0.02	0.26
LOC_Os12g08660.1	intron_3	OsIPC04040067	83.7	135	602	736	2954	0.27	0.27	0.27	0.03	0.27
LOC_Os01g36900.1	intron_6	OsIPC04040067	87.46	303	2367	2066	2954	0.27	0.27	0.27	0.03	0.27
LOC_Os12g35740.1	intron_8	OsIPC06240125	88.51	174	935	1106	2497	0.12	0.52	0.12	0.12	0.83
LOC_Os11g11620.1	exon_1	OsIPC06240125	92.74	179	1981	1804	2497	0.12	0.52	0.12	0.12	0.83
LOC_Os09g37780.1	exon_7	OsIPC09220044	97.46	315	2077	1763	4367	0.32	0.65	0.35	0.17	0.35
LOC_Os09g37780.1	exon_5	OsIPC09220044	97.06	238	2670	2433	4367	0.32	0.65	0.35	0.17	0.35
LOC_Os09g37780.1	exon_3	OsIPC09220044	99	201	3343	3143	4367	0.32	0.65	0.35	0.17	0.35
LOC_Os09g37780.1	exon_2	OsIPC09220044	99.02	102	3548	3447	4367	0.32	0.65	0.35	0.17	0.35
LOC_Os06g24594.2	intron_2	OsIPC09220044	87.32	142	4031	3892	4367	0.32	0.65	0.35	0.17	0.35
LOC_Os05g12590.1	exon_1	OsIPC07290021	82.21	371	2054	1684	3015	0.31	1	0.46	0.05	0.98
LOC_Os03g13430.1	intron_6	OsIPC07290021	83.78	339	2477	2142	3015	0.31	1	0.46	0.05	0.98
LOC_Os02g24400.1	intron_3	OsIPC03120006	84.97	366	906	541	2967	0.27	0.83	0.43	0.09	0.27
LOC_Os06g36580.1	exon_1	OsIPC03120006	80.95	441	1625	1188	2967	0.27	0.83	0.43	0.09	0.27
LOC_Os07g16950.1	exon_4	OsIPC07110138	94.12	119	288	170	5707	0.17	1	0.84	0.05	0.17
LOC_Os07g16950.1	exon_3	OsIPC07110138	93.64	110	910	801	5707	0.17	1	0.84	0.05	0.17
LOC_Os12g26280.1	intron_1	OsIPC07110138	86.61	1098	3408	4498	5707	0.17	1	0.84	0.05	0.17
LOC_Os01g29720.1	intron_1	OsIPC07110138	88.45	554	5598	5045	5707	0.17	1	0.84	0.05	0.17
LOC_Os10g28975.1	exon_1	OsIPC10160001	99.4	333	863	531	5801	0.11	0.61	0.4	0.05	0.38
LOC_Os11g30000.1	intron_2	OsIPC10160001	81.69	295	4242	3957	5801	0.11	0.61	0.4	0.05	0.38
LOC_Os11g44240.1	exon_12	OsIPC11270097	91.64	287	248	528	8245	0.17	0.17	0.17	0.02	0.17
LOC_Os11g44415.1	exon_1	OsIPC11270097	86.58	559	871	1417	8245	0.17	0.17	0.17	0.02	0.17
LOC_Os02g24860.1	intron_8	OsIPC11270097	98.45	129	3565	3693	8245	0.17	0.17	0.17	0.02	0.17
LOC_Os07g39060.1	intron_3	OsIPC11270097	97.27	256	6097	6351	8245	0.17	0.17	0.17	0.02	0.17
LOC_Os10g39690.1	exon_2	OsIPC04180160	88.89	117	11073	11189	16191	0.05	0.09	0.06	0.02	0.09
LOC_Os02g19610.1	intron_2	OsIPC04180160	82.46	114	12827	12937	16191	0.05	0.09	0.06	0.02	0.09
LOC_Os04g09750.1	intron_2	OsIPC04180160	89.11	496	14963	15457	16191	0.05	0.09	0.06	0.02	0.09
LOC_Os07g08370.1	exon_1	OsIPC09120051	86.33	139	5087	5223	9602	0.09	0.09	0.09	0.01	0.09
LOC_Os09g31250.1	exon_1	OsIPC09120051	84	200	9310	9509	9602	0.09	0.09	0.09	0.01	0.09
LOC_Os04g21160.1	exon_4	OsIPC09120079	85	120	3624	3743	6777	0.07	0.07	0.07	0.02	0.07
LOC_Os02g28800.1	intron_1	OsIPC09120079	85.94	256	4140	4395	6777	0.07	0.07	0.07	0.02	0.07
LOC_Os07g35530.1	intron_2	OsIPC09040006	87.72	448	603	1046	6948	0.25	0.62	0.2	0.02	0.62
LOC_Os01g46169.3	exon_4	OsIPC09040006	80.12	322	1080	1400	6948	0.25	0.62	0.2	0.02	0.62
LOC_Os01g19090.1	exon_1	OsIPC09040006	82.53	996	1790	2784	6948	0.25	0.62	0.2	0.02	0.62
LOC_Os06g19854.1	intron_8	OsIPC09040006	88.66	476	4166	3691	6948	0.25	0.62	0.2	0.02	0.62
LOC_Os05g24180.1	exon_1	OsIPC09040006	82.98	382	4871	4492	6948	0.25	0.62	0.2	0.02	0.62
LOC_Os12g14860.1	exon_5	OsIPC09040006	92.66	109	5126	5019	6948	0.25	0.62	0.2	0.02	0.62
LOC_Os12g24100.1	exon_3	OsIPC09040006	82.08	1127	6323	5219	6948	0.25	0.62	0.2	0.02	0.62
LOC_Os11g12290.1	exon_2	OsIPC06020054	79.76	331	3294	2964	3904	0.09	0.09	0.42	0.01	0.09
LOC_Os06g42940.1	intron_2	OsIPC06020054	97.01	201	3333	3533	3904	0.09	0.09	0.42	0.01	0.09
LOC_Os01g07090.1	exon_12	OsIPC01040085	91.41	384	145	521	1316	0.49	1	0.49	0.35	0.54
LOC_Os01g07080.1	exon_1	OsIPC01040085	98.41	314	799	1112	1316	0.49	1	0.49	0.35	0.54
LOC_Os02g13210.1	intron_4	OsIPC03350047	97.09	103	1578	1476	2676	0.25	0.93	0.17	0.07	0.94
LOC_Os03g61270.1	exon_1	OsIPC03350047	91.6	405	1870	2259	2676	0.25	0.93	0.17	0.07	0.94
LOC_Os03g38094.1	intron_1	OsIPC02200005	91.97	249	1133	889	11656	0.04	0.04	0.04	0.01	0.04
LOC_Os05g27840.1	intron_3	OsIPC02200005	84.68	111	5595	5705	11656	0.04	0.04	0.04	0.01	0.04
LOC_Os06g33290.1	exon_5	OsIPC02200005	79.82	456	6615	7069	11656	0.04	0.04	0.04	0.01	0.04
LOC_Os04g01200.1	exon_1	OsIPC02200005	78.14	462	7976	8437	11656	0.04	0.04	0.04	0.01	0.04
LOC_Os02g22610.1	intron_4	OsIPC02230062	87.23	188	2289	2476	3158	0.23	0.28	0.81	0.03	0.17
LOC_Os02g37260.1	exon_2	OsIPC02230062	97.86	140	3132	2993	3158	0.23	0.28	0.81	0.03	0.17
LOC_Os09g08970.1	intron_1	OsIPC02260013	84	200	9491	9292	12224	0.12	0.12	0.12	0.04	0.12
LOC_Os11g28184.1	exon_5	OsIPC02260013	91.32	311	11161	10854	12224	0.12	0.12	0.12	0.04	0.12
LOC_Os09g20670.1	exon_2	OsIPC02360041	86.57	134	66	199	1020	0.39	0.67	0.67	0.19	0.39
LOC_Os02g57510.1	exon_1	OsIPC02360041	98.92	278	345	622	1020	0.39	0.67	0.67	0.19	0.39
LOC_Os09g20670.1	exon_2	OsIPC02360041	86.47	133	833	965	1020	0.39	0.67	0.67	0.19	0.39
LOC_Os08g08690.1	exon_1	OsIPC08060001	94.7	415	1028	615	5345	0.11	0.12	0.24	0.06	0.14
LOC_Os07g10930.1	intron_1	OsIPC08060001	85.16	182	2865	3046	5345	0.11	0.12	0.24	0.06	0.14
LOC_Os08g06750.1	exon_2	OsIPC11260173	89.14	313	2442	2754	3674	0.15	0.15	0.15	0.07	0.15
LOC_Os03g25364.1	intron_2	OsIPC11260173	89.56	450	3064	3512	3674	0.15	0.15	0.15	0.07	0.15
LOC_Os05g33180.1	exon_2	OsIPC06040085	83.45	411	586	187	2064	0.34	0.42	0.31	0.01	0.29
LOC_Os07g13719.1	exon_6	OsIPC06040085	93.19	411	1082	680	2064	0.34	0.42	0.31	0.01	0.29
LOC_Os10g02314.1	exon_3	OsIPC06040085	85.99	307	1600	1295	2064	0.34	0.42	0.31	0.01	0.29
LOC_Os06g25360.1	exon_1	OsIPC06040085	83.06	301	1784	2064	2064	0.34	0.42	0.31	0.01	0.29
LOC_Os02g42320.1	exon_10	OsIPC02260087	99.13	346	344	1	1089	0.42	1	0.02	0.44	0.42
LOC_Os02g42320.4	exon_9	OsIPC02260087	99.33	150	786	637	1089	0.42	1	0.02	0.44	0.42
LOC_Os02g42320.1	intron_7	OsIPC02260087	100	154	1078	925	1089	0.42	1	0.02	0.44	0.42
LOC_Os08g17940.1	intron_2	OsIPC08170071	82.48	645	60	704	4077	0.15	0.18	0.18	0.03	1
LOC_Os07g24469.1	intron_1	OsIPC08170071	84.33	351	997	1331	4077	0.15	0.18	0.18	0.03	1
LOC_Os12g02670.1	intron_3	OsIPC07160053	89.13	138	986	1123	1753	0.39	0.89	0.76	0.08	0.16
LOC_Os01g24040.1	intron_7	OsIPC07160053	88.95	181	1362	1542	1753	0.39	0.89	0.76	0.08	0.16
LOC_Os11g27050.1	intron_2	OsIPC04020245	85.01	367	710	344	7082	0.21	0.45	0.82	0.08	0.45
LOC_Os10g30020.1	intron_2	OsIPC04020245	84.77	256	1135	880	7082	0.21	0.45	0.82	0.08	0.45
LOC_Os04g03300.1	exon_4	OsIPC04020245	84.65	1394	2670	1297	7082	0.21	0.45	0.82	0.08	0.45
LOC_Os02g47380.1	intron_2	OsIPC04020245	81.74	115	3787	3673	7082	0.21	0.45	0.82	0.08	0.45
LOC_Os08g11890.1	intron_1	OsIPC04020245	90.15	264	4486	4228	7082	0.21	0.45	0.82	0.08	0.45
LOC_Os04g03850.1	exon_6	OsIPC04020245	85.37	499	5179	5677	7082	0.21	0.45	0.82	0.08	0.45
LOC_Os11g41320.1	intron_2	OsIPC04020245	92.31	143	6635	6496	7082	0.21	0.45	0.82	0.08	0.45
LOC_Os02g17140.1	exon_4	OsIPC01220065	83.58	201	4696	4496	14035	0.04	0.58	0.4	0.04	0.04
LOC_Os01g38359.1	exon_1	OsIPC01220065	86.23	138	5976	6113	14035	0.04	0.58	0.4	0.04	0.04
LOC_Os01g38359.1	exon_2	OsIPC01220065	87.73	326	6254	6573	14035	0.04	0.58	0.4	0.04	0.04
LOC_Os01g38359.1	exon_4	OsIPC01220065	94.16	274	11391	11664	14035	0.04	0.58	0.4	0.04	0.04
LOC_Os01g38359.2	intron_5	OsIPC01220065	86.49	111	11964	12066	14035	0.04	0.58	0.4	0.04	0.04
LOC_Os01g38359.1	exon_7	OsIPC01220065	96.9	129	13075	13203	14035	0.04	0.58	0.4	0.04	0.04
LOC_Os09g27630.1	intron_1	OsIPC07140082	96.58	234	1203	1436	3128	0.3	1	1	0.06	0.3
LOC_Os02g34190.1	exon_1	OsIPC07140082	96.03	126	1588	1713	3128	0.3	1	1	0.06	0.3
LOC_Os09g27630.1	intron_2	OsIPC07140082	94.12	289	1803	2090	3128	0.3	1	1	0.06	0.3
LOC_Os03g42160.1	intron_1	OsIPC02150025	88.89	207	387	593	8548	0.05	0.05	0.1	0.01	0.1
LOC_Os12g18850.1	intron_3	OsIPC02150025	86.13	173	977	1149	8548	0.05	0.05	0.1	0.01	0.1
LOC_Os03g30730.1	intron_4	OsIPC02150025	84.79	493	1219	1694	8548	0.05	0.05	0.1	0.01	0.1
LOC_Os11g39160.1	exon_3	OsIPC12160034	92.62	122	24	145	2596	0.14	0.12	0.42	0.1	0.23
LOC_Os07g15110.1	intron_6	OsIPC12160034	79.76	415	2035	2447	2596	0.14	0.12	0.42	0.1	0.23
LOC_Os06g38850.1	exon_1	OsIPC06240039	87.45	271	3404	3134	5348	0.16	0.15	0.06	0.01	0.16
LOC_Os06g38870.1	exon_1	OsIPC06240039	98.01	151	5103	4953	5348	0.16	0.15	0.06	0.01	0.16
LOC_Os01g33960.1	intron_4	OsIPC10100107	81.96	499	829	334	4928	0.13	0.13	0.25	0.03	0.95
LOC_Os11g47441.1	intron_2	OsIPC10100107	83.26	675	1649	2310	4928	0.13	0.13	0.25	0.03	0.95
LOC_Os02g17960.1	intron_7	OsIPC10100107	88.16	304	3455	3154	4928	0.13	0.13	0.25	0.03	0.95
LOC_Os02g17960.1	exon_7	OsIPC10100107	84.68	594	4060	3480	4928	0.13	0.13	0.25	0.03	0.95
LOC_Os10g16810.1	intron_3	OsIPC09020007	88.35	515	31	536	1715	0.25	0.6	0.31	0.33	0.25
LOC_Os06g25890.1	intron_1	OsIPC09020007	92.97	185	1392	1576	1715	0.25	0.6	0.31	0.33	0.25
LOC_Os03g59790.1	exon_1	OsIPC03350003	89.53	592	2008	1438	3054	0.38	0.58	0.39	0.07	0.59
LOC_Os11g12430.1	exon_2	OsIPC03350003	88.79	116	2376	2490	3054	0.38	0.58	0.39	0.07	0.59
LOC_Os11g06620.1	exon_2	OsIPC11120001	87.79	172	1411	1582	2535	0.41	0.41	0.37	0.23	0.48
LOC_Os04g03080.1	intron_2	OsIPC11120001	84.38	653	1703	2352	2535	0.41	0.41	0.37	0.23	0.48
LOC_Os11g37880.1	exon_1	OsIPC11220240	83.37	818	1498	2315	6086	0.14	0.76	0.12	0.11	0.14
LOC_Os11g37790.1	exon_4	OsIPC11220240	83.99	531	2956	3486	6086	0.14	0.76	0.12	0.11	0.14
LOC_Os09g19470.1	exon_1	OsIPC03070028	86.64	292	6195	5904	7320	0.13	0.15	0.19	0.06	0.2
LOC_Os04g10924.1	intron_2	OsIPC03070028	86.9	603	7081	6479	7320	0.13	0.15	0.19	0.06	0.2
LOC_Os11g25300.1	intron_1	OsIPC07040017	89.45	493	41	533	9835	0.06	0.06	0.06	0.01	0.06
LOC_Os04g06500.1	intron_2	OsIPC07040017	91.45	304	6193	5890	9835	0.06	0.06	0.06	0.01	0.06
LOC_Os08g22054.1	exon_1	OsIPC03180069	79.03	434	104	534	3286	0.35	0.44	0.35	0.04	0.36
LOC_Os02g19610.1	intron_2	OsIPC03180069	85.12	121	1413	1299	3286	0.35	0.44	0.35	0.04	0.36
LOC_Os04g17890.1	intron_7	OsIPC03180069	84.58	1005	1716	2698	3286	0.35	0.44	0.35	0.04	0.36
LOC_Os09g06140.1	exon_1	OsIPC03180069	83.64	165	3042	3206	3286	0.35	0.44	0.35	0.04	0.36
LOC_Os08g05070.1	intron_2	OsIPC10090005	84.6	896	172	1061	3597	0.26	0.26	0.26	0.07	0.73
LOC_Os09g18310.1	intron_1	OsIPC10090005	87.16	218	1690	1473	3597	0.26	0.26	0.26	0.07	0.73
LOC_Os03g29650.1	intron_1	OsIPC10090005	83.58	335	2588	2257	3597	0.26	0.26	0.26	0.07	0.73
LOC_Os09g22070.1	intron_2	OsIPC06140018	87.76	425	1364	943	2702	0.15	0.8	0.75	0.04	0.79
LOC_Os11g22390.1	intron_4	OsIPC06140018	87.9	124	1455	1578	2702	0.15	0.8	0.75	0.04	0.79
LOC_Os11g22390.1	intron_4	OsIPC06140018	90.32	124	2199	2322	2702	0.15	0.8	0.75	0.04	0.79
LOC_Os01g74560.1	exon_2	OsIPC06230187	87.61	662	1316	656	3339	0.31	0.31	0.31	0.31	0.31
LOC_Os08g37850.1	intron_3	OsIPC06230187	86.45	273	1629	1358	3339	0.31	0.31	0.31	0.31	0.31
LOC_Os03g38650.1	exon_2	OsIPC01140299	97.25	109	208	100	4709	0.16	1	0.36	0.04	0.16
LOC_Os03g38650.1	intron_1	OsIPC01140299	96.55	116	325	210	4709	0.16	1	0.36	0.04	0.16
LOC_Os12g12470.1	exon_3	OsIPC01140299	86.96	161	2301	2141	4709	0.16	1	0.36	0.04	0.16
LOC_Os08g14730.1	exon_4	OsIPC01140299	88.52	209	4249	4457	4709	0.16	1	0.36	0.04	0.16
LOC_Os05g40100.1	intron_4	OsIPC04140029	86.55	171	412	242	7272	0.18	0.16	0.15	0.01	0.15
LOC_Os04g12060.1	exon_3	OsIPC04140029	89.5	181	3139	3319	7272	0.18	0.16	0.15	0.01	0.15
LOC_Os01g11530.1	intron_1	OsIPC04140029	82.12	593	6345	5755	7272	0.18	0.16	0.15	0.01	0.15
LOC_Os06g38220.1	exon_4	OsIPC12060058	89.42	378	236	613	3240	0.29	0.28	0.13	0.02	0.96
LOC_Os04g19540.1	exon_5	OsIPC12060058	91.27	126	970	845	3240	0.29	0.28	0.13	0.02	0.96
LOC_Os04g18450.1	intron_1	OsIPC11180083	89.05	283	424	706	3166	0.27	0.98	0.15	0.09	0.98
LOC_Os04g48650.1	exon_3	OsIPC11180083	87.84	222	1012	1233	3166	0.27	0.98	0.15	0.09	0.98
LOC_Os05g20540.1	intron_1	OsIPC03160061	80.49	164	2057	1895	4843	0.15	0.5	0.28	0.03	0.15
LOC_Os01g11530.1	intron_1	OsIPC03160061	78.79	613	2909	2300	4843	0.15	0.5	0.28	0.03	0.15
LOC_Os10g31610.1	exon_4	OsIPC12010048	95.83	144	1158	1015	1842	0.29	0.92	0.92	0.27	0.29
LOC_Os06g22180.1	intron_2	OsIPC12010048	90.12	344	1503	1161	1842	0.29	0.92	0.92	0.27	0.29
LOC_Os10g16930.1	intron_1	OsIPC06240029	96.07	229	796	568	3041	0.27	0.88	0.46	0.01	0.27
LOC_Os06g38850.1	exon_1	OsIPC06240029	96.36	275	2016	2290	3041	0.27	0.88	0.46	0.01	0.27
LOC_Os11g17420.1	exon_1	OsIPC09230074	84.27	515	418	932	11577	0.13	0.12	0.14	0.16	0.14
LOC_Os01g62520.1	intron_2	OsIPC09230074	86.74	181	2044	2224	11577	0.13	0.12	0.14	0.16	0.14
LOC_Os08g10190.1	exon_3	OsIPC09230074	82.59	1407	2809	4212	11577	0.13	0.12	0.14	0.16	0.14
LOC_Os09g13510.1	exon_7	OsIPC09230074	88.31	633	4446	5069	11577	0.13	0.12	0.14	0.16	0.14
LOC_Os04g10924.1	intron_2	OsIPC09230074	81.47	599	5148	5738	11577	0.13	0.12	0.14	0.16	0.14
LOC_Os01g43340.1	exon_6	OsIPC09230074	77.78	1440	8716	10153	11577	0.13	0.12	0.14	0.16	0.14
LOC_Os03g26329.1	intron_6	OsIPC02240066	87.38	420	627	210	4705	0.11	0.11	0.13	0.03	0.11
LOC_Os03g38094.1	intron_1	OsIPC02240066	92.37	249	3570	3324	4705	0.11	0.11	0.13	0.03	0.11
LOC_Os08g15190.1	exon_3	OsIPC01180043	91.12	338	781	444	3889	0.17	0.16	0.31	0.03	0.35
LOC_Os06g35070.1	exon_1	OsIPC01180043	85	200	1306	1114	3889	0.17	0.16	0.31	0.03	0.35
LOC_Os01g54330.1	intron_1	OsIPC01180043	81.75	411	1507	1910	3889	0.17	0.16	0.31	0.03	0.35
LOC_Os08g14730.1	exon_4	OsIPC11210075	89.76	205	323	527	1887	0.46	0.59	0.46	0.08	0.47
LOC_Os03g23250.1	exon_4	OsIPC11210075	85.13	195	907	1100	1887	0.46	0.59	0.46	0.08	0.47
LOC_Os06g22400.1	intron_1	OsIPC11210075	85.9	532	1819	1309	1887	0.46	0.59	0.46	0.08	0.47
LOC_Os05g41560.1	exon_6	OsIPC10110090	89.38	113	238	127	2950	0.14	0.42	0.28	0.08	0.16
LOC_Os04g19580.1	intron_1	OsIPC10110090	86.52	267	1186	920	2950	0.14	0.42	0.28	0.08	0.16
LOC_Os11g22480.1	exon_2	OsIPC10110090	90.7	172	1262	1433	2950	0.14	0.42	0.28	0.08	0.16
LOC_Os06g15180.1	intron_1	OsIPC10110090	89.78	450	1690	2132	2950	0.14	0.42	0.28	0.08	0.16
LOC_Os01g25150.1	exon_3	OsIPC01150069	84.4	218	588	805	3913	0.43	0.43	0.42	0.11	0.17
LOC_Os07g15100.1	intron_1	OsIPC01150069	81.62	321	2294	1978	3913	0.43	0.43	0.42	0.11	0.17
LOC_Os10g03270.1	exon_2	OsIPC01150069	85.37	123	2479	2357	3913	0.43	0.43	0.42	0.11	0.17
LOC_Os04g46530.1	intron_4	OsIPC01150069	82.89	187	2687	2502	3913	0.43	0.43	0.42	0.11	0.17
LOC_Os12g05720.1	intron_2	OsIPC01150069	90.58	138	2997	3134	3913	0.43	0.43	0.42	0.11	0.17
LOC_Os10g19820.1	exon_3	OsIPC04140053	98.53	136	25	160	1946	0.09	1	0.33	0.07	1.01
LOC_Os10g19820.1	intron_3	OsIPC04140053	89.15	129	187	314	1946	0.09	1	0.33	0.07	1.01
LOC_Os06g24594.2	intron_2	OsIPC04140053	88.96	154	1695	1848	1946	0.09	1	0.33	0.07	1.01
LOC_Os06g38760.1	exon_5	OsIPC08090178	93.27	104	1271	1168	3761	0.14	0.6	0.14	0.06	0.42
LOC_Os11g22390.1	intron_4	OsIPC08090178	89.43	123	2138	2016	3761	0.14	0.6	0.14	0.06	0.42
LOC_Os11g12430.1	exon_2	OsIPC08090178	87.5	120	2636	2752	3761	0.14	0.6	0.14	0.06	0.42
LOC_Os02g30330.1	intron_4	OsIPU00001972	85.95	121	1009	892	1448	0.16	0.81	0.2	0.12	0.17
LOC_Os08g30550.1	exon_7	OsIPU00001972	85.15	101	1232	1133	1448	0.16	0.81	0.2	0.12	0.17
LOC_Os08g06750.1	exon_2	OsIPC09120002	90.16	305	10	311	1951	0.16	0.21	0.16	0.05	0.21
LOC_Os02g30330.1	intron_4	OsIPC09120002	91.06	123	1167	1289	1951	0.16	0.21	0.16	0.05	0.21
LOC_Os12g37519.1	exon_3	OsIPC09120002	82.67	277	1950	1674	1951	0.16	0.21	0.16	0.05	0.21
LOC_Os12g07630.1	intron_4	OsIPC04020141	89.32	206	227	28	2731	0.32	0.63	0.19	0.02	0.38
LOC_Os08g26790.1	exon_1	OsIPC04020141	79.73	824	1931	1110	2731	0.32	0.63	0.19	0.02	0.38
LOC_Os07g28550.1	intron_1	OsIPC03230055	89.75	361	1055	698	2275	0.33	0.24	0.52	0.11	0.39
LOC_Os09g18310.1	intron_1	OsIPC03230055	88.74	222	1962	1741	2275	0.33	0.24	0.52	0.11	0.39
LOC_Os06g32000.1	intron_2	OsIPC01210042	89.21	139	17	152	2061	0.46	0.9	0.45	0.03	0.45
LOC_Os04g56020.1	exon_2	OsIPC01210042	85.12	551	552	1096	2061	0.46	0.9	0.45	0.03	0.45
LOC_Os12g20169.1	intron_5	OsIPC01210042	90.17	173	1771	1943	2061	0.46	0.9	0.45	0.03	0.45
LOC_Os03g13430.1	intron_6	OsIPC07040030	82.22	343	147	486	2630	0.41	0.38	0.42	0.02	0.29
LOC_Os05g12590.1	exon_1	OsIPC07040030	83.56	365	570	932	2630	0.41	0.38	0.42	0.02	0.29
LOC_Os03g38094.1	intron_1	OsIPC07040030	94.8	250	2058	2307	2630	0.41	0.38	0.42	0.02	0.29
LOC_Os03g38094.1	intron_1	OsIPC07040030	94	250	2324	2573	2630	0.41	0.38	0.42	0.02	0.29
LOC_Os05g09080.1	intron_3	OsIPC03260045	94.03	268	320	54	641	0.45	0.95	0.95	0.5	0.45
LOC_Os12g27680.1	intron_1	OsIPC03260045	82.4	250	368	617	641	0.45	0.95	0.95	0.5	0.45
LOC_Os11g41480.1	exon_1	OsIPC11250018	84.04	332	286	616	7086	0.3	0.3	0.55	0.04	0.8
LOC_Os11g03000.1	exon_3	OsIPC11250018	81.21	447	1313	1759	7086	0.3	0.3	0.55	0.04	0.8
LOC_Os10g15250.1	intron_4	OsIPC11250018	80	315	1931	2245	7086	0.3	0.3	0.55	0.04	0.8
LOC_Os09g18100.1	exon_1	OsIPC11250018	79.66	2153	3555	5706	7086	0.3	0.3	0.55	0.04	0.8
LOC_Os07g27230.1	exon_12	OsIPC11250018	79.92	976	5896	6870	7086	0.3	0.3	0.55	0.04	0.8
LOC_Os06g22200.1	exon_2	OsIPC10060129	83.15	267	1	267	8592	0.11	0.59	0.06	0.02	1
LOC_Os10g17400.1	intron_2	OsIPC10060129	78.99	533	3768	4297	8592	0.11	0.59	0.06	0.02	1
LOC_Os05g25760.1	intron_3	OsIPC10060129	85.84	219	8394	8178	8592	0.11	0.59	0.06	0.02	1
LOC_Os01g38229.1	exon_10	OsIPC01220042	95.65	299	1088	790	9859	0.07	1	1	0.02	0.05
LOC_Os01g38229.3	exon_9	OsIPC01220042	97.06	204	2866	2663	9859	0.07	1	1	0.02	0.05
LOC_Os07g32774.1	intron_7	OsIPC01220042	86.9	229	3261	3489	9859	0.07	1	1	0.02	0.05
LOC_Os01g38229.1	exon_7	OsIPC01220042	93.23	192	8942	8751	9859	0.07	1	1	0.02	0.05
LOC_Os02g38800.1	exon_5	OsIPC04170059	88.54	157	631	787	5664	0.16	0.14	0.23	0.05	0.23
LOC_Os12g12320.1	exon_1	OsIPC04170059	85.19	108	4525	4418	5664	0.16	0.14	0.23	0.05	0.23
LOC_Os12g27500.1	intron_1	OsIPC03090023	85.08	295	525	815	2625	0.35	0.45	1	0.04	0.5
LOC_Os08g25880.1	exon_4	OsIPC03090023	80.35	906	1643	2543	2625	0.35	0.45	1	0.04	0.5
LOC_Os08g11030.1	intron_1	OsIPC04050010	89.11	303	322	623	1999	0.49	0.49	0.49	0.05	0.49
LOC_Os10g17020.1	exon_2	OsIPC04050010	83.18	886	1092	1976	1999	0.49	0.49	0.49	0.05	0.49
LOC_Os07g14514.6	intron_9	OsIPC10010042	93.46	321	895	1210	1991	0.4	1	0.4	0.15	0.4
LOC_Os04g10420.1	exon_11	OsIPC10010042	92.92	212	1687	1898	1991	0.4	1	0.4	0.15	0.4
LOC_Os05g23550.1	exon_5	OsIPC07270059	82.31	130	1874	2003	9847	0.07	1	0.58	0.03	0.07
LOC_Os12g35890.1	exon_2	OsIPC07270059	87.54	674	5492	4819	9847	0.07	1	0.58	0.03	0.07
LOC_Os07g33210.1	exon_2	OsIPC07110132	88.1	126	859	734	1474	0.27	0.6	0.6	0.12	0.4
LOC_Os03g41019.1	intron_1	OsIPC07110132	88.32	137	913	1049	1474	0.27	0.6	0.6	0.12	0.4
[truncated: 12,955 more rows]

## Sheet: Japonica
Supplementary Table 15: Contigs of the japonica dispensable genome releated with exon/intron shuffling.
Locus(query)	Exon/intron id	Contig(subject)	Identity	Query coverage	Subject start	Subject end	Contig length	Query coverage(Nipponbare)	Query coverage(93-11)	Query coverage(O. glaberrima)	Query coverage(O. brachyantha)	Query coverage(W1943)
LOC_Os10g22950.1	exon_2	OsJPC10120079	81.82	110	3574	3683	15166	0.11	0.05	0.2	0.08	0.11	1	109
LOC_Os07g43030.1	exon_3	OsJPC10120079	87.96	108	4394	4501	15166	0.11	0.05	0.2	0.08	0.11	2	107
LOC_Os10g22950.1	exon_9	OsJPC10120079	81.55	374	12263	12609	15166	0.11	0.05	0.2	0.08	0.11	3	346
LOC_Os10g22950.1	exon_10	OsJPC10120079	88.4	698	12732	13429	15166	0.11	0.05	0.2	0.08	0.11	4	697
LOC_Os08g12640.1	intron_1	OsJPC09080011	83.68	239	364	599	2471	0.5	0.5	0.52	0.04	0.52	1	235
LOC_Os08g25880.1	exon_4	OsJPC09080011	79.41	957	2292	1341	2471	0.5	0.5	0.52	0.04	0.52	2	951
LOC_Os08g29960.1	exon_2	OsJPC05180041	81.9	210	441	232	11497	0.07	1	0.09	0.01	0.05	1	209
LOC_Os04g29260.1	exon_1	OsJPC05180041	91.51	106	4311	4416	11497	0.07	1	0.09	0.01	0.05	2	105
LOC_Os06g24594.2	intron_2	OsJPC05180041	95.1	143	6529	6671	11497	0.07	1	0.09	0.01	0.05	3	142
LOC_Os03g31542.1	exon_4	OsJPC05180041	95.62	160	7791	7632	11497	0.07	1	0.09	0.01	0.05	4	159
LOC_Os10g36780.3	intron_14	OsJPC03280008	87.12	163	1870	2031	3771	0.18	1	0.17	0.03	0.18	1	161
LOC_Os03g47870.1	intron_2	OsJPC03280008	97.94	243	3497	3737	3771	0.18	1	0.17	0.03	0.18	2	240
LOC_Os10g13580.1	intron_2	OsJPC12160109	85.98	107	963	1068	6345	0.13	0.13	0.34	0.07	0.12	1	105
LOC_Os06g29600.1	exon_2	OsJPC12160109	80.32	818	1100	1906	6345	0.13	0.13	0.34	0.07	0.12	2	806
LOC_Os09g17490.1	exon_12	OsJPC01140120	85.42	144	147	4	2902	0.41	0.3	0.5	0.31	0.79	1	143
LOC_Os02g29570.1	intron_6	OsJPC01140120	89.52	105	258	155	2902	0.41	0.3	0.5	0.31	0.79	2	103
LOC_Os08g16140.1	exon_2	OsJPC01140120	86.5	600	1252	653	2902	0.41	0.3	0.5	0.31	0.79	3	599
LOC_Os05g09712.1	intron_1	OsJPC01140120	80.98	615	1861	1262	2902	0.41	0.3	0.5	0.31	0.79	4	599
LOC_Os07g19230.1	exon_2	OsJPC04040103	88.54	323	1	322	6478	0.15	0.59	0.15	0.18	0.16	1	321
LOC_Os11g39470.1	exon_2	OsJPC04040103	92.17	166	620	785	6478	0.15	0.59	0.15	0.18	0.16	2	165
LOC_Os02g30330.1	intron_3	OsJPC04040103	85.62	452	1747	2197	6478	0.15	0.59	0.15	0.18	0.16	3	450
LOC_Os09g10260.1	exon_1	OsJPC09060023	95.81	477	1284	808	5915	0.18	0.18	0.15	0.1	0.15	1	476
LOC_Os01g35770.1	intron_7	OsJPC09060023	88.1	294	4873	4581	5915	0.18	0.18	0.15	0.1	0.15	2	292
LOC_Os03g29290.1	exon_9	OsJPC11260130	89.01	182	1173	992	7214	0.38	0.53	0.38	0.36	0.2	1	181
LOC_Os02g17140.1	exon_4	OsJPC11260130	86.73	196	1420	1225	7214	0.38	0.53	0.38	0.36	0.2	2	195
LOC_Os11g43150.1	exon_3	OsJPC11260130	89.42	1267	3983	2724	7214	0.38	0.53	0.38	0.36	0.2	3	1259
LOC_Os12g26110.1	intron_1	OsJPC11260130	86.13	476	5275	4800	7214	0.38	0.53	0.38	0.36	0.2	4	475
LOC_Os12g26110.1	exon_1	OsJPC11260130	91.75	509	5774	5278	7214	0.38	0.53	0.38	0.36	0.2	5	496
LOC_Os12g24150.1	exon_1	OsJPC11260028	92.31	403	1691	1298	3392	0.25	0.26	0.26	0.01	0.26	1	393
LOC_Os11g23080.1	intron_1	OsJPC11260028	90.7	742	2549	3276	3392	0.25	0.26	0.26	0.01	0.26	2	727
LOC_Os03g36290.1	intron_5	OsJPU00001755	79.75	163	1125	963	2124	0.14	0.57	0.14	0.06	0.13	1	162
LOC_Os11g43290.1	intron_4	OsJPU00001755	80	135	1736	1603	2124	0.14	0.57	0.14	0.06	0.13	2	133
LOC_Os10g24620.1	intron_4	OsJPU00001755	80.95	105	1889	1785	2124	0.14	0.57	0.14	0.06	0.13	3	104
LOC_Os05g20590.1	exon_2	OsJPC11200060	83.78	111	2470	2360	4870	0.2	0.19	0.17	0.04	0.2	1	110
LOC_Os09g16990.1	intron_2	OsJPC11200060	89.46	370	4392	4030	4870	0.2	0.19	0.17	0.04	0.2	2	362
LOC_Os12g05720.1	intron_2	OsJPC09080007	88.41	138	813	676	2411	0.12	0.99	0.12	0.11	1	1	137
LOC_Os01g18200.1	exon_6	OsJPC09080007	84.03	119	1961	1844	2411	0.12	0.99	0.12	0.11	1	2	117
LOC_Os01g21010.1	exon_4	OsJPC11280218	79.62	157	410	566	1867	0.34	0.34	0.5	0.1	0.34	1	156
LOC_Os11g46230.1	intron_3	OsJPC11280218	90.45	178	1866	1690	1867	0.34	0.34	0.5	0.1	0.34	2	176
LOC_Os04g22720.1	exon_7	OsJPC11240147	96.57	321	3040	2720	7832	0.12	0.12	0.12	0.01	0.12	1	320
LOC_Os04g22720.1	exon_6	OsJPC11240147	96.3	108	3256	3149	7832	0.12	0.12	0.12	0.01	0.12	2	107
LOC_Os12g25320.1	exon_15	OsJPC11210050	82.74	168	1794	1627	2993	0.39	0.84	0.78	0.02	0.2	1	167
LOC_Os12g25320.1	intron_14	OsJPC11210050	85.77	843	2617	1799	2993	0.39	0.84	0.78	0.02	0.2	2	818
LOC_Os02g14270.1	intron_2	OsJPC11210050	92.59	108	2667	2774	2993	0.39	0.84	0.78	0.02	0.2	3	107
LOC_Os05g25580.1	exon_2	OsJPC10030038	89.02	519	1474	1989	6992	0.19	0.64	0.19	0.01	0.19	1	515
LOC_Os06g40240.1	intron_7	OsJPC10030038	82.31	294	4602	4892	6992	0.19	0.64	0.19	0.01	0.19	2	290
LOC_Os04g21370.1	exon_3	OsJPC12170067	80.54	185	2941	2757	11309	0.13	0.42	0.13	0.01	0.13	1	184
LOC_Os05g41560.1	exon_6	OsJPC12170067	84.55	110	4840	4732	11309	0.13	0.42	0.13	0.01	0.13	2	108
LOC_Os04g07420.1	intron_1	OsJPC12170067	81.9	348	5447	5106	11309	0.13	0.42	0.13	0.01	0.13	3	341
LOC_Os11g22480.1	exon_2	OsJPC12170067	82.53	166	5630	5465	11309	0.13	0.42	0.13	0.01	0.13	4	165
LOC_Os10g09630.1	intron_1	OsJPC12170067	88.14	295	6028	5734	11309	0.13	0.42	0.13	0.01	0.13	5	294
LOC_Os01g28830.1	intron_1	OsJPC12170067	85.71	287	6230	6516	11309	0.13	0.42	0.13	0.01	0.13	6	286
LOC_Os02g22170.1	exon_1	OsJPC12170067	80.93	215	7065	6851	11309	0.13	0.42	0.13	0.01	0.13	7	214
LOC_Os08g18070.1	exon_2	OsJPC01300040	86.14	101	628	728	2948	0.09	0.21	0.09	0.04	0.51	1	100
LOC_Os03g38094.1	intron_1	OsJPC01300040	94	250	2683	2435	2948	0.09	0.21	0.09	0.04	0.51	2	248
LOC_Os12g05720.1	intron_2	OsJPC02360032	88.41	138	1227	1364	12560	0.03	0.53	0.03	0.03	0.09	1	137
LOC_Os06g24594.2	intron_2	OsJPC02360032	87.76	147	8833	8979	12560	0.03	0.53	0.03	0.03	0.09	2	146
LOC_Os02g28800.1	intron_1	OsJPC02360032	87.55	241	9551	9312	12560	0.03	0.53	0.03	0.03	0.09	3	239
LOC_Os06g20560.1	exon_1	OsJPC04160030	80.74	244	8	248	5510	0.25	0.25	0.29	0.04	0.2	1	240
LOC_Os12g14180.1	intron_2	OsJPC04160030	82.35	153	430	582	5510	0.25	0.25	0.29	0.04	0.2	2	152
LOC_Os08g31330.1	intron_3	OsJPC04160030	87.42	445	2675	2232	5510	0.25	0.25	0.29	0.04	0.2	3	443
LOC_Os06g25900.1	exon_5	OsJPC04160030	85.28	795	4203	3432	5510	0.25	0.25	0.29	0.04	0.2	4	771
LOC_Os02g20010.1	exon_6	OsJPC04160030	83.68	815	5510	4701	5510	0.25	0.25	0.29	0.04	0.2	5	809
LOC_Os12g19740.1	exon_2	OsJPC02110011	91.61	143	143	1	951	0.41	0.59	0.59	0.05	0.46	1	142
LOC_Os12g19740.1	intron_1	OsJPC02110011	86.34	227	374	149	951	0.41	0.59	0.59	0.05	0.46	2	225
LOC_Os06g27630.1	intron_1	OsJPC02110011	86.69	293	686	394	951	0.41	0.59	0.59	0.05	0.46	3	292
LOC_Os09g16220.1	intron_3	OsJPC01020127	86.4	250	283	34	2953	0.22	0.79	0.16	0.08	0.22	1	249
LOC_Os01g04470.1	exon_2	OsJPC01020127	91.94	248	1152	1392	2953	0.22	0.79	0.16	0.08	0.22	2	240
LOC_Os11g17920.1	exon_2	OsJPC07190049	85.28	197	2923	2733	3181	0.17	0.17	0.17	0.04	0.14	1	190
LOC_Os10g08830.1	intron_2	OsJPC07190049	84.76	105	3032	2936	3181	0.17	0.17	0.17	0.04	0.14	2	96
LOC_Os10g01910.1	exon_6	OsJPC12140033	89.44	303	2460	2158	3410	0.32	0.19	0.32	0.14	0.32	1	302
LOC_Os11g36270.1	intron_2	OsJPC12140033	83	300	3077	2782	3410	0.32	0.19	0.32	0.14	0.32	2	295
LOC_Os09g20190.1	exon_2	OsJPC12170212	85.45	110	162	53	3126	0.25	0.25	0.44	0.11	0.25	1	109
LOC_Os07g13840.1	intron_1	OsJPC12170212	92.08	101	172	272	3126	0.25	0.25	0.44	0.11	0.25	2	100
LOC_Os06g30520.1	intron_6	OsJPC11220045	94.76	267	271	5	1023	0.36	0.36	0.36	0.22	0.43	1	266
LOC_Os09g18310.1	intron_1	OsJPC11220045	91.03	223	726	504	1023	0.36	0.36	0.36	0.22	0.43	2	222
LOC_Os10g07160.1	intron_7	OsJPC06120076	92.31	260	4796	4542	5547	0.13	0.13	0.13	0.01	0.1	1	254
LOC_Os01g45030.1	exon_3	OsJPC06120076	80.32	559	5414	4862	5547	0.13	0.13	0.13	0.01	0.1	2	552
LOC_Os09g08130.1	exon_2	OsJPC06230014	91.26	206	321	526	6320	0.29	0.37	0.29	0.03	0.29	1	205
LOC_Os09g08130.1	exon_3	OsJPC06230014	90.4	177	632	800	6320	0.29	0.37	0.29	0.03	0.29	2	168
LOC_Os08g17050.1	exon_1	OsJPC06230014	91.8	183	1251	1433	6320	0.29	0.37	0.29	0.03	0.29	3	182
LOC_Os08g17050.1	exon_2	OsJPC06230014	93.33	270	1532	1801	6320	0.29	0.37	0.29	0.03	0.29	4	269
LOC_Os06g16130.1	exon_6	OsJPC06230014	90.33	517	3082	2566	6320	0.29	0.37	0.29	0.03	0.29	5	516
LOC_Os08g17040.1	exon_9	OsJPC06230014	93.88	147	3453	3307	6320	0.29	0.37	0.29	0.03	0.29	6	146
LOC_Os08g17380.1	exon_1	OsJPC06230014	92.06	252	4529	4780	6320	0.29	0.37	0.29	0.03	0.29	7	251
LOC_Os07g49440.1	exon_1	OsJPC06230014	84.81	869	5432	6300	6320	0.29	0.37	0.29	0.03	0.29	8	868
LOC_Os11g29450.1	exon_7	OsJPC07180049	80.32	188	277	90	3987	0.31	1	0.26	0.05	1	1	187
LOC_Os04g02200.1	exon_2	OsJPC07180049	84.48	116	1315	1200	3987	0.31	1	0.26	0.05	1	2	115
LOC_Os09g15140.1	exon_1	OsJPC07180049	86.34	205	2074	1870	3987	0.31	1	0.26	0.05	1	3	204
LOC_Os11g21820.1	intron_3	OsJPC07180049	81.41	355	3241	3592	3987	0.31	1	0.26	0.05	1	4	351
LOC_Os02g38800.1	exon_5	OsJPC11280111	90.18	163	88	250	2691	0.15	0.44	0.54	0.07	0.79	1	162
LOC_Os02g24090.1	intron_9	OsJPC11280111	80.54	221	1560	1340	2691	0.15	0.44	0.54	0.07	0.79	2	220
LOC_Os05g23450.1	exon_1	OsJPC12050056	87.77	188	166	352	1389	0.19	0.61	0.32	0.13	0.19	1	186
LOC_Os03g38094.1	intron_1	OsJPC12050056	94.58	240	858	1097	1389	0.19	0.61	0.32	0.13	0.19	2	239
LOC_Os06g39610.1	intron_2	OsJPC11180014	90.1	101	851	751	4518	0.17	0.45	0.45	0.02	0.5	1	100
LOC_Os11g41320.1	intron_2	OsJPC11180014	91.03	145	2341	2200	4518	0.17	0.45	0.45	0.02	0.5	2	141
LOC_Os11g22840.1	intron_2	OsJPC08170211	89.96	896	449	1342	4568	0.35	0.36	0.5	0.05	1	1	893
LOC_Os06g01030.1	exon_6	OsJPC08170211	85.32	1226	1591	2816	4568	0.35	0.36	0.5	0.05	1	2	1225
LOC_Os11g26670.1	exon_6	OsJPC08170211	83.12	770	3085	3854	4568	0.35	0.36	0.5	0.05	1	3	769
LOC_Os03g45670.1	exon_5	OsJPC08170211	82.83	495	3890	4384	4568	0.35	0.36	0.5	0.05	1	4	494
LOC_Os11g16810.1	exon_2	OsJPC08170211	92	100	4540	4442	4568	0.35	0.36	0.5	0.05	1	5	98
LOC_Os01g35200.1	intron_1	OsJPC01120009	87.47	455	485	33	1496	0.41	0.41	0.74	0.03	0.41	1	452
LOC_Os01g54330.1	exon_1	OsJPC01120009	82.79	122	617	496	1496	0.41	0.41	0.74	0.03	0.41	2	121
LOC_Os03g34290.1	exon_3	OsJPC04020104	85.16	155	1128	1281	3284	0.11	0.29	0.48	0.05	0.11	1	153
LOC_Os11g44590.1	exon_2	OsJPC04020104	88.89	126	1846	1970	3284	0.11	0.29	0.48	0.05	0.11	2	124
LOC_Os05g24810.1	exon_5	OsJPC04020104	86.33	139	2956	3093	3284	0.11	0.29	0.48	0.05	0.11	3	137
LOC_Os02g25090.1	exon_3	OsJPC11090030	77.96	685	57	738	3249	0.47	0.23	0.48	0.03	0.47	1	681
LOC_Os08g29240.1	intron_3	OsJPC11090030	80.25	314	911	1224	3249	0.47	0.23	0.48	0.03	0.47	2	313
LOC_Os01g62320.1	exon_7	OsJPC11090030	78.56	709	1954	2661	3249	0.47	0.23	0.48	0.03	0.47	3	707
LOC_Os03g37194.1	exon_8	OsJPC11090030	82.01	556	2664	3219	3249	0.47	0.23	0.48	0.03	0.47	4	555
LOC_Os03g18990.1	intron_2	OsJPC07160131	84.25	127	222	96	756	0.29	0.29	0.24	0.1	0.29	1	126
LOC_Os12g13880.1	exon_5	OsJPC07160131	92.56	121	538	656	756	0.29	0.29	0.24	0.1	0.29	2	118
LOC_Os12g18170.1	intron_1	OsJPC05180024	82.04	657	783	136	15590	0.04	0.92	0.04	0.02	0.04	1	647
LOC_Os05g30700.1	exon_2	OsJPC05180024	82.29	559	13560	14112	15590	0.04	0.92	0.04	0.02	0.04	2	552
LOC_Os02g45740.1	intron_1	OsJPC04010088	86.34	344	129	469	2219	0.21	0.21	0.21	0.05	0.21	1	340
LOC_Os01g07470.1	intron_1	OsJPC04010088	92.4	171	1743	1911	2219	0.21	0.21	0.21	0.05	0.21	2	168
LOC_Os08g06750.1	exon_2	OsJPC04010088	92.79	305	1915	2219	2219	0.21	0.21	0.21	0.05	0.21	3	304
LOC_Os09g02750.1	exon_3	OsJPC11110013	79.28	251	608	858	3282	0.14	0.63	0.12	0.1	0.14	1	250
LOC_Os03g43464.1	exon_2	OsJPC11110013	90.1	101	1174	1274	3282	0.14	0.63	0.12	0.1	0.14	2	100
LOC_Os11g30320.1	intron_2	OsJPC11110013	81.04	211	1325	1524	3282	0.14	0.63	0.12	0.1	0.14	3	199
LOC_Os04g53130.1	intron_2	OsJPC04180190	86.39	779	11246	10484	13800	0.11	0.28	0.1	0.08	0.28	1	762
LOC_Os01g18570.1	exon_1	OsJPC04180190	79.41	1117	12478	11363	13800	0.11	0.28	0.1	0.08	0.28	2	1115
LOC_Os10g13770.1	exon_1	OsJPC11250085	80	295	391	98	3837	0.1	0.76	0.12	0.09	0.1	1	293
LOC_Os12g40990.1	intron_4	OsJPC11250085	87.22	133	1181	1051	3837	0.1	0.76	0.12	0.09	0.1	2	130
LOC_Os11g38580.1	intron_1	OsJPC11250085	84.07	113	2272	2160	3837	0.1	0.76	0.12	0.09	0.1	3	112
LOC_Os07g30250.1	intron_2	OsJPC07180058	87.44	398	1291	920	5914	0.11	0.74	0.12	0.02	0.74	1	371
LOC_Os06g51180.1	exon_2	OsJPC07180058	87.74	106	4130	4025	5914	0.11	0.74	0.12	0.02	0.74	2	105
LOC_Os04g16530.1	intron_7	OsJPC07180058	90.76	595	4699	5288	5914	0.11	0.74	0.12	0.02	0.74	3	589
LOC_Os11g38330.1	exon_2	OsJPU00003172	87.1	186	83	265	7082	0.06	0.51	0.16	0.1	0.06	1	182
LOC_Os11g37880.1	exon_1	OsJPU00003172	79.73	735	1862	2596	7082	0.06	0.51	0.16	0.1	0.06	2	734
LOC_Os11g37790.1	exon_4	OsJPU00003172	82.99	482	3420	3901	7082	0.06	0.51	0.16	0.1	0.06	3	481
LOC_Os10g31200.1	intron_2	OsJPC07110023	91.86	172	145	313	14470	0.06	0.05	0.06	0.04	0.95	1	168
LOC_Os12g27570.1	intron_4	OsJPC07110023	95.65	207	968	762	14470	0.06	0.05	0.06	0.04	0.95	2	206
LOC_Os05g10440.1	intron_9	OsJPC07110023	87.26	722	1360	2071	14470	0.06	0.05	0.06	0.04	0.95	3	711
LOC_Os09g19250.1	exon_2	OsJPU00006860	82.8	279	2445	2167	3710	0.24	0.23	0.24	0.01	0.9	1	278
LOC_Os04g19580.1	intron_1	OsJPU00006860	82.02	267	2735	2469	3710	0.24	0.23	0.24	0.01	0.9	2	266
LOC_Os04g12060.1	intron_2	OsJPU00006860	86.74	347	2833	3179	3710	0.24	0.23	0.24	0.01	0.9	3	346
LOC_Os01g07470.1	intron_1	OsJPC06080109	91.06	179	485	661	2032	0.38	0.38	0.87	0.07	0.87	1	176
LOC_Os08g06750.1	exon_2	OsJPC06080109	85.53	304	668	971	2032	0.38	0.38	0.87	0.07	0.87	2	303
LOC_Os04g02720.1	exon_1	OsJPC06080109	89.41	255	1448	1701	2032	0.38	0.38	0.87	0.07	0.87	3	253
LOC_Os04g02720.1	intron_1	OsJPC06080109	91.3	230	1708	1935	2032	0.38	0.38	0.87	0.07	0.87	4	227
LOC_Os03g38094.1	intron_1	OsJPC01410025	89.33	253	446	205	1697	0.31	0.59	0.31	0.15	0.35	1	241
LOC_Os01g18200.1	exon_6	OsJPC01410025	81.67	120	574	461	1697	0.31	0.59	0.31	0.15	0.35	2	113
LOC_Os03g47480.1	intron_1	OsJPC10180064	86.97	798	1178	1963	6234	0.28	0.28	0.28	0.28	0.28	1	785
LOC_Os05g06230.1	exon_2	OsJPC10180064	83.33	144	1998	2140	6234	0.28	0.28	0.28	0.28	0.28	2	142
LOC_Os11g13960.1	intron_7	OsJPC10180064	95.75	400	4542	4143	6234	0.28	0.28	0.28	0.28	0.28	3	399
LOC_Os02g05550.1	exon_4	OsJPC10180064	94.86	1186	5900	4715	6234	0.28	0.28	0.28	0.28	0.28	4	1185
LOC_Os10g29180.1	exon_1	OsJPC10160012	84.39	1134	923	2038	4824	0.24	0.96	0.44	0.23	0.24	1	1115
LOC_Os07g29970.1	intron_1	OsJPC10160012	93.36	211	4366	4575	4824	0.24	0.96	0.44	0.23	0.24	2	209
LOC_Os06g34200.1	exon_2	OsJPC04180188	81.71	656	78	733	5175	0.27	0.31	0.27	0.11	0.27	1	655
LOC_Os02g26270.1	intron_2	OsJPC04180188	79.41	102	909	1010	5175	0.27	0.31	0.27	0.11	0.27	2	101
LOC_Os12g08640.1	exon_2	OsJPC04180188	87.27	589	1557	2145	5175	0.27	0.31	0.27	0.11	0.27	3	588
LOC_Os09g14080.1	intron_2	OsJPC04180188	83.99	556	2973	3524	5175	0.27	0.31	0.27	0.11	0.27	4	551
LOC_Os04g19580.1	intron_1	OsJPC09040002	86.86	274	549	822	2810	0.38	0.38	0.38	0.19	0.38	1	273
LOC_Os11g22290.1	exon_3	OsJPC09040002	94.29	210	1794	1586	2810	0.38	0.38	0.38	0.19	0.38	2	208
LOC_Os02g14300.1	exon_2	OsJPC12150073	85.41	185	1543	1371	2348	0.26	0.26	0.26	0.06	0.26	1	172
LOC_Os07g33210.1	exon_2	OsJPC12150073	90.3	134	1686	1819	2348	0.26	0.26	0.26	0.06	0.26	2	133
LOC_Os07g43570.1	exon_2	OsJPC07270005	86.82	129	770	898	4990	0.16	0.11	0.16	0.11	1	1	128
LOC_Os07g43570.1	exon_3	OsJPC07270005	88.43	121	1296	1416	4990	0.16	0.11	0.16	0.11	1	2	120
LOC_Os07g43570.1	exon_4	OsJPC07270005	92.89	211	1542	1752	4990	0.16	0.11	0.16	0.11	1	3	210
LOC_Os07g43570.1	exon_5	OsJPC07270005	88.09	235	1831	2065	4990	0.16	0.11	0.16	0.11	1	4	234
LOC_Os07g43570.1	exon_6	OsJPC07270005	87.42	151	2228	2378	4990	0.16	0.11	0.16	0.11	1	5	150
LOC_Os02g13210.1	intron_4	OsJPC07270005	93.07	101	3051	2951	4990	0.16	0.11	0.16	0.11	1	6	100
LOC_Os10g07030.1	exon_2	OsJPC12080088	86.76	219	776	562	2465	0.41	1	0.83	0.03	1	1	214
LOC_Os12g13850.1	exon_2	OsJPC12080088	89.24	251	2144	1894	2465	0.41	1	0.83	0.03	1	2	250
LOC_Os07g10930.1	intron_1	OsJPC01240096	85.87	184	2598	2415	13032	0.08	0.08	0.31	0.02	0.08	1	183
LOC_Os02g02424.2	intron_3	OsJPC01240096	85.46	227	2944	3161	13032	0.08	0.08	0.31	0.02	0.08	2	217
LOC_Os11g17760.1	exon_2	OsJPC01240096	92.64	299	3923	3625	13032	0.08	0.08	0.31	0.02	0.08	3	298
LOC_Os10g34890.1	intron_1	OsJPC01240096	90.94	563	4675	4114	13032	0.08	0.08	0.31	0.02	0.08	4	561
LOC_Os02g26740.1	exon_2	OsJPC01240096	89.74	273	5380	5652	13032	0.08	0.08	0.31	0.02	0.08	5	272
LOC_Os04g31240.1	exon_3	OsJPC01240096	89.81	108	8692	8585	13032	0.08	0.08	0.31	0.02	0.08	6	107
LOC_Os04g38200.1	exon_3	OsJPC11280185	82.73	388	457	71	4454	0.25	0.81	0.1	0.25	0.3	1	386
LOC_Os03g36684.1	intron_1	OsJPC11280185	81.18	186	1194	1009	4454	0.25	0.81	0.1	0.25	0.3	2	185
LOC_Os04g28470.1	intron_1	OsJPC11280185	81.13	106	3491	3386	4454	0.25	0.81	0.1	0.25	0.3	3	105
LOC_Os06g11360.1	exon_1	OsJPC06190015	83.52	182	55	232	1553	0.37	0.37	0.78	0.05	0.37	1	177
LOC_Os06g24594.2	intron_2	OsJPC06190015	90.34	145	967	823	1553	0.37	0.37	0.78	0.05	0.37	2	144
LOC_Os03g41019.1	intron_1	OsJPC11200067	88.81	143	1700	1558	2811	0.16	0.47	0.47	0.03	0.17	1	142
LOC_Os07g33210.1	exon_2	OsJPC11200067	91.97	137	1754	1890	2811	0.16	0.47	0.47	0.03	0.17	2	136
LOC_Os12g28580.1	intron_1	OsJPC12170227	93.38	151	3661	3809	7900	0.1	0.6	0.08	0.08	0.08	1	148
LOC_Os12g28580.1	exon_3	OsJPC12170227	94.12	272	5344	5611	7900	0.1	0.6	0.08	0.08	0.08	2	267
LOC_Os12g28580.1	exon_3	OsJPC12170227	92.88	281	6143	6419	7900	0.1	0.6	0.08	0.08	0.08	3	276
LOC_Os12g28580.1	intron_3	OsJPC12170227	90.4	177	6572	6740	7900	0.1	0.6	0.08	0.08	0.08	4	168
LOC_Os04g49120.1	exon_2	OsJPC12170227	85.75	393	7503	7894	7900	0.1	0.6	0.08	0.08	0.08	5	391
LOC_Os07g26190.1	exon_3	OsJPC07160009	95.17	435	1826	1398	3590	0.49	0.89	0.38	0.03	0.47	1	428
LOC_Os02g14320.1	intron_1	OsJPC07160009	83.43	1261	3074	1831	3590	0.49	0.89	0.38	0.03	0.47	2	1243
LOC_Os10g21710.1	exon_1	OsJPC02080068	86.84	152	231	81	7220	0.45	0.99	0.38	0.04	0.45	1	150
LOC_Os07g20860.1	exon_3	OsJPC02080068	81.19	776	1532	2307	7220	0.45	0.99	0.38	0.04	0.45	2	775
LOC_Os06g34590.1	exon_2	OsJPC02080068	87.59	427	2389	2815	7220	0.45	0.99	0.38	0.04	0.45	3	426
LOC_Os12g10070.1	exon_6	OsJPC02080068	79.18	682	3197	3878	7220	0.45	0.99	0.38	0.04	0.45	4	681
LOC_Os03g36570.1	exon_9	OsJPC02080068	81.13	2358	6651	4298	7220	0.45	0.99	0.38	0.04	0.45	5	2353
LOC_Os08g29240.1	intron_4	OsJPC02080068	84.55	492	7130	6662	7220	0.45	0.99	0.38	0.04	0.45	6	468
LOC_Os07g27070.1	intron_9	OsJPC01150036	85.02	634	1012	1632	2958	0.29	1.01	1.01	0.31	0.29	1	620
LOC_Os12g33570.1	exon_2	OsJPC01150036	89.02	173	1644	1816	2958	0.29	1.01	1.01	0.31	0.29	2	172
LOC_Os07g30630.1	exon_2	OsJPC06040023	90.79	304	1723	1420	2716	0.28	0.28	0.28	0.28	0.28	1	303
LOC_Os10g13950.1	exon_2	OsJPC06040023	93.14	598	2548	1951	2716	0.28	0.28	0.28	0.28	0.28	2	597
LOC_Os10g16630.1	exon_1	OsJPC01140046	91.21	603	1816	1214	4085	0.39	0.38	0.95	0.09	0.39	1	602
LOC_Os12g16050.1	intron_2	OsJPC01140046	83.74	123	2048	1926	4085	0.39	0.38	0.95	0.09	0.39	2	122
LOC_Os04g06890.1	intron_1	OsJPC04040099	89.53	401	500	101	4421	0.2	0.16	0.75	0.31	0.13	1	399
LOC_Os11g22390.1	intron_4	OsJPC04040099	88.71	124	3328	3451	4421	0.2	0.16	0.75	0.31	0.13	2	123
LOC_Os03g39650.1	exon_3	OsJPC04040099	86.84	152	3927	3778	4421	0.2	0.16	0.75	0.31	0.13	3	149
LOC_Os12g17690.1	intron_11	OsJPC01140138	93.22	118	314	197	3705	0.14	0.55	0.22	0.05	0.14	1	117
LOC_Os07g32774.1	intron_7	OsJPC01140138	83.48	224	3259	3482	3705	0.14	0.55	0.22	0.05	0.14	2	223
LOC_Os05g14780.1	intron_2	OsJPC11130034	78.81	675	333	1007	4813	0.35	1	0.35	0.01	1	1	674
LOC_Os07g11230.1	exon_9	OsJPC11130034	81.6	337	2505	2169	4813	0.35	1	0.35	0.01	1	2	336
LOC_Os03g36120.1	exon_6	OsJPC11130034	88.46	104	2794	2691	4813	0.35	1	0.35	0.01	1	3	103
LOC_Os03g36120.1	intron_5	OsJPC11130034	85.39	527	3304	2801	4813	0.35	1	0.35	0.01	1	4	503
LOC_Os03g36120.1	exon_3	OsJPC11130034	83.64	269	3918	3650	4813	0.35	1	0.35	0.01	1	5	268
LOC_Os03g36120.1	intron_1	OsJPC11130034	82.47	582	4671	4090	4813	0.35	1	0.35	0.01	1	6	581
LOC_Os10g36229.1	intron_3	OsJPC08050102	90.05	402	1621	2020	4382	0.09	0.09	0.09	0.09	0.54	1	399
LOC_Os08g30040.1	exon_5	OsJPC08050102	99.2	375	4363	3990	4382	0.09	0.09	0.09	0.09	0.54	2	373
LOC_Os06g26140.1	intron_1	OsJPC10090038	81.58	266	293	29	1429	0.32	0.55	1	0.33	1	1	264
LOC_Os04g32360.1	intron_1	OsJPC10090038	84.35	115	468	356	1429	0.32	0.55	1	0.33	1	2	112
LOC_Os12g12800.1	exon_1	OsJPC12150046	80.39	153	4787	4635	5919	0.06	0.06	0.08	0.02	0.08	1	152
LOC_Os04g26080.1	exon_3	OsJPC12150046	92.7	137	5094	5230	5919	0.06	0.06	0.08	0.02	0.08	2	136
LOC_Os04g26080.1	intron_3	OsJPC12150046	91.09	101	5233	5332	5919	0.06	0.06	0.08	0.02	0.08	3	99
LOC_Os08g10870.1	intron_5	OsJPC07290020	91.6	131	1760	1890	8045	0.09	0.99	0.93	0.02	0.6	1	130
LOC_Os04g10830.1	intron_4	OsJPC07290020	85.71	105	7460	7559	8045	0.09	0.99	0.93	0.02	0.6	2	99
LOC_Os11g42410.1	exon_1	OsJPC07290020	85.96	114	7925	7812	8045	0.09	0.99	0.93	0.02	0.6	3	113
LOC_Os02g28800.1	intron_1	OsJPC08060099	85.54	242	661	900	8584	0.07	0.34	0.76	0.02	0.07	1	239
LOC_Os08g09600.1	exon_2	OsJPC08060099	86.55	461	7506	7046	8584	0.07	0.34	0.76	0.02	0.07	2	460
LOC_Os06g40530.1	exon_5	OsJPC03140032	85.33	484	6266	5783	16841	0.15	0.35	0.35	0.22	0.4	1	483
LOC_Os05g27650.1	exon_4	OsJPC03140032	85.15	303	6834	6535	16841	0.15	0.35	0.35	0.22	0.4	2	299
LOC_Os09g06920.1	exon_6	OsJPC03140032	85.49	1758	8672	6928	16841	0.15	0.35	0.35	0.22	0.4	3	1744
LOC_Os11g15290.1	intron_4	OsJPC03140032	92.86	154	8828	8675	16841	0.15	0.35	0.35	0.22	0.4	4	153
LOC_Os03g58600.1	exon_6	OsJPC03140032	82.86	105	12651	12749	16841	0.15	0.35	0.35	0.22	0.4	5	98
LOC_Os03g56530.1	intron_3	OsJPC08180005	86.65	397	989	1384	1992	0.2	0.89	0.81	0.1	0.2	1	395
LOC_Os08g30550.1	exon_7	OsJPC08180005	87.13	101	1953	1853	1992	0.2	0.89	0.81	0.1	0.2	2	100
LOC_Os11g29300.1	intron_1	OsJPC08100036	87.76	294	19	304	3523	0.25	0.49	0.25	0.04	0.92	1	285
LOC_Os11g29300.1	exon_2	OsJPC08100036	91.11	180	309	485	3523	0.25	0.49	0.25	0.04	0.92	2	176
LOC_Os08g15170.1	intron_1	OsJPC08100036	89.71	340	1131	799	3523	0.25	0.49	0.25	0.04	0.92	3	332
LOC_Os08g15170.1	exon_1	OsJPC08100036	100	187	1349	1163	3523	0.25	0.49	0.25	0.04	0.92	4	186
LOC_Os05g12600.1	intron_1	OsJPC08100036	92.94	170	3238	3069	3523	0.25	0.49	0.25	0.04	0.92	5	169
LOC_Os06g27630.1	intron_1	OsJPC12180076	86.96	299	674	376	3007	0.49	0.61	0.49	0.1	0.61	1	298
LOC_Os08g22004.1	intron_1	OsJPC12180076	83.76	1047	1761	736	3007	0.49	0.61	0.49	0.1	0.61	2	1025
LOC_Os06g21700.1	exon_3	OsJPC12180076	95.04	141	2908	2768	3007	0.49	0.61	0.49	0.1	0.61	3	140
LOC_Os05g10440.1	intron_7	OsJPC04030047	88.46	1040	409	1421	5484	0.27	0.26	0.26	0.03	0.27	1	1012
LOC_Os02g38420.1	intron_1	OsJPC04030047	86.06	165	2314	2152	5484	0.27	0.26	0.26	0.03	0.27	2	162
LOC_Os12g20220.1	intron_2	OsJPC04020017	92.36	157	265	109	5101	0.16	0.16	0.48	0.01	0.16	1	156
LOC_Os01g29290.1	exon_2	OsJPC04020017	88.89	117	517	401	5101	0.16	0.16	0.48	0.01	0.16	2	116
LOC_Os06g22970.1	exon_1	OsJPC04020017	82.08	106	1574	1679	5101	0.16	0.16	0.48	0.01	0.16	3	105
LOC_Os12g23780.1	exon_2	OsJPC04020017	92.79	111	1968	2077	5101	0.16	0.16	0.48	0.01	0.16	4	109
LOC_Os06g22970.1	exon_1	OsJPC04020017	85.05	107	3266	3161	5101	0.16	0.16	0.48	0.01	0.16	5	105
LOC_Os09g19250.1	exon_2	OsJPC04030156	83.03	271	205	475	4191	0.32	0.32	0.33	0.02	0.9	1	270
LOC_Os04g06340.1	exon_2	OsJPC04030156	95.98	174	3156	2983	4191	0.32	0.32	0.33	0.02	0.9	2	173
LOC_Os04g05550.1	intron_1	OsJPC04030156	93.99	233	3391	3159	4191	0.32	0.32	0.33	0.02	0.9	3	232
LOC_Os04g05540.1	intron_2	OsJPC04030156	88.98	254	3870	4123	4191	0.32	0.32	0.33	0.02	0.9	4	253
LOC_Os06g34160.1	intron_1	OsJPC12080064	90.43	303	357	659	4501	0.29	0.38	0.29	0.02	0.29	1	302
LOC_Os05g23510.1	intron_3	OsJPC12080064	82.45	1111	2077	980	4501	0.29	0.38	0.29	0.02	0.29	2	1097
LOC_Os02g14380.1	exon_1	OsJPC02250156	83.65	104	530	633	7831	0.17	0.16	0.17	0.08	0.17	1	103
LOC_Os08g22004.1	intron_1	OsJPC02250156	83.58	1017	1732	741	7831	0.17	0.16	0.17	0.08	0.17	2	991
LOC_Os04g42399.1	exon_8	OsJPC02250156	87.14	210	6976	6768	7831	0.17	0.16	0.17	0.08	0.17	3	208
LOC_Os02g18980.1	intron_2	OsJPC02250156	94.57	700	7830	7133	7831	0.17	0.16	0.17	0.08	0.17	4	697
LOC_Os07g20370.1	intron_2	OsJPC10090004	82.84	443	444	4	2256	0.35	0.35	0.51	0.01	0.35	1	440
LOC_Os06g29240.1	exon_2	OsJPC10090004	88.89	126	655	531	2256	0.35	0.35	0.51	0.01	0.35	2	124
LOC_Os10g36229.1	intron_3	OsJPC01130059	88.04	393	8	394	2859	0.28	0.76	0.28	0.03	0.26	1	386
LOC_Os05g28260.1	exon_3	OsJPC01130059	84.3	121	1772	1652	2859	0.28	0.76	0.28	0.03	0.26	2	120
LOC_Os02g39940.1	intron_4	OsJPC10120087	82.28	395	72	456	1216	0.44	0.43	0.43	0.04	0.44	1	384
LOC_Os12g25300.1	intron_4	OsJPC10120087	84.2	481	555	1016	1216	0.44	0.43	0.43	0.04	0.44	2	461
LOC_Os04g49270.1	exon_1	OsJPC12060080	93.33	240	221	460	3150	0.24	0.25	0.33	0.03	0.26	1	239
LOC_Os12g10800.1	exon_10	OsJPC12060080	92.94	255	1281	1027	3150	0.24	0.25	0.33	0.03	0.26	2	254
LOC_Os01g60760.1	intron_1	OsJPC12060080	86.76	672	2258	1599	3150	0.24	0.25	0.33	0.03	0.26	3	659
LOC_Os01g04560.1	exon_2	OsJPC12060080	92.11	114	2560	2448	3150	0.24	0.25	0.33	0.03	0.26	4	112
LOC_Os07g29700.1	exon_2	OsJPC12060080	84.96	266	2670	2932	3150	0.24	0.25	0.33	0.03	0.26	5	262
LOC_Os05g33890.1	exon_2	OsJPC06290002	93.63	204	585	788	9234	0.07	0.07	0.11	0.07	0.07	1	203
LOC_Os05g33890.1	exon_3	OsJPC06290002	94.31	246	878	1123	9234	0.07	0.07	0.11	0.07	0.07	2	245
LOC_Os12g08680.1	intron_3	OsJPC06290002	82.54	338	3589	3257	9234	0.07	0.07	0.11	0.07	0.07	3	332
LOC_Os12g03440.1	exon_1	OsJPC06200016	93.18	132	1271	1402	3598	0.2	0.23	1.01	0.03	0.46	1	131
LOC_Os06g22970.1	exon_1	OsJPC06200016	83.33	108	2533	2427	3598	0.2	0.23	1.01	0.03	0.46	2	106
LOC_Os03g20890.1	intron_1	OsJPC06200016	93.56	419	3179	3595	3598	0.2	0.23	1.01	0.03	0.46	3	416
LOC_Os01g34230.1	exon_2	OsJPC04040178	88.55	166	621	458	1986	0.33	0.33	0.33	0.17	0.33	1	163
LOC_Os06g27460.1	intron_4	OsJPC04040178	90.34	176	1469	1644	1986	0.33	0.33	0.33	0.17	0.33	2	175
LOC_Os08g28140.1	exon_1	OsJPC04040178	81.67	180	1716	1892	1986	0.33	0.33	0.33	0.17	0.33	3	176
LOC_Os09g16400.1	exon_3	OsJPC10050101	81.98	172	134	305	3678	0.25	0.6	0.3	0.15	0.6	1	171
LOC_Os07g27070.1	intron_9	OsJPC10050101	91	633	1170	538	3678	0.25	0.6	0.3	0.15	0.6	2	632
LOC_Os04g09750.1	intron_1	OsJPC10050101	88.7	407	2292	1887	3678	0.25	0.6	0.3	0.15	0.6	3	405
LOC_Os09g22260.1	exon_2	OsJPC10050101	87.5	104	2974	2871	3678	0.25	0.6	0.3	0.15	0.6	4	103
LOC_Os10g26370.1	exon_17	OsJPC11210075	83.78	111	126	236	2386	0.38	0.38	0.38	0.03	0.74	1	110
LOC_Os07g29594.1	intron_1	OsJPC11210075	92.86	224	2325	2105	2386	0.38	0.38	0.38	0.03	0.74	2	220
LOC_Os03g38094.1	intron_1	OsJPC12090129	91.13	248	4564	4318	8175	0.05	0.56	0.33	0.02	0.47	1	246
LOC_Os04g25280.1	exon_9	OsJPC12090129	90.58	138	7476	7613	8175	0.05	0.56	0.33	0.02	0.47	2	137
LOC_Os02g38840.1	exon_2	OsJPC02240025	96.8	219	352	134	1175	0.49	1	0.34	0.33	0.49	1	218
LOC_Os02g38840.2	intron_1	OsJPC02240025	95.44	570	1120	557	1175	0.49	1	0.34	0.33	0.49	2	563
LOC_Os02g02424.2	intron_3	OsJPC08080053	84.26	216	416	625	1575	0.27	1	1	0.13	1	1	209
LOC_Os08g13160.1	exon_2	OsJPC08080053	100	132	1410	1279	1575	0.27	1	1	0.13	1	2	131
LOC_Os10g02740.1	intron_2	OsJPC01010006	85.58	104	7607	7505	11464	0.1	0.07	0.37	0.01	0.1	1	102
LOC_Os03g39655.1	exon_3	OsJPC01010006	94.97	179	11143	10965	11464	0.1	0.07	0.37	0.01	0.1	2	178
LOC_Os05g19980.1	intron_3	OsJPC10100001	90.48	168	2709	2545	7426	0.21	0.27	0.18	0.01	0.21	1	164
LOC_Os01g25780.1	exon_2	OsJPC10100001	92.04	113	2906	3017	7426	0.21	0.27	0.18	0.01	0.21	2	111
LOC_Os06g34770.1	intron_1	OsJPC10100001	89.63	270	3502	3233	7426	0.21	0.27	0.18	0.01	0.21	3	269
LOC_Os12g42820.1	exon_3	OsJPC10100001	85.48	124	4492	4369	7426	0.21	0.27	0.18	0.01	0.21	4	123
LOC_Os07g01130.1	intron_10	OsJPC01010030	86.61	127	7548	7422	8389	0.05	0.07	0.7	0.03	0.16	1	126
LOC_Os07g32774.1	intron_7	OsJPC01010030	86.78	227	7991	7766	8389	0.05	0.07	0.7	0.03	0.16	2	225
LOC_Os04g17890.1	intron_7	OsJPC12130004	82.35	963	976	16	2788	0.35	0.35	0.35	0.01	0.49	1	960
LOC_Os02g23821.1	intron_2	OsJPC12130004	93.06	245	1429	1673	2788	0.35	0.35	0.35	0.01	0.49	2	244
LOC_Os09g06140.1	exon_1	OsJPC12130004	81.36	177	2285	2109	2788	0.35	0.35	0.35	0.01	0.49	3	176
LOC_Os12g43760.1	exon_2	OsJPC11270177	82.89	374	663	1032	4429	0.25	0.25	0.1	0.01	0.25	1	369
LOC_Os05g50610.1	exon_7	OsJPC11270177	79.07	301	1375	1672	4429	0.25	0.25	0.1	0.01	0.25	2	297
LOC_Os07g24100.1	intron_2	OsJPC05090014	90.96	332	592	262	1612	0.38	0.48	0.5	0.04	0.45	1	330
LOC_Os04g24804.1	exon_4	OsJPC05090014	87.39	341	1495	1156	1612	0.38	0.48	0.5	0.04	0.45	2	339
LOC_Os12g03750.1	exon_1	OsJPC12020005	94.62	223	337	115	4771	0.21	0.87	0.15	0.01	0.15	1	222
LOC_Os12g03740.1	exon_1	OsJPC12020005	92.77	346	1063	1405	4771	0.21	0.87	0.15	0.01	0.15	2	342
LOC_Os12g03740.1	exon_2	OsJPC12020005	88.24	119	3127	3245	4771	0.21	0.87	0.15	0.01	0.15	3	118
LOC_Os06g13300.1	intron_4	OsJPC10050195	87.82	271	133	403	2164	0.35	0.95	0.35	0.41	0.97	1	270
LOC_Os04g30130.1	intron_6	OsJPC10050195	85.62	876	855	1714	2164	0.35	0.95	0.35	0.41	0.97	2	859
LOC_Os04g25280.1	exon_9	OsJPC05020026	82.96	135	515	648	2600	0.15	0.75	0.15	0.16	1.01	1	133
LOC_Os03g33450.1	intron_2	OsJPC05020026	85.65	209	697	905	2600	0.15	0.75	0.15	0.16	1.01	2	208
LOC_Os09g16220.1	intron_3	OsJPC11280009	88.62	246	595	840	2058	0.32	0.67	0.25	0.12	0.66	1	245
LOC_Os11g22630.1	exon_1	OsJPC11280009	92.74	620	1436	2051	2058	0.32	0.67	0.25	0.12	0.66	2	615
LOC_Os07g26440.2	exon_10	OsJPC04090052	91.55	142	743	602	5586	0.15	0.14	0.15	0.05	0.15	1	141
LOC_Os06g51180.1	exon_2	OsJPC04090052	92.23	103	1596	1494	5586	0.15	0.14	0.15	0.05	0.15	2	102
LOC_Os09g07170.1	intron_1	OsJPC11280256	85.85	643	545	1184	3872	0.21	0.67	0.23	0.03	0.21	1	639
LOC_Os11g46870.1	exon_2	OsJPC11280256	82.68	254	3594	3341	3872	0.21	0.67	0.23	0.03	0.21	2	253
LOC_Os08g09470.1	intron_3	OsJPC11260006	82.99	147	579	721	1982	0.26	0.63	0.27	0.1	0.26	1	142
LOC_Os08g34760.1	intron_5	OsJPC11260006	88.58	219	1388	1170	1982	0.26	0.63	0.27	0.1	0.26	2	218
LOC_Os11g22390.1	intron_4	OsJPC11260006	90.24	123	1659	1537	1982	0.26	0.63	0.27	0.1	0.26	3	122
LOC_Os06g40770.1	intron_2	OsJPC11160036	85.51	214	639	851	1577	0.31	0.81	0.15	0.09	0.31	1	212
LOC_Os11g28480.1	exon_2	OsJPC11160036	94.17	103	1493	1391	1577	0.31	0.81	0.15	0.09	0.31	2	102
LOC_Os07g27070.1	intron_9	OsJPC11060194	89.61	635	4471	3839	7695	0.12	0.62	0.12	0.07	0.1	1	632
LOC_Os12g40160.1	intron_2	OsJPC11060194	96.09	256	6883	7136	7695	0.12	0.62	0.12	0.07	0.1	2	253
LOC_Os11g12850.1	intron_4	OsJPU00005636	82.5	120	135	17	5511	0.2	0.12	0.09	0.1	0.2	1	118
LOC_Os11g12850.1	intron_3	OsJPU00005636	86.21	145	411	268	5511	0.2	0.12	0.09	0.1	0.2	2	143
LOC_Os08g30840.1	exon_1	OsJPU00005636	84.07	113	733	621	5511	0.2	0.12	0.09	0.1	0.2	3	112
LOC_Os04g07010.1	exon_2	OsJPU00005636	85.41	185	3653	3837	5511	0.2	0.12	0.09	0.1	0.2	4	184
LOC_Os12g23440.1	intron_5	OsJPC02250212	89.66	145	60	204	2707	0.08	0.44	0.08	0.03	0.08	1	144
LOC_Os05g30090.1	exon_3	OsJPC02250212	87.77	139	398	535	2707	0.08	0.44	0.08	0.03	0.08	2	137
LOC_Os09g23860.1	intron_4	OsJPC02250212	94.08	152	794	646	2707	0.08	0.44	0.08	0.03	0.08	3	148
LOC_Os11g47446.1	exon_9	OsJPC02250212	87.4	127	978	854	2707	0.08	0.44	0.08	0.03	0.08	4	124
LOC_Os04g33460.1	exon_10	OsJPC04210004	100	108	369	262	6585	0.06	1	1	0.09	1	1	107
LOC_Os02g32660.1	exon_20	OsJPC04210004	85.31	143	1551	1409	6585	0.06	1	1	0.09	1	2	142
LOC_Os02g32660.1	exon_17	OsJPC04210004	89.86	148	2687	2540	6585	0.06	1	1	0.09	1	3	147
LOC_Os02g32660.1	exon_16	OsJPC04210004	92.2	141	3522	3382	6585	0.06	1	1	0.09	1	4	140
LOC_Os02g32660.1	exon_14	OsJPC04210004	87.3	126	4386	4261	6585	0.06	1	1	0.09	1	5	125
LOC_Os02g32660.1	exon_13	OsJPC04210004	83.02	106	4707	4602	6585	0.06	1	1	0.09	1	6	105
LOC_Os02g32660.1	exon_12	OsJPC04210004	87.6	129	4930	4802	6585	0.06	1	1	0.09	1	7	128
LOC_Os02g32660.1	exon_10	OsJPC04210004	85.34	116	5599	5484	6585	0.06	1	1	0.09	1	8	115
LOC_Os04g33460.1	intron_8	OsJPC04210004	98.38	185	6508	6324	6585	0.06	1	1	0.09	1	9	184
LOC_Os06g27630.1	exon_1	OsJPC12080020	88.36	146	165	20	2751	0.35	0.62	0.44	0.03	0.65	1	145
LOC_Os04g09750.1	intron_2	OsJPC12080020	87.1	504	673	1176	2751	0.35	0.62	0.44	0.03	0.65	2	503
LOC_Os12g41890.1	intron_2	OsJPC11070133	86.05	215	1411	1625	6991	0.07	0.2	0.2	0.02	0.2	1	214
LOC_Os09g09870.1	intron_1	OsJPC11070133	98.15	108	5619	5512	6991	0.07	0.2	0.2	0.02	0.2	2	107
LOC_Os06g38760.1	exon_5	OsJPC04180132	92.31	104	3649	3546	6319	0.23	0.25	0.21	0.07	0.22	1	103
LOC_Os07g10930.1	intron_1	OsJPC04180132	84.32	185	4843	5026	6319	0.23	0.25	0.21	0.07	0.22	2	183
LOC_Os02g47240.1	intron_1	OsJPC01350006	86.71	173	544	372	1441	0.38	0.48	0.38	0.15	0.48	1	172
LOC_Os09g16220.1	intron_3	OsJPC01350006	86.34	227	771	997	1441	0.38	0.48	0.38	0.15	0.48	2	226
LOC_Os04g21800.1	intron_3	OsJPC11070072	91.94	310	1017	709	3962	0.26	1	0.25	0.08	0.26	1	308
LOC_Os11g42150.1	exon_3	OsJPC11070072	87.5	192	2242	2054	3962	0.26	1	0.25	0.08	0.26	2	188
LOC_Os12g42820.1	exon_3	OsJPC02230001	86.82	129	2171	2299	6025	0.16	0.16	0.16	0.05	0.16	1	128
LOC_Os12g40580.1	exon_1	OsJPC02230001	83.1	290	2370	2656	6025	0.16	0.16	0.16	0.05	0.16	2	286
LOC_Os01g29170.1	intron_2	OsJPC10050137	83.56	146	1887	1742	2512	0.43	0.43	0.16	0.43	0.45	1	145
LOC_Os04g42399.1	exon_8	OsJPC10050137	83.82	204	2176	1973	2512	0.43	0.43	0.16	0.43	0.45	2	203
LOC_Os03g41860.1	exon_3	OsJPC04180168	89.4	151	139	289	1620	0.41	0.32	0.43	0.04	0.32	1	150
LOC_Os11g22480.1	exon_2	OsJPC04180168	81.46	178	1261	1437	1620	0.41	0.32	0.43	0.04	0.32	2	176
LOC_Os06g24594.2	intron_2	OsJPC08180094	80.54	149	1163	1015	9409	0.11	1	0.44	0.03	0.11	1	148
LOC_Os06g24594.2	intron_2	OsJPC08180094	84.56	149	1781	1929	9409	0.11	1	0.44	0.03	0.11	2	148
LOC_Os08g20410.1	intron_1	OsJPC08180094	91.85	699	4883	5574	9409	0.11	1	0.44	0.03	0.11	3	691
LOC_Os09g06140.1	exon_1	OsJPC11120050	81.5	173	225	397	1368	0.35	0.44	0.34	0.22	0.44	1	172
LOC_Os05g25130.1	intron_3	OsJPC11120050	84.39	346	905	1237	1368	0.35	0.44	0.34	0.22	0.44	2	332
LOC_Os03g45590.1	intron_4	OsJPC11250098	84.72	589	3896	3325	4433	0.12	1	0.12	0.12	0.47	1	571
LOC_Os12g26580.1	exon_4	OsJPC11250098	84.18	158	4421	4264	4433	0.12	1	0.12	0.12	0.47	2	157
LOC_Os05g46820.1	exon_3	OsJPC06040050	84	100	916	817	1594	0.28	0.5	0.51	0.06	0.48	1	99
LOC_Os10g27420.1	exon_2	OsJPC06040050	93.59	156	1368	1213	1594	0.28	0.5	0.51	0.06	0.48	2	155
LOC_Os02g04730.1	intron_6	OsJPC11280011	89.02	255	1197	943	2930	0.11	0.11	0.12	0.07	0.14	1	254
LOC_Os02g17960.1	exon_6	OsJPC11280011	80.7	285	2405	2689	2930	0.11	0.11	0.12	0.07	0.14	2	284
LOC_Os11g47446.1	exon_8	OsJPC11280011	86.43	140	2777	2916	2930	0.11	0.11	0.12	0.07	0.14	3	139
LOC_Os07g12420.1	intron_1	OsJPC07210025	87.04	247	98	337	24240	0.11	0.27	0.12	0.07	0.21	1	239
LOC_Os11g22390.1	intron_4	OsJPC07210025	87.07	116	1095	980	24240	0.11	0.27	0.12	0.07	0.21	2	115
LOC_Os10g07500.1	intron_1	OsJPC07210025	84.33	134	22418	22286	24240	0.11	0.27	0.12	0.07	0.21	3	132
LOC_Os09g16860.1	intron_7	OsJPC07100043	93.28	268	539	804	1731	0.37	0.56	0.31	0.08	0.37	1	265
LOC_Os02g36050.1	intron_4	OsJPC07100043	93.03	201	1089	1289	1731	0.37	0.56	0.31	0.08	0.37	2	200
LOC_Os09g23490.1	exon_2	OsJPC10050115	81.62	2514	3685	6195	10675	0.24	1	0.24	0.04	0.91	1	2510
LOC_Os09g02510.1	exon_1	OsJPC10050115	85.29	136	6800	6933	10675	0.24	1	0.24	0.04	0.91	2	133
LOC_Os11g24160.1	exon_3	OsJPC01140032	81.16	138	171	35	3964	0.46	0.77	0.47	0.01	0.46	1	136
LOC_Os11g25850.1	exon_3	OsJPC01140032	88.75	1173	1717	2888	3964	0.46	0.77	0.47	0.01	0.46	2	1171
LOC_Os08g15120.1	exon_3	OsJPC01140032	88.13	817	3135	3948	3964	0.46	0.77	0.47	0.01	0.46	3	813
LOC_Os12g09660.2	exon_3	OsJPC12060009	93.72	239	138	372	4318	0.15	0.15	0.06	0.01	0.15	1	234
LOC_Os04g01770.1	exon_4	OsJPC12060009	82.08	279	3415	3137	4318	0.15	0.15	0.06	0.01	0.15	2	278
LOC_Os06g24594.2	intron_2	OsJPC03240007	91.84	147	483	629	2250	0.17	1	1	0.03	1	1	146
LOC_Os06g14830.1	exon_3	OsJPC03240007	82.61	230	1872	2099	2250	0.17	1	1	0.03	1	2	227
LOC_Os01g43980.1	intron_6	OsJPC09010044	87.79	131	2481	2351	8481	0.22	0.45	0.47	0.22	0.22	1	130
LOC_Os01g43980.1	exon_6	OsJPC09010044	88.59	149	2637	2489	8481	0.22	0.45	0.47	0.22	0.22	2	148
LOC_Os12g35460.1	intron_6	OsJPC09010044	82.26	124	3685	3564	8481	0.22	0.45	0.47	0.22	0.22	3	121
LOC_Os12g35740.1	intron_8	OsJPC09010044	84.48	174	7432	7603	8481	0.22	0.45	0.47	0.22	0.22	4	171
LOC_Os10g31200.1	exon_3	OsJPC07080007	85.12	121	199	82	3393	0.23	1	0.84	0.02	1	1	117
LOC_Os06g09000.1	exon_2	OsJPC07080007	84.97	153	506	358	3393	0.23	1	0.84	0.02	1	2	148
LOC_Os07g12670.1	exon_4	OsJPC07080007	87.5	432	1871	1440	3393	0.23	1	0.84	0.02	1	3	431
LOC_Os07g12670.1	exon_3	OsJPC07080007	84.36	179	2350	2173	3393	0.23	1	0.84	0.02	1	4	177
LOC_Os07g12670.1	exon_2	OsJPC07080007	87.16	327	2981	2655	3393	0.23	1	0.84	0.02	1	5	326
LOC_Os08g29840.1	intron_1	OsJPC12190094	93.71	143	1403	1544	2170	0.39	0.73	0.35	0.24	0.73	1	141
LOC_Os08g30280.1	intron_5	OsJPC12190094	87.43	350	1821	2170	2170	0.39	0.73	0.35	0.24	0.73	2	349
LOC_Os01g15170.1	exon_2	OsJPC02120030	98.57	140	295	156	2644	0.19	0.98	0.19	0.06	0.98	1	139
LOC_Os04g26250.1	intron_2	OsJPC02120030	80.99	121	1344	1224	2644	0.19	0.98	0.19	0.06	0.98	2	120
LOC_Os02g50610.1	intron_4	OsJPC02120030	91.57	166	2278	2433	2644	0.19	0.98	0.19	0.06	0.98	3	155
LOC_Os05g19610.1	intron_3	OsJPC07120146	86.67	120	916	1034	1946	0.3	1	0.49	0.02	1	1	118
LOC_Os04g09750.1	intron_2	OsJPC07120146	82.86	496	1875	1395	1946	0.3	1	0.49	0.02	1	2	480
LOC_Os06g22040.1	intron_2	OsJPC07110046	87.08	209	235	27	1419	0.3	0.42	0.74	0.02	0.76	1	208
LOC_Os07g10990.1	intron_3	OsJPC07110046	88.74	151	823	673	1419	0.3	0.42	0.74	0.02	0.76	2	150
LOC_Os11g26560.1	exon_2	OsJPC07110046	82.03	128	1153	1026	1419	0.3	0.42	0.74	0.02	0.76	3	127
LOC_Os04g06010.1	intron_2	OsJPC12090030	84.54	304	527	226	9041	0.17	0.14	0.17	0.01	0.13	1	301
LOC_Os12g22340.1	intron_1	OsJPC12090030	87.64	736	1996	1268	9041	0.17	0.14	0.17	0.01	0.13	2	728
LOC_Os12g23660.1	intron_1	OsJPC12090030	80	185	3428	3612	9041	0.17	0.14	0.17	0.01	0.13	3	184
LOC_Os10g16750.1	exon_4	OsJPC12090030	77.99	309	3674	3982	9041	0.17	0.14	0.17	0.01	0.13	4	308
LOC_Os04g02230.1	intron_10	OsJPC12090030	83.33	102	4127	4228	9041	0.17	0.14	0.17	0.01	0.13	5	101
LOC_Os12g28190.1	exon_2	OsJPC12090030	78.81	722	4278	4997	9041	0.17	0.14	0.17	0.01	0.13	6	719
LOC_Os05g32050.1	intron_5	OsJPC12090030	77.23	404	5222	5625	9041	0.17	0.14	0.17	0.01	0.13	7	403
LOC_Os07g07094.1	exon_7	OsJPC12090030	91.67	228	7574	7348	9041	0.17	0.14	0.17	0.01	0.13	8	226
LOC_Os04g03420.1	exon_1	OsJPC12090030	87.43	366	8421	8786	9041	0.17	0.14	0.17	0.01	0.13	9	365
LOC_Os01g32020.1	intron_1	OsJPC10070068	87.76	678	834	168	2726	0.49	0.35	0.71	0.06	0.79	1	666
LOC_Os01g32020.1	exon_1	OsJPC10070068	84.89	973	1829	876	2726	0.49	0.35	0.71	0.06	0.79	2	953
LOC_Os04g09750.1	intron_2	OsJPC10070068	87.04	494	2706	2224	2726	0.49	0.35	0.71	0.06	0.79	3	482
LOC_Os06g22840.1	exon_2	OsJPC06210032	85.45	426	913	1329	6185	0.12	0.12	0.11	0.04	0.12	1	416
LOC_Os04g18290.1	intron_2	OsJPC06210032	88.46	390	1419	1807	6185	0.12	0.12	0.11	0.04	0.12	2	388
LOC_Os02g24400.1	intron_2	OsJPC06210032	85.46	399	4375	4773	6185	0.12	0.12	0.11	0.04	0.12	3	398
LOC_Os02g10130.1	exon_8	OsJPC11060128	79.63	108	221	114	6051	0.07	0.82	0.47	0.04	1	1	107
LOC_Os06g41110.1	exon_5	OsJPC11060128	88.55	131	1969	1839	6051	0.07	0.82	0.47	0.04	1	2	130
LOC_Os02g10130.1	exon_2	OsJPC11060128	88.65	141	5394	5254	6051	0.07	0.82	0.47	0.04	1	3	140
LOC_Os12g38190.1	intron_1	OsJPC04030169	84.04	683	2299	1617	3850	0.3	0.8	0.29	0.11	0.79	1	682
LOC_Os10g02644.1	exon_1	OsJPC04030169	90.55	201	2626	2426	3850	0.3	0.8	0.29	0.11	0.79	2	200
LOC_Os05g12590.1	exon_1	OsJPC04030169	82.57	373	3204	2835	3850	0.3	0.8	0.29	0.11	0.79	3	369
LOC_Os07g27420.1	exon_7	OsJPC04090037	80.9	466	675	211	4396	0.21	0.56	0.47	0.01	0.17	1	464
LOC_Os04g13750.1	intron_1	OsJPC04090037	88	100	1120	1021	4396	0.21	0.56	0.47	0.01	0.17	2	99
LOC_Os02g25740.1	intron_3	OsJPC04090037	84.91	106	1410	1306	4396	0.21	0.56	0.47	0.01	0.17	3	104
LOC_Os02g09300.1	intron_1	OsJPC04090037	84.77	197	2124	1929	4396	0.21	0.56	0.47	0.01	0.17	4	195
LOC_Os05g52070.1	intron_13	OsJPC04090037	89.97	339	4313	3983	4396	0.21	0.56	0.47	0.01	0.17	5	330
LOC_Os02g45300.1	exon_1	OsJPC06030003	90.29	309	1742	2050	3848	0.22	0.21	0.21	0.01	0.18	1	308
LOC_Os10g08530.1	exon_1	OsJPC06030003	88.89	135	3298	3429	3848	0.22	0.21	0.21	0.01	0.18	2	131
LOC_Os04g19580.1	intron_1	OsJPC06030003	85.77	267	3482	3738	3848	0.22	0.21	0.21	0.01	0.18	3	256
LOC_Os09g07560.1	intron_1	OsJPC07190013	88.1	252	133	382	2178	0.24	0.9	0.22	0.11	0.23	1	249
LOC_Os05g27290.1	exon_2	OsJPC07190013	88.24	136	387	522	2178	0.24	0.9	0.22	0.11	0.23	2	135
LOC_Os07g04730.1	intron_2	OsJPC06240013	84.62	143	334	196	1403	0.22	0.22	0.94	0.1	0.23	1	138
LOC_Os06g22970.1	exon_1	OsJPC06240013	86.79	106	458	353	1403	0.22	0.22	0.94	0.1	0.23	2	105
LOC_Os03g31634.1	intron_3	OsJPC10100057	83.77	382	896	518	3819	0.14	0.12	0.35	0.06	0.36	1	378
LOC_Os06g21750.1	exon_3	OsJPC10100057	83.87	186	1660	1477	3819	0.14	0.12	0.35	0.06	0.36	2	183
LOC_Os02g19250.1	exon_6	OsJPC10100057	81.98	111	2237	2128	3819	0.14	0.12	0.35	0.06	0.36	3	109
LOC_Os09g17970.1	exon_4	OsJPC09110128	82.97	276	1029	1304	3296	0.12	0.07	0.5	0.12	0.5	1	275
LOC_Os09g17910.1	exon_9	OsJPC09110128	91.13	124	1507	1630	3296	0.12	0.07	0.5	0.12	0.5	2	123
LOC_Os09g17910.1	exon_11	OsJPC09110128	90	190	2269	2458	3296	0.12	0.07	0.5	0.12	0.5	3	189
LOC_Os11g43260.1	exon_7	OsJPC09120117	85.26	285	788	513	21375	0.08	0.48	0.08	0.05	0.06	1	275
LOC_Os06g16760.1	exon_1	OsJPC09120117	87.83	608	1736	1130	21375	0.08	0.48	0.08	0.05	0.06	2	606
LOC_Os10g04150.1	exon_2	OsJPC09120117	82.32	990	2904	1940	21375	0.08	0.48	0.08	0.05	0.06	3	964
LOC_Os09g18550.1	exon_2	OsJPC09120117	83.81	556	11080	11635	21375	0.08	0.48	0.08	0.05	0.06	4	555
LOC_Os09g18530.1	exon_1	OsJPC09120117	89.34	122	15944	16065	21375	0.08	0.48	0.08	0.05	0.06	5	121
LOC_Os09g18530.1	exon_5	OsJPC09120117	86.99	123	17567	17689	21375	0.08	0.48	0.08	0.05	0.06	6	122
LOC_Os09g18530.1	exon_7	OsJPC09120117	95.27	169	18812	18980	21375	0.08	0.48	0.08	0.05	0.06	7	168
LOC_Os09g18530.1	exon_8	OsJPC09120117	88.41	397	19194	19590	21375	0.08	0.48	0.08	0.05	0.06	8	396
LOC_Os09g19136.1	exon_4	OsJPC09120117	97	100	20946	21045	21375	0.08	0.48	0.08	0.05	0.06	9	99
LOC_Os04g04270.1	exon_1	OsJPU00001173	85	120	221	102	1438	0.45	1.01	0.45	0.03	0.45	1	119
LOC_Os08g19770.1	exon_4	OsJPU00001173	83.24	179	1267	1090	1438	0.45	1.01	0.45	0.03	0.45	2	177
LOC_Os05g51310.1	exon_4	OsJPC10060016	88.43	527	589	63	1987	0.3	0.4	0.3	0.02	0.3	1	526
LOC_Os01g29270.1	exon_2	OsJPC10060016	88.44	173	784	612	1987	0.3	0.4	0.3	0.02	0.3	2	172
LOC_Os12g32410.1	exon_2	OsJPC10060016	91.55	414	1196	786	1987	0.3	0.4	0.3	0.02	0.3	3	410
LOC_Os02g22050.1	exon_2	OsJPC10060016	90.21	286	1529	1244	1987	0.3	0.4	0.3	0.02	0.3	4	285
LOC_Os01g32500.1	intron_1	OsJPC10060016	81.76	159	1809	1651	1987	0.3	0.4	0.3	0.02	0.3	5	158
LOC_Os04g28630.1	exon_3	OsJPC10070018	85.29	170	221	388	2957	0.25	0.25	0.25	0.15	0.29	1	167
LOC_Os03g28010.1	intron_4	OsJPC10070018	82.57	304	1818	2109	2957	0.25	0.25	0.25	0.15	0.29	2	291
LOC_Os09g07840.1	exon_3	OsJPC10070018	86.54	327	2519	2844	2957	0.25	0.25	0.25	0.15	0.29	3	325
LOC_Os03g22300.1	exon_7	OsJPC03290007	81.35	1094	1797	706	3440	0.36	0.36	0.89	0.22	1	1	1091
LOC_Os01g31120.1	intron_2	OsJPC03290007	82.58	310	2627	2322	3440	0.36	0.36	0.89	0.22	1	2	305
LOC_Os10g32124.1	intron_4	OsJPC03290007	88.58	692	3379	2693	3440	0.36	0.36	0.89	0.22	1	3	686
LOC_Os03g45000.1	exon_6	OsJPC08280009	84.42	231	696	926	3303	0.32	0.32	0.46	0.01	0.32	1	230
LOC_Os10g33400.1	exon_2	OsJPC08280009	90.52	116	1097	1212	3303	0.32	0.32	0.46	0.01	0.32	2	115
LOC_Os04g27034.1	exon_2	OsJPC08280009	88.54	157	1303	1458	3303	0.32	0.32	0.46	0.01	0.32	3	155
LOC_Os02g47700.1	intron_3	OsJPC08280009	82.84	1055	1905	2946	3303	0.32	0.32	0.46	0.01	0.32	4	1041
LOC_Os04g14560.1	exon_6	OsJPC09110022	83.5	824	895	95	2523	0.48	0.55	0.38	0.01	0.55	1	800
LOC_Os04g09380.1	exon_2	OsJPC09110022	91.46	164	2072	1909	2523	0.48	0.55	0.38	0.01	0.55	2	163
LOC_Os05g17640.1	intron_1	OsJPC07020079	84.72	216	1105	1320	4793	0.37	0.36	0.36	0.06	0.36	1	215
LOC_Os06g21740.1	intron_4	OsJPC07020079	82.94	592	1352	1943	4793	0.37	0.36	0.36	0.06	0.36	2	591
LOC_Os06g22230.1	exon_7	OsJPC07020079	87.27	1658	2006	3663	4793	0.37	0.36	0.36	0.06	0.36	3	1657
LOC_Os07g27730.1	exon_6	OsJPC07020079	87.08	681	4668	3988	4793	0.37	0.36	0.36	0.06	0.36	4	680
LOC_Os03g59590.1	exon_4	OsJPU00004014	85.31	177	227	400	1239	0.39	1	0.18	0.3	0.39	1	173
LOC_Os12g29840.1	intron_4	OsJPU00004014	86.81	182	949	1120	1239	0.39	1	0.18	0.3	0.39	2	171
LOC_Os06g28310.1	intron_10	OsJPU00003292	90.37	997	574	1547	4207	0.37	0.37	0.37	0.01	0.37	1	973
LOC_Os07g16410.1	exon_1	OsJPU00003292	89.24	158	1784	1939	4207	0.37	0.37	0.37	0.01	0.37	2	155
LOC_Os12g17340.1	intron_3	OsJPC11270070	85.36	403	650	251	8985	0.13	0.22	0.69	0.01	0.79	1	399
LOC_Os04g10924.1	intron_2	OsJPC11270070	87.04	602	1421	2022	8985	0.13	0.22	0.69	0.01	0.79	2	601
LOC_Os01g19460.1	exon_10	OsJPC07160016	91.38	116	7538	7424	14606	0.07	0.42	0.04	0.01	0.05	1	114
LOC_Os02g14360.1	intron_3	OsJPC07160016	90.5	516	8954	9469	14606	0.07	0.42	0.04	0.01	0.05	2	515
LOC_Os10g29210.1	exon_1	OsJPC07160016	81.22	937	10460	9545	14606	0.07	0.42	0.04	0.01	0.05	3	915
LOC_Os03g26550.1	exon_1	OsJPC07160016	79.75	158	12296	12139	14606	0.07	0.42	0.04	0.01	0.05	4	157
LOC_Os09g16220.1	intron_3	OsJPC07160016	83.74	246	14085	13840	14606	0.07	0.42	0.04	0.01	0.05	5	245
LOC_Os10g31610.1	exon_4	OsJPC01240060	94.44	144	66	209	1740	0.19	0.19	0.19	0.13	0.96	1	143
LOC_Os06g14830.1	exon_3	OsJPC01240060	86.1	223	1102	1319	1740	0.19	0.19	0.19	0.13	0.96	2	217
LOC_Os03g41800.1	intron_5	OsJPC01240060	86.7	233	1674	1442	1740	0.19	0.19	0.19	0.13	0.96	3	232
LOC_Os07g33210.1	exon_2	OsJPC07130030	88.97	136	1891	1756	2826	0.14	1	1	0.06	0.74	1	135
LOC_Os12g14860.1	exon_5	OsJPC07130030	91.82	110	2465	2573	2826	0.14	1	1	0.06	0.74	2	108
LOC_Os12g30720.1	intron_1	OsJPC11230190	92.5	240	107	346	1180	0.26	0.9	0.26	0.05	0.26	1	239
LOC_Os04g16200.1	intron_1	OsJPC11230190	87.26	212	968	1178	1180	0.26	0.9	0.26	0.05	0.26	2	210
LOC_Os03g30088.1	intron_2	OsJPC06050052	81.4	387	198	583	2731	0.26	0.36	0.7	0.01	1	1	385
LOC_Os12g08660.1	intron_3	OsJPC06050052	90.78	141	1104	964	2731	0.26	0.36	0.7	0.01	1	2	140
LOC_Os11g17630.1	exon_4	OsJPC11170118	85.16	155	1260	1106	4834	0.19	0.19	0.19	0.01	0.79	1	154
LOC_Os04g16530.1	intron_7	OsJPC11170118	90.95	597	2755	3343	4834	0.19	0.19	0.19	0.01	0.79	2	588
LOC_Os12g03580.1	exon_2	OsJPU00002561	83.78	148	1787	1647	3973	0.29	0.69	0.4	0.02	0.69	1	140
LOC_Os06g36060.1	intron_4	OsJPU00002561	90.38	291	2974	3264	3973	0.29	0.69	0.4	0.02	0.69	2	290
LOC_Os06g36060.1	exon_5	OsJPU00002561	87.04	486	3277	3762	3973	0.29	0.69	0.4	0.02	0.69	3	485
LOC_Os04g28630.1	exon_3	OsJPC04070030	88.24	170	127	293	3318	0.2	0.8	0.8	0.02	0.8	1	166
LOC_Os12g33580.1	intron_2	OsJPC04070030	86.29	248	3194	2948	3318	0.2	0.8	0.8	0.02	0.8	2	246
LOC_Os08g35330.1	exon_2	OsJPC10100087	87.39	111	306	196	4873	0.26	0.22	0.26	0.04	0.97	1	110
LOC_Os01g33960.1	intron_4	OsJPC10100087	81.8	500	1128	632	4873	0.26	0.22	0.26	0.04	0.97	2	496
LOC_Os11g47441.1	intron_2	OsJPC10100087	83.41	675	1948	2609	4873	0.26	0.22	0.26	0.04	0.97	3	661
LOC_Os02g17960.1	intron_7	OsJPC10100087	87.83	304	3754	3453	4873	0.26	0.22	0.26	0.04	0.97	4	301
LOC_Os02g17960.1	exon_7	OsJPC10100087	85.02	594	4359	3779	4873	0.26	0.22	0.26	0.04	0.97	5	580
LOC_Os03g06540.1	intron_1	OsJPC04020221	88.72	603	1449	2048	8111	0.31	0.31	0.31	0.08	0.31	1	599
LOC_Os03g14410.1	exon_7	OsJPC04020221	84.13	189	3473	3661	8111	0.31	0.31	0.31	0.08	0.31	2	188
LOC_Os09g09870.1	intron_1	OsJPC04020221	89.81	108	3982	3876	8111	0.31	0.31	0.31	0.08	0.31	3	106
LOC_Os04g09270.1	exon_1	OsJPC04020221	82.57	912	5301	6212	8111	0.31	0.31	0.31	0.08	0.31	4	911
LOC_Os02g28770.1	exon_2	OsJPC04020221	78.97	290	6270	6550	8111	0.31	0.31	0.31	0.08	0.31	5	280
LOC_Os05g17870.1	exon_3	OsJPC04020221	80.73	218	6783	6999	8111	0.31	0.31	0.31	0.08	0.31	6	216
LOC_Os08g33250.1	exon_4	OsJPC04020221	87.85	181	7084	7264	8111	0.31	0.31	0.31	0.08	0.31	7	180
LOC_Os05g32040.1	exon_5	OsJPC04020221	86.57	201	7339	7539	8111	0.31	0.31	0.31	0.08	0.31	8	200
LOC_Os06g25630.1	exon_7	OsJPC04020221	84.06	320	7792	8111	8111	0.31	0.31	0.31	0.08	0.31	9	319
LOC_Os02g05270.1	exon_4	OsJPC06200045	85.31	320	1182	864	10116	0.26	0.22	0.24	0.02	0.26	1	318
LOC_Os05g32450.1	intron_2	OsJPC06200045	89.02	747	2267	1537	10116	0.26	0.22	0.24	0.02	0.26	2	730
LOC_Os10g07470.1	exon_3	OsJPC06200045	88.42	380	2368	2747	10116	0.26	0.22	0.24	0.02	0.26	3	379
LOC_Os10g07470.1	intron_4	OsJPC06200045	89.36	1203	2946	4142	10116	0.26	0.22	0.24	0.02	0.26	4	1196
LOC_Os01g23430.1	intron_3	OsJPC06200045	87.25	204	4627	4427	10116	0.26	0.22	0.24	0.02	0.26	5	200
LOC_Os11g14360.1	intron_1	OsJPC06200045	82.29	1451	5094	6499	10116	0.26	0.22	0.24	0.02	0.26	6	1405
LOC_Os11g12230.1	exon_6	OsJPC06200045	85.71	112	7680	7791	10116	0.26	0.22	0.24	0.02	0.26	7	111
LOC_Os02g24400.1	intron_3	OsJPC06200045	83.2	363	8807	8445	10116	0.26	0.22	0.24	0.02	0.26	8	362
LOC_Os11g20330.1	intron_3	OsJPC06200045	89.64	473	9717	9247	10116	0.26	0.22	0.24	0.02	0.26	9	470
LOC_Os08g24250.1	exon_4	OsJPC10050042	84.07	113	188	300	2540	0.43	0.29	0.72	0.01	0.43	1	112
LOC_Os11g22500.1	exon_2	OsJPC10050042	89.4	651	828	1478	2540	0.43	0.29	0.72	0.01	0.43	2	650
LOC_Os04g04460.1	intron_1	OsJPC10050042	86.01	729	1673	2377	2540	0.43	0.29	0.72	0.01	0.43	3	704
LOC_Os05g39440.1	exon_1	OsJPC11050073	79.51	122	131	10	919	0.45	1	1	0.42	1	1	121
LOC_Os04g06220.1	exon_5	OsJPC11050073	89	400	515	911	919	0.45	1	1	0.42	1	2	396
LOC_Os05g05590.1	exon_3	OsJPC01150072	86.32	117	3107	2994	6104	0.1	0.1	0.08	0.05	0.1	1	113
LOC_Os02g07680.1	exon_3	OsJPC01150072	97	100	3569	3470	6104	0.1	0.1	0.08	0.05	0.1	2	99
LOC_Os05g33890.1	exon_5	OsJPC01150072	94.08	152	5415	5264	6104	0.1	0.1	0.08	0.05	0.1	3	151
LOC_Os11g47460.1	exon_3	OsJPC11290013	93.1	710	5849	5154	10983	0.17	0.43	0.23	0.08	0.17	1	695
LOC_Os11g47460.1	exon_1	OsJPC11290013	94.72	303	6495	6193	10983	0.17	0.43	0.23	0.08	0.17	2	302
LOC_Os11g47480.1	intron_4	OsJPC11290013	94.16	291	9402	9688	10983	0.17	0.43	0.23	0.08	0.17	3	286
LOC_Os10g02030.1	intron_1	OsJPC03120006	82.94	299	5684	5392	11596	0.18	0.66	0.3	0.01	0.18	1	292
LOC_Os02g24400.1	intron_3	OsJPC03120006	84.78	368	10141	9774	11596	0.18	0.66	0.3	0.01	0.18	2	367
LOC_Os06g36580.1	exon_1	OsJPC03120006	81.45	442	10861	10423	11596	0.18	0.66	0.3	0.01	0.18	3	438
LOC_Os03g31940.1	exon_3	OsJPC01160066	89.92	526	1576	2101	3658	0.22	1	0.51	0.25	0.41	1	525
LOC_Os03g31944.1	exon_3	OsJPC01160066	91.18	397	3115	2719	3658	0.22	1	0.51	0.25	0.41	2	396
LOC_Os12g14860.1	exon_5	OsJPC09010073	88.6	114	8184	8296	9327	0.1	0.1	0.1	0.27	0.1	1	112
LOC_Os10g19090.1	exon_1	OsJPC09010073	79.76	336	8422	8757	9327	0.1	0.1	0.1	0.27	0.1	2	335
LOC_Os04g03300.1	exon_1	OsJPC11090016	83.04	171	139	309	5941	0.18	0.18	0.17	0.1	0.18	1	170
LOC_Os04g03300.1	intron_1	OsJPC11090016	86.03	315	312	624	5941	0.18	0.18	0.17	0.1	0.18	2	312
LOC_Os09g08340.1	exon_3	OsJPC11090016	78.78	476	4942	4467	5941	0.18	0.18	0.17	0.1	0.18	3	475
LOC_Os11g07200.1	exon_1	OsJPC11060163	91.43	140	2338	2473	4838	0.06	0.8	0.06	0.03	0.06	1	135
LOC_Os12g05720.1	intron_2	OsJPC11060163	88.49	139	2694	2556	4838	0.06	0.8	0.06	0.03	0.06	2	138
LOC_Os08g35550.1	exon_2	OsJPC11270179	97.02	168	110	277	6793	0.14	0.35	0.16	0.04	0.16	1	167
LOC_Os11g44750.1	exon_1	OsJPC11270179	93.24	444	3783	3340	6793	0.14	0.35	0.16	0.04	0.16	2	443
LOC_Os12g38795.1	intron_7	OsJPC11270179	97.44	117	4618	4734	6793	0.14	0.35	0.16	0.04	0.16	3	116
LOC_Os02g12130.1	intron_1	OsJPC11270179	96.3	459	6452	5994	6793	0.14	0.35	0.16	0.04	0.16	4	458
LOC_Os09g18020.1	exon_11	OsJPU00005942	84.74	190	1207	1018	2937	0.12	0.12	0.09	0.05	0.12	1	189
LOC_Os09g18260.1	exon_8	OsJPU00005942	87.07	116	2338	2223	2937	0.12	0.12	0.09	0.05	0.12	2	115
LOC_Os10g04250.1	exon_1	OsJPU00004279	89.21	825	865	45	1981	0.5	0.5	0.9	0.06	0.49	1	820
LOC_Os06g17920.1	intron_6	OsJPU00004279	90.4	448	1355	1801	1981	0.5	0.5	0.9	0.06	0.49	2	446
LOC_Os05g09460.1	intron_3	OsJPC07140081	90.04	241	701	941	2443	0.21	0.66	0.66	0.12	0.31	1	240
LOC_Os12g24450.1	exon_13	OsJPC07140081	81.13	159	1416	1258	2443	0.21	0.66	0.66	0.12	0.31	2	158
LOC_Os02g30330.1	intron_4	OsJPC07140081	88.52	122	1803	1682	2443	0.21	0.66	0.66	0.12	0.31	3	121
LOC_Os02g30330.1	intron_3	OsJPC07140081	91.09	460	2414	1955	2443	0.21	0.66	0.66	0.12	0.31	4	459
LOC_Os02g34280.1	exon_2	OsJPC04320012	88.96	154	438	591	2974	0.22	0.79	0.22	0.11	0.42	1	153
LOC_Os04g52614.1	exon_20	OsJPC04320012	93.94	578	2974	2402	2974	0.22	0.79	0.22	0.11	0.42	2	572
LOC_Os06g34870.1	intron_3	OsJPC08060147	83.58	688	53	717	2462	0.29	0.29	0.29	0.27	0.29	1	664
LOC_Os12g02670.1	intron_3	OsJPC08060147	95.04	141	1997	2137	2462	0.29	0.29	0.29	0.27	0.29	2	140
LOC_Os10g09270.1	exon_1	OsJPC11100060	82.98	141	334	194	2330	0.3	0.89	0.5	0.01	0.3	1	140
LOC_Os11g05250.1	exon_2	OsJPC11100060	82.1	229	1245	1473	2330	0.3	0.89	0.5	0.01	0.3	2	228
LOC_Os12g25840.1	exon_2	OsJPC11100060	90.31	227	1545	1767	2330	0.3	0.89	0.5	0.01	0.3	3	222
LOC_Os01g54330.1	exon_1	OsJPC04070051	89.68	126	132	256	17444	0.05	0.05	0.05	0.05	0.05	1	124
LOC_Os07g27170.1	intron_4	OsJPC04070051	88.46	104	1267	1370	17444	0.05	0.05	0.05	0.05	0.05	2	103
LOC_Os03g34290.1	exon_3	OsJPC04070051	86.83	167	1540	1705	17444	0.05	0.05	0.05	0.05	0.05	3	165
LOC_Os01g64262.2	exon_3	OsJPC04070051	81.23	261	9941	9692	17444	0.05	0.05	0.05	0.05	0.05	4	249
LOC_Os03g30730.1	exon_1	OsJPC06090076	82.89	187	162	346	3895	0.09	0.13	0.09	0.05	0.13	1	184
LOC_Os03g18990.1	intron_2	OsJPC06090076	84.13	126	3337	3212	3895	0.09	0.13	0.09	0.05	0.13	2	125
LOC_Os11g39830.1	exon_1	OsJPC11240054	95.27	528	1311	784	2833	0.21	0.38	0.2	0.05	0.21	1	527
LOC_Os10g22770.1	intron_1	OsJPC11240054	87.62	307	2468	2774	2833	0.21	0.38	0.2	0.05	0.21	2	306
LOC_Os07g29550.1	intron_5	OsJPC02140023	90.15	731	4021	4744	13139	0.09	0.53	0.53	0.02	0.47	1	723
LOC_Os01g22930.1	intron_1	OsJPC02140023	87.21	219	4951	5168	13139	0.09	0.53	0.53	0.02	0.47	2	217
LOC_Os05g12600.1	intron_1	OsJPC02140023	79.35	155	5751	5905	13139	0.09	0.53	0.53	0.02	0.47	3	154
LOC_Os05g06800.1	intron_3	OsJPC02140023	86.88	282	12534	12813	13139	0.09	0.53	0.53	0.02	0.47	4	279
LOC_Os07g32774.1	intron_7	OsJPC11240009	84.82	224	3793	3570	7356	0.11	0.11	0.74	0.03	0.88	1	223
LOC_Os11g38850.1	exon_5	OsJPC11240009	83.44	151	4792	4642	7356	0.11	0.11	0.74	0.03	0.88	2	150
LOC_Os10g04730.1	exon_4	OsJPC11240009	86.26	211	5455	5245	7356	0.11	0.11	0.74	0.03	0.88	3	210
LOC_Os09g20670.1	exon_2	OsJPC11260203	82.71	133	746	614	3733	0.16	0.44	0.54	0.04	0.06	1	132
LOC_Os07g32774.1	intron_7	OsJPC11260203	85.4	226	2601	2826	3733	0.16	0.44	0.54	0.04	0.06	2	225
LOC_Os09g12520.1	exon_3	OsJPC11210178	89.74	117	187	71	6290	0.05	0.29	0.05	0.08	0.05	1	116
LOC_Os05g12590.1	exon_1	OsJPC11210178	82.59	379	1402	1024	6290	0.05	0.29	0.05	0.08	0.05	2	378
LOC_Os02g43390.1	exon_4	OsJPC11210178	96.15	104	1535	1638	6290	0.05	0.29	0.05	0.08	0.05	3	103
LOC_Os03g44934.1	exon_2	OsJPC04070061	87.8	246	259	15	4320	0.38	0.21	0.57	0.01	0.38	1	244
LOC_Os04g06320.1	intron_1	OsJPC04070061	84.04	445	1668	1234	4320	0.38	0.21	0.57	0.01	0.38	2	434
LOC_Os12g19960.1	intron_1	OsJPC04070061	83.75	320	2102	1783	4320	0.38	0.21	0.57	0.01	0.38	3	319
LOC_Os10g18930.1	exon_1	OsJPC04070061	88.95	181	2299	2120	4320	0.38	0.21	0.57	0.01	0.38	4	179
LOC_Os06g28460.1	exon_2	OsJPC04070061	84.82	191	2745	2555	4320	0.38	0.21	0.57	0.01	0.38	5	190
LOC_Os04g20720.1	exon_6	OsJPC04070061	88.27	921	4027	3107	4320	0.38	0.21	0.57	0.01	0.38	6	920
LOC_Os01g11850.1	intron_2	OsJPC03190031	88.52	305	1059	757	2340	0.43	1	1	0.03	1	1	302
LOC_Os11g28184.1	exon_5	OsJPC03190031	87.94	315	2022	1710	2340	0.43	1	1	0.03	1	2	312
LOC_Os11g47000.1	intron_1	OsJPC11280341	82.48	137	5288	5424	7893	0.2	0.93	0.25	0.19	0.14	1	136
LOC_Os11g47290.1	intron_1	OsJPC11280341	84.93	345	6888	7232	7893	0.2	0.93	0.25	0.19	0.14	2	344
LOC_Os08g40640.1	intron_6	OsJPC11280341	87.42	469	7819	7359	7893	0.2	0.93	0.25	0.19	0.14	3	460
LOC_Os08g28260.1	intron_1	OsJPC01220057	87.31	134	1400	1533	4793	0.33	0.92	0.33	0.01	0.41	1	133
LOC_Os04g19430.1	exon_4	OsJPC01220057	85.81	768	1908	2672	4793	0.33	0.92	0.33	0.01	0.41	2	764
LOC_Os12g13260.1	exon_2	OsJPC01220057	90.3	371	3731	4100	4793	0.33	0.92	0.33	0.01	0.41	3	369
LOC_Os04g17510.1	exon_9	OsJPC01220057	80	520	4260	4779	4793	0.33	0.92	0.33	0.01	0.41	4	519
LOC_Os07g14870.1	intron_1	OsJPC11200073	82.39	704	2595	1896	4368	0.22	0.23	0.23	0.02	0.22	1	699
LOC_Os03g36070.1	exon_1	OsJPC11200073	78.64	206	3042	2837	4368	0.22	0.23	0.23	0.02	0.22	2	205
LOC_Os10g09270.1	exon_1	OsJPC11200073	86.82	129	3157	3285	4368	0.22	0.23	0.23	0.02	0.22	3	128
LOC_Os03g33290.1	intron_4	OsJPC05050046	93.1	232	442	211	5763	0.29	0.29	0.29	0.01	0.29	1	231
LOC_Os12g14270.1	exon_7	OsJPC05050046	80.57	453	904	457	5763	0.29	0.29	0.29	0.01	0.29	2	447
LOC_Os03g36470.1	exon_5	OsJPC05050046	92.86	112	1092	981	5763	0.29	0.29	0.29	0.01	0.29	3	111
LOC_Os03g36470.1	intron_3	OsJPC05050046	86.9	374	1716	1343	5763	0.29	0.29	0.29	0.01	0.29	4	373
LOC_Os12g20350.1	exon_1	OsJPC05050046	80.68	885	3432	2549	5763	0.29	0.29	0.29	0.01	0.29	5	883
LOC_Os06g35420.1	intron_2	OsJPC05050046	92.79	402	3668	4066	5763	0.29	0.29	0.29	0.01	0.29	6	398
LOC_Os01g29050.1	intron_2	OsJPC05050046	88.07	1140	4188	5325	5763	0.29	0.29	0.29	0.01	0.29	7	1137
LOC_Os11g01200.1	exon_3	OsJPC12160133	87.55	538	811	1348	2638	0.42	0.42	0.06	0.18	0.42	1	537
LOC_Os12g01200.1	exon_4	OsJPC12160133	93.97	464	1447	1910	2638	0.42	0.42	0.06	0.18	0.42	2	463
LOC_Os12g05720.1	intron_2	OsJPC10170007	91.67	144	727	870	2248	0.22	1	0.35	0.05	0.19	1	143
LOC_Os04g43810.1	intron_2	OsJPC10170007	100	114	1923	1810	2248	0.22	1	0.35	0.05	0.19	2	113
LOC_Os07g17860.1	intron_1	OsJPC12220009	84.13	1481	3932	5405	5963	0.33	0.33	0.59	0.01	0.33	1	1473
LOC_Os01g71660.1	exon_2	OsJPC12220009	82.26	124	5707	5830	5963	0.33	0.33	0.59	0.01	0.33	2	123
LOC_Os01g47930.1	exon_1	OsJPC11050004	94.5	218	401	618	2540	0.47	0.98	0.48	0.04	0.47	1	217
LOC_Os07g46960.1	intron_1	OsJPC11050004	87.6	387	877	1250	2540	0.47	0.98	0.48	0.04	0.47	2	373
LOC_Os06g14890.1	intron_1	OsJPC01010035	84.2	829	1083	262	4913	0.32	0.32	0.32	0.01	0.32	1	821
LOC_Os04g28630.1	exon_3	OsJPC01010035	91.61	155	1100	1252	4913	0.32	0.32	0.32	0.01	0.32	2	152
LOC_Os09g01520.1	intron_2	OsJPC09010064	95.05	202	1013	814	3299	0.23	0.56	0.57	0.03	0.23	1	199
LOC_Os08g17330.1	exon_4	OsJPC09010064	86.24	436	2128	1696	3299	0.23	0.56	0.57	0.03	0.23	2	432
LOC_Os01g48650.1	intron_4	OsJPC09010064	87.6	258	2411	2155	3299	0.23	0.56	0.57	0.03	0.23	3	256
LOC_Os02g29170.1	intron_1	OsJPC09010064	89.29	224	3211	2988	3299	0.23	0.56	0.57	0.03	0.23	4	223
LOC_Os05g43600.1	intron_1	OsJPC11140015	86.93	153	1513	1361	3891	0.16	0.18	0.16	0.15	0.16	1	152
LOC_Os02g14270.1	intron_2	OsJPC11140015	88.24	102	1736	1837	3891	0.16	0.18	0.16	0.15	0.16	2	101
LOC_Os02g30330.1	intron_3	OsJPC11140015	85.1	443	2434	2874	3891	0.16	0.18	0.16	0.15	0.16	3	440
LOC_Os12g13880.1	exon_5	OsJPC11140015	94.07	118	3617	3732	3891	0.16	0.18	0.16	0.15	0.16	4	115
LOC_Os09g32070.1	exon_1	OsJPC01420030	83.14	172	96	262	1381	0.49	0.59	0.47	0.06	0.61	1	166
LOC_Os07g16470.1	intron_2	OsJPC01420030	85.48	124	264	387	1381	0.49	0.59	0.47	0.06	0.61	2	123
LOC_Os04g21930.1	intron_1	OsJPC01420030	91.64	682	1161	482	1381	0.49	0.59	0.47	0.06	0.61	3	679
LOC_Os05g22540.1	exon_1	OsJPC01420030	92.92	113	1300	1188	1381	0.49	0.59	0.47	0.06	0.61	4	112
LOC_Os07g03000.1	exon_2	OsJPC07020008	94.25	365	106	470	2139	0.5	0.5	0.74	0.18	0.44	1	364
LOC_Os07g03040.1	intron_3	OsJPC07020008	87.98	491	1353	869	2139	0.5	0.5	0.74	0.18	0.44	2	484
LOC_Os07g03040.1	exon_3	OsJPC07020008	86.36	198	1579	1382	2139	0.5	0.5	0.74	0.18	0.44	3	197
LOC_Os12g03440.1	exon_1	OsJPC06200014	93.18	132	2019	2150	3971	0.2	0.21	0.76	0.03	0.41	1	131
LOC_Os06g22970.1	exon_1	OsJPC06200014	83.33	108	3282	3176	3971	0.2	0.21	0.76	0.03	0.41	2	106
LOC_Os10g05890.1	intron_1	OsJPC07020084	82.51	263	779	517	9175	0.1	1	0.1	0.03	0.54	1	262
LOC_Os05g07930.1	intron_3	OsJPC07020084	89.9	198	1181	985	9175	0.1	1	0.1	0.03	0.54	2	196
LOC_Os11g12230.1	exon_6	OsJPC07020084	83.93	112	1736	1625	9175	0.1	1	0.1	0.03	0.54	3	111
LOC_Os04g54910.1	exon_1	OsJPC07020084	91.55	438	7643	7208	9175	0.1	1	0.1	0.03	0.54	4	435
LOC_Os06g13290.1	intron_1	OsJPC11160062	92.52	441	922	482	3810	0.47	0.46	0.47	0.02	0.74	1	440
LOC_Os09g21919.1	exon_2	OsJPC11160062	85.83	480	1805	1330	3810	0.47	0.46	0.47	0.02	0.74	2	475
LOC_Os04g24804.1	intron_3	OsJPC11160062	89	1254	3040	1810	3810	0.47	0.46	0.47	0.02	0.74	3	1230
LOC_Os07g01130.1	intron_10	OsJPC11210133	86.4	125	958	1082	4435	0.21	0.06	0.23	0.11	0.1	1	124
LOC_Os02g42370.1	intron_1	OsJPC11210133	84.76	105	1491	1387	4435	0.21	0.06	0.23	0.11	0.1	2	104
LOC_Os03g19660.1	intron_2	OsJPC10010013	93.5	123	185	63	764	0.43	0.99	0.43	0.04	0.43	1	122
LOC_Os06g34160.1	intron_1	OsJPC10010013	86.05	294	728	435	764	0.43	0.99	0.43	0.04	0.43	2	293
LOC_Os05g14900.1	intron_3	OsJPC11100055	87.55	265	626	887	1880	0.5	0.7	0.7	0.04	0.5	1	261
LOC_Os06g29820.1	exon_1	OsJPC11100055	90.05	191	1121	932	1880	0.5	0.7	0.7	0.04	0.5	2	189
LOC_Os02g28800.1	intron_1	OsJPC02100012	87.94	257	1797	2051	4189	0.19	1	0.34	0.04	0.19	1	254
LOC_Os02g16260.1	exon_2	OsJPC02100012	82.76	145	3859	3715	4189	0.19	1	0.34	0.04	0.19	2	144
LOC_Os08g22320.1	intron_3	OsJPC08180061	86.36	154	43	196	890	0.4	0.4	0.4	0.03	0.62	1	153
LOC_Os04g11290.1	exon_5	OsJPC08180061	85.05	321	375	695	890	0.4	0.4	0.4	0.03	0.62	2	320
LOC_Os03g24690.1	exon_3	OsJPC03150016	90.35	373	362	734	2430	0.3	0.82	1.01	0.03	1	1	372
LOC_Os03g24650.1	exon_2	OsJPC03150016	84.68	124	991	1109	2430	0.3	0.82	1.01	0.03	1	2	118
LOC_Os03g24690.1	exon_5	OsJPC03150016	88.24	136	1306	1441	2430	0.3	0.82	1.01	0.03	1	3	135
LOC_Os11g41320.1	intron_2	OsJPC08020002	93.01	143	345	484	3068	0.25	0.56	0.28	0.03	0.28	1	139
LOC_Os02g19080.1	exon_2	OsJPC08020002	89.67	329	851	523	3068	0.25	0.56	0.28	0.03	0.28	2	328
LOC_Os12g27530.1	exon_1	OsJPC08020002	81.09	603	1455	854	3068	0.25	0.56	0.28	0.03	0.28	3	601
LOC_Os02g29870.1	intron_4	OsJPC08020002	88.15	211	2485	2695	3068	0.25	0.56	0.28	0.03	0.28	4	210
LOC_Os07g28050.1	intron_16	OsJPC08020002	95.16	124	2847	2970	3068	0.25	0.56	0.28	0.03	0.28	5	123
LOC_Os10g04170.1	intron_5	OsJPC04030014	97.97	592	755	168	4644	0.15	0.83	0.17	0.08	0.15	1	587
LOC_Os11g36679.1	intron_6	OsJPC04030014	91.11	135	2422	2288	4644	0.15	0.83	0.17	0.08	0.15	2	134
LOC_Os11g44660.1	exon_1	OsJPC11270161	93.51	462	765	1226	8185	0.18	0.92	0.2	0.15	0.19	1	461
LOC_Os11g44660.1	intron_2	OsJPC11270161	88.32	137	2599	2734	8185	0.18	0.92	0.2	0.15	0.19	2	135
LOC_Os11g44660.1	exon_4	OsJPC11270161	93.36	211	2994	3204	8185	0.18	0.92	0.2	0.15	0.19	3	210
LOC_Os11g44660.1	exon_5	OsJPC11270161	96.27	241	3313	3553	8185	0.18	0.92	0.2	0.15	0.19	4	240
LOC_Os11g44680.1	exon_6	OsJPC11270161	83.11	515	7252	7766	8185	0.18	0.92	0.2	0.15	0.19	5	514
LOC_Os11g44680.1	exon_7	OsJPC11270161	84.46	148	7927	8074	8185	0.18	0.92	0.2	0.15	0.19	6	147
LOC_Os09g04090.1	exon_5	OsJPC01030017	93.57	249	1397	1149	7998	0.16	0.14	0.19	0.04	0.17	1	248
LOC_Os09g04090.1	exon_3	OsJPC01030017	89.9	594	3379	2786	7998	0.16	0.14	0.19	0.04	0.17	2	593
LOC_Os09g04090.1	intron_2	OsJPC01030017	87.13	202	3585	3384	7998	0.16	0.14	0.19	0.04	0.17	3	201
LOC_Os09g04090.1	exon_2	OsJPC01030017	94.71	227	3827	3601	7998	0.16	0.14	0.19	0.04	0.17	4	226
LOC_Os01g04570.1	intron_2	OsJPC01030017	92.98	171	7565	7731	7998	0.16	0.14	0.19	0.04	0.17	5	166
LOC_Os06g40240.1	exon_6	OsJPC03200008	82.89	152	166	15	3956	0.1	0.45	0.45	0.01	0.45	1	151
LOC_Os01g31130.1	intron_3	OsJPC03200008	81.23	538	1414	880	3956	0.1	0.45	0.45	0.01	0.45	2	534
LOC_Os10g16520.1	exon_3	OsJPC03200008	85.33	409	2446	2038	3956	0.1	0.45	0.45	0.01	0.45	3	408
LOC_Os03g33790.1	intron_2	OsJPC03200008	87.73	163	2710	2548	3956	0.1	0.45	0.45	0.01	0.45	4	162
LOC_Os05g18310.1	intron_1	OsJPC03200008	89.3	355	3501	3150	3956	0.1	0.45	0.45	0.01	0.45	5	351
LOC_Os06g01010.1	exon_3	OsJPC03200008	84.3	242	3748	3507	3956	0.1	0.45	0.45	0.01	0.45	6	241
LOC_Os07g22960.1	exon_15	OsJPC01140097	96.46	113	703	592	2499	0.41	0.51	0.51	0.01	0.64	1	111
LOC_Os07g22960.1	exon_15	OsJPC01140097	97.35	113	1474	1362	2499	0.41	0.51	0.51	0.01	0.64	2	112
LOC_Os12g23470.1	intron_2	OsJPC01140097	84.97	905	2394	1519	2499	0.41	0.51	0.51	0.01	0.64	3	875
LOC_Os08g14380.1	exon_1	OsJPC09090006	87.46	303	841	539	1926	0.39	0.44	0.44	0.03	0.37	1	302
LOC_Os10g10950.1	exon_6	OsJPC09090006	94.57	276	1406	1681	1926	0.39	0.44	0.44	0.03	0.37	2	275
LOC_Os04g23040.1	exon_3	OsJPC04130002	87.11	225	2578	2354	5111	0.2	0.15	0.54	0.02	0.2	1	224
LOC_Os04g23040.1	intron_2	OsJPC04130002	87.07	116	2696	2582	5111	0.2	0.15	0.54	0.02	0.2	2	114
LOC_Os04g23040.1	intron_1	OsJPC04130002	91.07	168	2941	2774	5111	0.2	0.15	0.54	0.02	0.2	3	167
LOC_Os06g28260.1	exon_1	OsJPC04130002	83.93	112	4025	4136	5111	0.2	0.15	0.54	0.02	0.2	4	111
LOC_Os03g41860.1	intron_3	OsJPC04080010	85.82	141	217	351	1307	0.48	0.46	0.48	0.03	0.48	1	134
LOC_Os04g09750.1	intron_2	OsJPC04080010	90.02	491	1027	538	1307	0.48	0.46	0.48	0.03	0.48	2	489
LOC_Os01g35200.1	intron_1	OsJPC11070034	81.57	434	1264	864	1529	0.33	0.93	0.4	0.03	0.54	1	400
LOC_Os11g16600.1	exon_1	OsJPC11070034	84.43	122	1396	1275	1529	0.33	0.93	0.4	0.03	0.54	2	121
LOC_Os08g22520.1	exon_1	OsJPC04080037	85.59	111	308	198	1148	0.48	0.51	0.49	0.13	0.34	1	110
LOC_Os03g31910.1	intron_6	OsJPC04080037	88.18	110	551	444	1148	0.48	0.51	0.49	0.13	0.34	2	107
LOC_Os12g08630.1	intron_4	OsJPC04080037	91.71	205	624	828	1148	0.48	0.51	0.49	0.13	0.34	3	204
LOC_Os05g11530.1	intron_1	OsJPC07260004	82.66	271	1917	1647	5280	0.16	1	1	0.03	0.11	1	270
LOC_Os07g10930.1	intron_1	OsJPC07260004	84.78	184	4552	4735	5280	0.16	1	1	0.03	0.11	2	183
LOC_Os04g39864.1	exon_9	OsJPC09030019	96.48	142	218	77	1010	0.39	0.98	0.39	0.11	0.39	1	141
LOC_Os12g02670.1	intron_3	OsJPC09030019	90	140	725	864	1010	0.39	0.98	0.39	0.11	0.39	2	139
LOC_Os10g34120.1	exon_4	OsJPU00006316	86.62	441	120	560	4880	0.27	0.27	0.27	0.27	0.27	1	440
LOC_Os07g02600.1	intron_1	OsJPU00006316	81.32	712	2691	3399	4880	0.27	0.27	0.27	0.27	0.27	2	708
LOC_Os01g05200.1	exon_5	OsJPU00006316	83.86	1010	3872	4880	4880	0.27	0.27	0.27	0.27	0.27	3	1008
LOC_Os12g20324.2	intron_2	OsJPC06180013	91.83	306	1769	1464	3732	0.26	0.25	0.26	0.06	0.61	1	305
LOC_Os06g30300.1	exon_1	OsJPC06180013	93.64	173	2294	2122	3732	0.26	0.25	0.26	0.06	0.61	2	172
LOC_Os05g12600.1	intron_1	OsJPC06180013	80	155	2449	2603	3732	0.26	0.25	0.26	0.06	0.61	3	154
LOC_Os08g03080.1	intron_10	OsJPC01140086	84.28	159	276	432	4963	0.33	0.33	0.3	0.01	0.33	1	156
LOC_Os10g15210.1	intron_5	OsJPC01140086	86.79	999	475	1464	4963	0.33	0.33	0.3	0.01	0.33	2	989
LOC_Os02g24910.1	intron_1	OsJPC01140086	88.86	395	1723	2117	4963	0.33	0.33	0.3	0.01	0.33	3	394
LOC_Os01g54330.1	exon_1	OsJPC01140086	88.1	126	2283	2158	4963	0.33	0.33	0.3	0.01	0.33	4	125
LOC_Os04g31660.1	exon_1	OsJPC10160020	94.99	399	396	788	3126	0.35	1	0.67	0.33	0.35	1	392
LOC_Os10g29330.1	exon_2	OsJPC10160020	82.46	422	2225	1813	3126	0.35	1	0.67	0.33	0.35	2	412
LOC_Os11g46300.3	intron_1	OsJPC06100091	89.66	174	2684	2520	6124	0.13	0.1	0.27	0.09	0.8	1	164
LOC_Os11g20580.1	exon_2	OsJPC06100091	82.3	113	5587	5475	6124	0.13	0.1	0.27	0.09	0.8	2	112
LOC_Os02g29170.1	intron_1	OsJPU00000222	86.82	220	2046	1828	2570	0.46	1	1	0.01	1	1	218
LOC_Os07g40370.1	exon_1	OsJPU00000222	86.01	193	2242	2051	2570	0.46	1	1	0.01	1	2	191
LOC_Os04g22050.1	exon_1	OsJPC02200003	90.19	214	36	249	2036	0.2	0.2	0.2	0.04	0.2	1	213
LOC_Os06g29890.1	intron_4	OsJPC02200003	87.33	442	460	896	2036	0.2	0.2	0.2	0.04	0.2	2	436
LOC_Os04g14900.1	exon_2	OsJPC08100062	88.79	116	8	123	1220	0.39	0.39	0.41	0.11	0.39	1	115
LOC_Os06g23070.1	intron_5	OsJPC08100062	86.12	317	125	441	1220	0.39	0.39	0.41	0.11	0.39	2	316
LOC_Os09g22110.1	exon_5	OsJPC08100062	85.6	257	503	759	1220	0.39	0.39	0.41	0.11	0.39	3	256
LOC_Os03g39310.1	intron_1	OsJPC08100062	90.31	289	801	1089	1220	0.39	0.39	0.41	0.11	0.39	4	288
LOC_Os06g23700.1	exon_5	OsJPC04090115	81.99	261	2586	2326	4438	0.36	0.36	0.31	0.17	0.66	1	260
LOC_Os05g33340.1	intron_8	OsJPC04090115	87.66	1102	3844	2774	4438	0.36	0.36	0.31	0.17	0.66	2	1070
LOC_Os03g30088.1	exon_3	OsJPC06210078	86.43	280	2959	3231	3702	0.19	0.97	0.32	0.29	0.19	1	272
LOC_Os04g27034.1	intron_1	OsJPC06210078	85.28	265	3238	3501	3702	0.19	0.97	0.32	0.29	0.19	2	263
LOC_Os11g16600.1	exon_1	OsJPC01150073	88.64	132	1830	1960	2618	0.22	0.22	1	0.06	1	1	130
LOC_Os05g15190.1	intron_6	OsJPC01150073	89.97	339	2616	2279	2618	0.22	0.22	1	0.06	1	2	337
LOC_Os08g05010.1	exon_1	OsJPC11240212	85	260	670	414	2640	0.3	0.14	0.23	0.04	0.3	1	256
LOC_Os11g45560.1	exon_3	OsJPC11240212	94.74	114	2022	1909	2640	0.3	0.14	0.23	0.04	0.3	2	113
LOC_Os09g16400.1	exon_3	OsJPC10050046	81.4	172	193	22	2140	0.12	0.57	0.43	0.07	0.46	1	171
LOC_Os02g02424.2	intron_3	OsJPC10050046	83.96	212	248	459	2140	0.12	0.57	0.43	0.07	0.46	2	211
LOC_Os07g10930.1	intron_1	OsJPC08170181	85.08	181	2262	2083	5626	0.07	0.95	0.36	0.02	0.07	1	179
LOC_Os01g21010.1	exon_4	OsJPC08170181	81.13	159	4859	4701	5626	0.07	0.95	0.36	0.02	0.07	2	158
LOC_Os06g29890.1	intron_4	OsJPC08170181	88.33	420	5322	4907	5626	0.07	0.95	0.36	0.02	0.07	3	415
LOC_Os08g30550.1	intron_9	OsJPC04040127	88.24	374	1129	757	1461	0.44	0.44	0.45	0.21	0.44	1	372
LOC_Os10g18750.1	intron_2	OsJPC04040127	90.53	169	1391	1223	1461	0.44	0.44	0.45	0.21	0.44	2	168
LOC_Os03g36620.1	exon_1	OsJPC10050016	92.4	329	874	1202	3162	0.36	1	0.99	0.02	1	1	328
LOC_Os10g24480.1	intron_2	OsJPC10050016	86.3	1102	1516	2595	3162	0.36	1	0.99	0.02	1	2	1079
LOC_Os12g35465.1	exon_6	OsJPC09010031	85.1	416	636	221	3890	0.21	1	0.9	0.21	0.21	1	415
LOC_Os03g63870.1	exon_9	OsJPC09010031	83.55	152	897	746	3890	0.21	1	0.9	0.21	0.21	2	151
LOC_Os12g35465.1	intron_4	OsJPC09010031	81.66	289	1258	970	3890	0.21	1	0.9	0.21	0.21	3	288
LOC_Os12g35465.1	exon_3	OsJPC09010031	84.25	127	1560	1434	3890	0.21	1	0.9	0.21	0.21	4	126
LOC_Os03g63870.1	exon_4	OsJPC09010031	80.97	268	2256	1989	3890	0.21	1	0.9	0.21	0.21	5	267
LOC_Os01g62750.1	exon_4	OsJPC09010031	87.14	140	2479	2340	3890	0.21	1	0.9	0.21	0.21	6	139
LOC_Os09g19400.1	exon_3	OsJPC09120147	85.95	491	500	987	5496	0.09	0.06	0.05	0.04	0.24	1	487
LOC_Os09g19390.1	exon_2	OsJPC09120147	94.23	156	4220	4375	5496	0.09	0.06	0.05	0.04	0.24	2	155
LOC_Os09g16220.1	intron_3	OsJPC11240071	83.67	251	1564	1813	11209	0.11	0.07	0.11	0.02	0.11	1	249
LOC_Os05g39420.1	exon_5	OsJPC11240071	82.09	268	10396	10130	11209	0.11	0.07	0.11	0.02	0.11	2	266
LOC_Os06g25260.1	exon_2	OsJPC11240071	89.11	101	11139	11039	11209	0.11	0.07	0.11	0.02	0.11	3	100
LOC_Os07g08370.1	exon_1	OsJPC07040002	88.03	142	472	611	7429	0.06	0.92	0.69	0.02	0.1	1	139
LOC_Os08g41770.1	exon_3	OsJPC07040002	83.81	105	745	641	7429	0.06	0.92	0.69	0.02	0.1	2	104
LOC_Os10g31200.1	intron_2	OsJPC10010105	91.38	174	958	1130	1466	0.31	0.39	0.31	0.03	0.44	1	172
LOC_Os02g50750.1	exon_2	OsJPC10010105	85.21	142	1345	1205	1466	0.31	0.39	0.31	0.03	0.44	2	140
LOC_Os12g20000.1	exon_5	OsJPC10120026	83.38	680	1	679	4892	0.44	0.24	0.46	0.01	0.63	1	678
LOC_Os06g15660.1	exon_3	OsJPC10120026	88.26	954	780	1733	4892	0.44	0.24	0.46	0.01	0.63	2	953
LOC_Os11g25640.1	intron_5	OsJPC10120026	88.3	974	1982	2944	4892	0.44	0.24	0.46	0.01	0.63	3	962
LOC_Os11g25640.1	exon_6	OsJPC10120026	92.25	129	2946	3074	4892	0.44	0.24	0.46	0.01	0.63	4	128
LOC_Os03g33230.1	exon_4	OsJPC10120026	81.9	1138	4892	3764	4892	0.44	0.24	0.46	0.01	0.63	5	1128
LOC_Os01g57480.1	exon_5	OsJPC10050133	90.96	188	3491	3678	6968	0.18	0.83	0.36	0.23	0.36	1	187
LOC_Os05g06830.1	intron_1	OsJPC10050133	85.81	1360	6774	5418	6968	0.18	0.83	0.36	0.23	0.36	2	1356
LOC_Os12g29410.1	exon_2	OsJPC12180071	99.16	119	923	1041	2137	0.21	0.35	0.04	0.06	0.24	1	118
LOC_Os09g18159.1	exon_2	OsJPC12180071	99.03	103	1811	1913	2137	0.21	0.35	0.04	0.06	0.24	2	102
LOC_Os02g14300.1	exon_2	OsJPC12150074	84.32	185	1015	843	2450	0.25	0.24	0.25	0.09	0.25	1	172
LOC_Os07g33210.1	exon_2	OsJPC12150074	90.3	134	1158	1291	2450	0.25	0.24	0.25	0.09	0.25	2	133
LOC_Os12g15960.1	exon_1	OsJPC04320055	83.96	106	2128	2233	3449	0.17	0.17	0.17	0.15	0.26	1	105
LOC_Os06g26040.1	exon_2	OsJPC04320055	89.63	135	2868	2734	3449	0.17	0.17	0.17	0.15	0.26	2	134
LOC_Os04g54530.1	exon_1	OsJPC04320055	93.52	108	3188	3081	3449	0.17	0.17	0.17	0.15	0.26	3	107
LOC_Os11g41320.1	intron_2	OsJPC08190051	93.06	144	398	259	8328	0.06	0.06	0.06	0.01	0.07	1	139
LOC_Os11g25120.1	exon_1	OsJPC08190051	88.48	243	8266	8034	8328	0.06	0.06	0.06	0.01	0.07	2	232
LOC_Os06g35420.1	exon_4	OsJPC04180009	91.89	111	528	419	2096	0.45	0.45	0.24	0.14	0.76	1	109
LOC_Os11g45240.1	intron_3	OsJPC04180009	89.4	368	572	939	2096	0.45	0.45	0.24	0.14	0.76	2	367
LOC_Os01g18200.1	exon_6	OsJPC04180009	86.78	121	1437	1317	2096	0.45	0.45	0.24	0.14	0.76	3	120
LOC_Os12g30824.1	exon_6	OsJPC12190052	96.33	218	1423	1206	4708	0.14	0.28	0.55	0.04	0.86	1	217
LOC_Os02g22610.1	intron_4	OsJPC12190052	84.95	186	1816	1631	4708	0.14	0.28	0.55	0.04	0.86	2	185
LOC_Os08g22380.1	intron_4	OsJPC11120036	82.53	538	775	238	4791	0.38	0.69	0.38	0.26	0.63	1	537
LOC_Os08g22380.1	intron_3	OsJPC11120036	85.14	545	1450	907	4791	0.38	0.69	0.38	0.26	0.63	2	543
LOC_Os08g22380.1	intron_2	OsJPC11120036	90.6	149	1709	1561	4791	0.38	0.69	0.38	0.26	0.63	3	148
LOC_Os08g22380.1	exon_2	OsJPC11120036	84.38	845	2574	1731	4791	0.38	0.69	0.38	0.26	0.63	4	843
LOC_Os07g28190.1	intron_1	OsJPC08170210	93.07	231	364	134	1580	0.5	0.76	0.49	0.03	0.5	1	230
LOC_Os08g01010.1	intron_3	OsJPC08170210	83.97	131	1017	888	1580	0.5	0.76	0.49	0.03	0.5	2	129
LOC_Os11g30890.1	intron_2	OsJPC11280139	80.78	255	95	345	5675	0.17	0.17	0.08	0.05	0.08	1	250
LOC_Os02g29870.1	exon_11	OsJPC11280139	83.45	145	357	498	5675	0.17	0.17	0.08	0.05	0.08	2	141
LOC_Os11g39470.1	intron_3	OsJPC11280139	85.08	362	1882	1522	5675	0.17	0.17	0.08	0.05	0.08	3	360
LOC_Os09g10440.1	intron_2	OsJPC02230022	90.44	429	5073	4649	5822	0.08	0.8	0.44	0.02	0.46	1	424
LOC_Os07g35530.1	intron_1	OsJPC02230022	89.2	213	5499	5290	5822	0.08	0.8	0.44	0.02	0.46	2	209
LOC_Os07g10930.1	intron_1	OsJPC10030016	85.79	183	1558	1376	5004	0.19	0.31	0.14	0.02	0.19	1	182
LOC_Os05g07930.1	exon_4	OsJPC10030016	85.61	139	4412	4550	5004	0.19	0.31	0.14	0.02	0.19	2	138
LOC_Os10g05960.1	exon_2	OsJPC06110047	89.58	192	645	454	2328	0.19	0.19	0.24	0.08	0.24	1	191
LOC_Os02g46110.1	intron_1	OsJPC06110047	91.89	148	1886	2033	2328	0.19	0.19	0.24	0.08	0.24	2	147
LOC_Os06g40770.1	intron_2	OsJPC05250017	84.55	220	215	434	899	0.33	1	0.24	0.29	1	1	219
LOC_Os05g43110.1	exon_3	OsJPC05250017	95.2	271	886	616	899	0.33	1	0.24	0.29	1	2	270
LOC_Os11g31750.1	intron_1	OsJPC09080009	91.65	479	1044	1519	6338	0.12	0.12	0.1	0.04	0.23	1	475
LOC_Os03g37000.1	intron_2	OsJPC09080009	81.1	254	2146	2398	6338	0.12	0.12	0.1	0.04	0.23	2	252
LOC_Os08g13630.1	exon_2	OsJPC09080009	90.16	193	4241	4049	6338	0.12	0.12	0.1	0.04	0.23	3	192
LOC_Os02g49230.1	exon_4	OsJPC09080009	96.72	305	4628	4324	6338	0.12	0.12	0.1	0.04	0.23	4	304
LOC_Os09g21630.1	exon_3	OsJPC09080009	85.96	114	5560	5447	6338	0.12	0.12	0.1	0.04	0.23	5	113
LOC_Os04g57730.1	intron_5	OsJPC09080009	96	125	6312	6188	6338	0.12	0.12	0.1	0.04	0.23	6	124
LOC_Os07g32774.1	intron_7	OsJPC08240004	87.78	221	677	457	2978	0.16	0.17	0.66	0.06	0.23	1	220
LOC_Os02g28800.1	intron_1	OsJPC08240004	84.23	241	856	1081	2978	0.16	0.17	0.66	0.06	0.23	2	225
LOC_Os01g42660.1	exon_2	OsJPC08240004	90.1	202	2559	2760	2978	0.16	0.17	0.66	0.06	0.23	3	201
LOC_Os06g40240.1	exon_6	OsJPC04060084	82.24	152	249	99	967	0.29	0.29	0.85	0.04	0.29	1	150
LOC_Os04g19580.1	intron_1	OsJPC04060084	88.64	264	708	447	967	0.29	0.29	0.85	0.04	0.29	2	261
LOC_Os07g27070.1	intron_9	OsJPC02250301	93.8	629	1813	2441	3214	0.28	0.5	0.28	0.21	0.38	1	628
LOC_Os10g08230.1	exon_2	OsJPC02250301	90.91	165	2952	3116	3214	0.28	0.5	0.28	0.21	0.38	2	164
LOC_Os11g12230.1	exon_6	OsJPC04180125	89.74	117	3383	3499	5884	0.25	0.23	0.09	0.08	0.76	1	116
LOC_Os08g05210.1	intron_1	OsJPC04180125	81.23	586	4121	4699	5884	0.25	0.23	0.09	0.08	0.76	2	578
LOC_Os05g16860.1	exon_2	OsJPC04180125	83.17	101	5438	5339	5884	0.25	0.23	0.09	0.08	0.76	3	99
LOC_Os11g20470.1	exon_4	OsJPC11060119	87.5	864	1	834	2939	0.37	0.37	0.32	0.28	0.32	1	833
LOC_Os08g22760.1	intron_1	OsJPC11060119	82.63	259	1235	977	2939	0.37	0.37	0.32	0.28	0.32	2	258
LOC_Os08g12640.1	intron_1	OsJPC11060119	87.03	239	1984	2221	2939	0.37	0.37	0.32	0.28	0.32	3	237
LOC_Os05g12060.1	exon_6	OsJPC11060119	94.02	418	2505	2922	2939	0.37	0.37	0.32	0.28	0.32	4	417
LOC_Os11g39910.1	exon_2	OsJPC11240070	96.43	224	1034	811	6616	0.16	0.15	0.1	0.05	0.15	1	223
LOC_Os08g30550.1	intron_9	OsJPC11240070	88.27	375	1071	1440	6616	0.16	0.15	0.1	0.05	0.15	2	369
LOC_Os07g28050.1	intron_16	OsJPC11240070	90.98	122	1643	1763	6616	0.16	0.15	0.1	0.05	0.15	3	120
LOC_Os09g19320.1	exon_1	OsJPC11240070	95.32	235	4200	4434	6616	0.16	0.15	0.1	0.05	0.15	4	234
LOC_Os09g19320.1	intron_1	OsJPC11240070	92.16	255	4439	4693	6616	0.16	0.15	0.1	0.05	0.15	5	254
LOC_Os01g40830.1	intron_4	OsJPC11240070	88.06	134	5273	5406	6616	0.16	0.15	0.1	0.05	0.15	6	133
LOC_Os05g49710.1	intron_1	OsJPC12090051	82.14	196	5604	5413	7424	0.2	0.2	0.2	0.4	0.2	1	191
LOC_Os12g06680.1	exon_9	OsJPC12090051	87.63	1302	7256	5960	7424	0.2	0.2	0.2	0.4	0.2	2	1296
LOC_Os12g30070.1	intron_2	OsJPC12180140	91.94	186	1900	1719	5200	0.24	0.24	0.24	0.01	0.24	1	181
LOC_Os05g46820.1	exon_3	OsJPC12180140	86.92	107	2035	1929	5200	0.24	0.24	0.24	0.01	0.24	2	106
LOC_Os03g34290.1	exon_3	OsJPC12180140	88.69	168	2406	2573	5200	0.24	0.24	0.24	0.01	0.24	3	167
LOC_Os12g23470.1	intron_2	OsJPC12180140	85.25	902	2815	3681	5200	0.24	0.24	0.24	0.01	0.24	4	866
LOC_Os12g30070.1	intron_1	OsJPC12180140	90.44	272	4361	4090	5200	0.24	0.24	0.24	0.01	0.24	5	271
LOC_Os04g10110.1	exon_1	OsJPU00003609	86.43	140	762	899	1079	0.34	0.34	0.35	0.02	0.34	1	137
LOC_Os07g09990.1	exon_3	OsJPU00003609	88.49	139	1076	938	1079	0.34	0.34	0.35	0.02	0.34	2	138
LOC_Os01g05820.1	exon_7	OsJPC01030165	89.01	273	1775	1503	2224	0.24	0.54	0.24	0.14	0.24	1	272
LOC_Os01g05810.1	exon_5	OsJPC01030165	96.3	135	2005	1871	2224	0.24	0.54	0.24	0.14	0.24	2	134
LOC_Os07g23290.1	exon_4	OsJPC07060023	85.64	801	2293	1500	6823	0.19	1	0.56	0.13	0.9	1	793
LOC_Os10g12410.1	exon_3	OsJPC07060023	84.91	285	2936	2652	6823	0.19	1	0.56	0.13	0.9	2	284
LOC_Os07g23290.1	exon_2	OsJPC07060023	83.8	605	3760	3160	6823	0.19	1	0.56	0.13	0.9	3	600
LOC_Os07g10160.1	exon_1	OsJPC07060023	87.04	432	5824	6249	6823	0.19	1	0.56	0.13	0.9	4	425
LOC_Os05g20630.1	intron_1	OsJPC04140079	96.28	188	182	369	1829	0.16	0.57	0.7	0.1	0.28	1	187
LOC_Os06g51180.1	exon_2	OsJPC04140079	93.2	103	830	932	1829	0.16	0.57	0.7	0.1	0.28	2	102
LOC_Os07g20670.1	intron_11	OsJPC12180066	89	609	224	825	6293	0.25	0.23	0.36	0.11	0.36	1	601
LOC_Os12g29390.1	exon_1	OsJPC12180066	91.45	117	5241	5357	6293	0.25	0.23	0.36	0.11	0.36	2	116
LOC_Os02g34900.1	intron_3	OsJPC12180066	97.65	468	5782	6249	6293	0.25	0.23	0.36	0.11	0.36	3	467
LOC_Os01g72560.1	intron_2	OsJPC11250048	84.24	203	1546	1747	6910	0.06	0.59	0.69	0.41	0.59	1	201
LOC_Os10g02870.1	exon_1	OsJPC11250048	79.5	161	5098	5258	6910	0.06	0.59	0.69	0.41	0.59	2	160
LOC_Os10g05890.1	intron_1	OsJPC02200019	94.14	290	155	444	1175	0.44	0.76	0.97	0.05	0.44	1	289
LOC_Os05g21090.1	intron_4	OsJPC02200019	88.78	294	862	570	1175	0.44	0.76	0.97	0.05	0.44	2	292
LOC_Os11g07250.1	exon_1	OsJPC11040035	79.76	1077	2371	1295	6891	0.26	0.52	0.57	0.26	0.26	1	1076
LOC_Os01g48650.1	intron_4	OsJPC11040035	81.2	266	5302	5560	6891	0.26	0.52	0.57	0.26	0.26	2	258
LOC_Os05g09660.1	exon_5	OsJPC11040035	85.8	176	5586	5760	6891	0.26	0.52	0.57	0.26	0.26	3	174
LOC_Os02g32400.1	intron_2	OsJPC01140116	90.81	185	3290	3106	9343	0.07	0.07	0.08	0.03	0.14	1	184
LOC_Os12g34620.1	exon_1	OsJPC01140116	89.16	535	7719	7186	9343	0.07	0.07	0.08	0.03	0.14	2	533
LOC_Os02g28010.1	exon_1	OsJPC09010028	88.35	103	330	228	2121	0.2	0.63	0.63	0.12	0.2	1	102
LOC_Os05g27290.1	exon_2	OsJPC09010028	88.97	136	757	623	2121	0.2	0.63	0.63	0.12	0.2	2	134
LOC_Os03g20400.1	exon_1	OsJPC12200025	84.62	117	2478	2594	5588	0.17	0.2	0.05	0.01	0.17	1	116
LOC_Os03g38094.1	intron_1	OsJPC12200025	92.86	252	3470	3721	5588	0.17	0.2	0.05	0.01	0.17	2	251
LOC_Os06g24594.2	intron_2	OsJPC12200025	88.59	149	5531	5385	5588	0.17	0.2	0.05	0.01	0.17	3	146
LOC_Os02g02660.1	exon_1	OsJPC02010017	80.44	271	1558	1828	4036	0.48	1	0.57	0.48	1	1	270
LOC_Os02g02670.1	exon_6	OsJPC02010017	84.77	1615	2110	3718	4036	0.48	1	0.57	0.48	1	2	1608
LOC_Os12g31360.1	intron_1	OsJPC11200009	92.08	101	2204	2303	17030	0.08	0.12	0.06	0.05	0.45	1	99
LOC_Os10g22610.1	exon_2	OsJPC11200009	84.37	371	3513	3156	17030	0.08	0.12	0.06	0.05	0.45	2	357
LOC_Os04g21160.1	exon_4	OsJPC11200009	85.22	115	7677	7563	17030	0.08	0.12	0.06	0.05	0.45	3	114
LOC_Os12g05720.1	intron_2	OsJPC11200009	89.13	138	13205	13342	17030	0.08	0.12	0.06	0.05	0.45	4	137
LOC_Os01g19460.1	exon_10	OsJPC11200009	87.07	116	16189	16075	17030	0.08	0.12	0.06	0.05	0.45	5	114
LOC_Os07g26290.1	exon_4	OsJPC11200009	92.62	122	16555	16676	17030	0.08	0.12	0.06	0.05	0.45	6	121
LOC_Os06g24594.2	intron_2	OsJPC11170036	91.45	152	6112	6263	6920	0.25	0.59	0.29	0.01	0.25	1	151
LOC_Os11g29110.1	exon_3	OsJPC11170036	92.07	454	6467	6920	6920	0.25	0.59	0.29	0.01	0.25	2	453
LOC_Os01g33540.2	exon_3	OsJPC10060063	89.42	359	3261	3611	6638	0.09	0.12	0.28	0.02	0.13	1	350
LOC_Os10g09780.1	intron_2	OsJPC10060063	92.07	429	3769	4186	6638	0.09	0.12	0.28	0.02	0.13	2	417
LOC_Os02g28800.1	intron_1	OsJPC09050040	83.27	257	2844	2602	11298	0.05	0.05	0.06	0.01	0.06	1	242
LOC_Os01g32070.1	intron_1	OsJPC09050040	79.75	558	3878	4430	11298	0.05	0.05	0.06	0.01	0.06	2	552
LOC_Os07g20370.1	intron_1	OsJPC09050040	81.16	361	5111	4765	11298	0.05	0.05	0.06	0.01	0.06	3	346
LOC_Os07g10930.1	intron_1	OsJPC04170003	89.01	182	855	1036	18658	0.12	0.09	0.12	0.05	0.12	1	181
LOC_Os02g13210.1	intron_4	OsJPC04170003	95.05	101	2493	2393	18658	0.12	0.09	0.12	0.05	0.12	2	100
LOC_Os07g32774.1	intron_7	OsJPC04170003	85.09	228	2758	2980	18658	0.12	0.09	0.12	0.05	0.12	3	222
LOC_Os08g30830.1	exon_2	OsJPC04170003	82.41	108	3473	3366	18658	0.12	0.09	0.12	0.05	0.12	4	107
LOC_Os04g27400.1	exon_6	OsJPC04170003	95.62	297	13690	13394	18658	0.12	0.09	0.12	0.05	0.12	5	296
LOC_Os04g27400.1	exon_5	OsJPC04170003	95.18	249	14952	14704	18658	0.12	0.09	0.12	0.05	0.12	6	248
LOC_Os04g27400.1	intron_3	OsJPC04170003	86.52	460	15834	15386	18658	0.12	0.09	0.12	0.05	0.12	7	448
LOC_Os04g27400.1	exon_2	OsJPC04170003	93.67	379	17251	16873	18658	0.12	0.09	0.12	0.05	0.12	8	378
LOC_Os04g27400.1	exon_1	OsJPC04170003	94.67	244	17983	17740	18658	0.12	0.09	0.12	0.05	0.12	9	243
LOC_Os06g51180.1	exon_2	OsJPC01150034	88.35	103	109	211	4272	0.15	0.49	0.45	0.04	0.16	1	102
LOC_Os09g16220.1	intron_3	OsJPC01150034	82.38	227	2462	2236	4272	0.15	0.49	0.45	0.04	0.16	2	226
LOC_Os02g32400.1	intron_2	OsJPC01150034	88.02	167	3186	3020	4272	0.15	0.49	0.45	0.04	0.16	3	166
LOC_Os03g07739.1	intron_1	OsJPC01340013	96.86	191	1	191	2469	0.29	1	0.13	0.07	0.25	1	190
LOC_Os03g07739.1	exon_2	OsJPC01340013	100	124	193	316	2469	0.29	1	0.13	0.07	0.25	2	123
LOC_Os02g25570.1	intron_1	OsJPC01340013	89.22	102	1134	1230	2469	0.29	1	0.13	0.07	0.25	3	96
LOC_Os02g41961.1	exon_2	OsJPC01220026	86.32	307	962	656	3061	0.22	0.95	1	0.02	0.22	1	306
LOC_Os10g35080.1	intron_4	OsJPC01220026	80	300	1278	979	3061	0.22	0.95	1	0.02	0.22	2	299
LOC_Os12g06530.1	exon_1	OsJPC08170105	91.79	743	750	8	2688	0.3	0.8	0.4	0.27	0.3	1	742
LOC_Os11g30000.1	intron_4	OsJPC08170105	87.7	634	1446	816	2688	0.3	0.8	0.4	0.27	0.3	2	630
LOC_Os05g35560.1	intron_2	OsJPC11240086	85.9	227	2146	1924	3496	0.16	0.18	0.18	0.07	0.2	1	222
LOC_Os09g10580.1	intron_1	OsJPC11240086	94.04	151	3273	3423	3496	0.16	0.18	0.18	0.07	0.2	2	150
LOC_Os08g04760.1	exon_2	OsJPC11270248	89.5	400	1937	2320	4271	0.17	0.75	0.17	0.07	0.17	1	383
LOC_Os02g19690.1	intron_6	OsJPC11270248	86.73	113	3167	3055	4271	0.17	0.75	0.17	0.07	0.17	2	112
LOC_Os07g32774.1	intron_7	OsJPC11270248	84	225	3854	4078	4271	0.17	0.75	0.17	0.07	0.17	3	224
LOC_Os05g32700.1	intron_9	OsJPC04190050	85.71	245	212	453	3034	0.19	0.19	0.36	0.17	0.19	1	241
LOC_Os11g29074.1	exon_8	OsJPC04190050	79.27	463	478	940	3034	0.19	0.19	0.36	0.17	0.19	2	462
LOC_Os05g41430.1	exon_1	OsJPC01410042	81.52	211	1323	1113	2691	0.38	0.9	0.87	0.02	0.87	1	210
LOC_Os12g12340.1	intron_1	OsJPC01410042	83.74	449	2331	1883	2691	0.38	0.9	0.87	0.02	0.87	2	448
LOC_Os07g33210.1	exon_2	OsJPC07110093	82.31	130	564	435	3036	0.19	0.23	0.19	0.06	0.92	1	129
LOC_Os01g07550.1	exon_3	OsJPC07110093	82.99	194	708	894	3036	0.19	0.23	0.19	0.06	0.92	2	186
LOC_Os02g14360.1	intron_3	OsJPC07110093	87.55	514	2237	2750	3036	0.19	0.23	0.19	0.06	0.92	3	513
LOC_Os06g24594.2	intron_2	OsJPC07280019	88.59	149	1161	1015	8910	0.15	0.43	0.23	0.01	0.7	1	146
LOC_Os07g45130.1	exon_1	OsJPC07280019	83.08	520	2125	1609	8910	0.15	0.43	0.23	0.01	0.7	2	516
LOC_Os07g45194.1	exon_3	OsJPC07280019	84.3	242	4240	3999	8910	0.15	0.43	0.23	0.01	0.7	3	241
LOC_Os09g07560.1	intron_1	OsJPC10050111	86.67	255	198	447	2963	0.32	0.59	0.2	0.14	0.59	1	249
LOC_Os05g27290.1	exon_2	OsJPC10050111	85.5	131	452	582	2963	0.32	0.59	0.2	0.14	0.59	2	130
LOC_Os08g09160.1	intron_1	OsJPC10050111	92.28	531	1149	1679	2963	0.32	0.59	0.2	0.14	0.59	3	530
LOC_Os05g46110.1	exon_1	OsJPC10050111	84.72	288	2343	2630	2963	0.32	0.59	0.2	0.14	0.59	4	287
LOC_Os07g27000.1	exon_4	OsJPC04120028	77.11	900	834	1733	2953	0.23	1	0.36	0.12	0.81	1	899
LOC_Os07g34790.1	exon_2	OsJPC04120028	81.97	122	2713	2828	2953	0.23	1	0.36	0.12	0.81	2	115
LOC_Os11g22390.1	intron_4	OsJPC06100069	89.52	124	548	427	1934	0.2	0.2	0.74	0.17	1	1	121
LOC_Os02g18530.1	intron_6	OsJPC06100069	84.47	103	814	915	1934	0.2	0.2	0.74	0.17	1	2	101
LOC_Os01g46169.3	exon_4	OsJPC11280197	86.39	338	33	356	2614	0.24	0.24	0.24	0.03	0.24	1	323
LOC_Os10g36229.1	intron_3	OsJPC11280197	88.47	399	2418	2022	2614	0.24	0.24	0.24	0.03	0.24	2	396
LOC_Os10g21730.1	exon_1	OsJPC05040027	94.53	311	807	497	6362	0.16	0.16	0.16	0.02	0.24	1	310
LOC_Os12g35740.1	intron_8	OsJPC05040027	87.06	170	6250	6082	6362	0.16	0.16	0.16	0.02	0.24	2	168
LOC_Os02g39940.1	intron_4	OsJPC05040050	86.99	392	2927	3307	8614	0.09	0.09	0.73	0.03	0.09	1	380
LOC_Os08g29750.1	intron_2	OsJPC05040050	84.42	199	4616	4800	8614	0.09	0.09	0.73	0.03	0.09	2	184
LOC_Os06g36060.1	intron_1	OsJPC05040050	84.85	264	5389	5128	8614	0.09	0.09	0.73	0.03	0.09	3	261
LOC_Os07g29594.1	exon_2	OsJPC02070097	97.12	104	370	473	5435	0.13	0.13	0.13	0.05	1	1	103
LOC_Os12g08660.1	intron_3	OsJPC02070097	88.65	141	2065	2205	5435	0.13	0.13	0.13	0.05	1	2	140
LOC_Os02g18910.1	exon_1	OsJPC02070097	84.94	166	2382	2217	5435	0.13	0.13	0.13	0.05	1	3	165
LOC_Os03g46134.1	exon_3	OsJPC02070097	81.19	218	2665	2453	5435	0.13	0.13	0.13	0.05	1	4	212
LOC_Os07g32774.1	intron_7	OsJPC11280097	85.09	228	362	588	4310	0.06	0.07	0.06	0.05	0.13	1	226
LOC_Os06g38760.1	exon_5	OsJPC11280097	90.74	108	2716	2610	4310	0.06	0.07	0.06	0.05	0.13	2	106
LOC_Os06g24594.2	intron_2	OsJPU00006781	87.76	147	1192	1046	4033	0.28	0.28	0.28	0.18	0.25	1	146
LOC_Os10g07150.2	exon_3	OsJPU00006781	90.09	232	2089	1858	4033	0.28	0.28	0.28	0.18	0.25	2	231
LOC_Os09g06140.1	exon_1	OsJPU00002371	82.02	178	154	331	1770	0.27	0.27	0.22	0.02	0.27	1	177
LOC_Os02g23821.1	intron_2	OsJPU00002371	88.36	232	1082	854	1770	0.27	0.27	0.22	0.02	0.27	2	228
LOC_Os10g13650.1	exon_1	OsJPC08110004	95.2	125	2	126	3382	0.36	0.62	0.36	0.07	0.36	1	124
LOC_Os06g29910.1	exon_1	OsJPC08110004	88.33	737	1676	940	3382	0.36	0.62	0.36	0.07	0.36	2	736
LOC_Os05g14600.1	intron_4	OsJPC10140032	86.88	320	819	503	4080	0.31	1	0.28	0.01	0.31	1	316
LOC_Os05g03930.1	exon_1	OsJPC10140032	85.63	167	3611	3445	4080	0.31	1	0.28	0.01	0.31	2	166
LOC_Os04g01010.1	exon_1	OsJPC11240208	89.47	152	230	79	5234	0.13	0.13	0.11	0.05	0.14	1	151
LOC_Os11g21820.1	intron_3	OsJPC11240208	81.15	382	646	267	5234	0.13	0.13	0.11	0.05	0.14	2	379
LOC_Os01g49010.1	intron_2	OsJPC11240208	94.79	326	3590	3914	5234	0.13	0.13	0.11	0.05	0.14	3	324
LOC_Os05g06800.1	intron_3	OsJPC10010138	90.85	295	214	507	9320	0.12	0.44	0.27	0.02	0.38	1	293
LOC_Os08g13810.1	exon_6	OsJPC10010138	82.29	864	1861	2723	9320	0.12	0.44	0.27	0.02	0.38	2	862
LOC_Os01g37130.1	exon_2	OsJPC01030170	89.74	117	307	191	2804	0.17	0.54	0.17	0.04	0.17	1	116
LOC_Os01g05870.1	exon_1	OsJPC01030170	92.68	246	1643	1888	2804	0.17	0.54	0.17	0.04	0.17	2	245
LOC_Os01g05870.1	intron_1	OsJPC01030170	99.17	120	1956	2075	2804	0.17	0.54	0.17	0.04	0.17	3	119
LOC_Os09g17780.1	intron_2	OsJPC02260006	97.04	135	357	491	1656	0.45	0.45	0.45	0.17	0.45	1	134
LOC_Os12g30280.1	exon_1	OsJPC02260006	82.86	747	501	1247	1656	0.45	0.45	0.45	0.17	0.45	2	746
LOC_Os01g07550.1	exon_3	OsJPC07100008	82.47	194	942	756	4559	0.19	0.19	0.2	0.04	0.99	1	186
LOC_Os07g33210.1	exon_2	OsJPC07100008	82.31	130	1086	1215	4559	0.19	0.19	0.2	0.04	0.99	2	129
LOC_Os02g38010.1	exon_6	OsJPC04030075	94.52	219	865	1083	1978	0.42	0.41	0.41	0.12	1.01	1	218
LOC_Os04g04950.1	exon_7	OsJPC04030075	98.31	237	1598	1834	1978	0.42	0.41	0.41	0.12	1.01	2	236
LOC_Os11g28500.1	exon_5	OsJPC11160066	88.07	109	1999	1891	4764	0.33	0.33	0.33	0.08	0.33	1	108
LOC_Os11g28500.1	exon_4	OsJPC11160066	93.87	212	2294	2083	4764	0.33	0.33	0.33	0.08	0.33	2	211
LOC_Os11g28530.1	exon_7	OsJPC11160066	86.96	115	2744	2630	4764	0.33	0.33	0.33	0.08	0.33	3	114
LOC_Os11g28530.1	exon_6	OsJPC11160066	85.78	218	3046	2829	4764	0.33	0.33	0.33	0.08	0.33	4	217
LOC_Os02g36220.1	exon_5	OsJPC11160066	83.98	181	3454	3274	4764	0.33	0.33	0.33	0.08	0.33	5	180
LOC_Os11g28530.1	exon_4	OsJPC11160066	95.49	288	3827	3540	4764	0.33	0.33	0.33	0.08	0.33	6	287
LOC_Os11g28530.3	intron_1	OsJPC11160066	98.31	118	4098	3981	4764	0.33	0.33	0.33	0.08	0.33	7	117
LOC_Os02g44599.1	intron_2	OsJPC11280148	86.07	122	1050	1171	8005	0.26	0.26	0.36	0.26	0.5	1	121
LOC_Os05g40150.1	exon_2	OsJPC11280148	87.23	2083	5308	3226	8005	0.26	0.26	0.36	0.26	0.5	2	2082
LOC_Os05g12590.1	exon_1	OsJPC07290012	80.85	376	2061	1686	2962	0.35	1	0.45	0.06	0.98	1	375
LOC_Os03g13430.1	intron_6	OsJPC07290012	82.3	339	2484	2149	2962	0.35	1	0.45	0.06	0.98	2	335
LOC_Os12g30810.1	exon_2	OsJPC12190047	90.97	310	3078	2770	5041	0.46	0.45	0.45	0.01	1	1	308
LOC_Os12g30824.1	exon_14	OsJPC12190047	94.78	823	5041	4221	5041	0.46	0.45	0.45	0.01	1	2	820
LOC_Os04g11270.1	exon_1	OsJPC01150015	88.04	276	1212	939	2275	0.37	0.37	0.63	0.02	0.37	1	273
LOC_Os08g26800.1	intron_1	OsJPC01150015	90.17	529	1505	2032	2275	0.37	0.37	0.63	0.02	0.37	2	527
LOC_Os09g13010.1	intron_2	OsJPC04060021	93.57	342	1359	1019	1999	0.38	0.29	0.3	0.11	0.38	1	340
LOC_Os12g38240.1	intron_2	OsJPC04060021	85.71	105	1630	1734	1999	0.38	0.29	0.3	0.11	0.38	2	104
LOC_Os05g06800.1	intron_3	OsJPC07160043	88.32	291	4670	4381	6348	0.06	0.11	0.11	0.05	0.06	1	289
LOC_Os04g04070.1	intron_3	OsJPC07160043	91.73	133	6126	6258	6348	0.06	0.11	0.11	0.05	0.06	2	132
LOC_Os06g38400.1	exon_1	OsJPC06100023	91.57	178	181	5	2657	0.3	0.5	0.24	0.03	0.56	1	176
LOC_Os12g17120.1	exon_4	OsJPC06100023	88.6	114	1296	1407	2657	0.3	0.5	0.24	0.03	0.56	2	111
LOC_Os06g16020.1	intron_1	OsJPC06100023	93.43	198	2523	2326	2657	0.3	0.5	0.24	0.03	0.56	3	197
LOC_Os01g18200.1	exon_6	OsJPC09120141	84.75	118	1029	912	5705	0.09	0.06	0.31	0.05	0.31	1	117
LOC_Os05g35900.1	intron_1	OsJPC09120141	87.15	179	1372	1194	5705	0.09	0.06	0.31	0.05	0.31	2	178
LOC_Os06g46040.1	exon_3	OsJPC09180008	85.34	191	330	517	1550	0.28	0.64	0.14	0.03	0.28	1	187
LOC_Os02g46060.1	exon_9	OsJPC09180008	93.26	282	796	1077	1550	0.28	0.64	0.14	0.03	0.28	2	281
LOC_Os09g38080.1	exon_2	OsJPC09180008	88.79	107	1305	1409	1550	0.28	0.64	0.14	0.03	0.28	3	104
LOC_Os08g37360.1	exon_2	OsJPC03320012	85.71	112	1360	1249	2487	0.28	0.39	0.39	0.02	0.89	1	111
LOC_Os02g32920.1	exon_2	OsJPC03320012	90.18	112	1376	1487	2487	0.28	0.39	0.39	0.02	0.89	2	111
LOC_Os03g57799.1	exon_2	OsJPC05060010	87.87	1138	1161	2294	17824	0.1	0.07	0.31	0.07	0.29	1	1133
LOC_Os11g26090.1	exon_3	OsJPC05060010	88.94	1112	2300	3397	17824	0.1	0.07	0.31	0.07	0.29	2	1097
LOC_Os11g22390.1	intron_4	OsJPC05060010	86.29	124	6117	5994	17824	0.1	0.07	0.31	0.07	0.29	3	123
LOC_Os12g26680.1	intron_1	OsJPC05060010	93.37	513	7126	7635	17824	0.1	0.07	0.31	0.07	0.29	4	509
LOC_Os12g17340.1	intron_1	OsJPC05060010	90.55	254	7891	7639	17824	0.1	0.07	0.31	0.07	0.29	5	252
LOC_Os08g34110.1	intron_1	OsJPC05060010	86.87	297	12333	12043	17824	0.1	0.07	0.31	0.07	0.29	6	290
LOC_Os12g02670.1	intron_3	OsJPC05060010	85.82	141	12897	12757	17824	0.1	0.07	0.31	0.07	0.29	7	140
LOC_Os10g19820.1	exon_3	OsJPC04130024	98.53	136	758	893	6855	0.2	0.63	0.51	0.02	0.73	1	135
LOC_Os10g19820.1	intron_3	OsJPC04130024	89.15	129	920	1047	6855	0.2	0.63	0.51	0.02	0.73	2	127
LOC_Os04g22050.1	intron_1	OsJPC04130024	90.03	612	6077	5473	6855	0.2	0.63	0.51	0.02	0.73	3	604
LOC_Os07g28050.1	intron_16	OsJPC02180008	93.44	122	14	134	7996	0.12	0.12	0.12	0.03	0.12	1	120
LOC_Os03g32930.1	intron_3	OsJPC02180008	87.21	383	834	455	7996	0.12	0.12	0.12	0.03	0.12	2	379
LOC_Os05g12600.1	intron_1	OsJPC02180008	90.7	172	1313	1484	7996	0.12	0.12	0.12	0.03	0.12	3	171
LOC_Os09g16220.1	intron_3	OsJPC02180008	83.26	227	3354	3578	7996	0.12	0.12	0.12	0.03	0.12	4	224
LOC_Os11g25690.1	intron_1	OsJPC02180006	83.7	411	341	749	1867	0.45	0.45	0.45	0.03	0.44	1	408
LOC_Os09g07880.1	exon_2	OsJPC02180006	84.97	792	804	1577	1867	0.45	0.45	0.45	0.03	0.44	2	773
LOC_Os02g20120.1	exon_3	OsJPC02180006	92.39	184	1670	1853	1867	0.45	0.45	0.45	0.03	0.44	3	183
LOC_Os04g25784.7	exon_2	OsJPC11200149	93.28	238	1575	1811	6689	0.16	0.16	0.11	0.05	0.26	1	236
LOC_Os05g20470.1	exon_2	OsJPC11200149	96.09	128	2394	2521	6689	0.16	0.16	0.11	0.05	0.26	2	127
LOC_Os03g05360.1	intron_12	OsJPC11200149	96.17	209	5843	5635	6689	0.16	0.16	0.11	0.05	0.26	3	208
LOC_Os05g46845.1	intron_2	OsJPC08290013	92.08	101	1729	1828	6149	0.15	0.94	0.14	0.08	0.2	1	99
LOC_Os09g13630.1	intron_11	OsJPC08290013	93.54	480	4872	5351	6149	0.15	0.94	0.14	0.08	0.2	2	479
LOC_Os09g26550.1	exon_15	OsJPC09170005	88.86	341	682	1000	2669	0.15	0.82	0.41	0.02	0.15	1	318
LOC_Os06g51180.1	exon_2	OsJPC09170005	95.15	103	1922	2024	2669	0.15	0.82	0.41	0.02	0.15	2	102
LOC_Os09g26560.1	intron_11	OsJPC09170005	93.33	105	2552	2448	2669	0.15	0.82	0.41	0.02	0.15	3	104
LOC_Os10g07500.1	intron_1	OsJPC11230109	84.56	136	1931	1796	2591	0.31	0.31	0.08	0.04	0.31	1	135
LOC_Os12g05720.1	intron_2	OsJPC11230109	87.84	148	2148	2002	2591	0.31	0.31	0.08	0.04	0.31	2	146
LOC_Os06g35420.1	intron_2	OsJPC06210012	89.3	402	879	1279	7305	0.06	0.06	0.33	0.02	0.18	1	400
LOC_Os04g47140.2	intron_1	OsJPC06210012	87.01	231	2025	1796	7305	0.06	0.06	0.33	0.02	0.18	2	229
LOC_Os08g35150.1	exon_2	OsJPC06210012	86.15	130	3758	3629	7305	0.06	0.06	0.33	0.02	0.18	3	129
LOC_Os01g20850.1	exon_2	OsJPC06210012	95	120	4259	4141	7305	0.06	0.06	0.33	0.02	0.18	4	118
LOC_Os10g24094.2	intron_3	OsJPC08290015	95	120	2269	2386	8244	0.11	1	0.14	0.02	0.27	1	117
LOC_Os01g58280.1	exon_4	OsJPC08290015	95.51	156	7171	7326	8244	0.11	1	0.14	0.02	0.27	2	155
LOC_Os02g02424.2	intron_3	OsJPC06080020	89.91	218	854	1071	9790	0.09	0.56	0.04	0.02	0.56	1	217
LOC_Os07g29970.1	intron_1	OsJPC06080020	94.3	193	2492	2684	9790	0.09	0.56	0.04	0.02	0.56	2	192
LOC_Os09g16220.1	intron_3	OsJPC06080020	88.03	234	4654	4421	9790	0.09	0.56	0.04	0.02	0.56	3	233
LOC_Os06g16610.1	exon_1	OsJPC06080020	83.05	118	5275	5392	9790	0.09	0.56	0.04	0.02	0.56	4	117
LOC_Os12g29840.1	intron_4	OsJPC06080020	88.46	182	7855	7684	9790	0.09	0.56	0.04	0.02	0.56	5	171
LOC_Os09g16220.1	intron_3	OsJPC06080020	86.06	251	9454	9204	9790	0.09	0.56	0.04	0.02	0.56	6	250
LOC_Os06g17710.1	exon_1	OsJPC03140023	84	400	1264	867	2261	0.18	0.99	0.99	0.02	0.99	1	397
LOC_Os06g17720.1	exon_3	OsJPC03140023	79.93	299	1782	1484	2261	0.18	0.99	0.99	0.02	0.99	2	298
LOC_Os02g02424.2	intron_3	OsJPC05180033	84.83	211	217	427	7552	0.11	1	0.11	0.01	0.11	1	210
LOC_Os02g38800.1	exon_5	OsJPC05180033	82.94	170	1597	1435	7552	0.11	1	0.11	0.01	0.11	2	162
LOC_Os03g15930.2	exon_9	OsJPC05180033	87.58	161	2884	3041	7552	0.11	1	0.11	0.01	0.11	3	157
LOC_Os02g28800.1	intron_1	OsJPC11230265	89.92	258	737	480	3302	0.09	0.11	0.99	0.04	1	1	257
LOC_Os02g30330.1	intron_4	OsJPC11230265	85.95	121	949	831	3302	0.09	0.11	0.99	0.04	1	2	118
LOC_Os12g40990.1	exon_4	OsJPC11230265	85.58	104	1435	1332	3302	0.09	0.11	0.99	0.04	1	3	103
LOC_Os08g30550.1	intron_8	OsJPC11230265	82.08	173	1628	1457	3302	0.09	0.11	0.99	0.04	1	4	171
LOC_Os11g23880.2	exon_4	OsJPC11200144	95.22	230	2424	2653	4694	0.19	0.19	0.19	0.04	0.19	1	229
LOC_Os07g28860.1	intron_1	OsJPC11200144	86.15	231	4409	4182	4694	0.19	0.19	0.19	0.04	0.19	2	227
LOC_Os05g10440.1	intron_8	OsJPC05060052	95.09	407	708	306	2270	0.44	0.62	0.18	0.13	0.62	1	402
LOC_Os04g21100.1	intron_2	OsJPC05060052	88.89	189	1684	1857	2270	0.44	0.62	0.18	0.13	0.62	2	173
LOC_Os08g37860.1	exon_4	OsJPC10040079	96.84	158	173	330	2723	0.18	0.18	0.17	0.09	0.18	1	157
LOC_Os07g10930.1	intron_1	OsJPC10040079	83.24	179	796	618	2723	0.18	0.18	0.17	0.09	0.18	2	178
LOC_Os11g22390.1	intron_4	OsJPC10040079	87.1	124	2372	2250	2723	0.18	0.18	0.17	0.09	0.18	3	122
LOC_Os11g05150.1	intron_1	OsJPC06230095	82.72	301	2008	2307	4106	0.14	0.28	0.51	0.04	0.28	1	299
LOC_Os09g20670.1	exon_2	OsJPC06230095	89.47	133	3328	3460	4106	0.14	0.28	0.51	0.04	0.28	2	132
LOC_Os04g53920.1	exon_4	OsJPC04320099	87.1	155	329	483	2638	0.28	0.28	0.32	0.06	0.28	1	154
LOC_Os04g53860.1	exon_4	OsJPC04320099	96.26	214	967	1180	2638	0.28	0.28	0.32	0.06	0.28	2	213
LOC_Os04g53860.1	exon_5	OsJPC04320099	96.41	306	1289	1594	2638	0.28	0.28	0.32	0.06	0.28	3	305
LOC_Os07g45460.1	exon_2	OsJPC07280008	85.38	130	1649	1778	10546	0.18	0.19	0.33	0.21	0.43	1	129
LOC_Os07g45480.1	exon_6	OsJPC07280008	88.07	436	4224	4659	10546	0.18	0.19	0.33	0.21	0.43	2	435
LOC_Os07g45510.1	exon_3	OsJPC07280008	87.45	494	9685	10178	10546	0.18	0.19	0.33	0.21	0.43	3	493
LOC_Os01g02210.1	intron_1	OsJPC12230128	89.38	113	34	146	1038	0.36	0.49	0.34	0.02	0.36	1	112
LOC_Os07g16490.1	intron_3	OsJPC12230128	87.06	201	735	935	1038	0.36	0.49	0.34	0.02	0.36	2	200
LOC_Os11g11980.1	intron_2	OsJPC11070097	89.36	188	460	644	8305	0.23	0.19	0.26	0.22	0.18	1	184
LOC_Os11g11990.1	exon_1	OsJPC11070097	87.84	1118	6552	7669	8305	0.23	0.19	0.26	0.22	0.18	2	1117
LOC_Os10g01210.1	exon_1	OsJPU00002660	91.41	256	270	15	1084	0.37	0.64	0.59	0.03	0.37	1	255
LOC_Os05g16950.1	intron_4	OsJPU00002660	93.04	115	387	273	1084	0.37	0.64	0.59	0.03	0.37	2	114
LOC_Os09g10580.1	intron_1	OsJPC03360017	91.39	151	510	660	6650	0.14	0.77	0.21	0.02	0.14	1	150
LOC_Os06g40770.1	intron_2	OsJPC03360017	85.78	204	5087	4885	6650	0.14	0.77	0.21	0.02	0.14	2	202
LOC_Os04g02580.1	exon_1	OsJPC04010119	99.05	317	30	346	939	0.42	0.34	1.01	0.11	1.01	1	316
LOC_Os02g28800.1	intron_1	OsJPC04010119	84.1	239	833	606	939	0.42	0.34	1.01	0.11	1.01	2	227
LOC_Os07g35680.1	exon_2	OsJPC07220055	96.4	139	420	282	1133	0.35	0.85	0.13	0.14	0.35	1	138
LOC_Os06g24594.2	intron_2	OsJPC07220055	92.2	141	608	748	1133	0.35	0.85	0.13	0.14	0.35	2	140
LOC_Os11g25590.1	intron_4	OsJPC06020030	80.71	280	375	96	4163	0.49	0.39	0.39	0.32	0.33	1	279
LOC_Os09g04740.1	exon_3	OsJPC06020030	80.79	1593	2098	507	4163	0.49	0.39	0.39	0.32	0.33	2	1591
LOC_Os02g20020.1	exon_2	OsJPC06020030	77.73	476	3199	2724	4163	0.49	0.39	0.39	0.32	0.33	3	475
LOC_Os11g31470.1	exon_2	OsJPC11180118	92.59	108	769	876	7004	0.4	0.58	0.19	0.01	0.19	1	107
LOC_Os11g31470.1	exon_4	OsJPC11180118	92.19	256	1591	1846	7004	0.4	0.58	0.19	0.01	0.19	2	255
LOC_Os11g31470.1	intron_4	OsJPC11180118	90.57	106	1857	1962	7004	0.4	0.58	0.19	0.01	0.19	3	105
LOC_Os11g31470.1	intron_5	OsJPC11180118	89	400	2175	2570	7004	0.4	0.58	0.19	0.01	0.19	4	395
LOC_Os12g15370.1	intron_1	OsJPC11180118	86.84	1467	3747	5190	7004	0.4	0.58	0.19	0.01	0.19	5	1443
LOC_Os08g27590.1	exon_4	OsJPC11180118	82.65	680	5436	6115	7004	0.4	0.58	0.19	0.01	0.19	6	679
LOC_Os11g31470.1	intron_18	OsJPC11180118	86.91	611	6194	6779	7004	0.4	0.58	0.19	0.01	0.19	7	585
LOC_Os06g18820.1	exon_2	OsJPC06110090	96.64	119	230	112	1695	0.24	0.43	0.89	0.16	0.24	1	118
LOC_Os05g21100.1	intron_2	OsJPC06110090	93.14	204	805	1008	1695	0.24	0.43	0.89	0.16	0.24	2	203
LOC_Os06g31350.1	exon_1	OsJPU00000766	85.67	328	328	1	1012	0.36	1.01	0.46	0.02	1.02	1	327
LOC_Os11g30870.1	exon_2	OsJPU00000766	84.21	114	483	370	1012	0.36	1.01	0.46	0.02	1.02	2	113
LOC_Os07g32774.1	intron_7	OsJPC04030058	88.44	225	883	659	8475	0.08	0.06	0.06	0.07	0.08	1	224
LOC_Os04g06000.1	exon_3	OsJPC04030058	87.67	146	3872	4017	8475	0.08	0.06	0.06	0.07	0.08	2	145
LOC_Os04g06000.1	exon_4	OsJPC04030058	88.85	296	4068	4363	8475	0.08	0.06	0.06	0.07	0.08	3	295
LOC_Os04g51620.1	exon_1	OsJPC04030058	93.33	255	7751	8004	8475	0.08	0.06	0.06	0.07	0.08	4	253
LOC_Os11g06430.1	exon_5	OsJPC07220036	90.55	127	300	426	4072	0.28	0.4	0.28	0.06	0.28	1	126
LOC_Os11g06430.1	exon_5	OsJPC07220036	89.76	127	790	664	4072	0.28	0.4	0.28	0.06	0.28	2	126
LOC_Os07g35530.1	exon_4	OsJPC07220036	93.71	556	2475	3029	4072	0.28	0.4	0.28	0.06	0.28	3	554
LOC_Os09g20040.1	intron_1	OsJPC07220036	81.45	345	3949	3608	4072	0.28	0.4	0.28	0.06	0.28	4	341
LOC_Os09g02470.1	intron_1	OsJPC11070008	82.33	317	319	629	3343	0.23	1	0.36	0.02	0.23	1	310
LOC_Os11g10880.1	intron_1	OsJPC11070008	86.23	138	1381	1516	3343	0.23	1	0.36	0.02	0.23	2	135
LOC_Os11g10880.1	exon_2	OsJPC11070008	91.55	296	1521	1813	3343	0.23	1	0.36	0.02	0.23	3	292
LOC_Os03g28270.1	exon_9	OsJPC03180023	90.23	348	537	190	2687	0.27	0.54	0.27	0.04	0.5	1	347
LOC_Os12g05720.1	intron_2	OsJPC03180023	92.91	141	539	679	2687	0.27	0.54	0.27	0.04	0.5	2	140
LOC_Os03g28270.1	exon_9	OsJPC03180023	90.52	348	1313	966	2687	0.27	0.54	0.27	0.04	0.5	3	347
LOC_Os12g05720.1	intron_2	OsJPC03180023	92.91	141	1315	1455	2687	0.27	0.54	0.27	0.04	0.5	4	140
LOC_Os03g28270.1	exon_8	OsJPC03180023	90.32	186	1722	1537	2687	0.27	0.54	0.27	0.04	0.5	5	185
LOC_Os03g28270.1	intron_7	OsJPC03180023	92.04	427	2146	1728	2687	0.27	0.54	0.27	0.04	0.5	6	418
LOC_Os12g38240.1	intron_2	OsJPC03180023	85.19	108	2561	2454	2687	0.27	0.54	0.27	0.04	0.5	7	107
LOC_Os01g07470.1	intron_1	OsJPC12160184	93.45	168	828	994	3164	0.34	0.33	0.28	0.02	0.26	1	166
LOC_Os04g06290.1	exon_7	OsJPC12160184	91.41	361	1022	1382	3164	0.34	0.33	0.28	0.02	0.26	2	360
LOC_Os10g05390.1	exon_2	OsJPC12160184	96.52	115	1498	1611	3164	0.34	0.33	0.28	0.02	0.26	3	113
LOC_Os10g05390.1	intron_2	OsJPC12160184	87.99	433	1644	2063	3164	0.34	0.33	0.28	0.02	0.26	4	419
LOC_Os12g27190.1	exon_2	OsJPC12160184	94.71	227	2617	2842	3164	0.34	0.33	0.28	0.02	0.26	5	225
LOC_Os10g02030.1	intron_1	OsJPC01310012	89.27	289	470	185	3873	0.25	0.2	0.26	0.04	0.18	1	285
LOC_Os10g09529.1	intron_1	OsJPC01310012	90.09	565	2910	3474	3873	0.25	0.2	0.26	0.04	0.18	2	564
LOC_Os02g38420.1	intron_1	OsJPC10170033	89.09	165	138	302	2807	0.11	0.89	0.35	0.03	0.11	1	164
LOC_Os01g41740.1	exon_1	OsJPC10170033	83.93	112	1313	1424	2807	0.11	0.89	0.35	0.03	0.11	2	111
LOC_Os06g21700.1	exon_4	OsJPC06130032	84.63	820	979	162	4345	0.29	0.64	0.64	0.26	0.42	1	817
LOC_Os06g21700.1	exon_1	OsJPC06130032	82.08	491	2243	1753	4345	0.29	0.64	0.64	0.26	0.42	2	490
LOC_Os09g03800.1	intron_1	OsJPC06130032	84.34	549	3222	2682	4345	0.29	0.64	0.64	0.26	0.42	3	540
LOC_Os01g09960.1	intron_9	OsJPC07140015	87.17	343	2057	1717	2388	0.38	0.54	0.39	0.02	1.01	1	340
LOC_Os10g17710.1	exon_4	OsJPC07140015	87.18	195	2384	2190	2388	0.38	0.54	0.39	0.02	1.01	2	194
LOC_Os07g35260.1	intron_2	OsJPC02250068	86.41	206	1032	1234	7276	0.2	0.21	0.21	0.02	0.74	1	202
LOC_Os11g08590.1	intron_4	OsJPC02250068	91.4	221	3345	3127	7276	0.2	0.21	0.21	0.02	0.74	2	218
LOC_Os03g62820.1	intron_1	OsJPC02250068	94.12	527	3430	3955	7276	0.2	0.21	0.21	0.02	0.74	3	525
LOC_Os10g38314.1	exon_2	OsJPC10210024	98.91	276	765	1040	1404	0.5	0.83	0.22	0.25	1	1	275
LOC_Os10g38189.1	intron_2	OsJPC10210024	94.51	237	1152	1388	1404	0.5	0.83	0.22	0.25	1	2	236
LOC_Os08g33030.1	intron_2	OsJPU00006818	84.67	150	369	221	1778	0.19	0.19	0.36	0.02	0.19	1	148
LOC_Os08g37360.1	exon_2	OsJPU00006818	88.33	120	483	601	1778	0.19	0.19	0.36	0.02	0.19	2	118
LOC_Os12g42820.1	exon_3	OsJPC07080068	87.22	133	563	695	4795	0.2	0.2	0.2	0.01	0.2	1	132
LOC_Os07g49420.1	exon_1	OsJPC07080068	92.33	352	789	1140	4795	0.2	0.2	0.2	0.01	0.2	2	351
LOC_Os02g02424.2	intron_3	OsJPC06010031	89.42	208	244	37	4974	0.38	0.21	0.38	0.05	0.69	1	207
LOC_Os08g13800.1	exon_3	OsJPC06010031	85.27	129	3351	3478	4974	0.38	0.21	0.38	0.05	0.69	2	127
LOC_Os01g18120.1	exon_1	OsJPC01110005	98.6	215	682	896	5723	0.12	0.39	0.07	0.06	0.1	1	214
LOC_Os01g18120.1	exon_2	OsJPC01110005	96.13	155	2176	2330	5723	0.12	0.39	0.07	0.06	0.1	2	154
LOC_Os01g18120.1	exon_4	OsJPC01110005	97.17	353	2996	3348	5723	0.12	0.39	0.07	0.06	0.1	3	352
LOC_Os01g18110.1	exon_5	OsJPC01110005	95.86	169	3443	3611	5723	0.12	0.39	0.07	0.06	0.1	4	168
LOC_Os11g25600.1	exon_2	OsJPC01110005	91.46	199	5359	5557	5723	0.12	0.39	0.07	0.06	0.1	5	198
LOC_Os07g28050.1	intron_16	OsJPC04140070	84.43	122	3816	3697	8221	0.19	0.34	0.19	0.16	0.23	1	119
LOC_Os10g03270.1	exon_2	OsJPC04140070	88.1	126	4495	4370	8221	0.19	0.34	0.19	0.16	0.23	2	125
LOC_Os09g03900.1	intron_9	OsJPC04140070	87.52	1114	5884	4790	8221	0.19	0.34	0.19	0.16	0.23	3	1094
LOC_Os02g25040.1	exon_7	OsJPC04140070	86.1	439	6372	5934	8221	0.19	0.34	0.19	0.16	0.23	4	438
LOC_Os08g06750.1	exon_2	OsJPC04140070	88.31	308	6771	7078	8221	0.19	0.34	0.19	0.16	0.23	5	307
LOC_Os11g17150.1	intron_4	OsJPC04040090	78.27	336	415	80	5480	0.36	0.36	0.36	0.03	0.36	1	335
LOC_Os12g22260.1	exon_2	OsJPC04040090	79.71	887	1339	457	5480	0.36	0.36	0.36	0.03	0.36	2	882
LOC_Os02g26270.1	intron_2	OsJPC04040090	87.25	102	2168	2067	5480	0.36	0.36	0.36	0.03	0.36	3	101
LOC_Os06g34200.1	exon_2	OsJPC04040090	82.85	659	3005	2347	5480	0.36	0.36	0.36	0.03	0.36	4	658
LOC_Os04g26950.1	intron_3	OsJPC04040090	85.45	440	3445	3010	5480	0.36	0.36	0.36	0.03	0.36	5	435
LOC_Os04g11160.1	exon_3	OsJPC04040090	85.32	109	3674	3566	5480	0.36	0.36	0.36	0.03	0.36	6	108
LOC_Os11g48130.1	exon_3	OsJPC04040090	94.97	199	4336	4534	5480	0.36	0.36	0.36	0.03	0.36	7	198
LOC_Os12g33300.1	exon_4	OsJPC04040090	94.26	244	4732	4975	5480	0.36	0.36	0.36	0.03	0.36	8	243
LOC_Os12g33300.1	exon_5	OsJPC04040090	93.08	159	5120	5278	5480	0.36	0.36	0.36	0.03	0.36	9	158
LOC_Os07g27070.1	intron_9	OsJPC04180146	87.5	632	1486	856	5025	0.18	0.18	0.18	0.11	0.18	1	630
LOC_Os09g18270.1	exon_2	OsJPC04180146	81.65	158	3851	3694	5025	0.18	0.18	0.18	0.11	0.18	2	157
LOC_Os04g39310.1	exon_3	OsJPC05020011	89.4	217	63	279	1157	0.4	0.4	0.24	0.03	0.42	1	216
LOC_Os03g41800.1	intron_5	OsJPC05020011	86.52	230	793	565	1157	0.4	0.4	0.24	0.03	0.42	2	228
LOC_Os06g21970.1	exon_1	OsJPC11130002	87.58	314	329	17	4296	0.08	0.64	0.08	0.04	0.91	1	312
LOC_Os07g08370.1	exon_1	OsJPC11130002	88.73	142	1397	1258	4296	0.08	0.64	0.08	0.04	0.91	2	139
LOC_Os05g15190.1	intron_4	OsJPC09060048	86.33	395	1547	1164	3440	0.3	0.61	0.32	0.02	0.99	1	383
LOC_Os07g14870.1	intron_1	OsJPC09060048	84.17	701	2327	1633	3440	0.3	0.61	0.32	0.02	0.99	2	694
LOC_Os05g09130.1	intron_2	OsJPC09060048	87.02	886	2548	3425	3440	0.3	0.61	0.32	0.02	0.99	3	877
LOC_Os01g51000.1	exon_1	OsJPC02220051	87.5	112	257	368	1167	0.48	0.47	0.54	0.64	0.52	1	111
LOC_Os10g23980.1	exon_2	OsJPC02220051	83.06	124	973	1095	1167	0.48	0.47	0.54	0.64	0.52	2	122
LOC_Os04g05800.1	intron_1	OsJPC01170013	87.22	884	874	1734	4433	0.4	0.96	0.26	0.17	0.19	1	860
LOC_Os08g05070.1	intron_2	OsJPC01170013	82.38	891	1822	2688	4433	0.4	0.96	0.26	0.17	0.19	2	866
LOC_Os02g22660.1	exon_1	OsJPC01170013	79.87	303	3120	3418	4433	0.4	0.96	0.26	0.17	0.19	3	298
LOC_Os01g22930.1	intron_2	OsJPC01170013	84.44	360	3985	3628	4433	0.4	0.96	0.26	0.17	0.19	4	357
LOC_Os07g32774.1	intron_7	OsJPC07080054	86.03	229	722	950	1617	0.25	1	1	0.21	1	1	228
LOC_Os07g12850.1	exon_4	OsJPC07080054	95.1	102	1260	1361	1617	0.25	1	1	0.21	1	2	101
LOC_Os07g12850.1	intron_4	OsJPC07080054	95.28	127	1365	1491	1617	0.25	1	1	0.21	1	3	126
LOC_Os09g32630.1	exon_1	OsJPC11230185	87.45	502	300	800	4161	0.17	0.45	0.18	0.06	0.17	1	500
LOC_Os07g32774.1	intron_7	OsJPC11230185	85.78	225	2514	2738	4161	0.17	0.45	0.18	0.06	0.17	2	224
LOC_Os05g27490.1	intron_1	OsJPC11230185	88.08	344	3958	3615	4161	0.17	0.45	0.18	0.06	0.17	3	343
LOC_Os05g26740.1	intron_5	OsJPC07220010	89.03	155	292	444	2444	0.1	1	1	0.1	0.1	1	152
LOC_Os07g35260.1	exon_5	OsJPC07220010	94.92	118	2090	2207	2444	0.1	1	1	0.1	0.1	2	117
LOC_Os01g02700.1	intron_1	OsJPC01010109	95.36	151	236	386	5155	0.39	0.39	0.32	0.35	0.39	1	150
LOC_Os09g16220.1	intron_3	OsJPC01010109	85.32	252	1361	1612	5155	0.39	0.39	0.32	0.35	0.39	2	251
LOC_Os02g06140.1	exon_2	OsJPC01010109	90.72	485	2961	2477	5155	0.39	0.39	0.32	0.35	0.39	3	484
LOC_Os02g06120.1	intron_4	OsJPC01010109	84.92	252	4204	3953	5155	0.39	0.39	0.32	0.35	0.39	4	251
LOC_Os07g45195.1	exon_1	OsJPC07270061	87.89	190	1661	1838	2696	0.22	1.01	0.14	0.04	0.73	1	177
LOC_Os07g45194.1	exon_2	OsJPC07270061	97.9	428	2235	2662	2696	0.22	1.01	0.14	0.04	0.73	2	427
LOC_Os06g51180.1	exon_2	OsJPC04180043	94.17	103	2975	3077	3548	0.46	0.46	0.46	0.09	0.89	1	102
LOC_Os10g19990.1	intron_2	OsJPC04180043	83.33	276	3548	3277	3548	0.46	0.46	0.46	0.09	0.89	2	271
LOC_Os06g24594.2	intron_2	OsJPC08180038	86.21	145	4553	4692	11019	0.06	0.41	0.32	0.01	0.14	1	139
LOC_Os01g23410.1	exon_2	OsJPC08180038	92.45	265	8545	8281	11019	0.06	0.41	0.32	0.01	0.14	2	264
LOC_Os06g24594.2	intron_2	OsJPC10020010	86.84	152	1366	1517	21504	0.03	0.4	0.54	0.03	0.52	1	151
LOC_Os10g02670.1	exon_3	OsJPC10020010	80.21	192	2354	2163	21504	0.03	0.4	0.54	0.03	0.52	2	191
LOC_Os10g02670.1	exon_1	OsJPC10020010	88.08	629	4133	3505	21504	0.03	0.4	0.54	0.03	0.52	3	628
LOC_Os07g27070.1	intron_9	OsJPC10020010	87.01	616	12370	11756	21504	0.03	0.4	0.54	0.03	0.52	4	614
LOC_Os12g24990.1	exon_1	OsJPC07200022	82.67	860	3516	2658	6800	0.28	0.91	0.28	0.04	0.8	1	858
LOC_Os09g03580.1	intron_3	OsJPC07200022	81.16	292	3903	3616	6800	0.28	0.91	0.28	0.04	0.8	2	287
LOC_Os10g31610.1	exon_4	OsJPC08090093	96.38	138	1982	1845	3250	0.26	0.5	0.26	0.22	0.26	1	137
LOC_Os04g54920.1	intron_1	OsJPC08090093	92.74	647	2652	2007	3250	0.26	0.5	0.26	0.22	0.26	2	645
LOC_Os12g18100.1	exon_2	OsJPC11280088	88.79	116	172	287	4704	0.09	0.2	0.2	0.07	0.09	1	115
LOC_Os10g13770.1	exon_9	OsJPC11280088	79.79	282	937	656	4704	0.09	0.2	0.2	0.07	0.09	2	281
LOC_Os02g28800.1	intron_1	OsJPC11060091	84.17	259	2301	2558	3479	0.11	0.09	0.1	0.03	0.11	1	257
LOC_Os08g34920.1	exon_3	OsJPC11060091	87.63	194	2917	3110	3479	0.11	0.09	0.1	0.03	0.11	2	193
LOC_Os05g39440.1	exon_1	OsJPU00005009	84.43	122	141	20	2065	0.15	0.15	0.15	0.07	0.15	1	121
LOC_Os08g39680.1	exon_4	OsJPU00005009	87.23	141	1830	1969	2065	0.15	0.15	0.15	0.07	0.15	2	139
LOC_Os02g28510.1	intron_1	OsJPC04090029	80.24	744	1740	1005	3681	0.14	0.14	0.14	0.02	0.14	1	735
LOC_Os07g18140.1	intron_1	OsJPC04090029	85.17	263	2970	2711	3681	0.14	0.14	0.14	0.02	0.14	2	259
LOC_Os12g29440.1	intron_1	OsJPC07090009	80	335	1535	1868	5159	0.19	0.19	0.2	0.02	0.2	1	333
LOC_Os08g19040.1	exon_1	OsJPC07090009	82.81	256	2081	2336	5159	0.19	0.19	0.2	0.02	0.2	2	255
LOC_Os05g25760.1	intron_2	OsJPC07090009	89.01	464	2971	3432	5159	0.19	0.19	0.2	0.02	0.2	3	461
LOC_Os01g38440.1	exon_1	OsJPC01300005	93.97	697	643	1335	3391	0.46	0.47	0.29	0.08	0.93	1	692
LOC_Os01g38440.1	exon_3	OsJPC01300005	93.14	918	1922	2838	3391	0.46	0.47	0.29	0.08	0.93	2	916
LOC_Os12g18190.1	intron_4	OsJPC07140012	79.79	673	571	1241	6896	0.1	0.18	0.08	0.08	0.18	1	670
LOC_Os04g23340.1	exon_5	OsJPC07140012	84.95	206	1323	1528	6896	0.1	0.18	0.08	0.08	0.18	2	205
LOC_Os03g38850.1	intron_7	OsJPC07140012	86.53	334	1640	1973	6896	0.1	0.18	0.08	0.08	0.18	3	333
LOC_Os06g46040.1	exon_3	OsJPC07140012	88.54	192	4157	4347	6896	0.1	0.18	0.08	0.08	0.18	4	190
LOC_Os05g10520.1	exon_7	OsJPC07140012	82.43	370	4501	4869	6896	0.1	0.18	0.08	0.08	0.18	5	368
LOC_Os03g62810.1	intron_1	OsJPC07140012	84.86	350	4885	5231	6896	0.1	0.18	0.08	0.08	0.18	6	346
LOC_Os12g29340.1	exon_1	OsJPC12180058	92.23	283	7234	6952	9354	0.1	0.1	0.11	0.02	0.1	1	282
LOC_Os09g16220.1	intron_3	OsJPC12180058	84.4	250	7593	7344	9354	0.1	0.1	0.11	0.02	0.1	2	249
LOC_Os05g49710.1	intron_1	OsJPC09120152	93.88	196	75	270	2023	0.14	0.14	0.14	0.02	0.62	1	195
LOC_Os11g12230.1	exon_6	OsJPC09120152	87.93	116	573	458	2023	0.14	0.14	0.14	0.02	0.62	2	115
LOC_Os12g33180.1	exon_1	OsJPC12230109	83.33	240	1494	1727	5167	0.16	0.16	0.32	0.02	0.16	1	233
LOC_Os12g36740.2	exon_1	OsJPC12230109	96.82	283	4716	4996	5167	0.16	0.16	0.32	0.02	0.16	2	280
LOC_Os09g03800.1	exon_1	OsJPC11280292	85.45	165	504	668	12746	0.08	0.13	0.2	0.09	0.2	1	164
LOC_Os09g03870.1	exon_24	OsJPC11280292	80.77	104	1874	1977	12746	0.08	0.13	0.2	0.09	0.2	2	103
LOC_Os11g08720.1	exon_2	OsJPC11100097	91.8	305	6	310	794	0.41	0.41	0.41	0.02	0.4	1	304
LOC_Os03g35480.1	intron_2	OsJPC11100097	89.08	119	470	352	794	0.41	0.41	0.41	0.02	0.4	2	118
LOC_Os09g17460.1	exon_2	OsJPC06240033	82.57	413	604	194	17347	0.06	0.06	0.1	0.05	0.06	1	410
LOC_Os12g14059.1	intron_4	OsJPC06240033	91.67	120	656	775	17347	0.06	0.06	0.1	0.05	0.06	2	119
LOC_Os05g39270.1	intron_6	OsJPC06240033	80.8	1323	7787	9073	17347	0.06	0.06	0.1	0.05	0.06	3	1286
LOC_Os07g28050.1	intron_16	OsJPC08180006	93.5	123	166	288	7922	0.13	0.17	0.13	0.03	0.16	1	122
LOC_Os12g33590.1	exon_1	OsJPC08180006	82.14	196	2356	2551	7922	0.13	0.17	0.13	0.03	0.16	2	195
LOC_Os01g24420.1	intron_4	OsJPC08180006	79.14	441	2812	3243	7922	0.13	0.17	0.13	0.03	0.16	3	431
LOC_Os02g28490.1	exon_1	OsJPC08180006	89.38	113	3404	3516	7922	0.13	0.17	0.13	0.03	0.16	4	112
LOC_Os08g20670.1	exon_3	OsJPC08180006	82.96	399	3960	3565	7922	0.13	0.17	0.13	0.03	0.16	5	395
LOC_Os06g21750.1	exon_3	OsJPC08180006	80.54	185	4040	4216	7922	0.13	0.17	0.13	0.03	0.16	6	176
LOC_Os10g42160.1	exon_1	OsJPC08180006	93.02	129	7765	7637	7922	0.13	0.17	0.13	0.03	0.16	7	128
LOC_Os05g22520.1	intron_3	OsJPC12170159	88.36	567	5058	5623	8299	0.16	0.16	0.07	0.05	0.14	1	565
LOC_Os12g27950.1	exon_2	OsJPC12170159	91.84	343	8119	7777	8299	0.16	0.16	0.07	0.05	0.14	2	342
LOC_Os08g30940.1	exon_1	OsJPC08080020	87.82	197	73	269	2727	0.43	0.62	0.43	0.19	0.62	1	196
LOC_Os06g32400.1	intron_1	OsJPC08080020	89.09	550	465	1009	2727	0.43	0.62	0.43	0.19	0.62	2	544
LOC_Os04g13530.1	exon_5	OsJPC08080020	90.27	113	1107	1219	2727	0.43	0.62	0.43	0.19	0.62	3	112
LOC_Os12g20430.1	intron_2	OsJPC08080020	88.97	290	1229	1518	2727	0.43	0.62	0.43	0.19	0.62	4	289
LOC_Os03g32850.1	exon_2	OsJPC08080020	83.97	886	1688	2573	2727	0.43	0.62	0.43	0.19	0.62	5	885
LOC_Os08g40070.1	exon_1	OsJPU00003291	94.49	127	1652	1778	4026	0.19	0.19	0.19	0.1	0.19	1	126
LOC_Os06g21099.1	exon_6	OsJPU00003291	95.09	163	2363	2525	4026	0.19	0.19	0.19	0.1	0.19	2	162
LOC_Os03g63470.1	exon_6	OsJPU00003291	95.09	346	3202	3546	4026	0.19	0.19	0.19	0.1	0.19	3	344
LOC_Os07g39280.1	intron_4	OsJPC08050114	86.7	466	3034	2572	14576	0.07	0.06	0.06	0.04	0.06	1	462
LOC_Os07g39280.1	exon_4	OsJPC08050114	82.35	153	3183	3038	14576	0.07	0.06	0.06	0.04	0.06	2	145
LOC_Os11g22390.1	intron_4	OsJPC08050114	89.52	124	4442	4565	14576	0.07	0.06	0.06	0.04	0.06	3	123
LOC_Os08g36994.1	exon_5	OsJPC08050114	93.83	162	5592	5431	14576	0.07	0.06	0.06	0.04	0.06	4	161
LOC_Os02g28800.1	intron_1	OsJPC08050114	82.75	255	9840	9591	14576	0.07	0.06	0.06	0.04	0.06	5	249
LOC_Os05g42990.1	intron_1	OsJPC08050114	82.78	749	12205	11462	14576	0.07	0.06	0.06	0.04	0.06	6	743
LOC_Os12g13880.1	exon_5	OsJPC08050114	82.11	123	12362	12243	14576	0.07	0.06	0.06	0.04	0.06	7	119
LOC_Os08g22760.1	intron_1	OsJPC10050193	87.4	246	558	802	3512	0.33	0.63	0.38	0.05	1	1	244
LOC_Os06g34980.1	intron_3	OsJPC10050193	86.15	585	1651	1079	3512	0.33	0.63	0.38	0.05	1	2	572
LOC_Os07g29550.1	intron_6	OsJPC10050193	85.17	290	2198	2486	3512	0.33	0.63	0.38	0.05	1	3	288
LOC_Os08g05210.1	intron_1	OsJPC10050193	83.85	545	2746	3281	3512	0.33	0.63	0.38	0.05	1	4	535
LOC_Os02g19950.1	exon_2	OsJPC07170036	84.76	105	1843	1739	4389	0.17	0.33	0.31	0.06	0.09	1	104
LOC_Os12g38740.1	exon_3	OsJPC07170036	82.88	403	2819	3221	4389	0.17	0.33	0.31	0.06	0.09	2	402
LOC_Os10g04120.1	exon_2	OsJPC07170036	87.67	219	4183	3966	4389	0.17	0.33	0.31	0.06	0.09	3	217
LOC_Os03g54210.1	exon_2	OsJPC01030185	87.97	133	133	265	1224	0.42	0.32	0.42	0.13	0.43	1	132
LOC_Os03g44159.1	exon_2	OsJPC01030185	83.47	121	966	849	1224	0.42	0.32	0.42	0.13	0.43	2	117
LOC_Os07g09990.1	exon_3	OsJPC06030027	83.33	132	151	282	1324	0.24	0.5	0.71	0.21	0.24	1	131
LOC_Os01g62670.1	exon_3	OsJPC06030027	85.32	109	802	694	1324	0.24	0.5	0.71	0.21	0.24	2	108
LOC_Os09g08350.1	exon_2	OsJPC08170166	80.95	189	709	895	4438	0.36	0.11	0.19	0	0.11	1	186
LOC_Os02g26230.1	intron_1	OsJPC08170166	78.1	630	1617	2236	4438	0.36	0.11	0.19	0	0.11	2	619
LOC_Os02g29050.1	exon_5	OsJPC08170166	81.47	529	3062	3590	4438	0.36	0.11	0.19	0	0.11	3	528
LOC_Os08g14730.1	exon_4	OsJPC04070069	92.2	205	638	842	6824	0.07	0.07	0.09	0.08	0.07	1	204
LOC_Os10g17190.1	exon_2	OsJPC04070069	86.67	495	1455	962	6824	0.07	0.07	0.09	0.08	0.07	2	493
LOC_Os02g30330.1	intron_3	OsJPC04070069	84.58	441	6277	5841	6824	0.07	0.07	0.09	0.08	0.07	3	436
LOC_Os12g19810.1	exon_7	OsJPC06130035	92.21	732	261	989	4291	0.39	0.78	0.78	0.17	0.36	1	728
LOC_Os06g21770.1	exon_3	OsJPC06130035	89.11	303	1484	1182	4291	0.39	0.78	0.78	0.17	0.36	2	302
LOC_Os06g21770.1	intron_1	OsJPC06130035	93.6	172	1750	1579	4291	0.39	0.78	0.78	0.17	0.36	3	171
LOC_Os06g21830.1	exon_1	OsJPC06130035	87.98	499	3631	3148	4291	0.39	0.78	0.78	0.17	0.36	4	483
LOC_Os04g10569.1	intron_2	OsJPC07180015	87.27	605	3352	2753	3807	0.21	0.87	0.21	0.18	0.87	1	599
LOC_Os02g23821.1	intron_2	OsJPC07180015	87.35	245	3673	3429	3807	0.21	0.87	0.21	0.18	0.87	2	244
LOC_Os12g32210.1	exon_9	OsJPC10090046	90.2	245	1418	1174	1697	0.17	0.18	0.17	0.17	1	1	244
LOC_Os11g20150.1	exon_2	OsJPC10090046	98.3	176	1614	1439	1697	0.17	0.18	0.17	0.17	1	2	175
LOC_Os08g34670.1	exon_2	OsJPC06210022	89.05	804	912	110	2740	0.39	0.29	0.41	0.04	0.29	1	802
LOC_Os11g42830.1	exon_1	OsJPC06210022	86.33	512	1607	1098	2740	0.39	0.29	0.41	0.04	0.29	2	509
LOC_Os09g17329.1	intron_3	OsJPC12200035	89.04	721	2050	1333	2846	0.25	0.25	0.25	0.14	0.18	1	717
LOC_Os12g35740.1	intron_8	OsJPC12200035	86.21	174	2250	2078	2846	0.25	0.25	0.25	0.14	0.18	2	172
LOC_Os12g35740.1	intron_7	OsJPC12200035	92.56	242	2664	2423	2846	0.25	0.25	0.25	0.14	0.18	3	241
LOC_Os12g14860.1	exon_5	OsJPC04040138	90.83	109	1131	1024	1531	0.18	0.36	0.36	0.08	0.36	1	107
LOC_Os08g22760.1	intron_1	OsJPC04040138	87.8	246	1525	1281	1531	0.18	0.36	0.36	0.08	0.36	2	244
LOC_Os06g42280.1	exon_6	OsJPC11280038	85.64	1699	2824	1130	3616	0.49	0.49	0.49	0.01	0.49	1	1694
LOC_Os10g20794.1	intron_1	OsJPC11280038	86.27	488	3423	2936	3616	0.49	0.49	0.49	0.01	0.49	2	487
LOC_Os10g04700.2	exon_3	OsJPC10030022	94.88	410	1460	1052	6104	0.24	0.56	0.24	0.03	0.24	1	408
LOC_Os10g04700.1	exon_1	OsJPC10030022	92.36	1257	3896	2652	6104	0.24	0.56	0.24	0.03	0.24	2	1244
LOC_Os10g04710.1	exon_2	OsJPC10030022	88.73	417	4489	4905	6104	0.24	0.56	0.24	0.03	0.24	3	416
LOC_Os04g24300.1	intron_4	OsJPC04140057	93.48	138	1	138	4271	0.28	0.91	0.63	0.26	0.28	1	137
LOC_Os04g24294.1	exon_2	OsJPC04140057	95.19	104	1942	1839	4271	0.28	0.91	0.63	0.26	0.28	2	103
LOC_Os04g26730.1	intron_1	OsJPC02090053	84.45	1402	402	1768	3031	0.36	0.3	0.37	0.03	0.36	1	1366
LOC_Os02g14970.1	exon_2	OsJPC02090053	92.06	189	2927	2739	3031	0.36	0.3	0.37	0.03	0.36	2	188
LOC_Os07g35810.1	exon_3	OsJPC07220105	100	127	190	64	1039	0.42	1	0.57	0.37	0.76	1	126
LOC_Os07g35780.1	exon_2	OsJPC07220105	90.55	127	431	305	1039	0.42	1	0.57	0.37	0.76	2	126
LOC_Os12g12470.1	exon_3	OsJPC12070056	85.71	161	678	518	1214	0.16	1	1	0.14	0.16	1	160
LOC_Os12g12580.1	exon_2	OsJPC12070056	88.07	176	985	810	1214	0.16	1	1	0.14	0.16	2	175
LOC_Os03g46884.1	intron_4	OsJPU00000846	89.13	230	251	22	2786	0.47	0.94	0.47	0.42	0.54	1	229
LOC_Os03g46884.1	exon_3	OsJPU00000846	89.95	756	1164	409	2786	0.47	0.94	0.47	0.42	0.54	2	755
LOC_Os12g35190.1	exon_2	OsJPU00000846	92.71	549	2126	1578	2786	0.47	0.94	0.47	0.42	0.54	3	548
LOC_Os12g35209.1	exon_1	OsJPU00000846	91.18	340	2558	2219	2786	0.47	0.94	0.47	0.42	0.54	4	339
LOC_Os12g19970.1	intron_2	OsJPC04030022	90.19	265	346	610	2269	0.45	0.31	0.45	0.01	0.96	1	264
LOC_Os06g25050.1	intron_3	OsJPC04030022	85.55	263	1011	749	2269	0.45	0.31	0.45	0.01	0.96	2	262
LOC_Os04g07960.1	exon_1	OsJPC04030022	87.33	371	2226	1856	2269	0.45	0.31	0.45	0.01	0.96	3	370
LOC_Os05g43220.1	intron_2	OsJPC06120022	87.14	241	440	219	2400	0.4	0.4	0.4	0.51	0.4	1	221
LOC_Os06g35780.1	exon_5	OsJPC06120022	93.64	173	802	630	2400	0.4	0.4	0.4	0.51	0.4	2	172
LOC_Os02g50530.1	intron_1	OsJPC06120022	90.42	240	1043	805	2400	0.4	0.4	0.4	0.51	0.4	3	238
LOC_Os08g04970.1	exon_2	OsJPC06120022	87.77	695	1734	1045	2400	0.4	0.4	0.4	0.51	0.4	4	689
LOC_Os06g36500.1	exon_3	OsJPC06120022	90.58	308	2120	1813	2400	0.4	0.4	0.4	0.51	0.4	5	307
LOC_Os06g11360.1	exon_1	OsJPC11110012	87.24	196	906	1095	7929	0.1	0.1	0.1	0.09	0.1	1	189
LOC_Os11g22390.1	intron_4	OsJPC11110012	84	125	2651	2527	7929	0.1	0.1	0.1	0.09	0.1	2	124
LOC_Os05g27260.1	intron_1	OsJPC06210065	84.94	312	6	314	5639	0.16	0.78	0.04	0.02	0.45	1	308
LOC_Os12g41020.1	intron_1	OsJPC06210065	88.95	525	1143	630	5639	0.16	0.78	0.04	0.02	0.45	2	513
LOC_Os12g05720.1	intron_2	OsJPC06210065	89.21	139	2119	1981	5639	0.16	0.78	0.04	0.02	0.45	3	138
LOC_Os05g23970.1	exon_3	OsJPC09100005	86.06	502	428	929	1389	0.43	0.42	0.67	0.12	0.43	1	501
LOC_Os07g14050.1	exon_2	OsJPC09100005	89	100	1177	1276	1389	0.43	0.42	0.67	0.12	0.43	2	99
LOC_Os11g17220.1	exon_2	OsJPC03140010	87.07	116	340	225	2448	0.3	1	0.85	0.01	1	1	115
LOC_Os07g39410.1	exon_2	OsJPC03140010	82.11	805	445	1248	2448	0.3	1	0.85	0.01	1	2	803
LOC_Os07g24460.1	intron_5	OsJPC03140010	88.83	197	1341	1530	2448	0.3	1	0.85	0.01	1	3	189
LOC_Os08g06750.1	exon_2	OsJPC05190023	82.87	321	943	633	6741	0.1	0.09	0.1	0.03	0.53	1	310
LOC_Os01g07470.1	intron_1	OsJPC05190023	91.91	173	1117	948	6741	0.1	0.09	0.1	0.03	0.53	2	169
LOC_Os11g22850.1	exon_7	OsJPC05190023	78.94	546	2585	3123	6741	0.1	0.09	0.1	0.03	0.53	3	538
LOC_Os09g06400.1	intron_1	OsJPC05190023	86.08	388	3522	3135	6741	0.1	0.09	0.1	0.03	0.53	4	387
LOC_Os08g14730.1	exon_4	OsJPC05190023	91.22	205	3919	4123	6741	0.1	0.09	0.1	0.03	0.53	5	204
LOC_Os06g25210.1	intron_4	OsJPC05190023	85.53	235	4248	4481	6741	0.1	0.09	0.1	0.03	0.53	6	233
LOC_Os04g19580.1	intron_1	OsJPC05190023	92.75	262	5042	4781	6741	0.1	0.09	0.1	0.03	0.53	7	261
LOC_Os04g10110.1	exon_1	OsJPC05190023	85.71	140	5225	5087	6741	0.1	0.09	0.1	0.03	0.53	8	138
LOC_Os05g19690.1	intron_1	OsJPC05190023	90.05	211	6629	6419	6741	0.1	0.09	0.1	0.03	0.53	9	210
LOC_Os08g20440.1	exon_2	OsJPC08110035	87.24	243	1405	1181	2247	0.18	0.23	0.83	0.09	0.18	1	224
LOC_Os03g31460.1	intron_2	OsJPC08110035	86.22	254	1773	2022	2247	0.18	0.23	0.83	0.09	0.18	2	249
LOC_Os12g37519.1	exon_3	OsJPC12060101	78.7	277	11005	10731	16963	0.05	0.05	0.05	0	0.3	1	274
LOC_Os11g23080.1	intron_2	OsJPC12060101	85.04	956	11959	11013	16963	0.05	0.05	0.05	0	0.3	2	946
LOC_Os04g25880.1	exon_3	OsJPC12060101	86.59	276	12698	12972	16963	0.05	0.05	0.05	0	0.3	3	274
LOC_Os02g33370.1	intron_2	OsJPC04130049	89.89	544	1952	1419	11032	0.14	0.64	0.08	0.02	0.64	1	533
LOC_Os03g32930.1	intron_3	OsJPC04130049	85.22	379	4059	4433	11032	0.14	0.64	0.08	0.02	0.64	2	374
LOC_Os02g42100.1	intron_3	OsJPC04130049	82.4	125	4720	4843	11032	0.14	0.64	0.08	0.02	0.64	3	123
LOC_Os09g11800.1	exon_1	OsJPC04130049	92.25	129	5023	5151	11032	0.14	0.64	0.08	0.02	0.64	4	128
LOC_Os09g11800.1	intron_1	OsJPC04130049	93.33	120	5154	5271	11032	0.14	0.64	0.08	0.02	0.64	5	117
LOC_Os09g11800.1	intron_2	OsJPC04130049	95.63	183	5356	5538	11032	0.14	0.64	0.08	0.02	0.64	6	182
LOC_Os04g22380.1	exon_8	OsJPC04130049	98.74	159	7528	7370	11032	0.14	0.64	0.08	0.02	0.64	7	158
LOC_Os04g22380.1	intron_5	OsJPC04130049	91.11	371	10696	10334	11032	0.14	0.64	0.08	0.02	0.64	8	362
LOC_Os04g22380.1	intron_4	OsJPC04130049	91.54	130	10904	10776	11032	0.14	0.64	0.08	0.02	0.64	9	128
LOC_Os03g47600.1	intron_1	OsJPC03140016	93.13	233	1	233	2547	0.42	0.91	0.43	0.03	0.91	1	232
LOC_Os05g24820.1	exon_2	OsJPC03140016	89.4	217	685	469	2547	0.42	0.91	0.43	0.03	0.91	2	216
LOC_Os05g08260.1	intron_1	OsJPC03140016	88.05	343	1194	852	2547	0.42	0.91	0.43	0.03	0.91	3	342
LOC_Os09g14720.1	exon_6	OsJPC03140016	79.58	1097	2474	1378	2547	0.42	0.91	0.43	0.03	0.91	4	1096
LOC_Os06g23320.1	exon_3	OsJPC11200114	84.29	1897	4154	2265	8631	0.37	0.22	0.36	0.01	0.68	1	1889
LOC_Os07g26530.1	intron_1	OsJPC11200114	89.93	139	7674	7536	8631	0.37	0.22	0.36	0.01	0.68	2	138
LOC_Os06g27540.1	exon_6	OsJPC11190010	94.23	156	817	662	4017	0.29	0.96	0.29	0.29	0.97	1	155
LOC_Os06g27540.1	exon_5	OsJPC11190010	91.45	117	1035	919	4017	0.29	0.96	0.29	0.29	0.97	2	116
LOC_Os01g24294.1	exon_13	OsJPC11190010	92.57	148	2481	2628	4017	0.29	0.96	0.29	0.29	0.97	3	147
LOC_Os07g10930.1	intron_1	OsJPC08220014	88.44	173	657	829	2088	0.29	0.29	0.29	0.09	0.29	1	172
LOC_Os08g34730.1	exon_2	OsJPC08220014	90.73	151	1088	944	2088	0.29	0.29	0.29	0.09	0.29	2	144
LOC_Os04g08000.1	exon_16	OsJPC04060030	89.3	682	23	703	6301	0.11	0.9	0.11	0.11	0.11	1	680
LOC_Os12g20324.1	intron_2	OsJPC04060030	92.11	304	5399	5702	6301	0.11	0.9	0.11	0.11	0.11	2	303
LOC_Os08g25050.1	exon_2	OsJPC01300022	90.91	209	1211	1419	8466	0.23	0.6	0.47	0.01	0.23	1	208
LOC_Os03g60030.1	exon_1	OsJPC01300022	83.5	309	1553	1861	8466	0.23	0.6	0.47	0.01	0.23	2	308
LOC_Os08g25050.1	exon_4	OsJPC01300022	88.71	726	1955	2671	8466	0.23	0.6	0.47	0.01	0.23	3	716
LOC_Os11g41320.1	intron_2	OsJPC01300022	92.31	143	7864	8005	8466	0.23	0.6	0.47	0.01	0.23	4	141
LOC_Os05g21100.1	intron_2	OsJPC04090002	84.97	193	1452	1644	4200	0.44	0.25	0.44	0.01	0.44	1	192
LOC_Os10g18850.1	exon_1	OsJPC04090002	87.95	166	4199	4034	4200	0.44	0.25	0.44	0.01	0.44	2	165
LOC_Os07g30050.1	intron_2	OsJPC03190044	85.77	527	589	68	1720	0.45	0.97	0.97	0.24	0.65	1	521
LOC_Os04g04530.1	intron_1	OsJPC03190044	88.32	659	1536	882	1720	0.45	0.97	0.97	0.24	0.65	2	654
LOC_Os05g20770.1	exon_4	OsJPC10080051	89.88	168	528	694	5914	0.16	0.16	0.1	0.02	0.61	1	166
LOC_Os06g37260.1	exon_6	OsJPC10080051	80.82	219	1273	1055	5914	0.16	0.16	0.1	0.02	0.61	2	218
LOC_Os04g15510.1	exon_5	OsJPC10080051	82.04	284	2221	1938	5914	0.16	0.16	0.1	0.02	0.61	3	283
LOC_Os09g23860.1	intron_4	OsJPC09200012	95.36	151	254	104	928	0.27	0.98	0.72	0.11	1	1	150
LOC_Os10g18390.1	exon_2	OsJPC09200012	88.36	232	689	459	928	0.27	0.98	0.72	0.11	1	2	230
LOC_Os10g37800.1	intron_6	OsJPC11190028	84.86	383	5350	4968	8852	0.16	0.8	0.21	0.02	0.16	1	382
LOC_Os04g13800.1	exon_3	OsJPC11190028	93.75	112	5445	5556	8852	0.16	0.8	0.21	0.02	0.16	2	111
LOC_Os11g22560.1	intron_2	OsJPC06160006	88.56	306	429	124	1404	0.36	0.55	0.37	0.06	0.37	1	305
LOC_Os05g42432.1	intron_1	OsJPC06160006	87.82	238	776	540	1404	0.36	0.55	0.37	0.06	0.37	2	236
LOC_Os07g27190.1	exon_2	OsJPC02130045	86.67	210	1334	1125	16684	0.04	1	0.39	0.02	0.6	1	209
LOC_Os10g09270.1	exon_1	OsJPC02130045	84.68	124	8800	8922	16684	0.04	1	0.39	0.02	0.6	2	122
LOC_Os12g17350.1	exon_4	OsJPC02130045	86.74	181	10034	9854	16684	0.04	1	0.39	0.02	0.6	3	180
LOC_Os01g07550.1	exon_3	OsJPC02130045	92.16	204	12640	12437	16684	0.04	1	0.39	0.02	0.6	4	203
LOC_Os07g33210.1	exon_2	OsJPC02130045	97.56	123	12783	12905	16684	0.04	1	0.39	0.02	0.6	5	122
LOC_Os03g41019.1	intron_1	OsJPC02130045	84.96	133	15759	15627	16684	0.04	1	0.39	0.02	0.6	6	132
LOC_Os12g30290.1	intron_1	OsJPC02260008	87.16	740	1032	293	5148	0.44	0.44	0.4	0.03	0.44	1	739
LOC_Os02g29830.1	exon_2	OsJPC02260008	81.75	882	2029	1148	5148	0.44	0.44	0.4	0.03	0.44	2	881
LOC_Os10g34064.1	intron_2	OsJPC02260008	79.92	239	2505	2267	5148	0.44	0.44	0.4	0.03	0.44	3	238
LOC_Os06g34200.1	exon_2	OsJPC02260008	82.55	659	4086	3443	5148	0.44	0.44	0.4	0.03	0.44	4	643
LOC_Os04g26950.1	intron_3	OsJPC02260008	84.94	445	4542	4099	5148	0.44	0.44	0.4	0.03	0.44	5	443
LOC_Os12g20430.1	intron_2	OsJPC02250273	90.1	313	350	662	9193	0.16	0.07	0.1	0.07	0.1	1	312
LOC_Os05g07930.1	exon_4	OsJPC02250273	87.77	139	1390	1252	9193	0.16	0.07	0.1	0.07	0.1	2	138
LOC_Os11g47441.1	intron_2	OsJPC02250273	81.19	691	4227	3549	9193	0.16	0.07	0.1	0.07	0.1	3	678
LOC_Os07g27900.1	exon_1	OsJPC02250273	81.36	279	5756	6028	9193	0.16	0.07	0.1	0.07	0.1	4	272
LOC_Os07g31590.1	exon_2	OsJPC02250273	80.36	1283	6612	7882	9193	0.16	0.07	0.1	0.07	0.1	5	1270
LOC_Os04g16410.1	intron_1	OsJPC02250273	87.39	357	8749	9104	9193	0.16	0.07	0.1	0.07	0.1	6	355
LOC_Os06g27630.1	intron_1	OsJPC11260082	86.76	287	1908	1622	5976	0.13	0.98	0.11	0.1	0.13	1	286
LOC_Os05g15950.1	intron_1	OsJPC11260082	85.5	331	2003	2330	5976	0.13	0.98	0.11	0.1	0.13	2	327
LOC_Os05g15950.1	exon_2	OsJPC11260082	87.29	181	2343	2520	5976	0.13	0.98	0.11	0.1	0.13	3	177
LOC_Os10g21160.1	exon_2	OsJPC11260082	91.51	106	3205	3101	5976	0.13	0.98	0.11	0.1	0.13	4	104
LOC_Os09g26070.1	exon_2	OsJPC11260082	88.27	375	3691	4065	5976	0.13	0.98	0.11	0.1	0.13	5	374
LOC_Os11g17770.1	exon_3	OsJPC11260082	87.5	128	4857	4983	5976	0.13	0.98	0.11	0.1	0.13	6	126
LOC_Os02g32400.1	intron_2	OsJPC11050075	88.46	182	793	613	3453	0.14	1.01	0.55	0.07	1	1	180
LOC_Os12g31360.1	intron_1	OsJPC11050075	90.38	104	2476	2578	3453	0.14	1.01	0.55	0.07	1	2	102
LOC_Os05g09130.1	intron_2	OsJPC01290045	86.67	863	3936	3079	10917	0.19	1	0.39	0.08	1	1	857
LOC_Os06g02700.1	exon_2	OsJPC01290045	87.32	852	5015	4164	10917	0.19	1	0.39	0.08	1	2	851
LOC_Os11g12230.1	exon_6	OsJPC01290045	90.43	115	5208	5322	10917	0.19	1	0.39	0.08	1	3	114
LOC_Os05g09130.1	intron_2	OsJPC01290045	84.3	860	6298	5448	10917	0.19	1	0.39	0.08	1	4	850
LOC_Os01g50490.1	exon_1	OsJPC01290045	88.96	888	8571	9458	10917	0.19	1	0.39	0.08	1	5	887
LOC_Os11g43310.1	intron_2	OsJPC11260160	88.82	152	213	364	3039	0.32	0.55	0.31	0.04	0.83	1	151
LOC_Os06g40770.1	intron_2	OsJPC11260160	84.23	222	1950	1733	3039	0.32	0.55	0.31	0.04	0.83	2	217
LOC_Os02g05260.1	exon_2	OsJPC11090026	78.62	491	712	223	6755	0.19	0.19	0.19	0.04	0.19	1	489
LOC_Os02g29730.1	intron_12	OsJPC11090026	80.11	533	4396	3864	6755	0.19	0.19	0.19	0.04	0.19	2	532
LOC_Os11g27760.1	exon_7	OsJPC11090026	78.9	417	5248	4833	6755	0.19	0.19	0.19	0.04	0.19	3	415
LOC_Os10g08090.1	intron_4	OsJPC11090026	80.94	320	6153	5834	6755	0.19	0.19	0.19	0.04	0.19	4	319
LOC_Os09g16220.1	intron_3	OsJPC03190020	84	250	1005	1252	9503	0.07	0.23	0.39	0.02	0.34	1	247
LOC_Os11g41320.1	intron_2	OsJPC03190020	91.03	145	4707	4848	9503	0.07	0.23	0.39	0.02	0.34	2	141
LOC_Os06g38760.1	exon_5	OsJPC03190020	91.26	103	5489	5591	9503	0.07	0.23	0.39	0.02	0.34	3	102
LOC_Os05g24430.1	intron_1	OsJPC03190045	94.12	272	17	288	5119	0.08	0.55	0.41	0.06	0.3	1	271
LOC_Os01g49010.1	intron_2	OsJPC03190045	94.21	328	3948	3621	5119	0.08	0.55	0.41	0.06	0.3	2	327
LOC_Os07g26290.1	exon_4	OsJPC04140004	90.84	131	2507	2637	4149	0.37	0.4	0.7	0.04	0.37	1	130
LOC_Os01g19460.1	exon_10	OsJPC04140004	90	120	2889	2771	4149	0.37	0.4	0.7	0.04	0.37	2	118
LOC_Os05g19530.1	exon_3	OsJPU00001409	92.32	547	547	1	1305	0.48	0.48	0.48	0.04	0.48	1	546
LOC_Os09g13970.1	exon_2	OsJPU00001409	91.33	519	1230	713	1305	0.48	0.48	0.48	0.04	0.48	2	517
LOC_Os01g38900.1	intron_1	OsJPC10170023	84.26	197	102	294	8992	0.03	0.09	0.03	0.02	0.03	1	192
LOC_Os02g30330.1	intron_4	OsJPC10170023	90.16	122	8128	8009	8992	0.03	0.09	0.03	0.02	0.03	2	119
LOC_Os09g20950.1	exon_2	OsJPC10170023	94.15	205	8739	8535	8992	0.03	0.09	0.03	0.02	0.03	3	204
LOC_Os03g39780.1	intron_1	OsJPC01160032	86.18	304	116	419	4269	0.2	0.25	0.22	0.05	0.77	1	303
LOC_Os09g04220.1	intron_4	OsJPC01160032	91.52	755	2501	3251	4269	0.2	0.25	0.22	0.05	0.77	2	750
LOC_Os07g13750.1	intron_2	OsJPC04230003	88.34	283	160	442	1084	0.44	0.44	0.44	0.05	0.44	1	282
LOC_Os11g19640.1	exon_2	OsJPC04230003	84.52	168	643	476	1084	0.44	0.44	0.44	0.05	0.44	2	167
LOC_Os01g51820.1	intron_4	OsJPC04230003	82.98	376	709	1084	1084	0.44	0.44	0.44	0.05	0.44	3	375
LOC_Os07g30050.1	intron_2	OsJPC04120027	86.89	511	637	140	1942	0.45	0.65	0.48	0.03	0.48	1	497
LOC_Os04g13880.1	exon_1	OsJPC04120027	84.31	153	809	659	1942	0.45	0.65	0.48	0.03	0.48	2	150
LOC_Os01g39540.1	intron_1	OsJPC04120027	85.89	319	924	1231	1942	0.45	0.65	0.48	0.03	0.48	3	307
LOC_Os11g17799.1	exon_2	OsJPC11100101	93.28	268	6029	5762	8516	0.1	0.63	0.11	0.02	0.1	1	267
LOC_Os11g17799.1	intron_1	OsJPC11100101	93.75	544	6568	6036	8516	0.1	0.63	0.11	0.02	0.1	2	532
LOC_Os11g17799.1	exon_1	OsJPC11100101	90.89	494	8125	7633	8516	0.1	0.63	0.11	0.02	0.1	3	492
LOC_Os01g36900.1	intron_6	OsJPC11100101	90.56	286	8166	8450	8516	0.1	0.63	0.11	0.02	0.1	4	284
LOC_Os12g29070.1	intron_3	OsJPC05090012	91.43	490	497	13	2113	0.24	0.4	1.01	0.26	0.41	1	484
LOC_Os05g23680.1	intron_3	OsJPC05090012	86.44	376	1762	1388	2113	0.24	0.4	1.01	0.26	0.41	2	374
LOC_Os10g12080.1	exon_1	OsJPC10070080	89.89	653	1663	1011	2491	0.44	0.81	0.43	0.1	0.43	1	652
LOC_Os02g29710.1	intron_1	OsJPC10070080	90.97	277	1686	1958	2491	0.44	0.81	0.43	0.1	0.43	2	272
LOC_Os04g04070.1	intron_3	OsJPC12080057	90.77	130	1342	1213	4556	0.23	0.45	0.45	0.01	0.45	1	129
LOC_Os12g07000.1	exon_1	OsJPC12080057	91.79	268	2325	2592	4556	0.23	0.45	0.45	0.01	0.45	2	267
LOC_Os12g33910.1	intron_3	OsJPU00003650	86.92	390	389	1	1958	0.32	0.32	0.32	0.04	0.32	1	388
LOC_Os11g42260.1	exon_1	OsJPU00003650	89.57	163	549	392	1958	0.32	0.32	0.32	0.04	0.32	2	157
LOC_Os06g24594.2	intron_2	OsJPC11060155	85.52	145	2155	2013	5105	0.22	1	0.13	0.03	1	1	142
LOC_Os08g09610.1	exon_1	OsJPC11060155	89.54	1128	2589	3713	5105	0.22	1	0.13	0.03	1	2	1124
LOC_Os06g34160.1	intron_1	OsJPU00002515	88.52	305	39	343	967	0.36	0.36	0.35	0.04	0.36	1	304
LOC_Os12g06680.1	exon_1	OsJPU00002515	89.66	145	786	930	967	0.36	0.36	0.35	0.04	0.36	2	144
LOC_Os03g29650.1	intron_1	OsJPC10090003	83.33	312	1160	1468	4039	0.16	0.15	0.15	0.06	0.73	1	308
LOC_Os02g24890.1	intron_5	OsJPC10090003	89.05	137	2260	2124	4039	0.16	0.15	0.15	0.06	0.73	2	136
LOC_Os09g12470.1	intron_1	OsJPC10090003	91.49	235	2942	2709	4039	0.16	0.15	0.15	0.06	0.73	3	233
LOC_Os10g13780.1	intron_2	OsJPC10090003	88.71	505	3528	3028	4039	0.16	0.15	0.15	0.06	0.73	4	500
LOC_Os07g24460.1	intron_5	OsJPC10090003	83.84	198	3603	3795	4039	0.16	0.15	0.15	0.06	0.73	5	192
LOC_Os10g21070.1	intron_6	OsJPC11230163	80.89	450	1603	1154	5999	0.07	0.55	0.35	0.01	0.26	1	449
LOC_Os09g23860.1	exon_5	OsJPC11230163	90.74	108	2582	2688	5999	0.07	0.55	0.35	0.01	0.26	2	106
LOC_Os09g16220.1	intron_3	OsJPC01150059	82.93	246	475	230	1097	0.4	0.36	0.43	0.23	0.4	1	245
LOC_Os05g06800.1	intron_3	OsJPC01150059	89.07	311	616	926	1097	0.4	0.36	0.43	0.23	0.4	2	310
LOC_Os08g17450.1	intron_2	OsJPC11160018	86.71	602	113	714	1772	0.47	0.54	0.47	0.01	0.47	1	601
LOC_Os06g25530.1	intron_1	OsJPC11160018	87.39	357	897	1253	1772	0.47	0.54	0.47	0.01	0.47	2	356
LOC_Os05g13700.1	exon_1	OsJPC06220073	89.21	241	384	144	7164	0.14	0.14	0.42	0.08	0.23	1	240
LOC_Os07g12950.1	intron_11	OsJPC06220073	78.62	669	4046	4714	7164	0.14	0.14	0.42	0.08	0.23	2	668
LOC_Os07g09900.1	exon_1	OsJPC06220073	86.24	109	6138	6245	7164	0.14	0.14	0.42	0.08	0.23	3	107
LOC_Os06g46360.1	intron_3	OsJPC07170034	92.72	206	953	748	1852	0.33	0.78	0.4	0.06	0.33	1	205
LOC_Os03g38094.1	intron_1	OsJPC07170034	91.27	252	1501	1752	1852	0.33	0.78	0.4	0.06	0.33	2	251
LOC_Os05g06800.1	intron_3	OsJPC07250025	86.6	291	843	1133	5152	0.15	0.17	0.82	0.09	0.51	1	290
LOC_Os06g46240.1	intron_11	OsJPC07250025	85.16	155	4755	4909	5152	0.15	0.17	0.82	0.09	0.51	2	154
LOC_Os09g25820.1	intron_1	OsJPC11270131	81.97	122	1939	1818	6925	0.15	1	0.16	0.02	0.79	1	121
LOC_Os07g03740.1	exon_4	OsJPC11270131	80.99	142	2618	2477	6925	0.15	1	0.16	0.02	0.79	2	141
LOC_Os11g44650.1	exon_2	OsJPC11270131	86.4	125	5794	5918	6925	0.15	1	0.16	0.02	0.79	3	124
LOC_Os11g44650.1	exon_3	OsJPC11270131	90.68	622	6102	6717	6925	0.15	1	0.16	0.02	0.79	4	615
LOC_Os04g10340.1	exon_1	OsJPC09110124	88.89	198	55	252	9271	0.07	0.14	0.07	0.06	0.07	1	197
LOC_Os04g25280.1	exon_9	OsJPC09110124	92.75	138	5031	5168	9271	0.07	0.14	0.07	0.06	0.07	2	137
LOC_Os03g33450.1	intron_2	OsJPC09110124	93.56	202	5232	5432	9271	0.07	0.14	0.07	0.06	0.07	3	200
LOC_Os09g17970.1	exon_2	OsJPC09110124	86.15	130	6033	5904	9271	0.07	0.14	0.07	0.06	0.07	4	129
LOC_Os09g17880.1	exon_2	OsJPC09110124	82.61	230	8202	7976	9271	0.07	0.14	0.07	0.06	0.07	5	226
LOC_Os02g20710.1	intron_1	OsJPC09110124	85.86	396	9056	8669	9271	0.07	0.14	0.07	0.06	0.07	6	387
LOC_Os07g12850.1	intron_8	OsJPC07080055	98.77	162	161	1	1011	0.4	1	1	0.28	1	1	160
LOC_Os07g34980.1	exon_4	OsJPC07080055	92.27	233	927	695	1011	0.4	1	1	0.28	1	2	232
LOC_Os02g02424.2	intron_3	OsJPC11280109	86.54	208	2270	2477	7709	0.15	0.19	0.14	0.03	0.08	1	207
LOC_Os04g03796.1	exon_4	OsJPC11280109	82.69	156	3989	4144	7709	0.15	0.19	0.14	0.03	0.08	2	155
LOC_Os11g22390.1	intron_4	OsJPC11230008	86.89	122	2626	2505	6560	0.12	0.53	0.34	0.04	0.12	1	121
LOC_Os06g24594.2	intron_2	OsJPC11230008	87.76	147	3371	3517	6560	0.12	0.53	0.34	0.04	0.12	2	146
LOC_Os12g30740.1	intron_1	OsJPC11230008	95.2	125	5102	4978	6560	0.12	0.53	0.34	0.04	0.12	3	124
LOC_Os09g16220.1	intron_3	OsJPC01100013	90.76	249	3298	3050	6316	0.31	0.65	0.31	0.04	0.36	1	248
LOC_Os10g34650.1	intron_3	OsJPC01100013	89.01	1619	4190	5802	6316	0.31	0.65	0.31	0.04	0.36	2	1612
LOC_Os12g10210.1	exon_2	OsJPC01160035	81.88	149	868	720	1124	0.44	0.42	0.42	0.05	1	1	148
LOC_Os12g10210.1	intron_1	OsJPC01160035	86.11	144	1017	878	1124	0.44	0.42	0.42	0.05	1	2	139
LOC_Os07g05230.1	exon_2	OsJPC06280009	90.37	270	114	378	1502	0.38	0.38	0.37	0.15	0.48	1	264
LOC_Os06g35740.1	exon_2	OsJPC06280009	90.93	518	936	1453	1502	0.38	0.38	0.37	0.15	0.48	2	517
LOC_Os12g23470.1	intron_2	OsJPC08170154	83.31	905	227	1103	6506	0.19	0.18	0.43	0.02	0.18	1	876
LOC_Os04g54530.1	exon_1	OsJPC08170154	93.4	106	5936	5831	6506	0.19	0.18	0.43	0.02	0.18	2	105
LOC_Os06g01550.1	intron_1	OsJPC08170154	92.7	137	6121	6257	6506	0.19	0.18	0.43	0.02	0.18	3	136
LOC_Os07g19160.1	exon_3	OsJPC07120046	92.82	209	772	978	3994	0.34	0.27	0.34	0.07	0.51	1	206
LOC_Os05g09460.1	intron_3	OsJPC07120046	86.94	245	3203	3447	3994	0.34	0.27	0.34	0.07	0.51	2	244
LOC_Os06g32850.1	exon_2	OsJPC11170119	89.13	414	1592	1179	4657	0.16	0.16	0.15	0.02	0.84	1	413
LOC_Os11g35770.1	intron_2	OsJPC11170119	86.27	102	1717	1616	4657	0.16	0.16	0.15	0.02	0.84	2	101
LOC_Os11g37980.1	exon_1	OsJPC11230011	97.24	145	926	785	4244	0.24	0.24	0.84	0.04	1	1	141
LOC_Os02g22610.1	intron_4	OsJPC11230011	87.3	189	2344	2157	4244	0.24	0.24	0.84	0.04	1	2	187
LOC_Os01g54330.1	exon_1	OsJPC09140016	82.79	122	150	29	8273	0.13	0.14	0.12	0.04	0.12	1	121
LOC_Os09g21620.1	exon_1	OsJPC09140016	85.38	1101	3049	4146	8273	0.13	0.14	0.12	0.04	0.12	2	1097
LOC_Os09g21650.1	exon_4	OsJPC09140016	96.52	201	5477	5279	8273	0.13	0.14	0.12	0.04	0.12	3	198
LOC_Os07g15110.1	intron_6	OsJPC09140016	80.96	415	6460	6048	8273	0.13	0.14	0.12	0.04	0.12	4	412
LOC_Os12g05720.1	intron_2	OsJPC06020038	88.97	136	243	378	641	0.34	0.34	0.2	0.19	1	1	135
LOC_Os06g03500.1	exon_1	OsJPC06020038	96.55	116	570	455	641	0.34	0.34	0.2	0.19	1	2	115
LOC_Os04g10924.1	intron_2	OsJPC08100002	84.15	593	2791	2221	3853	0.24	0.23	0.23	0.08	0.77	1	570
LOC_Os08g14940.1	exon_4	OsJPC08100002	94.1	322	3853	3532	3853	0.24	0.23	0.23	0.08	0.77	2	321
LOC_Os11g37740.1	exon_1	OsJPC11220142	89.6	173	1672	1837	6005	0.24	0.24	0.24	0.08	0.24	1	165
LOC_Os11g37759.1	exon_2	OsJPC11220142	92.13	928	2506	3430	6005	0.24	0.24	0.24	0.08	0.24	2	924
LOC_Os11g37759.2	exon_3	OsJPC11220142	85	300	5427	5726	6005	0.24	0.24	0.24	0.08	0.24	3	299
LOC_Os08g20670.1	exon_3	OsJPC01240094	81.99	433	454	879	4350	0.18	0.5	0.41	0.02	0.5	1	425
LOC_Os05g12600.1	intron_1	OsJPC01240094	89.68	155	1831	1985	4350	0.18	0.5	0.41	0.02	0.5	2	154
LOC_Os11g12570.1	intron_1	OsJPU00006886	89.97	688	810	1497	3622	0.22	0.22	0.47	0.06	0.22	1	687
LOC_Os11g12570.1	exon_2	OsJPU00006886	90.11	182	1568	1749	3622	0.22	0.22	0.47	0.06	0.22	2	181
LOC_Os11g12580.1	intron_1	OsJPU00006886	88.18	533	2711	3239	3622	0.22	0.22	0.47	0.06	0.22	3	528
LOC_Os02g56630.1	exon_2	OsJPC02350022	91.67	168	1971	2138	5498	0.29	0.46	0.29	0.16	0.44	1	167
LOC_Os07g07390.1	exon_3	OsJPC02350022	86.69	263	2298	2560	5498	0.29	0.46	0.29	0.16	0.44	2	262
LOC_Os08g27700.1	intron_1	OsJPC02350022	84.77	729	3581	4306	5498	0.29	0.46	0.29	0.16	0.44	3	725
LOC_Os11g20580.1	exon_2	OsJPC04040024	83.04	112	1117	1228	7255	0.17	0.19	0.28	0.11	0.22	1	111
LOC_Os10g23980.1	exon_2	OsJPC04040024	85.48	124	3185	3308	7255	0.17	0.19	0.28	0.11	0.22	2	123
LOC_Os11g45240.1	intron_3	OsJPC04040024	94.26	366	6128	6493	7255	0.17	0.19	0.28	0.11	0.22	3	365
LOC_Os10g22770.1	intron_1	OsJPC11240152	90.91	308	2085	2391	7203	0.05	0.14	0.16	0.02	0.14	1	306
LOC_Os02g28800.1	intron_1	OsJPC11240152	89.45	256	6350	6605	7203	0.05	0.14	0.16	0.02	0.14	2	255
LOC_Os11g23830.1	intron_3	OsJPU00001913	83.92	143	239	97	1176	0.2	1	0.2	0.23	0.2	1	142
LOC_Os10g06310.1	exon_6	OsJPU00001913	77.37	358	1176	819	1176	0.2	1	0.2	0.23	0.2	2	357
LOC_Os04g52970.1	exon_6	OsJPC04320031	85.71	168	2255	2088	9144	0.15	1	0.15	0.15	0.15	1	167
LOC_Os04g52970.1	exon_5	OsJPC04320031	80.92	1017	3336	2324	9144	0.15	1	0.15	0.15	0.15	2	1012
LOC_Os05g26740.1	intron_5	OsJPC04320031	90.07	151	7628	7478	9144	0.15	1	0.15	0.15	0.15	3	150
LOC_Os09g18030.1	exon_3	OsJPC09110127	81.75	126	2008	2133	5986	0.05	0.56	0.13	0.07	0.13	1	125
LOC_Os09g17910.1	exon_8	OsJPC09110127	83.7	276	3492	3767	5986	0.05	0.56	0.13	0.07	0.13	2	275
LOC_Os09g18230.1	exon_9	OsJPC09110127	84.25	127	3962	4088	5986	0.05	0.56	0.13	0.07	0.13	3	126
LOC_Os09g19229.1	exon_11	OsJPC09110127	80.32	188	4774	4961	5986	0.05	0.56	0.13	0.07	0.13	4	187
LOC_Os09g17910.1	exon_12	OsJPC09110127	85.28	360	5183	5542	5986	0.05	0.56	0.13	0.07	0.13	5	359
LOC_Os02g12340.1	intron_2	OsJPC02070070	84.46	386	193	576	3436	0.33	0.27	0.32	0.13	0.32	1	383
LOC_Os02g24370.1	intron_1	OsJPC02070070	84.58	1135	2051	3182	3436	0.33	0.27	0.32	0.13	0.32	2	1131
LOC_Os08g30830.1	exon_2	OsJPC02250108	82.41	108	1940	1833	2610	0.34	0.34	0.24	0.12	0.33	1	107
LOC_Os02g19430.1	intron_1	OsJPC02250108	98.06	103	2467	2569	2610	0.34	0.34	0.24	0.12	0.33	2	102
LOC_Os04g24300.1	intron_3	OsJPC04140064	84.53	1532	1560	59	6994	0.3	0.98	0.64	0.08	0.3	1	1501
LOC_Os04g24300.1	intron_2	OsJPC04140064	92.64	231	1866	1636	6994	0.3	0.98	0.64	0.08	0.3	2	230
LOC_Os04g24300.1	exon_2	OsJPC04140064	95.12	164	2034	1871	6994	0.3	0.98	0.64	0.08	0.3	3	163
LOC_Os04g24300.1	exon_1	OsJPC04140064	86.51	1038	3620	2595	6994	0.3	0.98	0.64	0.08	0.3	4	1025
LOC_Os11g11620.1	exon_1	OsJPC04140064	87.17	187	5757	5942	6994	0.3	0.98	0.64	0.08	0.3	5	185
LOC_Os06g35440.1	intron_2	OsJPC04020144	90.69	333	1	331	1876	0.27	0.77	0.33	0.03	0.28	1	330
LOC_Os05g27470.1	intron_1	OsJPC04020144	85.44	515	957	1445	1876	0.27	0.77	0.33	0.03	0.28	2	488
LOC_Os05g06090.1	exon_2	OsJPC10050217	94.44	126	22	147	1302	0.39	0.53	1	0.02	0.39	1	125
LOC_Os03g23250.1	exon_8	OsJPC10050217	86.84	114	760	872	1302	0.39	0.53	1	0.02	0.39	2	112
LOC_Os04g36730.1	exon_4	OsJPC04020147	92.44	119	607	489	2606	0.35	0.35	0.35	0.21	0.35	1	118
LOC_Os12g18170.1	intron_1	OsJPC04020147	88.28	657	909	1561	2606	0.35	0.35	0.35	0.21	0.35	2	652
LOC_Os07g07180.1	exon_3	OsJPC04020147	90.65	107	1934	1828	2606	0.35	0.35	0.35	0.21	0.35	3	106
LOC_Os07g07180.1	intron_1	OsJPC04020147	93.09	521	2606	2088	2606	0.35	0.35	0.35	0.21	0.35	4	518
LOC_Os06g20060.1	exon_3	OsJPC06120041	94.44	126	3837	3712	7206	0.14	0.24	0.19	0.34	0.14	1	125
LOC_Os02g38800.1	exon_5	OsJPC06120041	85.8	162	3947	4108	7206	0.14	0.24	0.19	0.34	0.14	2	161
LOC_Os12g32440.1	exon_6	OsJPU00001799	82.11	693	697	5	6883	0.13	0.25	0.13	0.07	0.14	1	692
LOC_Os04g08580.1	exon_3	OsJPU00001799	82.83	926	1807	884	6883	0.13	0.25	0.13	0.07	0.14	2	923
LOC_Os11g22590.1	exon_1	OsJPU00001799	79.83	714	6862	6149	6883	0.13	0.25	0.13	0.07	0.14	3	713
LOC_Os08g30550.1	exon_7	OsJPC02220059	86.14	101	66	166	3949	0.15	0.47	0.21	0.07	0.17	1	100
LOC_Os02g30330.1	intron_4	OsJPC02220059	87.6	121	335	453	3949	0.15	0.47	0.21	0.07	0.17	2	118
LOC_Os03g38094.1	intron_1	OsJPC01240069	91.7	253	1268	1520	1783	0.21	1.02	0.29	0.09	0.95	1	252
LOC_Os02g04530.1	intron_4	OsJPC01240069	82.06	223	1524	1737	1783	0.21	1.02	0.29	0.09	0.95	2	213
LOC_Os02g28800.1	intron_1	OsJPC08160029	83.47	242	3912	4146	14669	0.12	0.16	0.09	0.05	0.12	1	234
LOC_Os05g06230.1	exon_2	OsJPC08160029	82.99	147	8073	7927	14669	0.12	0.16	0.09	0.05	0.12	2	146
LOC_Os04g19620.1	intron_1	OsJPC08160029	80.45	660	8953	8314	14669	0.12	0.16	0.09	0.05	0.12	3	639
LOC_Os08g05000.1	intron_1	OsJPC08160029	82.87	654	12670	12027	14669	0.12	0.16	0.09	0.05	0.12	4	643
LOC_Os06g17530.1	intron_1	OsJPC08160029	82.78	697	12988	13677	14669	0.12	0.16	0.09	0.05	0.12	5	689
LOC_Os01g31070.1	intron_1	OsJPC07150044	89.15	129	240	113	1141	0.48	0.63	0.49	0.02	0.49	1	127
LOC_Os11g22470.1	exon_3	OsJPC07150044	91.67	228	889	1114	1141	0.48	0.63	0.49	0.02	0.49	2	225
LOC_Os03g40080.1	exon_8	OsJPC04030193	78.08	146	285	140	1773	0.28	0.27	0.28	0.02	0.28	1	145
LOC_Os10g08140.1	intron_1	OsJPC04030193	90.59	404	1694	1294	1773	0.28	0.27	0.28	0.02	0.28	2	400
LOC_Os09g10580.1	intron_1	OsJPC02250175	88.24	153	245	93	4671	0.13	0.23	0.12	0.03	0.46	1	152
LOC_Os04g16990.1	intron_1	OsJPC02250175	88.98	354	1842	1489	4671	0.13	0.23	0.12	0.03	0.46	2	353
LOC_Os04g06490.1	intron_2	OsJPC02250175	87.12	489	2369	1884	4671	0.13	0.23	0.12	0.03	0.46	3	485
LOC_Os09g10580.1	intron_1	OsJPC02250175	91.03	145	3625	3769	4671	0.13	0.23	0.12	0.03	0.46	4	144
LOC_Os11g12300.1	exon_1	OsJPC11070088	82.66	940	1816	877	9228	0.13	0.98	0.05	0.04	0.07	1	939
LOC_Os11g41320.1	intron_2	OsJPC11070088	88.97	145	8682	8823	9228	0.13	0.98	0.05	0.04	0.07	2	141
LOC_Os08g35370.1	intron_4	OsJPC11280012	90.48	399	523	125	7448	0.32	0.32	0.32	0.03	0.32	1	398
LOC_Os08g30110.1	exon_3	OsJPC11280012	87.69	1284	2100	837	7448	0.32	0.32	0.32	0.03	0.32	2	1263
LOC_Os06g24594.2	intron_2	OsJPC08020032	90.2	153	2	154	1886	0.32	0.16	0.43	0.04	0.32	1	152
LOC_Os08g03840.2	intron_1	OsJPC08020032	88.94	208	569	362	1886	0.32	0.16	0.43	0.04	0.32	2	207
LOC_Os08g03770.1	exon_1	OsJPC08020032	94.76	286	1601	1886	1886	0.32	0.16	0.43	0.04	0.32	3	285
LOC_Os11g20430.1	exon_4	OsJPC06200048	85.64	759	1963	1205	7582	0.48	0.23	0.48	0.01	0.48	1	758
LOC_Os01g71660.1	exon_3	OsJPC06200048	87.14	210	2392	2183	7582	0.48	0.23	0.48	0.01	0.48	2	209
LOC_Os07g16070.1	exon_3	OsJPC06200048	82.4	125	2558	2434	7582	0.48	0.23	0.48	0.01	0.48	3	124
LOC_Os07g17860.1	intron_1	OsJPC06200048	85.92	1484	4341	2860	7582	0.48	0.23	0.48	0.01	0.48	4	1481
LOC_Os01g16500.1	exon_2	OsJPC06200048	83.26	1619	5783	7401	7582	0.48	0.23	0.48	0.01	0.48	5	1618
LOC_Os12g05720.1	intron_2	OsJPC11080033	92.75	138	80	217	5044	0.13	1	0.35	0.03	0.13	1	137
LOC_Os09g30060.1	exon_2	OsJPC11080033	89.7	495	2711	3204	5044	0.13	1	0.35	0.03	0.13	2	493
LOC_Os02g24400.1	intron_2	OsJPC11210110	84.83	389	557	169	961	0.43	0.37	0.43	0.06	0.43	1	388
LOC_Os12g14860.1	exon_5	OsJPC11210110	85.45	110	782	889	961	0.43	0.37	0.43	0.06	0.43	2	107
LOC_Os04g09360.1	intron_2	OsJPC10010036	87.92	149	351	203	3890	0.25	0.73	0.29	0.26	0.29	1	148
LOC_Os10g02250.1	exon_3	OsJPC10010036	83.01	989	2138	1156	3890	0.25	0.73	0.29	0.26	0.29	2	982
LOC_Os11g45930.1	exon_1	OsJPC11280152	91.27	848	2931	2099	5195	0.26	0.36	0.14	0.14	0.36	1	832
LOC_Os11g45750.1	intron_2	OsJPC11280152	83.82	136	4150	4285	5195	0.26	0.36	0.14	0.14	0.36	2	135
LOC_Os04g25880.1	exon_3	OsJPU00006918	87.64	275	47	321	1410	0.37	0.37	0.37	0.1	0.47	1	274
LOC_Os03g02874.2	intron_1	OsJPU00006918	86.16	224	557	334	1410	0.37	0.37	0.37	0.1	0.47	2	223
LOC_Os09g02520.1	exon_2	OsJPC01240062	82.13	235	417	183	816	0.49	1	0.4	0.38	1.01	1	234
LOC_Os12g07930.1	intron_1	OsJPC01240062	86.77	325	796	482	816	0.49	1	0.4	0.38	1.01	2	314
LOC_Os03g30600.1	exon_1	OsJPC11070099	82.73	139	1537	1399	8016	0.04	0.05	0.06	0.03	0.03	1	138
LOC_Os07g40370.1	exon_1	OsJPC11070099	82.83	198	1865	1670	8016	0.04	0.05	0.06	0.03	0.03	2	195
LOC_Os06g51180.1	exon_2	OsJPC06240072	93.2	103	564	665	1216	0.49	0.38	0.49	0.11	0.61	1	101
LOC_Os02g24090.1	exon_9	OsJPC06240072	91.41	198	1172	976	1216	0.49	0.38	0.49	0.11	0.61	2	196
LOC_Os06g22350.1	intron_7	OsJPC11220164	93.99	183	5872	6052	10688	0.07	0.29	0.16	0.03	0.07	1	180
LOC_Os06g22350.1	exon_8	OsJPC11220164	95.12	369	6055	6422	10688	0.07	0.29	0.16	0.03	0.07	2	367
LOC_Os01g49010.1	intron_2	OsJPC11220164	93.33	330	7591	7920	10688	0.07	0.29	0.16	0.03	0.07	3	329
LOC_Os12g13880.1	exon_5	OsJPC11220111	90.68	118	5160	5275	8045	0.19	0.27	0.19	0.04	0.27	1	115
LOC_Os02g26780.1	exon_2	OsJPC11220111	83.5	612	6865	6254	8045	0.19	0.27	0.19	0.04	0.27	2	611
LOC_Os01g27280.1	intron_1	OsJPC01160022	93.59	764	2993	3752	10493	0.08	0.06	0.08	0.11	0.08	1	759
LOC_Os07g44670.1	exon_9	OsJPC01160022	89.71	136	3872	4004	10493	0.08	0.06	0.08	0.11	0.08	2	132
LOC_Os08g41070.1	exon_12	OsJPC01160022	90	130	4091	4220	10493	0.08	0.06	0.08	0.11	0.08	3	129
LOC_Os08g41070.1	intron_13	OsJPC01160022	87.03	632	4464	5084	10493	0.08	0.06	0.08	0.11	0.08	4	620
LOC_Os11g39230.1	intron_6	OsJPC04350019	93.41	592	1916	1325	4802	0.13	0.13	0.22	0.03	0.73	1	591
LOC_Os08g08586.4	exon_2	OsJPC04350019	88.12	160	3229	3384	4802	0.13	0.13	0.22	0.03	0.73	2	155
LOC_Os08g22030.1	exon_5	OsJPC04080038	78.37	319	777	1095	3419	0.29	0.3	0.29	0.2	0.24	1	318
LOC_Os12g20430.1	intron_2	OsJPC04080038	83.12	308	1561	1274	3419	0.29	0.3	0.29	0.2	0.24	2	287
LOC_Os12g16170.1	intron_1	OsJPC04080038	93.38	453	2414	1962	3419	0.29	0.3	0.29	0.2	0.24	3	452
LOC_Os08g03080.1	intron_10	OsJPC04080038	86.18	152	2649	2500	3419	0.29	0.3	0.29	0.2	0.24	4	149
LOC_Os01g24360.1	intron_8	OsJPC04080038	86.48	244	3419	3180	3419	0.29	0.3	0.29	0.2	0.24	5	239
LOC_Os05g12600.1	intron_1	OsJPC02070018	89.53	172	490	319	1134	0.33	1	0.33	0.12	1	1	171
LOC_Os02g32400.1	intron_2	OsJPC02070018	88.04	184	552	735	1134	0.33	1	0.33	0.12	1	2	183
LOC_Os09g03870.1	intron_8	OsJPC09010066	86.68	826	1258	2082	2560	0.34	0.83	0.44	0.03	0.44	1	824
LOC_Os09g07000.1	exon_1	OsJPC09010066	95.65	115	2140	2254	2560	0.34	0.83	0.44	0.03	0.44	2	114
LOC_Os12g40990.1	intron_4	OsJPC10110042	85.71	126	2177	2302	7560	0.16	0.17	0.17	0.03	0.59	1	125
LOC_Os05g46820.1	exon_3	OsJPC10110042	82.14	112	6598	6487	7560	0.16	0.17	0.17	0.03	0.59	2	111
LOC_Os12g05720.1	intron_2	OsJPC10110042	91.43	140	6747	6608	7560	0.16	0.17	0.17	0.03	0.59	3	139
LOC_Os10g27030.1	exon_3	OsJPC03170040	78.02	978	1380	415	4618	0.49	0.86	0.88	0.01	0.52	1	965
LOC_Os04g26580.1	intron_1	OsJPC03170040	85.29	374	3028	3401	4618	0.49	0.86	0.88	0.01	0.52	2	373
LOC_Os11g18919.1	exon_2	OsJPC03240017	86.08	194	1942	1749	5194	0.09	0.54	0.46	0.02	0.09	1	193
LOC_Os01g07470.1	intron_1	OsJPC03240017	90.29	175	4319	4491	5194	0.09	0.54	0.46	0.02	0.09	2	172
LOC_Os08g06750.1	exon_2	OsJPC03240017	91.64	299	4493	4791	5194	0.09	0.54	0.46	0.02	0.09	3	298
LOC_Os07g35790.1	intron_3	OsJPC07220101	89.78	274	1790	2056	20488	0.1	0.08	0.08	0.02	0.1	1	266
LOC_Os07g35750.1	exon_4	OsJPC07220101	84.24	203	2073	2274	20488	0.1	0.08	0.08	0.02	0.1	2	201
LOC_Os07g35790.1	exon_5	OsJPC07220101	93.53	232	2384	2615	20488	0.1	0.08	0.08	0.02	0.1	3	231
LOC_Os07g35790.1	exon_6	OsJPC07220101	92.57	148	2701	2848	20488	0.1	0.08	0.08	0.02	0.1	4	147
LOC_Os07g35790.1	intron_6	OsJPC07220101	93.28	119	2863	2981	20488	0.1	0.08	0.08	0.02	0.1	5	118
LOC_Os04g24840.1	intron_4	OsJPC07220101	89.5	219	4235	4452	20488	0.1	0.08	0.08	0.02	0.1	6	217
LOC_Os12g05720.1	intron_2	OsJPC07220101	92.75	138	6251	6114	20488	0.1	0.08	0.08	0.02	0.1	7	137
LOC_Os07g35810.1	exon_3	OsJPC07220101	87.29	118	8025	8142	20488	0.1	0.08	0.08	0.02	0.1	8	117
LOC_Os07g35750.1	exon_4	OsJPC07220101	82.52	206	8418	8623	20488	0.1	0.08	0.08	0.02	0.1	9	205
LOC_Os07g35790.1	exon_5	OsJPC07220101	87.67	219	8775	8993	20488	0.1	0.08	0.08	0.02	0.1	10	218
LOC_Os10g18830.1	exon_10	OsJPC07220101	93.05	187	10802	10616	20488	0.1	0.08	0.08	0.02	0.1	11	186
LOC_Os01g24420.1	intron_4	OsJPC07220101	88.16	456	11416	10966	20488	0.1	0.08	0.08	0.02	0.1	12	450
LOC_Os01g24420.1	intron_2	OsJPC07220101	89.24	158	12084	11927	20488	0.1	0.08	0.08	0.02	0.1	13	157
LOC_Os01g24420.1	exon_2	OsJPC07220101	91.89	148	12264	12117	20488	0.1	0.08	0.08	0.02	0.1	14	147
LOC_Os11g25630.1	exon_3	OsJPC07220101	82.72	903	13416	12525	20488	0.1	0.08	0.08	0.02	0.1	15	891
LOC_Os10g18830.1	exon_2	OsJPC07220101	87.34	237	13854	13619	20488	0.1	0.08	0.08	0.02	0.1	16	235
LOC_Os07g12440.1	exon_2	OsJPC07220101	86.55	119	18788	18906	20488	0.1	0.08	0.08	0.02	0.1	17	118
LOC_Os07g12430.1	intron_3	OsJPC07220101	92.42	343	19432	19766	20488	0.1	0.08	0.08	0.02	0.1	18	334
LOC_Os02g14360.1	intron_3	OsJPC08070023	88.32	505	1828	2330	4109	0.17	0.56	0.58	0.05	0.58	1	502
LOC_Os01g28370.1	exon_2	OsJPC08070023	90.27	226	3642	3867	4109	0.17	0.56	0.58	0.05	0.58	2	225
LOC_Os09g09530.1	intron_2	OsJPC04220026	85.19	189	609	424	9277	0.03	0.94	0.94	0.15	0.96	1	185
LOC_Os12g20324.2	intron_2	OsJPC04220026	90.35	311	8312	8613	9277	0.03	0.94	0.94	0.15	0.96	2	301
LOC_Os02g23821.1	intron_1	OsJPC01140035	92.6	608	978	1584	3702	0.23	0.98	0.23	0.23	0.23	1	606
LOC_Os04g13180.1	exon_11	OsJPC01140035	85.96	171	1589	1759	3702	0.23	0.98	0.23	0.23	0.23	2	170
LOC_Os02g35000.1	intron_3	OsJPC02210061	91	100	165	66	1823	0.35	0.72	0.43	0.06	0.35	1	99
LOC_Os02g35000.1	exon_1	OsJPC02210061	91.12	473	963	507	1823	0.35	0.72	0.43	0.06	0.35	2	456
LOC_Os07g08370.1	exon_1	OsJPC02210061	89.78	137	1336	1200	1823	0.35	0.72	0.43	0.06	0.35	3	136
LOC_Os05g32910.1	exon_1	OsJPC11050038	93.62	235	36	270	2573	0.43	0.68	0.5	0.01	0.52	1	234
LOC_Os05g26700.1	intron_1	OsJPC11050038	91.55	142	612	753	2573	0.43	0.68	0.5	0.01	0.52	2	141
LOC_Os02g47700.1	intron_3	OsJPC11050038	89.92	1081	1080	2157	2573	0.43	0.68	0.5	0.01	0.52	3	1077
LOC_Os08g28040.1	intron_1	OsJPC02110023	88.41	621	667	50	2922	0.49	0.29	0.29	0.17	0.29	1	617
LOC_Os09g12690.1	intron_1	OsJPC02110023	84.62	598	2271	2867	2922	0.49	0.29	0.29	0.17	0.29	2	596
LOC_Os05g39440.1	exon_1	OsJPC12100029	86.47	133	1652	1784	2364	0.31	0.48	0.62	0.01	0.22	1	132
LOC_Os03g30088.1	exon_3	OsJPC12100029	89.13	276	2251	1977	2364	0.31	0.48	0.62	0.01	0.22	2	274
LOC_Os04g20130.1	exon_1	OsJPC04170077	95.41	109	19	127	1347	0.41	0.41	0.37	0.13	1	1	108
LOC_Os06g51180.1	exon_2	OsJPC04170077	90.29	103	967	865	1347	0.41	0.41	0.37	0.13	1	2	102
LOC_Os11g45360.1	exon_1	OsJPC11270350	96.08	102	1348	1449	5669	0.18	0.21	0.17	0.04	0.21	1	101
LOC_Os11g45360.1	intron_1	OsJPC11270350	95.63	183	1451	1632	5669	0.18	0.21	0.17	0.04	0.21	2	181
LOC_Os11g45360.1	exon_2	OsJPC11270350	97.27	183	1637	1819	5669	0.18	0.21	0.17	0.04	0.21	3	182
LOC_Os12g17410.1	exon_2	OsJPC11270350	90.38	343	5610	5268	5669	0.18	0.21	0.17	0.04	0.21	4	342
LOC_Os05g29110.1	intron_3	OsJPC11080029	93.3	403	60	461	4776	0.14	0.75	0.23	0.05	0.14	1	401
LOC_Os07g32774.1	intron_7	OsJPC11080029	84.07	226	927	702	4776	0.14	0.75	0.23	0.05	0.14	2	225
LOC_Os09g20260.1	exon_3	OsJPC09130020	100	144	70	213	1266	0.33	1	0.21	0.21	1	1	143
LOC_Os09g20260.1	exon_4	OsJPC09130020	96	150	327	476	1266	0.33	1	0.21	0.21	1	2	149
LOC_Os03g09810.1	exon_5	OsJPC09130020	88.76	258	860	1117	1266	0.33	1	0.21	0.21	1	3	257
LOC_Os06g40430.1	exon_2	OsJPC07220133	88.82	152	2097	1954	5130	0.32	0.29	0.24	0.02	0.33	1	143
LOC_Os06g40430.1	intron_1	OsJPC07220133	90.72	442	2554	2126	5130	0.32	0.29	0.24	0.02	0.33	2	428
LOC_Os06g40430.1	exon_1	OsJPC07220133	90.28	432	2984	2557	5130	0.32	0.29	0.24	0.02	0.33	3	427
LOC_Os11g18790.1	intron_4	OsJPC10020038	87.94	854	131	983	3365	0.22	0.29	0.22	0.18	0.58	1	852
LOC_Os03g16540.1	exon_5	OsJPC10020038	90.4	125	2248	2372	3365	0.22	0.29	0.22	0.18	0.58	2	124
LOC_Os03g39530.1	exon_1	OsJPC12160185	93.22	118	660	777	2118	0.42	0.85	0.46	0.01	0.42	1	117
LOC_Os04g40340.1	intron_5	OsJPC12160185	89.72	603	1070	1661	2118	0.42	0.85	0.46	0.01	0.42	2	591
LOC_Os11g22390.1	intron_4	OsJPU00004522	87.1	124	785	908	2023	0.21	0.21	0.11	0.04	0.21	1	123
LOC_Os12g13880.1	exon_5	OsJPU00004522	91.45	117	1797	1911	2023	0.21	0.21	0.11	0.04	0.21	2	114
LOC_Os12g32560.1	exon_2	OsJPC04150005	88.71	363	1198	1560	7970	0.12	0.12	0.38	0.02	0.12	1	362
LOC_Os01g36450.1	exon_1	OsJPC04150005	85.38	253	1930	2181	7970	0.12	0.12	0.38	0.02	0.12	2	251
LOC_Os01g64970.1	intron_2	OsJPC04150005	92.14	509	6643	6143	7970	0.12	0.12	0.38	0.02	0.12	3	500
LOC_Os01g73644.1	exon_6	OsJPC04150005	90.83	109	6905	6797	7970	0.12	0.12	0.38	0.02	0.12	4	108
LOC_Os01g73644.1	intron_5	OsJPC04150005	94.49	236	7148	6913	7970	0.12	0.12	0.38	0.02	0.12	5	235
LOC_Os01g73644.1	intron_4	OsJPC04150005	93.63	157	7384	7230	7970	0.12	0.12	0.38	0.02	0.12	6	154
LOC_Os10g02690.1	exon_1	OsJPC10020011	87.75	302	328	629	2738	0.38	1	1	0.02	1	1	301
LOC_Os10g02670.1	intron_1	OsJPC10020011	91.14	237	1292	1528	2738	0.38	1	1	0.02	1	2	236
LOC_Os10g02670.1	exon_3	OsJPC10020011	95.05	202	2090	2291	2738	0.38	1	1	0.02	1	3	201
LOC_Os07g32774.1	intron_7	OsJPC08290006	87.28	228	1914	2141	4426	0.09	0.45	0.14	0.07	0.51	1	227
LOC_Os07g32774.1	intron_7	OsJPC08290006	84.28	229	2663	2435	4426	0.09	0.45	0.14	0.07	0.51	2	228
LOC_Os11g47150.1	exon_2	OsJPC08290006	88.81	268	4035	4302	4426	0.09	0.45	0.14	0.07	0.51	3	267
LOC_Os04g03390.1	exon_2	OsJPC08180047	79.33	416	328	740	4715	0.42	0.5	0.42	0.02	0.42	1	412
LOC_Os12g19740.1	exon_3	OsJPC08180047	84.98	313	1430	1118	4715	0.42	0.5	0.42	0.02	0.42	2	312
LOC_Os07g18110.1	intron_4	OsJPC08180047	89.54	908	1655	2547	4715	0.42	0.5	0.42	0.02	0.42	3	892
LOC_Os12g14860.1	exon_5	OsJPC08180047	87.16	109	3023	2916	4715	0.42	0.5	0.42	0.02	0.42	4	107
LOC_Os12g22300.1	intron_1	OsJPC08180047	83.84	297	3636	3932	4715	0.42	0.5	0.42	0.02	0.42	5	296
LOC_Os04g28630.1	exon_3	OsJPC08180047	84.52	155	4237	4088	4715	0.42	0.5	0.42	0.02	0.42	6	149
LOC_Os01g25930.1	intron_1	OsJPC04030049	84.18	158	158	1	3809	0.34	0.35	0.34	0.12	0.43	1	157
LOC_Os10g14795.1	exon_3	OsJPC04030049	88.72	514	687	175	3809	0.34	0.35	0.34	0.12	0.43	2	512
LOC_Os08g11200.1	intron_5	OsJPC04030049	89.29	990	2049	1060	3809	0.34	0.35	0.34	0.12	0.43	3	989
LOC_Os11g48120.1	exon_1	OsJPC04070071	82.8	965	624	1574	4210	0.28	0.19	0.28	0.19	0.28	1	950
LOC_Os12g14720.1	intron_5	OsJPC04070071	86.61	769	2383	1623	4210	0.28	0.19	0.28	0.19	0.28	2	760
LOC_Os01g58160.1	intron_4	OsJPC04070071	85.75	414	2841	3241	4210	0.28	0.19	0.28	0.19	0.28	3	400
LOC_Os01g58160.1	exon_5	OsJPC04070071	86.71	158	3251	3408	4210	0.28	0.19	0.28	0.19	0.28	4	157
LOC_Os05g31450.1	exon_3	OsJPC09010070	80.78	255	16	270	8440	0.27	0.57	0.47	0.09	0.12	1	254
LOC_Os05g30070.1	exon_6	OsJPC09010070	80.64	687	2154	2840	8440	0.27	0.57	0.47	0.09	0.12	2	686
LOC_Os06g26330.1	exon_2	OsJPC09010070	81.04	269	3831	3563	8440	0.27	0.57	0.47	0.09	0.12	3	268
LOC_Os02g29730.1	intron_10	OsJPC09010070	88.95	778	8394	7618	8440	0.27	0.57	0.47	0.09	0.12	4	776
LOC_Os07g39060.1	intron_3	OsJPC06100123	89.53	258	1942	1686	5969	0.23	0.39	0.37	0.07	0.54	1	256
LOC_Os10g19270.1	exon_5	OsJPC06100123	85.11	376	4594	4965	5969	0.23	0.39	0.37	0.07	0.54	2	371
LOC_Os07g20890.1	intron_6	OsJPC06100123	82.72	382	5833	5454	5969	0.23	0.39	0.37	0.07	0.54	3	379
LOC_Os09g27970.1	exon_9	OsJPC05210010	91.3	839	1708	873	4701	0.36	1	0.09	0.02	0.26	1	835
LOC_Os12g05720.1	intron_2	OsJPC05210010	92.81	139	2327	2465	4701	0.36	1	0.09	0.02	0.26	2	138
LOC_Os06g24594.2	intron_2	OsJPC05210010	83.89	149	3090	2942	4701	0.36	1	0.09	0.02	0.26	3	148
LOC_Os12g13290.1	intron_5	OsJPC05210010	93.14	102	3426	3325	4701	0.36	1	0.09	0.02	0.26	4	101
LOC_Os06g27780.1	exon_2	OsJPC01080010	85.27	292	2224	1934	3311	0.17	0.82	0.23	0.03	0.23	1	290
LOC_Os12g05720.1	intron_2	OsJPC01080010	89.93	139	2864	3002	3311	0.17	0.82	0.23	0.03	0.23	2	138
LOC_Os11g28530.1	intron_7	OsJPC11160065	92.62	122	1	122	2921	0.19	0.82	0.44	0.07	0.19	1	121
LOC_Os11g28530.1	exon_9	OsJPC11160065	96.7	212	330	541	2921	0.19	0.82	0.44	0.07	0.19	2	211
LOC_Os11g28530.1	exon_10	OsJPC11160065	88.5	113	625	737	2921	0.19	0.82	0.44	0.07	0.19	3	112
LOC_Os11g28530.1	exon_12	OsJPC11160065	85.58	215	1021	1234	2921	0.19	0.82	0.44	0.07	0.19	4	213
LOC_Os11g28530.1	exon_13	OsJPC11160065	91.55	142	1353	1494	2921	0.19	0.82	0.44	0.07	0.19	5	141
LOC_Os02g30330.1	intron_4	OsJPC11160065	90.16	122	2751	2632	2921	0.19	0.82	0.44	0.07	0.19	6	119
LOC_Os05g21100.1	intron_2	OsJPC11120007	82.23	197	2557	2369	22420	0.03	0.73	0.03	0.06	0.64	1	188
LOC_Os07g07180.1	intron_4	OsJPC11120007	92.58	364	15845	16201	22420	0.03	0.73	0.03	0.06	0.64	2	356
LOC_Os06g28860.1	exon_4	OsJPC11120007	85.31	286	20872	20589	22420	0.03	0.73	0.03	0.06	0.64	3	283
LOC_Os08g03080.1	intron_10	OsJPC11120007	82.58	155	21564	21716	22420	0.03	0.73	0.03	0.06	0.64	4	152
LOC_Os07g09990.1	exon_3	OsJPC11120007	90.15	132	21970	22101	22420	0.03	0.73	0.03	0.06	0.64	5	131
LOC_Os08g10300.1	exon_18	OsJPC08070001	90.82	196	359	164	7696	0.29	0.97	0.03	0.31	0.29	1	195
LOC_Os08g10290.1	exon_17	OsJPC08070001	84.74	380	838	462	7696	0.29	0.97	0.03	0.31	0.29	2	376
LOC_Os08g10250.1	exon_1	OsJPC08070001	85.94	192	4359	4171	7696	0.29	0.97	0.03	0.31	0.29	3	188
LOC_Os06g14760.1	intron_1	OsJPC12190033	85.16	283	1902	1622	7062	0.17	0.14	0.63	0.07	0.63	1	280
LOC_Os05g40100.1	intron_2	OsJPC12190033	81.94	227	2280	2056	7062	0.17	0.14	0.63	0.07	0.63	2	224
LOC_Os12g02670.1	intron_3	OsJPC01140055	90.71	140	2809	2947	3589	0.22	0.22	0.22	0.04	0.22	1	138
LOC_Os04g42399.1	exon_8	OsJPC01140055	94.29	210	3308	3517	3589	0.22	0.22	0.22	0.04	0.22	2	209
LOC_Os02g56190.1	exon_2	OsJPU00006950	89.29	112	262	372	3252	0.03	0.03	0.03	0.03	0.03	1	110
LOC_Os02g56180.1	exon_5	OsJPU00006950	85.26	156	2312	2157	3252	0.03	0.03	0.03	0.03	0.03	2	155
LOC_Os02g56180.1	exon_4	OsJPU00006950	91	100	2536	2437	3252	0.03	0.03	0.03	0.03	0.03	3	99
LOC_Os10g36780.3	intron_14	OsJPC12190087	86.06	165	1162	998	3122	0.09	1	0.15	0.06	0.61	1	164
LOC_Os12g26100.1	exon_1	OsJPC12190087	89.47	209	1939	2147	3122	0.09	1	0.15	0.06	0.61	2	208
LOC_Os11g12850.1	intron_4	OsJPC11140005	87.18	117	207	91	1166	0.39	0.75	0.24	0.23	0.24	1	116
LOC_Os04g13890.1	intron_1	OsJPC11140005	90.98	266	572	308	1166	0.39	0.75	0.24	0.23	0.24	2	264
LOC_Os03g34240.1	intron_1	OsJPC04140013	86.36	110	140	31	1557	0.47	0.47	0.47	0.01	0.47	1	109
LOC_Os10g27040.1	exon_2	OsJPC04140013	89.9	693	1144	452	1557	0.47	0.47	0.47	0.01	0.47	2	692
LOC_Os07g47180.1	exon_1	OsJPC08060050	84.27	375	3916	3558	10459	0.05	0.08	0.05	0.03	0.05	1	358
LOC_Os12g08660.1	exon_2	OsJPC08060050	82.61	138	6832	6695	10459	0.05	0.08	0.05	0.03	0.05	2	137
LOC_Os06g31200.1	intron_4	OsJPC12090149	86.85	479	2957	3435	4594	0.17	0.64	0.78	0.17	0.65	1	478
LOC_Os10g31610.1	exon_4	OsJPC12090149	93.92	148	3438	3585	4594	0.17	0.64	0.78	0.17	0.65	2	147
LOC_Os11g27140.1	exon_1	OsJPC12170041	87.65	170	455	288	4683	0.09	0.09	0.09	0.03	0.09	1	167
LOC_Os04g08000.1	intron_6	OsJPC12170041	94.2	293	860	1151	4683	0.09	0.09	0.09	0.03	0.09	2	291
LOC_Os11g11620.1	exon_1	OsJPC12170041	88.3	171	2218	2048	4683	0.09	0.09	0.09	0.03	0.09	3	170
LOC_Os12g05720.1	intron_2	OsJPC12170041	91.37	139	2515	2377	4683	0.09	0.09	0.09	0.03	0.09	4	138
LOC_Os05g19610.1	intron_3	OsJPC10070125	89.6	125	1950	2073	5632	0.09	0.62	0.62	0.03	0.09	1	123
LOC_Os11g03010.1	intron_6	OsJPC10070125	79.49	234	4400	4168	5632	0.09	0.62	0.62	0.03	0.09	2	232
LOC_Os12g01510.1	exon_6	OsJPC11010014	92.17	281	355	84	1114	0.38	1	1	0.15	1	1	271
LOC_Os11g01490.1	exon_5	OsJPC11010014	100	123	1014	892	1114	0.38	1	1	0.15	1	2	122
LOC_Os12g14860.1	exon_5	OsJPU00004495	88.07	109	514	407	1428	0.27	0.27	0.27	0.04	0.36	1	107
LOC_Os04g17510.1	exon_8	OsJPU00004495	81.7	377	686	1053	1428	0.27	0.27	0.27	0.04	0.36	2	367
LOC_Os12g14860.1	exon_5	OsJPU00004495	92.66	109	1064	1171	1428	0.27	0.27	0.27	0.04	0.36	3	107
LOC_Os09g24320.1	exon_6	OsJPC09150018	98.45	323	537	216	1200	0.43	0.86	0.57	0.32	0.43	1	321
LOC_Os05g21100.1	intron_2	OsJPC09150018	93.14	204	890	687	1200	0.43	0.86	0.57	0.32	0.43	2	203
LOC_Os05g26070.2	intron_1	OsJPC07080038	84.26	108	246	139	3315	0.13	0.13	0.13	0.07	0.13	1	107
LOC_Os07g24940.1	intron_2	OsJPC07080038	95.52	268	3031	3298	3315	0.13	0.13	0.13	0.07	0.13	2	267
LOC_Os07g32774.1	intron_7	OsJPC07220108	84.38	224	1326	1549	9129	0.15	0.12	0.16	0.05	1	1	223
LOC_Os02g34520.1	exon_1	OsJPC07220108	93.86	114	2650	2763	9129	0.15	0.12	0.16	0.05	1	2	113
LOC_Os05g30720.1	exon_2	OsJPC07220108	86.88	1402	2865	4266	9129	0.15	0.12	0.16	0.05	1	3	1401
LOC_Os07g40050.1	intron_2	OsJPC07220108	84.05	326	9115	8791	9129	0.15	0.12	0.16	0.05	1	4	324
LOC_Os08g29540.1	exon_1	OsJPC08180085	88.67	750	806	57	1933	0.44	0.55	0.55	0.02	0.44	1	749
LOC_Os03g41960.1	intron_2	OsJPC08180085	88.35	103	1007	905	1933	0.44	0.55	0.55	0.02	0.44	2	102
LOC_Os03g38284.1	exon_4	OsJPC08180085	79.76	168	1179	1012	1933	0.44	0.55	0.55	0.02	0.44	3	167
LOC_Os12g18750.1	exon_3	OsJPC12170127	90.91	165	1490	1333	3695	0.19	0.83	0.83	0.07	0.19	1	157
LOC_Os05g14440.1	intron_1	OsJPC12170127	85.84	219	2175	1957	3695	0.19	0.83	0.83	0.07	0.19	2	218
LOC_Os12g33610.1	exon_1	OsJPC04050029	90.74	432	1115	684	2012	0.18	0.15	0.18	0.13	0.18	1	431
LOC_Os09g21960.1	exon_6	OsJPC04050029	85.28	163	1804	1643	2012	0.18	0.15	0.18	0.13	0.18	2	161
LOC_Os08g10890.1	intron_7	OsJPC08180023	87.71	293	428	137	1038	0.36	0.6	0.4	0.03	0.6	1	291
LOC_Os07g18000.1	exon_2	OsJPC08180023	88.14	177	615	439	1038	0.36	0.6	0.4	0.03	0.6	2	176
LOC_Os07g35700.1	exon_4	OsJPC07220053	84.47	206	4185	3980	8373	0.06	0.06	0.06	0.07	0.06	1	205
LOC_Os04g04370.1	exon_1	OsJPC07220053	83.5	200	6615	6814	8373	0.06	0.06	0.06	0.07	0.06	2	199
LOC_Os03g45000.1	intron_4	OsJPC08220023	82.44	279	809	535	5088	0.16	0.22	0.22	0.05	0.94	1	274
LOC_Os03g07140.1	intron_5	OsJPC08220023	91.82	110	2178	2070	5088	0.16	0.22	0.22	0.05	0.94	2	108
LOC_Os03g07140.1	exon_5	OsJPC08220023	95.73	211	2393	2183	5088	0.16	0.22	0.22	0.05	0.94	3	210
LOC_Os03g07140.1	intron_3	OsJPC08220023	94.64	112	2723	2616	5088	0.16	0.22	0.22	0.05	0.94	4	107
LOC_Os01g73860.1	intron_3	OsJPC08220023	98.24	170	4628	4797	5088	0.16	0.22	0.22	0.05	0.94	5	169
LOC_Os12g30310.1	exon_1	OsJPC09220004	88.19	127	227	102	1751	0.22	0.78	0.21	0.07	0.75	1	125
LOC_Os12g02670.1	intron_3	OsJPC09220004	93.71	143	468	326	1751	0.22	0.78	0.21	0.07	0.75	2	142
LOC_Os02g02424.2	intron_3	OsJPC06250008	89.86	217	160	374	1854	0.22	1	0.13	0.08	0.13	1	214
LOC_Os01g02450.1	exon_3	OsJPC06250008	95.76	330	1491	1820	1854	0.22	1	0.13	0.08	0.13	2	329
LOC_Os02g30330.1	intron_4	OsJPC03160108	90.6	117	1005	891	2914	0.23	0.46	0.23	0.11	0.46	1	114
LOC_Os07g28050.1	intron_11	OsJPC03160108	83.66	153	1350	1209	2914	0.23	0.46	0.23	0.11	0.46	2	141
LOC_Os12g32010.1	exon_1	OsJPC03160108	84.64	319	1913	1596	2914	0.23	0.46	0.23	0.11	0.46	3	317
LOC_Os01g07470.1	intron_1	OsJPC03160108	93.02	172	2108	1938	2914	0.23	0.46	0.23	0.11	0.46	4	170
LOC_Os04g25890.1	exon_11	OsJPC03160108	93.64	110	2716	2825	2914	0.23	0.46	0.23	0.11	0.46	5	109
LOC_Os02g27210.1	exon_5	OsJPC06050041	82.39	159	806	648	6462	0.43	0.11	0.26	0.02	0.93	1	158
LOC_Os01g35770.1	intron_7	OsJPC06050041	93.07	303	2878	3180	6462	0.43	0.11	0.26	0.02	0.93	2	302
LOC_Os08g17259.1	exon_1	OsJPC06050041	85.75	400	3305	3704	6462	0.43	0.11	0.26	0.02	0.93	3	399
LOC_Os04g16280.1	exon_2	OsJPC06050041	83.87	998	3824	4818	6462	0.43	0.11	0.26	0.02	0.93	4	994
LOC_Os12g23374.1	intron_3	OsJPC06050041	81.79	346	5821	6166	6462	0.43	0.11	0.26	0.02	0.93	5	345
LOC_Os10g07460.1	intron_2	OsJPC12110086	87.39	119	117	234	10760	0.2	0.94	0.94	0.01	0.92	1	117
LOC_Os08g21810.1	exon_2	OsJPC12110086	85.54	1010	762	1767	10760	0.2	0.94	0.94	0.01	0.92	2	1005
LOC_Os04g28740.1	intron_3	OsJPC12110086	79.77	598	1959	2549	10760	0.2	0.94	0.94	0.01	0.92	3	590
LOC_Os11g47441.1	intron_2	OsJPC12110086	86.69	676	4586	3920	10760	0.2	0.94	0.94	0.01	0.92	4	666
LOC_Os01g29680.1	exon_1	OsJPC12110086	94.28	332	10399	10068	10760	0.2	0.94	0.94	0.01	0.92	5	331
LOC_Os12g14480.1	intron_1	OsJPC12090082	95.2	333	345	15	4181	0.2	0.14	0.2	0.02	0.2	1	330
LOC_Os12g14480.1	exon_1	OsJPC12090082	82.87	216	574	359	4181	0.2	0.14	0.2	0.02	0.2	2	215
LOC_Os12g14699.1	exon_6	OsJPC12090082	89.66	116	1161	1046	4181	0.2	0.14	0.2	0.02	0.2	3	115
LOC_Os09g03580.1	intron_3	OsJPC12090082	80.97	268	3017	2752	4181	0.2	0.14	0.2	0.02	0.2	4	265
LOC_Os02g22084.2	exon_3	OsJPC04130046	94.8	173	1165	993	4267	0.16	0.84	0.16	0.16	0.84	1	172
LOC_Os11g39020.1	exon_5	OsJPC04130046	83.97	156	2730	2593	4267	0.16	0.84	0.16	0.16	0.84	2	137
LOC_Os11g39020.1	exon_4	OsJPC04130046	95.56	180	3072	2893	4267	0.16	0.84	0.16	0.16	0.84	3	179
LOC_Os11g39020.1	exon_3	OsJPC04130046	87.16	148	3330	3184	4267	0.16	0.84	0.16	0.16	0.84	4	146
LOC_Os12g30720.1	intron_1	OsJPC12140054	90.16	244	5347	5589	10224	0.1	0.12	0.08	0.05	0.12	1	242
LOC_Os07g12420.1	intron_2	OsJPC12140054	86.78	983	9400	8422	10224	0.1	0.12	0.08	0.05	0.12	2	978
LOC_Os08g29840.1	intron_1	OsJPC12140054	95.1	143	9587	9446	10224	0.1	0.12	0.08	0.05	0.12	3	141
LOC_Os06g13300.1	intron_3	OsJPC12140054	85.28	197	9594	9778	10224	0.1	0.12	0.08	0.05	0.12	4	184
LOC_Os06g13300.1	exon_4	OsJPC12140054	90.2	102	9797	9897	10224	0.1	0.12	0.08	0.05	0.12	5	100
LOC_Os11g21820.1	intron_3	OsJPC07180033	80.85	355	847	496	4835	0.13	0.96	0.13	0.04	0.95	1	351
LOC_Os09g15140.1	exon_1	OsJPC07180033	86.34	205	2014	2218	4835	0.13	0.96	0.13	0.04	0.95	2	204
LOC_Os09g11950.1	exon_2	OsJPC07180033	77.33	591	2279	2869	4835	0.13	0.96	0.13	0.04	0.95	3	590
LOC_Os11g29450.1	exon_7	OsJPC07180033	79.79	188	3791	3978	4835	0.13	0.96	0.13	0.04	0.95	4	187
LOC_Os12g18190.1	intron_8	OsJPC07180033	88.02	484	4482	4020	4835	0.13	0.96	0.13	0.04	0.95	5	462
LOC_Os02g29960.1	intron_1	OsJPC11250007	81.5	200	291	107	5482	0.13	0.28	0.39	0.03	0.88	1	184
LOC_Os04g13800.1	exon_3	OsJPC11250007	95.58	113	4744	4856	5482	0.13	0.28	0.39	0.03	0.88	2	112
LOC_Os11g33150.1	exon_2	OsJPC12160041	86.21	261	11	270	1433	0.5	0.74	0.74	0.08	0.44	1	259
LOC_Os04g04070.1	intron_3	OsJPC12160041	85.62	146	1370	1225	1433	0.5	0.74	0.74	0.08	0.44	2	145
LOC_Os08g17450.1	exon_7	OsJPC11170039	84.98	619	268	882	2606	0.49	0.49	0.49	0.02	0.49	1	614
LOC_Os11g27090.1	exon_8	OsJPC11170039	91.5	553	1350	1902	2606	0.49	0.49	0.49	0.02	0.49	2	552
LOC_Os09g20760.1	intron_1	OsJPC07130015	82.34	504	293	796	1220	0.46	0.46	0.46	0.02	0.76	1	503
LOC_Os02g23821.1	intron_2	OsJPC07130015	84.27	248	1104	867	1220	0.46	0.46	0.46	0.02	0.76	2	237
LOC_Os02g32400.1	intron_2	OsJPC10170081	88.77	187	1084	898	3130	0.2	0.5	0.72	0.07	0.28	1	186
LOC_Os10g31750.1	exon_3	OsJPC10170081	98.48	132	3004	2874	3130	0.2	0.5	0.72	0.07	0.28	2	130
LOC_Os06g27490.1	intron_1	OsJPC02140005	83.79	401	497	97	1727	0.48	0.48	0.48	0.02	0.48	1	400
LOC_Os07g27220.1	exon_1	OsJPC02140005	83.04	112	515	626	1727	0.48	0.48	0.48	0.02	0.48	2	111
LOC_Os02g25740.1	intron_3	OsJPC02140005	89.74	117	794	678	1727	0.48	0.48	0.48	0.02	0.48	3	116
LOC_Os03g32940.1	intron_3	OsJPC02140005	88.68	539	1479	944	1727	0.48	0.48	0.48	0.02	0.48	4	535
LOC_Os12g05160.1	intron_1	OsJPU00005354	97.35	113	331	219	1148	0.48	0.48	0.48	0.04	0.94	1	112
LOC_Os08g02870.1	intron_1	OsJPU00005354	96.92	130	952	1081	1148	0.48	0.48	0.48	0.04	0.94	2	129
LOC_Os06g19830.1	intron_1	OsJPC11060005	83.13	326	653	342	1141	0.3	0.31	0.57	0.28	0.31	1	311
LOC_Os10g26040.1	intron_5	OsJPC11060005	92.59	108	865	758	1141	0.3	0.31	0.57	0.28	0.31	2	107
LOC_Os06g01534.1	intron_2	OsJPC01240022	88.99	572	1076	506	1975	0.29	0.29	0.27	0.01	0.29	1	570
LOC_Os01g09180.1	exon_2	OsJPC01240022	91.18	102	1185	1084	1975	0.29	0.29	0.27	0.01	0.29	2	101
LOC_Os05g30180.1	intron_1	OsJPC03150065	88.92	379	3598	3973	7386	0.08	0.9	0.08	0.02	0.08	1	375
LOC_Os09g20670.1	exon_2	OsJPC03150065	87.97	133	7316	7184	7386	0.08	0.9	0.08	0.02	0.08	2	132
LOC_Os11g19890.1	exon_2	OsJPC10080017	84.46	148	245	98	3732	0.38	0.59	0.37	0.01	0.98	1	147
LOC_Os11g27150.1	intron_2	OsJPC10080017	89.35	967	311	1276	3732	0.38	0.59	0.37	0.01	0.98	2	965
LOC_Os09g22020.1	intron_3	OsJPC10080017	80.8	323	1734	2044	3732	0.38	0.59	0.37	0.01	0.98	3	310
LOC_Os08g16500.1	exon_4	OsJPC10080017	84.12	611	2302	2912	3732	0.38	0.59	0.37	0.01	0.98	4	610
LOC_Os10g38140.1	exon_1	OsJPC10210023	96.46	508	618	115	3816	0.16	1	0.11	0.09	0.16	1	503
LOC_Os01g25220.1	exon_1	OsJPC10210023	86.29	124	2324	2447	3816	0.16	1	0.11	0.09	0.16	2	123
LOC_Os12g22370.1	exon_2	OsJPC07220083	88.46	156	164	9	2226	0.39	0.68	0.39	0.37	0.34	1	155
LOC_Os12g20430.1	intron_2	OsJPC07220083	90.42	313	1672	1984	2226	0.39	0.68	0.39	0.37	0.34	2	312
LOC_Os11g22390.1	intron_4	OsJPC08020010	84.55	123	1617	1737	7470	0.09	0.09	0.05	0.02	0.03	1	120
LOC_Os06g21700.1	exon_5	OsJPC08020010	86.27	153	3556	3406	7470	0.09	0.09	0.05	0.02	0.03	2	150
LOC_Os10g12460.1	exon_1	OsJPC01150011	91.06	246	475	232	2169	0.26	0.29	0.26	0.02	0.29	1	243
LOC_Os03g02010.1	intron_2	OsJPC01150011	84.55	110	1271	1380	2169	0.26	0.29	0.26	0.02	0.29	2	109
LOC_Os07g10930.1	intron_1	OsJPC12060040	85.79	183	533	715	6250	0.23	0.97	1.01	0.03	0.23	1	182
LOC_Os07g32774.1	intron_7	OsJPC12060040	84.38	224	1655	1437	6250	0.23	0.97	1.01	0.03	0.23	2	218
LOC_Os12g33958.1	exon_5	OsJPC11120003	100	262	241	502	3453	0.26	0.42	0.54	0.16	0.59	1	261
LOC_Os04g17890.1	intron_7	OsJPC11120003	84.88	1045	1786	2827	3453	0.26	0.42	0.54	0.16	0.59	2	1041
LOC_Os02g32480.1	intron_1	OsJPC02260091	86.31	168	263	429	1855	0.23	0.37	0.23	0.03	0.23	1	166
LOC_Os03g15930.2	exon_9	OsJPC02260091	89.94	159	862	705	1855	0.23	0.37	0.23	0.03	0.23	2	157
LOC_Os05g17380.1	intron_1	OsJPC08190001	92.31	429	1	425	4106	0.42	0.42	0.42	0.01	0.68	1	424
LOC_Os04g28560.1	exon_2	OsJPC08190001	81.92	1455	950	2402	4106	0.42	0.42	0.42	0.01	0.68	2	1452
LOC_Os05g20900.1	exon_1	OsJPC08190001	90.83	120	2640	2521	4106	0.42	0.42	0.42	0.01	0.68	3	119
LOC_Os12g11450.1	exon_1	OsJPC08190001	82.64	484	4095	3612	4106	0.42	0.42	0.42	0.01	0.68	4	483
LOC_Os04g38080.1	intron_1	OsJPC08060027	87.35	506	65	569	7644	0.08	0.08	0.08	0.02	0.41	1	504
LOC_Os03g25710.1	exon_4	OsJPC08060027	82.16	185	6973	7157	7644	0.08	0.08	0.08	0.02	0.41	2	184
LOC_Os03g36300.1	intron_2	OsJPC06320002	80.39	102	910	809	1673	0.44	0.35	0.53	0.06	0.39	1	101
LOC_Os09g22110.1	exon_9	OsJPC06320002	83.08	130	1522	1651	1673	0.44	0.35	0.53	0.06	0.39	2	129
LOC_Os06g30840.1	exon_2	OsJPC03160039	93.35	812	887	82	7628	0.21	0.86	0.21	0.12	0.12	1	805
LOC_Os06g26260.1	exon_1	OsJPC03160039	86.97	714	1627	927	7628	0.21	0.86	0.21	0.12	0.12	2	700
LOC_Os05g04020.1	exon_1	OsJPC05060011	92.81	431	1	431	6359	0.08	0.08	0.08	0.03	0.14	1	430
LOC_Os07g32150.1	intron_4	OsJPC05060011	97.28	184	1379	1562	6359	0.08	0.08	0.08	0.03	0.14	2	183
LOC_Os01g38900.1	intron_1	OsJPC05060011	83.02	212	1815	2022	6359	0.08	0.08	0.08	0.03	0.14	3	207
LOC_Os10g34890.1	intron_1	OsJPC05060011	94.06	539	5834	6359	6359	0.08	0.08	0.08	0.03	0.14	4	525
LOC_Os07g35180.1	exon_2	OsJPC07220008	92.76	152	3212	3061	3713	0.16	0.71	0.14	0.04	0.16	1	151
LOC_Os07g35240.1	exon_1	OsJPC07220008	95.09	224	3441	3664	3713	0.16	0.71	0.14	0.04	0.16	2	223
LOC_Os08g16000.1	intron_1	OsJPC10060107	92	125	423	299	976	0.38	0.38	0.3	0.02	0.38	1	124
LOC_Os04g13510.1	intron_1	OsJPC10060107	87.39	119	623	505	976	0.38	0.38	0.3	0.02	0.38	2	118
LOC_Os08g13170.1	intron_9	OsJPC05050049	87.86	486	486	1	2775	0.46	0.53	0.45	0.02	0.44	1	485
LOC_Os08g14730.1	exon_4	OsJPC05050049	92.2	205	1189	986	2775	0.46	0.53	0.45	0.02	0.44	2	203
LOC_Os02g22610.1	intron_1	OsJPC05050049	82.52	652	1323	1945	2775	0.46	0.53	0.45	0.02	0.44	3	622
LOC_Os10g25910.1	exon_3	OsJPC04030143	81.59	391	687	298	1852	0.45	0.79	0.56	0.34	0.56	1	389
LOC_Os11g15750.1	intron_3	OsJPC04030143	79.88	323	1107	785	1852	0.45	0.79	0.56	0.34	0.56	2	322
LOC_Os11g47290.1	exon_3	OsJPC11280347	97.32	149	680	828	1951	0.26	0.26	0.25	0.06	1	1	148
LOC_Os09g32490.1	exon_3	OsJPC11280347	83.38	379	1444	1822	1951	0.26	0.26	0.25	0.06	1	2	378
LOC_Os09g32490.1	intron_3	OsJPC11280347	86.61	127	1824	1950	1951	0.26	0.26	0.25	0.06	1	3	126
LOC_Os04g19580.1	intron_1	OsJPC04030012	93.26	267	761	495	1466	0.27	0.41	0.41	0.12	0.41	1	266
LOC_Os01g62670.1	exon_3	OsJPC04030012	93.58	109	936	1044	1466	0.27	0.41	0.41	0.12	0.41	2	108
LOC_Os11g32200.1	exon_2	OsJPC10010086	92.37	1048	256	1303	5296	0.32	0.66	0.32	0.01	0.63	1	1047
LOC_Os10g08230.1	exon_2	OsJPC10010086	91.52	165	2065	1902	5296	0.32	0.66	0.32	0.01	0.63	2	163
LOC_Os07g27420.1	exon_3	OsJPC10010086	85.96	114	3032	3145	5296	0.32	0.66	0.32	0.01	0.63	3	113
LOC_Os11g45450.1	exon_1	OsJPC10010086	89	100	3177	3276	5296	0.32	0.66	0.32	0.01	0.63	4	99
LOC_Os11g45450.1	exon_2	OsJPC10010086	87.92	356	3348	3703	5296	0.32	0.66	0.32	0.01	0.63	5	355
LOC_Os11g03000.1	exon_3	OsJPC10010086	80.9	445	4391	4835	5296	0.32	0.66	0.32	0.01	0.63	6	444
LOC_Os02g48240.1	exon_3	OsJPC10070054	90.71	678	1122	445	3806	0.46	0.26	0.87	0.02	1	1	677
LOC_Os02g48240.1	intron_2	OsJPC10070054	91.11	315	1440	1126	3806	0.46	0.26	0.87	0.02	1	2	314
LOC_Os02g48240.1	exon_2	OsJPC10070054	94.2	362	1808	1447	3806	0.46	0.26	0.87	0.02	1	3	361
LOC_Os02g48260.1	exon_3	OsJPC10070054	91.11	596	2453	1858	3806	0.46	0.26	0.87	0.02	1	4	595
LOC_Os02g48260.1	exon_2	OsJPC10070054	91.76	449	2992	2546	3806	0.46	0.26	0.87	0.02	1	5	446
LOC_Os09g16220.1	intron_3	OsJPC01340030	85.65	230	824	1053	4113	0.15	0.2	0.17	0.06	0.2	1	229
LOC_Os02g02424.2	intron_3	OsJPC01340030	85.51	207	2282	2078	4113	0.15	0.2	0.17	0.06	0.2	2	204
LOC_Os06g21700.1	exon_5	OsJPC01340030	88.89	144	3283	3142	4113	0.15	0.2	0.17	0.06	0.2	3	141
LOC_Os04g03250.1	exon_4	OsJPC04160027	86.38	426	498	74	1016	0.45	0.51	0.45	0.03	0.45	1	424
LOC_Os02g25730.1	intron_1	OsJPC04160027	85.89	333	1016	685	1016	0.45	0.51	0.45	0.03	0.45	2	331
LOC_Os12g10070.1	intron_2	OsJPC02080074	81.24	581	987	1567	11317	0.36	0.6	0.6	0.03	0.36	1	580
LOC_Os12g22080.1	exon_4	OsJPC02080074	80.25	243	2113	2355	11317	0.36	0.6	0.6	0.03	0.36	2	242
LOC_Os12g15160.1	exon_2	OsJPC02080074	81.88	425	2447	2871	11317	0.36	0.6	0.6	0.03	0.36	3	424
LOC_Os12g10070.1	exon_5	OsJPC02080074	81.13	106	3061	3165	11317	0.36	0.6	0.6	0.03	0.36	4	104
LOC_Os07g20860.1	exon_7	OsJPC02080074	82.42	603	3257	3858	11317	0.36	0.6	0.6	0.03	0.36	5	601
LOC_Os07g30650.1	exon_3	OsJPC02080074	80.21	1799	6090	4292	11317	0.36	0.6	0.6	0.03	0.36	6	1798
LOC_Os06g34580.1	intron_5	OsJPC02080074	82.21	1242	7426	6188	11317	0.36	0.6	0.6	0.03	0.36	7	1238
LOC_Os11g02890.1	exon_1	OsJPC02080074	80.88	821	9823	9006	11317	0.36	0.6	0.6	0.03	0.36	8	817
LOC_Os07g20770.1	exon_1	OsJPC02080074	81.35	386	10462	10077	11317	0.36	0.6	0.6	0.03	0.36	9	385
LOC_Os07g26190.1	exon_3	OsJPC02080074	88.99	427	11004	10579	11317	0.36	0.6	0.6	0.03	0.36	10	425
LOC_Os06g24594.2	intron_2	OsJPC09070055	85.62	146	703	848	5731	0.15	0.15	0.55	0.04	0.15	1	145
LOC_Os06g24594.2	intron_2	OsJPC09070055	80.54	149	3153	3005	5731	0.15	0.15	0.55	0.04	0.15	2	148
LOC_Os11g23200.1	exon_1	OsJPC09070055	85.06	154	5424	5577	5731	0.15	0.15	0.55	0.04	0.15	3	153
LOC_Os05g20590.1	exon_1	OsJPC04070032	87.61	113	1584	1472	5129	0.19	0.19	1	0.01	0.22	1	112
LOC_Os05g20540.1	intron_1	OsJPC04070032	82.93	164	4211	4373	5129	0.19	0.19	1	0.01	0.22	2	162
LOC_Os12g31770.1	exon_1	OsJPC01020103	81.9	116	256	141	2724	0.15	1	0.17	0.13	0.15	1	115
LOC_Os01g04480.1	intron_3	OsJPC01020103	97.44	156	2468	2623	2724	0.15	1	0.17	0.13	0.15	2	155
LOC_Os07g23070.1	exon_4	OsJPC06160025	90.94	276	1	262	1465	0.46	0.46	0.26	0.07	0.46	1	261
LOC_Os02g23821.1	intron_2	OsJPC06160025	87.35	245	622	860	1465	0.46	0.46	0.26	0.07	0.46	2	238
LOC_Os02g47380.1	intron_1	OsJPC12060061	83.76	394	976	1367	3682	0.3	0.15	0.15	0.04	1.01	1	391
LOC_Os01g52400.1	exon_4	OsJPC12060061	95.41	109	1800	1692	3682	0.3	0.15	0.15	0.04	1.01	2	108
LOC_Os12g10710.1	intron_2	OsJPC12060061	90.71	140	2786	2925	3682	0.3	0.15	0.15	0.04	1.01	3	139
LOC_Os07g16420.1	exon_4	OsJPC07100027	95.51	512	101	612	14976	0.08	0.08	0.08	0.08	0.08	1	511
LOC_Os09g17520.1	intron_1	OsJPC07100027	85.52	953	7853	8798	14976	0.08	0.08	0.08	0.08	0.08	2	945
LOC_Os08g40650.1	intron_6	OsJPC07100027	89.76	713	11427	10715	14976	0.08	0.08	0.08	0.08	0.08	3	712
LOC_Os03g62314.1	exon_7	OsJPC06300060	83.64	269	394	659	2541	0.28	0.75	0.28	0.09	0.28	1	265
LOC_Os06g39890.1	exon_5	OsJPC06300060	83.49	218	857	1074	2541	0.28	0.75	0.28	0.09	0.28	2	217
LOC_Os04g04240.1	exon_2	OsJPC06300060	99.44	178	2469	2292	2541	0.28	0.75	0.28	0.09	0.28	3	177
LOC_Os04g04914.1	exon_4	OsJPC04020126	90.24	379	972	597	2798	0.2	0.22	0.38	0.07	0.22	1	375
LOC_Os04g04670.1	exon_2	OsJPC04020126	92.2	513	2194	1682	2798	0.2	0.22	0.38	0.07	0.22	2	512
LOC_Os03g38094.1	intron_1	OsJPC07280038	91.2	250	1039	790	2393	0.17	0.2	0.2	0.13	0.21	1	249
LOC_Os07g46070.1	exon_1	OsJPC07280038	98.36	183	1285	1467	2393	0.17	0.2	0.2	0.13	0.21	2	182
LOC_Os04g04060.1	intron_1	OsJPC07280038	90.37	135	1944	1810	2393	0.17	0.2	0.2	0.13	0.21	3	134
LOC_Os11g01700.1	intron_2	OsJPC10050088	79.02	143	499	357	2905	0.22	0.9	0.9	0.13	0.9	1	142
LOC_Os05g32700.1	exon_6	OsJPC10050088	88	125	1017	893	2905	0.22	0.9	0.9	0.13	0.9	2	124
LOC_Os08g03810.1	intron_3	OsJPC10050088	80.36	331	1398	1076	2905	0.22	0.9	0.9	0.13	0.9	3	322
LOC_Os08g16990.1	intron_2	OsJPC10050088	82.66	369	1817	1452	2905	0.22	0.9	0.9	0.13	0.9	4	365
LOC_Os07g28680.1	exon_1	OsJPC10050088	91.47	129	2279	2151	2905	0.22	0.9	0.9	0.13	0.9	5	128
LOC_Os12g33580.1	intron_2	OsJPC03190023	90.73	259	88	346	2225	0.25	0.48	0.25	0.03	0.48	1	258
LOC_Os04g18980.1	intron_2	OsJPC03190023	82.94	381	589	967	2225	0.25	0.48	0.25	0.03	0.48	2	378
LOC_Os12g27390.1	exon_13	OsJPC11290003	85.89	163	1650	1488	7141	0.36	0.28	0.36	0.02	0.36	1	162
LOC_Os01g60880.1	exon_5	OsJPC11290003	85.77	260	1986	1727	7141	0.36	0.28	0.36	0.02	0.36	2	259
LOC_Os12g24555.1	exon_5	OsJPC11290003	84.95	299	2356	2058	7141	0.36	0.28	0.36	0.02	0.36	3	298
LOC_Os12g27390.1	exon_8	OsJPC11290003	85.57	402	2851	2450	7141	0.36	0.28	0.36	0.02	0.36	4	401
LOC_Os12g21510.1	exon_4	OsJPC11290003	84.55	369	3330	2962	7141	0.36	0.28	0.36	0.02	0.36	5	368
LOC_Os01g74390.1	exon_2	OsJPC11290003	80.25	157	3566	3410	7141	0.36	0.28	0.36	0.02	0.36	6	156
LOC_Os02g11730.1	exon_1	OsJPC11290003	85.68	2521	6525	4009	7141	0.36	0.28	0.36	0.02	0.36	7	2516
LOC_Os09g21970.1	exon_1	OsJPU00005470	78.81	656	1789	2436	4183	0.3	0.21	0.3	0.01	0.3	1	647
LOC_Os01g28420.1	exon_5	OsJPU00005470	79.23	183	2530	2709	4183	0.3	0.21	0.3	0.01	0.3	2	179
LOC_Os08g27460.1	exon_8	OsJPU00005470	85.04	127	3761	3887	4183	0.3	0.21	0.3	0.01	0.3	3	126
LOC_Os04g06244.1	exon_5	OsJPC04040020	94.38	480	1	477	3224	0.36	0.75	0.35	0.14	0.92	1	476
LOC_Os12g38190.1	intron_1	OsJPC04040020	81.77	691	2332	1642	3224	0.36	0.75	0.35	0.14	0.92	2	690
LOC_Os10g02644.1	exon_1	OsJPC04040020	92.04	201	2657	2457	3224	0.36	0.75	0.35	0.14	0.92	3	200
LOC_Os01g54330.1	intron_1	OsJPC04040020	81.7	388	2801	3186	3224	0.36	0.75	0.35	0.14	0.92	4	385
LOC_Os06g30450.1	exon_1	OsJPC02210056	89.34	122	1305	1184	2269	0.16	0.28	0.29	0.05	0.28	1	121
LOC_Os07g13840.1	intron_1	OsJPC02210056	83.33	102	1406	1504	2269	0.16	0.28	0.29	0.05	0.28	2	98
LOC_Os05g23450.1	exon_1	OsJPC02210056	87.17	187	2104	1921	2269	0.16	0.28	0.29	0.05	0.28	3	183
LOC_Os01g29250.1	exon_5	OsJPC07190007	89.29	112	524	414	8700	0.12	0.54	0.54	0.04	0.54	1	110
LOC_Os01g29250.1	exon_4	OsJPC07190007	81.25	128	991	864	8700	0.12	0.54	0.54	0.04	0.54	2	127
LOC_Os01g11140.1	intron_2	OsJPC07190007	80.8	250	3049	2800	8700	0.12	0.54	0.54	0.04	0.54	3	249
LOC_Os01g29250.1	exon_2	OsJPC07190007	82.88	911	4425	3518	8700	0.12	0.54	0.54	0.04	0.54	4	907
LOC_Os09g01890.1	exon_1	OsJPC12050030	92.63	217	767	980	2953	0.18	1	0.18	0.03	0.18	1	213
LOC_Os06g24594.2	intron_2	OsJPC12050030	89.26	149	1388	1240	2953	0.18	1	0.18	0.03	0.18	2	148
LOC_Os06g13780.1	exon_5	OsJPC08060124	91.32	219	340	558	4917	0.09	0.13	0.09	0.02	0.87	1	218
LOC_Os08g37904.3	intron_4	OsJPC08060124	92.86	112	1307	1418	4917	0.09	0.13	0.09	0.02	0.87	2	111
LOC_Os03g12970.1	exon_1	OsJPC08060124	85.94	249	4664	4910	4917	0.09	0.13	0.09	0.02	0.87	3	246
LOC_Os12g05720.1	intron_2	OsJPC10060098	88.41	138	964	827	2544	0.13	0.3	0.06	0.04	0.13	1	137
LOC_Os12g05720.1	intron_2	OsJPC10060098	90.65	139	1170	1308	2544	0.13	0.3	0.06	0.04	0.13	2	138
LOC_Os10g10080.3	exon_1	OsJPC10060098	84.41	295	1511	1776	2544	0.13	0.3	0.06	0.04	0.13	3	265
LOC_Os06g35420.1	intron_2	OsJPC02220020	85.64	404	442	842	5563	0.08	0.84	0.5	0.04	0.08	1	400
LOC_Os03g51850.1	intron_1	OsJPC02220020	79.79	673	4204	4866	5563	0.08	0.84	0.5	0.04	0.08	2	662
LOC_Os08g07240.1	intron_2	OsJPC10060115	88.38	198	1189	993	4368	0.29	0.21	0.29	0.01	0.29	1	196
LOC_Os07g25220.1	exon_2	OsJPC10060115	83.33	108	3480	3373	4368	0.29	0.21	0.29	0.01	0.29	2	107
LOC_Os10g01274.1	exon_11	OsJPC10010010	91.16	147	149	3	765	0.5	0.48	0.28	0.18	0.35	1	146
LOC_Os01g19460.1	exon_10	OsJPC10010010	90.83	120	533	652	765	0.5	0.48	0.28	0.18	0.35	2	119
LOC_Os02g37700.1	intron_2	OsJPC03140024	84.33	134	257	124	6237	0.12	0.95	1	0.02	0.79	1	133
LOC_Os08g03080.1	intron_10	OsJPC03140024	89.03	155	5841	5994	6237	0.12	0.95	1	0.02	0.79	2	153
LOC_Os06g22480.1	exon_3	OsJPC05050064	84.13	126	2171	2296	15533	0.15	0.16	0.08	0.01	0.19	1	125
LOC_Os02g26060.1	exon_4	OsJPC05050064	78.96	385	3590	3965	15533	0.15	0.16	0.08	0.01	0.19	2	375
LOC_Os05g26170.1	intron_6	OsJPC05050064	81.16	292	4747	5037	15533	0.15	0.16	0.08	0.01	0.19	3	290
LOC_Os02g52970.1	exon_5	OsJPC05050064	77.53	1086	5780	6864	15533	0.15	0.16	0.08	0.01	0.19	4	1084
LOC_Os06g24594.2	intron_2	OsJPC04180064	81.88	149	614	762	9363	0.1	0.1	0.3	0.02	0.86	1	148
LOC_Os05g50070.1	intron_1	OsJPC04180064	88.24	119	2990	2872	9363	0.1	0.1	0.3	0.02	0.86	2	118
LOC_Os08g29310.1	intron_2	OsJPC04180064	85.71	231	3971	3741	9363	0.1	0.1	0.3	0.02	0.86	3	230
LOC_Os06g24594.2	intron_2	OsJPC04180064	91.28	149	6435	6583	9363	0.1	0.1	0.3	0.02	0.86	4	148
LOC_Os11g22390.1	intron_4	OsJPC11070002	87.1	124	2875	2752	4068	0.14	0.91	0.15	0.02	0.14	1	123
LOC_Os11g10890.1	exon_2	OsJPC11070002	93.63	251	3760	4004	4068	0.14	0.91	0.15	0.02	0.14	2	244
LOC_Os11g08650.1	exon_2	OsJPC12110026	91.07	168	168	1	4917	0.18	0.75	0.17	0.15	0.75	1	167
LOC_Os12g14180.1	exon_2	OsJPC12110026	87.83	452	731	283	4917	0.18	0.75	0.17	0.15	0.75	2	448
LOC_Os09g16220.1	intron_3	OsJPC12110026	86.59	246	3703	3458	4917	0.18	0.75	0.17	0.15	0.75	3	245
LOC_Os03g38094.1	intron_1	OsJPC12110026	93.06	245	4229	3985	4917	0.18	0.75	0.17	0.15	0.75	4	244
LOC_Os02g38010.1	exon_5	OsJPC04030076	87.92	331	454	124	9515	0.14	0.14	0.14	0.03	0.26	1	330
LOC_Os02g38010.1	exon_4	OsJPC04030076	89.38	113	684	572	9515	0.14	0.14	0.14	0.03	0.26	2	112
LOC_Os04g04950.1	intron_3	OsJPC04030076	90.28	319	1017	700	9515	0.14	0.14	0.14	0.03	0.26	3	317
LOC_Os04g04950.1	exon_3	OsJPC04030076	95.5	311	1332	1022	9515	0.14	0.14	0.14	0.03	0.26	4	310
LOC_Os06g42050.1	exon_1	OsJPC04030076	91.76	364	1897	2260	9515	0.14	0.14	0.14	0.03	0.26	5	363
LOC_Os04g04950.1	exon_2	OsJPC04030076	95.97	124	2767	2644	9515	0.14	0.14	0.14	0.03	0.26	6	123
LOC_Os10g09290.1	intron_3	OsJPC11270108	96	100	137	38	10091	0.07	0.07	0.4	0.04	0.07	1	99
LOC_Os05g09420.1	exon_1	OsJPC11270108	81.93	249	7605	7851	10091	0.07	0.07	0.4	0.04	0.07	2	246
LOC_Os11g26120.1	intron_1	OsJPC10110034	91.43	537	1020	1555	2221	0.36	0.36	0.31	0.02	0.36	1	535
LOC_Os08g33220.1	exon_2	OsJPC10110034	83.95	162	2054	2215	2221	0.36	0.36	0.31	0.02	0.36	2	161
LOC_Os09g09870.1	intron_1	OsJPC05070023	86.11	108	159	265	2137	0.22	0.22	0.42	0.2	1	1	106
LOC_Os03g36700.1	exon_3	OsJPC05070023	81.58	190	1836	2025	2137	0.22	0.22	0.42	0.2	1	2	189
LOC_Os03g34290.1	exon_3	OsJPC07020056	87.35	166	1912	2075	3649	0.21	0.89	0.37	0.11	0.21	1	163
LOC_Os04g09380.1	exon_2	OsJPC07020056	89.68	155	2286	2132	3649	0.21	0.89	0.37	0.11	0.21	2	154
LOC_Os03g28430.1	exon_2	OsJPC03110001	88.55	131	2636	2765	6769	0.08	0.1	1	0.09	0.08	1	129
LOC_Os08g22700.1	intron_1	OsJPC03110001	90.83	338	3483	3146	6769	0.08	0.1	1	0.09	0.08	2	337
LOC_Os12g20220.1	intron_2	OsJPC10100044	92.05	151	261	111	8427	0.41	0.4	0.26	0.08	0.39	1	150
LOC_Os12g25850.1	intron_1	OsJPC10100044	84.87	271	741	471	8427	0.41	0.4	0.26	0.08	0.39	2	270
LOC_Os10g13950.1	exon_2	OsJPC10100044	89.65	570	2481	3041	8427	0.41	0.4	0.26	0.08	0.39	3	560
LOC_Os07g30630.1	exon_2	OsJPC10100044	91.67	300	3373	3672	8427	0.41	0.4	0.26	0.08	0.39	4	299
LOC_Os04g21480.1	exon_3	OsJPC10100044	93.24	1139	7683	6545	8427	0.41	0.4	0.26	0.08	0.39	5	1138
LOC_Os04g21480.1	intron_1	OsJPC10100044	93.75	240	8212	7974	8427	0.41	0.4	0.26	0.08	0.39	6	238
LOC_Os09g06350.1	intron_2	OsJPC12170194	78.74	207	705	911	9309	0.09	0.15	0.12	0.02	0.78	1	206
LOC_Os07g28050.1	intron_16	OsJPC12170194	95.08	122	1128	1249	9309	0.09	0.15	0.12	0.02	0.78	2	121
LOC_Os01g24230.1	exon_1	OsJPC12170194	84.91	106	1281	1386	9309	0.09	0.15	0.12	0.02	0.78	3	105
LOC_Os04g29469.1	intron_7	OsJPC12170194	85	200	5596	5399	9309	0.09	0.15	0.12	0.02	0.78	4	197
LOC_Os09g21490.1	exon_2	OsJPC12170194	91.72	338	5967	5631	9309	0.09	0.15	0.12	0.02	0.78	5	336
LOC_Os09g36110.1	intron_3	OsJPC12170194	86.99	123	7787	7904	9309	0.09	0.15	0.12	0.02	0.78	6	117
LOC_Os02g09210.1	exon_1	OsJPC12170194	94.24	330	8084	8407	9309	0.09	0.15	0.12	0.02	0.78	7	323
LOC_Os02g21610.1	exon_2	OsJPC07130041	89.35	216	302	87	3154	0.38	0.52	0.55	0.01	0.8	1	215
LOC_Os09g03560.1	exon_2	OsJPC07130041	81.29	155	665	511	3154	0.38	0.52	0.55	0.01	0.8	2	154
LOC_Os02g29780.1	exon_12	OsJPC07130041	80.66	1024	2079	1057	3154	0.38	0.52	0.55	0.01	0.8	3	1022
LOC_Os12g23740.1	intron_1	OsJPC07130041	83.73	676	2480	3154	3154	0.38	0.52	0.55	0.01	0.8	4	674
LOC_Os11g35570.1	exon_2	OsJPC01260017	81.84	424	469	892	4597	0.39	0.21	0.34	0.25	0.39	1	423
LOC_Os11g35560.1	intron_9	OsJPC01260017	84.62	169	2731	2899	4597	0.39	0.21	0.34	0.25	0.39	2	168
LOC_Os11g07650.1	exon_7	OsJPC01260017	78.86	350	3651	4000	4597	0.39	0.21	0.34	0.25	0.39	3	349
LOC_Os09g03570.1	exon_1	OsJPC11130019	92.61	176	169	344	4504	0.16	0.65	0.16	0.21	1	1	175
LOC_Os11g22390.1	intron_4	OsJPC11130019	86.29	124	1677	1800	4504	0.16	0.65	0.16	0.21	1	2	123
LOC_Os07g26440.2	exon_10	OsJPC02070041	95.07	142	2034	1893	6582	0.11	0.11	0.11	0.04	0.11	1	141
LOC_Os07g26440.2	exon_10	OsJPC02070041	90.48	147	2415	2561	6582	0.11	0.11	0.11	0.04	0.11	2	146
[truncated: 7,147 more rows]
