# Supplementary material for: Exploring the rice dispensable genome using a metagenome-like assembly strategy
Source: Genome Biol. 2015 Sep 7;16:187. doi: 10.1186/s13059-015-0757-3 (PMC4583175; doi:10.1186/s13059-015-0757-3)
Supplement: Additional file 19: Table S17. — Sheet 1 shows the transposon clusters found within the indica dispensable genome. Sheet 2 shows the transposon clusters found within the japonica dispensable genome. The second to sixth columns show the percentage of query coverage of the alignment of the contig to different sequenced Oryza genome. (XLS 323 kb) [file 13059_2015_757_MOESM19_ESM.xls]

## Sheet: Indica
Additional file 19: Table S17: Transposons clusters found within the indica dispensable genome. The 2-6th columns show the percentage of query coverage of the alignment of the contig to different sequenced Oryza genome.
Contig name	Query coverage (Nipponbare)	Query coverage (93-11)	Query coverage (O. glaberrima)	Query coverage (O. brachyantha)	Query coverage (W1943)	Contig length	Start coordinate of alignment	End coordinate of alignment	Transposon
OsIPC09210054	0.3	0.7	0.3	0.1	0.7	1105	58	326	STOWAWAY13_OS
OsIPC09210054	0.3	0.7	0.3	0.1	0.7	1105	630	921	OLO24C
OsIPC09210054	0.3	0.7	0.3	0.1	0.7	1105	381	610	DITTO
OsIPC04040116	0.13	0.1	0.24	0.02	0.24	13554	1827	12230	SPMLIKE
OsIPC04040116	0.13	0.1	0.24	0.02	0.24	13554	12921	13112	TREP215
OsIPC07120199	0.19	0.19	0.19	0.12	0.19	1553	1131	1408	STOWAWAY24_OS
OsIPC07120199	0.19	0.19	0.19	0.12	0.19	1553	856	1130	TYPEU3
OsIPC07120199	0.19	0.19	0.19	0.12	0.19	1553	413	725	OLO24
OsIPC01310068	0.33	0.69	0.03	0.03	0.08	5322	2004	5322	SZ-8_I
OsIPC01310068	0.33	0.69	0.03	0.03	0.08	5322	1669	1912	SZ-8_LTR
OsIPC11220155	0.38	0.96	0.2	0.05	0.2	2321	504	788	MDM2
OsIPC11220155	0.38	0.96	0.2	0.05	0.2	2321	832	2214	MERMITE18B
OsIPC09100157	0.23	0.12	0.12	0.09	0.69	2708	1381	2178	CACTA-M
OsIPC09100157	0.23	0.12	0.12	0.09	0.69	2708	2180	2708	BAJIELTR
OsIPC09100157	0.23	0.12	0.12	0.09	0.69	2708	506	836	NDNA1TNA_OS
OsIPC06270025	0.43	0.74	0.43	0.42	0.74	735	70	311	TREP215
OsIPC06270025	0.43	0.74	0.43	0.42	0.74	735	413	730	OLO24
OsIPC02070066	0.32	0.32	0.99	0.09	0.32	669	219	469	STOWAWAY41_OS
OsIPC02070066	0.32	0.32	0.99	0.09	0.32	669	478	605	STOWAWAY47_OS
OsIPC03180015	0.21	0.54	0.75	0.03	0.54	1869	271	922	GYPSY1-LTR_OS
OsIPC03180015	0.21	0.54	0.75	0.03	0.54	1869	1157	1343	STOWAWAY11_OS
OsIPC03180015	0.21	0.54	0.75	0.03	0.54	1869	43	210	STOWAWAY47_OS
OsIPC12160156	0.36	0.54	1	0.17	0.55	1749	813	1380	SZ-7_LTR
OsIPC12160156	0.36	0.54	1	0.17	0.55	1749	427	749	OSTE20
OsIPC02110070	0.32	0.32	0.15	0.02	0.32	3692	26	664	GYPSY-B_LTR
OsIPC02110070	0.32	0.32	0.15	0.02	0.32	3692	2576	3599	CACTA-N
OsIPC02110070	0.32	0.32	0.15	0.02	0.32	3692	1056	2230	CACTA-P
OsIPC04220073	0.24	1	0.83	0.16	0.66	1790	1322	1663	OLO24
OsIPC04220073	0.24	1	0.83	0.16	0.66	1790	1	250	SUSU
OsIPC04220073	0.24	1	0.83	0.16	0.66	1790	644	978	CASTAWAY
OsIPC04220073	0.24	1	0.83	0.16	0.66	1790	993	1166	WANDERER
OsIPC02230052	0.43	0.69	0.69	0.07	0.69	972	74	218	STOWAWAY46_OS
OsIPC02230052	0.43	0.69	0.69	0.07	0.69	972	372	511	TYPEM
OsIPC02230052	0.43	0.69	0.69	0.07	0.69	972	703	930	STOWAWAY44_OS
OsIPC11180015	0.22	1	0.22	0.05	0.96	1926	1162	1348	WANDERER
OsIPC11180015	0.22	1	0.22	0.05	0.96	1926	1361	1513	STOWAWAY8_OS
OsIPC11180015	0.22	1	0.22	0.05	0.96	1926	1582	1815	STOWAWAY14_OS
OsIPC11180015	0.22	1	0.22	0.05	0.96	1926	824	991	STOWAWAY10_OS
OsIPC11180015	0.22	1	0.22	0.05	0.96	1926	440	722	TYPEH
OsIPC08170231	0.45	0.39	0.3	0.05	0.39	2883	731	1994	SZ-66LTR
OsIPC08170231	0.45	0.39	0.3	0.05	0.39	2883	50	304	STOWAWAY34_OS
OsIPC10010013	0.29	0.65	0.31	0.27	0.29	936	590	877	OLO24C
OsIPC10010013	0.29	0.65	0.31	0.27	0.29	936	291	543	ID-4
OsIPC08210006	0.45	0.7	0.84	0.05	0.52	1293	701	1289	SZ-33LTR
OsIPC08210006	0.45	0.7	0.84	0.05	0.52	1293	484	700	DITTO
OsIPC11140030	0.23	0.96	0.23	0.1	0.24	7255	92	421	MDM1
OsIPC11140030	0.23	0.96	0.23	0.1	0.24	7255	2664	5966	GYPSY-A_LTR
OsIPC03190076	0.14	0.13	0.08	0.12	0.13	5431	375	1138	GYPSO_LTR
OsIPC03190076	0.14	0.13	0.08	0.12	0.13	5431	1282	5418	OSCOPIA2_I
OsIPC11100211	0.2	0.2	0.2	0.03	0.21	1895	217	846	BAJIELTR
OsIPC11100211	0.2	0.2	0.2	0.03	0.21	1895	1045	1895	SZ-66LTR
OsIPC02250173	0.36	0.27	0.57	0.04	0.56	2342	1	106	p-SINE1_OS
OsIPC02250173	0.36	0.27	0.57	0.04	0.56	2342	192	1862	RPO_OS
OsIPC11240068	0.26	0.26	0.32	0.2	0.32	2803	619	1686	COPIA1-LTR_OS
OsIPC11240068	0.26	0.26	0.32	0.2	0.32	2803	92	371	SZ-58LTR
OsIPC11240068	0.26	0.26	0.32	0.2	0.32	2803	2196	2372	COWARD-3
OsIPC02350079	0.24	0.24	0.28	0.33	0.42	1071	478	891	CASTAWAY
OsIPC02350079	0.24	0.24	0.28	0.33	0.42	1071	61	403	CASTAWAY
OsIPU00009434	0.26	0.26	0.26	0.26	0.26	617	24	223	F524
OsIPU00009434	0.26	0.26	0.26	0.26	0.26	617	452	617	STOWAWAY2_OS
OsIPC08220034	0.49	1.01	0.52	0.14	0.47	1398	1098	1344	DITTO3
OsIPC08220034	0.49	1.01	0.52	0.14	0.47	1398	403	558	DITTO3
OsIPC08220034	0.49	1.01	0.52	0.14	0.47	1398	123	400	STOWAWAY11_OS
OsIPC08220034	0.49	1.01	0.52	0.14	0.47	1398	675	901	DITTO
OsIPC10020009	0.42	0.49	0.3	0.08	1	1602	1146	1331	STOWAWAY41_OS
OsIPC10020009	0.42	0.49	0.3	0.08	1	1602	464	1113	BAJIELTR
OsIPC02070047	0.19	0.18	0.86	0.06	0.19	2812	2536	2746	STOWAWAY9_OS
OsIPC02070047	0.19	0.18	0.86	0.06	0.19	2812	2015	2185	EXPLORER
OsIPC02070047	0.19	0.18	0.86	0.06	0.19	2812	805	1660	CACTA-I
OsIPC02070047	0.19	0.18	0.86	0.06	0.19	2812	2297	2532	STOWAWAY21_OS
OsIPC09200030	0.33	0.39	0.43	0.12	0.33	996	52	174	STOWAWAY47_OS
OsIPC09200030	0.33	0.39	0.43	0.12	0.33	996	177	469	NDNA1TNA_OS
OsIPC09200030	0.33	0.39	0.43	0.12	0.33	996	565	713	GAIJIN
OsIPC09230085	0.22	0.99	0.81	0.01	0.22	5002	1139	1340	STOWAWAY36_OS
OsIPC09230085	0.22	0.99	0.81	0.01	0.22	5002	2172	5002	SZ-43LTR
OsIPC09230085	0.22	0.99	0.81	0.01	0.22	5002	928	1138	DITAILA
OsIPU00010610	0.24	0.22	0.3	0.08	0.3	1941	655	883	STOWAWAY41_OS
OsIPU00010610	0.24	0.22	0.3	0.08	0.3	1941	214	572	TYPEU2
OsIPU00010610	0.24	0.22	0.3	0.08	0.3	1941	1156	1714	SZ-7_LTR
OsIPU00010616	0.26	0.28	0.99	0.08	0.28	643	221	409	STOWAWAY43_OS
OsIPU00010616	0.26	0.28	0.99	0.08	0.28	643	410	504	SINE1OS
OsIPU00010616	0.26	0.28	0.99	0.08	0.28	643	23	149	STOWAWAY1_OS
OsIPC01020005	0.11	0.11	0.11	0.08	0.11	2137	1277	1641	OLO24
OsIPC01020005	0.11	0.11	0.11	0.08	0.11	2137	1645	1789	GAIJIN
OsIPC01020005	0.11	0.11	0.11	0.08	0.11	2137	261	494	STOWAWAY9_OS
OsIPC01020005	0.11	0.11	0.11	0.08	0.11	2137	512	628	STOWAWAY47_OS
OsIPC01020005	0.11	0.11	0.11	0.08	0.11	2137	732	1063	OLO24B
OsIPC11060100	0.11	0.17	0.17	0.14	0.11	2676	1369	2394	OSTE15
OsIPC11060100	0.11	0.17	0.17	0.14	0.11	2676	139	528	TYPEG
OsIPC11060100	0.11	0.17	0.17	0.14	0.11	2676	910	1265	MDM1
OsIPC05240004	0.37	1.01	0.37	0.36	0.32	864	308	619	NDNA2TNA_OS
OsIPC05240004	0.37	1.01	0.37	0.36	0.32	864	644	828	STOWAWAY10_OS
OsIPC12090197	0.11	0.38	0.09	0.04	0.09	7425	6087	6238	EXPLORER
OsIPC12090197	0.11	0.38	0.09	0.04	0.09	7425	4471	4705	STOWAWAY2_OS
OsIPC12090197	0.11	0.38	0.09	0.04	0.09	7425	6309	6505	TOURIST-XV
OsIPC12090197	0.11	0.38	0.09	0.04	0.09	7425	6927	7366	RIRE2_LTR
OsIPC12090197	0.11	0.38	0.09	0.04	0.09	7425	4102	4339	CASTAWAY
OsIPC12090197	0.11	0.38	0.09	0.04	0.09	7425	60	367	OLO24
OsIPC12090197	0.11	0.38	0.09	0.04	0.09	7425	1762	1864	TREP219
OsIPC12090197	0.11	0.38	0.09	0.04	0.09	7425	2201	2476	OLO24C
OsIPC12090197	0.11	0.38	0.09	0.04	0.09	7425	368	640	NDNA1TNA_OS
OsIPC12090197	0.11	0.38	0.09	0.04	0.09	7425	2518	3084	SZ-33LTR
OsIPC12090197	0.11	0.38	0.09	0.04	0.09	7425	5402	5562	EXPLORER
OsIPC12090197	0.11	0.38	0.09	0.04	0.09	7425	1517	1658	STOWAWAY47_OS
OsIPC12090197	0.11	0.38	0.09	0.04	0.09	7425	1143	1489	OLO24C
OsIPC12090197	0.11	0.38	0.09	0.04	0.09	7425	990	1111	STOWAWAY46_OS
OsIPC12090197	0.11	0.38	0.09	0.04	0.09	7425	767	905	STOWAWAY47_OS
OsIPC12090197	0.11	0.38	0.09	0.04	0.09	7425	4745	4917	TOURIST-XV
OsIPU00005649	0.03	0.21	0.03	0.01	0.93	8725	2906	8463	LINE1-6_OS
OsIPU00005649	0.03	0.21	0.03	0.01	0.93	8725	1659	2075	RIREX_LTR
OsIPU00007367	0.31	0.83	0.42	0.11	0.33	681	179	415	STOWAWAY2_OS
OsIPU00007367	0.31	0.83	0.42	0.11	0.33	681	1	178	STOWAWAY24_OS
OsIPC09110070	0.24	0.24	0.3	0.02	0.24	4800	3309	3829	BAJIELTR
OsIPC09110070	0.24	0.24	0.3	0.02	0.24	4800	114	3256	BAJIEIN
OsIPC06230081	0.41	0.1	0.45	0.03	0.95	2138	1	227	AMYLTP
OsIPC06230081	0.41	0.1	0.45	0.03	0.95	2138	920	1153	WANDERER
OsIPC06230081	0.41	0.1	0.45	0.03	0.95	2138	1768	2016	SINE03_OS
OsIPC06230081	0.41	0.1	0.45	0.03	0.95	2138	586	762	WANDERER
OsIPC06230081	0.41	0.1	0.45	0.03	0.95	2138	268	500	STOWAWAY43_OS
OsIPU00010885	0.2	0.2	0.2	0.02	0.2	3024	2318	2440	OSTE19
OsIPU00010885	0.2	0.2	0.2	0.02	0.2	3024	703	2317	RPO_OS
OsIPC01040159	0.31	0.3	0.31	0.08	0.31	1487	1343	1452	GAIJIN
OsIPC01040159	0.31	0.3	0.31	0.08	0.31	1487	571	808	WANDERER
OsIPC01040159	0.31	0.3	0.31	0.08	0.31	1487	71	288	DITTO
OsIPC01040159	0.31	0.3	0.31	0.08	0.31	1487	813	1051	WANDERER
OsIPC01040159	0.31	0.3	0.31	0.08	0.31	1487	328	567	DITTO3
OsIPC10170004	0.24	0.46	0.18	0.02	0.21	7598	1020	2914	RPO_OS
OsIPC10170004	0.24	0.46	0.18	0.02	0.21	7598	2915	5023	RPO_OS
OsIPC10170004	0.24	0.46	0.18	0.02	0.21	7598	5024	7007	RPO_OS
OsIPC04320127	0.27	0.27	0.27	0.26	0.26	1088	731	1088	TYPEU1
OsIPC04320127	0.27	0.27	0.27	0.26	0.26	1088	320	602	ID-4
OsIPC11250091	0.24	0.63	0.05	0.03	0.12	14337	12146	13428	SZ-44LTR
OsIPC11250091	0.24	0.63	0.05	0.03	0.12	14337	3176	10796	ATLANTYS-I_OS
OsIPC11250091	0.24	0.63	0.05	0.03	0.12	14337	157	2123	RPO_OS
OsIPC11290008	0.21	0.55	0.21	0.07	0.21	3018	927	1094	STOWAWAY24_OS
OsIPC11290008	0.21	0.55	0.21	0.07	0.21	3018	1877	2128	STOWAWAY41_OS
OsIPC11290008	0.21	0.55	0.21	0.07	0.21	3018	1	777	COPIA2-LTR_OS
OsIPC11290008	0.21	0.55	0.21	0.07	0.21	3018	1270	1629	OLO24C
OsIPC02210020	0.27	1	1	0.05	0.27	1999	1672	1860	TYPEM
OsIPC02210020	0.27	1	1	0.05	0.27	1999	1478	1625	STOWAWAY47_OS
OsIPC02210020	0.27	1	1	0.05	0.27	1999	194	394	STOWAWAY42_OS
OsIPC02210020	0.27	1	1	0.05	0.27	1999	397	745	CASTAWAY
OsIPC02210020	0.27	1	1	0.05	0.27	1999	792	971	STOWAWAY44_OS
OsIPC06150088	0.29	0.74	0.07	0.13	0.07	5282	1828	5144	SC-4_I
OsIPC06150088	0.29	0.74	0.07	0.13	0.07	5282	1423	1744	SC-4_LTR
OsIPC11200022	0.34	1	0.45	0.08	0.67	941	321	511	TREP215
OsIPC11200022	0.34	1	0.45	0.08	0.67	941	82	199	STOWAWAY15_OS
OsIPC11200022	0.34	1	0.45	0.08	0.67	941	619	890	ID-3
OsIPC01340038	0.3	1	1.02	0.25	1.02	750	199	442	STOWAWAY13_OS
OsIPC01340038	0.3	1	1.02	0.25	1.02	750	496	713	EXPLORER
OsIPC11050203	0.27	1	0.5	0.2	0.26	1243	622	951	OLO24C
OsIPC11050203	0.27	1	0.5	0.2	0.26	1243	116	441	OLO24B
OsIPC12200168	0.46	1.02	1	0.19	0.46	589	127	272	GAIJIN
OsIPC12200168	0.46	1.02	1	0.19	0.46	589	299	550	STOWAWAY41_OS
OsIPC07070060	0.36	0.46	0.39	0.3	0.74	877	226	540	MDM2
OsIPC07070060	0.36	0.46	0.39	0.3	0.74	877	541	713	STOWAWAY18_OS
OsIPC01260049	0.07	0.33	0.34	0.21	0.33	5531	721	4941	RETROFIT7_I
OsIPC01260049	0.07	0.33	0.34	0.21	0.33	5531	4952	5147	RETROFIT2_LTR
OsIPC11080039	0.28	0.65	0.56	0.07	0.52	3078	594	1507	CACTA-I
OsIPC11080039	0.28	0.65	0.56	0.07	0.52	3078	2274	2465	STOWAWAY43_OS
OsIPC11080039	0.28	0.65	0.56	0.07	0.52	3078	2564	2802	TREP215
OsIPC11080039	0.28	0.65	0.56	0.07	0.52	3078	154	492	OLO24C
OsIPC06080063	0.34	0.82	0.09	0.08	0.34	3796	1783	2898	OSTE15
OsIPC06080063	0.34	0.82	0.09	0.08	0.34	3796	1121	1466	OLO24C
OsIPC06080063	0.34	0.82	0.09	0.08	0.34	3796	85	367	CLOUD-6
OsIPC06080063	0.34	0.82	0.09	0.08	0.34	3796	3403	3747	OLO24
OsIPC04320002	0.35	0.35	0.38	0.14	1.01	1090	817	1031	STOWAWAY8_OS
OsIPC04320002	0.35	0.35	0.38	0.14	1.01	1090	413	623	COWARD-3
OsIPC04320002	0.35	0.35	0.38	0.14	1.01	1090	656	805	STOWAWAY1_OS
OsIPC01260057	0.32	0.32	0.33	0.04	0.32	1635	1222	1530	TYPEU1
OsIPC01260057	0.32	0.32	0.33	0.04	0.32	1635	550	1079	TNR12
OsIPC10160030	0.33	0.94	0.52	0.11	0.94	871	272	497	DITTO
OsIPC10160030	0.33	0.94	0.52	0.11	0.94	871	56	268	DITTO
OsIPC10040015	0.07	1	0.45	0.04	0.45	6035	429	771	TYPEU
OsIPC10040015	0.07	1	0.45	0.04	0.45	6035	1591	4433	RETROSAT2LTRA
OsIPC03170111	0.33	0.47	0.54	0.2	0.33	1292	681	898	DITTO
OsIPC03170111	0.33	0.47	0.54	0.2	0.33	1292	962	1178	NDNA1TNA_OS
OsIPC03170111	0.33	0.47	0.54	0.2	0.33	1292	225	431	DITTO
OsIPC03170111	0.33	0.47	0.54	0.2	0.33	1292	433	676	DITTO
OsIPC02300034	0.46	0.49	0.46	0.1	0.46	766	1	182	STOWAWAY9_OS
OsIPC02300034	0.46	0.49	0.46	0.1	0.46	766	428	679	DITTO3
OsIPC06020032	0.22	0.43	0.42	0.09	0.43	2574	36	348	OLO24C
OsIPC06020032	0.22	0.43	0.42	0.09	0.43	2574	483	1783	SZ-44LTR
OsIPC11160038	0.22	1.02	1.02	0.06	1.02	1405	640	1153	CLOUD-4
OsIPC11160038	0.22	1.02	1.02	0.06	1.02	1405	283	512	STOWAWAY43_OS
OsIPC07030026	0.34	0.34	1	0.08	1	1377	160	563	TNR8-21
OsIPC07030026	0.34	0.34	1	0.08	1	1377	598	955	SINE03_OS
OsIPC09110090	0.27	0.37	0.53	0.14	0.54	862	143	394	SC-6_LTR
OsIPC09110090	0.27	0.37	0.53	0.14	0.54	862	557	850	SC-6_LTR
OsIPU00002414	0.39	0.31	0.45	0.27	0.39	765	351	506	UNIQUE
OsIPU00002414	0.39	0.31	0.45	0.27	0.39	765	18	344	OLO24
OsIPU00011496	0.33	0.33	0.21	0.05	0.33	1347	358	1017	TNR11
OsIPU00011496	0.33	0.33	0.21	0.05	0.33	1347	1084	1297	STOWAWAY44_OS
OsIPU00011496	0.33	0.33	0.21	0.05	0.33	1347	223	357	STOWAWAY15-2_OS
OsIPC09110043	0.22	0.22	0.54	0.03	0.72	2683	2172	2321	STOWAWAY1_OS
OsIPC09110043	0.22	0.22	0.54	0.03	0.72	2683	2	911	EnSpm-N2_OS
OsIPC09110043	0.22	0.22	0.54	0.03	0.72	2683	1045	1845	CACTA-G1
OsIPU00011498	0.3	0.3	0.2	0.05	0.3	1453	223	357	STOWAWAY15-2_OS
OsIPU00011498	0.3	0.3	0.2	0.05	0.3	1453	358	1008	TNR11
OsIPU00011498	0.3	0.3	0.2	0.05	0.3	1453	1181	1403	STOWAWAY44_OS
OsIPU00000798	0.42	0.98	0.98	0.05	0.42	2101	64	204	STOWAWAY1_OS
OsIPU00000798	0.42	0.98	0.98	0.05	0.42	2101	1094	1458	MDM1
OsIPU00000798	0.42	0.98	0.98	0.05	0.42	2101	296	615	OLO24B
OsIPU00000798	0.42	0.98	0.98	0.05	0.42	2101	1511	1684	WANDERER
OsIPU00000798	0.42	0.98	0.98	0.05	0.42	2101	1762	1893	STOWAWAY46_OS
OsIPC02040052	0.21	0.21	0.38	0.33	0.38	983	206	552	CASTAWAY
OsIPC02040052	0.21	0.21	0.38	0.33	0.38	983	596	837	STOWAWAY21_OS
OsIPC03360035	0.35	0.35	0.35	0.23	0.35	871	25	228	TOURIST-XV
OsIPC03360035	0.35	0.35	0.35	0.23	0.35	871	402	540	GAIJIN
OsIPC03360035	0.35	0.35	0.35	0.23	0.35	871	258	398	GAIJIN
OsIPC12070105	0.38	0.38	0.38	0.19	0.38	662	1	235	STOWAWAY44_OS
OsIPC12070105	0.38	0.38	0.38	0.19	0.38	662	292	457	WANDERER
OsIPC03120006	0.27	0.83	0.43	0.09	0.27	2967	58	1188	SZ-44LTR
OsIPC03120006	0.27	0.83	0.43	0.09	0.27	2967	2196	2967	RIRE5-LTR_OS
OsIPC03120006	0.27	0.83	0.43	0.09	0.27	2967	1189	2157	Atlantys-2-LTR_OS
OsIPC01420044	0.33	0.52	0.81	0.33	0.33	739	417	596	WANDERER
OsIPC01420044	0.33	0.52	0.81	0.33	0.33	739	140	384	DITTO
OsIPC02020005	0.34	0.34	0.34	0.3	0.34	619	7	138	STOWAWAY47_OS
OsIPC02020005	0.34	0.34	0.34	0.3	0.34	619	179	417	STOWAWAY21_OS
OsIPU00011521	0.46	0.46	0.47	0.34	1.01	680	37	268	STOWAWAY43_OS
OsIPU00011521	0.46	0.46	0.47	0.34	1.01	680	332	646	TYPEU3
OsIPC12230072	0.36	0.36	0.29	0.22	0.36	1160	815	1108	OLO24C
OsIPC12230072	0.36	0.36	0.29	0.22	0.36	1160	47	368	OLO24C
OsIPC05230011	0.36	0.9	0.91	0.14	0.91	1199	479	786	SINE03_OS
OsIPC05230011	0.36	0.9	0.91	0.14	0.91	1199	31	240	STOWAWAY21_OS
OsIPC05230011	0.36	0.9	0.91	0.14	0.91	1199	1086	1172	GAIJIN
OsIPU00011539	0.18	0.18	0.17	0.09	0.17	859	324	470	GAIJIN
OsIPU00011539	0.18	0.18	0.17	0.09	0.17	859	497	647	UNIQUE
OsIPU00011539	0.18	0.18	0.17	0.09	0.17	859	127	262	UNIQUE
OsIPC06240052	0.45	1	1	0.06	0.45	1019	222	800	JOUZHEN
OsIPC06240052	0.45	1	1	0.06	0.45	1019	890	1019	F804
OsIPC11230303	0.42	0.42	0.42	0.25	0.42	1214	177	423	DITTO
OsIPC11230303	0.42	0.42	0.42	0.25	0.42	1214	1	173	DITTO
OsIPC11230303	0.42	0.42	0.42	0.25	0.42	1214	902	1214	OLO24
OsIPC01040101	0.33	0.33	0.64	0.21	0.31	1269	414	704	OLO24C
OsIPC01040101	0.33	0.33	0.64	0.21	0.31	1269	964	1214	STOWAWAY41_OS
OsIPC01040101	0.33	0.33	0.64	0.21	0.31	1269	705	817	UNIQUE
OsIPC03230055	0.33	0.24	0.52	0.11	0.39	2275	1741	2275	SZ-39LTR
OsIPC03230055	0.33	0.24	0.52	0.11	0.39	2275	191	934	SZ-66LTR
OsIPC02180093	0.36	0.36	0.59	0.06	0.35	1028	259	681	RIRE2_LTR
OsIPC02180093	0.36	0.36	0.59	0.06	0.35	1028	125	254	STOWAWAY1_OS
OsIPC07120117	0.18	0.18	0.17	0.11	0.18	1395	384	548	TOURIST-XV
OsIPC07120117	0.18	0.18	0.17	0.11	0.18	1395	817	1065	DITTO
OsIPC07120117	0.18	0.18	0.17	0.11	0.18	1395	83	373	SZ-58LTR
OsIPC06230139	0.15	0.6	0.15	0.04	0.11	4774	3151	3298	GAIJIN
OsIPC06230139	0.15	0.6	0.15	0.04	0.11	4774	4304	4493	EXPLORER
OsIPC06230139	0.15	0.6	0.15	0.04	0.11	4774	2090	2998	YIREN
OsIPC06230139	0.15	0.6	0.15	0.04	0.11	4774	3567	4294	MUDRN2_OS
OsIPC06230139	0.15	0.6	0.15	0.04	0.11	4774	78	499	SC-6_LTR
OsIPC12100023	0.31	0.66	0.66	0.03	0.31	8698	5480	6643	GYPSO_LTR
OsIPC12100023	0.31	0.66	0.66	0.03	0.31	8698	21	5464	GYPSY1-I_OS
OsIPC09130085	0.47	1	0.84	0.16	1.02	936	509	828	TYPEU2
OsIPC09130085	0.47	1	0.84	0.16	1.02	936	187	443	STOWAWAY8_OS
OsIPC04360001	0.36	0.66	0.37	0.09	0.36	1221	819	1183	TYPEU1
OsIPC04360001	0.36	0.66	0.37	0.09	0.36	1221	228	558	OLO24B
OsIPC09020016	0.43	0.52	0.49	0.13	0.54	930	481	715	STOWAWAY9_OS
OsIPC09020016	0.43	0.52	0.49	0.13	0.54	930	87	478	RIRE2_LTR
OsIPC07040020	0.42	1	0.5	0.03	0.38	762	416	658	STOWAWAY11_OS
OsIPC07040020	0.42	1	0.5	0.03	0.38	762	126	415	STOWAWAY11_OS
OsIPC07140179	0.26	0.26	0.26	0.05	0.26	3317	975	1971	CACTA-I
OsIPC07140179	0.26	0.26	0.26	0.05	0.26	3317	2473	3317	COPIA2-LTR_OS
OsIPC02330028	0.38	0.57	0.59	0.2	0.59	524	208	339	GAIJIN
OsIPC02330028	0.38	0.57	0.59	0.2	0.59	524	343	485	GAIJIN
OsIPC01100050	0.36	1	0.26	0.11	0.36	1178	179	529	CASTAWAY
OsIPC01100050	0.36	1	0.26	0.11	0.36	1178	572	670	STOWAWAY47_OS
OsIPC01100050	0.36	1	0.26	0.11	0.36	1178	716	862	STOWAWAY47_OS
OsIPC01290049	0.18	0.18	0.83	0.03	0.18	2882	2740	2846	TNR2A
OsIPC01290049	0.18	0.18	0.83	0.03	0.18	2882	745	1211	CASGRANDA
OsIPC01290049	0.18	0.18	0.83	0.03	0.18	2882	2431	2707	DITTO3
OsIPC01290049	0.18	0.18	0.83	0.03	0.18	2882	1952	2126	DITTO
OsIPC01290049	0.18	0.18	0.83	0.03	0.18	2882	1490	1794	OLO24B
OsIPC01290049	0.18	0.18	0.83	0.03	0.18	2882	81	354	TOURIST-XIII
OsIPC11290003	0.15	0.15	0.45	0.08	0.46	9601	2460	9091	GYPSY1-I_OS
OsIPC11290003	0.15	0.15	0.45	0.08	0.46	9601	1741	2459	GYPSY-B_LTR
OsIPC06050066	0.18	0.54	0.18	0.08	0.12	2607	440	1947	MERMITE18B
OsIPC06050066	0.18	0.54	0.18	0.08	0.12	2607	2060	2191	EXPLORER
OsIPC06050066	0.18	0.54	0.18	0.08	0.12	2607	2305	2448	F1275
OsIPC05150034	0.45	1	1.01	0.16	0.45	1074	473	696	DITTO3
OsIPC05150034	0.45	1	1.01	0.16	0.45	1074	249	457	WANDERER
OsIPC05150034	0.45	1	1.01	0.16	0.45	1074	787	1042	YOUREN
OsIPC05060016	0.39	0.39	0.39	0.15	0.37	594	457	593	GAIJIN
OsIPC05060016	0.39	0.39	0.39	0.15	0.37	594	17	210	DITAILA
OsIPC03270013	0.38	1	1.02	0.13	0.38	1105	325	482	UNIQUE
OsIPC03270013	0.38	1	1.02	0.13	0.38	1105	43	272	STOWAWAY9_OS
OsIPC03270013	0.38	1	1.02	0.13	0.38	1105	483	661	STOWAWAY44_OS
OsIPC03270013	0.38	1	1.02	0.13	0.38	1105	728	875	UNIQUE
OsIPU00009569	0.44	0.5	0.41	0.07	0.5	894	59	503	OSTE30
OsIPU00009569	0.44	0.5	0.41	0.07	0.5	894	624	792	EXPLORER
OsIPC08280040	0.44	0.78	0.44	0.02	0.44	1330	437	1132	BAJIELTR
OsIPC08280040	0.44	0.78	0.44	0.02	0.44	1330	31	309	STOWAWAY36_OS
OsIPC04190009	0.31	1	0.31	0.07	1.01	803	5	239	STOWAWAY42_OS
OsIPC04190009	0.31	1	0.31	0.07	1.01	803	477	735	FOCUS
OsIPC03230031	0.31	0.97	0.33	0.15	0.34	1455	494	736	DITTO
OsIPC03230031	0.31	0.97	0.33	0.15	0.34	1455	22	475	BAJIELTR
OsIPC03230031	0.31	0.97	0.33	0.15	0.34	1455	986	1223	TREP215
OsIPC01140165	0.44	0.45	1.01	0.03	0.44	849	412	782	STOLA
OsIPC01140165	0.44	0.45	1.01	0.03	0.44	849	77	373	STOWAWAY11_OS
OsIPC09080021	0.31	0.68	0.35	0.01	0.31	4761	1779	4726	BAJIEIN
OsIPC09080021	0.31	0.68	0.35	0.01	0.31	4761	1117	1778	BAJIELTR
OsIPC06010041	0.45	0.39	0.48	0.1	0.63	1060	92	411	OLO24B
OsIPC06010041	0.45	0.39	0.48	0.1	0.63	1060	555	1020	BAJIELTR
OsIPC01080067	0.15	0.87	0.88	0.1	0.15	1489	736	883	STOWAWAY47_OS
OsIPC01080067	0.15	0.87	0.88	0.1	0.15	1489	930	1118	TYPEM
OsIPC01080067	0.15	0.87	0.88	0.1	0.15	1489	50	229	STOWAWAY44_OS
OsIPC01080067	0.15	0.87	0.88	0.1	0.15	1489	1119	1433	OLO24
OsIPC06010100	0.39	0.4	0.39	0.04	0.39	2364	1	932	ATLANTYS-LTR_OS
OsIPC06010100	0.39	0.4	0.39	0.04	0.39	2364	1401	1772	STOLA
OsIPC06010100	0.39	0.4	0.39	0.04	0.39	2364	2157	2305	STOWAWAY51_OS
OsIPC06010100	0.39	0.4	0.39	0.04	0.39	2364	1197	1400	DITTO3
OsIPC11230224	0.32	0.6	0.2	0.03	0.2	2579	279	1245	Atlantys-2-LTR_OS
OsIPC11230224	0.32	0.6	0.2	0.03	0.2	2579	2035	2322	SINE03_OS
OsIPC11230224	0.32	0.6	0.2	0.03	0.2	2579	1702	2032	SINE03_OS
OsIPC07180112	0.24	1	0.24	0.2	0.96	1224	421	590	EXPLORER
OsIPC07180112	0.24	1	0.24	0.2	0.96	1224	879	1123	DITTO
OsIPC07180112	0.24	1	0.24	0.2	0.96	1224	651	878	DITAILA
OsIPC04020255	0.22	0.22	0.96	0.09	0.22	937	6	189	TREP215
OsIPC04020255	0.22	0.22	0.96	0.09	0.22	937	481	721	DITTO-2
OsIPC04020255	0.22	0.22	0.96	0.09	0.22	937	274	480	STOWAWAY11_OS
OsIPC06010088	0.05	0.08	0.9	0.02	0.07	6221	517	4815	OSR42_I
OsIPC06010088	0.05	0.08	0.9	0.02	0.07	6221	64	179	SNAP-OL3
OsIPC07020064	0.49	0.49	0.44	0.04	0.49	1135	63	459	TNR8-21
OsIPC07020064	0.49	0.49	0.44	0.04	0.49	1135	867	1113	STOWAWAY42_OS
OsIPU00005843	0.21	0.89	0.89	0.07	0.21	3427	1	153	STOWAWAY1_OS
OsIPU00005843	0.21	0.89	0.89	0.07	0.21	3427	584	2856	HATOS1
OsIPC08090099	0.3	0.55	0.55	0.09	0.3	800	245	463	DITTO
OsIPC08090099	0.3	0.55	0.55	0.09	0.3	800	516	800	AMYLTP
OsIPC04020293	0.35	0.43	0.26	0.02	0.26	4829	763	2511	BAJIEIN
OsIPC04020293	0.35	0.43	0.26	0.02	0.26	4829	2515	3188	BAJIELTR
OsIPC06050035	0.48	0.89	0.89	0.03	0.48	1901	309	495	TOURIST-XV
OsIPC06050035	0.48	0.89	0.89	0.03	0.48	1901	867	1367	BAJIELTR
OsIPC06050035	0.48	0.89	0.89	0.03	0.48	1901	1493	1815	TYPEU1
OsIPC04090024	0.23	0.88	0.24	0.09	0.18	4194	1187	1419	STOWAWAY21_OS
OsIPC04090024	0.23	0.88	0.24	0.09	0.18	4194	1962	4194	GYPSY-A_LTR
OsIPC11260156	0.11	0.67	0.14	0.09	0.11	2643	1198	1509	OLO24C
OsIPC11260156	0.11	0.67	0.14	0.09	0.11	2643	2061	2288	DITTO
OsIPC11260156	0.11	0.67	0.14	0.09	0.11	2643	705	1062	CASTAWAY
OsIPC11260156	0.11	0.67	0.14	0.09	0.11	2643	60	296	DITTO
OsIPC11260156	0.11	0.67	0.14	0.09	0.11	2643	2499	2642	STOWAWAY9_OS
OsIPC11260156	0.11	0.67	0.14	0.09	0.11	2643	2293	2497	DITTO3
OsIPC04030117	0.18	0.95	0.18	0.06	0.19	1650	1351	1566	STOWAWAY18_OS
OsIPC04030117	0.18	0.95	0.18	0.06	0.19	1650	440	1118	CRATA-2
OsIPC05050033	0.19	0.61	0.17	0.08	0.19	1351	523	727	WANDERER
OsIPC05050033	0.19	0.61	0.17	0.08	0.19	1351	753	985	TYPEH
OsIPC05050033	0.19	0.61	0.17	0.08	0.19	1351	986	1269	TYPEH
OsIPC04070256	0.31	0.31	0.16	0.04	0.31	1499	1206	1442	STOWAWAY18_OS
OsIPC04070256	0.31	0.31	0.16	0.04	0.31	1499	16	327	OLO24B
OsIPC04070256	0.31	0.31	0.16	0.04	0.31	1499	347	657	TYPEU1
OsIPU00009650	0.44	0.44	0.52	0.15	0.44	805	49	497	MERMITE18A
OsIPU00009650	0.44	0.44	0.52	0.15	0.44	805	503	662	STOWAWAY21_OS
OsIPC01230104	0.45	0.56	0.66	0.22	0.45	771	470	687	TYPEM
OsIPC01230104	0.45	0.56	0.66	0.22	0.45	771	264	469	OLO24C
OsIPC12080173	0.39	0.56	0.34	0.23	0.34	849	290	485	STOWAWAY32_OS
OsIPC12080173	0.39	0.56	0.34	0.23	0.34	849	500	775	STOWAWAY34_OS
OsIPC04180181	0.37	0.37	0.27	0.18	0.37	1197	296	613	OLO24
OsIPC04180181	0.37	0.37	0.27	0.18	0.37	1197	625	926	OLO24C
OsIPC12060042	0.26	0.26	0.26	0.26	0.26	8272	7940	8138	TREP215
OsIPC12060042	0.26	0.26	0.26	0.26	0.26	8272	19	4169	RIRE5-I_OS
OsIPC04340029	0.18	0.59	0.33	0.07	0.18	1345	191	407	STOWAWAY21_OS
OsIPC04340029	0.18	0.59	0.33	0.07	0.18	1345	1047	1195	UNIQUE
OsIPC04340029	0.18	0.59	0.33	0.07	0.18	1345	603	741	GAIJIN
OsIPC04340029	0.18	0.59	0.33	0.07	0.18	1345	905	1042	GAIJIN
OsIPC04340029	0.18	0.59	0.33	0.07	0.18	1345	64	174	UNIQUE
OsIPC07220150	0.21	0.86	0.21	0.01	0.21	4887	1477	3553	RPO_OS
OsIPC07220150	0.21	0.86	0.21	0.01	0.21	4887	451	723	TOURIST-XIII
OsIPC07220150	0.21	0.86	0.21	0.01	0.21	4887	1085	1466	AMYLTP
OsIPC08180119	0.42	0.42	0.42	0.02	0.42	1819	34	134	STOWAWAY47_OS
OsIPC08180119	0.42	0.42	0.42	0.02	0.42	1819	137	737	TNR11
OsIPC08180119	0.42	0.42	0.42	0.02	0.42	1819	743	1818	RETRO2_LTR
OsIPC01160104	0.1	1	0.1	0.08	0.09	902	63	287	DITAILA
OsIPC01160104	0.1	1	0.1	0.08	0.09	902	445	692	STOWAWAY13_OS
OsIPC10200029	0.2	0.1	0.2	0.07	0.2	4158	2190	3312	SZ-27LIKE
OsIPC10200029	0.2	0.1	0.2	0.07	0.2	4158	1	1124	SZ-37_LTR
OsIPC09120115	0.42	0.42	0.42	0.16	0.42	1617	805	1560	COPIA1-LTR_OS
OsIPC09120115	0.42	0.42	0.42	0.16	0.42	1617	63	253	TAMI2
OsIPU00009686	0.35	0.52	0.52	0.27	0.35	542	30	267	DITTO
OsIPU00009686	0.35	0.52	0.52	0.27	0.35	542	268	455	DITTO
OsIPC07180087	0.37	0.57	0.38	0.04	0.57	5735	3	2752	SZ-46LTR
OsIPC07180087	0.37	0.57	0.38	0.04	0.57	5735	4773	5734	SZ-44LTR
OsIPC05070089	0.13	0.65	0.8	0.06	0.13	4076	1809	2361	CLOUD-3
OsIPC05070089	0.13	0.65	0.8	0.06	0.13	4076	1303	1780	CLOUD-2
OsIPC05070089	0.13	0.65	0.8	0.06	0.13	4076	3063	4070	COPIA1-LTR_OS
OsIPC05070089	0.13	0.65	0.8	0.06	0.13	4076	2677	2792	OSTE23
OsIPC10010167	0.33	0.35	0.31	0.2	0.74	1208	819	1062	DITTO
OsIPC10010167	0.33	0.35	0.31	0.2	0.74	1208	663	815	WANDERER
OsIPC10010167	0.33	0.35	0.31	0.2	0.74	1208	155	446	STOWAWAY11_OS
OsIPC01040148	0.29	0.84	0.47	0.05	0.29	2082	37	243	STOWAWAY51_OS
OsIPC01040148	0.29	0.84	0.47	0.05	0.29	2082	1554	1700	EXPLORER
OsIPC01040148	0.29	0.84	0.47	0.05	0.29	2082	789	1483	DS-RICE4N
OsIPC06260012	0.31	1	0.9	0.33	1	722	398	653	OLO24C
OsIPC06260012	0.31	1	0.9	0.33	1	722	130	303	WANDERER
OsIPC01160164	0.27	0.97	0.27	0.26	0.27	2905	2260	2746	SZ-22_LTR
OsIPC01160164	0.27	0.97	0.27	0.26	0.27	2905	903	1851	SZ-66LTR
OsIPC01160164	0.27	0.97	0.27	0.26	0.27	2905	93	885	SZ-22_LTR
OsIPC05220020	0.24	0.42	0.18	0.06	0.24	1447	289	544	INDITTO
OsIPC05220020	0.24	0.42	0.18	0.06	0.24	1447	606	744	GAIJIN
OsIPC05220020	0.24	0.42	0.18	0.06	0.24	1447	60	285	DITTO3
OsIPC05220020	0.24	0.42	0.18	0.06	0.24	1447	745	949	COWARD-3
OsIPC03280028	0.44	0.77	0.44	0.15	0.44	1668	716	934	WANDERER
OsIPC03280028	0.44	0.77	0.44	0.15	0.44	1668	487	646	WANDERER
OsIPC03280028	0.44	0.77	0.44	0.15	0.44	1668	1025	1241	DITAILA
OsIPC03280028	0.44	0.77	0.44	0.15	0.44	1668	1242	1481	DITTO
OsIPC03280028	0.44	0.77	0.44	0.15	0.44	1668	11	180	WANDERER
OsIPC03280028	0.44	0.77	0.44	0.15	0.44	1668	1487	1663	WANDERER
OsIPC08060023	0.38	0.49	0.42	0.06	0.49	1645	1164	1302	OSTE23
OsIPC08060023	0.38	0.49	0.42	0.06	0.49	1645	112	817	BAJIELTR
OsIPC08060023	0.38	0.49	0.42	0.06	0.49	1645	822	951	GAIJIN
OsIPC07110046	0.16	0.14	0.16	0.08	0.23	2485	367	664	OLO24C
OsIPC07110046	0.16	0.14	0.16	0.08	0.23	2485	886	2014	RIRE5-LTR_OS
OsIPC07110046	0.16	0.14	0.16	0.08	0.23	2485	3	189	DITTO
OsIPC11210062	0.39	0.55	0.55	0.28	0.36	886	436	773	OLO24B
OsIPC11210062	0.39	0.55	0.55	0.28	0.36	886	2	261	OLO24C
OsIPC08160084	0.2	0.2	0.2	0.05	0.2	2476	1245	1499	STOWAWAY41_OS
OsIPC08160084	0.2	0.2	0.2	0.05	0.2	2476	2292	2474	STOWAWAY41_OS
OsIPC08160084	0.2	0.2	0.2	0.05	0.2	2476	1560	1786	STOWAWAY41_OS
OsIPC08160084	0.2	0.2	0.2	0.05	0.2	2476	635	1228	SZ-50_LTR
OsIPC09080070	0.38	0.38	0.14	0.11	0.39	1672	646	762	OSTE18
OsIPC09080070	0.38	0.38	0.14	0.11	0.39	1672	19	301	YOUREN
OsIPC09080070	0.38	0.38	0.14	0.11	0.39	1672	1435	1525	STOWAWAY47_OS
OsIPC09080070	0.38	0.38	0.14	0.11	0.39	1672	807	1031	DITTO
OsIPC09080070	0.38	0.38	0.14	0.11	0.39	1672	421	558	OSTE18
OsIPC06060071	0.37	0.92	0.37	0.03	0.37	6820	2342	2611	TOURIST-XIII
OsIPC06060071	0.37	0.92	0.37	0.03	0.37	6820	3094	6438	SZ-46LTR
OsIPC02220049	0.29	0.39	0.26	0.08	0.26	1747	1129	1348	SINE9_OS
OsIPC02220049	0.29	0.39	0.26	0.08	0.26	1747	1416	1640	DITTO
OsIPC02220049	0.29	0.39	0.26	0.08	0.26	1747	554	1007	OSTE20
OsIPC09220030	0.48	0.99	0.48	0.1	0.72	1956	32	960	COPIA2-LTR_OS
OsIPC09220030	0.48	0.99	0.48	0.1	0.72	1956	1749	1916	STOWAWAY46_OS
OsIPC07210005	0.4	0.65	0.4	0.06	0.4	3805	1	2278	SZ-57_I
OsIPC07210005	0.4	0.65	0.4	0.06	0.4	3805	2279	2455	SZ-57_LTR
OsIPC02180044	0.26	0.49	0.26	0.05	0.26	1218	33	556	LTR10_OS
OsIPC02180044	0.26	0.49	0.26	0.05	0.26	1218	682	1163	LTR10_OS
OsIPC07290005	0.25	0.32	0.23	0.24	0.9	844	269	508	TOURIST-XV
OsIPC07290005	0.25	0.32	0.23	0.24	0.9	844	563	794	TREP215
OsIPC09220034	0.45	0.93	0.94	0.09	0.4	1094	535	772	STOWAWAY44_OS
OsIPC09220034	0.45	0.93	0.94	0.09	0.4	1094	202	526	HELIA
OsIPC06280075	0.25	0.29	0.88	0.21	1	821	104	350	OLO24C
OsIPC06280075	0.25	0.29	0.88	0.21	1	821	643	752	TREP220
OsIPC06280075	0.25	0.29	0.88	0.21	1	821	391	553	SINE9_OS
OsIPC07200007	0.15	0.48	0.37	0.06	0.37	2656	979	1895	RIRE5-LTR_OS
OsIPC07200007	0.15	0.48	0.37	0.06	0.37	2656	1973	2448	OSTE26
OsIPC01210066	0.25	0.26	0.26	0.26	0.36	1427	846	1155	CASTAWAY
OsIPC01210066	0.25	0.26	0.26	0.26	0.36	1427	285	439	WANDERER
OsIPC01210066	0.25	0.26	0.26	0.26	0.36	1427	453	822	CASTAWAY
OsIPC01100004	0.34	0.6	0.27	0.08	0.68	1177	65	321	STOWAWAY17_OS
OsIPC01100004	0.34	0.6	0.27	0.08	0.68	1177	717	1083	TYPEU2
OsIPC06020005	0.1	0.07	0.03	0.01	0.09	9586	5143	8837	SZ-35LTR
OsIPC06020005	0.1	0.07	0.03	0.01	0.09	9586	2932	4427	SZ-63_LTR
OsIPC08060086	0.33	0.34	0.69	0.17	0.35	1279	847	1091	DITTO
OsIPC08060086	0.33	0.34	0.69	0.17	0.35	1279	191	408	DITTO-2
OsIPC08060086	0.33	0.34	0.69	0.17	0.35	1279	1095	1279	DITTO
OsIPC03240057	0.1	0.81	0.81	0.06	0.81	4149	2174	2836	BAJIELTR
OsIPC03240057	0.1	0.81	0.81	0.06	0.81	4149	1869	2173	SINE03_OS
OsIPC03240057	0.1	0.81	0.81	0.06	0.81	4149	3857	4103	STOWAWAY8_OS
OsIPC03240057	0.1	0.81	0.81	0.06	0.81	4149	1256	1865	BAJIELTR
OsIPC03240057	0.1	0.81	0.81	0.06	0.81	4149	807	937	STOWAWAY1_OS
OsIPC03240057	0.1	0.81	0.81	0.06	0.81	4149	3237	3487	STOWAWAY41_OS
OsIPC08090143	0.21	0.21	1.01	0.11	0.21	1333	651	1257	BAJIELTR
OsIPC08090143	0.21	0.21	1.01	0.11	0.21	1333	216	496	STOWAWAY11_OS
OsIPC07160137	0.45	0.87	0.45	0.07	0.45	5029	89	3196	SZ-64_I
OsIPC07160137	0.45	0.87	0.45	0.07	0.45	5029	3917	4468	JOUZHENA
OsIPU00002235	0.19	0.83	0.23	0.03	0.23	1855	330	495	TYPEM
OsIPU00002235	0.19	0.83	0.23	0.03	0.23	1855	1049	1832	SZ-5LIKE
OsIPC01210007	0.35	0.74	0.36	0.06	0.35	1726	1279	1462	WANDERER
OsIPC01210007	0.35	0.74	0.36	0.06	0.35	1726	173	1120	Atlantys-2-LTR_OS
OsIPC09110098	0.32	0.32	0.62	0.04	0.43	1797	1428	1565	TNR2A
OsIPC09110098	0.32	0.32	0.62	0.04	0.43	1797	327	963	CACTA-G1
OsIPC09110098	0.32	0.32	0.62	0.04	0.43	1797	1277	1427	STOWAWAY1_OS
OsIPC01230098	0.41	0.71	0.41	0.1	0.41	1081	334	480	GAIJIN
OsIPC01230098	0.41	0.71	0.41	0.1	0.41	1081	99	328	DITTO-2
OsIPC01230098	0.41	0.71	0.41	0.1	0.41	1081	739	1058	OLO24B
OsIPC01060010	0.36	0.33	0.37	0.21	0.35	1252	797	1252	SZ-7_LTR
OsIPC01060010	0.36	0.33	0.37	0.21	0.35	1252	77	415	OLO24
OsIPC01030076	0.42	0.56	0.28	0.31	0.42	1062	764	1024	STOWAWAY17_OS
OsIPC01030076	0.42	0.56	0.28	0.31	0.42	1062	407	746	OLO24
OsIPC09130076	0.29	0.2	0.31	0.17	0.55	710	1	236	STOWAWAY8_OS
OsIPC09130076	0.29	0.2	0.31	0.17	0.55	710	379	661	OLO24C
OsIPC07040018	0.26	0.44	0.2	0.11	0.26	1288	119	350	STOWAWAY9_OS
OsIPC07040018	0.26	0.44	0.2	0.11	0.26	1288	813	1288	TNR12
OsIPU00008346	0.42	0.42	0.42	0.32	1	576	62	199	STOWAWAY1_OS
OsIPU00008346	0.42	0.42	0.42	0.32	1	576	275	516	TREP215
OsIPC07180095	0.49	0.84	0.51	0.14	0.84	1240	1043	1217	STOWAWAY44_OS
OsIPC07180095	0.49	0.84	0.51	0.14	0.84	1240	61	669	JOUZHENA
OsIPC07220142	0.35	1.01	0.35	0.24	0.35	954	67	290	STOWAWAY9_OS
OsIPC07220142	0.35	1.01	0.35	0.24	0.35	954	531	856	OLO24
OsIPC07220142	0.35	1.01	0.35	0.24	0.35	954	395	515	GAIJIN
OsIPC04020040	0.3	0.3	0.68	0.08	0.3	3863	94	1247	COPIA1-LTR_OS
OsIPC04020040	0.3	0.3	0.68	0.08	0.3	3863	2388	3549	SZ-66LTR
OsIPU00009846	0.19	0.19	0.19	0.2	0.19	5519	1	3445	COPIA2-I_OS
OsIPU00009846	0.19	0.19	0.19	0.2	0.19	5519	3456	4142	COPIA2-LTR_OS
OsIPC11100180	0.25	1	0.25	0.03	0.25	4687	1026	2190	COPIA1-LTR_OS
OsIPC11100180	0.25	1	0.25	0.03	0.25	4687	2383	2548	STOWAWAY36_OS
OsIPC11100180	0.25	1	0.25	0.03	0.25	4687	3182	3989	CACTA-N
OsIPC11100180	0.25	1	0.25	0.03	0.25	4687	2549	2837	ID-3
OsIPC02170020	0.44	0.42	0.42	0.05	0.51	1282	308	863	XIKE
OsIPC02170020	0.44	0.42	0.42	0.05	0.51	1282	1013	1100	POP-OL2
OsIPC09210070	0.32	0.67	0.54	0.06	0.55	1150	44	347	STOLAB
OsIPC09210070	0.32	0.67	0.54	0.06	0.55	1150	815	1051	DITTO3
OsIPC09210070	0.32	0.67	0.54	0.06	0.55	1150	536	801	DITTO
OsIPC12060145	0.33	0.33	0.33	0.2	0.33	629	363	593	DITTO
OsIPC12060145	0.33	0.33	0.33	0.2	0.33	629	46	178	STOWAWAY24_OS
OsIPC03150120	0.43	0.72	0.7	0.11	0.71	697	570	697	STOWAWAY1_OS
OsIPC03150120	0.43	0.72	0.7	0.11	0.71	697	178	432	INDITTO
OsIPC11060189	0.27	0.86	0.27	0.18	0.27	1381	1030	1271	DITTO
OsIPC11060189	0.27	0.86	0.27	0.18	0.27	1381	213	1029	CACTA-P
OsIPC08180062	0.42	0.42	0.61	0.09	0.95	839	118	403	TOURIST-XIII
OsIPC08180062	0.42	0.42	0.61	0.09	0.95	839	449	746	TOURIST-XIII
OsIPC07090033	0.4	0.4	0.4	0.03	0.4	1864	1377	1864	BAJIELTR
OsIPC07090033	0.4	0.4	0.4	0.03	0.4	1864	603	1336	BAJIELTR
OsIPC04340002	0.31	0.85	0.63	0.16	0.29	743	403	638	STOWAWAY9_OS
OsIPC04340002	0.31	0.85	0.63	0.16	0.29	743	157	298	STOWAWAY47_OS
OsIPU00001898	0.17	0.47	0.17	0.16	0.17	2291	288	437	WANDERER
OsIPU00001898	0.17	0.47	0.17	0.16	0.17	2291	1455	2286	SZ-20LTR
OsIPU00001898	0.17	0.47	0.17	0.16	0.17	2291	984	1255	COPIA3-LTR_OS
OsIPC07090038	0.26	0.76	0.76	0.38	0.76	1613	2	877	COPIA1-LTR_OS
OsIPC07090038	0.26	0.76	0.76	0.38	0.76	1613	1015	1247	STOWAWAY44_OS
OsIPC03160151	0.23	0.22	0.9	0.07	0.22	1084	751	1014	STOWAWAY17_OS
OsIPC03160151	0.23	0.22	0.9	0.07	0.22	1084	369	511	STOWAWAY47_OS
OsIPC03160151	0.23	0.22	0.9	0.07	0.22	1084	102	313	FOCUS
OsIPC11180159	0.49	0.6	0.27	0.08	0.49	2182	1262	1749	SZ-33LTR
OsIPC11180159	0.49	0.6	0.27	0.08	0.49	2182	58	1223	SZ-10_LTR
OsIPC12010079	0.17	0.78	0.86	0.09	0.17	2152	1411	1616	TOURIST-XV
OsIPC12010079	0.17	0.78	0.86	0.09	0.17	2152	675	855	STOWAWAY42_OS
OsIPC12010079	0.17	0.78	0.86	0.09	0.17	2152	946	1130	TYPEM
OsIPC12010079	0.17	0.78	0.86	0.09	0.17	2152	74	448	BUHUI
OsIPC12010079	0.17	0.78	0.86	0.09	0.17	2152	460	631	STOWAWAY48_OS
OsIPC11050114	0.2	1.01	0.65	0.07	1.01	2148	644	914	STOWAWAY36_OS
OsIPC11050114	0.2	1.01	0.65	0.07	1.01	2148	56	278	DITTO
OsIPC11050114	0.2	1.01	0.65	0.07	1.01	2148	1005	1260	STOWAWAY10_OS
OsIPC11050114	0.2	1.01	0.65	0.07	1.01	2148	1904	2070	TESS
OsIPC11050114	0.2	1.01	0.65	0.07	1.01	2148	351	594	DITTO
OsIPC03330005	0.43	0.43	0.33	0.13	0.43	798	469	685	WANDERER
OsIPC03330005	0.43	0.43	0.33	0.13	0.43	798	81	334	AMYLTP
OsIPC08090041	0.44	0.68	0.45	0.02	0.41	1510	419	575	UNIQUE
OsIPC08090041	0.44	0.68	0.45	0.02	0.41	1510	599	724	STOWAWAY47_OS
OsIPC08090041	0.44	0.68	0.45	0.02	0.41	1510	849	1510	CACTA-H
OsIPC11280288	0.22	0.44	0.22	0.22	0.22	970	653	898	SINE03_OS
OsIPC11280288	0.22	0.44	0.22	0.22	0.22	970	238	481	TREP215
OsIPU00001212	0.2	1.01	0.2	0.08	0.74	980	660	908	STOWAWAY9_OS
OsIPU00001212	0.2	1.01	0.2	0.08	0.74	980	77	318	DITTO
OsIPU00001212	0.2	1.01	0.2	0.08	0.74	980	514	655	STOWAWAY46_OS
OsIPU00001343	0.29	1	0.25	0.09	1	836	453	706	STOWAWAY13_OS
OsIPU00001343	0.29	1	0.25	0.09	1	836	209	451	STOWAWAY41_OS
OsIPC11270062	0.34	1.03	0.32	0.27	0.32	1068	807	1009	DITTO
OsIPC11270062	0.34	1.03	0.32	0.27	0.32	1068	464	805	TYPEU2
OsIPC01430072	0.29	0.47	0.28	0.07	0.29	1272	1	374	TNR12
OsIPC01430072	0.29	0.47	0.28	0.07	0.29	1272	436	738	STOWAWAY12_OS
OsIPC01030072	0.3	0.54	0.54	0.3	0.47	755	34	259	DITTO
OsIPC01030072	0.3	0.54	0.54	0.3	0.47	755	402	612	DITTO
OsIPC07090001	0.45	1.01	1.01	0.11	0.33	1201	24	509	COPIA2-LTR_OS
OsIPC07090001	0.45	1.01	1.01	0.11	0.33	1201	942	1088	CASINE
OsIPC11170077	0.12	0.11	0.11	0.08	0.97	2566	2236	2378	STOWAWAY47_OS
OsIPC11170077	0.12	0.11	0.11	0.08	0.97	2566	861	1869	COPIA1-LTR_OS
OsIPC11170077	0.12	0.11	0.11	0.08	0.97	2566	550	703	STOWAWAY50_OS
OsIPC12270028	0.26	0.46	0.71	0.14	0.71	702	337	562	STOWAWAY8_OS
OsIPC12270028	0.26	0.46	0.71	0.14	0.71	702	1	133	TREP215
OsIPC07210004	0.27	0.75	0.27	0.23	0.38	4715	1196	1360	SZ-57_LTR
OsIPC07210004	0.27	0.75	0.27	0.23	0.38	4715	1361	4713	OSCOPIA2_I
OsIPU00000105	0.31	0.74	0.32	0.21	0.74	717	437	666	TNR1
OsIPU00000105	0.31	0.74	0.32	0.21	0.74	717	27	309	WANDERER
OsIPC03160109	0.07	0.24	0.07	0.01	0.07	5880	753	999	STOWAWAY2_OS
OsIPC03160109	0.07	0.24	0.07	0.01	0.07	5880	1538	5185	LINE-6_OS
OsIPC01180059	0.21	0.07	0.24	0.16	0.07	6541	160	3369	OSLINE1-4
OsIPC01180059	0.21	0.07	0.24	0.16	0.07	6541	4241	4813	RIRE2_LTR
OsIPC12190067	0.27	0.27	1.01	0.14	1	1718	939	1716	COPIA1-LTR_OS
OsIPC12190067	0.27	0.27	1.01	0.14	1	1718	541	938	SZ-58LTR
OsIPC11170001	0.22	0.32	0.38	0.14	0.34	1578	985	1296	STOWAWAY12_OS
OsIPC11170001	0.22	0.32	0.38	0.14	0.34	1578	504	726	YOUREN
OsIPC11170001	0.22	0.32	0.38	0.14	0.34	1578	207	503	STOWAWAY12_OS
OsIPC11170001	0.22	0.32	0.38	0.14	0.34	1578	1304	1535	STOWAWAY43_OS
OsIPC11150048	0.24	0.25	0.45	0.19	0.24	1549	1265	1548	CASTAWAY
OsIPC11150048	0.24	0.25	0.45	0.19	0.24	1549	512	766	CASTAWAY
OsIPC11150048	0.24	0.25	0.45	0.19	0.24	1549	64	350	CASTAWAY
OsIPC02250030	0.27	0.74	0.27	0.05	0.27	14107	894	7478	Atlantys-2-I_OS
OsIPC02250030	0.27	0.74	0.27	0.05	0.27	14107	11064	11465	GYPSY1-LTR_OS
OsIPC02250030	0.27	0.74	0.27	0.05	0.27	14107	19	893	Atlantys-2-LTR_OS
OsIPC02250030	0.27	0.74	0.27	0.05	0.27	14107	9435	10440	Atlantys-2-LTR_OS
OsIPC04040212	0.37	0.46	0.46	0.07	1	1660	831	1114	TYPEU2
OsIPC04040212	0.37	0.46	0.46	0.07	1	1660	131	827	GYPSY-B_LTR
OsIPC04040212	0.37	0.46	0.46	0.07	1	1660	1192	1521	TYPEU2
OsIPC11090072	0.25	0.2	0.25	0.12	0.25	1511	2	318	OLO24B
OsIPC11090072	0.25	0.2	0.25	0.12	0.25	1511	714	1028	MDM2
OsIPC11090072	0.25	0.2	0.25	0.12	0.25	1511	458	713	STOWAWAY36_OS
OsIPU00000503	0.4	1.01	1.02	0.37	0.41	642	1	158	STOWAWAY51_OS
OsIPU00000503	0.4	1.01	1.02	0.37	0.41	642	215	511	OLO24C
OsIPC11270469	0.07	0.07	0.06	0.01	0.06	15253	2846	12268	RIRE2_I
OsIPC11270469	0.07	0.07	0.06	0.01	0.06	15253	12271	12763	RIREX_LTR
OsIPC11270469	0.07	0.07	0.06	0.01	0.06	15253	998	1492	RIREX_LTR
OsIPC11280294	0.47	0.47	0.4	0.17	0.47	606	287	517	STOWAWAY2_OS
OsIPC11280294	0.47	0.47	0.4	0.17	0.47	606	19	164	GAIJIN
OsIPC01010162	0.23	0.23	0.23	0.18	0.23	1031	69	434	AMYLTP
OsIPC01010162	0.23	0.23	0.23	0.18	0.23	1031	566	804	TREP215
OsIPC12230245	0.36	0.8	0.44	0.13	0.36	949	151	458	CASTAWAY
OsIPC12230245	0.36	0.8	0.44	0.13	0.36	949	514	756	F524
OsIPC02250063	0.21	0.22	0.29	0.02	0.29	3415	2593	3349	Atlantys-2-LTR_OS
OsIPC02250063	0.21	0.22	0.29	0.02	0.29	3415	216	1178	Atlantys-2-LTR_OS
OsIPC07120006	0.28	0.25	0.28	0.19	0.2	2419	1052	1754	SZ-22_LTR
OsIPC07120006	0.28	0.25	0.28	0.19	0.2	2419	230	492	STOWAWAY17_OS
OsIPC07120006	0.28	0.25	0.28	0.19	0.2	2419	7	167	SUSU
OsIPC07120006	0.28	0.25	0.28	0.19	0.2	2419	641	928	CASTAWAY
OsIPC06080066	0.08	0.26	0.35	0.03	0.07	10754	5876	6155	KIDDOD
OsIPC06080066	0.08	0.26	0.35	0.03	0.07	10754	4425	5018	NINIA
OsIPC06080066	0.08	0.26	0.35	0.03	0.07	10754	266	511	DITTO
OsIPC06080066	0.08	0.26	0.35	0.03	0.07	10754	2608	2817	STOWAWAY41_OS
OsIPC06080066	0.08	0.26	0.35	0.03	0.07	10754	6311	6655	OLO24
OsIPC06080066	0.08	0.26	0.35	0.03	0.07	10754	5404	5746	OLO24C
OsIPC06080066	0.08	0.26	0.35	0.03	0.07	10754	7286	8238	CACTA-H
OsIPC06080066	0.08	0.26	0.35	0.03	0.07	10754	1819	2033	DITTO
OsIPC06080066	0.08	0.26	0.35	0.03	0.07	10754	1379	1510	TELIA
OsIPC06080066	0.08	0.26	0.35	0.03	0.07	10754	5759	5873	GAIJIN
OsIPC06080066	0.08	0.26	0.35	0.03	0.07	10754	9330	9506	STOWAWAY48_OS
OsIPC06080066	0.08	0.26	0.35	0.03	0.07	10754	756	1036	SUSU
OsIPC06080066	0.08	0.26	0.35	0.03	0.07	10754	2884	3123	STOWAWAY44_OS
OsIPC06080066	0.08	0.26	0.35	0.03	0.07	10754	2231	2530	OLO24
OsIPC06080066	0.08	0.26	0.35	0.03	0.07	10754	9880	10313	RIREX_LTR
OsIPC06080066	0.08	0.26	0.35	0.03	0.07	10754	3437	4086	CLOUD-2
OsIPC06070015	0.19	0.19	0.19	0.16	0.19	1270	520	802	OLO24C
OsIPC06070015	0.19	0.19	0.19	0.16	0.19	1270	990	1227	STOWAWAY9_OS
OsIPC06070015	0.19	0.19	0.19	0.16	0.19	1270	805	951	GAIJIN
OsIPC11240001	0.32	0.61	0.3	0.21	0.35	1289	785	1220	CASLET
OsIPC11240001	0.32	0.61	0.3	0.21	0.35	1289	536	783	STOWAWAY36_OS
OsIPC11240001	0.32	0.61	0.3	0.21	0.35	1289	104	380	OLO24C
OsIPC12060087	0.3	1.02	1.01	0.1	0.41	821	504	821	SINE03_OS
OsIPC12060087	0.3	1.02	1.01	0.1	0.41	821	43	182	GAIJIN
OsIPC01140032	0.49	0.49	0.28	0.22	0.49	915	665	811	STOWAWAY47_OS
OsIPC01140032	0.49	0.49	0.28	0.22	0.49	915	142	289	GAIJIN
OsIPC01140032	0.49	0.49	0.28	0.22	0.49	915	448	657	OLO24
OsIPC02080022	0.31	0.65	0.53	0.2	0.39	651	123	385	OLO24C
OsIPC02080022	0.31	0.65	0.53	0.2	0.39	651	397	647	OLO24B
OsIPC02080011	0.31	0.31	0.31	0.19	0.31	1201	67	432	CASTAWAY
OsIPC02080011	0.31	0.31	0.31	0.19	0.31	1201	820	1023	F524
OsIPC02080011	0.31	0.31	0.31	0.19	0.31	1201	540	817	TRC1
OsIPC01130023	0.45	0.46	0.29	0.31	0.39	2388	1180	2388	SZ-37_LTR
OsIPC01130023	0.45	0.46	0.29	0.31	0.39	2388	2	977	GYPSO_LTR
OsIPC05200024	0.26	0.57	0.24	0.19	0.57	592	481	587	STOWAWAY47_OS
OsIPC05200024	0.26	0.57	0.24	0.19	0.57	592	143	337	COWARD-3
OsIPC07100048	0.43	1	0.29	0.26	0.43	1033	688	943	OLO24C
OsIPC07100048	0.43	1	0.29	0.26	0.43	1033	245	583	OLO24
OsIPU00010015	0.2	0.2	0.24	0.23	0.24	6139	875	4425	RETROFIT3_I
OsIPU00010015	0.2	0.2	0.24	0.23	0.24	6139	5496	5617	OSTE18
OsIPC11170110	0.42	1.03	0.42	0.27	0.42	742	510	707	STOWAWAY21_OS
OsIPC11170110	0.42	1.03	0.42	0.27	0.42	742	26	364	OLO24C
OsIPC04170074	0.42	0.43	0.42	0.06	0.81	1557	1304	1528	STOWAWAY9_OS
OsIPC04170074	0.42	0.43	0.42	0.06	0.81	1557	112	920	CLOUD
OsIPU00010021	0.05	0.09	0.01	0.45	0.02	4481	21	2274	SZ-17_I
OsIPU00010021	0.05	0.09	0.01	0.45	0.02	4481	4260	4392	SZ-17_LTR
OsIPC09090016	0.13	1	0.5	0.08	0.65	2566	1828	2012	STOWAWAY42_OS
OsIPC09090016	0.13	1	0.5	0.08	0.65	2566	273	923	CACTA-I
OsIPC09090016	0.13	1	0.5	0.08	0.65	2566	2336	2519	STOWAWAY41_OS
OsIPC09090016	0.13	1	0.5	0.08	0.65	2566	1004	1307	QIQI
OsIPC09090016	0.13	1	0.5	0.08	0.65	2566	2035	2181	STOWAWAY47_OS
OsIPU00010040	0.47	0.23	0.67	0.16	0.47	978	318	534	EXPLORER
OsIPU00010040	0.47	0.23	0.67	0.16	0.47	978	535	895	MUDRN5_OS
OsIPC03240003	0.25	0.39	0.39	0.32	0.39	1777	437	1076	SZ-22_LTR
OsIPC03240003	0.25	0.39	0.39	0.32	0.39	1777	1168	1777	SZ-22_LTR
OsIPC10140002	0.12	0.15	0.82	0.07	0.83	2201	3	1060	CACTA-N
OsIPC10140002	0.12	0.15	0.82	0.07	0.83	2201	1801	2154	SINE03_OS
OsIPC01130033	0.32	0.15	0.31	0.14	0.32	1637	291	467	WANDERER
OsIPC01130033	0.32	0.15	0.31	0.14	0.32	1637	887	1038	STOWAWAY46_OS
OsIPC01130033	0.32	0.15	0.31	0.14	0.32	1637	1059	1318	STOWAWAY41_OS
OsIPC01130033	0.32	0.15	0.31	0.14	0.32	1637	1472	1637	DITAILA
OsIPC01130033	0.32	0.15	0.31	0.14	0.32	1637	1325	1466	STOWAWAY47_OS
OsIPC01130033	0.32	0.15	0.31	0.14	0.32	1637	641	866	STOWAWAY21_OS
OsIPC07020130	0.24	0.93	0.24	0.01	0.93	3831	1765	2734	CACTA-P
OsIPC07020130	0.24	0.93	0.24	0.01	0.93	3831	369	1720	SZ-29LTR
OsIPC11270192	0.28	0.89	0.38	0.09	0.38	709	55	254	DITTO3
OsIPC11270192	0.28	0.89	0.38	0.09	0.38	709	255	510	INDITTO
OsIPC09080072	0.41	0.41	0.41	0.12	0.65	1321	341	885	XIKE
OsIPC09080072	0.41	0.41	0.41	0.12	0.65	1321	1	166	TAMI2
OsIPC04290020	0.22	0.94	0.22	0.05	0.29	1150	729	1150	MERMITE18A
OsIPC04290020	0.22	0.94	0.22	0.05	0.29	1150	313	484	WANDERER
OsIPC07220248	0.41	0.86	0.84	0.34	0.54	572	84	318	STOWAWAY2_OS
OsIPC07220248	0.41	0.86	0.84	0.34	0.54	572	322	455	TOURIST-XI
OsIPC10050230	0.33	0.59	0.59	0.05	0.59	3445	1789	2910	GYPSO_LTR
OsIPC10050230	0.33	0.59	0.59	0.05	0.59	3445	966	1729	SZ-21LTR
OsIPC10050230	0.33	0.59	0.59	0.05	0.59	3445	654	849	EXPLORER
OsIPC01330029	0.37	0.7	0.3	0.24	0.64	1018	711	953	DITTO
OsIPC01330029	0.37	0.7	0.3	0.24	0.64	1018	540	709	DITTO
OsIPC01330029	0.37	0.7	0.3	0.24	0.64	1018	102	249	GAIJIN
OsIPC02080032	0.39	0.55	0.82	0.14	0.39	2222	93	404	TYPEH
OsIPC02080032	0.39	0.55	0.82	0.14	0.39	2222	1142	2221	COPIA1-LTR_OS
OsIPC02080032	0.39	0.55	0.82	0.14	0.39	2222	591	1012	RETROSOR2_LTR
OsIPC12110156	0.16	1	0.22	0.03	0.96	2932	1448	2377	CACTA-D
OsIPC12110156	0.16	1	0.22	0.03	0.96	2932	631	1194	CLOUD-4
OsIPC01070001	0.2	0.2	0.2	0.15	0.2	2491	1556	1900	SINE03_OS
OsIPC01070001	0.2	0.2	0.2	0.15	0.2	2491	595	810	DITAILA
OsIPC01070001	0.2	0.2	0.2	0.15	0.2	2491	885	1127	DITTO
OsIPC01070001	0.2	0.2	0.2	0.15	0.2	2491	1903	2391	OSTE20
OsIPC06100087	0.36	0.59	0.35	0.08	0.61	815	6	321	CASTAWAY
OsIPC06100087	0.36	0.59	0.35	0.08	0.61	815	351	632	ID-4
OsIPC02250365	0.3	0.82	0.31	0.13	0.89	758	289	478	TREP215
OsIPC02250365	0.3	0.82	0.31	0.13	0.89	758	58	279	STOWAWAY2_OS
OsIPC04200029	0.39	0.8	0.83	0.15	0.88	1077	813	958	WANDERER
OsIPC04200029	0.39	0.8	0.83	0.15	0.88	1077	606	769	WANDERER
OsIPC04200029	0.39	0.8	0.83	0.15	0.88	1077	120	353	TREP215
OsIPC07200037	0.42	1.02	1.02	0.11	0.42	947	658	881	STOWAWAY44_OS
OsIPC07200037	0.42	1.02	1.02	0.11	0.42	947	424	640	STOWAWAY44_OS
OsIPC07200037	0.42	1.02	1.02	0.11	0.42	947	1	231	TYPEH
OsIPC12260013	0.25	0.42	0.42	0.12	0.42	660	6	250	OLO24B
OsIPC12260013	0.25	0.42	0.42	0.12	0.42	660	554	658	GAIJIN
OsIPC11080098	0.16	0.39	0.15	0.16	0.16	2673	1619	2031	SZ-58LTR
OsIPC11080098	0.16	0.39	0.15	0.16	0.16	2673	1446	1608	TOURIST-XV
OsIPC11080098	0.16	0.39	0.15	0.16	0.16	2673	2067	2336	STOWAWAY36_OS
OsIPC11080098	0.16	0.39	0.15	0.16	0.16	2673	543	833	STOWAWAY11_OS
OsIPC11080098	0.16	0.39	0.15	0.16	0.16	2673	955	1162	DITTO
OsIPU00008318	0.26	0.26	0.26	0.15	0.26	1384	83	360	STOWAWAY11_OS
OsIPU00008318	0.26	0.26	0.26	0.15	0.26	1384	1078	1266	WANDERER
OsIPU00008318	0.26	0.26	0.26	0.15	0.26	1384	587	950	CASTAWAY
OsIPU00008318	0.26	0.26	0.26	0.15	0.26	1384	1269	1383	STOWAWAY47_OS
OsIPC05040057	0.23	0.4	0.4	0.08	0.37	1232	497	662	WANDERER
OsIPC05040057	0.23	0.4	0.4	0.08	0.37	1232	336	474	WANDERER
OsIPC05040057	0.23	0.4	0.4	0.08	0.37	1232	771	1232	CLOUD-3
OsIPC05040057	0.23	0.4	0.4	0.08	0.37	1232	167	335	STOWAWAY47_OS
OsIPC07280124	0.29	0.66	0.66	0.17	0.48	772	570	772	STOWAWAY45_OS
OsIPC07280124	0.29	0.66	0.66	0.17	0.48	772	129	373	STOWAWAY51_OS
OsIPC06090078	0.3	0.87	0.55	0.08	0.45	3275	2712	3077	CASTAWAY
OsIPC06090078	0.3	0.87	0.55	0.08	0.45	3275	598	2078	RPO_OS
OsIPC06090078	0.3	0.87	0.55	0.08	0.45	3275	2468	2711	STOWAWAY44_OS
OsIPC07220030	0.32	0.08	0.46	0.06	0.32	2501	662	1694	OSTE33
OsIPC07220030	0.32	0.08	0.46	0.06	0.32	2501	60	389	OLO24B
OsIPC05210050	0.44	1	1.01	0.11	0.44	961	1	295	OLO24B
OsIPC05210050	0.44	1	1.01	0.11	0.44	961	390	619	STOWAWAY42_OS
OsIPC12100052	0.28	0.7	0.46	0.21	0.43	941	404	686	NDNA1TNA_OS
OsIPC12100052	0.28	0.7	0.46	0.21	0.43	941	3	162	TYPEM
OsIPC12100052	0.28	0.7	0.46	0.21	0.43	941	727	941	TYPEM
OsIPC07210114	0.44	0.92	0.92	0.06	0.68	848	269	504	F770
OsIPC07210114	0.44	0.92	0.92	0.06	0.68	848	57	268	STOWAWAY18_OS
OsIPC01130139	0.17	0.17	0.17	0.17	0.17	4490	1167	1366	SZ-26_LTR
OsIPC01130139	0.17	0.17	0.17	0.17	0.17	4490	1408	4490	SZ-26_I
OsIPC06220013	0.41	0.41	0.41	0.11	0.41	604	418	594	F569
OsIPC06220013	0.41	0.41	0.41	0.11	0.41	604	11	158	STOWAWAY21_OS
OsIPC11160022	0.29	0.35	0.34	0.1	0.29	1313	186	329	WANDERER
OsIPC11160022	0.29	0.35	0.34	0.1	0.29	1313	526	1308	SZ-31LTR
OsIPC02190091	0.38	0.43	0.38	0.22	0.38	979	23	222	WANDERER
OsIPC02190091	0.38	0.43	0.38	0.22	0.38	979	592	932	OLO24
OsIPC01050077	0.43	0.43	0.43	0.09	0.43	719	273	364	STOWAWAY15_OS
OsIPC01050077	0.43	0.43	0.43	0.09	0.43	719	529	678	GAIJIN
OsIPC01050077	0.43	0.43	0.43	0.09	0.43	719	365	493	UNIQUE
OsIPC07030058	0.3	0.65	0.13	0.04	0.3	2014	716	1024	STOWAWAY12_OS
OsIPC07030058	0.3	0.65	0.13	0.04	0.3	2014	1708	1940	DITTO
OsIPC07030058	0.3	0.65	0.13	0.04	0.3	2014	1267	1492	STOWAWAY44_OS
OsIPC07030058	0.3	0.65	0.13	0.04	0.3	2014	520	707	KIDDOC
OsIPC07030058	0.3	0.65	0.13	0.04	0.3	2014	292	513	STOWAWAY2_OS
OsIPC04340030	0.43	1.01	0.56	0.24	0.43	564	221	453	STOWAWAY21_OS
OsIPC04340030	0.43	1.01	0.56	0.24	0.43	564	108	204	UNIQUE
OsIPU00008593	0.43	0.42	0.57	0.24	0.43	595	54	253	STOWAWAY9_OS
OsIPU00008593	0.43	0.42	0.57	0.24	0.43	595	296	499	EXPLORER
OsIPC02100062	0.43	0.41	0.43	0.23	0.54	936	715	878	SINE9_OS
OsIPC02100062	0.43	0.41	0.43	0.23	0.54	936	51	403	CASTAWAY
OsIPC11180003	0.41	0.66	0.21	0.15	1.01	904	576	790	STOWAWAY43_OS
OsIPC11180003	0.41	0.66	0.21	0.15	1.01	904	67	344	OLO24C
OsIPC06050002	0.46	1.01	0.28	0.25	0.46	965	613	856	DITTO
OsIPC06050002	0.46	1.01	0.28	0.25	0.46	965	263	526	INDITTO
OsIPU00002070	0.28	0.53	1.01	0.03	0.28	893	316	529	STOWAWAY43_OS
OsIPU00002070	0.28	0.53	1.01	0.03	0.28	893	67	314	STOWAWAY48_OS
OsIPU00001385	0.23	0.46	0.23	0.05	0.46	1480	1376	1460	POP-OL2
OsIPU00001385	0.23	0.46	0.23	0.05	0.46	1480	92	1056	SZ-30_LTR
OsIPU00010177	0.18	0.12	0.11	0.11	0.19	5215	3008	3622	BAJIELTR
OsIPU00010177	0.18	0.12	0.11	0.11	0.19	5215	713	2969	LINE-4_OS
OsIPC06240132	0.17	0.24	0.26	0.25	0.21	3457	1526	2975	SZ-37_LTR
OsIPC06240132	0.17	0.24	0.26	0.25	0.21	3457	955	1241	FOCUS
OsIPC01020102	0.31	0.31	0.31	0.21	0.31	1063	737	994	OLO24
OsIPC01020102	0.31	0.31	0.31	0.21	0.31	1063	175	499	NDNA1TNA_OS
OsIPC01210041	0.18	0.18	0.18	0.03	0.18	3653	2913	3350	RIRE2_LTR
OsIPC01210041	0.18	0.18	0.18	0.03	0.18	3653	707	2664	RETROSAT2LTRA
OsIPC03340022	0.49	1	0.5	0.21	0.49	873	518	823	OLO24
OsIPC03340022	0.49	1	0.5	0.21	0.49	873	218	506	OLO24C
OsIPU00010198	0.15	0.15	1	0.09	0.15	1403	429	1060	TNR11
OsIPU00010198	0.15	0.15	1	0.09	0.15	1403	1246	1401	STOWAWAY41_OS
OsIPC11130055	0.37	0.37	0.62	0.14	0.44	856	523	777	WUJI
OsIPC11130055	0.37	0.37	0.62	0.14	0.44	856	348	490	STOWAWAY1_OS
OsIPC11130055	0.37	0.37	0.62	0.14	0.44	856	166	310	GAIJIN
OsIPC08200077	0.38	1	1	0.24	0.38	978	51	377	NDNA1TNA_OS
OsIPC08200077	0.38	1	1	0.24	0.38	978	799	978	DITTO
OsIPC09170033	0.37	0.6	0.28	0.14	0.37	741	6	213	DITTO
OsIPC09170033	0.37	0.6	0.28	0.14	0.37	741	287	511	DITTO
OsIPC08060206	0.26	0.57	0.26	0.17	0.26	2954	294	1442	COPIA1-LTR_OS
OsIPC08060206	0.26	0.57	0.26	0.17	0.26	2954	1993	2325	OLO24B
OsIPC06120085	0.39	0.58	0.58	0.06	0.29	2375	468	1536	OSTE27
OsIPC06120085	0.39	0.58	0.58	0.06	0.29	2375	57	268	STOWAWAY21_OS
OsIPC11210048	0.37	0.51	0.36	0.16	0.63	675	14	158	GAIJIN
OsIPC11210048	0.37	0.51	0.36	0.16	0.63	675	280	538	STOWAWAY8_OS
OsIPC01190009	0.45	0.8	0.88	0.45	0.44	551	194	437	DITTO
OsIPC01190009	0.45	0.8	0.88	0.45	0.44	551	46	193	STOWAWAY18_OS
OsIPC11250189	0.35	1.02	0.25	0.13	0.46	893	581	810	WANDERER
OsIPC11250189	0.35	1.02	0.25	0.13	0.46	893	237	459	DITTO
OsIPC06240092	0.24	0.76	0.24	0.11	0.44	2789	707	799	POP-OL2
OsIPC06240092	0.24	0.76	0.24	0.11	0.44	2789	1425	2096	GYPSY1-LTR_OS
OsIPC06240092	0.24	0.76	0.24	0.11	0.44	2789	340	443	POP-OL2
OsIPC06240092	0.24	0.76	0.24	0.11	0.44	2789	536	613	POP-OL2
OsIPC06240092	0.24	0.76	0.24	0.11	0.44	2789	2281	2613	OLO24
OsIPC06240092	0.24	0.76	0.24	0.11	0.44	2789	620	706	POP-OL2
OsIPC06240092	0.24	0.76	0.24	0.11	0.44	2789	457	529	POP-OL2
OsIPC10180086	0.48	1.01	0.18	0.1	1.03	757	217	457	YOUREN
OsIPC10180086	0.48	1.01	0.18	0.1	1.03	757	68	211	UNIQUE
OsIPC10180086	0.48	1.01	0.18	0.1	1.03	757	551	647	GAIJIN
OsIPC04310058	0.21	0.95	0.21	0.19	0.6	1319	257	532	NDNA1TNA_OS
OsIPC04310058	0.21	0.95	0.21	0.19	0.6	1319	853	1140	OLO24C
OsIPC04310058	0.21	0.95	0.21	0.19	0.6	1319	1186	1310	STOWAWAY44_OS
OsIPC04310058	0.21	0.95	0.21	0.19	0.6	1319	718	827	OSTE18
OsIPC02180097	0.4	0.59	0.06	0.25	0.4	5229	796	936	OSCOPIA2_LTR
OsIPC02180097	0.4	0.59	0.06	0.25	0.4	5229	937	5229	OSCOPIA2_I
OsIPC06070010	0.39	0.39	0.27	0.03	0.39	2723	2464	2616	STOWAWAY21_OS
OsIPC06070010	0.39	0.39	0.27	0.03	0.39	2723	1321	2384	RETRO1_LTR
OsIPC06070010	0.39	0.39	0.27	0.03	0.39	2723	76	304	STOWAWAY21_OS
OsIPC07060063	0.45	0.94	0.72	0.27	0.45	2981	94	2391	TWIFB1
OsIPC07060063	0.45	0.94	0.72	0.27	0.45	2981	2593	2760	WANDERER
OsIPC11040045	0.47	0.59	0.44	0.07	0.47	857	125	401	STOLAB
OsIPC11040045	0.47	0.59	0.44	0.07	0.47	857	591	857	NONAME
OsIPC03120027	0.46	0.72	0.72	0.16	0.72	930	123	355	STOWAWAY21_OS
OsIPC03120027	0.46	0.72	0.72	0.16	0.72	930	427	664	STOWAWAY21_OS
OsIPC02190093	0.2	0.2	0.19	0.05	0.2	3654	2207	3284	Atlantys-2-LTR_OS
OsIPC02190093	0.2	0.2	0.19	0.05	0.2	3654	766	982	DITTO
OsIPC02190093	0.2	0.2	0.19	0.05	0.2	3654	68	576	TEOS1
OsIPC02190093	0.2	0.2	0.19	0.05	0.2	3654	1013	1238	DITTO3
OsIPC12040011	0.13	0.97	0.97	0.07	0.13	1794	1494	1657	WANDERER
OsIPC12040011	0.13	0.97	0.97	0.07	0.13	1794	624	1370	CACTA-N
OsIPC12040011	0.13	0.97	0.97	0.07	0.13	1794	361	501	TELIA
OsIPC12170316	0.2	0.2	0.38	0.03	0.28	3509	2357	2694	OLO24B
OsIPC12170316	0.2	0.2	0.38	0.03	0.28	3509	2786	3021	STOWAWAY44_OS
OsIPC12170316	0.2	0.2	0.38	0.03	0.28	3509	54	2003	RPO_OS
OsIPC06230074	0.15	0.65	0.15	0.09	1	989	408	511	STOWAWAY30-2_OS
OsIPC06230074	0.15	0.65	0.15	0.09	1	989	603	700	UNIQUE
OsIPC06230074	0.15	0.65	0.15	0.09	1	989	768	917	STOWAWAY47_OS
OsIPC06230074	0.15	0.65	0.15	0.09	1	989	48	194	GAIJIN
OsIPC03230139	0.13	0.23	0.23	0.03	0.29	2393	1637	2323	GYPSO_LTR
OsIPC03230139	0.13	0.23	0.23	0.03	0.29	2393	1309	1534	SINE03_OS
OsIPC03230139	0.13	0.23	0.23	0.03	0.29	2393	845	975	F804
OsIPC03230139	0.13	0.23	0.23	0.03	0.29	2393	977	1308	SINE03_OS
OsIPC02250075	0.27	0.27	0.27	0.1	0.21	3458	871	2567	MERMITE18B
OsIPC02250075	0.27	0.27	0.27	0.1	0.21	3458	1	183	DITTO3
OsIPU00010283	0.14	0.13	0.12	0.1	0.34	1149	753	1036	OLO24B
OsIPU00010283	0.14	0.13	0.12	0.1	0.34	1149	393	632	STOWAWAY42_OS
OsIPU00010283	0.14	0.13	0.12	0.1	0.34	1149	28	247	WANDERER
OsIPC05230007	0.36	1	0.48	0.14	1	1218	238	577	OLO24
OsIPC05230007	0.36	1	0.48	0.14	1	1218	592	909	OLO24C
OsIPC05230007	0.36	1	0.48	0.14	1	1218	86	223	GAIJIN
OsIPC12240002	0.25	0.25	0.16	0.01	0.19	4255	1713	2242	XIKE
OsIPC12240002	0.25	0.25	0.16	0.01	0.19	4255	3041	3736	CLOUD-2
OsIPC12240002	0.25	0.25	0.16	0.01	0.19	4255	487	1591	CACTA-P
OsIPC12120010	0.48	0.99	0.24	0.21	1	666	310	533	STOWAWAY42_OS
OsIPC12120010	0.48	0.99	0.24	0.21	1	666	534	661	TNR2A
OsIPC07190051	0.36	1	1	0.21	0.92	748	74	365	STOWAWAY11_OS
OsIPC07190051	0.36	1	1	0.21	0.92	748	375	616	DITTO-2
OsIPC11210107	0.2	0.52	0.2	0.14	0.2	2043	1893	2043	COWARD-3
OsIPC11210107	0.2	0.52	0.2	0.14	0.2	2043	101	1292	COPIA1-LTR_OS
OsIPC01250001	0.46	0.46	0.46	0.05	0.46	837	634	734	GAIJIN
OsIPC01250001	0.46	0.46	0.46	0.05	0.46	837	151	534	AMYLTP
OsIPU00010292	0.36	0.35	0.38	0.07	0.65	941	112	483	SINE03_OS
OsIPU00010292	0.36	0.35	0.38	0.07	0.65	941	484	852	SINE03_OS
OsIPC12170006	0.41	0.8	0.33	0.11	0.41	631	511	631	STOWAWAY1_OS
OsIPC12170006	0.41	0.8	0.33	0.11	0.41	631	39	251	TYPEM
OsIPC12080134	0.22	1	0.52	0.06	0.81	1387	13	349	SINE03_OS
OsIPC12080134	0.22	1	0.52	0.06	0.81	1387	350	512	STOWAWAY50_OS
OsIPC12080134	0.22	1	0.52	0.06	0.81	1387	1083	1321	STOWAWAY2_OS
OsIPC03150009	0.23	1	1.01	0.05	1.01	2275	961	1202	STOWAWAY51_OS
OsIPC03150009	0.23	1	1.01	0.05	1.01	2275	1279	1800	XIKE
OsIPC03150009	0.23	1	1.01	0.05	1.01	2275	707	852	GAIJIN
OsIPC03150009	0.23	1	1.01	0.05	1.01	2275	1962	2255	STOWAWAY12_OS
OsIPC11040055	0.37	0.37	0.06	0.04	0.37	1289	1148	1286	EXPLORER
OsIPC11040055	0.37	0.37	0.06	0.04	0.37	1289	1	858	RETRO2_LTR
OsIPC11230130	0.18	0.11	0.11	0.11	0.19	5229	3008	3622	BAJIELTR
OsIPC11230130	0.18	0.11	0.11	0.11	0.19	5229	713	2969	LINE-4_OS
OsIPC04060160	0.28	1	0.57	0.02	0.28	3252	26	1310	SZ-44LTR
OsIPC04060160	0.28	1	0.57	0.02	0.28	3252	1791	2498	CACTA-P
OsIPC12160093	0.37	0.39	0.37	0.04	0.37	1259	380	854	CLOUD-7
OsIPC12160093	0.37	0.39	0.37	0.04	0.37	1259	995	1208	TYPEM
OsIPC07210145	0.38	0.38	0.37	0.22	0.38	2517	1509	1766	KIDDOD
OsIPC07210145	0.38	0.38	0.37	0.22	0.38	2517	138	1300	COPIA1-LTR_OS
OsIPC09100088	0.11	0.1	0.57	0.04	0.11	3514	1450	1848	SZ-7_LTR
OsIPC09100088	0.11	0.1	0.57	0.04	0.11	3514	1921	2123	WANDERER
OsIPC09100088	0.11	0.1	0.57	0.04	0.11	3514	2165	2384	WANDERER
OsIPC09100088	0.11	0.1	0.57	0.04	0.11	3514	755	1449	BAJIELTR
OsIPC09100088	0.11	0.1	0.57	0.04	0.11	3514	3131	3441	NDNA1TNA_OS
OsIPC09100088	0.11	0.1	0.57	0.04	0.11	3514	2925	3102	WANDERER
OsIPC10060057	0.32	0.76	0.73	0.06	1.02	1452	1	315	OSTE20
OsIPC10060057	0.32	0.76	0.73	0.06	1.02	1452	744	1387	TNR11
OsIPU00004404	0.47	0.47	0.39	0.03	0.47	1157	869	1157	TRSA_OS
OsIPU00004404	0.47	0.47	0.39	0.03	0.47	1157	433	868	TRSA_OS
OsIPU00004404	0.47	0.47	0.39	0.03	0.47	1157	78	432	TRSA_OS
OsIPU00001634	0.24	0.75	0.28	0.27	0.91	1042	93	335	STOWAWAY9_OS
OsIPU00001634	0.24	0.75	0.28	0.27	0.91	1042	343	665	OLO24
OsIPU00001634	0.24	0.75	0.28	0.27	0.91	1042	673	993	OLO24C
OsIPC04210024	0.37	0.86	0.47	0.27	0.85	807	513	673	WANDERER
OsIPC04210024	0.37	0.86	0.47	0.27	0.85	807	92	421	OLO24C
OsIPC01100041	0.47	0.47	1	0.05	0.47	848	234	447	ID-3
OsIPC01100041	0.47	0.47	1	0.05	0.47	848	451	848	SZ-7_LTR
OsIPU00006858	0.48	0.48	0.48	0.4	0.48	704	1	98	STOWAWAY15-2_OS
OsIPU00006858	0.48	0.48	0.48	0.4	0.48	704	121	454	NDNA1TNA_OS
OsIPC10020049	0.29	0.91	0.27	0.15	0.29	1114	486	776	OLO24C
OsIPC10020049	0.29	0.91	0.27	0.15	0.29	1114	77	277	STOWAWAY51_OS
OsIPC10020049	0.29	0.91	0.27	0.15	0.29	1114	791	1024	ID-3
OsIPU00000096	0.19	0.34	0.19	0.08	0.19	673	252	375	STOWAWAY1_OS
OsIPU00000096	0.19	0.34	0.19	0.08	0.19	673	412	521	STOWAWAY50_OS
OsIPU00000096	0.19	0.34	0.19	0.08	0.19	673	90	213	STOWAWAY1_OS
OsIPU00010374	0.48	0.48	0.42	0.16	0.45	610	31	299	GLUTEL1LIKE
OsIPU00010374	0.48	0.48	0.42	0.16	0.45	610	338	477	WANDERER
OsIPC06180058	0.25	0.36	0.36	0.04	0.25	12222	201	306	STOWAWAY46_OS
OsIPC06180058	0.25	0.36	0.36	0.04	0.25	12222	566	740	TREP215
OsIPC06180058	0.25	0.36	0.36	0.04	0.25	12222	2213	10178	HELITRON5_OS
OsIPC03220049	0.37	0.37	0.37	0.18	0.37	1681	154	681	SZ-32LTR
OsIPC03220049	0.37	0.37	0.37	0.18	0.37	1681	760	1097	NDNA1TNA_OS
OsIPC11240052	0.36	1.01	0.17	0.04	0.17	1525	825	1078	STOWAWAY13_OS
OsIPC11240052	0.36	1.01	0.17	0.04	0.17	1525	1	824	OSTE33
OsIPC04070087	0.06	0.07	0.11	0.01	0.1	25738	2415	11353	ATLANTYS-I_OS
OsIPC04070087	0.06	0.07	0.11	0.01	0.1	25738	63	1367	ATLANTYS-LTR_OS
OsIPC04070087	0.06	0.07	0.11	0.01	0.1	25738	17544	18272	OSTE17
OsIPC04070087	0.06	0.07	0.11	0.01	0.1	25738	14677	15117	RIREX_LTR
OsIPC04070087	0.06	0.07	0.11	0.01	0.1	25738	11355	12854	ATLANTYS-LTR_OS
OsIPC05200053	0.33	0.9	0.39	0.26	0.9	1027	624	963	OLO24B
OsIPC05200053	0.33	0.9	0.39	0.26	0.9	1027	129	382	FOCUS
OsIPC05200053	0.33	0.9	0.39	0.26	0.9	1027	388	605	NONAME
OsIPC09210068	0.48	0.47	0.43	0.33	1	934	446	792	NDNA2TNA_OS
OsIPC09210068	0.48	0.47	0.43	0.33	1	934	169	398	STOWAWAY9_OS
OsIPC01010060	0.28	0.62	0.29	0.17	0.29	826	33	218	WANDERER
OsIPC01010060	0.28	0.62	0.29	0.17	0.29	826	516	680	WANDERER
OsIPC01010060	0.28	0.62	0.29	0.17	0.29	826	307	491	WANDERER
OsIPC10120095	0.24	0.67	0.36	0.15	0.36	1769	426	521	STOWAWAY1_OS
OsIPC10120095	0.24	0.67	0.36	0.15	0.36	1769	1397	1737	OLO24C
OsIPC10120095	0.24	0.67	0.36	0.15	0.36	1769	1128	1350	STOWAWAY45_OS
OsIPC10120095	0.24	0.67	0.36	0.15	0.36	1769	651	1011	MDM1
OsIPC04280001	0.4	0.4	0.4	0.23	0.4	998	484	712	F569
OsIPC04280001	0.4	0.4	0.4	0.23	0.4	998	754	967	TOURIST-XI
OsIPC04280001	0.4	0.4	0.4	0.23	0.4	998	125	265	GAIJIN
OsIPU00007599	0.47	0.71	0.73	0.09	0.71	1218	1	553	OSTE17
OsIPU00007599	0.47	0.71	0.73	0.09	0.71	1218	594	798	STOWAWAY42_OS
OsIPC07230026	0.17	1.01	1	0.11	0.17	1324	1	285	SINE03_OS
OsIPC07230026	0.17	1.01	1	0.11	0.17	1324	462	608	STOWAWAY1_OS
OsIPC07230026	0.17	1.01	1	0.11	0.17	1324	1057	1291	DITTO
OsIPC11050066	0.31	0.53	1.01	0.06	0.31	1154	800	1154	SZ-33LTR
OsIPC11050066	0.31	0.53	1.01	0.06	0.31	1154	623	799	STOWAWAY2_OS
OsIPC11050066	0.31	0.53	1.01	0.06	0.31	1154	360	555	STOWAWAY48_OS
OsIPC03050039	0.02	0.65	0.02	0.01	0.03	9769	1662	1897	STOWAWAY44_OS
OsIPC03050039	0.02	0.65	0.02	0.01	0.03	9769	3121	8953	LINE1-6_OS
OsIPC03050039	0.02	0.65	0.02	0.01	0.03	9769	1078	1308	TESS
OsIPU00010436	0.14	0.1	0.14	0.01	0.31	5222	970	5159	LINE-6_OS
OsIPU00010436	0.14	0.1	0.14	0.01	0.31	5222	461	783	BUHUI
OsIPC03320027	0.39	0.39	1	0.03	0.39	1132	341	502	EXPLORER
OsIPC03320027	0.39	0.39	1	0.03	0.39	1132	524	680	STOWAWAY41_OS
OsIPC03320027	0.39	0.39	1	0.03	0.39	1132	1	252	TYPEU2
OsIPU00001453	0.24	1	0.24	0.13	0.2	763	543	762	DITTO3
OsIPU00001453	0.24	1	0.24	0.13	0.2	763	303	540	WANDERER
OsIPC11280374	0.09	0.09	0.3	0.04	0.38	2684	725	2164	SZ-27LIKE
OsIPC11280374	0.09	0.09	0.3	0.04	0.38	2684	444	677	STOWAWAY21_OS
OsIPC11260050	0.25	0.67	0.67	0.04	0.67	1924	1	1253	RPO_OS
OsIPC11260050	0.25	0.67	0.67	0.04	0.67	1924	1272	1531	STOWAWAY48_OS
OsIPC01080031	0.34	0.51	0.47	0.3	0.34	1547	679	1204	CRMA1_LTR
OsIPC01080031	0.34	0.51	0.47	0.3	0.34	1547	246	511	TOURIST-XIII
OsIPC12170053	0.31	0.31	0.31	0.04	0.31	1246	156	310	STOWAWAY10_OS
OsIPC12170053	0.31	0.31	0.31	0.04	0.31	1246	311	443	STOWAWAY15_OS
OsIPC12170053	0.31	0.31	0.31	0.04	0.31	1246	549	1241	GYPSY-B_LTR
OsIPC08180091	0.31	0.63	0.3	0.05	0.37	1124	644	1039	RIREX_LTR
OsIPC08180091	0.31	0.63	0.3	0.05	0.37	1124	252	513	SINE03_OS
OsIPC04330004	0.23	0.23	0.23	0.07	0.2	1220	1084	1220	STOWAWAY18_OS
OsIPC04330004	0.23	0.23	0.23	0.07	0.2	1220	634	762	GAIJIN
OsIPC04330004	0.23	0.23	0.23	0.07	0.2	1220	1	629	BAJIELTR
OsIPC09120215	0.26	0.25	0.37	0.12	0.95	1582	749	1408	SZ-5LIKE
OsIPC09120215	0.26	0.25	0.37	0.12	0.95	1582	70	404	OLO24
OsIPC01350012	0.21	0.21	0.2	0.1	0.21	2337	1053	1296	DITTO
OsIPC01350012	0.21	0.21	0.2	0.1	0.21	2337	36	274	WANDERER
OsIPC01350012	0.21	0.21	0.2	0.1	0.21	2337	1400	1945	CLOUD-3
OsIPC01350012	0.21	0.21	0.2	0.1	0.21	2337	784	972	WANDERER
OsIPC02110112	0.23	0.34	0.36	0.07	0.23	1550	1194	1451	STOWAWAY10_OS
OsIPC02110112	0.23	0.34	0.36	0.07	0.23	1550	345	579	STOWAWAY21_OS
OsIPC02110112	0.23	0.34	0.36	0.07	0.23	1550	718	1069	SINE03_OS
OsIPC09120173	0.06	0.08	0.75	0.04	0.28	3660	1876	3350	SZ-40LTR
OsIPC09120173	0.06	0.08	0.75	0.04	0.28	3660	878	1049	EXPLORER
OsIPC09120173	0.06	0.08	0.75	0.04	0.28	3660	102	300	TREP215
OsIPC01140081	0.45	0.75	0.29	0.28	0.45	883	448	691	STOWAWAY41_OS
OsIPC01140081	0.45	0.75	0.29	0.28	0.45	883	173	414	DITTO
OsIPC07200036	0.39	1	1	0.17	0.39	1026	863	1026	STOWAWAY44_OS
OsIPC07200036	0.39	1	1	0.17	0.39	1026	130	361	STOWAWAY12_OS
OsIPC07200036	0.39	1	1	0.17	0.39	1026	362	670	TYPEH
OsIPC05020046	0.41	1	0.43	0.22	0.43	1166	570	1064	CASGRANDA
OsIPC05020046	0.41	1	0.43	0.22	0.43	1166	305	565	YOUREN
OsIPC12040020	0.45	0.86	0.41	0.1	0.45	1066	456	953	XIKE
OsIPC12040020	0.45	0.86	0.41	0.1	0.45	1066	23	161	GAIJIN
OsIPC11070090	0.24	0.59	0.21	0.07	0.25	2624	2041	2506	OSTE26
OsIPC11070090	0.24	0.59	0.21	0.07	0.25	2624	199	509	OLO24C
OsIPC11070090	0.24	0.59	0.21	0.07	0.25	2624	1669	1979	OLO24C
OsIPC11070090	0.24	0.59	0.21	0.07	0.25	2624	569	949	OSTE26
OsIPU00000269	0.32	1	1	0.09	1	981	687	878	DELAY
OsIPU00000269	0.32	1	1	0.09	1	981	333	620	TYPEU2
OsIPU00000269	0.32	1	1	0.09	1	981	883	967	DEBOAT
OsIPU00001028	0.32	1	0.41	0.03	0.32	1066	96	634	MERMITE18A
OsIPU00001028	0.32	1	0.41	0.03	0.32	1066	756	969	SINE9_OS
OsIPC08230003	0.35	0.92	0.35	0.35	0.35	935	157	482	NDNA1TNA_OS
OsIPC08230003	0.35	0.92	0.35	0.35	0.35	935	653	876	STOWAWAY21_OS
OsIPC11180057	0.24	0.29	0.24	0.08	0.74	2308	1656	1862	WANDERER
OsIPC11180057	0.24	0.29	0.24	0.08	0.74	2308	470	1030	SZ-33LTR
OsIPC11180057	0.24	0.29	0.24	0.08	0.74	2308	1268	1499	STOWAWAY43_OS
OsIPC11180057	0.24	0.29	0.24	0.08	0.74	2308	72	304	TNR1
OsIPU00001457	0.44	0.44	0.44	0.04	0.44	775	241	437	STOWAWAY8_OS
OsIPU00001457	0.44	0.44	0.44	0.04	0.44	775	537	740	STOWAWAY43_OS
OsIPC01160051	0.36	0.34	0.36	0.12	0.36	1320	8	333	OLO24C
OsIPC01160051	0.36	0.34	0.36	0.12	0.36	1320	341	617	OLO24C
OsIPC01160051	0.36	0.34	0.36	0.12	0.36	1320	1108	1319	OLO24C
OsIPC12120082	0.44	0.94	0.94	0.27	0.44	1066	568	1047	OSTONOR1_LTR
OsIPC12120082	0.44	0.94	0.94	0.27	0.44	1066	63	355	CASTAWAY
OsIPC04190052	0.07	0.19	0.07	0.01	0.83	8174	1345	1575	TREP215
OsIPC04190052	0.07	0.19	0.07	0.01	0.83	8174	418	783	BUHUI
OsIPC04190052	0.07	0.19	0.07	0.01	0.83	8174	2374	7179	SZ-56_I
OsIPC04190052	0.07	0.19	0.07	0.01	0.83	8174	7248	7524	SZ-56A_LTR
OsIPC04190052	0.07	0.19	0.07	0.01	0.83	8174	2002	2271	SZ-56A_LTR
OsIPC05020009	0.27	0.26	0.27	0.08	0.42	650	376	547	INDITTO
OsIPC05020009	0.27	0.26	0.27	0.08	0.42	650	2	168	DITTO3
OsIPC05280050	0.39	0.39	0.32	0.14	0.39	666	302	430	UNIQUE
OsIPC05280050	0.39	0.39	0.32	0.14	0.39	666	184	289	GAIJIN
OsIPC05280050	0.39	0.39	0.32	0.14	0.39	666	2	115	GAIJIN
OsIPU00010556	0.33	0.64	0.65	0.11	0.34	511	299	470	STOWAWAY44_OS
OsIPU00010556	0.33	0.64	0.65	0.11	0.34	511	34	270	STOWAWAY44_OS
OsIPC02260016	0.28	0.28	0.28	0.19	0.28	971	151	413	INDITTO
OsIPC02260016	0.28	0.28	0.28	0.19	0.28	971	523	772	DITTO3
OsIPC11100210	0.13	0.13	0.16	0.01	0.24	2812	1	948	SZ-66LTR
OsIPC11100210	0.13	0.13	0.16	0.01	0.24	2812	1147	1776	BAJIELTR
OsIPC02060005	0.44	0.53	0.31	0.29	0.44	531	129	283	OSTE19
OsIPC02060005	0.44	0.53	0.31	0.29	0.44	531	358	530	DELAY
OsIPC08170156	0.06	0.14	0.25	0.03	0.06	8987	1000	6771	LINE1-6_OS
OsIPC08170156	0.06	0.14	0.25	0.03	0.06	8987	8212	8416	STOWAWAY41_OS
OsIPC08170156	0.06	0.14	0.25	0.03	0.06	8987	8042	8204	TOURIST-XV
OsIPC08170156	0.06	0.14	0.25	0.03	0.06	8987	88	228	WANDERER
OsIPC08170156	0.06	0.14	0.25	0.03	0.06	8987	7719	8039	OLO24C
OsIPC08170156	0.06	0.14	0.25	0.03	0.06	8987	7204	7718	CLOUD-3
OsIPC09150013	0.37	0.95	0.37	0.13	0.95	705	305	472	STOWAWAY13_OS
OsIPC09150013	0.37	0.95	0.37	0.13	0.95	705	42	295	STOWAWAY10_OS
OsIPC01420022	0.46	0.95	0.94	0.06	0.46	952	51	200	STOWAWAY1_OS
OsIPC01420022	0.46	0.95	0.94	0.06	0.46	952	402	559	EXPLORER
OsIPC01420022	0.46	0.95	0.94	0.06	0.46	952	703	904	TOURIST-XI
OsIPU00002686	0.32	0.32	0.32	0.06	0.32	1186	988	1099	DEBOAT
OsIPU00002686	0.32	0.32	0.32	0.06	0.32	1186	394	611	F569
OsIPU00002686	0.32	0.32	0.32	0.06	0.32	1186	45	315	FOCUS
OsIPC02250185	0.36	0.47	0.08	0.05	0.36	3124	271	490	F524
OsIPC02250185	0.36	0.47	0.08	0.05	0.36	3124	1739	2844	RETRO2_LTR
OsIPC02250185	0.36	0.47	0.08	0.05	0.36	3124	1329	1559	STOWAWAY9_OS
OsIPC02250185	0.36	0.47	0.08	0.05	0.36	3124	173	269	STOWAWAY47_OS
OsIPC09120275	0.4	0.36	0.4	0.12	0.4	835	57	192	STOWAWAY1_OS
OsIPC09120275	0.4	0.36	0.4	0.12	0.4	835	530	703	WANDERER
OsIPC09120275	0.4	0.36	0.4	0.12	0.4	835	351	505	WANDERER
OsIPC08110055	0.2	0.58	0.58	0.2	0.2	769	491	701	TYPEM
OsIPC08110055	0.2	0.58	0.58	0.2	0.2	769	15	197	OLO24
OsIPC08270048	0.48	1	0.81	0.24	0.48	908	560	791	STOWAWAY2_OS
OsIPC08270048	0.48	1	0.81	0.24	0.48	908	41	336	OLO24
OsIPC11100067	0.38	0.32	0.35	0.02	0.38	3244	2010	3153	ATLANTYS-LTR_OS
OsIPC11100067	0.38	0.32	0.35	0.02	0.38	3244	358	1609	ATLANTYS-LTR_OS
OsIPC02280020	0.35	0.49	0.5	0.31	0.49	682	98	333	DITTO
OsIPC02280020	0.35	0.49	0.5	0.31	0.49	682	454	657	INDITTO
OsIPC08100041	0.32	1	1.01	0.09	0.36	513	1	123	GAIJIN
OsIPC08100041	0.32	1	1.01	0.09	0.36	513	194	384	TOURIST-XV
OsIPC07270097	0.3	1.01	0.94	0.21	0.3	1121	413	533	GAIJIN
OsIPC07270097	0.3	1.01	0.94	0.21	0.3	1121	625	968	OLO24C
OsIPC07270097	0.3	1.01	0.94	0.21	0.3	1121	72	291	STOWAWAY9_OS
OsIPC11230267	0.48	0.41	0.41	0.27	0.51	2155	26	291	OLO24C
OsIPC11230267	0.48	0.41	0.41	0.27	0.51	2155	643	986	OLO24
OsIPC11230267	0.48	0.41	0.41	0.27	0.51	2155	1081	1847	SZ-22_LTR
OsIPC11060124	0.26	1	1	0.06	1	2681	1560	2681	MU_OS
OsIPC11060124	0.26	1	1	0.06	1	2681	666	1019	SINE03_OS
OsIPC10020031	0.23	0.96	0.23	0.16	0.23	1490	731	1021	OLO24C
OsIPC10020031	0.23	0.96	0.23	0.16	0.23	1490	1230	1478	STOWAWAY51_OS
OsIPC10020031	0.23	0.96	0.23	0.16	0.23	1490	500	716	ID-3
OsIPC06230156	0.25	0.25	0.24	0.24	0.25	1199	320	475	WANDERER
OsIPC06230156	0.25	0.25	0.24	0.24	0.25	1199	784	926	WANDERER
OsIPC06230156	0.25	0.25	0.24	0.24	0.25	1199	553	717	TAMI2
OsIPC06230156	0.25	0.25	0.24	0.24	0.25	1199	13	298	YOUREN
OsIPC02250275	0.34	0.53	0.35	0.02	0.53	1397	668	1105	RIREX_LTR
OsIPC02250275	0.34	0.53	0.35	0.02	0.53	1397	216	616	RIREX_LTR
OsIPC12150138	0.45	0.49	0.58	0.06	0.58	1356	747	1234	OSTE30
OsIPC12150138	0.45	0.49	0.58	0.06	0.58	1356	93	355	STOWAWAY11_OS
OsIPC11070127	0.45	0.65	0.13	0.09	0.13	743	439	637	STOWAWAY51_OS
OsIPC11070127	0.45	0.65	0.13	0.09	0.13	743	16	199	STOWAWAY2_OS
OsIPC10180094	0.24	0.27	0.24	0.22	0.24	1170	102	276	WANDERER
OsIPC10180094	0.24	0.27	0.24	0.22	0.24	1170	816	1074	CASTAWAY
OsIPC10180094	0.24	0.27	0.24	0.22	0.24	1170	280	415	OSTE18
OsIPC10180094	0.24	0.27	0.24	0.22	0.24	1170	460	625	DITTO
OsIPC03170085	0.37	0.85	0.84	0.09	0.74	2391	59	297	TREP215
OsIPC03170085	0.37	0.85	0.84	0.09	0.74	2391	1862	2121	STOWAWAY41_OS
OsIPC03170085	0.37	0.85	0.84	0.09	0.74	2391	2230	2361	STOWAWAY47_OS
OsIPC03170085	0.37	0.85	0.84	0.09	0.74	2391	823	1790	Atlantys-2-LTR_OS
OsIPC03170085	0.37	0.85	0.84	0.09	0.74	2391	636	818	STOWAWAY48_OS
OsIPC11230193	0.34	0.46	0.34	0.02	0.46	2332	137	576	JINHUA
OsIPC11230193	0.34	0.46	0.34	0.02	0.46	2332	787	1860	RETRO2_LTR
OsIPC03310003	0.33	0.82	0.33	0.17	0.33	602	104	240	p-SINE1_OS
OsIPC03310003	0.33	0.82	0.33	0.17	0.33	602	357	485	STOWAWAY47_OS
OsIPC03310003	0.33	0.82	0.33	0.17	0.33	602	241	356	GAIJIN
OsIPC01290064	0.32	1	0.12	0.1	0.32	1681	879	1114	WANDERER
OsIPC01290064	0.32	1	0.12	0.1	0.32	1681	309	524	EXPLORER
OsIPC01290064	0.32	1	0.12	0.1	0.32	1681	1413	1620	DITTO3
OsIPC01290064	0.32	1	0.12	0.1	0.32	1681	5	193	F569
OsIPC10010178	0.39	0.83	0.31	0.15	0.5	1116	457	817	MDM1
OsIPC10010178	0.39	0.83	0.31	0.15	0.5	1116	818	1112	OLO24C
OsIPC01230120	0.15	0.15	0.18	0.03	0.15	4307	533	2407	RPO_OS
OsIPC01230120	0.15	0.15	0.18	0.03	0.15	4307	3401	3788	CASTAWAY
OsIPC03050006	0.47	0.64	0.64	0.34	0.47	543	179	380	TOURIST-XI
OsIPC03050006	0.47	0.64	0.64	0.34	0.47	543	1	98	GAIJIN
OsIPC06280037	0.24	0.24	0.55	0.01	0.24	2287	2047	2214	STOWAWAY47_OS
OsIPC06280037	0.24	0.24	0.55	0.01	0.24	2287	1548	1753	MDM2
OsIPC06280037	0.24	0.24	0.55	0.01	0.24	2287	1806	2046	STOWAWAY17_OS
OsIPC06280037	0.24	0.24	0.55	0.01	0.24	2287	146	1040	CACTA-M
OsIPC08050112	0.37	1.01	0.06	0.04	0.61	2501	2244	2373	STOWAWAY47_OS
OsIPC08050112	0.37	1.01	0.06	0.04	0.61	2501	1963	2172	WANDERER
OsIPC08050112	0.37	1.01	0.06	0.04	0.61	2501	90	1158	CACTA-P
OsIPC12160111	0.1	0.1	0.23	0.01	0.23	18562	10684	11847	SZ-66LTR
OsIPC12160111	0.1	0.1	0.23	0.01	0.23	18562	12432	13719	SZ-66LTR
OsIPC12160111	0.1	0.1	0.23	0.01	0.23	18562	8344	9198	SZ-19LTR
OsIPC12160111	0.1	0.1	0.23	0.01	0.23	18562	15305	15610	NDNA2TNA_OS
OsIPC12160111	0.1	0.1	0.23	0.01	0.23	18562	64	7502	ATLANTYS-I_OS
OsIPU00000818	0.37	1.02	0.36	0.13	0.37	572	392	533	STOWAWAY46_OS
OsIPU00000818	0.37	1.02	0.36	0.13	0.37	572	102	316	TYPEU1
OsIPC11280224	0.28	0.27	0.28	0.15	0.28	985	95	250	WANDERER
OsIPC11280224	0.28	0.27	0.28	0.15	0.28	985	386	626	STOWAWAY41_OS
OsIPC11280224	0.28	0.27	0.28	0.15	0.28	985	628	768	STOWAWAY43_OS
OsIPC01240136	0.41	0.71	0.15	0.07	0.4	2334	573	1625	RETRO2A_LTR
OsIPC01240136	0.41	0.71	0.15	0.07	0.4	2334	206	510	OLO24C
OsIPU00010679	0.39	0.41	0.4	0.14	0.38	587	25	261	STOWAWAY44_OS
OsIPU00010679	0.39	0.41	0.4	0.14	0.38	587	468	587	CASINE
OsIPU00003022	0.47	0.47	0.47	0.08	0.47	1795	963	1795	COPIA2-LTR_OS
OsIPU00003022	0.47	0.47	0.47	0.08	0.47	1795	523	876	TYPEU2
OsIPC08200134	0.34	0.34	0.14	0.07	0.53	1189	974	1180	STOWAWAY51_OS
OsIPC08200134	0.34	0.34	0.14	0.07	0.53	1189	87	365	STOWAWAY14_OS
OsIPC08200134	0.34	0.34	0.14	0.07	0.53	1189	749	905	STOWAWAY50_OS
OsIPC10190029	0.2	1	0.4	0.06	0.25	1546	96	1041	CACTA-H
OsIPC10190029	0.2	1	0.4	0.06	0.25	1546	1067	1261	WANDERER
OsIPC06130062	0.44	0.31	0.58	0.15	0.31	1214	910	1194	BUHUI
OsIPC06130062	0.44	0.31	0.58	0.15	0.31	1214	379	908	RETROSOR2_LTR
OsIPC01140284	0.33	0.38	0.34	0.17	0.33	630	406	616	COWARD-3
OsIPC01140284	0.33	0.38	0.34	0.17	0.33	630	4	152	TELIA
OsIPC02250009	0.39	0.39	1	0.11	1	659	436	634	STOWAWAY14_OS
OsIPC02250009	0.39	0.39	1	0.11	1	659	177	390	TOURIST-XI
OsIPC04070108	0.19	0.19	0.19	0.17	0.19	6209	4993	5346	MUDRN4_OS
OsIPC04070108	0.19	0.19	0.19	0.17	0.19	6209	2819	2965	WANDERER
OsIPC04070108	0.19	0.19	0.19	0.17	0.19	6209	5701	5843	STOWAWAY47_OS
OsIPC04070108	0.19	0.19	0.19	0.17	0.19	6209	3457	4031	SZ-33LTR
OsIPC04070108	0.19	0.19	0.19	0.17	0.19	6209	35	1474	CACTA-Q
OsIPC04070108	0.19	0.19	0.19	0.17	0.19	6209	1475	2664	GYPSO_LTR
OsIPC11220073	0.39	0.47	0.5	0.17	0.47	2430	434	591	STOWAWAY43_OS
OsIPC11220073	0.39	0.47	0.5	0.17	0.47	2430	592	1968	SZ-20LTR
OsIPC07130007	0.07	0.02	0.09	0.01	0.19	15458	13897	15066	ATLANTYS-LTR_OS
OsIPC07130007	0.07	0.02	0.09	0.01	0.19	15458	3114	4430	ATLANTYS-LTR_OS
OsIPC07130007	0.07	0.02	0.09	0.01	0.19	15458	4790	13713	ATLANTYS-I_OS
OsIPC07130007	0.07	0.02	0.09	0.01	0.19	15458	347	492	TOURIST-XV
OsIPC06210081	0.28	0.29	0.31	0.03	0.27	7478	5695	6405	BAJIELTR
OsIPC06210081	0.28	0.29	0.31	0.03	0.27	7478	2794	5694	BAJIEIN
OsIPC06210081	0.28	0.29	0.31	0.03	0.27	7478	1971	2793	BAJIELTR
OsIPC12190025	0.47	0.53	0.49	0.25	0.53	922	179	411	STOWAWAY2_OS
OsIPC12190025	0.47	0.53	0.49	0.25	0.53	922	612	876	YOUREN
OsIPC01250037	0.49	0.49	0.46	0.2	0.49	651	414	649	STOWAWAY41_OS
OsIPC01250037	0.49	0.49	0.46	0.2	0.49	651	99	333	STOWAWAY9_OS
OsIPC12080052	0.4	1	1	0.22	0.4	953	484	706	TNR1
OsIPC12080052	0.4	1	1	0.22	0.4	953	153	466	MDM2
OsIPC05180039	0.39	0.64	0.64	0.15	0.64	762	417	619	F770
OsIPC05180039	0.39	0.64	0.64	0.15	0.64	762	105	400	OLO24C
OsIPC11170054	0.33	0.34	0.33	0.27	0.28	1041	11	266	OLO24
OsIPC11170054	0.33	0.34	0.33	0.27	0.28	1041	543	838	CASTAWAY
OsIPC04030118	0.18	0.13	0.18	0.15	0.16	1193	401	592	CASINE
OsIPC04030118	0.18	0.13	0.18	0.15	0.16	1193	42	254	EXPLORER
OsIPC04030118	0.18	0.13	0.18	0.15	0.16	1193	986	1184	EXPLORER
OsIPC12200167	0.36	0.27	0.47	0.03	0.48	2775	258	505	STOWAWAY41_OS
OsIPC12200167	0.36	0.27	0.47	0.03	0.48	2775	85	231	GAIJIN
OsIPC12200167	0.36	0.27	0.47	0.03	0.48	2775	1481	2775	RPO_OS
OsIPC05270046	0.42	0.55	0.41	0.17	0.42	802	105	438	OLO24B
OsIPC05270046	0.42	0.55	0.41	0.17	0.42	802	559	799	TYPEU3
OsIPC09110156	0.25	0.52	0.22	0.11	0.51	1875	1553	1779	TREP215
OsIPC09110156	0.25	0.52	0.22	0.11	0.51	1875	406	1120	OSTE27
OsIPC03170066	0.33	1.02	1.05	0.05	1.02	529	280	422	COWARD-3
OsIPC03170066	0.33	1.02	1.05	0.05	1.02	529	56	245	COWARD-3
OsIPC12160238	0.29	0.29	0.6	0.04	0.6	1041	304	699	RIRE2_LTR
OsIPC12160238	0.29	0.29	0.6	0.04	0.6	1041	1	301	RIREX_LTR
OsIPC09160098	0.31	0.6	0.58	0.14	0.31	1951	463	1060	TNR11
OsIPC09160098	0.31	0.6	0.58	0.14	0.31	1951	1207	1428	STOWAWAY42_OS
OsIPC09160098	0.31	0.6	0.58	0.14	0.31	1951	1	275	OLO24
OsIPC06220087	0.46	0.42	0.47	0.35	0.47	716	66	417	OLO24
OsIPC06220087	0.46	0.42	0.47	0.35	0.47	716	418	653	STOWAWAY11_OS
OsIPC04060119	0.24	0.25	0.24	0.06	0.24	4285	4004	4214	TYPEM
OsIPC04060119	0.24	0.25	0.24	0.06	0.24	4285	1341	3536	SZ-63_LTR
OsIPC11060084	0.38	0.39	0.8	0.07	0.6	833	3	186	EXPLORER
OsIPC11060084	0.38	0.39	0.8	0.07	0.6	833	346	702	STOLA
OsIPC01140153	0.48	0.48	0.28	0.14	0.48	983	312	495	WANDERER
OsIPC01140153	0.48	0.48	0.28	0.14	0.48	983	62	272	STOWAWAY44_OS
OsIPC01140153	0.48	0.48	0.28	0.14	0.48	983	805	962	EXPLORER
OsIPC12160094	0.44	0.56	0.47	0.03	0.47	933	61	492	CLOUD-7
OsIPC12160094	0.44	0.56	0.47	0.03	0.47	933	628	837	TYPEM
OsIPC11240018	0.25	0.13	1.01	0.08	0.25	940	147	289	GAIJIN
OsIPC11240018	0.25	0.13	1.01	0.08	0.25	940	554	777	DITTO
OsIPC11240018	0.25	0.13	1.01	0.08	0.25	940	349	473	F1275
OsIPC08170106	0.45	0.6	0.6	0.19	0.45	1369	158	352	DITTO
OsIPC08170106	0.45	0.6	0.6	0.19	0.45	1369	581	1369	MUDRN1_OS
OsIPC01140089	0.15	0.23	0.15	0.07	0.23	3565	516	2055	RPO_OS
OsIPC01140089	0.15	0.23	0.15	0.07	0.23	3565	2584	2747	STOWAWAY43_OS
OsIPC01140089	0.15	0.23	0.15	0.07	0.23	3565	2284	2576	NDNA1TNA_OS
OsIPC01140089	0.15	0.23	0.15	0.07	0.23	3565	3070	3363	TYPEU2
OsIPC04180027	0.18	0.18	0.18	0.16	0.5	3506	531	1665	COPIA1-LTR_OS
OsIPC04180027	0.18	0.18	0.18	0.16	0.5	3506	2302	3355	COPIA1-LTR_OS
OsIPC03300036	0.47	0.26	0.34	0.08	0.34	1386	37	375	OLO24B
OsIPC03300036	0.47	0.26	0.34	0.08	0.34	1386	409	653	STOWAWAY36_OS
OsIPC03300036	0.47	0.26	0.34	0.08	0.34	1386	803	1040	DITTO3
OsIPU00010788	0.32	0.39	0.6	0.48	0.57	1075	484	817	OLO24
OsIPU00010788	0.32	0.39	0.6	0.48	0.57	1075	131	477	OLO24
OsIPC08030066	0.39	0.55	0.39	0.31	0.59	1129	514	757	DITTO
OsIPC08030066	0.39	0.55	0.39	0.31	0.59	1129	95	441	TYPEH
OsIPC07190003	0.4	1	0.29	0.08	0.29	934	550	813	STOWAWAY44_OS
OsIPC07190003	0.4	1	0.29	0.08	0.29	934	217	479	INDITTO
OsIPC10180079	0.4	0.98	0.94	0.35	0.4	777	1	108	GAIJIN
OsIPC10180079	0.4	0.98	0.94	0.35	0.4	777	389	741	OLO24
OsIPC10210088	0.43	1	0.27	0.13	0.27	1005	432	694	INDITTO
OsIPC10210088	0.43	1	0.27	0.13	0.27	1005	126	369	DITTO3
OsIPC10210088	0.43	1	0.27	0.13	0.27	1005	778	965	STOWAWAY48_OS
OsIPC01310008	0.22	0.22	0.49	0.15	0.54	1113	336	781	TNR12
OsIPC01310008	0.22	0.22	0.49	0.15	0.54	1113	874	1056	YOUREN
OsIPC09120300	0.48	0.64	0.48	0.02	0.48	2982	688	2405	RPO_OS
OsIPC09120300	0.48	0.64	0.48	0.02	0.48	2982	2824	2930	SINE1R5_OS
OsIPC01130032	0.32	0.32	0.18	0.04	0.86	2643	466	615	CASINE
OsIPC01130032	0.32	0.32	0.18	0.04	0.86	2643	1139	2643	RPO_OS
OsIPC12060133	0.27	0.27	0.36	0.11	1	2014	311	557	OLO24C
OsIPC12060133	0.27	0.27	0.36	0.11	1	2014	656	969	OLO24
OsIPC12060133	0.27	0.27	0.36	0.11	1	2014	1749	1817	TREP220
OsIPC12060133	0.27	0.27	0.36	0.11	1	2014	970	1710	BAJIELTR
OsIPC11050133	0.23	0.16	0.23	0.07	0.23	3256	482	565	POP-OL2
OsIPC11050133	0.23	0.16	0.23	0.07	0.23	3256	741	824	POP-OL2
OsIPC11050133	0.23	0.16	0.23	0.07	0.23	3256	2308	3034	JOUZHEN
OsIPC11050133	0.23	0.16	0.23	0.07	0.23	3256	1268	1996	GYPSY-B_LTR
OsIPC11050133	0.23	0.16	0.23	0.07	0.23	3256	567	648	POP-OL2
OsIPC12030003	0.38	0.9	0.38	0.07	0.79	603	52	292	DITAILA
OsIPC12030003	0.38	0.9	0.38	0.07	0.79	603	293	547	INDITTO
OsIPC09010029	0.19	0.52	0.5	0.08	0.22	9546	3812	6251	SZ-40LTR
OsIPC09010029	0.19	0.52	0.5	0.08	0.22	9546	593	3275	GYPSY-A_LTR
OsIPC08100052	0.44	1.01	0.45	0.05	0.52	894	261	407	F569
OsIPC08100052	0.44	1.01	0.45	0.05	0.52	894	587	893	CASGRANDA
OsIPC11260088	0.25	0.18	0.05	0.04	0.09	13610	729	1864	ATLANTYS-LTR_OS
OsIPC11260088	0.25	0.18	0.05	0.04	0.09	13610	2825	9607	ATLANTYS-I_OS
OsIPC02070085	0.31	0.51	0.18	0.01	0.31	4088	51	2507	BAJIEIN
OsIPC02070085	0.31	0.51	0.18	0.01	0.31	4088	2651	3417	BAJIELTR
OsIPU00001384	0.38	0.95	0.26	0.04	0.38	1450	644	1450	OSTE33
OsIPU00001384	0.38	0.95	0.26	0.04	0.38	1450	376	640	STOWAWAY13_OS
OsIPU00010852	0.15	0.15	0.79	0.11	0.21	1000	374	601	WANDERER
OsIPU00010852	0.15	0.15	0.79	0.11	0.21	1000	851	996	WANDERER
OsIPU00010852	0.15	0.15	0.79	0.11	0.21	1000	616	832	WANDERER
OsIPU00010852	0.15	0.15	0.79	0.11	0.21	1000	39	194	OSTE19
OsIPC07050013	0.23	0.37	0.25	0.1	0.23	1876	205	1057	OSTE33
OsIPC07050013	0.23	0.37	0.25	0.1	0.23	1876	1153	1408	STOWAWAY8_OS
OsIPU00010854	0.43	0.45	1	0.05	0.43	576	182	440	STOWAWAY17_OS
OsIPU00010854	0.43	0.45	1	0.05	0.43	576	14	181	STOWAWAY47_OS
OsIPC11030026	0.31	0.56	0.31	0.1	0.31	1527	323	665	OLO24
OsIPC11030026	0.31	0.56	0.31	0.1	0.31	1527	681	883	TOURIST-XV
OsIPC11030026	0.31	0.56	0.31	0.1	0.31	1527	1031	1527	MUDRN2_OS
OsIPC04150038	0.39	0.42	0.39	0.15	0.39	2222	370	714	MDM1
OsIPC04150038	0.39	0.42	0.39	0.15	0.39	2222	846	1690	SZ-20LTR
OsIPU00008494	0.4	0.42	0.21	0.1	0.4	725	1	290	RIRE2_LTR
OsIPU00008494	0.4	0.42	0.21	0.1	0.4	725	465	619	WANDERER
OsIPC08270027	0.47	0.29	0.66	0.09	0.62	611	354	610	FOCUS
OsIPC08270027	0.47	0.29	0.66	0.09	0.62	611	33	205	TESS
OsIPC04140124	0.2	0.13	0.24	0.11	0.2	2523	20	599	SZ-7_LTR
OsIPC04140124	0.2	0.13	0.24	0.11	0.2	2523	2044	2325	ID-4
OsIPC04140124	0.2	0.13	0.24	0.11	0.2	2523	1754	2041	ID-4
OsIPC04140124	0.2	0.13	0.24	0.11	0.2	2523	1227	1446	DITTO3
OsIPC04140124	0.2	0.13	0.24	0.11	0.2	2523	1570	1748	TOURIST-XV
OsIPC04140124	0.2	0.13	0.24	0.11	0.2	2523	735	831	POP-OL2
OsIPC09220039	0.24	0.27	0.24	0.12	0.72	974	532	688	TOURIST-XV
OsIPC09220039	0.24	0.27	0.24	0.12	0.72	974	846	958	OSTE18
OsIPC09220039	0.24	0.27	0.24	0.12	0.72	974	703	839	GAIJIN
OsIPC09220039	0.24	0.27	0.24	0.12	0.72	974	44	278	STOWAWAY9_OS
OsIPC01150097	0.49	0.49	0.32	0.32	0.48	1015	563	919	TYPEH
OsIPC01150097	0.49	0.49	0.32	0.32	0.48	1015	212	555	TYPEH
OsIPU00009325	0.39	0.42	0.42	0.1	0.42	821	64	397	AMYLTP
OsIPU00009325	0.39	0.42	0.42	0.1	0.42	821	614	779	STOWAWAY43_OS
OsIPC11250135	0.22	0.59	0.22	0.22	0.34	8949	3706	8127	COPIA1-I_OS
OsIPC11250135	0.22	0.59	0.22	0.22	0.34	8949	2306	3443	ATLANTYS-LTR_OS
OsIPC03120033	0.24	0.25	0.24	0.19	0.24	1111	596	959	OLO24
OsIPC03120033	0.24	0.25	0.24	0.19	0.24	1111	219	551	OLO24B
OsIPC09020023	0.49	0.59	0.63	0.17	0.32	536	175	361	STOWAWAY10_OS
OsIPC09020023	0.49	0.59	0.63	0.17	0.32	536	42	174	DITTO
OsIPC06300092	0.48	0.47	0.47	0.16	0.48	592	135	279	GAIJIN
OsIPC06300092	0.48	0.47	0.47	0.16	0.48	592	345	588	DITTO
OsIPC03120001	0.38	1.02	0.39	0.29	0.43	790	166	483	NDNA1TNA_OS
OsIPC03120001	0.38	1.02	0.39	0.29	0.43	790	518	790	OLO24
OsIPC02160018	0.38	0.53	0.36	0.22	0.38	781	67	302	STOWAWAY9_OS
OsIPC02160018	0.38	0.53	0.36	0.22	0.38	781	453	696	STOWAWAY10_OS
OsIPC04170027	0.35	0.35	0.39	0.07	0.41	2233	25	897	CACTA-L
OsIPC04170027	0.35	0.35	0.39	0.07	0.41	2233	1767	1990	STOWAWAY44_OS
OsIPC04170027	0.35	0.35	0.39	0.07	0.41	2233	1155	1400	STOWAWAY2_OS
OsIPC01240092	0.43	0.63	0.63	0.05	0.62	633	400	567	STOWAWAY17_OS
OsIPC01240092	0.43	0.63	0.63	0.05	0.62	633	81	340	STOWAWAY17_OS
OsIPC02040010	0.48	0.48	0.47	0.16	0.48	687	492	638	STOWAWAY1_OS
OsIPC02040010	0.48	0.48	0.47	0.16	0.48	687	61	348	NDNA1TNA_OS
OsIPC03240063	0.35	0.35	0.87	0.03	0.35	1280	33	282	STOWAWAY45_OS
OsIPC03240063	0.35	0.35	0.87	0.03	0.35	1280	808	1216	DNAUN1_OS
OsIPC09100080	0.21	0.2	0.33	0.19	0.33	1492	1058	1296	DITTO
OsIPC09100080	0.21	0.2	0.33	0.19	0.33	1492	696	883	STOWAWAY44_OS
OsIPC09100080	0.21	0.2	0.33	0.19	0.33	1492	1305	1490	DITTO
OsIPC09100080	0.21	0.2	0.33	0.19	0.33	1492	28	385	OLO24C
OsIPC10150062	0.22	1	1	0.13	1	1933	910	1203	OLO24B
OsIPC10150062	0.22	1	1	0.13	1	1933	569	909	OLO24C
OsIPC10150062	0.22	1	1	0.13	1	1933	1545	1933	OSTE20
OsIPC10150062	0.22	1	1	0.13	1	1933	1364	1543	STOWAWAY42_OS
OsIPC04050165	0.31	1.02	0.82	0.33	0.31	785	521	783	YOUREN
OsIPC04050165	0.31	1.02	0.82	0.33	0.31	785	2	273	DITAILA
OsIPC03120025	0.13	0.31	0.31	0.06	0.31	2578	1723	2061	OLO24C
OsIPC03120025	0.13	0.31	0.31	0.06	0.31	2578	1403	1612	STOWAWAY48_OS
OsIPC03120025	0.13	0.31	0.31	0.06	0.31	2578	466	1402	MU_OS
OsIPC01140055	0.4	0.4	0.4	0.12	0.4	1692	868	1193	OSTE9
OsIPC01140055	0.4	0.4	0.4	0.12	0.4	1692	293	867	SZ-33LTR
OsIPC08280056	0.21	0.21	0.21	0.14	0.21	1801	1474	1742	OLO24C
OsIPC08280056	0.21	0.21	0.21	0.14	0.21	1801	832	1074	DITTO
OsIPC08280056	0.21	0.21	0.21	0.14	0.21	1801	1211	1398	TOURIST-XV
OsIPC08280056	0.21	0.21	0.21	0.14	0.21	1801	170	551	AMYLTP
OsIPC06030079	0.43	0.58	0.43	0.25	0.39	1302	577	736	DITTO
OsIPC06030079	0.43	0.58	0.43	0.25	0.39	1302	331	573	DITTO
OsIPC06030079	0.43	0.58	0.43	0.25	0.39	1302	744	911	DITTO
OsIPC06030079	0.43	0.58	0.43	0.25	0.39	1302	912	1238	CASTAWAY
OsIPC11260300	0.46	0.46	0.33	0.26	0.46	594	109	268	DITTO
OsIPC11260300	0.46	0.46	0.33	0.26	0.46	594	285	492	DITTO3
OsIPC02080113	0.46	0.29	0.46	0.05	0.46	1690	1386	1606	STOWAWAY2_OS
OsIPC02080113	0.46	0.29	0.46	0.05	0.46	1690	551	1298	BAJIELTR
OsIPC10110049	0.33	0.33	0.33	0.08	0.33	1919	1256	1517	F524
OsIPC10110049	0.33	0.33	0.33	0.08	0.33	1919	1	818	COPIA2-LTR_OS
OsIPC06050119	0.22	0.22	0.19	0.15	0.23	4872	1942	2960	RIRE1_LTR
OsIPC06050119	0.22	0.22	0.19	0.15	0.23	4872	3232	3598	TYPEH
OsIPC06050119	0.22	0.22	0.19	0.15	0.23	4872	11	936	RIRE1_LTR
OsIPC06050119	0.22	0.22	0.19	0.15	0.23	4872	4002	4288	COPI1_LTR
OsIPU00008763	0.42	0.22	0.42	0.12	0.42	936	630	858	STOWAWAY9_OS
OsIPU00008763	0.42	0.22	0.42	0.12	0.42	936	231	619	ECR
OsIPC09180028	0.37	0.7	0.7	0.15	0.69	761	527	759	WANDERER
OsIPC09180028	0.37	0.7	0.7	0.15	0.69	761	164	336	STOWAWAY51_OS
OsIPC03180030	0.41	0.57	0.58	0.33	0.4	1435	863	1435	SZ-42LTR
OsIPC03180030	0.41	0.57	0.58	0.33	0.4	1435	435	690	STOWAWAY41_OS
OsIPC07220187	0.23	0.33	0.29	0.13	0.35	916	71	323	DITAILA
OsIPC07220187	0.23	0.33	0.29	0.13	0.35	916	669	876	DITAILA
OsIPC03050008	0.37	0.55	0.37	0.08	0.37	1119	609	868	STOWAWAY8_OS
OsIPC03050008	0.37	0.55	0.37	0.08	0.37	1119	968	1119	TNR2
OsIPC03050008	0.37	0.55	0.37	0.08	0.37	1119	311	537	STOWAWAY9_OS
OsIPC08260021	0.27	0.8	0.4	0.27	0.4	914	123	364	DITTO
OsIPC08260021	0.27	0.8	0.4	0.27	0.4	914	611	856	DITTO
OsIPC08260021	0.27	0.8	0.4	0.27	0.4	914	370	610	DITTO-2
OsIPC12210035	0.22	0.58	0.36	0.31	0.37	885	63	372	NDNA1TNA_OS
OsIPC12210035	0.22	0.58	0.36	0.31	0.37	885	399	541	GAIJIN
OsIPC12210035	0.22	0.58	0.36	0.31	0.37	885	581	836	STOWAWAY41_OS
OsIPC03100022	0.26	0.9	0.26	0.2	0.26	857	84	322	NDNA1TNA_OS
OsIPC03100022	0.26	0.9	0.26	0.2	0.26	857	658	856	TOURIST-XIII
OsIPC03100022	0.26	0.9	0.26	0.2	0.26	857	488	569	TREP219
OsIPC01430009	0.44	0.59	0.41	0.08	0.44	744	1	142	WANDERER
OsIPC01430009	0.44	0.59	0.41	0.08	0.44	744	317	558	NDNA1TNA_OS
OsIPC01230046	0.34	0.74	0.34	0.06	0.34	675	1	226	STOWAWAY12_OS
OsIPC01230046	0.34	0.74	0.34	0.06	0.34	675	237	487	STOWAWAY10_OS
OsIPC11210017	0.41	0.41	0.7	0.25	0.71	725	62	291	STOWAWAY21_OS
OsIPC11210017	0.41	0.41	0.7	0.25	0.71	725	369	574	DITTO3
OsIPC08110052	0.36	0.37	0.37	0.06	0.36	1834	205	488	STOWAWAY11_OS
OsIPC08110052	0.36	0.37	0.37	0.06	0.36	1834	1047	1834	COPIA2-LTR_OS
OsIPC10020115	0.15	0.55	0.11	0.04	0.55	3534	1944	2023	POP-OL2
OsIPC10020115	0.15	0.55	0.11	0.04	0.55	3534	1578	1741	TREP215
OsIPC10020115	0.15	0.55	0.11	0.04	0.55	3534	3026	3137	STOWAWAY1_OS
OsIPC10020115	0.15	0.55	0.11	0.04	0.55	3534	2732	2905	TOURIST-XV
OsIPC10020115	0.15	0.55	0.11	0.04	0.55	3534	2024	2105	POP-OL2
OsIPC10020115	0.15	0.55	0.11	0.04	0.55	3534	1798	1874	POP-OL2
OsIPC10020115	0.15	0.55	0.11	0.04	0.55	3534	1	1161	SZLTR
OsIPU00007222	0.02	0.98	0.02	0.02	0.02	5368	4838	5124	SZ-65LTR
OsIPU00007222	0.02	0.98	0.02	0.02	0.02	5368	62	4817	SZ-8_I
OsIPC02250328	0.22	0.34	0.45	0.01	0.33	14632	12746	13328	SZ-7_LTR
OsIPC02250328	0.22	0.34	0.45	0.01	0.33	14632	14116	14452	ORMOSIA
OsIPC02250328	0.22	0.34	0.45	0.01	0.33	14632	3399	4905	ATLANTYS-LTR_OS
OsIPC02250328	0.22	0.34	0.45	0.01	0.33	14632	5726	12743	SZ-7_I
OsIPC02130001	0.35	0.26	0.69	0.1	0.33	1848	1213	1707	JINHUA
OsIPC02130001	0.35	0.26	0.69	0.1	0.33	1848	684	1138	DS-RICE3N
OsIPC08100033	0.34	0.34	0.34	0.16	0.34	1136	490	721	STOWAWAY21_OS
OsIPC08100033	0.34	0.34	0.34	0.16	0.34	1136	724	944	STOWAWAY41_OS
OsIPC08100033	0.34	0.34	0.34	0.16	0.34	1136	945	1132	DITAILA
OsIPC10160071	0.35	1	1	0.13	1	1209	96	434	OLO24B
OsIPC10160071	0.35	1	1	0.13	1	1209	707	976	STOWAWAY45_OS
OsIPC01200016	0.34	0.32	0.35	0.01	0.35	4190	3578	3756	F118
OsIPC01200016	0.34	0.32	0.35	0.01	0.35	4190	918	3577	SZ-43LTR
OsIPC04090152	0.09	0.89	0.1	0.1	0.09	5536	3805	4126	SC-4_LTR
OsIPC04090152	0.09	0.89	0.1	0.1	0.09	5536	405	3721	SC-4_I
OsIPC04180146	0.18	0.14	0.19	0.01	0.19	1822	1443	1590	STOWAWAY46_OS
OsIPC04180146	0.18	0.14	0.19	0.01	0.19	1822	209	1433	CACTA-O
OsIPC01400014	0.45	0.45	0.41	0.11	0.45	1434	1173	1344	STOWAWAY41_OS
OsIPC01400014	0.45	0.45	0.41	0.11	0.45	1434	396	713	F524
OsIPC01400014	0.45	0.45	0.41	0.11	0.45	1434	22	216	COWARD
OsIPC01400014	0.45	0.45	0.41	0.11	0.45	1434	922	1061	WANDERER
OsIPC09090049	0.39	1	1	0.09	0.39	2100	1241	1742	OSTE30
OsIPC09090049	0.39	1	1	0.09	0.39	2100	1	815	COPIA1-LTR_OS
OsIPU00004827	0.27	0.92	0.94	0.1	0.27	1119	12	373	JOUZHENA
OsIPU00004827	0.27	0.92	0.94	0.1	0.27	1119	606	950	COPI1_LTR
OsIPC09070080	0.16	0.4	0.2	0.04	0.16	6522	107	430	OLO24
OsIPC09070080	0.16	0.4	0.2	0.04	0.16	6522	1211	4086	SZ-46LTR
OsIPC09070080	0.16	0.4	0.2	0.04	0.16	6522	874	1208	OLO24B
OsIPC09070080	0.16	0.4	0.2	0.04	0.16	6522	432	771	OLO24B
OsIPC02190034	0.22	0.75	0.25	0.03	0.22	6986	6401	6668	STOWAWAY12_OS
OsIPC02190034	0.22	0.75	0.25	0.03	0.22	6986	5128	5529	CLOUD-6
OsIPC02190034	0.22	0.75	0.25	0.03	0.22	6986	1616	3271	RPO_OS
OsIPC02190034	0.22	0.75	0.25	0.03	0.22	6986	1	1535	RPO_OS
OsIPC08090102	0.25	0.59	0.59	0.02	0.22	5866	214	303	POP-OL2
OsIPC08090102	0.25	0.59	0.59	0.02	0.22	5866	1376	1581	TOURIST-XIII
OsIPC08090102	0.25	0.59	0.59	0.02	0.22	5866	5544	5751	TREP215
OsIPC08090102	0.25	0.59	0.59	0.02	0.22	5866	2427	2557	STOWAWAY1_OS
OsIPC08090102	0.25	0.59	0.59	0.02	0.22	5866	4753	5085	CLOUD-3
OsIPC08090102	0.25	0.59	0.59	0.02	0.22	5866	1582	1793	F524
OsIPC08090102	0.25	0.59	0.59	0.02	0.22	5866	347	434	POP-OL2
OsIPC08090102	0.25	0.59	0.59	0.02	0.22	5866	3245	4748	MERMITE18D
OsIPC08090102	0.25	0.59	0.59	0.02	0.22	5866	5170	5388	TNR1
OsIPC08090102	0.25	0.59	0.59	0.02	0.22	5866	478	554	POP-OL2
OsIPC11260019	0.16	0.48	0.37	0.35	0.47	1383	166	448	STOWAWAY11_OS
OsIPC11260019	0.16	0.48	0.37	0.35	0.47	1383	3	165	STOWAWAY41_OS
OsIPC11260019	0.16	0.48	0.37	0.35	0.47	1383	525	789	STOWAWAY41_OS
OsIPC04340044	0.35	0.64	0.35	0.31	0.36	940	284	601	CASTAWAY
OsIPC04340044	0.35	0.64	0.35	0.31	0.36	940	625	810	WANDERER
OsIPC02290020	0.31	0.73	0.64	0.11	0.27	987	3	198	STOWAWAY8_OS
OsIPC02290020	0.31	0.73	0.64	0.11	0.27	987	632	920	AMYLTP
OsIPC02290020	0.31	0.73	0.64	0.11	0.27	987	220	375	TOURIST-XV
OsIPC02250321	0.35	0.35	0.35	0.11	0.39	728	186	447	STOWAWAY48_OS
OsIPC02250321	0.35	0.35	0.35	0.11	0.39	728	8	176	WANDERER
OsIPC08090007	0.21	0.61	0.53	0.16	0.29	1043	642	882	WANDERER
OsIPC08090007	0.21	0.61	0.53	0.16	0.29	1043	423	579	WANDERER
OsIPC08090007	0.21	0.61	0.53	0.16	0.29	1043	87	305	DELAY
OsIPC02090033	0.35	0.43	0.43	0.12	0.34	1215	736	967	OLO24B
OsIPC02090033	0.35	0.43	0.43	0.12	0.34	1215	1	415	BAJIELTR
OsIPC10130009	0.31	1	0.99	0.05	1	1086	288	423	GAIJIN
OsIPC10130009	0.31	1	0.99	0.05	1	1086	473	732	STOWAWAY41_OS
OsIPC10130009	0.31	1	0.99	0.05	1	1086	749	1085	CASTAWAY
OsIPC01350050	0.24	0.3	0.25	0.23	0.3	1005	392	635	DITTO
OsIPC01350050	0.24	0.3	0.25	0.23	0.3	1005	712	954	DITTO
OsIPC01350050	0.24	0.3	0.25	0.23	0.3	1005	201	360	TOURIST-XV
OsIPC02300036	0.34	0.35	0.36	0.1	0.34	786	19	290	ID-3
OsIPC02300036	0.34	0.35	0.36	0.1	0.34	786	553	719	TREP215
OsIPC05230018	0.29	0.23	0.23	0.24	0.29	1039	43	276	STOWAWAY8_OS
OsIPC05230018	0.29	0.23	0.23	0.24	0.29	1039	743	978	INDITTO
OsIPC05230018	0.29	0.23	0.23	0.24	0.29	1039	284	604	NDNA1TNA_OS
OsIPC02280030	0.2	0.3	0.21	0.06	0.3	1575	1236	1413	WANDERER
OsIPC02280030	0.2	0.3	0.21	0.06	0.3	1575	938	1203	INDITTO
OsIPC02280030	0.2	0.3	0.21	0.06	0.3	1575	178	323	UNIQUE
OsIPC02280030	0.2	0.3	0.21	0.06	0.3	1575	587	849	SUSU
OsIPC08160037	0.46	0.52	0.35	0.13	0.45	3881	1507	3351	SZ-40LTR
OsIPC08160037	0.46	0.52	0.35	0.13	0.45	3881	1236	1410	WANDERER
OsIPC12040082	0.42	0.76	0.41	0.18	0.4	755	199	440	TOURIST-IX
OsIPC12040082	0.42	0.76	0.41	0.18	0.4	755	1	192	STOWAWAY43_OS
OsIPC07120186	0.44	0.44	0.44	0.05	1	1975	346	433	TNR2
OsIPC07120186	0.44	0.44	0.44	0.05	1	1975	493	652	DITTO3
OsIPC07120186	0.44	0.44	0.44	0.05	1	1975	656	1688	SZ-66LTR
OsIPC12210017	0.29	0.56	0.6	0.03	0.29	1300	529	896	STOLA
OsIPC12210017	0.29	0.56	0.6	0.03	0.29	1300	935	1224	STOWAWAY11_OS
OsIPC12210017	0.29	0.56	0.6	0.03	0.29	1300	186	453	STOWAWAY11_OS
OsIPC01050047	0.4	0.46	0.54	0.09	0.55	1022	61	700	BAJIELTR
OsIPC01050047	0.4	0.46	0.54	0.09	0.55	1022	794	925	GAIJIN
OsIPC07120029	0.44	0.44	0.94	0.05	0.99	1654	5	1324	SZ-63_LTR
OsIPC07120029	0.44	0.44	0.94	0.05	0.99	1654	1359	1639	GLUTEL1LIKE
OsIPC03250022	0.18	0.18	0.18	0.11	0.18	1069	789	932	GAIJIN
OsIPC03250022	0.18	0.18	0.18	0.11	0.18	1069	446	652	DITTO3
OsIPC03250022	0.18	0.18	0.18	0.11	0.18	1069	136	412	OLO24C
OsIPC06120115	0.23	0.23	0.24	0.19	0.23	1189	225	450	DITTO
OsIPC06120115	0.23	0.23	0.24	0.19	0.23	1189	607	837	STOWAWAY21_OS
OsIPC06120115	0.23	0.23	0.24	0.19	0.23	1189	451	606	DITTO
OsIPC01030101	0.22	0.25	0.33	0.11	0.35	903	3	159	EXPLORER
OsIPC01030101	0.22	0.25	0.33	0.11	0.35	903	549	891	F524
OsIPC11280302	0.43	0.88	0.32	0.12	0.32	678	59	278	STOWAWAY11_OS
OsIPC11280302	0.43	0.88	0.32	0.12	0.32	678	442	606	STOWAWAY1_OS
OsIPC06190009	0.34	0.3	0.37	0.31	0.67	2886	1361	2792	CACTA-Q
OsIPC06190009	0.34	0.3	0.37	0.31	0.67	2886	846	1011	WANDERER
OsIPU00004460	0.33	0.33	0.26	0.03	0.33	1543	1	285	TRSA_OS
OsIPU00004460	0.33	0.33	0.26	0.03	0.33	1543	367	650	TRSA_OS
OsIPU00004460	0.33	0.33	0.26	0.03	0.33	1543	651	878	TRSA_OS
OsIPC02260089	0.36	0.71	0.43	0.11	0.44	913	621	861	STOWAWAY9_OS
OsIPC02260089	0.36	0.71	0.43	0.11	0.44	913	181	495	OLO24B
OsIPU00001334	0.41	1	1	0.04	1	774	81	336	STOWAWAY10_OS
OsIPU00001334	0.41	1	1	0.04	1	774	427	690	STOWAWAY36_OS
OsIPC05040007	0.38	0.64	0.28	0.07	0.37	744	354	678	BUHUI
OsIPC05040007	0.38	0.64	0.28	0.07	0.37	744	75	209	GAIJIN
OsIPC01290050	0.46	0.68	0.46	0.2	0.55	940	298	522	NDNA1TNA_OS
OsIPC01290050	0.46	0.68	0.46	0.2	0.55	940	574	825	STOWAWAY51_OS
OsIPC03330037	0.3	0.43	0.43	0.11	0.43	665	412	599	STOWAWAY17_OS
OsIPC03330037	0.3	0.43	0.43	0.11	0.43	665	103	411	DITAILA
OsIPC01370032	0.21	0.34	0.48	0.18	0.46	1316	617	765	STOWAWAY1_OS
OsIPC01370032	0.21	0.34	0.48	0.18	0.46	1316	50	344	OLO24C
OsIPC01370032	0.21	0.34	0.48	0.18	0.46	1316	1066	1313	BUHUI
OsIPC01370032	0.21	0.34	0.48	0.18	0.46	1316	774	1015	AMYLTP
OsIPC12150134	0.36	0.81	0.81	0.11	0.3	672	9	265	STOWAWAY41_OS
OsIPC12150134	0.36	0.81	0.81	0.11	0.3	672	403	549	F1275
OsIPC11290049	0.48	0.92	0.8	0.01	0.52	1830	102	231	GAIJIN
OsIPC11290049	0.48	0.92	0.8	0.01	0.52	1830	327	587	SINE03_OS
OsIPC11290049	0.48	0.92	0.8	0.01	0.52	1830	588	1584	Atlantys-2-LTR_OS
OsIPC05060023	0.48	1	1	0.12	1	851	101	312	WANDERER
OsIPC05060023	0.48	1	1	0.12	1	851	529	795	STOWAWAY36_OS
OsIPC05050005	0.43	0.44	0.43	0.42	0.43	580	254	497	DITTO
OsIPC05050005	0.43	0.44	0.43	0.42	0.43	580	4	229	STOWAWAY8_OS
OsIPC11170049	0.41	0.44	0.44	0.05	0.1	751	58	211	WANDERER
OsIPC11170049	0.41	0.44	0.44	0.05	0.1	751	459	727	SINE9_OS
OsIPU00008208	0.35	0.26	0.34	0.13	0.35	841	530	728	STOWAWAY21_OS
OsIPU00008208	0.35	0.26	0.34	0.13	0.35	841	91	385	TYPEH
OsIPC09220029	0.31	0.32	0.35	0.12	0.31	704	470	701	CASTAWAY
OsIPC09220029	0.31	0.32	0.35	0.12	0.31	704	60	267	STOWAWAY9_OS
OsIPC08160004	0.06	0.69	0.39	0.02	0.06	5609	63	4894	SZ-26_I
OsIPC08160004	0.06	0.69	0.39	0.02	0.06	5609	4935	5148	SZ-26_LTR
OsIPC10200030	0.43	0.61	0.41	0.04	0.43	1064	795	991	STOWAWAY2_OS
OsIPC10200030	0.43	0.61	0.41	0.04	0.43	1064	167	622	MERMITE18A
OsIPC03110034	0.27	0.42	0.42	0.22	0.25	1105	278	418	OSTE18
OsIPC03110034	0.27	0.42	0.42	0.22	0.25	1105	872	1091	DITTO
OsIPC03110034	0.27	0.42	0.42	0.22	0.25	1105	628	871	DITTO
OsIPU00011196	0.42	0.4	0.38	0.35	0.42	725	509	678	F524
OsIPU00011196	0.42	0.4	0.38	0.35	0.42	725	82	377	OLO24C
OsIPC03150057	0.42	0.63	0.4	0.08	0.6	1042	1	353	CLOUD-4
OsIPC03150057	0.42	0.63	0.4	0.08	0.6	1042	389	624	STOWAWAY2_OS
OsIPC11180202	0.08	0.97	0.12	0.08	0.08	5683	5399	5481	POP-OL2
OsIPC11180202	0.08	0.97	0.12	0.08	0.08	5683	5500	5576	POP-OL2
OsIPC11180202	0.08	0.97	0.12	0.08	0.08	5683	1106	4785	LINE-4_OS
OsIPC11180202	0.08	0.97	0.12	0.08	0.08	5683	5323	5398	POP-OL2
OsIPC05180012	0.39	0.45	0.59	0.15	0.82	537	7	197	EXPLORER
OsIPC05180012	0.39	0.45	0.59	0.15	0.82	537	211	440	STOWAWAY2_OS
OsIPC04010025	0.2	0.81	0.81	0.27	0.2	1871	5	1127	SZ-37_LTR
OsIPC04010025	0.2	0.81	0.81	0.27	0.2	1871	1379	1796	BAJIELTR
OsIPC02250306	0.32	0.32	0.3	0.03	0.35	5015	2518	4853	RIRE3A_LTR
OsIPC02250306	0.32	0.32	0.3	0.03	0.35	5015	1520	2467	Atlantys-2-LTR_OS
OsIPC02240069	0.43	0.42	0.36	0.07	0.43	1028	68	435	STOLA
OsIPC02240069	0.43	0.42	0.36	0.07	0.43	1028	447	656	STOWAWAY43_OS
OsIPC05260031	0.46	0.45	0.81	0.2	0.81	569	280	509	STOWAWAY9_OS
OsIPC05260031	0.46	0.45	0.81	0.2	0.81	569	27	170	GAIJIN
OsIPC10210036	0.34	0.51	0.39	0.21	0.41	570	324	519	TREP215
OsIPC10210036	0.34	0.51	0.39	0.21	0.41	570	61	319	TREP215
OsIPU00005546	0.38	0.64	0.39	0.38	0.86	675	73	213	GAIJIN
OsIPU00005546	0.38	0.64	0.39	0.38	0.86	675	469	675	DITTO-2
OsIPC07280100	0.43	0.67	0.31	0.29	0.43	631	44	168	GAIJIN
OsIPC07280100	0.43	0.67	0.31	0.29	0.43	631	169	552	OLO24
OsIPC09150042	0.38	0.46	0.47	0.03	0.47	984	82	276	FOCUS
OsIPC09150042	0.38	0.46	0.47	0.03	0.47	984	528	885	STOLA
OsIPC09190024	0.48	0.66	0.66	0.13	0.66	540	257	416	STOWAWAY43_OS
OsIPC09190024	0.48	0.66	0.66	0.13	0.66	540	101	255	STOWAWAY1_OS
OsIPU00004638	0.41	0.83	0.41	0.03	0.41	665	51	338	TRSA_OS
OsIPU00004638	0.41	0.83	0.41	0.03	0.41	665	340	613	TRSA_OS
OsIPC12230087	0.34	0.34	0.46	0.05	0.79	3063	54	2052	RPO_OS
OsIPC12230087	0.34	0.34	0.46	0.05	0.79	3063	2420	2747	TYPEG
OsIPU00000117	0.29	0.52	0.51	0.17	0.29	802	395	627	DITTO
OsIPU00000117	0.29	0.52	0.51	0.17	0.29	802	47	252	DITTO
OsIPC03370001	0.45	0.87	0.44	0.45	0.87	905	637	880	STOWAWAY8_OS
OsIPC03370001	0.45	0.87	0.44	0.45	0.87	905	63	456	SZ-58LTR
OsIPC02090008	0.42	0.82	0.42	0.48	0.82	1084	891	1079	STOWAWAY34_OS
OsIPC02090008	0.42	0.82	0.42	0.48	0.82	1084	1	645	SZ-22_LTR
OsIPC01410016	0.29	1	1	0.11	0.29	1161	665	1006	OLO24B
OsIPC01410016	0.29	1	1	0.11	0.29	1161	85	329	STOWAWAY24_OS
OsIPC02250021	0.26	0.26	0.14	0.05	0.26	2178	304	973	BAJIELTR
OsIPC02250021	0.26	0.26	0.14	0.05	0.26	2178	976	1558	SZ-7_LTR
OsIPC05240048	0.41	0.41	0.89	0.23	0.88	760	72	231	COWARD
OsIPC05240048	0.41	0.41	0.89	0.23	0.88	760	347	675	OLO24
OsIPC05280036	0.46	0.74	0.74	0.15	0.46	857	281	354	STOWAWAY26_OS
OsIPC05280036	0.46	0.74	0.74	0.15	0.46	857	733	857	GAIJIN
OsIPC05280036	0.46	0.74	0.74	0.15	0.46	857	396	628	STOWAWAY51_OS
OsIPC04040011	0.36	0.74	0.37	0.09	0.39	862	691	862	STOWAWAY35_OS
OsIPC04040011	0.36	0.74	0.37	0.09	0.39	862	105	285	TAMI2
OsIPC04040011	0.36	0.74	0.37	0.09	0.39	862	361	586	DITTO-2
OsIPC11260132	0.24	0.4	0.22	0.09	0.35	1218	662	923	F770
OsIPC11260132	0.24	0.4	0.22	0.09	0.35	1218	52	154	TREP219
OsIPC11260132	0.24	0.4	0.22	0.09	0.35	1218	155	242	p-SINE1_OS
OsIPC11260132	0.24	0.4	0.22	0.09	0.35	1218	283	555	STOWAWAY41_OS
OsIPC08050130	0.37	0.35	0.37	0.31	0.35	796	21	344	OLO24C
OsIPC08050130	0.37	0.35	0.37	0.31	0.35	796	653	795	GAIJIN
OsIPC08270013	0.25	0.39	0.28	0.11	0.25	794	358	496	GAIJIN
OsIPC08270013	0.25	0.39	0.28	0.11	0.25	794	63	207	GAIJIN
OsIPC08270013	0.25	0.39	0.28	0.11	0.25	794	501	651	OSTE19
OsIPC07090035	0.36	0.36	0.36	0.12	0.36	1139	1	230	YOUREN
OsIPC07090035	0.36	0.36	0.36	0.12	0.36	1139	784	1043	STOWAWAY45_OS
OsIPC07090035	0.36	0.36	0.36	0.12	0.36	1139	320	558	DITTO
OsIPC07210055	0.45	0.39	0.44	0.15	0.45	568	346	479	OSTE19
OsIPC07210055	0.45	0.39	0.44	0.15	0.45	568	163	325	OSTE19
OsIPC12180176	0.47	0.33	0.33	0.03	0.47	1488	738	1412	DS-RICE4N
OsIPC12180176	0.47	0.33	0.33	0.03	0.47	1488	195	455	INDITTO
OsIPC06080019	0.44	0.95	0.25	0.15	0.21	1597	1290	1486	DITTO3
OsIPC06080019	0.44	0.95	0.25	0.15	0.21	1597	1046	1289	DITTO
OsIPC06080019	0.44	0.95	0.25	0.15	0.21	1597	527	778	DITTO3
OsIPC06080019	0.44	0.95	0.25	0.15	0.21	1597	818	1042	DITTO
OsIPC06080019	0.44	0.95	0.25	0.15	0.21	1597	61	336	ID-4
OsIPC01380006	0.47	0.56	0.56	0.25	0.56	537	1	159	EXPLORER
OsIPC01380006	0.47	0.56	0.56	0.25	0.56	537	202	461	TREP215
OsIPU00008382	0.42	0.41	0.41	0.11	0.41	1173	518	1000	RETROSOR2_LTR
OsIPU00008382	0.42	0.41	0.41	0.11	0.41	1173	297	476	EXPLORER
OsIPC03070018	0.42	0.42	0.77	0.12	0.92	646	233	484	STOLAB
OsIPC03070018	0.42	0.42	0.77	0.12	0.92	646	1	232	STOLAB
OsIPC01360006	0.33	0.79	0.44	0.15	0.48	938	100	279	WANDERER
OsIPC01360006	0.33	0.79	0.44	0.15	0.48	938	451	926	MICROPON-LIKE-1
OsIPC02070142	0.47	0.46	0.46	0.12	0.47	716	95	327	STOWAWAY21_OS
OsIPC02070142	0.47	0.46	0.46	0.12	0.47	716	350	517	STOWAWAY51_OS
OsIPC07080020	0.49	0.5	0.49	0.47	0.49	643	1	318	CASTAWAY
OsIPC07080020	0.49	0.5	0.49	0.47	0.49	643	333	479	EXPLORER
OsIPC02250366	0.49	0.74	0.49	0.06	0.49	616	217	366	STOWAWAY46_OS
OsIPC02250366	0.49	0.74	0.49	0.06	0.49	616	367	473	STOWAWAY1_OS
OsIPC02250366	0.49	0.74	0.49	0.06	0.49	616	3	160	DITTO3
OsIPC01190069	0.49	0.56	0.13	0.13	0.57	2214	1878	2096	COWARD-3
OsIPC01190069	0.49	0.56	0.13	0.13	0.57	2214	974	1318	CASTAWAY
OsIPC01190069	0.49	0.56	0.13	0.13	0.57	2214	1319	1603	CASTAWAY
OsIPC01190069	0.49	0.56	0.13	0.13	0.57	2214	664	810	STOWAWAY1_OS
OsIPC01190069	0.49	0.56	0.13	0.13	0.57	2214	512	661	STOWAWAY1_OS
OsIPC07300024	0.43	0.43	0.43	0.27	0.43	819	506	726	STOWAWAY2_OS
OsIPC07300024	0.43	0.43	0.43	0.27	0.43	819	94	319	DITTO
OsIPC03290026	0.37	0.61	0.37	0.11	0.79	706	442	668	STOWAWAY51_OS
OsIPC03290026	0.37	0.61	0.37	0.11	0.79	706	32	303	STOWAWAY48_OS
OsIPC01420075	0.34	0.33	0.34	0.27	0.33	823	149	466	OLO24
OsIPC01420075	0.34	0.33	0.34	0.27	0.33	823	5	139	GAIJIN
OsIPC01210064	0.16	0.18	0.34	0.16	0.16	5805	1105	1266	STOWAWAY21_OS
OsIPC01210064	0.16	0.18	0.34	0.16	0.16	5805	1895	3734	SZ-63_LTR
OsIPC01210064	0.16	0.18	0.34	0.16	0.16	5805	4751	5705	SZ-39LTR
OsIPC10140031	0.43	0.41	0.43	0.23	0.43	823	444	786	OLO24B
OsIPC10140031	0.43	0.41	0.43	0.23	0.43	823	145	275	STOWAWAY1_OS
OsIPU00011341	0.27	0.27	0.68	0.23	0.27	866	232	552	OLO24B
OsIPU00011341	0.27	0.27	0.68	0.23	0.27	866	1	216	DITTO3
OsIPC01340017	0.36	1	0.57	0.13	0.57	776	406	761	ID-3
OsIPC01340017	0.36	1	0.57	0.13	0.57	776	125	344	WANDERER
OsIPU00001086	0.19	0.78	0.19	0.12	0.19	705	135	401	DITTO
OsIPU00001086	0.19	0.78	0.19	0.12	0.19	705	408	628	F569
OsIPC04250014	0.43	0.81	0.43	0.35	0.38	607	253	489	DITTO
OsIPC04250014	0.43	0.81	0.43	0.35	0.38	607	67	234	DITAILA
OsIPC07250075	0.32	0.33	0.33	0.13	0.33	676	14	183	EXPLORER
OsIPC07250075	0.32	0.33	0.33	0.13	0.33	676	421	599	WANDERER
OsIPC01170142	0.38	0.37	0.46	0.13	0.46	2406	421	640	STOWAWAY2_OS
OsIPC01170142	0.38	0.37	0.46	0.13	0.46	2406	651	1868	COPIA1-LTR_OS
OsIPC01070019	0.38	0.38	0.38	0.17	0.38	682	68	322	STOWAWAY11_OS
OsIPC01070019	0.38	0.38	0.38	0.17	0.38	682	535	681	DITTO
OsIPC11180014	0.35	0.31	0.35	0.07	0.95	831	357	721	AMYLTP
OsIPC11180014	0.35	0.31	0.35	0.07	0.95	831	41	291	STOWAWAY13_OS
OsIPC01140220	0.48	0.48	0.48	0.02	0.48	1350	163	316	STOWAWAY50_OS
OsIPC01140220	0.48	0.48	0.48	0.02	0.48	1350	352	993	BAJIELTR
OsIPC10210007	0.25	0.25	0.61	0.07	0.92	2025	155	1109	COPIA1-LTR_OS
OsIPC10210007	0.25	0.25	0.61	0.07	0.92	2025	1558	1792	STOWAWAY2_OS
OsIPC10020059	0.48	0.26	0.26	0.13	0.26	578	377	517	GAIJIN
OsIPC10020059	0.48	0.26	0.26	0.13	0.26	578	110	285	WANDERER
OsIPU00008990	0.3	0.3	0.4	0.12	0.39	762	594	762	STOWAWAY42_OS
OsIPU00008990	0.3	0.3	0.4	0.12	0.39	762	48	298	STOWAWAY41_OS
OsIPC11290021	0.14	0.2	0.2	0.05	0.14	2393	751	1016	STOWAWAY12_OS
OsIPC11290021	0.14	0.2	0.2	0.05	0.14	2393	166	417	STOWAWAY13_OS
OsIPC11290021	0.14	0.2	0.2	0.05	0.14	2393	1650	1888	TREP215
OsIPC11290021	0.14	0.2	0.2	0.05	0.14	2393	457	748	STOWAWAY11_OS
OsIPC11290021	0.14	0.2	0.2	0.05	0.14	2393	1338	1501	WANDERER
OsIPC01260040	0.42	0.67	0.67	0.18	0.67	669	284	547	STOWAWAY8_OS
OsIPC01260040	0.42	0.67	0.67	0.18	0.67	669	6	163	UNIQUE
OsIPC07190068	0.38	0.38	0.4	0.17	0.38	1450	98	405	OLO24C
OsIPC07190068	0.38	0.38	0.4	0.17	0.38	1450	436	1020	SZ-52_LTR
OsIPC01070009	0.44	0.44	0.38	0.32	0.44	717	47	433	OLO24
OsIPC01070009	0.44	0.44	0.38	0.32	0.44	717	439	622	WANDERER
OsIPU00011398	0.22	0.21	0.21	0.16	0.21	680	430	617	F524
OsIPU00011398	0.22	0.21	0.21	0.16	0.21	680	101	343	STOWAWAY41_OS
OsIPC01240015	0.45	0.45	0.46	0.31	0.45	814	437	766	OLO24
OsIPC01240015	0.45	0.45	0.46	0.31	0.45	814	34	200	DITTO3
OsIPC02070045	0.44	0.71	0.28	0.25	0.44	942	60	390	NDNA1TNA_OS
OsIPC02070045	0.44	0.71	0.28	0.25	0.44	942	507	779	QIQI
OsIPC04290011	0.45	1	0.47	0.11	1	931	438	799	CASTAWAY
OsIPC04290011	0.45	1	0.47	0.11	1	931	244	419	WANDERER
OsIPC01210128	0.13	0.13	0.13	0.03	0.12	5095	452	685	STOWAWAY2_OS
OsIPC01210128	0.13	0.13	0.13	0.03	0.12	5095	29	205	COWARD-3
OsIPC01210128	0.13	0.13	0.13	0.03	0.12	5095	1132	5095	SZ-4_I
OsIPC10010153	0.14	1.01	1	0.08	0.62	2220	616	872	DITAILA
OsIPC10010153	0.14	1.01	1	0.08	0.62	2220	54	245	STOWAWAY36_OS
OsIPC10010153	0.14	1.01	1	0.08	0.62	2220	250	589	NDNA1TNA_OS
OsIPC10010153	0.14	1.01	1	0.08	0.62	2220	1768	2135	TYPEU3
OsIPU00001111	0.33	0.9	0.34	0.3	0.33	915	61	359	OLO24C
OsIPU00001111	0.33	0.9	0.34	0.3	0.33	915	647	862	STOWAWAY18_OS
OsIPU00001111	0.33	0.9	0.34	0.3	0.33	915	453	621	WANDERER
OsIPC03300025	0.37	0.37	0.29	0.12	0.37	749	75	250	WANDERER
OsIPC03300025	0.37	0.37	0.29	0.12	0.37	749	298	533	F770
OsIPC04140035	0.46	0.66	0.72	0.16	0.38	518	279	481	EXPLORER
OsIPC04140035	0.46	0.66	0.72	0.16	0.38	518	83	227	STOWAWAY15-2_OS
OsIPC01170058	0.36	0.29	0.78	0.22	0.36	866	82	248	TOURIST-XV
OsIPC01170058	0.36	0.29	0.78	0.22	0.36	866	355	527	SNAP-OL3
OsIPC01170058	0.36	0.29	0.78	0.22	0.36	866	565	682	OSTE19
OsIPC01290015	0.32	0.32	0.32	0.16	0.32	906	41	366	SINE03_OS
OsIPC01290015	0.32	0.32	0.32	0.16	0.32	906	624	770	EXPLORER
OsIPC04320035	0.23	0.69	0.22	0.22	0.52	545	254	510	TYPEH
OsIPC04320035	0.23	0.69	0.22	0.22	0.52	545	1	148	EXPLORER
OsIPC01390001	0.45	0.55	0.55	0.16	0.45	843	598	797	DITTO
OsIPC01390001	0.45	0.55	0.55	0.16	0.45	843	219	444	DITTO
OsIPC05300028	0.29	0.29	0.41	0.06	0.96	1581	1255	1495	STOWAWAY10_OS
OsIPC05300028	0.29	0.29	0.41	0.06	0.96	1581	399	1045	GYPSY1-LTR_OS
OsIPC04180289	0.22	0.22	0.22	0.13	0.22	2170	97	432	OLO24C
OsIPC04180289	0.22	0.22	0.22	0.13	0.22	2170	1633	1973	OLO24B
OsIPC04180289	0.22	0.22	0.22	0.13	0.22	2170	774	1096	OLO24
OsIPC04180289	0.22	0.22	0.22	0.13	0.22	2170	1314	1474	STOWAWAY35_OS
OsIPC04180289	0.22	0.22	0.22	0.13	0.22	2170	439	773	NDNA1TNA_OS
OsIPC02070130	0.24	1	0.24	0.03	0.24	1957	63	292	STOWAWAY21_OS
OsIPC02070130	0.24	1	0.24	0.03	0.24	1957	505	677	WANDERER
OsIPC02070130	0.24	1	0.24	0.03	0.24	1957	1493	1714	STOWAWAY44_OS
OsIPC02070130	0.24	1	0.24	0.03	0.24	1957	1246	1492	STOWAWAY13_OS
OsIPC02070130	0.24	1	0.24	0.03	0.24	1957	1097	1245	WANDERER
OsIPC08040038	0.23	0.45	0.11	0.02	0.23	4387	2871	4160	MERMITE18B
OsIPC08040038	0.23	0.45	0.11	0.02	0.23	4387	1885	2097	STOWAWAY21_OS
OsIPC08040038	0.23	0.45	0.11	0.02	0.23	4387	692	1649	OSTE27
OsIPC09060066	0.44	0.98	0.44	0.05	0.44	1490	454	648	COWARD-3
OsIPC09060066	0.44	0.98	0.44	0.05	0.44	1490	171	317	EXPLORER
OsIPC09060066	0.44	0.98	0.44	0.05	0.44	1490	926	1488	CACTA-H
OsIPC01080002	0.42	0.43	0.42	0.07	0.42	1826	154	417	STOWAWAY45_OS
OsIPC01080002	0.42	0.43	0.42	0.07	0.42	1826	614	847	STOWAWAY51_OS
OsIPC01080002	0.42	0.43	0.42	0.07	0.42	1826	1066	1826	Atlantys-2-LTR_OS
OsIPC11100027	0.47	0.91	0.77	0.05	0.47	3717	457	2631	BAJIEIN
OsIPC11100027	0.47	0.91	0.77	0.05	0.47	3717	2632	3317	BAJIELTR
OsIPC02350023	0.27	1	1	0.17	0.27	987	175	449	CASTAWAY-3
OsIPC02350023	0.27	1	1	0.17	0.27	987	18	148	UNIQUE
OsIPC02350023	0.27	1	1	0.17	0.27	987	455	613	STOWAWAY50_OS

## Sheet: Japonica
Supplementary Table 17: Transposons clusters found within the japonica dispensable genome. The 2-6th columns show the percentage of query coverage of the alignment of the contig to different sequenced Oryza genome.
Contig name	Query coverage(Nipponbare)	Query coverage(93-11)	Query coverage(O. glaberrima)	Query coverage(O. brachyantha)	Query coverage(W1943)	Contig length	Start coordinate of alignment	End coordinate of alignment	Transposon
OsJPC06190012	0.42	0.42	0.52	0.25	0.42	949	685	937	OLO24C
OsJPC06190012	0.42	0.42	0.52	0.25	0.42	949	67	294	TREP215
OsJPC04160030	0.25	0.25	0.29	0.04	0.2	5510	2318	5486	RILN8_OS
OsJPC04160030	0.25	0.25	0.29	0.04	0.2	5510	1582	1765	STOWAWAY1_OS
OsJPC01120009	0.41	0.41	0.74	0.03	0.41	1496	1	617	BAJIELTR
OsJPC01120009	0.41	0.41	0.74	0.03	0.41	1496	627	927	SZ-51LTR
OsJPC07280050	0.12	0.75	0.77	0.03	0.77	5185	1272	3385	SZ-63_LTR
OsJPC07280050	0.12	0.75	0.77	0.03	0.77	5185	4853	4961	STOWAWAY15-2_OS
OsJPC07280050	0.12	0.75	0.77	0.03	0.77	5185	4516	4845	OLO24
OsJPC07280050	0.12	0.75	0.77	0.03	0.77	5185	5016	5152	STOWAWAY47_OS
OsJPU00000165	0.42	1	0.89	0.14	0.42	662	11	183	WANDERER
OsJPU00000165	0.42	1	0.89	0.14	0.42	662	233	398	WANDERER
OsJPC07060021	0.27	0.27	0.31	0.18	1	957	511	812	STOLAB
OsJPC07060021	0.27	0.27	0.31	0.18	1	957	81	326	OLO24C
OsJPC07180062	0.49	1	0.48	0.2	1	3377	2379	2499	STOWAWAY1_OS
OsJPC07180062	0.49	1	0.48	0.2	1	3377	14	1915	SZ-40LTR
OsJPC06060044	0.31	0.9	0.95	0.15	0.9	1773	1465	1773	OLO24
OsJPC06060044	0.31	0.9	0.95	0.15	0.9	1773	1237	1439	EXPLORER
OsJPC06060044	0.31	0.9	0.95	0.15	0.9	1773	741	1123	TEOS1
OsJPC06060044	0.31	0.9	0.95	0.15	0.9	1773	93	403	OLO24
OsJPC01300038	0.32	0.96	0.28	0.14	0.23	943	330	505	GAIJIN
OsJPC01300038	0.32	0.96	0.28	0.14	0.23	943	506	805	OLO24C
OsJPC11210137	0.38	0.44	0.39	0.14	0.36	1226	5	373	TYPEU4
OsJPC11210137	0.38	0.44	0.39	0.14	0.36	1226	473	768	OLO24
OsJPC07080062	0.19	0.42	0.38	0.09	0.4	3726	486	829	OLO24
OsJPC07080062	0.19	0.42	0.38	0.09	0.4	3726	1092	2856	RPO_OS
OsJPC07080062	0.19	0.42	0.38	0.09	0.4	3726	841	1064	TREP215
OsJPC04330010	0.32	0.95	0.22	0.21	0.32	1146	345	518	DITTO
OsJPC04330010	0.32	0.95	0.22	0.21	0.32	1146	83	327	DITTO
OsJPC04330010	0.32	0.95	0.22	0.21	0.32	1146	519	734	STOWAWAY21_OS
OsJPC01220056	0.34	0.41	0.34	0.04	0.34	777	38	293	STOWAWAY14_OS
OsJPC01220056	0.34	0.41	0.34	0.04	0.34	777	297	642	SINE03_OS
OsJPC01300037	0.47	1	0.47	0.12	0.47	922	1	230	STOWAWAY11_OS
OsJPC01300037	0.47	1	0.47	0.12	0.47	922	359	493	OSTE23
OsJPC01300037	0.47	1	0.47	0.12	0.47	922	670	884	STOWAWAY51_OS
OsJPC10160051	0.4	0.64	0.79	0.08	0.79	2027	1261	1592	OLO24B
OsJPC10160051	0.4	0.64	0.79	0.08	0.79	2027	708	976	STOWAWAY45_OS
OsJPC10160051	0.4	0.64	0.79	0.08	0.79	2027	308	541	STOWAWAY2_OS
OsJPC10160051	0.4	0.64	0.79	0.08	0.79	2027	58	289	STOWAWAY51_OS
OsJPC10160051	0.4	0.64	0.79	0.08	0.79	2027	1761	1887	STOWAWAY1_OS
OsJPC01350006	0.38	0.48	0.38	0.15	0.48	1441	3	555	SZ-7A_LTR
OsJPC01350006	0.38	0.48	0.38	0.15	0.48	1441	772	1009	DITTO
OsJPC01160055	0.29	1	0.27	0.04	0.29	989	675	923	STOWAWAY13_OS
OsJPC01160055	0.29	1	0.27	0.04	0.29	989	36	292	INDITTO
OsJPC01160055	0.29	1	0.27	0.04	0.29	989	293	517	DITAILA
OsJPC07040009	0.37	0.61	0.38	0.05	0.37	1522	1181	1408	STOWAWAY43_OS
OsJPC07040009	0.37	0.61	0.38	0.05	0.37	1522	825	1134	STOWAWAY12_OS
OsJPC07040009	0.37	0.61	0.38	0.05	0.37	1522	204	763	TNR12
OsJPC11060061	0.24	0.62	0.95	0.03	0.95	1416	1027	1264	SINE03_OS
OsJPC11060061	0.24	0.62	0.95	0.03	0.95	1416	657	1020	SINE03_OS
OsJPC11060061	0.24	0.62	0.95	0.03	0.95	1416	288	464	STOWAWAY2_OS
OsJPC12160104	0.39	0.24	1	0.22	0.39	1351	458	780	OSTE20
OsJPC12160104	0.39	0.24	1	0.22	0.39	1351	844	1351	SZ-7_LTR
OsJPC08280009	0.32	0.32	0.46	0.01	0.32	3303	690	1354	BAJIELTR
OsJPC08280009	0.32	0.32	0.46	0.01	0.32	3303	1355	3251	BAJIEIN
OsJPC07120126	0.44	0.44	0.44	0.14	1.01	1029	872	1029	STOWAWAY16_OS
OsJPC07120126	0.44	0.44	0.44	0.14	1.01	1029	451	672	DITTO
OsJPC07120126	0.44	0.44	0.44	0.14	1.01	1029	686	862	WANDERER
OsJPC04020221	0.31	0.31	0.31	0.08	0.31	8111	3869	4235	RIRE2_LTR
OsJPC04020221	0.31	0.31	0.31	0.08	0.31	8111	114	329	Hopscotch_LTR
OsJPC04020221	0.31	0.31	0.31	0.08	0.31	8111	338	3868	Hopscotch_I
OsJPU00005219	0.24	0.37	0.24	0.11	0.6	1256	918	1091	WANDERER
OsJPU00005219	0.24	0.37	0.24	0.11	0.6	1256	622	878	DITTO3
OsJPU00005219	0.24	0.37	0.24	0.11	0.6	1256	354	618	OLO24C
OsJPC03120006	0.18	0.66	0.3	0.01	0.18	11596	8457	8683	STOWAWAY41_OS
OsJPC03120006	0.18	0.66	0.3	0.01	0.18	11596	9294	10423	SZ-44LTR
OsJPC03120006	0.18	0.66	0.3	0.01	0.18	11596	3800	5277	RPO_OS
OsJPC03120006	0.18	0.66	0.3	0.01	0.18	11596	5352	7463	RPO_OS
OsJPC03120006	0.18	0.66	0.3	0.01	0.18	11596	1638	3792	RPO_OS
OsJPC03120006	0.18	0.66	0.3	0.01	0.18	11596	10424	11393	Atlantys-2-LTR_OS
OsJPC09100064	0.38	0.38	0.87	0.1	0.38	1001	652	825	WANDERER
OsJPC09100064	0.38	0.38	0.87	0.1	0.38	1001	177	575	SZ-7_LTR
OsJPC06050045	0.12	0.51	0.12	0.07	0.12	2746	327	470	F1275
OsJPC06050045	0.12	0.51	0.12	0.07	0.12	2746	584	715	EXPLORER
OsJPC06050045	0.12	0.51	0.12	0.07	0.12	2746	825	2337	MERMITE18B
OsJPC02030022	0.27	0.28	0.27	0.16	0.27	1732	1478	1715	STOWAWAY21_OS
OsJPC02030022	0.27	0.28	0.27	0.16	0.27	1732	542	1467	MUDRN1_OS
OsJPC12150056	0.43	1.03	0.88	0.29	0.43	960	689	960	SZ-58LTR
OsJPC12150056	0.43	1.03	0.88	0.29	0.43	960	386	665	KIDDOB
OsJPC11220140	0.26	0.69	0.2	0.1	0.26	1476	529	788	STOWAWAY12_OS
OsJPC11220140	0.26	0.69	0.2	0.1	0.26	1476	990	1267	STOWAWAY20_OS
OsJPC11220140	0.26	0.69	0.2	0.1	0.26	1476	1	390	SZ-7A_LTR
OsJPC01080009	0.34	0.34	0.25	0.05	0.34	1971	624	959	SZ-32LTR
OsJPC01080009	0.34	0.34	0.25	0.05	0.34	1971	1304	1969	BAJIELTR
OsJPC11240212	0.3	0.14	0.23	0.04	0.3	2640	158	1922	GYPSI_LTR
OsJPC11240212	0.3	0.14	0.23	0.04	0.3	2640	2433	2629	WANDERER
OsJPC01290044	0.29	1	0.13	0.12	0.29	1593	306	521	EXPLORER
OsJPC01290044	0.29	1	0.13	0.12	0.29	1593	865	1098	WANDERER
OsJPC01290044	0.29	1	0.13	0.12	0.29	1593	2	190	F569
OsJPC01290044	0.29	1	0.13	0.12	0.29	1593	1396	1593	DITTO3
OsJPC11260153	0.08	0.36	0.17	0.14	0.08	2999	124	1294	MU_OS
OsJPC11260153	0.08	0.36	0.17	0.14	0.08	2999	2614	2861	STOWAWAY2_OS
OsJPC11260153	0.08	0.36	0.17	0.14	0.08	2999	2089	2267	EXPLORER
OsJPC11260153	0.08	0.36	0.17	0.14	0.08	2999	1742	1944	WANDERER
OsJPC11060097	0.14	0.97	0.97	0.07	0.97	2610	966	2243	MU_OS
OsJPC11060097	0.14	0.97	0.97	0.07	0.97	2610	79	425	SINE03_OS
OsJPC06230049	0.49	0.49	0.58	0.05	1.02	1049	36	363	AMYLTP
OsJPC06230049	0.49	0.49	0.58	0.05	1.02	1049	718	957	TOURIST-XV
OsJPC06010025	0.24	0.23	0.34	0.12	0.34	1145	68	403	NDNA1TNA_OS
OsJPC06010025	0.24	0.23	0.34	0.12	0.34	1145	690	941	STOWAWAY17_OS
OsJPC07110093	0.19	0.23	0.19	0.06	0.92	3036	2238	2812	SZ-33LTR
OsJPC07110093	0.19	0.23	0.19	0.06	0.92	3036	1486	1738	DITTO3
OsJPC07110093	0.19	0.23	0.19	0.06	0.92	3036	421	964	JOUZHENA
OsJPC07110093	0.19	0.23	0.19	0.06	0.92	3036	119	412	TNR12
OsJPC04050087	0.44	0.6	0.42	0.15	0.44	1199	860	1055	DITTO
OsJPC04050087	0.44	0.6	0.42	0.15	0.44	1199	42	288	STOWAWAY41_OS
OsJPC04050087	0.44	0.6	0.42	0.15	0.44	1199	473	735	CASGRANDA
OsJPU00002014	0.38	0.3	0.3	0.17	0.3	601	71	265	STOWAWAY14_OS
OsJPU00002014	0.38	0.3	0.3	0.17	0.3	601	268	488	STOWAWAY9_OS
OsJPC02200010	0.31	0.52	0.31	0.33	0.78	832	145	431	YOUREN
OsJPC02200010	0.31	0.52	0.31	0.33	0.78	832	580	808	DITTO
OsJPC09100047	0.28	0.21	0.28	0.12	0.28	2127	390	717	OLO24C
OsJPC09100047	0.28	0.21	0.28	0.12	0.28	2127	1637	1817	DITTO
OsJPC09100047	0.28	0.21	0.28	0.12	0.28	2127	1825	2089	STOWAWAY45_OS
OsJPC09100047	0.28	0.21	0.28	0.12	0.28	2127	1028	1215	STOWAWAY44_OS
OsJPC09100047	0.28	0.21	0.28	0.12	0.28	2127	1390	1628	DITTO
OsJPC11170030	0.08	0.08	0.08	0.09	0.82	2293	2107	2260	STOWAWAY50_OS
OsJPC11170030	0.08	0.08	0.08	0.09	0.82	2293	435	578	STOWAWAY47_OS
OsJPC11170030	0.08	0.08	0.08	0.09	0.82	2293	941	1949	COPIA1-LTR_OS
OsJPC11230265	0.09	0.11	0.99	0.04	1	3302	422	749	OLO24B
OsJPC11230265	0.09	0.11	0.99	0.04	1	3302	2381	2559	TAMI2
OsJPC11230265	0.09	0.11	0.99	0.04	1	3302	2562	2795	STOWAWAY9_OS
OsJPC11230265	0.09	0.11	0.99	0.04	1	3302	829	1842	COPIA1-LTR_OS
OsJPC11260100	0.23	0.72	0.23	0.13	0.23	1602	10	237	DITTO
OsJPC11260100	0.23	0.72	0.23	0.13	0.23	1602	790	1101	OLO24C
OsJPC11260100	0.23	0.72	0.23	0.13	0.23	1602	1237	1594	CASTAWAY
OsJPC01310012	0.25	0.2	0.26	0.04	0.18	3873	145	1975	RPO_OS
OsJPC01310012	0.25	0.2	0.26	0.04	0.18	3873	2910	3473	SZ-7A_LTR
OsJPC01030156	0.4	0.4	0.68	0.3	0.4	1059	56	277	WANDERER
OsJPC01030156	0.4	0.4	0.68	0.3	0.4	1059	511	842	NDNA1TNA_OS
OsJPC08180152	0.35	0.91	0.91	0.08	0.91	1101	357	593	STOWAWAY44_OS
OsJPC08180152	0.35	0.91	0.91	0.08	0.91	1101	617	1037	TEOS1
OsJPU00005215	0.36	0.35	0.36	0.23	0.64	875	317	631	MDM2
OsJPU00005215	0.36	0.35	0.36	0.23	0.64	875	664	865	CASTAWAY
OsJPC09060048	0.3	0.61	0.32	0.02	0.99	3440	3	344	TNR8-21
OsJPC09060048	0.3	0.61	0.32	0.02	0.99	3440	2377	3440	SZ-44LTR
OsJPC09060048	0.3	0.61	0.32	0.02	0.99	3440	398	2330	BAJIEIN
OsJPC02070118	0.46	1	0.46	0.36	0.46	712	112	232	UNIQUE
OsJPC02070118	0.46	1	0.46	0.36	0.46	712	339	673	OLO24B
OsJPU00000700	0.45	1	0.52	0.18	0.45	575	366	512	GAIJIN
OsJPU00000700	0.45	1	0.52	0.18	0.45	575	263	363	GAIJIN
OsJPU00000700	0.45	1	0.52	0.18	0.45	575	91	236	GAIJIN
OsJPC10050193	0.33	0.63	0.38	0.05	1	3512	1408	2526	GYPSO_LTR
OsJPC10050193	0.33	0.63	0.38	0.05	1	3512	2586	3351	SZ-21LTR
OsJPC04060123	0.15	1	0.15	0.06	0.13	3048	73	427	CASTAWAY
OsJPC04060123	0.15	1	0.15	0.06	0.13	3048	986	2492	MERMITE18B
OsJPC08170174	0.16	0.46	0.17	0.07	0.41	4940	618	1062	LTR10_OS
OsJPC08170174	0.16	0.46	0.17	0.07	0.41	4940	1262	1392	STOWAWAY1_OS
OsJPC08170174	0.16	0.46	0.17	0.07	0.41	4940	2014	2815	CACTA-N
OsJPC08170174	0.16	0.46	0.17	0.07	0.41	4940	3807	4551	SZ-10_LTR
OsJPC08170174	0.16	0.46	0.17	0.07	0.41	4940	2816	3804	SZ-20LTR
OsJPC11280047	0.41	0.7	0.3	0.17	0.4	986	299	796	TNR12
OsJPC11280047	0.41	0.7	0.3	0.17	0.4	986	1	172	DITTO
OsJPC04180108	0.26	0.52	0.39	0.09	0.25	2539	1775	2281	CLOUD-3
OsJPC04180108	0.26	0.52	0.39	0.09	0.25	2539	664	897	STOWAWAY2_OS
OsJPC04180108	0.26	0.52	0.39	0.09	0.25	2539	1384	1640	STOWAWAY10_OS
OsJPC04180108	0.26	0.52	0.39	0.09	0.25	2539	1061	1342	OLO24C
OsJPC07210092	0.23	0.25	0.25	0.03	0.23	3650	344	2522	RPO_OS
OsJPC07210092	0.23	0.25	0.25	0.03	0.23	3650	3169	3514	SINE03_OS
OsJPC11280323	0.33	0.64	0.33	0.16	0.7	773	491	693	DITTO
OsJPC11280323	0.33	0.64	0.33	0.16	0.7	773	238	490	DITTO3
OsJPC06230146	0.29	1.01	0.69	0.06	0.29	1749	999	1530	CLOUD-4
OsJPC06230146	0.29	1.01	0.69	0.06	0.29	1749	220	577	CASTAWAY
OsJPC06300017	0.3	1	0.76	0.15	0.3	919	716	917	STOWAWAY11_OS
OsJPC06300017	0.3	1	0.76	0.15	0.3	919	287	578	STOWAWAY11_OS
OsJPC01020024	0.45	0.45	0.5	0.17	0.75	551	53	184	GAIJIN
OsJPC01020024	0.45	0.45	0.5	0.17	0.75	551	304	503	WANDERER
OsJPU00000770	0.34	0.6	0.87	0.14	0.87	1226	99	313	STOWAWAY2_OS
OsJPU00000770	0.34	0.6	0.87	0.14	0.87	1226	652	1099	OSTONOR1_LTR
OsJPC08160001	0.08	0.7	0.38	0.02	0.08	5809	882	5725	SZ-26_I
OsJPC08160001	0.08	0.7	0.38	0.02	0.08	5809	623	841	SZ-26_LTR
OsJPC02250290	0.3	0.3	0.49	0.06	0.3	1320	169	531	SINE03_OS
OsJPC02250290	0.3	0.3	0.49	0.06	0.3	1320	907	1139	STOWAWAY41_OS
OsJPC02250290	0.3	0.3	0.49	0.06	0.3	1320	575	894	SINE03_OS
OsJPU00000814	0.14	1	0.95	0.13	0.26	1074	185	348	SINE9_OS
OsJPU00000814	0.14	1	0.95	0.13	0.26	1074	846	1074	DITTO3
OsJPU00000814	0.14	1	0.95	0.13	0.26	1074	384	670	ID-3
OsJPU00001799	0.13	0.25	0.13	0.07	0.14	6883	4688	5925	RIRE1_LTR
OsJPU00001799	0.13	0.25	0.13	0.07	0.14	6883	1	4130	RIRE1_I
OsJPC01240069	0.21	1.02	0.29	0.09	0.95	1783	1253	1517	INDITTO
OsJPC01240069	0.21	1.02	0.29	0.09	0.95	1783	1518	1730	DITTO
OsJPC01240069	0.21	1.02	0.29	0.09	0.95	1783	445	949	OLO24C
OsJPC02080013	0.34	0.7	0.71	0.12	0.34	865	381	611	OLO24C
OsJPC02080013	0.34	0.7	0.71	0.12	0.34	865	624	863	OLO24C
OsJPC02080013	0.34	0.7	0.71	0.12	0.34	865	67	372	OLO24B
OsJPC08170205	0.38	0.55	0.38	0.24	0.38	1127	77	238	STOWAWAY24_OS
OsJPC08170205	0.38	0.55	0.38	0.24	0.38	1127	626	966	OLO24
OsJPC08170205	0.38	0.55	0.38	0.24	0.38	1127	280	476	STOWAWAY9_OS
OsJPC01010048	0.39	0.89	0.42	0.23	0.39	626	348	530	WANDERER
OsJPC01010048	0.39	0.89	0.42	0.23	0.39	626	94	259	WANDERER
OsJPC02070018	0.33	1	0.33	0.12	1	1134	546	812	DITTO
OsJPC02070018	0.33	1	0.33	0.12	1	1134	128	500	BUHUI
OsJPU00005268	0.31	0.31	0.31	0.21	0.31	748	64	292	F524
OsJPU00005268	0.31	0.31	0.31	0.21	0.31	748	394	642	OLO24B
OsJPU00006938	0.14	0.16	0.16	0.05	0.4	1519	100	333	STOWAWAY2_OS
OsJPU00006938	0.14	0.16	0.16	0.05	0.4	1519	783	1153	SINE03_OS
OsJPU00006938	0.14	0.16	0.16	0.05	0.4	1519	414	782	SINE03_OS
OsJPU00000099	0.19	1	0.23	0.15	0.18	869	580	818	OLO24C
OsJPU00000099	0.19	1	0.23	0.15	0.18	869	66	357	OLO24C
OsJPC04220027	0.24	0.67	0.67	0.17	1	1740	1292	1626	OLO24
OsJPC04220027	0.24	0.67	0.67	0.17	1	1740	644	987	CASTAWAY
OsJPC04220027	0.24	0.67	0.67	0.17	1	1740	992	1154	WANDERER
OsJPC04220027	0.24	0.67	0.67	0.17	1	1740	1	249	SUSU
OsJPC01300027	0.33	1	0.33	0.06	0.33	1109	654	1023	OSTE9
OsJPC01300027	0.33	1	0.33	0.06	0.33	1109	218	545	MDM1
OsJPC04320073	0.34	0.23	0.34	0.23	0.34	1235	431	789	TYPEU1
OsJPC04320073	0.34	0.23	0.34	0.23	0.34	1235	935	1217	ID-4
OsJPC06100009	0.25	0.9	0.48	0.11	1.01	1492	1	229	MDM2
OsJPC06100009	0.25	0.9	0.48	0.11	1.01	1492	243	933	MUDRN2_OS
OsJPC06210030	0.43	1	1	0.12	0.49	652	217	376	STOWAWAY41_OS
OsJPC06210030	0.43	1	1	0.12	0.49	652	11	191	TYPEH
OsJPC03160108	0.23	0.46	0.23	0.11	0.46	2914	2519	2914	GYPSY1-LTR_OS
OsJPC03160108	0.23	0.46	0.23	0.11	0.46	2914	885	2112	SZ-30_LTR
OsJPC11270226	0.37	0.15	0.8	0.04	0.16	1115	17	598	OSTE17
OsJPC11270226	0.37	0.15	0.8	0.04	0.16	1115	896	1062	OSTE19
OsJPC02130016	0.08	0.07	0.07	0.06	0.72	3614	441	677	STOWAWAY21_OS
OsJPC02130016	0.08	0.07	0.07	0.06	0.72	3614	47	392	OLO24C
OsJPC02130016	0.08	0.07	0.07	0.06	0.72	3614	2137	3413	CACTA-P
OsJPC01340040	0.35	0.73	0.73	0.35	0.27	873	664	873	OLO24C
OsJPC01340040	0.35	0.73	0.73	0.35	0.27	873	318	635	OLO24C
OsJPC12210001	0.21	1	0.22	0.03	0.21	2674	741	995	DITAILA
OsJPC12210001	0.21	1	0.22	0.03	0.21	2674	1342	1456	STOWAWAY47_OS
OsJPC12210001	0.21	1	0.22	0.03	0.21	2674	213	523	SINE03_OS
OsJPC12210001	0.21	1	0.22	0.03	0.21	2674	1467	1591	GAIJIN
OsJPC12210001	0.21	1	0.22	0.03	0.21	2674	2094	2653	XIKE
OsJPC06010009	0.3	1	0.3	0.18	1	699	495	699	OLO24B
OsJPC06010009	0.3	1	0.3	0.18	1	699	140	304	STOWAWAY10_OS
OsJPU00000540	0.27	0.91	0.26	0.21	1	677	506	675	STOWAWAY17_OS
OsJPU00000540	0.27	0.91	0.26	0.21	1	677	265	484	STOWAWAY51_OS
OsJPC01140026	0.42	0.92	0.36	0.18	0.91	742	459	702	DITTO
OsJPC01140026	0.42	0.92	0.36	0.18	0.91	742	67	308	STOWAWAY41_OS
OsJPC07190007	0.12	0.54	0.54	0.04	0.54	8700	5225	5458	DITTO-2
OsJPC07190007	0.12	0.54	0.54	0.04	0.54	8700	4864	5004	GAIJIN
OsJPC07190007	0.12	0.54	0.54	0.04	0.54	8700	7530	7707	WANDERER
OsJPC07190007	0.12	0.54	0.54	0.04	0.54	8700	4717	4863	GAIJIN
OsJPC07190007	0.12	0.54	0.54	0.04	0.54	8700	7155	7450	TNR8-21
OsJPC07190007	0.12	0.54	0.54	0.04	0.54	8700	65	4527	RETROFIT7_I
OsJPC07190007	0.12	0.54	0.54	0.04	0.54	8700	7802	8161	SINE03_OS
OsJPC05050064	0.15	0.16	0.08	0.01	0.19	15533	11085	12401	ATLANTYS-LTR_OS
OsJPC05050064	0.15	0.16	0.08	0.01	0.19	15533	449	1618	ATLANTYS-LTR_OS
OsJPC05050064	0.15	0.16	0.08	0.01	0.19	15533	15022	15168	TOURIST-XV
OsJPC05050064	0.15	0.16	0.08	0.01	0.19	15533	1802	10725	ATLANTYS-I_OS
OsJPC01260017	0.39	0.21	0.34	0.25	0.39	4597	4150	4344	RETROFIT2_LTR
OsJPC01260017	0.39	0.21	0.34	0.25	0.39	4597	28	4139	RETROFIT7_I
OsJPC11060086	0.17	0.17	0.17	0.13	0.17	2840	883	1238	MDM1
OsJPC11060086	0.17	0.17	0.17	0.13	0.17	2840	1341	2365	OSTE15
OsJPC11060086	0.17	0.17	0.17	0.13	0.17	2840	210	575	TYPEG
OsJPC11270213	0.37	0.37	0.36	0.07	0.37	1936	712	1425	CLOUD
OsJPC11270213	0.37	0.37	0.36	0.07	0.37	1936	324	397	TREP220
OsJPC11270213	0.37	0.37	0.36	0.07	0.37	1936	1670	1913	DITTO
OsJPC01160011	0.28	0.28	0.29	0.21	0.27	1151	439	775	RIREX_LTR
OsJPC01160011	0.28	0.28	0.29	0.21	0.27	1151	132	438	MDM2
OsJPC11230222	0.27	0.27	0.26	0.24	0.28	2806	2431	2637	STOWAWAY43_OS
OsJPC11230222	0.27	0.27	0.26	0.24	0.28	2806	11	239	OLO24C
OsJPC11230222	0.27	0.27	0.26	0.24	0.28	2806	602	934	OLO24
OsJPC11230222	0.27	0.27	0.26	0.24	0.28	2806	1031	1780	SZ-22_LTR
OsJPC06300006	0.33	0.65	0.65	0.14	0.84	2003	1096	1242	GAIJIN
OsJPC06300006	0.33	0.65	0.65	0.14	0.84	2003	1627	1958	OLO24
OsJPC06300006	0.33	0.65	0.65	0.14	0.84	2003	1314	1587	YOUREN
OsJPC06300006	0.33	0.65	0.65	0.14	0.84	2003	326	1002	BAJIELTR
OsJPC04190001	0.3	0.27	0.29	0.02	0.3	4665	3380	3806	TYPEG
OsJPC04190001	0.3	0.27	0.29	0.02	0.3	4665	1	1774	BAJIEIN
OsJPC04190001	0.3	0.27	0.29	0.02	0.3	4665	1824	2505	BAJIELTR
OsJPC04190001	0.3	0.27	0.29	0.02	0.3	4665	3966	4199	WANDERER
OsJPC11200012	0.47	1	0.62	0.07	0.48	1117	1	110	STOWAWAY15_OS
OsJPC11200012	0.47	1	0.62	0.07	0.48	1117	524	795	ID-3
OsJPC11200012	0.47	1	0.62	0.07	0.48	1117	230	416	TREP215
OsJPC01080008	0.32	0.32	0.3	0.14	0.32	809	377	523	GAIJIN
OsJPC01080008	0.32	0.32	0.3	0.14	0.32	809	3	262	SINE03_OS
OsJPC07130065	0.47	0.59	0.22	0.1	0.6	1497	354	686	RIREX_LTR
OsJPC07130065	0.47	0.59	0.22	0.1	0.6	1497	35	352	OLO24B
OsJPC07130065	0.47	0.59	0.22	0.1	0.6	1497	1253	1493	DITTO
OsJPC07130065	0.47	0.59	0.22	0.1	0.6	1497	687	921	SINE03_OS
OsJPC06220055	0.47	0.47	0.47	0.11	0.47	1258	1	588	BAJIELTR
OsJPC06220055	0.47	0.47	0.47	0.11	0.47	1258	608	849	STOWAWAY8_OS
OsJPC01300020	0.27	0.31	0.31	0.08	0.26	1627	756	1006	STOWAWAY2_OS
OsJPC01300020	0.27	0.31	0.31	0.08	0.26	1627	1265	1550	OSTE28
OsJPC01300020	0.27	0.31	0.31	0.08	0.26	1627	363	740	SINE03_OS
OsJPU00000435	0.21	0.85	0.2	0.06	0.3	1597	283	734	SC9A_LTR
OsJPU00000435	0.21	0.85	0.2	0.06	0.3	1597	821	1159	OLO24B
OsJPU00000435	0.21	0.85	0.2	0.06	0.3	1597	1161	1322	WANDERER
OsJPC12090135	0.31	0.57	0.31	0.27	0.3	3348	1067	2646	SZ-37_LTR
OsJPC12090135	0.31	0.57	0.31	0.27	0.3	3348	418	663	STOWAWAY51_OS
OsJPC02040006	0.42	0.42	0.27	0.2	0.42	783	77	223	STOWAWAY1_OS
OsJPC02040006	0.42	0.42	0.27	0.2	0.42	783	410	686	OLO24
OsJPC10170065	0.45	0.93	0.45	0.02	0.45	1569	757	1194	RIRE2_LTR
OsJPC10170065	0.45	0.93	0.45	0.02	0.45	1569	210	748	MERMITE18A
OsJPC10170044	0.36	1	0.42	0.03	0.36	915	57	303	SINE9_OS
OsJPC10170044	0.36	1	0.42	0.03	0.36	915	427	915	MERMITE18A
OsJPC08060034	0.24	0.48	0.42	0.1	0.47	1770	1181	1326	GAIJIN
OsJPC08060034	0.24	0.48	0.42	0.1	0.47	1770	1001	1146	GAIJIN
OsJPC08060034	0.24	0.48	0.42	0.1	0.47	1770	1430	1718	OLO24C
OsJPC08060034	0.24	0.48	0.42	0.1	0.47	1770	608	951	OLO24C
OsJPU00001927	0.19	0.41	0.2	0.12	0.24	672	492	669	STOWAWAY42_OS
OsJPU00001927	0.19	0.41	0.2	0.12	0.24	672	190	451	DITTO3
OsJPC04040074	0.23	0.22	0.19	0	0.15	15120	2164	2373	TNR1
OsJPC04040074	0.23	0.22	0.19	0	0.15	15120	3042	13453	SPMLIKE
OsJPC05200049	0.26	0.26	0.15	0.05	0.26	2120	326	908	SZ-7_LTR
OsJPC05200049	0.26	0.26	0.15	0.05	0.26	2120	911	1581	BAJIELTR
OsJPC04030009	0.48	0.96	0.48	0.01	0.49	3141	1681	2080	GYPSY1-LTR_OS
OsJPC04030009	0.48	0.96	0.48	0.01	0.49	3141	167	1676	ATLANTYS-LTR_OS
OsJPC04180021	0.32	0.32	0.32	0.15	1	3579	1807	2941	COPIA1-LTR_OS
OsJPC04180021	0.32	0.32	0.32	0.15	1	3579	151	1218	COPIA1-LTR_OS
OsJPC09090037	0.35	0.44	0.38	0.13	0.35	753	476	753	TYPEG
OsJPC09090037	0.35	0.44	0.38	0.13	0.35	753	151	296	WANDERER
OsJPC02260024	0.04	0.06	0.03	0.04	0.04	1518	894	1396	CLOUD-3
OsJPC02260024	0.04	0.06	0.03	0.04	0.04	1518	285	430	STOWAWAY15_OS
OsJPC02260024	0.04	0.06	0.03	0.04	0.04	1518	568	823	TAMI2
OsJPC02260024	0.04	0.06	0.03	0.04	0.04	1518	48	274	STOWAWAY41_OS
OsJPC04030026	0.12	0.12	0.12	0.11	0.12	1771	415	726	OLO24C
OsJPC04030026	0.12	0.12	0.12	0.11	0.12	1771	3	221	STOWAWAY21_OS
OsJPC04030026	0.12	0.12	0.12	0.11	0.12	1771	880	1074	STOWAWAY21_OS
OsJPC04030026	0.12	0.12	0.12	0.11	0.12	1771	1147	1501	NDNA1TNA_OS
OsJPC08170111	0.08	0.27	0.24	0.03	0.08	9646	6420	6753	NDNA1TNA_OS
OsJPC08170111	0.08	0.27	0.24	0.03	0.08	9646	1711	6405	LINE1-6_OS
OsJPC08170111	0.08	0.27	0.24	0.03	0.08	9646	9262	9466	STOWAWAY41_OS
OsJPC08170111	0.08	0.27	0.24	0.03	0.08	9646	9092	9254	TOURIST-XV
OsJPC08170111	0.08	0.27	0.24	0.03	0.08	9646	8768	9089	OLO24C
OsJPC08170111	0.08	0.27	0.24	0.03	0.08	9646	799	939	WANDERER
OsJPC08170111	0.08	0.27	0.24	0.03	0.08	9646	8253	8767	CLOUD-3
OsJPC06230127	0.18	1.02	0.19	0.1	0.18	838	634	779	STOWAWAY1_OS
OsJPC06230127	0.18	1.02	0.19	0.1	0.18	838	501	630	CASINE
OsJPC06230127	0.18	1.02	0.19	0.1	0.18	838	181	330	STOWAWAY1_OS
OsJPC04020195	0.4	0.35	0.82	0.1	0.4	613	87	311	STOWAWAY9_OS
OsJPC04020195	0.4	0.35	0.82	0.1	0.4	613	426	613	STOWAWAY43_OS
OsJPC09080135	0.24	0.84	0.37	0.01	0.24	3820	1715	3813	BAJIEIN
OsJPC09080135	0.24	0.84	0.37	0.01	0.24	3820	1053	1714	BAJIELTR
OsJPC09100017	0.49	0.28	0.57	0	0.5	7065	5581	5791	KIDDOA
OsJPC09100017	0.49	0.28	0.57	0	0.5	7065	6165	6787	GYPSY-B_LTR
OsJPC09100017	0.49	0.28	0.57	0	0.5	7065	89	4337	GYPSY-B_I
OsJPC10170042	0.3	0.59	0.37	0.12	0.3	2327	1359	1762	RIRE2_LTR
OsJPC10170042	0.3	0.59	0.37	0.12	0.3	2327	1771	2323	MERMITE18A
OsJPC10170042	0.3	0.59	0.37	0.12	0.3	2327	743	1036	TYPEU2
OsJPC01240100	0.3	0.78	0.38	0.07	0.37	2955	2673	2850	WANDERER
OsJPC01240100	0.3	0.78	0.38	0.07	0.37	2955	2061	2398	OLO24B
OsJPC01240100	0.3	0.78	0.38	0.07	0.37	2955	1748	2056	OLO24
OsJPC01240100	0.3	0.78	0.38	0.07	0.37	2955	527	1625	SZ-66LTR
OsJPC01240100	0.3	0.78	0.38	0.07	0.37	2955	189	420	STOWAWAY43_OS
OsJPC06100041	0.21	0.87	0.22	0.21	0.97	956	513	744	DITTO
OsJPC06100041	0.21	0.87	0.22	0.21	0.97	956	75	222	GAIJIN
OsJPC06100041	0.21	0.87	0.22	0.21	0.97	956	747	953	QIQI
OsJPC02070008	0.33	0.14	0.31	0.03	0.33	10016	7427	8283	SZ-31LTR
OsJPC02070008	0.33	0.14	0.31	0.03	0.33	10016	9192	9459	NDNA1TNA_OS
OsJPC02070008	0.33	0.14	0.31	0.03	0.33	10016	7066	7357	OLO24C
OsJPC02070008	0.33	0.14	0.31	0.03	0.33	10016	3	4632	GYPSY1-I_OS
OsJPC02070008	0.33	0.14	0.31	0.03	0.33	10016	6692	6865	STOWAWAY51_OS
OsJPC02070008	0.33	0.14	0.31	0.03	0.33	10016	4633	5300	GYPSY1-LTR_OS
OsJPC12130015	0.35	0.95	0.95	0.22	0.35	1314	959	1251	CASTAWAY
OsJPC12130015	0.35	0.95	0.95	0.22	0.35	1314	267	746	OSTONOR1_LTR
OsJPC09100049	0.34	0.45	0.34	0.04	0.35	4896	3099	3355	OLO24C
OsJPC09100049	0.34	0.45	0.34	0.04	0.35	4896	3361	3758	OSTE30
OsJPC09100049	0.34	0.45	0.34	0.04	0.35	4896	557	2312	RPO_OS
OsJPC09100049	0.34	0.45	0.34	0.04	0.35	4896	2400	2548	STOWAWAY1_OS
OsJPC09100049	0.34	0.45	0.34	0.04	0.35	4896	4196	4316	TOURIST-XV
OsJPC07170027	0.3	1	0.81	0.06	0.3	800	50	376	CASTAWAY
OsJPC07170027	0.3	1	0.81	0.06	0.3	800	418	579	WANDERER
OsJPC10190018	0.38	1.01	0.33	0.07	0.38	774	1	175	WANDERER
OsJPC10190018	0.38	1.01	0.33	0.07	0.38	774	219	483	INDITTO
OsJPC01280001	0.45	0.35	0.57	0.17	0.57	701	270	532	INDITTO
OsJPC01280001	0.45	0.35	0.57	0.17	0.57	701	47	266	DITTO
OsJPC10180031	0.37	0.33	0.38	0.02	0.37	3716	3443	3591	STOWAWAY1_OS
OsJPC10180031	0.37	0.33	0.38	0.02	0.37	3716	1721	3442	RPO_OS
OsJPC01020004	0.13	0.2	0.13	0.1	0.13	2402	1181	1325	GAIJIN
OsJPC01020004	0.13	0.2	0.13	0.1	0.13	2402	1329	1693	OLO24
OsJPC01020004	0.13	0.2	0.13	0.1	0.13	2402	612	918	NDNA1TNA_OS
OsJPC01020004	0.13	0.2	0.13	0.1	0.13	2402	325	465	GAIJIN
OsJPC01020004	0.13	0.2	0.13	0.1	0.13	2402	1907	2238	OLO24B
OsJPC01020004	0.13	0.2	0.13	0.1	0.13	2402	469	611	GAIJIN
OsJPC02130049	0.27	0.76	0.76	0.02	0.23	4374	2548	3807	SZ-66LTR
OsJPC02130049	0.27	0.76	0.76	0.02	0.23	4374	6	1173	GYPSO_LTR
OsJPC10010053	0.32	0.32	0.4	0.11	0.32	1543	187	555	CASTAWAY
OsJPC10010053	0.32	0.32	0.4	0.11	0.32	1543	638	786	STOWAWAY1_OS
OsJPC10010053	0.32	0.32	0.4	0.11	0.32	1543	787	1055	STOWAWAY11_OS
OsJPU00005682	0.49	0.32	0.31	0.31	1	556	155	424	STOWAWAY41_OS
OsJPU00005682	0.49	0.32	0.31	0.31	1	556	56	154	STOWAWAY1_OS
OsJPC08170033	0.22	0.75	0.48	0.12	0.75	1231	305	580	SUSU
OsJPC08170033	0.22	0.75	0.48	0.12	0.75	1231	696	1124	SZ-32LTR
OsJPC10130058	0.25	0.25	0.92	0.2	0.26	1531	60	399	OLO24
OsJPC10130058	0.25	0.25	0.92	0.2	0.26	1531	866	1509	Atlantys-2-LTR_OS
OsJPC01240014	0.32	1.02	0.32	0.04	1.03	640	358	600	INDITTO
OsJPC01240014	0.32	1.02	0.32	0.04	1.03	640	74	196	SINE8_OS
OsJPC06210014	0.38	0.38	0.38	0.04	0.22	14921	2592	4070	ATLANTYS-LTR_OS
OsJPC06210014	0.38	0.38	0.38	0.04	0.22	14921	4137	14614	ATLANTYS-I_OS
OsJPC04020135	0.18	0.79	0.09	0.03	0.22	2100	1195	2093	CACTA-P
OsJPC04020135	0.18	0.79	0.09	0.03	0.22	2100	480	849	RIREX_LTR
OsJPC04020135	0.18	0.79	0.09	0.03	0.22	2100	858	1119	STOWAWAY48_OS
OsJPC10060006	0.49	0.48	0.48	0.02	0.49	1204	346	928	SZ-7_LTR
OsJPC10060006	0.49	0.48	0.48	0.02	0.49	1204	66	214	STOWAWAY46_OS
OsJPC10050166	0.25	0.22	0.24	0.24	0.25	6543	1657	5917	RETROFIT6_I
OsJPC10050166	0.25	0.22	0.24	0.24	0.25	6543	5929	6123	RETROFIT6_LTR
OsJPC10050166	0.25	0.22	0.24	0.24	0.25	6543	606	860	DITTO
OsJPC10050166	0.25	0.22	0.24	0.24	0.25	6543	195	379	STOWAWAY21_OS
OsJPC06230128	0.15	0.19	0.27	0.01	0.2	7051	6923	7051	UNIQUE
OsJPC06230128	0.15	0.19	0.27	0.01	0.2	7051	8	3428	LINE-6_OS
OsJPC09050077	0.27	0.64	0.37	0.06	0.38	2109	556	1341	SZ-66LTR
OsJPC09050077	0.27	0.64	0.37	0.06	0.38	2109	1649	1870	WANDERER
OsJPC09050077	0.27	0.64	0.37	0.06	0.38	2109	1894	2047	DITTO
OsJPC06300033	0.42	0.55	0.55	0.13	0.42	1883	71	305	STOWAWAY51_OS
OsJPC06300033	0.42	0.55	0.55	0.13	0.42	1883	1067	1310	STOWAWAY41_OS
OsJPC06300033	0.42	0.55	0.55	0.13	0.42	1883	366	631	STOWAWAY36_OS
OsJPC06300033	0.42	0.55	0.55	0.13	0.42	1883	1435	1797	OLO24C
OsJPC06300033	0.42	0.55	0.55	0.13	0.42	1883	792	1033	DITTO
OsJPC09080081	0.34	0.37	0.37	0.05	0.37	1361	122	608	SZ-50_LTR
OsJPC09080081	0.34	0.37	0.37	0.05	0.37	1361	878	1122	STOWAWAY45_OS
OsJPC12270035	0.45	0.84	0.84	0.1	0.44	652	184	364	STOWAWAY43_OS
OsJPC12270035	0.45	0.84	0.84	0.1	0.44	652	372	616	STOWAWAY17_OS
OsJPC11270305	0.31	0.31	0.31	0.01	0.31	2240	1240	1393	STOWAWAY50_OS
OsJPC11270305	0.31	0.31	0.31	0.01	0.31	2240	507	1204	BAJIELTR
OsJPC11270305	0.31	0.31	0.31	0.01	0.31	2240	1	506	BAJIELTR
OsJPC01170023	0.36	0.99	0.91	0.01	0.54	7983	114	6804	RIRE2_I
OsJPC01170023	0.36	0.99	0.91	0.01	0.54	7983	6805	7304	OSTE30
OsJPC05020025	0.37	0.93	0.37	0.39	0.93	1000	657	895	STOWAWAY8_OS
OsJPC05020025	0.37	0.93	0.37	0.39	0.93	1000	65	458	SZ-58LTR
OsJPC01080026	0.39	0.83	0.19	0.22	0.83	792	6	310	OLO24
OsJPC01080026	0.39	0.83	0.19	0.22	0.83	792	616	758	GAIJIN
OsJPC10060100	0.4	0.92	0.21	0.19	0.4	1627	520	805	STOWAWAY41_OS
OsJPC10060100	0.4	0.92	0.21	0.19	0.4	1627	111	454	OLO24
OsJPC10060100	0.4	0.92	0.21	0.19	0.4	1627	1196	1565	AMYLTP
OsJPC11210158	0.37	1	1	0.35	0.42	828	323	664	OLO24C
OsJPC11210158	0.37	1	1	0.35	0.42	828	27	281	FOCUS
OsJPC01020030	0.4	0.58	0.4	0.1	0.27	875	364	596	STOWAWAY21_OS
OsJPC01020030	0.4	0.58	0.4	0.1	0.27	875	625	854	STOWAWAY8_OS
OsJPC06020052	0.24	1	0.28	0.15	0.24	651	391	572	WANDERER
OsJPC06020052	0.24	1	0.28	0.15	0.24	651	125	348	DITTO
OsJPC01190041	0.16	1	0.16	0.21	0.23	1163	753	1052	NDNA2TNA_OS
OsJPC01190041	0.16	1	0.16	0.21	0.23	1163	5	501	TNR12
OsJPC08180100	0.27	0.51	0.35	0.01	0.27	4064	1828	4063	BAJIEIN
OsJPC08180100	0.27	0.51	0.35	0.01	0.27	4064	893	1579	BAJIELTR
OsJPC05250002	0.25	1.01	0.83	0.1	0.13	1609	69	286	STOWAWAY18_OS
OsJPC05250002	0.25	1.01	0.83	0.1	0.13	1609	1184	1336	CASINE
OsJPC05250002	0.25	1.01	0.83	0.1	0.13	1609	831	1097	OLO24
OsJPC05250002	0.25	1.01	0.83	0.1	0.13	1609	1411	1609	TREP215
OsJPU00001991	0.26	0.79	0.77	0.18	0.77	692	422	567	UNIQUE
OsJPU00001991	0.26	0.79	0.77	0.18	0.77	692	189	418	STOWAWAY44_OS
OsJPC07210001	0.22	0.96	0.22	0.1	0.16	1574	501	838	OLO24C
OsJPC07210001	0.22	0.96	0.22	0.1	0.16	1574	235	482	TOURIST-XV
OsJPC07210001	0.22	0.96	0.22	0.1	0.16	1574	1235	1449	STOWAWAY2_OS
OsJPC12080101	0.2	0.44	0.77	0.07	0.2	3391	2997	3225	TREP215
OsJPC12080101	0.2	0.44	0.77	0.07	0.2	3391	809	1040	DITTO
OsJPC12080101	0.2	0.44	0.77	0.07	0.2	3391	2697	2851	DITTO
OsJPC12080101	0.2	0.44	0.77	0.07	0.2	3391	121	378	OLO24C
OsJPC12080101	0.2	0.44	0.77	0.07	0.2	3391	2483	2695	DITTO-2
OsJPC12080101	0.2	0.44	0.77	0.07	0.2	3391	1334	1564	STOWAWAY51_OS
OsJPC12080101	0.2	0.44	0.77	0.07	0.2	3391	1641	1878	NDNA1TNA_OS
OsJPC12080101	0.2	0.44	0.77	0.07	0.2	3391	408	565	UNIQUE
OsJPC08170063	0.37	0.37	0.38	0.03	0.37	2498	1564	2498	Atlantys-2-LTR_OS
OsJPC08170063	0.37	0.37	0.38	0.03	0.37	2498	1090	1557	OSTE26
OsJPC08170063	0.37	0.37	0.38	0.03	0.37	2498	427	633	STOWAWAY21_OS
OsJPU00000721	0.33	0.88	0.3	0.14	0.16	650	3	225	F524
OsJPU00000721	0.33	0.88	0.3	0.14	0.16	650	392	613	F569
OsJPC05270015	0.31	1	0.31	0.08	0.31	1796	1282	1405	p-SINE1_OS
OsJPC05270015	0.31	1	0.31	0.08	0.31	1796	998	1242	STOWAWAY51_OS
OsJPC05270015	0.31	1	0.31	0.08	0.31	1796	416	973	XIKE
OsJPC07080052	0.29	0.87	0.87	0.24	0.87	1036	737	973	WANDERER
OsJPC07080052	0.29	0.87	0.87	0.24	0.87	1036	149	490	NDNA1TNA_OS
OsJPC01090012	0.41	0.41	0.12	0.09	0.41	1616	882	1456	COPIA1-LTR_OS
OsJPC01090012	0.41	0.41	0.12	0.09	0.41	1616	88	743	RETRO2_LTR
OsJPC04010050	0.47	0.75	0.47	0.45	0.59	528	162	480	NDNA1TNA_OS
OsJPC04010050	0.47	0.75	0.47	0.45	0.59	528	1	145	F569
OsJPC08060091	0.28	0.34	0.7	0.18	0.35	1271	1	185	DITTO
OsJPC08060091	0.28	0.34	0.7	0.18	0.35	1271	872	1089	DITTO-2
OsJPC08060091	0.28	0.34	0.7	0.18	0.35	1271	189	433	DITTO
OsJPU00002015	0.44	0.48	0.47	0.44	0.46	617	1	126	CASINE
OsJPU00002015	0.44	0.48	0.47	0.44	0.46	617	298	617	OLO24
OsJPC09100106	0.21	0.17	0.18	0.1	1	1558	856	1183	STOWAWAY12_OS
OsJPC09100106	0.21	0.17	0.18	0.1	1	1558	579	831	STOWAWAY17_OS
OsJPC09100106	0.21	0.17	0.18	0.1	1	1558	188	448	OLO24C
OsJPC03020009	0.23	0.41	0.33	0.22	0.39	2954	34	1667	CACTA-Q
OsJPC03020009	0.23	0.41	0.33	0.22	0.39	2954	1668	1805	DELAY
OsJPC01010025	0.17	0.3	0.3	0.09	0.17	2740	471	829	CASTAWAY
OsJPC01010025	0.17	0.3	0.3	0.09	0.17	2740	1301	1449	STOWAWAY47_OS
OsJPC01010025	0.17	0.3	0.3	0.09	0.17	2740	877	1246	CASTAWAY
OsJPC01010025	0.17	0.3	0.3	0.09	0.17	2740	2103	2706	TNR11
OsJPC11230210	0.45	0.68	0.32	0.23	0.45	629	319	588	STOWAWAY44_OS
OsJPC11230210	0.45	0.68	0.32	0.23	0.45	629	78	312	DITTO3
OsJPC10150022	0.21	0.79	0.79	0.13	0.79	2529	870	1163	OLO24B
OsJPC10150022	0.21	0.79	0.79	0.13	0.79	2529	2219	2445	OLO24A
OsJPC10150022	0.21	0.79	0.79	0.13	0.79	2529	562	869	OLO24C
OsJPC10150022	0.21	0.79	0.79	0.13	0.79	2529	1324	1503	STOWAWAY42_OS
OsJPC10150022	0.21	0.79	0.79	0.13	0.79	2529	1505	1992	OSTE20
OsJPC10180027	0.47	0.46	0.47	0.05	0.46	1511	149	846	BAJIELTR
OsJPC10180027	0.47	0.46	0.47	0.05	0.46	1511	924	1192	TYPEU3
OsJPC05170003	0.43	0.9	0.9	0.22	0.9	1071	570	939	STOLA
OsJPC05170003	0.43	0.9	0.9	0.22	0.9	1071	323	566	DITTO
OsJPC02300007	0.47	0.52	0.48	0.08	0.47	996	5	107	F1275
OsJPC02300007	0.47	0.52	0.48	0.08	0.47	996	583	931	TYPEU2
OsJPC02300007	0.47	0.52	0.48	0.08	0.47	996	290	517	STOWAWAY21_OS
OsJPC11210125	0.14	0.87	0.97	0.12	0.14	2372	1386	1646	FOCUS
OsJPC11210125	0.14	0.87	0.97	0.12	0.14	2372	3	308	OLO24C
OsJPC11210125	0.14	0.87	0.97	0.12	0.14	2372	453	789	OLO24B
OsJPC11210125	0.14	0.87	0.97	0.12	0.14	2372	1003	1345	OLO24C
OsJPC07090016	0.07	0.07	0.07	0.03	0.07	7211	6005	6523	CLOUD-4
OsJPC07090016	0.07	0.07	0.07	0.03	0.07	7211	6540	6809	STOLAB
OsJPC07090016	0.07	0.07	0.07	0.03	0.07	7211	5526	5881	SINE03_OS
OsJPC07090016	0.07	0.07	0.07	0.03	0.07	7211	3140	3809	BAJIELTR
OsJPC07090016	0.07	0.07	0.07	0.03	0.07	7211	4038	4450	TNR8-21
OsJPC07090016	0.07	0.07	0.07	0.03	0.07	7211	799	2374	MERMITEA
OsJPC04150021	0.38	0.99	0.37	0.03	0.38	2136	104	947	CACTA-N
OsJPC04150021	0.38	0.99	0.37	0.03	0.38	2136	1063	1397	TYPEU2
OsJPC01350030	0.39	0.36	0.39	0.04	0.59	1573	888	1143	TAMI2
OsJPC01350030	0.39	0.36	0.39	0.04	0.59	1573	80	866	OSTE33
OsJPU00005155	0.39	0.55	0.49	0.14	0.55	667	24	173	GAIJIN
OsJPU00005155	0.39	0.55	0.49	0.14	0.55	667	413	667	STOWAWAY10_OS
OsJPC07180044	0.34	1	0.35	0.17	0.34	794	6	163	EXPLORER
OsJPC07180044	0.34	1	0.35	0.17	0.34	794	439	698	STOWAWAY17_OS
OsJPC09150021	0.41	0.41	0.17	0.06	0.41	1019	701	891	WANDERER
OsJPC09150021	0.41	0.41	0.17	0.06	0.41	1019	85	479	SINE03_OS
OsJPC09150021	0.41	0.41	0.17	0.06	0.41	1019	488	658	WANDERER
OsJPC11270017	0.33	1	0.26	0.22	1	797	243	507	STOWAWAY48_OS
OsJPC11270017	0.33	1	0.26	0.22	1	797	508	677	DITTO-2
OsJPC11260137	0.13	0.37	0.24	0.02	0.14	2186	369	601	STOWAWAY36_OS
OsJPC11260137	0.13	0.37	0.24	0.02	0.14	2186	602	903	AMYLTP
OsJPC11260137	0.13	0.37	0.24	0.02	0.14	2186	1690	1877	STOWAWAY24_OS
OsJPC11260137	0.13	0.37	0.24	0.02	0.14	2186	1359	1617	STOWAWAY45_OS
OsJPC11260137	0.13	0.37	0.24	0.02	0.14	2186	923	1162	STOWAWAY12_OS
OsJPC10180019	0.33	0.27	0.23	0.09	0.38	1277	796	1087	STOWAWAY11_OS
OsJPC10180019	0.33	0.27	0.23	0.09	0.38	1277	318	467	STOWAWAY1_OS
OsJPC10180019	0.33	0.27	0.23	0.09	0.38	1277	79	315	STOWAWAY8_OS
OsJPC11050076	0.23	1	1.02	0.17	1.01	1346	732	975	DITTO
OsJPC11050076	0.23	1	1.02	0.17	1.01	1346	413	672	STOWAWAY36_OS
OsJPC11050076	0.23	1	1.02	0.17	1.01	1346	1044	1291	DITTO
OsJPC11050076	0.23	1	1.02	0.17	1.01	1346	90	322	STOWAWAY10_OS
OsJPU00000233	0.41	1	0.86	0.14	0.88	540	107	325	TYPEM
OsJPU00000233	0.41	1	0.86	0.14	0.88	540	326	529	STOWAWAY51_OS
OsJPC03120014	0.2	0.39	0.4	0.26	0.8	1232	67	211	GAIJIN
OsJPC03120014	0.2	0.39	0.4	0.26	0.8	1232	246	483	STOWAWAY21_OS
OsJPC03120014	0.2	0.39	0.4	0.26	0.8	1232	916	1088	WANDERER
OsJPC03120014	0.2	0.39	0.4	0.26	0.8	1232	532	872	OLO24C
OsJPC01150039	0.27	0.66	0.27	0.07	0.27	1119	456	747	STOWAWAY11_OS
OsJPC01150039	0.27	0.66	0.27	0.07	0.27	1119	86	455	OSTE9
OsJPC06090023	0.27	0.49	0.36	0.24	0.66	970	855	970	UNIQUE
OsJPC06090023	0.27	0.49	0.36	0.24	0.66	970	215	480	NDNA1TNA_OS
OsJPC06090023	0.27	0.49	0.36	0.24	0.66	970	488	702	TYPEM
OsJPC11240207	0.23	1	0.23	0.22	1	950	266	513	STOWAWAY41_OS
OsJPC11240207	0.23	1	0.23	0.22	1	950	700	950	STOWAWAY41_OS
OsJPC09200001	0.42	0.5	0.36	0.35	0.42	702	414	657	DITTO
OsJPC09200001	0.42	0.5	0.36	0.35	0.42	702	98	363	CASLET
OsJPC06240113	0.17	0.17	0.17	0.16	0.17	1959	1	1023	SZ-37_LTR
OsJPC06240113	0.17	0.17	0.17	0.16	0.17	1959	1308	1569	FOCUS
OsJPC05180035	0.21	1	0.2	0.2	0.16	2593	1790	2593	COPIA1-LTR_OS
OsJPC05180035	0.21	1	0.2	0.2	0.16	2593	821	1379	OSTE26
OsJPC12130017	0.48	0.96	0.48	0.24	0.48	1434	45	186	STOWAWAY1_OS
OsJPC12130017	0.48	0.96	0.48	0.24	0.48	1434	637	1434	COPIA1-LTR_OS
OsJPC06310002	0.4	1.01	0.4	0.28	0.91	917	49	412	CASTAWAY
OsJPC06310002	0.4	1.01	0.4	0.28	0.91	917	607	769	TOURIST-XV
OsJPC11100044	0.15	0.72	0.15	0.02	0.7	6601	2861	5990	RIRE3_LTR
OsJPC11100044	0.15	0.72	0.15	0.02	0.7	6601	411	674	STOWAWAY41_OS
OsJPC01310033	0.36	0.64	0.02	0.03	0.02	5385	459	5384	SZ-8_I
OsJPC01310033	0.36	0.64	0.02	0.03	0.02	5385	176	421	SZ-8_LTR
OsJPC11230088	0.47	1	0.47	0.16	0.47	856	171	453	STOWAWAY20_OS
OsJPC11230088	0.47	1	0.47	0.16	0.47	856	582	832	STOWAWAY8_OS
OsJPC03170004	0.28	0.68	0.73	0.02	0.73	963	297	553	STOWAWAY17_OS
OsJPC03170004	0.28	0.68	0.73	0.02	0.73	963	1	241	STOWAWAY36_OS
OsJPU00005988	0.31	0.31	0.32	0.05	0.31	1855	957	1544	GYPSY1-LTR_OS
OsJPU00005988	0.31	0.31	0.32	0.05	0.31	1855	300	883	SZ-7_LTR
OsJPC10050167	0.17	0.46	0.46	0.1	0.46	1648	607	845	STOWAWAY44_OS
OsJPC10050167	0.17	0.46	0.46	0.1	0.46	1648	1150	1488	OLO24B
OsJPC10050167	0.17	0.46	0.46	0.1	0.46	1648	66	327	SZ-28LTR
OsJPC10050167	0.17	0.46	0.46	0.1	0.46	1648	851	994	GAIJIN
OsJPC03050002	0.34	0.34	0.68	0.19	0.34	1241	998	1241	ID-4
OsJPC03050002	0.34	0.34	0.68	0.19	0.34	1241	452	875	TNR8-21
OsJPC06290020	0.28	1	0.28	0.26	0.28	834	197	426	TREP215
OsJPC06290020	0.28	1	0.28	0.26	0.28	834	462	672	WANDERER
OsJPC10040120	0.27	0.93	0.93	0.13	0.93	1301	386	621	STOWAWAY41_OS
OsJPC10040120	0.27	0.93	0.93	0.13	0.93	1301	972	1301	CLOUD-3
OsJPC10040120	0.27	0.93	0.93	0.13	0.93	1301	676	875	WANDERER
OsJPC07110015	0.27	0.27	0.82	0.03	0.75	2663	56	1692	SZ-63_LTR
OsJPC07110015	0.27	0.27	0.82	0.03	0.75	2663	1727	2010	GLUTEL1LIKE
OsJPC05020043	0.13	0.13	0.13	0.04	0.13	2767	1389	1676	TYPEU2
OsJPC05020043	0.13	0.13	0.13	0.04	0.13	2767	235	362	STOWAWAY1_OS
OsJPC05020043	0.13	0.13	0.13	0.04	0.13	2767	2031	2266	TOURIST-XV
OsJPC05020043	0.13	0.13	0.13	0.04	0.13	2767	2270	2504	TOURIST-XV
OsJPC05020043	0.13	0.13	0.13	0.04	0.13	2767	465	816	CLOUD-6
OsJPC05020043	0.13	0.13	0.13	0.04	0.13	2767	971	1217	OSTE28
OsJPC08120024	0.34	0.61	0.34	0.51	0.34	1685	6	889	CRM-LTR_OS
OsJPC08120024	0.34	0.61	0.34	0.51	0.34	1685	1030	1270	WANDERER
OsJPU00002394	0.2	0.47	0.2	0.01	0.47	2929	2233	2561	MERMITE18A
OsJPU00002394	0.2	0.47	0.2	0.01	0.47	2929	827	2232	SZ-55_LTR
OsJPU00002394	0.2	0.47	0.2	0.01	0.47	2929	2780	2923	WANDERER
OsJPC08210031	0.26	0.83	1.03	0.27	0.57	844	505	728	F569
OsJPC08210031	0.26	0.83	1.03	0.27	0.57	844	56	337	OSTE28
OsJPC11230236	0.19	0.92	0.18	0.21	0.19	1241	1047	1241	TYPEH
OsJPC11230236	0.19	0.92	0.18	0.21	0.19	1241	347	585	TREP215
OsJPC11230236	0.19	0.92	0.18	0.21	0.19	1241	834	1046	OLO24B
OsJPC10050072	0.31	0.55	0.48	0.07	0.55	1205	94	293	WANDERER
OsJPC10050072	0.31	0.55	0.48	0.07	0.55	1205	376	970	CLOUD-3
OsJPU00002644	0.33	0.64	0.37	0.16	0.7	985	32	210	OSTE23
OsJPU00002644	0.33	0.64	0.37	0.16	0.7	985	394	729	OLO24B
OsJPC07210108	0.49	0.49	0.42	0.23	0.39	2411	682	939	KIDDOD
OsJPC07210108	0.49	0.49	0.42	0.23	0.39	2411	1148	2305	COPIA1-LTR_OS
OsJPC08090104	0.14	0.44	0.22	0.02	0.76	2803	973	1697	MUDRN2_OS
OsJPC08090104	0.14	0.44	0.22	0.02	0.76	2803	2376	2779	SZ-33LTR
OsJPC08090104	0.14	0.44	0.22	0.02	0.76	2803	164	588	SZ-7_LTR
OsJPC10190002	0.42	0.62	0.31	0.1	0.42	955	362	757	TYPEG
OsJPC10190002	0.42	0.62	0.31	0.1	0.42	955	758	878	EXPLORER
OsJPC01220042	0.41	0.4	0.41	0.04	0.41	1916	186	893	BAJIELTR
OsJPC01220042	0.41	0.4	0.41	0.04	0.41	1916	1318	1571	STOWAWAY11_OS
OsJPC02050006	0.3	0.74	0.5	0.11	0.32	3835	200	836	DS-RICE4N
OsJPC02050006	0.3	0.74	0.5	0.11	0.32	3835	2523	3758	SZ-20LTR
OsJPC02050006	0.3	0.74	0.5	0.11	0.32	3835	1753	2008	STOWAWAY48_OS
OsJPC02200015	0.46	0.46	0.46	0.04	0.46	1061	844	1061	STOWAWAY17_OS
OsJPC02200015	0.46	0.46	0.46	0.04	0.46	1061	1	506	SZ-33LTR
OsJPC11250126	0.43	1	0.26	0.1	0.43	909	450	694	DITTO
OsJPC11250126	0.43	1	0.26	0.1	0.43	909	100	328	WANDERER
OsJPC11270252	0.3	0.65	0.31	0.08	0.65	1728	601	1282	CLOUD-2
OsJPC11270252	0.3	0.65	0.31	0.08	0.65	1728	197	413	STOWAWAY44_OS
OsJPC08060122	0.48	0.48	0.48	0.44	0.67	641	218	518	CASTAWAY-3
OsJPC08060122	0.48	0.48	0.48	0.44	0.67	641	25	167	GAIJIN
OsJPC03200022	0.41	0.42	0.39	0.29	0.4	6320	1659	2391	CRMA1_LTR
OsJPC03200022	0.41	0.42	0.39	0.29	0.4	6320	2394	6320	CRMA1_I
OsJPC06050055	0.34	0.3	0.34	0.08	0.42	13433	4307	12445	ATLANTYS-I_OS
OsJPC06050055	0.34	0.3	0.34	0.08	0.42	13433	1338	3532	OSTE22
OsJPC05160019	0.24	0.23	0.24	0.21	0.24	3521	1878	3306	RIRE1_LTR
OsJPC05160019	0.24	0.23	0.24	0.21	0.24	3521	1105	1467	SZ-32LTR
OsJPC02280003	0.34	0.34	0.34	0.09	0.34	2501	1749	2495	SZ-66LTR
OsJPC02280003	0.34	0.34	0.34	0.09	0.34	2501	56	990	COPIO_LTR
OsJPC11220090	0.28	0.29	0.29	0.06	0.29	1378	149	381	STOWAWAY44_OS
OsJPC11220090	0.28	0.29	0.29	0.06	0.29	1378	428	807	TYPEU3
OsJPC11220090	0.28	0.29	0.29	0.06	0.29	1378	929	1128	STOWAWAY21_OS
OsJPU00001127	0.19	0.91	0.75	0.12	0.91	707	423	605	STOWAWAY43_OS
OsJPU00001127	0.19	0.91	0.75	0.12	0.91	707	160	381	DITAILA
OsJPC11230052	0.36	0.57	0.37	0.22	0.36	661	51	287	STOWAWAY9_OS
OsJPC11230052	0.36	0.57	0.37	0.22	0.36	661	392	592	STOWAWAY44_OS
OsJPC06300049	0.28	0.55	0.55	0.25	0.28	969	344	583	DITTO
OsJPC06300049	0.28	0.55	0.55	0.25	0.28	969	651	903	DITTO3
OsJPC12110068	0.31	0.59	0.6	0.1	0.3	1668	688	996	TYPEH
OsJPC12110068	0.31	0.59	0.6	0.1	0.3	1668	1425	1649	STOWAWAY44_OS
OsJPC12110068	0.31	0.59	0.6	0.1	0.3	1668	263	503	TYPEU4
OsJPC12110068	0.31	0.59	0.6	0.1	0.3	1668	1191	1407	STOWAWAY44_OS
OsJPC08050063	0.34	1	0.21	0.15	0.26	934	301	537	STOWAWAY9_OS
OsJPC08050063	0.34	1	0.21	0.15	0.26	934	603	835	STOWAWAY9_OS
OsJPC11170019	0.46	0.69	0.71	0.34	0.28	780	341	632	OLO24
OsJPC11170019	0.46	0.69	0.71	0.34	0.28	780	68	301	STOWAWAY9_OS
OsJPC04060095	0.39	0.39	0.34	0.1	0.6	1045	1	135	EXPLORER
OsJPC04060095	0.39	0.39	0.34	0.1	0.6	1045	398	808	BAJIELTR
OsJPC11250107	0.21	0.73	0.21	0.08	0.21	1310	578	840	INDITTO
OsJPC11250107	0.21	0.73	0.21	0.08	0.21	1310	320	545	WANDERER
OsJPC11250107	0.21	0.73	0.21	0.08	0.21	1310	961	1145	WANDERER
OsJPC11260066	0.33	0.89	0.35	0.18	0.33	1292	846	1175	NDNA1TNA_OS
OsJPC11260066	0.33	0.89	0.35	0.18	0.33	1292	62	503	SZ-33LTR
OsJPC08060132	0.14	0.14	0.54	0.01	0.17	6518	3074	3763	BAJIELTR
OsJPC08060132	0.14	0.14	0.54	0.01	0.17	6518	3765	6510	BAJIEIN
OsJPC08060022	0.42	0.33	0.42	0.01	0.48	12544	1390	1670	TOURIST-XIII
OsJPC08060022	0.42	0.33	0.42	0.01	0.48	12544	2085	3598	ATLANTYS-LTR_OS
OsJPC08060022	0.42	0.33	0.42	0.01	0.48	12544	800	1092	SINE03_OS
OsJPC08060022	0.42	0.33	0.42	0.01	0.48	12544	3601	12544	ATLANTYS-I_OS
OsJPU00000870	0.49	1	0.49	0.47	0.49	596	342	537	DITTO
OsJPU00000870	0.49	1	0.49	0.47	0.49	596	64	341	ID-4
OsJPC02210016	0.4	1	1	0.05	0.4	1370	633	981	CASTAWAY
OsJPC02210016	0.4	1	1	0.05	0.4	1370	984	1184	STOWAWAY42_OS
OsJPC02210016	0.4	1	1	0.05	0.4	1370	407	586	STOWAWAY44_OS
OsJPU00006161	0.36	0.36	0.36	0.13	1	1408	508	745	TREP215
OsJPU00006161	0.36	0.36	0.36	0.13	1	1408	890	1408	GYPSY1-LTR_OS
OsJPC01390009	0.24	0.97	1	0.22	0.24	765	46	209	SZ-57_LTR
OsJPC01390009	0.24	0.97	1	0.22	0.24	765	437	701	STOWAWAY41_OS
OsJPC01150030	0.43	0.96	0.43	0.31	0.43	854	73	291	STOWAWAY2_OS
OsJPC01150030	0.43	0.96	0.43	0.31	0.43	854	455	818	CASTAWAY
OsJPC08060155	0.15	0.79	0.15	0.1	0.15	5225	500	1403	SZ-27LIKE
OsJPC08060155	0.15	0.79	0.15	0.1	0.15	5225	2628	3776	COPIA1-LTR_OS
OsJPC08060155	0.15	0.79	0.15	0.1	0.15	5225	1788	2111	SZ-58LTR
OsJPC08060155	0.15	0.79	0.15	0.1	0.15	5225	4356	4689	OLO24B
OsJPC09170007	0.34	0.34	0.34	0.1	0.34	631	349	574	INDITTO
OsJPC09170007	0.34	0.34	0.34	0.1	0.34	631	68	214	DITTO
OsJPC08020023	0.18	0.54	0.78	0.16	0.18	1543	399	646	STOWAWAY13_OS
OsJPC08020023	0.18	0.54	0.78	0.16	0.18	1543	648	890	DITTO
OsJPC08020023	0.18	0.54	0.78	0.16	0.18	1543	63	346	F770
OsJPC05060060	0.28	1	0.31	0.05	0.53	1652	1	244	SINE03_OS
OsJPC05060060	0.28	1	0.31	0.05	0.53	1652	744	1497	SZ-30_LTR
OsJPC05070047	0.37	0.79	0.79	0.02	0.37	2785	155	866	BAJIELTR
OsJPC05070047	0.37	0.79	0.79	0.02	0.37	2785	1661	2785	SZ-66LTR
OsJPU00000830	0.32	0.75	0.72	0.13	1	1430	760	1337	TNR11
OsJPU00000830	0.32	0.75	0.72	0.13	1	1430	1	318	OSTE20
OsJPC01220048	0.41	1	0.37	0.11	0.41	1008	694	1007	TYPEU1
OsJPC01220048	0.41	1	0.37	0.11	0.41	1008	364	512	STOWAWAY46_OS
OsJPC01220048	0.41	1	0.37	0.11	0.41	1008	204	275	OSTE18
OsJPC04180171	0.34	0.23	0.22	0.15	0.34	1134	947	1110	WANDERER
OsJPC04180171	0.34	0.23	0.22	0.15	0.34	1134	483	812	OLO24C
OsJPC04180171	0.34	0.23	0.22	0.15	0.34	1134	204	451	DITTO-2
OsJPC01330015	0.2	0.45	0.46	0.17	0.2	1393	204	391	TYPEM
OsJPC01330015	0.2	0.45	0.46	0.17	0.2	1393	393	631	OLO24
OsJPC01330015	0.2	0.45	0.46	0.17	0.2	1393	632	1393	RETRO1_LTR
OsJPC01330015	0.2	0.45	0.46	0.17	0.2	1393	10	157	STOWAWAY47_OS
OsJPC05010007	0.26	0.42	0.22	0.08	0.22	1248	470	731	INDITTO
OsJPC05010007	0.26	0.42	0.22	0.08	0.22	1248	61	270	DITTO
OsJPC05010007	0.26	0.42	0.22	0.08	0.22	1248	732	963	DITAILA
OsJPC11280328	0.13	0.6	0.37	0.03	0.43	3239	905	2588	RPO_OS
OsJPC11280328	0.13	0.6	0.37	0.03	0.43	3239	2666	3206	XIKE
OsJPC01250001	0.32	0.32	0.32	0.06	0.32	2215	113	230	STOWAWAY1_OS
OsJPC01250001	0.32	0.32	0.32	0.06	0.32	2215	1093	2215	COPIA1-LTR_OS
OsJPC11280325	0.21	0.42	0.34	0.26	0.21	1394	1066	1353	STOWAWAY11_OS
OsJPC11280325	0.21	0.42	0.34	0.26	0.21	1394	902	1065	STOWAWAY43_OS
OsJPC11280325	0.21	0.42	0.34	0.26	0.21	1394	645	897	STOWAWAY48_OS
OsJPC11250105	0.23	0.58	0.23	0.21	0.58	870	113	363	STOWAWAY41_OS
OsJPC11250105	0.23	0.58	0.23	0.21	0.58	870	372	700	STOWAWAY14_OS
OsJPC02120028	0.36	0.59	0.62	0.26	0.61	828	5	317	OLO24
OsJPC02120028	0.36	0.59	0.62	0.26	0.61	828	510	674	WANDERER
OsJPC05060045	0.35	0.49	0.41	0.15	0.35	1280	1	315	OLO24B
OsJPC05060045	0.35	0.49	0.41	0.15	0.35	1280	772	1111	OLO24B
OsJPC06010036	0.33	0.33	0.91	0.02	0.33	4555	3645	4555	ATLANTYS-LTR_OS
OsJPC06010036	0.33	0.33	0.91	0.02	0.33	4555	1	1494	SZ-19LTR
OsJPC02130050	0.08	0.7	0.71	0.02	0.49	10614	2164	2748	SZ-7_LTR
OsJPC02130050	0.08	0.7	0.71	0.02	0.49	10614	3996	4323	OLO24C
OsJPC02130050	0.08	0.7	0.71	0.02	0.49	10614	546	1804	SZ-66LTR
OsJPC02130050	0.08	0.7	0.71	0.02	0.49	10614	5492	10318	MDR3
OsJPC01030125	0.36	0.61	0.36	0.04	0.53	696	266	511	INDITTO
OsJPC01030125	0.36	0.61	0.36	0.04	0.53	696	91	264	INDITTO
OsJPC02250194	0.19	0.19	0.19	0.04	0.19	4310	208	2492	RIRE3A_LTR
OsJPC02250194	0.19	0.19	0.19	0.04	0.19	4310	2545	3451	Atlantys-2-LTR_OS
OsJPU00000806	0.04	0.07	0.55	0.02	0.07	8670	868	5651	SZ-8_I
OsJPU00000806	0.04	0.07	0.55	0.02	0.07	8670	5652	5988	SZ-8_LTR
OsJPU00000806	0.04	0.07	0.55	0.02	0.07	8670	494	831	SZ-8_LTR
OsJPC05040017	0.46	0.45	0.46	0.03	0.46	9996	8842	9975	ATLANTYS-LTR_OS
OsJPC05040017	0.46	0.45	0.46	0.03	0.46	9996	512	748	DITAILA
OsJPC05040017	0.46	0.45	0.46	0.03	0.46	9996	1492	8741	ATLANTYS-I_OS
OsJPC05040017	0.46	0.45	0.46	0.03	0.46	9996	150	365	STOWAWAY18_OS
OsJPC06240070	0.31	0.41	0.27	0.02	0.93	1809	802	1066	STOWAWAY13_OS
OsJPC06240070	0.31	0.41	0.27	0.02	0.93	1809	1068	1743	CACTA-P
OsJPU00006265	0.44	0.44	0.5	0.18	0.44	693	45	346	TYPEU3
OsJPU00006265	0.44	0.44	0.5	0.18	0.44	693	347	588	STOWAWAY24_OS
OsJPC10010062	0.49	0.66	0.45	0.4	0.66	1959	990	1934	SZ-42LTR
OsJPC10010062	0.49	0.66	0.45	0.4	0.66	1959	141	384	STOWAWAY51_OS
OsJPC10170014	0.29	0.3	0.23	0.21	0.3	2986	491	1691	COPIA1-LTR_OS
OsJPC10170014	0.29	0.3	0.23	0.21	0.3	2986	1812	2494	BAJIELTR
OsJPC02200011	0.44	0.46	0.46	0.06	0.44	555	264	492	STOWAWAY17_OS
OsJPC02200011	0.44	0.46	0.46	0.06	0.44	555	53	249	STOWAWAY13_OS
OsJPC10030035	0.24	1	0.24	0.17	0.25	780	611	780	STOWAWAY8_OS
OsJPC10030035	0.24	1	0.24	0.17	0.25	780	347	573	STOWAWAY9_OS
OsJPC10030035	0.24	1	0.24	0.17	0.25	780	2	142	EXPLORER
OsJPC02190060	0.37	0.81	0.37	0.03	0.37	4343	1248	2778	RPO_OS
OsJPC02190060	0.37	0.81	0.37	0.03	0.37	4343	442	673	STOWAWAY9_OS
OsJPC02190060	0.37	0.81	0.37	0.03	0.37	4343	2899	4343	RPO_OS
OsJPC10170096	0.4	0.26	0.4	0.02	0.4	3578	1688	2926	RPO_OS
OsJPC10170096	0.4	0.26	0.4	0.02	0.4	3578	1	1687	RPO_OS
OsJPC04010075	0.43	0.6	0.6	0.01	0.43	2823	8	469	GYPSY1-LTR_OS
OsJPC04010075	0.43	0.6	0.6	0.01	0.43	2823	470	1983	ATLANTYS-LTR_OS
OsJPC11210017	0.28	0.46	0.41	0.09	0.28	1980	850	1412	SZ-33LTR
OsJPC11210017	0.28	0.46	0.41	0.09	0.28	1980	470	738	TYPEH
OsJPC11210017	0.28	0.46	0.41	0.09	0.28	1980	86	297	STOWAWAY8_OS
OsJPC11230172	0.33	0.51	0.34	0.24	0.41	1086	630	992	CASTAWAY
OsJPC11230172	0.33	0.51	0.34	0.24	0.41	1086	335	534	WANDERER
OsJPC11080034	0.38	0.3	0.32	0.3	0.38	1077	337	674	OLO24
OsJPC11080034	0.38	0.3	0.32	0.3	0.38	1077	771	974	COWARD-3
OsJPC01080025	0.47	0.53	0.53	0.12	0.47	1105	18	345	YOUREN
OsJPC01080025	0.47	0.53	0.53	0.12	0.47	1105	516	752	SINE9_OS
OsJPC11180002	0.37	0.67	0.29	0.25	0.64	694	463	634	SINE9_OS
OsJPC11180002	0.37	0.67	0.29	0.25	0.64	694	206	462	F524
OsJPU00006314	0.31	0.32	0.31	0.32	0.31	815	168	421	DITTO
OsJPU00006314	0.31	0.32	0.31	0.32	0.31	815	628	798	WANDERER
OsJPC01420035	0.18	0.18	0.42	0.09	0.18	2757	1232	1409	STOWAWAY44_OS
OsJPC01420035	0.18	0.18	0.42	0.09	0.18	2757	900	1109	STOWAWAY41_OS
OsJPC01420035	0.18	0.18	0.42	0.09	0.18	2757	523	829	OLO24
OsJPC01420035	0.18	0.18	0.42	0.09	0.18	2757	1723	2377	CLOUD-2
OsJPC01420035	0.18	0.18	0.42	0.09	0.18	2757	113	327	DITTO
OsJPC11270113	0.15	0.93	0.15	0.13	0.15	11251	10898	11046	EXPLORER
OsJPC11270113	0.15	0.93	0.15	0.13	0.15	11251	2810	9665	MuDR4_OS
OsJPC11060038	0.42	0.64	0.32	0.02	0.64	2349	970	1496	CLOUD-4
OsJPC11060038	0.42	0.64	0.32	0.02	0.64	2349	349	445	STOWAWAY47_OS
OsJPC11060038	0.42	0.64	0.32	0.02	0.64	2349	1515	2309	SZ-44LTR
OsJPC07120114	0.44	0.44	0.44	0.06	1	1689	516	675	DITTO3
OsJPC07120114	0.44	0.44	0.44	0.06	1	1689	369	456	TNR2
OsJPC07120114	0.44	0.44	0.44	0.06	1	1689	679	1688	SZ-66LTR
OsJPC09100037	0.18	0.61	0.17	0.14	0.61	1758	650	823	WANDERER
OsJPC09100037	0.18	0.61	0.17	0.14	0.61	1758	363	559	COWARD-3
OsJPC09100037	0.18	0.61	0.17	0.14	0.61	1758	1241	1539	OLO24C
OsJPC09100037	0.18	0.61	0.17	0.14	0.61	1758	853	963	SINE1OS
OsJPC09100037	0.18	0.61	0.17	0.14	0.61	1758	1	246	OLO24C
OsJPC04040159	0.49	0.31	0.49	0.12	0.49	2861	1845	2020	WANDERER
OsJPC04040159	0.49	0.31	0.49	0.12	0.49	2861	167	1551	SZ-20LTR
OsJPC04040159	0.49	0.31	0.49	0.12	0.49	2861	2258	2529	COWARD-3
OsJPC11260106	0.27	0.4	0.05	0.07	0.27	930	520	796	CASTAWAY
OsJPC11260106	0.27	0.4	0.05	0.07	0.27	930	300	512	F524
OsJPC03160077	0.2	0.88	0.2	0.08	0.53	2781	485	818	OLO24B
OsJPC03160077	0.2	0.88	0.2	0.08	0.53	2781	1032	1748	BAJIELTR
OsJPC03160077	0.2	0.88	0.2	0.08	0.53	2781	2297	2781	BAJIELTR
OsJPC03160077	0.2	0.88	0.2	0.08	0.53	2781	1749	1978	OLO24B
OsJPC03160077	0.2	0.88	0.2	0.08	0.53	2781	825	928	ZM13-2_OS
OsJPC03160077	0.2	0.88	0.2	0.08	0.53	2781	310	483	TOURIST-XV
OsJPC07190039	0.46	1	1.02	0.18	0.93	856	120	361	DITTO-2
OsJPC07190039	0.46	1	1.02	0.18	0.93	856	371	658	STOWAWAY11_OS
OsJPC01420038	0.41	0.41	0.41	0.15	0.41	856	87	459	TYPEU
OsJPC01420038	0.41	0.41	0.41	0.15	0.41	856	542	804	STOWAWAY41_OS
OsJPC06300012	0.21	1	1.03	0.15	0.85	988	146	367	STOWAWAY21_OS
OsJPC06300012	0.21	1	1.03	0.15	0.85	988	432	580	STOWAWAY47_OS
OsJPC06300012	0.21	1	1.03	0.15	0.85	988	602	988	SZ-24LTR
OsJPC03010011	0.48	0.43	0.33	0.3	0.48	1024	590	770	WUJI
OsJPC03010011	0.48	0.43	0.33	0.3	0.48	1024	27	366	NDNA2TNA_OS
OsJPU00006361	0.26	0.24	0.66	0.03	0.66	1338	268	643	AMYLTP
OsJPU00006361	0.26	0.24	0.66	0.03	0.66	1338	854	983	TREP220
OsJPU00006361	0.26	0.24	0.66	0.03	0.66	1338	988	1164	STOWAWAY48_OS
OsJPC08260006	0.07	0.74	0.07	0.03	0.78	6556	717	5369	CPSC4B_I
OsJPC08260006	0.07	0.74	0.07	0.03	0.78	6556	6119	6452	OLO24B
OsJPU00003053	0.31	0.31	0.27	0.02	0.43	1223	963	1163	TRSA_OS
OsJPU00003053	0.31	0.31	0.27	0.02	0.43	1223	727	948	TRSA_OS
OsJPU00003053	0.31	0.31	0.27	0.02	0.43	1223	422	726	TRSA_OS
OsJPU00003053	0.31	0.31	0.27	0.02	0.43	1223	1	225	TRSA_OS
OsJPU00006383	0.31	0.31	0.32	0.3	0.31	737	94	418	OLO24B
OsJPU00006383	0.31	0.31	0.32	0.3	0.31	737	426	664	STOWAWAY8_OS
OsJPC07200011	0.36	0.82	0.27	0.16	0.64	806	566	750	WANDERER
OsJPC07200011	0.36	0.82	0.27	0.16	0.64	806	34	268	STOWAWAY21_OS
OsJPC09140036	0.3	0.86	0.86	0.11	0.3	1445	422	780	MDM1
OsJPC09140036	0.3	0.86	0.86	0.11	0.3	1445	207	348	EXPLORER
OsJPC09140036	0.3	0.86	0.86	0.11	0.3	1445	961	1247	STOWAWAY11_OS
OsJPC09050060	0.39	0.39	0.32	0.03	0.82	1088	417	652	SINE03_OS
OsJPC09050060	0.39	0.39	0.32	0.03	0.82	1088	653	1001	RIREX_LTR
OsJPU00006396	0.25	0.25	0.25	0.01	0.25	2085	1449	1975	SZ-33LTR
OsJPU00006396	0.25	0.25	0.25	0.01	0.25	2085	384	964	SZ-7_LTR
OsJPU00003221	0.03	0.2	0.03	0.01	0.92	8883	1660	2076	RIREX_LTR
OsJPU00003221	0.03	0.2	0.03	0.01	0.92	8883	2907	8464	LINE1-6_OS
OsJPC11250015	0.13	0.75	0.69	0.08	0.75	2550	2208	2433	STOWAWAY21_OS
OsJPC11250015	0.13	0.75	0.69	0.08	0.75	2550	287	487	STOWAWAY41_OS
OsJPC11250015	0.13	0.75	0.69	0.08	0.75	2550	555	855	OLO24B
OsJPC11250015	0.13	0.75	0.69	0.08	0.75	2550	60	215	UNIQUE
OsJPC11250015	0.13	0.75	0.69	0.08	0.75	2550	2435	2550	STOWAWAY15-2_OS
OsJPC11250015	0.13	0.75	0.69	0.08	0.75	2550	903	1238	OLO24
OsJPC10170084	0.27	0.55	0.29	0.22	0.34	765	216	445	STOWAWAY45_OS
OsJPC10170084	0.27	0.55	0.29	0.22	0.34	765	473	689	STOWAWAY21_OS
OsJPU00006409	0.33	0.42	0.33	0.19	0.45	690	383	620	TREP215
OsJPU00006409	0.33	0.42	0.33	0.19	0.45	690	91	380	SZ-58LTR
OsJPC02050008	0.22	0.57	0.57	0.13	0.22	1865	1541	1754	STOWAWAY2_OS
OsJPC02050008	0.22	0.57	0.57	0.13	0.22	1865	811	958	WANDERER
OsJPC02050008	0.22	0.57	0.57	0.13	0.22	1865	553	750	DITTO3
OsJPC02050008	0.22	0.57	0.57	0.13	0.22	1865	1215	1457	DITTO-2
OsJPC02050008	0.22	0.57	0.57	0.13	0.22	1865	997	1170	WANDERER
OsJPC01220035	0.31	0.51	0.54	0.18	0.51	1864	624	1690	SZ-30_LTR
OsJPC01220035	0.31	0.51	0.54	0.18	0.51	1864	145	315	STOWAWAY46_OS
OsJPC01140135	0.48	0.48	0.47	0.02	0.48	2445	1276	2438	GYPSO_LTR
OsJPC01140135	0.48	0.48	0.47	0.02	0.48	2445	997	1154	OSCOPIA2_LTR
OsJPC08040020	0.4	0.83	0.43	0.15	0.46	539	295	525	DITTO
OsJPC08040020	0.4	0.83	0.43	0.15	0.46	539	92	270	WANDERER
OsJPC11070094	0.09	0.09	0.09	0.09	0.09	12240	6261	6893	GYPSY-B_LTR
OsJPC11070094	0.09	0.09	0.09	0.09	0.09	12240	1739	6259	GYPSY1-I_OS
OsJPC11070094	0.09	0.09	0.09	0.09	0.09	12240	66	721	GYPSY-B_LTR
OsJPC11070094	0.09	0.09	0.09	0.09	0.09	12240	7983	8428	RIRE2_LTR
OsJPC02190041	0.3	0.74	0.17	0.05	0.3	1550	387	762	SINE03_OS
OsJPC02190041	0.3	0.74	0.17	0.05	0.3	1550	763	1097	SINE03_OS
OsJPC02190041	0.3	0.74	0.17	0.05	0.3	1550	92	373	SINE03_OS
OsJPC02190041	0.3	0.74	0.17	0.05	0.3	1550	1101	1436	SINE03_OS
OsJPC11260121	0.28	0.28	0.28	0.05	0.28	3605	1153	1439	TOURIST-XIII
OsJPC11260121	0.28	0.28	0.28	0.05	0.28	3605	567	690	TREP219
OsJPC11260121	0.28	0.28	0.28	0.05	0.28	3605	840	1082	STOWAWAY41_OS
OsJPC11260121	0.28	0.28	0.28	0.05	0.28	3605	1454	1895	SZ-33LTR
OsJPC11260121	0.28	0.28	0.28	0.05	0.28	3605	1898	2945	ATLANTYS-LTR_OS
OsJPC11260121	0.28	0.28	0.28	0.05	0.28	3605	300	524	STOWAWAY13_OS
OsJPC06230013	0.47	0.45	0.23	0.17	0.41	702	547	702	STOWAWAY21_OS
OsJPC06230013	0.47	0.45	0.23	0.17	0.41	702	99	338	STOWAWAY44_OS
OsJPC03230047	0.3	0.35	0.34	0.25	0.3	907	551	860	NDNA1TNA_OS
OsJPC03230047	0.3	0.35	0.34	0.25	0.3	907	44	317	YOUREN
OsJPC11230257	0.4	1	0.4	0.07	0.4	763	260	481	STOWAWAY41_OS
OsJPC11230257	0.4	1	0.4	0.07	0.4	763	3	229	STOWAWAY41_OS
OsJPC01020041	0.4	0.4	0.28	0.04	0.4	1230	279	456	WANDERER
OsJPC01020041	0.4	0.4	0.28	0.04	0.4	1230	1020	1230	FOCUS
OsJPC01020041	0.4	0.4	0.28	0.04	0.4	1230	475	677	WANDERER
OsJPC01020041	0.4	0.4	0.28	0.04	0.4	1230	70	196	GAIJIN
OsJPC01110017	0.42	0.99	0.43	0.05	0.42	1162	135	486	OSTE26
OsJPC01110017	0.42	0.99	0.43	0.05	0.42	1162	761	1147	OSTE26
OsJPC08120010	0.36	0.55	0.25	0.14	0.55	2374	735	916	WANDERER
OsJPC08120010	0.36	0.55	0.25	0.14	0.55	2374	1355	1587	STOWAWAY21_OS
OsJPC08120010	0.36	0.55	0.25	0.14	0.55	2374	546	699	F1275
OsJPC08120010	0.36	0.55	0.25	0.14	0.55	2374	1849	2165	TYPEH
OsJPC08120010	0.36	0.55	0.25	0.14	0.55	2374	942	1286	OLO24
OsJPC04180092	0.45	0.42	0.54	0.1	0.14	1486	1144	1315	TYPEM
OsJPC04180092	0.45	0.42	0.54	0.1	0.14	1486	165	415	STOWAWAY8_OS
OsJPC04180092	0.45	0.42	0.54	0.1	0.14	1486	418	1025	TNR11
OsJPU00004362	0.36	0.64	0.64	0.34	0.25	647	301	404	GAIJIN
OsJPU00004362	0.36	0.64	0.64	0.34	0.25	647	406	647	OLO24
OsJPC03170056	0.29	0.29	0.88	0.06	0.29	834	519	810	SINE9_OS
OsJPC03170056	0.29	0.29	0.88	0.06	0.29	834	245	505	STOWAWAY13_OS
OsJPC09080137	0.32	0.94	0.32	0.3	0.94	2202	370	1202	SZ-42LTR
OsJPC09080137	0.32	0.94	0.32	0.3	0.94	2202	1205	1904	BAJIELTR
OsJPC04010014	0.2	0.76	0.76	0.26	0.2	2106	44	678	BAJIELTR
OsJPC04010014	0.2	0.76	0.76	0.26	0.2	2106	928	2106	SZ-37_LTR
OsJPC01110015	0.12	0.59	0.36	0.01	0.44	6496	3529	4045	SC-9_LTR
OsJPC01110015	0.12	0.59	0.36	0.01	0.44	6496	1	3528	SC-9_I
OsJPC01110015	0.12	0.59	0.36	0.01	0.44	6496	4582	4807	STOWAWAY9_OS
OsJPU00004873	0.47	0.48	0.47	0.14	0.47	1013	565	876	OLO24C
OsJPU00004873	0.47	0.48	0.47	0.14	0.47	1013	232	488	FOCUS
OsJPC04020234	0.34	0.38	0.34	0.1	0.34	3341	1118	1725	CLOUD-2
OsJPC04020234	0.34	0.38	0.34	0.1	0.34	3341	1728	3020	SZ-44LTR
OsJPC04020234	0.34	0.38	0.34	0.1	0.34	3341	616	935	SZ-58LTR
OsJPC10060072	0.22	0.65	0.63	0.08	1.02	1659	55	537	OSTE20
OsJPC10060072	0.22	0.65	0.63	0.08	1.02	1659	966	1609	TNR11
OsJPC11270336	0.09	0.09	0.08	0.01	0.08	11637	1447	10869	RIRE2_I
OsJPC11270336	0.09	0.09	0.08	0.01	0.08	11637	10872	11363	RIREX_LTR
OsJPC11250134	0.09	0.09	0.09	0.05	0.09	3362	1104	1998	CACTA-I
OsJPC11250134	0.09	0.09	0.09	0.05	0.09	3362	2265	2673	MERMITE18A
OsJPC11250134	0.09	0.09	0.09	0.05	0.09	3362	487	684	COWARD-3
OsJPC11250134	0.09	0.09	0.09	0.05	0.09	3362	700	988	CASTAWAY
OsJPC06270006	0.18	1	0.18	0.14	0.18	2045	1266	1610	OLO24
OsJPC06270006	0.18	1	0.18	0.14	0.18	2045	569	932	CASTAWAY
OsJPC06270006	0.18	1	0.18	0.14	0.18	2045	933	1143	DITTO-2
OsJPC06270006	0.18	1	0.18	0.14	0.18	2045	139	355	WANDERER
OsJPC04040173	0.36	0.46	0.46	0.06	1	1682	139	834	GYPSY-B_LTR
OsJPC04040173	0.36	0.46	0.46	0.06	1	1682	1200	1529	TYPEU2
OsJPC04040173	0.36	0.46	0.46	0.06	1	1682	838	1122	TYPEU2
OsJPC01030152	0.44	0.44	0.88	0.09	0.44	728	416	714	F524
OsJPC01030152	0.44	0.44	0.88	0.09	0.44	728	108	266	F1275
OsJPC11260149	0.2	0.2	0.2	0.01	0.17	4149	2450	3309	CACTA-N
OsJPC11260149	0.2	0.2	0.2	0.01	0.17	4149	2006	2360	SINE03_OS
OsJPC11260149	0.2	0.2	0.2	0.01	0.17	4149	515	1006	CLOUD-7
OsJPC11260149	0.2	0.2	0.2	0.01	0.17	4149	1061	1726	CLOUD-2
OsJPC07210050	0.49	0.49	0.42	0.1	0.49	1157	344	871	CLOUD-4
OsJPC07210050	0.49	0.49	0.42	0.1	0.49	1157	115	252	STOWAWAY10_OS
OsJPC03350005	0.17	0.17	0.67	0.05	0.17	3247	1877	2052	WANDERER
OsJPC03350005	0.17	0.17	0.67	0.05	0.17	3247	2553	2846	OLO24C
OsJPC03350005	0.17	0.17	0.67	0.05	0.17	3247	2186	2401	WANDERER
OsJPC03350005	0.17	0.17	0.67	0.05	0.17	3247	714	1401	BAJIELTR
OsJPC03350005	0.17	0.17	0.67	0.05	0.17	3247	2936	3112	WANDERER
OsJPC03350005	0.17	0.17	0.67	0.05	0.17	3247	1402	1800	SZ-7_LTR
OsJPC11240106	0.21	0.21	0.21	0.21	0.21	1572	441	907	SZ-58LTR
OsJPC11240106	0.21	0.21	0.21	0.21	0.21	1572	266	430	TOURIST-XV
OsJPC11240106	0.21	0.21	0.21	0.21	0.21	1572	943	1212	STOWAWAY36_OS
OsJPC04320004	0.34	0.34	0.35	0.08	1	1118	813	1038	STOWAWAY8_OS
OsJPC04320004	0.34	0.34	0.35	0.08	1	1118	409	619	COWARD-3
OsJPC04320004	0.34	0.34	0.35	0.08	1	1118	652	801	STOWAWAY1_OS
OsJPC02100022	0.41	0.27	1	0.04	0.41	1280	267	785	TNR12
OsJPC02100022	0.41	0.27	1	0.04	0.41	1280	37	258	SINE9_OS
OsJPC12180035	0.4	0.41	0.4	0.07	0.4	1521	1	329	OLO24B
OsJPC12180035	0.4	0.41	0.4	0.07	0.4	1521	484	1173	BAJIELTR
OsJPC02180064	0.16	1	0.17	0.16	0.17	1866	1224	1564	OLO24
OsJPC02180064	0.16	1	0.17	0.16	0.17	1866	595	923	OLO24
OsJPC02180064	0.16	1	0.17	0.16	0.17	1866	121	445	NDNA1TNA_OS
OsJPC04220007	0.28	0.52	0.27	0.11	0.28	2073	559	957	OLO24C
OsJPC04220007	0.28	0.52	0.27	0.11	0.28	2073	967	1274	CASTAWAY
OsJPC04220007	0.28	0.52	0.27	0.11	0.28	2073	49	498	CLOUD-7
OsJPC06050028	0.44	0.95	0.95	0.16	0.44	965	11	246	STOWAWAY51_OS
OsJPC06050028	0.44	0.95	0.95	0.16	0.44	965	257	510	DITAILA
OsJPC11250086	0.22	0.56	0.06	0.03	0.11	15795	12012	13294	SZ-44LTR
OsJPC11250086	0.22	0.56	0.06	0.03	0.11	15795	23	1989	RPO_OS
OsJPC11250086	0.22	0.56	0.06	0.03	0.11	15795	3042	10662	ATLANTYS-I_OS
OsJPC08090105	0.31	0.65	0.31	0.01	0.93	2157	1573	2157	MUDRN2_OS
OsJPC08090105	0.31	0.65	0.31	0.01	0.93	2157	899	1471	SZ-33LTR
OsJPC12160056	0.34	0.47	0.32	0.05	0.38	953	368	900	CLOUD-7
OsJPC12160056	0.34	0.47	0.32	0.05	0.38	953	24	232	TYPEM
OsJPC11280177	0.29	0.32	0.56	0.05	0.29	987	595	876	ID-3
OsJPC11280177	0.29	0.32	0.56	0.05	0.29	987	334	445	OSTE18
OsJPC11280177	0.29	0.32	0.56	0.05	0.29	987	448	591	GAIJIN
OsJPC02210015	0.25	0.86	0.86	0.13	0.25	2124	1720	2057	OLO24
OsJPC02210015	0.25	0.86	0.86	0.13	0.25	2124	1531	1718	TYPEM
OsJPC02210015	0.25	0.86	0.86	0.13	0.25	2124	651	830	STOWAWAY44_OS
OsJPC02210015	0.25	0.86	0.86	0.13	0.25	2124	308	604	CASTAWAY
OsJPC02210015	0.25	0.86	0.86	0.13	0.25	2124	1337	1484	STOWAWAY47_OS
OsJPC01020037	0.36	0.36	0.36	0.1	0.36	851	140	309	DITTO
OsJPC01020037	0.36	0.36	0.36	0.1	0.36	851	484	753	STOWAWAY41_OS
OsJPC08100092	0.45	0.96	0.64	0.3	0.36	1656	1356	1595	TREP215
OsJPC08100092	0.45	0.96	0.64	0.3	0.36	1656	283	1062	SZ-42LTR
OsJPC08060085	0.21	0.41	1	0.1	0.21	1273	879	1134	DITTO3
OsJPC08060085	0.21	0.41	1	0.1	0.21	1273	685	878	DITAILA
OsJPC08060085	0.21	0.41	1	0.1	0.21	1273	411	628	DITTO-2
OsJPC10050105	0.41	0.41	0.41	0.13	0.41	793	166	365	TYPEM
OsJPC10050105	0.41	0.41	0.41	0.13	0.41	793	493	697	DITTO3
OsJPC03270011	0.32	0.24	0.33	0.32	0.32	924	134	424	YOUREN
OsJPC03270011	0.32	0.24	0.33	0.32	0.32	924	478	721	STOWAWAY13_OS
OsJPC11220105	0.15	0.85	0.15	0.05	0.15	2615	464	749	MDM2
OsJPC11220105	0.15	0.85	0.15	0.05	0.15	2615	793	2198	MERMITE18B
OsJPC01210026	0.1	0.94	0.1	0.01	0.1	5278	1287	4650	CPSC4A_I
OsJPC01210026	0.1	0.94	0.1	0.01	0.1	5278	4659	4935	CPSC4A_LTR
OsJPU00005288	0.22	0.22	0.22	0.04	0.22	1545	5	343	RIRE2_LTR
OsJPU00005288	0.22	0.22	0.22	0.04	0.22	1545	687	1493	SZ-42LTR
OsJPC07050014	0.25	0.97	0.24	0.16	0.25	874	102	334	TOURIST-XV
OsJPC07050014	0.25	0.97	0.24	0.16	0.25	874	414	652	STOWAWAY21_OS
OsJPC10120086	0.15	0.15	0.15	0.09	0.15	2058	40	278	STOWAWAY9_OS
OsJPC10120086	0.15	0.15	0.15	0.09	0.15	2058	1608	1751	TNR2A
OsJPC10120086	0.15	0.15	0.15	0.09	0.15	2058	942	1089	STOWAWAY1_OS
OsJPC10120086	0.15	0.15	0.15	0.09	0.15	2058	600	924	NDNA1TNA_OS
OsJPC10120086	0.15	0.15	0.15	0.09	0.15	2058	1807	1979	TOURIST-XV
OsJPC10120086	0.15	0.15	0.15	0.09	0.15	2058	1165	1402	TREP215
OsJPC10120086	0.15	0.15	0.15	0.09	0.15	2058	294	593	ID-3
OsJPC08170053	0.27	0.26	0.26	0.24	1	1511	661	1427	SZ-22_LTR
OsJPC08170053	0.27	0.26	0.26	0.24	1	1511	110	428	SC-4_LTR
OsJPC04130025	0.43	0.31	0.82	0.02	0.83	3693	1578	3486	RPO_OS
OsJPC04130025	0.43	0.31	0.82	0.02	0.83	3693	1	99	STOWAWAY1_OS
OsJPU00001109	0.07	1	0.06	0.04	1	1749	996	1249	WANDERER
OsJPU00001109	0.07	1	0.06	0.04	1	1749	48	534	SZ-16LTR
OsJPU00001109	0.07	1	0.06	0.04	1	1749	1263	1469	STOWAWAY24_OS
