# Supplementary material for: Exploring the rice dispensable genome using a metagenome-like assembly strategy
Source: Genome Biol. 2015 Sep 7;16:187. doi: 10.1186/s13059-015-0757-3 (PMC4583175; doi:10.1186/s13059-015-0757-3)
Supplement: Additional file 20: Table S18. — LTR retrotransposons found within the dispensable genome. (XLS 2869 kb) [file 13059_2015_757_MOESM20_ESM.xls]

## Sheet: Indica-nonsolo
Additional file 20: Table S18: LTR retrotransposons found within the dispensable genome.
Contig (query)	Query start	Query end	Transposon (subject)	Subject start	Subject end	Similarity	Match length divided by transposon length (%)
OsIPC11270447	101	277	osr15_LTR	84	251	0.8068	65.88
OsIPC11270447	4125	4345	osr15_LTR	30	251	0.7803	87.06
OsIPC11270447	1054	3792	osr15_IR	376	3146	0.7669	60.85
OsIPC12160095	2365	2693	rn_457-190_LTR	14	341	0.858	93.18
OsIPC12160095	1	1693	rn_457-190_IR	1	1645	0.8966	25.53
OsIPC01220056	2224	2733	rn_561-394_LTR	1	585	0.8356	100
OsIPC01220056	117	2224	rn_561-394_IR	7517	9666	0.7182	22.24
OsIPC11280408	12	300	osr8_LTR	909	1220	0.734	25.57
OsIPC11280408	936	2020	osr8_LTR	146	1218	0.7114	87.95
OsIPC08030053	1	308	BAJIELTR	378	733	0.8429	48.57
OsIPC08030053	664	842	BAJIELTR	317	496	0.8333	24.56
OsIPC08030053	847	1284	BAJIELTR	305	733	0.8444	58.53
OsIPC08030053	1285	1416	SZ-33LTR	444	575	0.812	22.96
OsIPC02120094	1	747	BAJIEIN	1	749	0.7544	24.69
OsIPC02120094	748	925	BAJIELTR	556	733	0.9326	24.28
OsIPC05130021	3841	4328	osr30_LTR	1016	1508	0.8603	32.69
OsIPC05130021	1	3840	osr30_IR	1	3878	0.7906	38.83
OsIPC12180186	1	359	osr8_LTR	847	1220	0.8333	30.66
OsIPC12180186	1708	2404	osr29_LTR	1	656	0.8231	100
OsIPC12180186	2936	3256	osr29_LTR	1	322	0.8098	49.09
OsIPC01310068	1632	2004	rn_153-87_LTR	1	376	0.758	100
OsIPC01310068	1	1631	rn_153-87_IR	1	1636	0.7714	33.9
OsIPC01310068	2004	5320	rn_153-87_IR	1511	4826	0.7917	68.71
OsIPC07210189	8824	8929	osr41_LTR	303	408	0.8113	20.42
OsIPC07210189	1601	8822	osr41_IR	601	7828	0.739	84.5
OsIPC12100060	97	1299	SZ-66LTR	1	1223	0.8273	100
OsIPC12100060	1845	2097	SZ-66LTR	1	253	0.7381	20.69
OsIPC06240136	774	1238	osr41_LTR	66	519	0.9218	87.48
OsIPC06240136	1565	1720	osr41_LTR	359	519	0.9236	31.02
OsIPC04020158	3820	4238	rire2_LTR	1	441	0.7669	100
OsIPC04020158	1	3819	rire2_IR	1	3767	0.7678	36.13
OsIPC04020158	7412	12968	rn_521-266_IR	911	6672	0.7392	55.33
OsIPC08170185	861	1721	TRUNCATOR2_LTR	258	1099	0.7063	28.99
OsIPC08170185	2346	4028	TRUNCATOR2_LTR	1258	2904	0.827	56.71
OsIPC01140225	2529	2995	osr41_LTR	1	519	0.8378	100
OsIPC01140225	1	2528	osr41_IR	1	2495	0.8099	29.17
OsIPC12200148	2	887	osr30_LTR	614	1508	0.8384	59.35
OsIPC12200148	888	3060	osr30_IR	1	2162	0.8058	21.65
OsIPC06230090	151	328	rn_356-197_LTR	90	286	0.7914	68.88
OsIPC06230090	1255	2033	osr34_LTR	1	743	0.7584	25.59
OsIPC06230090	2218	3501	osr34_LTR	1608	2903	0.8268	44.64
OsIPC01080054	1868	2676	taz_LTR	3	801	0.7766	85.91
OsIPC01080054	350	1866	taz_IR	4595	6104	0.7566	24.74
OsIPC01080054	1984	2395	rire9_ltr_IR	7	424	0.7095	23.15
OsIPC01390059	1	564	BAJIELTR	153	733	0.8842	79.26
OsIPC01390059	1069	1761	BAJIELTR	1	733	0.8069	100
OsIPC12200006	5387	6184	COPI1_I	3277	4105	0.9312	20.19
OsIPC12200006	6185	6489	COPI1_LTR	1	308	0.8903	100
OsIPC04180161	5481	5770	COPI2_LTR	1	293	0.9352	100
OsIPC04180161	6193	6254	COPI2_LTR	232	293	0.9516	21.16
OsIPC01150349	165	493	rn_457-190_LTR	14	350	0.855	95.74
OsIPC01150349	1395	1526	rn_457-190_LTR	220	352	0.8162	37.78
OsIPC01150349	7161	7302	rn_356-197_LTR	130	286	0.8311	54.9
OsIPC01150349	704	1374	rn_174-102_IR	393	1063	0.7928	26.99
OsIPC01150349	1375	2433	rn_174-102_IR	4	1063	0.7923	42.64
OsIPC11280147	1	308	COPI2_LTR	25	293	0.9424	91.81
OsIPC11280147	2572	3248	BAJIEIN	2197	3034	0.7195	27.62
OsIPC11280147	3292	3834	BAJIELTR	46	733	0.7741	93.86
OsIPC04030231	2107	3245	COPIA1-LTR_OS	3	1214	0.7327	99.84
OsIPC04030231	4819	5209	GYPSO_LTR	1	410	0.8816	34.37
OsIPC04030231	5232	5548	GYPSO_LTR	876	1193	0.9465	26.66
OsIPC04030231	8160	8479	COPIA1-LTR_OS	873	1213	0.8827	28.09
OsIPU00003091	524	751	rn_22-13_LTR	36	262	0.7168	72.52
OsIPU00003091	806	5561	rn_22-13_IR	4	4745	0.724	99.94
OsIPC04120060	4921	5220	rn_129-74_LTR	1	300	0.8173	50.76
OsIPC04120060	7	4921	rn_129-74_IR	779	5673	0.8382	86.29
OsIPC11280155	1	398	osr8_LTR	790	1220	0.7587	35.33
OsIPC11280155	399	2897	osr8_IR	1	2459	0.7665	36.26
OsIPC11230002	1126	1429	rn_83-55_LTR	1	313	0.7645	100
OsIPC11230002	4655	4761	rn_83-55_LTR	185	313	0.9083	41.21
OsIPC11230002	1497	3495	rn_83-55_IR	6374	8303	0.8759	23.24
OsIPC12170121	4	337	osr8_LTR	848	1203	0.719	29.18
OsIPC12170121	2140	2578	osr8_LTR	416	839	0.7454	34.75
OsIPU00001158	174	337	SZ-28LTR	101	262	0.865	61.83
OsIPU00001158	422	475	SZ-28LTR	209	262	0.8889	20.61
OsIPC10040039	3636	3975	osr30_LTR	1165	1508	0.8801	22.81
OsIPC10040039	1	3635	osr30_IR	1	3621	0.796	36.25
OsIPC04210101	1	1075	COPI1_I	3210	4105	0.9057	21.83
OsIPC04210101	1076	1385	COPI1_LTR	1	306	0.835	99.35
OsIPC03160154	1367	1491	rn_74-211_LTR	2	125	0.874	59.05
OsIPC03160154	1504	2773	rn_74-211_IR	3058	4331	0.8357	29.35
OsIPC04030258	616	741	rn_78-53_LTR	11	139	0.8906	92.81
OsIPC04030258	895	1840	rn_78-53_IR	247	1130	0.7798	31.18
OsIPC08060180	880	1136	osr15_LTR	1	255	0.9144	100
OsIPC08060180	1137	1479	osr8_LTR	872	1220	0.8617	28.61
OsIPC08060180	1480	2869	osr8_IR	1	1577	0.905	23.25
OsIPC05050044	264	360	wombat_LTR	219	315	0.7755	24.56
OsIPC05050044	554	831	wombat_LTR	1	315	0.7133	79.75
OsIPC11200092	4036	4359	hopi_LTR	768	1106	0.7239	30.65
OsIPC11200092	4418	4805	taz_LTR	215	541	0.7139	35.16
OsIPC11200092	7777	8141	rn_403-215_LTR	43	422	0.6997	90.05
OsIPC11200092	12953	13346	rn_403-215_LTR	1	405	0.7018	95.97
OsIPC11200092	15025	15276	houba_LTR	16	296	0.8157	29.03
OsIPC11200092	18224	18665	rn_509-258_LTR	1	429	0.712	83.63
OsIPC11200092	1	628	rn_174-102_IR	25	630	0.7418	24.38
OsIPC11200092	8142	12953	rn_403-215_IR	1	4808	0.7358	100
OsIPC03190087	437	1080	GYPSY-A_I	1195	1846	0.7874	29.41
OsIPC03190087	3694	4238	GYPSY-A_I	1	548	0.8891	24.72
OsIPC03190087	4283	6024	GYPSY-A_LTR	1632	3365	0.8663	51.5
OsIPC09080071	579	668	wombat_LTR	1	93	0.7912	23.54
OsIPC09080071	31	579	wombat_IR	2079	2628	0.7331	20.93
OsIPC08110049	2785	3949	osr8_LTR	1	1220	0.8251	100
OsIPC08110049	3951	4457	rire10_LTR	1	506	0.7289	90.84
OsIPC08110049	851	2783	osr8_IR	2	1939	0.8276	28.58
OsIPC04020292	107	773	BAJIELTR	1	733	0.7917	100
OsIPC04020292	1138	1832	BAJIEIN	486	1173	0.8331	22.68
OsIPU00000041	277	683	SZ-58LTR	25	403	0.8099	94.04
OsIPU00000041	1021	1426	SZ-58LTR	25	403	0.7855	94.04
OsIPU00000041	1463	1914	SZ-58LTR	60	403	0.7796	85.36
OsIPC05050090	5450	5773	dasheng_LTR	1	333	0.9262	75.85
OsIPC05050090	5772	8143	dasheng_IR	4142	6777	0.8263	37.26
OsIPC09100118	1	216	GYPSY1-LTR_OS	3	217	0.9444	32.92
OsIPC09100118	852	1269	GYPSO_LTR	780	1193	0.7112	34.7
OsIPC09100118	1270	1593	SZ-7_LTR	154	453	0.7087	51.55
OsIPC09100118	1673	2031	GYPSO_LTR	834	1193	0.9417	30.18
OsIPC11180109	336	611	rn_511-260_LTR	1	276	0.9384	100
OsIPC11180109	612	2376	rn_511-260_IR	1	1775	0.9486	37.39
OsIPC03210014	39	431	rire2_LTR	1	395	0.775	89.57
OsIPC03210014	434	4191	rire2_IR	6684	10423	0.7248	35.88
OsIPC08170191	2502	2931	rire2_LTR	6	439	0.7768	98.41
OsIPC08170191	2932	3023	rn_356-197_LTR	197	286	0.837	31.47
OsIPC08170191	2	2499	rire2_IR	1	2469	0.7718	23.68
OsIPC07100059	638	953	wombat_LTR	1	315	0.7697	79.75
OsIPC07100059	4340	4540	rn_366-202_LTR	3	202	0.803	96.62
OsIPC07100059	1802	4236	rn_366-202_IR	72	2465	0.779	49.45
OsIPC09050001	5375	5715	osr30_LTR	1189	1508	0.741	21.22
OsIPC09050001	47	5374	osr30_IR	1	5331	0.744	53.37
OsIPC09120225	1	400	RETRO2_LTR	654	1035	0.8711	34.98
OsIPC09120225	402	575	BAJIELTR	1	170	0.7849	23.19
OsIPC09120225	662	1380	BAJIEIN	2092	2867	0.7404	25.58
OsIPC09120225	1395	2744	BAJIEIN	1	1514	0.7746	49.9
OsIPC09120225	2745	3067	BAJIELTR	417	733	0.7937	43.25
OsIPC04010121	3586	4168	rn_561-394_LTR	1	585	0.8129	100
OsIPC04010121	8191	8637	rn_561-394_LTR	128	585	0.8164	78.29
OsIPC04010121	5462	8162	rn_561-394_IR	6929	9666	0.7331	28.33
OsIPC09110070	114	3256	BAJIEIN	1	3034	0.7354	100
OsIPC09110070	3309	3829	BAJIELTR	1	602	0.7996	82.13
OsIPC09110070	4011	4252	SZ-7_LTR	41	279	0.8017	41.07
OsIPC12230068	1	1061	SZ-22_I	1	1176	0.8002	41.02
OsIPC12230068	1062	1233	SZ-22_LTR	600	768	0.9235	22.01
OsIPC02270005	731	898	RIRE2_LTR	2	167	0.7278	37.64
OsIPC02270005	1202	1464	RIRE2_LTR	176	441	0.8496	60.32
OsIPC12170123	3652	4088	rire2_LTR	1	441	0.7915	100
OsIPC12170123	97	3590	rire2_IR	6893	10373	0.7267	33.39
OsIPC10020207	1	557	osr8_LTR	659	1220	0.8752	46.07
OsIPC10020207	1592	1971	wombat_LTR	17	395	0.8901	95.95
OsIPC10020207	4160	4319	osr41_LTR	44	203	0.7081	30.83
OsIPC10020207	1059	1612	wombat_IR	1934	2604	0.7526	25.53
OsIPC12110144	78	751	CRM-LTR_OS	224	885	0.8003	72.91
OsIPC12110144	1109	1330	CRM-LTR_OS	1	225	0.8655	24.78
OsIPC09090008	1	323	dasheng_LTR	4	335	0.8985	75.63
OsIPC09090008	326	1644	osr25_IR	4730	5985	0.9225	20.99
OsIPC09090008	1649	2959	osr25_IR	2838	4079	0.8093	20.75
OsIPC06010080	8725	9246	SZLTR	1	505	0.8063	40.43
OsIPC06010080	9409	9718	SZLTR	890	1249	0.7872	28.82
OsIPC03010018	1104	1168	rn_44-393_LTR	1	65	0.9692	57.02
OsIPC03010018	5605	5943	rn_457-190_LTR	14	352	0.8798	96.31
OsIPC03010018	14	1149	rn_44-393_IR	2289	3444	0.9141	22.25
OsIPU00011073	162	454	wombat_LTR	1	311	0.7451	78.73
OsIPU00011073	454	1785	wombat_IR	1300	2628	0.7328	50.57
OsIPU00011116	1	759	rn_521-266_LTR	1	759	0.8414	53.87
OsIPU00011116	759	3230	rn_521-266_IR	7933	10413	0.8029	23.83
OsIPC06010056	2940	4376	rn_521-266_LTR	1	1409	0.8213	100
OsIPC06010056	4382	5339	rn_521-266_LTR	453	1409	0.8032	67.92
OsIPC06010056	1	2938	rn_521-266_IR	2	2957	0.8463	28.39
OsIPC02120082	3223	3546	wombat_LTR	1	328	0.7706	83.04
OsIPC02120082	4568	4858	wombat_LTR	1	315	0.7559	79.75
OsIPC02120082	1014	1556	rn_174-102_IR	1064	1654	0.7738	23.77
OsIPC11210242	1310	1891	SZ-33LTR	1	573	0.7173	99.65
OsIPC11210242	11543	11908	SZ-33LTR	21	403	0.6927	66.61
OsIPC11210242	313	1137	ornithorynque_osj_LTR	1	955	0.8425	99.9
OsIPC11210242	2321	2587	rn_455-235_LTR	1	282	0.7316	79.89
OsIPC11210242	7003	7266	rn_455-235_LTR	1	276	0.7338	78.19
OsIPC11210242	8185	8522	rn_457-190_LTR	14	351	0.7206	96.02
OsIPC11210242	2641	7003	rn_455-235_IR	1	4419	0.8225	100
OsIPC11210242	7406	7925	rn_509-258_IR	483	1013	0.7216	20.05
OsIPC11280093	4460	4560	rn_120-70_LTR	1	111	0.8571	26.88
OsIPC11280093	64	4460	rn_120-70_IR	1	4306	0.8166	100
OsIPC02080129	1	1079	osr30_LTR	434	1508	0.8028	71.29
OsIPC02080129	1080	4894	osr30_IR	1	3843	0.7107	38.48
OsIPC02080129	4896	8166	osr30_IR	4291	7672	0.822	33.86
OsIPC06120027	4331	5652	CPR1_LTR	791	2002	0.9003	60.54
OsIPC06120027	6433	7208	CPR1_LTR	113	799	0.8941	34.32
OsIPC06150088	433	1357	SC-4_I	1	944	0.7524	21.56
OsIPC06150088	1423	1744	SC-4_LTR	1	338	0.7099	80.48
OsIPC06150088	1828	5144	SC-4_I	946	4295	0.7384	76.52
OsIPC12070060	2379	2617	osr43_LTR	49	291	0.8402	83.51
OsIPC12070060	2730	2959	osr43_LTR	49	291	0.8426	83.51
OsIPC12070060	3070	3309	osr43_LTR	49	291	0.8612	83.51
OsIPC03170136	1332	2568	osr8_LTR	1	1220	0.8436	100
OsIPC03170136	1	1332	osr8_IR	5359	6782	0.9093	21
OsIPC01100036	174	472	SZ-5LIKE	6	306	0.7877	28.29
OsIPC01100036	475	1014	BAJIELTR	149	731	0.763	79.54
OsIPC01100036	1380	1553	BAJIELTR	1	170	0.7803	23.19
OsIPC01210076	1	417	osr37_LTR	1	406	0.8448	51.13
OsIPC01210076	605	792	osr37_LTR	604	794	0.8901	24.06
OsIPC10100019	119	1720	RILN8_OS	1958	3579	0.6667	31.9
OsIPC10100019	3710	5064	RILN8_OS	3612	4962	0.6664	26.57
OsIPC08050147	55	967	osr30_LTR	592	1508	0.7868	60.81
OsIPC08050147	1082	6612	osr30_IR	67	5611	0.7891	55.52
OsIPC01260049	441	609	rn_252-146_LTR	35	190	0.7756	80.83
OsIPC01260049	4987	5142	rn_252-146_LTR	35	190	0.7742	80.83
OsIPC01260049	666	4944	rn_252-146_IR	27	4264	0.7929	99.39
OsIPC10120083	1746	2041	dasheng_LTR	150	428	0.7902	63.55
OsIPC10120083	2222	3177	osr30_LTR	1	904	0.6964	59.95
OsIPC10120083	3194	3595	osr30_LTR	1117	1508	0.7406	25.99
OsIPC09010006	2847	3157	osr30_LTR	61	370	0.8694	20.56
OsIPC09010006	70	2863	osr30_IR	6981	9758	0.8124	27.81
OsIPC03190042	238	611	SZ-20LTR	545	919	0.7867	26.88
OsIPC03190042	1917	2403	RETROSOR2_LTR	1	516	0.8806	100
OsIPC03190042	3359	3762	RIREX_LTR	22	429	0.8039	92.52
OsIPC03190042	3778	4605	SZ-20LTR	189	1109	0.7093	66.02
OsIPC01230082	3	94	rn_255-148_LTR	175	270	0.9574	30.19
OsIPC01230082	323	411	rn_255-148_LTR	232	318	0.8372	27.36
OsIPC08160058	1008	1166	rn_457-190_LTR	194	352	0.7654	45.17
OsIPC08160058	131	1166	rn_174-102_IR	25	1063	0.7899	41.79
OsIPC08160058	1189	1659	rn_174-102_IR	562	1061	0.793	20.11
OsIPC06230130	7215	8354	SZ-66LTR	1	1223	0.8315	100
OsIPC06230130	2900	3617	rn_208-123_LTR	1	718	0.8683	100
OsIPC06230130	9605	12932	antechinus-osj_LTR	1	3110	0.8648	100
OsIPC06230130	13097	13430	wombat_LTR	1	339	0.7485	85.82
OsIPC06230130	1	2900	rn_208-123_IR	8748	11600	0.8285	24.59
OsIPC11240173	237	1214	taz_LTR	3	926	0.76	99.35
OsIPC11240173	548	1096	rire9_ltr_IR	1	546	0.7927	30.23
OsIPC11240173	1218	2762	taz_IR	4571	6102	0.7793	25.1
OsIPC04080071	289	417	rn_457-190_LTR	225	352	0.845	36.36
OsIPC04080071	2482	2820	rn_457-190_LTR	14	352	0.8529	96.31
OsIPC04080071	432	2481	rn_457-190_IR	3695	5710	0.8678	31.29
OsIPC12210038	616	745	rn_21-12_LTR	260	379	0.776	26.03
OsIPC12210038	849	950	rn_21-12_LTR	352	446	0.7857	20.61
OsIPC11240105	668	1304	houba_LTR	321	968	0.8145	66.94
OsIPC11240105	1503	1858	houba_LTR	32	436	0.8563	41.84
OsIPC03160122	89	403	wombat_LTR	1	315	0.7373	79.75
OsIPC03160122	1847	3050	rn_521-266_LTR	205	1358	0.7137	81.9
OsIPC03160122	403	1635	wombat_IR	1286	2628	0.7316	51.1
OsIPC10010003	58	657	COPIO_LTR	755	1353	0.9287	39.54
OsIPC10010003	957	1262	COPIO_LTR	921	1225	0.9091	20.13
OsIPC10010003	1263	2275	Atlantys-2-LTR_OS	1	984	0.8066	100
OsIPC02250186	57	1128	squiq_LTR	837	2063	0.7337	30.68
OsIPC02250186	1135	1916	squiq_LTR	1107	2089	0.7907	24.57
OsIPC09110090	143	394	SC-6_LTR	1	261	0.8023	62.59
OsIPC09110090	557	850	SC-6_LTR	1	316	0.7881	75.78
OsIPC04020276	8088	8336	osr41_LTR	257	517	0.7787	50.29
OsIPC04020276	13012	13222	osr41_LTR	303	519	0.8009	41.81
OsIPC04020276	9562	12776	osr41_IR	1506	4908	0.7471	39.78
OsIPC04020276	17170	18105	rn_151-85_IR	3390	4331	0.689	21.74
OsIPU00004862	602	791	rn_216-127_LTR	464	657	0.7026	21.02
OsIPU00004862	846	1332	rn_216-127_LTR	235	751	0.7091	56.01
OsIPC01140027	1	208	dasheng_LTR	229	437	0.8915	47.61
OsIPC01140027	798	3296	dasheng_IR	389	2838	0.8101	34.63
OsIPC04090085	1087	1461	rn_507-257_LTR	1	378	0.7192	100
OsIPC04090085	111	1087	rn_507-257_IR	3394	4370	0.7398	22.36
OsIPC04090085	1462	3078	rn_507-257_IR	1	1587	0.7241	36.32
OsIPC04070161	813	987	dasheng_LTR	264	439	0.7797	40.09
OsIPC04070161	4902	5764	osr8_LTR	321	1220	0.8197	73.77
OsIPC04070161	7239	7631	dasheng_LTR	3	393	0.9315	89.07
OsIPC04070161	7642	7767	rire2_LTR	314	441	0.7829	29.02
OsIPC11210270	2854	3193	rn_457-190_LTR	14	352	0.8256	96.31
OsIPC11210270	4613	4951	rn_457-190_LTR	14	352	0.8521	96.31
OsIPU00004785	8	335	rn_215-125_LTR	275	604	0.8419	47.76
OsIPU00004785	371	925	rn_215-125_LTR	48	572	0.8226	75.98
OsIPC04030200	304	462	rn_356-197_LTR	117	286	0.795	59.44
OsIPC04030200	1072	1230	rn_356-197_LTR	117	286	0.7937	59.44
OsIPC04030278	1343	2408	BAJIEIN	6	1173	0.7864	38.5
OsIPC04030278	2412	3056	BAJIELTR	1	733	0.7825	100
OsIPC09020024	209	494	osr30_LTR	709	1010	0.8427	20.03
OsIPC09020024	590	1058	osr41_LTR	44	519	0.7844	91.71
OsIPC09020024	1059	3162	osr41_IR	1	2135	0.8334	24.96
OsIPC09040006	1	1400	kangourou_osj_LTR	1591	2981	0.8507	46.62
OsIPC09040006	4787	5126	rn_457-190_LTR	14	352	0.8513	96.31
OsIPC09040006	1406	3504	kangourou_osj_IR	1	2247	0.834	35.99
OsIPC09040006	5126	6948	osr29_IR	2129	3993	0.8477	24.23
OsIPC01220004	4276	4679	osr30_LTR	1	402	0.8716	26.66
OsIPC01220004	1	3435	osr30_IR	6611	9980	0.843	33.74
OsIPC02200005	3244	3688	dasheng_LTR	1	439	0.7433	100
OsIPC02200005	8968	9122	dasheng_LTR	277	439	0.7673	37.13
OsIPC02200005	10304	10476	dasheng_LTR	264	439	0.8864	40.09
OsIPC02200005	3696	7067	rire2_IR	8	3487	0.7324	33.38
OsIPC06040085	1	1249	BAJIEIN	1059	2279	0.8591	40.24
OsIPC06040085	1251	2062	BAJIEIN	981	1956	0.8846	32.17
OsIPC04020245	4208	4577	osr41_LTR	137	517	0.7686	73.41
OsIPC04020245	712	4205	osr41_IR	1	3527	0.7804	41.23
OsIPU00011520	303	785	COPIO_LTR	1	497	0.7694	32.81
OsIPU00011520	863	1493	COPIO_LTR	1	644	0.7645	42.51
OsIPC07140043	3234	3398	SZ-28LTR	78	262	0.8876	70.61
OsIPC07140043	3629	3768	SZ-28LTR	1	140	0.9286	53.44
OsIPC02150025	1318	1694	wombat_LTR	1	394	0.8766	99.75
OsIPC02150025	892	1318	wombat_IR	2065	2628	0.7723	21.46
OsIPC04040021	4264	4424	rn_360-199_LTR	168	320	0.725	47.81
OsIPC04040021	1	4112	rn_360-199_IR	569	4664	0.7409	87.75
OsIPC04040021	5116	7352	dasheng_IR	4301	6475	0.7487	30.74
OsIPC12160034	1	87	osr43_LTR	205	291	0.9195	29.9
OsIPC12160034	1331	1564	osr43_LTR	51	287	0.8692	81.44
OsIPC12160034	1664	2537	osr8_LTR	56	1000	0.7602	77.46
OsIPC12160034	88	594	osr43_IR	1	489	0.6965	40.31
OsIPU00011527	1	810	osr8_LTR	1	831	0.7657	68.11
OsIPU00011527	891	1091	rn_216-127_LTR	464	677	0.7067	23.19
OsIPU00011527	1354	1913	rn_216-127_LTR	320	871	0.7	59.8
OsIPC09020007	562	799	taz_LTR	724	930	0.7409	22.26
OsIPC09020007	870	1337	taz_LTR	1	389	0.7311	41.83
OsIPC06120044	1003	1280	osr15_LTR	1	255	0.8682	100
OsIPC06120044	1	1003	osr15_IR	3564	4554	0.9042	21.76
OsIPC01010118	1035	1283	rn_377-208_LTR	1	281	0.7331	84.89
OsIPC01010118	1283	3980	rn_377-208_IR	2122	4699	0.7618	54.86
OsIPC01210020	500	681	rn_513-262_LTR	38	222	0.754	60.06
OsIPC01210020	705	3144	rn_513-262_IR	302	2834	0.7581	51.47
OsIPC11180083	3	296	SZ-44LTR	1099	1408	0.8889	22.02
OsIPC11180083	1336	1725	SZ-44LTR	78	519	0.8372	31.39
OsIPC03160061	2004	2535	rn_216-127_LTR	108	684	0.7009	62.51
OsIPC03160061	2666	2857	rn_216-127_LTR	464	657	0.6786	21.02
OsIPC11250132	1469	2469	osr8_LTR	216	1218	0.687	82.21
OsIPC11250132	4706	4872	wombat_LTR	137	315	0.7515	45.32
OsIPC11250132	4940	5255	wombat_LTR	1	328	0.7368	83.04
OsIPC09230074	60	359	osr8_LTR	893	1220	0.6752	26.89
OsIPC09230074	5065	6034	osr8_LTR	261	1220	0.7429	78.69
OsIPC09230074	10226	10307	rn_81-157_LTR	226	313	0.7907	27.08
OsIPC09230074	360	5085	osr8_IR	1	4691	0.7896	69.17
OsIPC09230074	8376	10149	osr23_IR	2588	4358	0.7704	40.64
OsIPC02080145	2989	3328	osr30_LTR	1	339	0.8688	22.48
OsIPC02080145	3	2172	osr30_IR	7789	9980	0.8395	21.95
OsIPC07280034	120	346	rire5_LTR	181	408	0.7723	31.4
OsIPC07280034	619	769	rire5_LTR	218	369	0.8039	20.94
OsIPC07280034	1652	2074	osr29_LTR	251	656	0.7475	61.89
OsIPC07280034	2269	2475	osr29_LTR	39	248	0.7453	32.01
OsIPC11250018	117	215	rn_356-197_LTR	190	286	0.8889	33.92
OsIPC11250018	216	5785	rn_356-197_IR	1	5428	0.7913	99.96
OsIPC12120025	118	322	BAJIELTR	101	328	0.7674	31.11
OsIPC12120025	340	590	BAJIELTR	1	244	0.745	33.29
OsIPC09120246	2993	3282	SZ-58LTR	61	358	0.7938	73.95
OsIPC09120246	3298	3409	SZ-58LTR	1	112	0.8319	27.79
OsIPU00009513	63	447	SZ-51LTR	4	357	0.7376	85.51
OsIPU00009513	1495	1800	SZ-51LTR	7	321	0.7576	76.09
OsIPU00009513	8835	9256	RIREX_LTR	53	441	0.7557	88.21
OsIPC11280320	1	205	houba_LTR	526	730	0.7951	21.18
OsIPC11280320	952	1340	houba_LTR	1	414	0.898	42.77
OsIPC01190019	219	588	osr30_LTR	1	376	0.8693	24.93
OsIPC01190019	1333	4267	osr30_IR	6908	9812	0.7675	29.08
OsIPC04100030	1	324	osr30_LTR	1185	1508	0.8092	21.49
OsIPC04100030	306	6136	osr30_IR	795	6679	0.7649	58.92
OsIPC11260091	3631	5066	rn_521-266_LTR	1	1409	0.769	100
OsIPC11260091	619	3630	rn_521-266_IR	1	3004	0.7777	28.85
OsIPC11260091	5068	12523	rn_521-266_IR	2942	10411	0.7684	71.74
OsIPC04170117	7740	8270	SZ-20LTR	304	855	0.7868	39.57
OsIPC04170117	2118	2783	osr29_LTR	3	656	0.753	99.7
OsIPC04170117	2850	3079	hopi_LTR	778	1065	0.7254	26.04
OsIPC04170117	4773	5333	osr29_LTR	84	587	0.738	76.83
OsIPU00004359	1054	2597	osr34_LTR	1339	2903	0.7682	53.91
OsIPU00004359	2642	3942	osr34_IR	1105	2364	0.7291	20.52
OsIPU00004359	3964	6072	osr34_IR	2825	4947	0.7575	34.58
OsIPU00009524	2396	2440	rn_462-240_LTR	86	131	0.8043	23.12
OsIPU00009524	3010	3591	rn_561-394_LTR	1	585	0.7395	100
OsIPU00009524	6285	6860	rn_561-394_LTR	1	559	0.7579	95.56
OsIPC11130045	3853	4111	osr41_LTR	257	519	0.7481	50.67
OsIPC11130045	622	3850	osr41_IR	3	3268	0.7297	38.18
OsIPC02140053	703	895	rn_216-127_LTR	463	657	0.6907	21.13
OsIPC02140053	1023	1443	rn_216-127_LTR	247	685	0.709	47.56
OsIPC02140053	1785	2370	osr29_LTR	1	604	0.8718	92.07
OsIPC02140053	3049	3254	rn_106-362_LTR	4	222	0.8047	97.77
OsIPC11170147	279	476	osr14_LTR	122	318	0.8889	61.95
OsIPC11170147	984	1237	osr14_LTR	64	318	0.9216	80.19
OsIPC07160075	1529	2651	osr8_LTR	1	1129	0.7933	92.54
OsIPC07160075	3	1529	osr8_IR	5209	6782	0.8695	23.21
OsIPC02110035	3	177	rn_457-190_LTR	15	189	0.8418	49.72
OsIPC02110035	763	2488	rn_457-190_IR	1856	3610	0.8366	27.24
OsIPC04070089	462	930	osr41_LTR	44	519	0.7574	91.71
OsIPC04070089	3418	5832	osr41_IR	5984	8321	0.7889	27.33
OsIPC01150058	1668	1938	rn_457-190_LTR	81	352	0.9007	77.27
OsIPC01150058	2421	2534	rn_457-190_LTR	14	127	0.8174	32.39
OsIPC09100056	2	62	rn_356-197_LTR	226	286	0.918	21.33
OsIPC09100056	2790	4545	osr30_LTR	2	1508	0.7764	99.93
OsIPC09100056	4547	4722	osr29_LTR	133	307	0.8588	26.68
OsIPC09100056	106	2789	osr30_IR	1	2715	0.7075	27.18
OsIPC11200064	5	1108	BAJIEIN	1	1012	0.767	33.36
OsIPC11200064	1109	1423	BAJIELTR	420	733	0.8612	42.84
OsIPC07040056	3	1721	SZ-26_I	3097	4824	0.7666	35.82
OsIPC07040056	1722	2067	SZ-26_LTR	2	378	0.7564	97.42
OsIPC11290003	1741	2459	osr29_LTR	1	656	0.8056	100
OsIPC11290003	9097	9601	rn_521-266_LTR	911	1409	0.8221	35.42
OsIPC11290003	2459	9091	osr29_IR	940	7696	0.8205	87.8
OsIPC11260223	3167	3615	rn_521-266_LTR	1	448	0.781	31.8
OsIPC11260223	3618	4237	rn_521-266_LTR	805	1409	0.8049	42.94
OsIPC11260066	1	965	dagul_LTR	2486	3376	0.7841	26.39
OsIPC11260066	1070	2400	dagul_LTR	549	1748	0.7187	35.55
OsIPC12070056	1527	2277	rire5_LTR	1	725	0.8607	99.86
OsIPC12070056	60	1524	rire5_IR	2	1476	0.8961	32.98
OsIPC01440034	1	378	RETRO1_LTR	730	1077	0.8611	32.25
OsIPC01440034	633	1617	RETRO1_LTR	82	1063	0.8689	91.01
OsIPC09080021	1117	1778	BAJIELTR	8	733	0.7979	99.05
OsIPC09080021	1779	4726	BAJIEIN	1	2797	0.7673	92.19
OsIPC03170087	4161	4545	wombat_LTR	1	394	0.8397	99.75
OsIPC03170087	5774	6059	rn_561-394_LTR	299	585	0.9024	49.06
OsIPC03170087	4545	4979	wombat_IR	2097	2628	0.7631	20.24
OsIPC02140029	1900	2543	osr29_LTR	1	656	0.7932	100
OsIPC02140029	4193	5140	ornithorynque_osj_LTR	1	956	0.8286	100
OsIPC02140029	8021	8476	ornithorynque_osj_LTR	486	954	0.8457	49.06
OsIPC02140029	5140	8018	ornithorynque_osj_IR	1	2841	0.833	100
OsIPC01170031	911	1214	SZ-9LTR	574	863	0.816	30.05
OsIPC01170031	1234	1907	BAJIELTR	1	733	0.813	100
OsIPC01170031	2488	3358	BAJIEIN	869	1726	0.7747	28.28
OsIPC04310036	944	1489	rire5_LTR	208	726	0.7627	71.49
OsIPC04310036	1553	1680	rire5_LTR	207	357	0.7795	20.8
OsIPC07160112	4344	4912	SZ-7_LTR	3	582	0.7743	99.66
OsIPC07160112	4950	5685	SZ-44LTR	613	1367	0.8454	53.62
OsIPC07160112	6214	6886	BAJIELTR	1	733	0.7755	100
OsIPC07160112	6947	8401	BAJIEIN	1370	2809	0.7153	47.46
OsIPC07160112	8682	9051	SZ-21LTR	3	366	0.8764	29.45
OsIPC07160112	704	4342	rn_561-394_IR	5946	9666	0.7391	38.5
OsIPC09120226	979	1141	OSCOPIA2_LTR	1	160	0.7697	98.77
OsIPC09120226	1142	6160	OSCOPIA2_I	1	5152	0.7447	100
OsIPC09120226	6165	6327	OSCOPIA2_LTR	1	160	0.7818	98.77
OsIPC09120226	6526	6865	GYPSY-B_LTR	3	342	0.6882	48.43
OsIPC09120226	6903	8307	SZ-20LTR	1	1395	0.8558	100
OsIPC09120226	12982	15639	RIRE2_I	1041	3691	0.7346	25.43
OsIPC06010088	180	514	rn_50-33_LTR	1	341	0.7471	100
OsIPC06010088	5269	5607	rn_50-33_LTR	1	341	0.755	100
OsIPC06010088	514	5269	rn_413-222_IR	1	4779	0.7462	100
OsIPC07170008	1112	1449	rire10_LTR	1	337	0.8373	60.5
OsIPC07170008	1870	2225	rire10_LTR	1	354	0.8399	63.55
OsIPU00009617	2736	3131	SZ-58LTR	1	403	0.8175	100
OsIPU00009617	3132	3412	SZ-58LTR	115	403	0.8063	71.71
OsIPC04020293	763	2511	BAJIEIN	1197	3034	0.751	60.58
OsIPC04020293	2515	3188	BAJIELTR	5	733	0.8038	99.45
OsIPU00008750	2113	2437	rn_57-39_LTR	60	343	0.7233	82.8
OsIPU00008750	7313	7543	rn_57-39_LTR	101	317	0.7188	63.27
OsIPU00008750	2437	7279	rn_52-35_IR	1	4689	0.7207	99.96
OsIPC02020019	26	351	RETRO1_LTR	495	826	0.8278	30.77
OsIPC02020019	543	904	RETRO1_LTR	721	1079	0.8508	33.27
OsIPC04170048	470	1168	BAJIELTR	1	733	0.7918	100
OsIPC04170048	1170	2303	BAJIEIN	1873	3032	0.734	38.23
OsIPC04170048	2420	3066	BAJIELTR	9	696	0.7872	93.86
OsIPC06080104	681	2195	osr30_LTR	1	1508	0.8382	100
OsIPC06080104	2483	2665	dasheng_LTR	263	439	0.8785	40.32
OsIPC06080104	2673	2793	dasheng_LTR	315	437	0.9113	28.02
OsIPC02130010	2	643	ATLANTYS-LTR_OS	831	1499	0.8653	44.36
OsIPC02130010	655	3037	ATLANTYS-I_OS	1	2553	0.7424	23.81
OsIPC04220093	787	1059	SZ-28LTR	1	262	0.9101	100
OsIPC04220093	1105	1196	SZ-28LTR	165	254	0.8681	34.35
OsIPC11100018	38	384	rn_457-190_LTR	1	352	0.7301	100
OsIPC11100018	3045	3793	ornithorynque_osj_LTR	204	954	0.8991	78.56
OsIPC11100018	620	2539	rn_457-190_IR	4328	6247	0.7461	29.8
OsIPC11240165	1272	1809	houba_LTR	437	968	0.8082	54.96
OsIPC11240165	2021	2448	dasheng_LTR	1	439	0.903	100
OsIPC11240165	3097	4042	houba_LTR	1	968	0.8281	100
OsIPC03210038	1	551	BAJIELTR	178	725	0.8695	74.76
OsIPC03210038	897	1098	BAJIELTR	325	527	0.8621	27.69
OsIPC01030156	848	1287	rire2_LTR	1	441	0.8112	100
OsIPC01030156	1290	6878	rire2_IR	4914	10423	0.744	52.85
OsIPC10050084	1	371	ATLANTYS-LTR_OS	1078	1508	0.8803	28.58
OsIPC10050084	372	2398	ATLANTYS-I_OS	1	2199	0.7678	20.51
OsIPC11280153	1541	2611	osr8_LTR	4	1218	0.7766	99.59
OsIPC11280153	1	1538	osr8_IR	1	1526	0.8109	22.5
OsIPC01240156	634	913	rn_353-366_LTR	1	269	0.7537	100
OsIPC01240156	1783	2047	rn_353-366_LTR	15	269	0.7549	94.8
OsIPC01420089	818	1030	osr14_LTR	107	318	0.939	66.67
OsIPC01420089	1	816	osr14_IR	1	834	0.7475	20.75
OsIPC09070039	10410	11069	SZ-22_I	245	957	0.7228	24.87
OsIPC09070039	137	483	osr8_LTR	246	599	0.7022	29.02
OsIPC09070039	5328	5673	osr29_LTR	267	646	0.7701	57.93
OsIPC09070039	5741	5879	rn_356-197_LTR	117	268	0.7466	53.15
OsIPC09070039	6253	6747	osr30_LTR	590	1089	0.7316	33.16
OsIPC09070039	7120	7651	rire10_LTR	1	557	0.7439	100
OsIPC09070039	8666	8825	rn_356-197_LTR	101	274	0.7529	60.84
OsIPC09070039	9169	9824	osr30_LTR	590	1254	0.7091	44.1
OsIPC07220277	3548	3864	wombat_LTR	1	315	0.7516	79.75
OsIPC07220277	3864	4439	wombat_IR	1941	2628	0.7308	26.18
OsIPC12230194	1	282	RIRE5-LTR_OS	1	289	0.9544	29.55
OsIPC12230194	426	1064	RIRE5-LTR_OS	1	648	0.9642	66.26
OsIPC12230194	4784	5035	SZ-32LTR	211	494	0.8387	49.65
OsIPC11280158	1321	1996	osr8_LTR	534	1220	0.7939	56.31
OsIPC11280158	2093	3259	osr8_LTR	5	1220	0.7763	99.67
OsIPC01420079	2143	2826	rn_553-283_LTR	1	635	0.9009	99.69
OsIPC01420079	6179	6572	rn_553-283_LTR	1	353	0.8674	55.42
OsIPC01420079	2817	4841	rn_553-283_IR	20	2098	0.8943	50.57
OsIPC01420079	4900	6173	rn_553-283_IR	2780	4044	0.9077	30.77
OsIPC06010096	3	837	osr30_LTR	682	1508	0.6988	54.84
OsIPC06010096	1458	1842	hopi_LTR	760	1091	0.75	30.02
OsIPC06010096	8674	10195	osr30_LTR	1	1508	0.8378	100
OsIPC06010096	11349	11435	rn_356-197_LTR	181	270	0.7955	31.47
OsIPC06010096	12346	13834	osr30_LTR	10	1508	0.8168	99.4
OsIPC11200148	807	1022	RIRE5-LTR_OS	1	218	0.7671	22.29
OsIPC11200148	1864	1918	SZ-28LTR	200	254	0.8	20.99
OsIPC11200148	49	257	rire5_LTR	211	432	0.8255	30.58
OsIPC11200148	1470	1717	dasheng_LTR	11	260	0.6803	56.95
OsIPC11200148	1758	1849	dasheng_LTR	204	301	0.7579	22.32
OsIPC07020132	4331	5504	SZ-66LTR	1	1223	0.8475	100
OsIPC07020132	10673	11789	SZ-66LTR	1	1223	0.8274	100
OsIPC07020132	11794	13291	ATLANTYS-LTR_OS	1	1499	0.79	99.4
OsIPC04040107	2500	2806	osr14_LTR	1	318	0.8237	100
OsIPC04040107	2915	3203	rn_561-394_LTR	258	540	0.8462	48.38
OsIPC04040107	5649	6475	ornithorynque_osj_LTR	144	956	0.9168	85.04
OsIPC04040107	1225	2498	osr14_IR	1	1291	0.8915	32.11
OsIPC09070089	334	443	rn_56-38_LTR	1	108	0.7568	37.63
OsIPC09070089	1129	1237	rn_56-38_LTR	1	108	0.7748	37.63
OsIPC07110092	1607	1822	rn_409-219_LTR	35	255	0.7342	71.75
OsIPC07110092	6679	6854	rn_360-199_LTR	75	245	0.7299	53.44
OsIPC07110092	1855	6555	rn_409-219_IR	1	4668	0.7218	100
OsIPC01140331	1294	1364	rn_211-124_LTR	93	165	0.7671	44.24
OsIPC01140331	1428	2518	rn_211-124_IR	3832	4935	0.75	22.36
OsIPC07100027	1	328	BAJIELTR	399	725	0.8784	44.61
OsIPC07100027	333	1448	BAJIEIN	1	1086	0.8265	35.79
OsIPC07100027	2558	2716	GYPSY-B_LTR	539	702	0.8171	23.36
OsIPC01160164	93	885	SZ-22_LTR	1	768	0.8449	100
OsIPC01160164	903	1851	SZ-66LTR	1	912	0.7148	74.57
OsIPC01160164	1853	2042	RIREX_LTR	238	430	0.8394	43.76
OsIPC01160164	2260	2746	SZ-22_LTR	1	490	0.8012	63.8
OsIPC08170097	1	1205	rn_305-180_LTR	1108	2316	0.8368	52.2
OsIPC08170097	4018	5545	osr30_LTR	21	1508	0.7575	98.67
OsIPC08170097	5546	6490	osr30_LTR	1	951	0.8559	63.06
OsIPU00009709	137	502	rn_61-295_LTR	1	342	0.7635	100
OsIPU00009709	505	4849	rn_61-295_IR	12	4318	0.8021	99.72
OsIPU00009712	1561	1697	rn_504-255_LTR	1	134	0.7826	100
OsIPU00009712	124	1428	rn_504-255_IR	1392	2695	0.8766	48.39
OsIPC12090172	1806	2217	osr30_LTR	77	485	0.7874	27.12
OsIPC12090172	2218	2623	osr30_LTR	1103	1508	0.7346	26.92
OsIPC12090172	1	1764	rn_356-197_IR	1832	3554	0.8216	31.73
OsIPC06020016	3320	4567	osr34_LTR	1668	2903	0.7934	42.58
OsIPC06020016	50	3048	osr34_IR	1327	4248	0.7717	47.59
OsIPC04090028	3402	3569	rn_457-190_LTR	1	173	0.716	49.15
OsIPC04090028	1306	3234	rn_457-190_IR	4328	6252	0.7479	29.88
OsIPC02250232	3337	3408	SZ-28LTR	89	178	0.88	34.35
OsIPC02250232	3512	3677	SZ-28LTR	20	178	0.8562	60.69
OsIPC02250232	3682	3763	SZ-28LTR	123	204	0.9024	31.3
OsIPC04180117	1328	2119	RETROSAT6_LTR	1113	1922	0.7509	40.46
OsIPC04180117	3271	4382	RETROSAT6_LTR	1	1124	0.7382	56.14
OsIPC04040233	446	880	osr29_LTR	285	656	0.8338	56.71
OsIPC04040233	1663	1954	osr29_LTR	1	295	0.8067	44.97
OsIPC02180016	461	1092	osr10_LTR	884	1580	0.8609	44.11
OsIPC02180016	1094	1567	osr10_LTR	1	575	0.7769	36.39
OsIPC02080097	50	5686	rire10_IR	3476	9185	0.8088	60.51
OsIPC02080097	5693	7730	rire10_IR	913	2946	0.8092	21.55
OsIPC05090066	634	973	rn_216-127_LTR	335	684	0.7301	37.92
OsIPC05090066	1067	1297	rn_216-127_LTR	432	657	0.6812	24.49
OsIPC09120028	1244	1383	rn_78-53_LTR	2	139	0.9065	99.28
OsIPC09120028	469	1254	rn_78-53_IR	2050	2827	0.9436	27.44
OsIPC01140010	121	973	squiq_IR	914	1781	0.839	48.74
OsIPC01140010	1046	1713	squiq_IR	965	1645	0.8552	38.24
OsIPC04160023	1610	2563	ornithorynque_osj_LTR	1	955	0.8549	99.9
OsIPC04160023	2721	3443	osr29_LTR	1	654	0.8167	99.7
OsIPC04160023	3398	4096	ornithorynque_osj_IR	1989	2760	0.8848	27.17
OsIPC04160023	5029	6073	ornithorynque_osj_IR	186	1214	0.8324	36.22
OsIPU00009760	673	885	osr41_LTR	293	519	0.7285	43.74
OsIPU00009760	3947	4103	rn_457-190_LTR	195	352	0.7812	44.89
OsIPU00009760	1826	3937	osr41_IR	1122	3265	0.7119	25.06
OsIPC10050122	5645	6266	osr30_LTR	582	1254	0.7172	44.63
OsIPC10050122	15931	16586	osr30_LTR	9	753	0.7143	49.4
OsIPC10050122	19337	20391	dagul_LTR	1555	2652	0.7176	32.52
OsIPC10050122	1865	5154	osr40_IR	3270	6629	0.7232	32.64
OsIPC06160060	1654	2002	SZ-21LTR	1	342	0.8517	27.67
OsIPC06160060	2003	2597	SZ-44LTR	770	1382	0.8399	43.54
OsIPC06160060	3150	3747	SZ-21LTR	1	688	0.8174	55.66
OsIPC11100151	106	1230	squiq_LTR	2626	4000	0.7828	34.38
OsIPC11100151	5466	5998	osr30_LTR	978	1508	0.8408	35.21
OsIPC11100151	1231	5166	osr30_IR	1219	5159	0.8125	39.46
OsIPC06020001	4457	4670	osr14_LTR	98	318	0.8552	69.5
OsIPC06020001	4719	6248	osr14_IR	2542	4018	0.9084	36.74
OsIPC06020001	6251	7345	osr14_IR	135	1210	0.9104	26.77
OsIPC12090220	15223	15484	SZ-28LTR	1	262	0.916	100
OsIPC12090220	15613	15956	SZ-28LTR	1	262	0.9037	100
OsIPC08110048	1	347	osr8_LTR	819	1220	0.8329	32.95
OsIPC08110048	10134	10413	osr8_LTR	1	276	0.8078	22.62
OsIPC01010213	1	328	osr10_LTR	271	626	0.9129	22.53
OsIPC01010213	329	1327	osr10_LTR	1	1073	0.935	67.91
OsIPC06110033	5633	5833	SZ-58LTR	1	211	0.8068	52.36
OsIPC06110033	7049	7192	SZ-58LTR	259	401	0.8264	35.48
OsIPC04080094	1625	3132	osr30_LTR	1	1508	0.8086	100
OsIPC04080094	4147	4782	ornithorynque_osj_LTR	304	956	0.8846	68.31
OsIPC04080094	6252	6398	rn_306-181_LTR	1	148	0.8533	93.08
OsIPC04080094	4807	6252	rn_306-181_IR	2931	4407	0.808	33.51
OsIPC06080129	6	457	SZ-30_LTR	111	552	0.8616	35.88
OsIPC06080129	478	839	SZ-30_LTR	500	868	0.7255	29.95
OsIPC03360070	85	354	osr15_LTR	1	255	0.9151	100
OsIPC03360070	847	1112	osr15_LTR	1	253	0.9023	99.22
OsIPC11280034	6076	7532	rn_521-266_LTR	1	1409	0.7696	100
OsIPC11280034	1	6075	rn_521-266_IR	1	6035	0.8047	57.96
OsIPC11280034	7532	9914	rn_521-266_IR	8103	10413	0.7418	22.19
OsIPC03240057	1256	1865	BAJIELTR	9	731	0.7305	98.64
OsIPC03240057	2174	2836	BAJIELTR	1	733	0.7885	100
OsIPC10100054	3246	4294	CPR1_LTR	792	1823	0.7782	51.55
OsIPC10100054	4684	5035	SZ-28LTR	1	262	0.9125	100
OsIPC10100054	5076	5335	SZ-28LTR	3	262	0.9077	99.24
OsIPC11180167	429	582	rn_129-74_LTR	1	156	0.7662	26.4
OsIPC11180167	803	952	rn_129-74_LTR	161	311	0.7237	25.55
OsIPC11180167	999	1556	ornithorynque_osj_LTR	395	956	0.7593	58.79
OsIPC04020232	1547	1977	rire2_LTR	8	440	0.7312	98.19
OsIPC04020232	6980	7416	rire2_LTR	1	441	0.7539	100
OsIPC04020232	8797	9191	rn_129-74_LTR	3	386	0.7282	64.97
OsIPC04020232	10811	11487	osr29_LTR	1	656	0.8104	100
OsIPC04020232	1982	6978	rire2_IR	2	4957	0.7641	47.54
OsIPC02250080	1582	1951	osr41_LTR	130	519	0.7447	75.14
OsIPC02250080	1952	6926	osr41_IR	1	4947	0.7869	57.83
OsIPC09060047	1352	1562	RETROFIT3_LTR	120	311	0.7387	59.08
OsIPC09060047	1728	5276	RETROFIT3_I	839	4452	0.7722	76.23
OsIPC09060047	5308	5472	RETROFIT3_LTR	149	313	0.7294	50.77
OsIPC01420087	4158	4302	osr14_LTR	142	292	0.7947	47.48
OsIPC01420087	1	4139	osr14_IR	1	4003	0.8217	99.58
OsIPC07040055	911	2232	SZ-26_I	1	1324	0.7926	27.45
OsIPC07040055	2259	2471	SZ-26_LTR	133	378	0.8273	63.57
OsIPU00009377	872	1778	rn_569-290_IR	95	1069	0.7014	36.43
OsIPU00009377	1978	2551	rn_569-290_IR	68	611	0.7183	20.33
OsIPC04050018	1	164	osr41_LTR	299	470	0.8735	33.14
OsIPC04050018	166	2936	osr41_IR	1	2755	0.8728	32.21
OsIPC02110120	848	1156	osr40_LTR	1	347	0.8232	61.52
OsIPC02110120	1696	2259	osr40_LTR	1	564	0.843	100
OsIPC11270445	1985	2165	osr15_LTR	30	221	0.8148	75.29
OsIPC11270445	2595	3879	osr15_IR	353	1639	0.7244	28.26
OsIPC10040163	235	1158	SZ-9LTR	17	965	0.8216	98.34
OsIPC10040163	1962	2514	BAJIEIN	2259	2867	0.7409	20.07
OsIPC10040163	2693	2909	BAJIELTR	518	733	0.8111	29.47
OsIPC10040163	2912	4188	SZ-44LTR	3	1408	0.8318	99.86
OsIPC04130147	877	1315	osr30_LTR	1	438	0.8682	29.05
OsIPC04130147	1319	1653	osr30_LTR	226	559	0.8478	22.15
OsIPC09120036	316	960	osr30_LTR	9	759	0.7108	49.8
OsIPC09120036	989	1458	osr30_LTR	1019	1508	0.8218	32.49
OsIPC12170013	856	902	osr44_LTR	98	144	0.8723	30.13
OsIPC12170013	663	834	osr44_IR	443	611	0.7035	25.49
OsIPC12170081	988	1304	rn_517-264_LTR	1	318	0.9245	100
OsIPC12170081	1	987	rn_517-264_IR	1	984	0.9331	20.46
OsIPC01260050	2	336	SZ-33LTR	241	575	0.787	58.26
OsIPC01260050	625	965	SZ-9LTR	625	965	0.9326	35.34
OsIPC01260050	967	1110	SZ-33LTR	434	575	0.8819	24.7
OsIPC02250061	791	863	SZ-28LTR	89	178	0.8533	34.35
OsIPC02250061	998	1068	SZ-28LTR	45	115	0.9014	27.1
OsIPC02250061	1121	1258	SZ-28LTR	67	204	0.9348	52.67
OsIPC02250061	1661	1744	SZ-28LTR	177	262	0.8488	32.82
OsIPC02250061	1745	1877	SZ-28LTR	114	246	0.8496	50.76
OsIPC04020083	1	119	rn_561-394_LTR	468	585	0.8824	20.17
OsIPC04020083	122	2312	rn_561-394_IR	3	2170	0.7756	22.43
OsIPC02050029	293	450	rn_356-197_LTR	117	286	0.7914	59.44
OsIPC02050029	507	775	rn_356-197_LTR	18	286	0.7388	94.06
OsIPC12100067	1120	1380	osr41_LTR	257	519	0.7969	50.67
OsIPC12100067	1381	5274	osr41_IR	1	3874	0.7323	45.29
OsIPC09130070	1918	2127	osr15_LTR	1	253	0.8148	99.22
OsIPC09130070	2276	3164	taz_LTR	120	924	0.721	86.56
OsIPC09130070	3553	4207	osr29_LTR	3	656	0.871	99.7
OsIPC09130070	5208	5274	osr15_LTR	1	65	0.8333	25.49
OsIPC09130070	5550	5718	osr15_LTR	82	255	0.8514	68.24
OsIPC08190083	702	835	wombat_LTR	262	395	0.9104	33.92
OsIPC08190083	1625	1892	wombat_LTR	1	266	0.9104	67.34
OsIPC04020040	94	1247	COPIA1-LTR_OS	1	1214	0.7577	100
OsIPC04020040	1324	1800	SZ-66LTR	343	823	0.7757	39.33
OsIPC04020040	2388	3549	SZ-66LTR	1	1221	0.8212	99.84
OsIPU00009846	3438	4142	houba_LTR	1	733	0.7749	75.72
OsIPU00009846	1	3438	houba_IR	1112	4502	0.8116	75.32
OsIPU00009846	4424	5519	houba_IR	2	1088	0.7459	24.14
OsIPC06080106	179	1569	osr30_LTR	113	1508	0.842	92.57
OsIPC06080106	1570	1993	osr30_LTR	10	444	0.8598	28.85
OsIPC06080106	2277	2455	dasheng_LTR	263	439	0.8771	40.32
OsIPC06080106	2463	2789	dasheng_LTR	149	437	0.8938	65.83
OsIPC01150049	1791	2026	rn_500-252_LTR	178	424	0.8954	58.25
OsIPC01150049	2886	3073	rn_500-252_LTR	1	188	0.9521	44.34
OsIPC01150049	5927	6050	osr44_LTR	1	128	0.7857	82.05
OsIPC01150049	6051	6125	osr44_LTR	82	156	0.8553	48.08
OsIPC02250187	2	791	rn_305-180_LTR	1508	2302	0.7705	34.33
OsIPC02250187	1706	2840	osr8_LTR	1	1176	0.818	96.39
OsIPC02250187	3451	4236	osr8_LTR	17	839	0.7192	67.46
OsIPC07110137	1	669	osr30_LTR	1	662	0.8376	43.9
OsIPC07110137	1451	5032	osr30_IR	6235	9817	0.7983	35.87
OsIPC11100143	158	265	SZ-28LTR	157	262	0.8148	40.46
OsIPC11100143	356	637	SZ-28LTR	1	262	0.8902	100
OsIPC11100143	1683	2404	RIRE1_LTR	1	793	0.7653	52.07
OsIPC04100005	314	635	rn_457-190_LTR	14	335	0.8789	91.48
OsIPC04100005	2253	2455	osr38_LTR	88	285	0.7385	64.71
OsIPC04100005	771	2167	osr38_IR	442	1816	0.7513	28.13
OsIPC03170040	3011	3213	hamster_LTR	43	242	0.7327	82.64
OsIPC03170040	3262	4940	hamster_IR	3240	4897	0.9038	33.86
OsIPC12200115	3143	3354	osr41_LTR	303	519	0.7936	41.81
OsIPC12200115	3355	5660	osr41_IR	1	2273	0.7192	26.57
OsIPC01090031	3941	5450	osr30_LTR	1	1508	0.8497	100
OsIPC01090031	573	3949	rire2_IR	1547	4923	0.8028	32.39
OsIPC01090031	5452	7583	osr30_IR	2	2143	0.7988	21.45
OsIPU00009864	172	663	osr41_LTR	23	519	0.721	95.76
OsIPU00009864	664	3591	osr41_IR	1	2929	0.72	34.24
OsIPC02250254	3452	4210	osr30_LTR	9	884	0.7109	58.09
OsIPC02250254	1	3412	osr30_IR	5487	8958	0.8186	34.76
OsIPC07140075	1510	1865	osr29_LTR	129	463	0.7784	51.07
OsIPC07140075	4207	5679	osr34_LTR	853	2207	0.7829	46.68
OsIPC07140075	5684	5906	rire7_LTR	638	855	0.758	25.38
OsIPC07140075	1860	4085	osr34_IR	92	2182	0.7415	34.06
OsIPC10010020	3649	4213	rire10_LTR	1	552	0.8161	99.1
OsIPC10010020	5877	6142	rn_303-178_LTR	34	307	0.7482	89.25
OsIPC10010020	24	3649	osr40_IR	6795	10294	0.7369	34
OsIPC10010020	6169	11012	rn_303-178_IR	1	4856	0.7419	100
OsIPC04070090	3385	3848	osr41_LTR	44	519	0.7622	91.71
OsIPC04070090	4	3384	osr41_IR	1	3377	0.8049	39.48
OsIPC10050166	231	771	houba_LTR	437	968	0.8004	54.96
OsIPC10050166	2183	3512	rn_521-266_LTR	1	1265	0.7674	89.78
OsIPC10050166	3512	6558	rn_521-266_IR	7372	10413	0.7521	29.21
OsIPC09230087	509	1730	osr8_LTR	1	1220	0.7348	100
OsIPC09230087	1730	4071	osr8_IR	4480	6782	0.82	33.96
OsIPC04160048	3707	3912	hamster_LTR	43	242	0.7739	82.64
OsIPC04160048	3959	5885	hamster_IR	2986	4897	0.9004	39.04
OsIPC07090033	603	1336	BAJIELTR	7	733	0.8796	99.18
OsIPC07090033	1377	1864	BAJIELTR	1	501	0.8439	68.35
OsIPC10060117	4321	4409	rn_457-190_LTR	266	352	0.9205	24.72
OsIPC10060117	4712	4847	rn_457-190_LTR	134	269	0.9265	38.64
OsIPC10120082	6093	6350	osr43_LTR	4	268	0.7814	91.07
OsIPC10120082	6410	6761	rn_507-257_LTR	1	352	0.7252	93.12
OsIPC10120082	6761	9104	rn_507-257_IR	1991	4370	0.7151	54.46
OsIPC09170007	503	779	osr41_LTR	270	519	0.8419	48.17
OsIPC09170007	2209	4872	osr41_IR	1872	4538	0.8271	31.18
OsIPC04130133	1804	2379	osr8_LTR	4	594	0.7556	48.44
OsIPC04130133	8374	8723	osr8_LTR	1	344	0.8722	28.2
OsIPC09140014	243	1472	SZ-30_LTR	1	1232	0.8051	100
OsIPC09140014	1473	2331	SZ-30_I	3074	3913	0.8704	21.47
OsIPC08180202	1896	2564	osr29_LTR	1	656	0.8559	100
OsIPC08180202	237	1894	osr29_IR	2	1700	0.7871	22.08
OsIPC09080151	35	873	ornithorynque_osj_LTR	117	956	0.8544	87.87
OsIPC09080151	886	1714	ornithorynque_osj_LTR	1	845	0.8606	88.39
OsIPC09080151	2478	2785	ornithorynque_osj_LTR	621	944	0.6855	33.89
OsIPC10060042	9	47	rn_450-233_LTR	133	172	0.925	23.26
OsIPC10060042	48	4423	rn_450-233_IR	1	4249	0.797	99.91
OsIPC01030197	8302	8739	hopi_LTR	721	1106	0.7246	34.9
OsIPC01030197	9009	9245	hopi_LTR	60	340	0.7417	25.41
OsIPC11270107	1	324	osr30_LTR	35	356	0.8558	21.35
OsIPC11270107	325	711	osr30_LTR	415	801	0.8256	25.66
OsIPC02080096	1	847	BAJIEIN	1848	2738	0.8513	29.37
OsIPC02080096	848	1499	BAJIEIN	485	1151	0.887	21.98
OsIPC02080096	1736	1931	BAJIELTR	538	733	0.9133	26.74
OsIPC01150332	248	901	SZ-44LTR	20	671	0.9099	46.31
OsIPC01150332	1166	2077	SZ-44LTR	204	1125	0.9087	65.48
OsIPC01060046	3	1212	BAJIEIN	486	1726	0.776	40.9
OsIPC01060046	1461	2148	BAJIELTR	9	733	0.7731	98.91
OsIPC04030189	1679	2133	osr29_LTR	1	476	0.8693	72.56
OsIPC04030189	2	1679	osr29_IR	5915	7696	0.9001	23.15
OsIPC07180122	1698	1959	RIRE2_LTR	176	441	0.8271	60.32
OsIPC07180122	2245	2412	RIRE2_LTR	2	167	0.7278	37.64
OsIPU00009937	149	305	rn_457-190_LTR	195	352	0.7812	44.89
OsIPU00009937	3368	3580	osr41_LTR	293	519	0.7285	43.74
OsIPU00009937	4213	4286	rn_457-190_LTR	279	352	0.9324	21.02
OsIPU00009937	315	2427	osr41_IR	1122	3265	0.7128	25.06
OsIPC11180171	1	347	osr30_LTR	1162	1508	0.8367	23.01
OsIPC11180171	11018	11419	osr30_LTR	10	370	0.8665	23.94
OsIPC11180171	348	10223	osr30_IR	1	9812	0.8054	98.24
OsIPC07120134	208	601	wombat_LTR	1	395	0.8813	100
OsIPC07120134	2237	2427	wombat_LTR	1	192	0.8854	48.61
OsIPC07210004	1188	1360	osr44_LTR	1	156	0.7607	100
OsIPC07210004	6	1188	rn_223-132_IR	3844	5024	0.7456	23.51
OsIPC07210004	1361	4713	rn_223-132_IR	1	3423	0.7206	68.13
OsIPC10150057	2	162	osr29_LTR	504	654	0.7806	23.02
OsIPC10150057	716	1386	osr29_LTR	1	656	0.78	100
OsIPC05090003	236	622	hopi_LTR	729	1106	0.8433	34.18
OsIPC05090003	1010	1370	hopi_LTR	763	1106	0.7882	31.1
OsIPC01200023	46	912	osr30_LTR	649	1508	0.8522	57.03
OsIPC01200023	1579	3683	osr30_IR	1128	3248	0.7838	21.24
OsIPC03190089	241	568	rire1_LTR	1188	1519	0.7134	21.8
OsIPC03190089	584	1465	rire1_LTR	1	931	0.8074	61.13
OsIPC12050075	1	366	BAJIELTR	368	733	0.9183	49.93
OsIPC12050075	367	1689	BAJIEIN	1	1273	0.8283	41.96
OsIPC04030248	4269	4471	osr41_LTR	213	425	0.7429	41.04
OsIPC04030248	10538	10884	rn_457-190_LTR	1	352	0.8319	100
OsIPC04030248	10886	12934	osr41_IR	5772	7976	0.6885	25.78
OsIPC12090170	1	309	osr30_LTR	1197	1508	0.8429	20.69
OsIPC12090170	310	4450	osr30_IR	1	4177	0.8001	41.82
OsIPC12170080	3080	3226	rn_517-264_LTR	1	147	0.932	46.23
OsIPC12170080	1	3077	rn_517-264_IR	1733	4805	0.9017	63.9
OsIPC02250030	6	893	taz_LTR	104	930	0.7784	88.92
OsIPC02250030	9435	10440	taz_LTR	1	930	0.7663	100
OsIPC02250030	11064	11465	osr29_LTR	109	506	0.7328	60.67
OsIPC02250030	14	559	rire9_ltr_IR	2	546	0.8117	30.18
OsIPC02250030	1172	7265	hopi_IR	279	6627	0.7561	59.86
OsIPC02250030	7563	9435	taz_IR	4234	6104	0.7809	30.65
OsIPC02250030	9561	10103	rire9_ltr_IR	2	546	0.8168	30.18
OsIPC12230199	1	309	osr8_LTR	882	1220	0.8917	27.79
OsIPC12230199	7274	7389	rn_56-38_LTR	178	287	0.7909	38.33
OsIPC12230199	7696	7794	rn_56-38_LTR	9	106	0.7835	34.15
OsIPC02360015	994	1193	wombat_LTR	107	298	0.6872	48.61
OsIPC02360015	4967	5287	wombat_LTR	1	315	0.7421	79.75
OsIPC04070205	2066	2701	osr34_LTR	2231	2903	0.7607	23.18
OsIPC04070205	3657	5352	osr34_IR	4442	6140	0.7714	27.67
OsIPC07210065	1807	2012	hamster_LTR	43	242	0.7677	82.64
OsIPC07210065	2967	5437	hamster_IR	1775	4241	0.8937	50.38
OsIPU00009971	637	1103	rn_509-258_LTR	12	475	0.7002	90.45
OsIPU00009971	1786	1883	osr15_LTR	160	255	0.7732	37.65
OsIPU00009971	1888	2282	wombat_LTR	1	395	0.8889	100
OsIPU00009971	3408	3618	wombat_LTR	1	210	0.8768	53.16
OsIPU00009971	2283	2860	wombat_IR	1	594	0.8085	22.6
OsIPC12080068	1156	1406	rn_216-127_LTR	424	674	0.7	27.19
OsIPC12080068	1469	2025	rn_216-127_LTR	149	690	0.6874	58.72
OsIPC12080068	3004	3444	rn_364-201_LTR	95	534	0.7166	38.73
OsIPU00009245	2354	3790	rn_521-266_LTR	1	1409	0.8193	100
OsIPU00009245	3796	4086	rn_521-266_LTR	166	451	0.869	20.3
OsIPU00009245	4093	4441	rn_521-266_LTR	1	347	0.8743	24.63
OsIPU00009245	75	2354	rn_521-266_IR	8123	10413	0.8093	22
OsIPC04020265	1418	1630	osr41_LTR	257	476	0.7639	42.39
OsIPC04020265	3241	5603	osr41_IR	4664	7010	0.8057	27.44
OsIPC01080070	23	357	hopi_LTR	720	1040	0.8864	29.02
OsIPC01080070	358	1211	hopi_LTR	384	1106	0.888	65.37
OsIPC01080070	2184	2408	wombat_LTR	78	296	0.7014	55.44
OsIPC11270469	998	1492	dasheng_LTR	1	439	0.7372	100
OsIPC11270469	12271	12763	dasheng_LTR	1	437	0.7523	99.54
OsIPC11270469	2846	12268	rire2_IR	1	9614	0.7134	92.22
OsIPC10040073	424	744	rn_215-125_LTR	127	446	0.7647	46.31
OsIPC10040073	759	1224	rn_215-125_LTR	224	691	0.8301	67.73
OsIPC12120034	2802	3163	zebulon_LTR	1	362	1	100
OsIPC12120034	7418	7647	rn_553-283_LTR	343	572	0.7435	36.11
OsIPC12120034	7648	8012	zebulon_LTR	1	362	0.9477	100
OsIPC12120034	60	2803	rn_457-190_IR	1368	4161	0.8596	43.36
OsIPC12120034	3163	7655	zebulon_IR	1	4494	0.998	100
OsIPC04070112	1363	1709	rn_457-190_LTR	1	352	0.8153	100
OsIPC04070112	1801	8190	rn_457-190_IR	6	6266	0.8196	97.18
OsIPC02250063	216	1178	taz_LTR	1	930	0.7693	100
OsIPC02250063	2593	3357	taz_LTR	26	731	0.8065	75.91
OsIPC02250063	572	1069	rire9_ltr_IR	1	498	0.7956	27.57
OsIPC02250063	2708	3268	rire9_ltr_IR	3	546	0.7374	30.12
OsIPC07020084	4273	4686	osr30_LTR	1095	1508	0.7482	27.45
OsIPC07020084	61	4272	osr30_IR	1	4210	0.7303	42.15
OsIPC11290006	3674	4393	spip_LTR	2673	3570	0.7555	25.15
OsIPC11290006	4499	5342	spip_LTR	1384	2325	0.752	26.39
OsIPC09130055	1	2237	rn_457-190_IR	2734	4810	0.8571	32.24
OsIPC09130055	2238	4078	rn_457-190_IR	369	2195	0.8727	28.36
OsIPC04030144	1	242	osr8_LTR	856	1121	0.8286	21.8
OsIPC04030144	255	2509	osr8_IR	22	2408	0.9283	35.2
OsIPC12160240	794	1144	zebulon_LTR	1	358	0.8782	98.9
OsIPC12160240	1144	3676	zebulon_IR	1960	4494	0.9243	56.41
OsIPU00002648	2	133	COPIA3-LTR_OS	35	161	0.872	48.29
OsIPU00002648	422	476	COPIA3-LTR_OS	1	55	0.9273	20.91
OsIPC12090122	493	1195	rire5_LTR	25	726	0.8307	96.69
OsIPC12090122	3893	4285	osr8_LTR	304	685	0.7584	31.31
OsIPC12090122	1444	3229	rire5_IR	2680	4470	0.9391	40.05
OsIPC07240016	209	706	taz_LTR	430	930	0.784	53.87
OsIPC07240016	1015	1656	taz_LTR	276	911	0.7712	68.39
OsIPC07240016	1316	1714	rire9_ltr_IR	160	546	0.7045	21.43
OsIPC07020057	1	249	rn_15-6_LTR	99	360	0.7677	64.22
OsIPC07020057	904	1372	osr41_LTR	47	519	0.7228	91.14
OsIPC07020057	3752	4102	zebulon_LTR	1	346	0.7293	95.58
OsIPC07020057	6184	6784	rn_553-283_LTR	3	573	0.7436	89.64
OsIPC07020057	4665	6421	zebulon_IR	2	1770	0.7347	39.36
OsIPC11100231	4989	5268	rn_165-97_LTR	46	330	0.7887	75.4
OsIPC11100231	7085	7235	rn_356-197_LTR	117	286	0.7848	59.44
OsIPC11100231	1563	4932	rn_165-97_IR	1493	4845	0.7873	69.21
OsIPC04040211	1564	2224	BAJIELTR	1	733	0.7794	100
OsIPC04040211	2228	3298	BAJIEIN	6	1224	0.7881	40.18
OsIPU00010015	679	843	RETROFIT3_LTR	149	313	0.7294	50.77
OsIPU00010015	875	4425	RETROFIT3_I	839	4452	0.7721	76.23
OsIPU00010015	4591	4801	RETROFIT3_LTR	120	311	0.7337	59.08
OsIPC03320012	4	241	osr40_LTR	147	385	0.7782	42.38
OsIPC03320012	628	812	osr40_LTR	1	184	0.7742	32.62
OsIPC12040084	1365	1523	rn_356-197_LTR	117	286	0.7927	59.44
OsIPC12040084	2465	2584	rn_356-197_LTR	160	284	0.7951	43.71
OsIPC04070088	1830	2159	osr41_LTR	167	519	0.7781	68.02
OsIPC04070088	42	1829	osr41_IR	1	1775	0.8159	20.75
OsIPU00008554	1	272	osr1_LTR	656	918	0.751	27.28
OsIPU00008554	576	893	osr1_LTR	656	964	0.7727	32.05
OsIPC08020101	336	490	osr29_LTR	246	401	0.875	23.78
OsIPC08020101	1058	1564	osr29_LTR	184	649	0.8683	71.04
OsIPC08020101	1574	4307	rire2_IR	1844	4591	0.8236	26.36
OsIPC02080110	26	224	wombat_LTR	1	205	0.734	51.9
OsIPC02080110	224	802	wombat_IR	1935	2628	0.7316	26.41
OsIPC06220063	1453	2137	rn_206-352_LTR	5	716	0.8743	99.44
OsIPC06220063	1	1452	rn_206-352_IR	1	1321	0.8178	40.24
OsIPC08100167	8217	8498	rn_250-144_LTR	56	367	0.7288	73.76
OsIPC08100167	10835	11179	ornithorynque_osj_LTR	170	518	0.8486	36.51
OsIPC08100167	4865	8075	rn_250-144_IR	1567	4782	0.7293	67.25
OsIPC06180001	27	264	rn_216-127_LTR	493	719	0.6766	24.59
OsIPC06180001	272	612	rn_216-127_LTR	315	657	0.727	37.16
OsIPC05100032	3851	4188	rn_457-190_LTR	16	352	0.7654	95.74
OsIPC05100032	5807	6145	rn_457-190_LTR	14	352	0.8482	96.31
OsIPC01150313	3513	3613	rn_211-124_LTR	66	165	0.81	60.61
OsIPC01150313	3649	4932	rn_211-124_IR	3616	4930	0.7311	26.63
OsIPU00010044	1307	1446	rn_223-132_LTR	1	143	0.7931	88.27
OsIPU00010044	2	1297	rn_223-132_IR	3723	5021	0.798	25.86
OsIPC12180023	1	363	GYPSO_LTR	15	377	0.8692	30.43
OsIPC12180023	730	1133	GYPSO_LTR	1	406	0.8873	34.03
OsIPC09080195	5014	5102	rn_223-132_LTR	60	145	0.7701	53.09
OsIPC09080195	1	4995	rn_223-132_IR	1	5012	0.8123	99.76
OsIPC12140029	2	775	osr30_LTR	1	777	0.711	51.53
OsIPC12140029	1136	1450	osr30_LTR	942	1254	0.7023	20.76
OsIPC03240003	95	383	osr37_LTR	1	287	0.8368	36.15
OsIPC03240003	437	1076	osr37_LTR	1	640	0.8307	80.6
OsIPC03240003	1168	1777	osr37_LTR	157	794	0.8019	80.35
OsIPC04060008	981	1980	osr8_LTR	183	1220	0.8755	85.08
OsIPC04060008	2014	2365	osr8_LTR	601	956	0.9296	29.18
OsIPC02190014	5326	5480	rn_457-190_LTR	195	348	0.7468	43.75
OsIPC02190014	5944	6285	rn_457-190_LTR	14	352	0.7813	96.31
OsIPC02190014	5326	5944	rn_174-102_IR	29	648	0.7815	24.94
OsIPC11260085	8	434	rn_521-266_LTR	1	419	0.8042	29.74
OsIPC11260085	434	5032	rn_521-266_IR	5759	10413	0.7789	44.7
OsIPC09010098	44	630	rn_129-74_LTR	1	591	0.8763	100
OsIPC09010098	631	933	ornithorynque_osj_LTR	637	939	0.8426	31.69
OsIPC09010098	955	1956	ornithorynque_osj_IR	5	938	0.8117	32.88
OsIPC05060074	501	701	osr41_LTR	284	510	0.7524	43.74
OsIPC05060074	711	864	osr41_LTR	361	519	0.7564	30.64
OsIPC09070127	4124	5753	squiq_LTR	2090	3998	0.7784	47.73
OsIPC09070127	6893	7223	rn_215-125_LTR	366	691	0.753	47.18
OsIPC09070127	4124	5770	rn_215-125_IR	5989	7670	0.7989	21.01
OsIPC02250352	29	126	rn_222-131_LTR	139	236	0.8384	39.84
OsIPC02250352	4895	4992	rn_222-131_LTR	139	236	0.8485	39.84
OsIPC02250352	143	4749	rn_222-131_IR	1	4451	0.7597	100
OsIPC12100019	221	462	rn_457-190_LTR	112	352	0.7551	68.47
OsIPC12100019	783	2366	rn_457-190_IR	4653	6253	0.8484	24.85
OsIPC06090127	1	405	osr8_LTR	809	1220	0.8415	33.77
OsIPC06090127	1439	2373	osr8_LTR	1	936	0.8638	76.72
OsIPC06090127	13207	13358	osr40_LTR	417	564	0.6954	26.24
OsIPC06090127	17108	18283	osr8_LTR	1	1220	0.7569	100
OsIPC02120081	1498	1813	wombat_LTR	1	315	0.7675	79.75
OsIPC02120081	1019	1498	wombat_IR	2043	2628	0.7531	22.3
OsIPC07100003	3818	4300	BAJIELTR	99	733	0.7447	86.63
OsIPC07100003	38	136	osr17_LTR	233	336	0.7573	22.32
OsIPC07100003	580	819	wombat_LTR	78	315	0.73	60.25
OsIPC07100003	998	1160	rn_561-394_LTR	8	171	0.6994	28.03
OsIPC07100003	1340	1718	rn_509-258_LTR	1	367	0.8189	71.54
OsIPC07100003	2528	3106	rn_561-394_LTR	1	585	0.7038	100
OsIPC07100003	7057	7271	rn_215-125_LTR	71	295	0.724	32.56
OsIPU00004489	1	1711	antechinus-osj_LTR	995	2602	0.8886	51.7
OsIPU00004489	1712	2515	antechinus-osj_LTR	1761	2514	0.9195	24.24
OsIPC07100025	1	305	RIRE5-LTR_OS	653	978	0.9515	33.33
OsIPC07100025	826	1915	BAJIEIN	1551	2592	0.732	34.34
OsIPC07100025	2267	3271	BAJIEIN	447	1514	0.8022	35.2
OsIPC07100025	3564	4238	BAJIELTR	1	733	0.7634	100
OsIPC07100025	4939	6270	SZ-44LTR	1	1406	0.7973	99.86
OsIPC02060026	4	242	osr15_LTR	1	221	0.8261	86.67
OsIPC02060026	751	1023	osr15_LTR	1	255	0.8302	100
OsIPC01120054	390	1023	BAJIELTR	66	733	0.8758	91.13
OsIPC01120054	1329	2806	BAJIEIN	525	1945	0.8337	46.84
OsIPC11200005	1	336	rire2_LTR	1	325	0.8187	73.7
OsIPC11200005	689	904	rire2_LTR	225	441	0.867	49.21
OsIPC03230076	3000	3437	rire2_LTR	1	441	0.8086	100
OsIPC03230076	2	2997	rire2_IR	7497	10423	0.7369	28.08
OsIPC08270033	1097	1405	hopi_LTR	763	1065	0.7003	27.4
OsIPC08270033	1722	2035	hopi_LTR	1	339	0.7019	30.65
OsIPC09120132	1620	1886	wombat_LTR	37	306	0.75	68.35
OsIPC09120132	1956	2138	wombat_LTR	1	196	0.7194	49.62
OsIPC09120132	3482	3764	wombat_LTR	36	315	0.7456	70.89
OsIPC07070046	993	1486	rn_216-127_LTR	128	647	0.7146	56.34
OsIPC07070046	2445	2869	rn_364-201_LTR	95	534	0.7173	38.73
OsIPC07070046	3673	3948	rn_364-201_LTR	148	425	0.7734	24.47
OsIPC06130077	562	724	rire5_LTR	564	726	0.7711	22.45
OsIPC06130077	2015	2203	rire5_LTR	215	401	0.7701	25.76
OsIPC06130077	2348	2601	osr1_LTR	663	964	0.7426	31.33
OsIPC08190085	1	376	osr8_LTR	840	1220	0.8298	31.23
OsIPC08190085	2064	2233	hamster_LTR	44	215	0.7602	71.07
OsIPC08190085	3181	4981	hamster_IR	775	2555	0.8527	36.37
OsIPC11170232	3073	3224	wombat_LTR	12	167	0.7468	39.49
OsIPC11170232	3328	3869	osr30_LTR	948	1508	0.7135	37.2
OsIPC11170232	2401	3072	wombat_IR	1910	2628	0.7085	27.36
OsIPC11280103	2481	3134	rn_521-266_LTR	1	605	0.7801	42.94
OsIPC11280103	67	2481	rn_521-266_IR	7998	10413	0.8533	23.2
OsIPC03020048	514	570	COPIA3-LTR_OS	1	57	0.7544	21.67
OsIPC03020048	576	652	COPIA3-LTR_OS	120	205	0.7683	32.7
OsIPC06070003	4218	4415	rn_4-189_LTR	1	198	0.7208	26.58
OsIPC06070003	5423	5887	rn_4-189_LTR	289	745	0.7255	61.34
OsIPU00000044	41	282	ornithorynque_osj_LTR	510	750	0.7479	25.21
OsIPU00000044	1445	2820	ornithorynque_osj_IR	909	2600	0.7283	59.56
OsIPC01190010	129	802	BAJIELTR	30	733	0.8877	96.04
OsIPC01190010	1114	1394	BAJIELTR	269	551	0.8826	38.61
OsIPC04030206	1860	2046	osr41_LTR	330	519	0.7895	36.61
OsIPC04030206	66	1859	osr41_IR	1	1781	0.7272	20.82
OsIPC12200005	16015	16452	COPIA1-LTR_OS	694	1120	0.7361	35.17
OsIPC12200005	17933	18456	GYPSO_LTR	659	1193	0.8023	44.84
OsIPC12200005	19387	20055	SZ-66LTR	1	673	0.7493	55.03
OsIPC12200005	20456	21650	COPIA1-LTR_OS	1	1214	0.7844	100
OsIPC06010097	3947	4204	SZ-66LTR	1	269	0.8137	22
OsIPC06010097	4253	5424	SZ-66LTR	1	1222	0.8445	99.92
OsIPC06010097	1073	2018	ornithorynque_osj_LTR	1	956	0.8713	100
OsIPC06010097	9925	10703	osr30_LTR	1	779	0.8414	51.66
OsIPC06010097	10741	11066	osr30_LTR	1	376	0.8807	24.93
OsIPC06010097	11070	11774	osr30_LTR	807	1508	0.8667	46.55
OsIPC06010097	208	1073	ornithorynque_osj_IR	1989	2841	0.8782	30.02
OsIPC06010097	2019	3018	ornithorynque_osj_IR	1	993	0.8367	34.95
OsIPC11070034	3	444	SZ-37_LTR	615	1091	0.7652	30.09
OsIPC11070034	839	1530	BAJIELTR	1	733	0.8177	100
OsIPC11070034	1531	2282	BAJIEIN	1	799	0.7638	26.33
OsIPC04030094	556	969	ornithorynque_osj_LTR	518	939	0.8195	44.14
OsIPC04030094	2239	2451	osr41_LTR	303	519	0.7991	41.81
OsIPC04030094	2452	6782	osr41_IR	1	4383	0.7384	51.24
OsIPC09100084	1968	2713	BAJIELTR	1	733	0.9214	100
OsIPC09100084	3007	3258	BAJIELTR	247	518	0.8945	37.11
OsIPC01130139	1167	1366	SZ-26_LTR	125	385	0.7814	67.44
OsIPC01130139	1408	4490	SZ-26_I	2	3077	0.7421	63.76
OsIPU00010146	1100	1466	rn_71-47_LTR	1	368	0.7807	100
OsIPU00010146	1	1100	rn_71-47_IR	3223	4302	0.8612	25.1
OsIPC11040084	4477	4768	wombat_LTR	1	315	0.7679	79.75
OsIPC11040084	5548	5859	wombat_LTR	12	314	0.7417	76.71
OsIPC09080094	679	958	wombat_LTR	37	314	0.7645	70.38
OsIPC09080094	980	1240	wombat_LTR	55	315	0.7395	66.08
OsIPC01100012	1117	1194	rn_255-148_LTR	239	318	0.7975	25.16
OsIPC01100012	1229	1455	rn_176-103_LTR	10	229	0.7557	96.07
OsIPC01100012	6281	6350	rn_255-148_LTR	239	315	0.7973	24.21
OsIPC01100012	6385	6627	rn_176-103_LTR	8	229	0.7522	96.94
OsIPC01100012	7638	7963	taz_LTR	622	930	0.735	33.23
OsIPC01100012	1463	6270	rn_255-148_IR	3	4716	0.7615	99.94
OsIPC11270391	416	541	dasheng_LTR	315	439	0.9603	28.47
OsIPC11270391	1012	1137	dasheng_LTR	315	439	0.9444	28.47
OsIPC10080055	122	414	rire2_LTR	1	294	0.7584	66.67
OsIPC10080055	416	1420	taz_LTR	1	930	0.7721	100
OsIPC10080055	1430	1570	rire2_LTR	300	441	0.8671	32.2
OsIPC10080055	729	1281	rire9_ltr_IR	11	546	0.7218	29.68
OsIPC08090087	3464	4552	GYPSO_LTR	64	1193	0.8449	94.72
OsIPC08090087	1299	1613	osr14_LTR	1	318	0.8766	100
OsIPC08090087	4670	4843	rn_457-190_LTR	185	352	0.7052	47.73
OsIPC08090087	5574	5905	rn_457-190_LTR	14	350	0.8665	95.74
OsIPC08090087	304	1297	osr14_IR	1	996	0.9678	24.78
OsIPC08090087	4668	5360	rn_174-102_IR	23	709	0.6857	27.63
OsIPC04120042	358	790	BAJIELTR	1	442	0.9282	60.3
OsIPC04120042	1060	1292	BAJIELTR	303	535	0.8846	31.79
OsIPC07010073	1164	1344	osr29_LTR	477	639	0.7857	24.85
OsIPC07010073	4765	4984	osr29_LTR	418	654	0.7366	36.13
OsIPC09080185	439	801	ornithorynque_osj_LTR	483	845	0.8575	37.97
OsIPC09080185	814	1057	ornithorynque_osj_LTR	710	956	0.8525	25.84
OsIPC01030206	7003	7282	osr41_LTR	232	519	0.7569	55.49
OsIPC01030206	15510	15647	osr41_LTR	252	391	0.7465	26.97
OsIPC01030206	7283	10824	osr41_IR	1	3455	0.713	40.39
OsIPC01030206	12342	14977	osr41_IR	3450	6137	0.7303	31.42
OsIPC12040055	998	1467	rn_206-352_LTR	29	503	0.8502	66.34
OsIPC12040055	3194	3426	rn_206-352_LTR	502	716	0.8349	30.03
OsIPC09070130	1	544	osr30_LTR	965	1508	0.8106	36.07
OsIPC09070130	4864	5066	osr29_LTR	347	540	0.715	29.57
OsIPC09070130	8982	9389	ornithorynque_osj_LTR	529	956	0.7947	44.77
OsIPC09070130	6748	8125	ornithorynque_osj_IR	106	1445	0.7433	47.17
OsIPC08190038	7509	7638	osr41_LTR	45	174	0.7045	25.05
OsIPC08190038	1	3957	osr41_IR	2035	6095	0.8306	47.47
OsIPC04060163	3854	4442	GYPSY1-LTR_OS	1	589	0.9509	90.2
OsIPC04060163	3071	3653	osr29_LTR	1	583	0.9298	88.87
OsIPC04060163	3854	4442	osr29_LTR	1	592	0.9206	90.24
OsIPC08210123	530	1510	houba_LTR	1	968	0.8123	100
OsIPC08210123	1511	2567	houba_IR	1	1087	0.8826	24.14
OsIPC12160059	1200	1514	COPIA1-LTR_OS	1	310	0.9085	25.54
OsIPC12160059	1540	1705	SZ-58LTR	1	166	0.7798	41.19
OsIPC12160059	4168	4294	SZ-58LTR	277	403	0.811	31.51
OsIPC12160059	6238	6509	SZ-66LTR	944	1223	0.8957	22.89
OsIPC12160059	6598	7868	SZ-20LTR	128	1395	0.8701	90.9
OsIPC12160059	7869	8661	SZ-66LTR	122	945	0.8387	67.38
OsIPC12160059	8676	9849	GYPSO_LTR	1	1193	0.9018	100
OsIPC07140115	4317	4575	dasheng_LTR	2	259	0.7692	58.77
OsIPC07140115	4627	4943	dasheng_LTR	2	317	0.7837	71.98
OsIPC07140115	1245	4315	osr25_IR	2866	5984	0.7801	52.11
OsIPC08180073	106	204	rn_457-190_LTR	14	110	0.81	27.56
OsIPC08180073	427	730	rn_457-190_LTR	14	317	0.8372	86.36
OsIPC02140024	2741	3080	rn_457-190_LTR	14	352	0.8338	96.31
OsIPC02140024	3461	3572	rn_457-190_LTR	241	352	0.875	31.82
OsIPU00004373	1	331	rn_215-125_LTR	308	649	0.905	49.49
OsIPU00004373	454	993	rn_215-125_LTR	2	535	0.8116	77.28
OsIPU00003014	1	1157	rire9_ltr_LTR	1	1197	0.94	62.15
OsIPU00003014	1309	1673	osr10_LTR	421	787	0.7842	23.23
OsIPU00003014	1171	1673	rire9_ltr_IR	1268	1792	0.9246	29.07
OsIPC07220075	107	163	osr15_LTR	1	57	0.9123	22.35
OsIPC07220075	1138	2085	osr15_IR	574	1519	0.9505	20.77
OsIPC07030019	259	764	osr30_LTR	961	1506	0.7301	36.21
OsIPC07030019	1510	1667	rn_356-197_LTR	117	286	0.8221	59.44
OsIPC07030019	1678	4160	rn_356-197_IR	2667	5113	0.8512	45.06
OsIPC04140117	84	455	osr29_LTR	1	373	0.9198	56.86
OsIPC04140117	3121	3403	hopi_LTR	763	1070	0.7837	27.85
OsIPC04140117	4944	5659	taz_LTR	3	630	0.733	67.53
OsIPC04140117	3440	4770	taz_IR	4559	5887	0.7706	21.77
OsIPC04140117	5084	5644	rire9_ltr_IR	6	546	0.7169	29.96
OsIPC04030056	1726	1854	SZ-33LTR	443	575	0.7594	23.13
OsIPC04030056	2019	2245	SZ-7_LTR	1	223	0.7244	38.32
OsIPC04030056	2665	3335	SZ-7_LTR	1	582	0.7894	100
OsIPC10010138	2168	2285	rn_356-197_LTR	167	286	0.8926	41.96
OsIPC10010138	99	1490	rn_356-197_IR	550	1897	0.7494	24.83
OsIPC10010138	1616	2198	emeu_IR	1432	1972	0.6768	27.41
OsIPC04070223	2461	3967	osr30_LTR	1	1506	0.8775	99.87
OsIPC04070223	3971	6703	osr30_IR	1	2734	0.8129	27.37
OsIPC08020025	3035	3310	rn_255-148_LTR	25	304	0.6953	88.05
OsIPC08020025	14	3003	rn_255-148_IR	1738	4714	0.7526	63.11
OsIPC02220023	1	938	BAJIEIN	1	896	0.7758	29.53
OsIPC02220023	939	1649	BAJIELTR	5	733	0.8711	99.45
OsIPU00010215	1	161	osr41_LTR	348	519	0.7844	33.14
OsIPU00010215	2830	3308	osr41_LTR	39	519	0.7368	92.68
OsIPC02180020	8	762	osr34_LTR	1417	2177	0.7652	26.21
OsIPC02180020	942	2056	osr34_LTR	1584	2708	0.6992	38.75
OsIPC05080028	2	724	osr30_LTR	807	1508	0.8211	46.55
OsIPC05080028	1325	1594	osr41_LTR	238	519	0.8873	54.34
OsIPC05080028	2086	2192	osr41_LTR	404	519	0.8727	22.35
OsIPU00004418	1	346	Atlantys-2-LTR_OS	500	846	0.8911	35.26
OsIPU00004418	686	1212	Atlantys-2-LTR_OS	420	951	0.8682	54.07
OsIPC01220030	2000	2143	SZ-8_LTR	218	352	0.7754	38.35
OsIPC01220030	2405	6777	SZ-8_I	508	4788	0.6967	89.22
OsIPC09010076	1758	2073	wombat_LTR	1	315	0.739	79.75
OsIPC09010076	2532	2847	wombat_LTR	1	315	0.7594	79.75
OsIPC09010076	2970	3240	osr29_LTR	3	293	0.8179	44.36
OsIPC11080045	85	526	osr8_LTR	460	970	0.906	41.89
OsIPC11080045	527	1195	osr8_LTR	48	728	0.8605	55.82
OsIPC01240021	2165	3250	osr8_LTR	70	1210	0.7377	93.52
OsIPC01240021	3264	4756	osr8_IR	5223	6782	0.7842	23
OsIPC08190028	5464	5768	osr41_LTR	205	519	0.7903	60.69
OsIPC08190028	2	2909	osr41_IR	5507	8321	0.7925	32.91
OsIPC12170272	2	437	hopi_LTR	1	444	0.8526	40.14
OsIPC12170272	1414	1781	hopi_LTR	1	374	0.8784	33.82
OsIPC04040219	2670	2930	osr41_LTR	267	519	0.7812	48.75
OsIPC04040219	11103	11182	rn_457-190_LTR	273	352	0.9	22.73
OsIPC04040219	2931	10714	osr41_IR	1	7817	0.7317	91.38
OsIPC01250031	1604	2139	rn_253-147_LTR	234	723	0.7612	29.75
OsIPC01250031	2270	2371	rn_85-323_LTR	77	159	0.8605	48.54
OsIPC01250031	1	2167	rn_85-323_IR	1	1862	0.8116	25.12
OsIPC04040154	6609	6895	rn_267-152_LTR	157	442	0.7338	64.71
OsIPC04040154	3547	6605	rn_267-152_IR	4	3018	0.7291	62.94
OsIPC11170180	5558	6557	SZ-40LTR	1463	2465	0.8701	40.69
OsIPC11170180	6558	7218	BAJIELTR	32	733	0.8045	95.77
OsIPC11170180	7219	7444	BAJIELTR	7	230	0.84	30.56
OsIPC11170180	7734	8321	BAJIEIN	2259	2869	0.7407	20.14
OsIPC11170180	8500	8987	BAJIELTR	199	733	0.7405	72.99
OsIPC06150112	3	851	BAJIEIN	1	771	0.7693	25.41
OsIPC06150112	852	1276	BAJIELTR	311	733	0.8703	57.71
OsIPC06240092	1425	2096	osr29_LTR	3	656	0.9377	99.7
OsIPC06240092	2651	2789	osr29_LTR	68	206	0.8571	21.19
OsIPC02180097	1	795	TRUNCATOR2_LTR	794	1601	0.7771	27.82
OsIPC02180097	796	936	OSCOPIA2_LTR	1	144	0.7902	88.89
OsIPC02180097	937	5229	OSCOPIA2_I	902	5152	0.769	82.51
OsIPC03300030	86	506	hopi_LTR	389	822	0.8278	39.24
OsIPC03300030	507	932	hopi_LTR	528	918	0.8926	35.35
OsIPU00004491	957	1255	SZ-30_LTR	796	1101	0.732	24.84
OsIPU00004491	2046	2512	SZ-30_LTR	3	490	0.8571	39.61
OsIPC01010012	980	1415	RIRE2_LTR	1	441	0.8041	100
OsIPC01010012	1417	3494	RIRE2_I	2	2190	0.8084	21
OsIPC10110078	266	393	rn_356-197_LTR	165	286	0.7984	42.66
OsIPC10110078	1768	1984	rn_356-197_LTR	58	286	0.7768	80.07
OsIPC02080062	1	424	ATLANTYS-LTR_OS	997	1373	0.8909	25
OsIPC02080062	689	2063	ATLANTYS-LTR_OS	125	1508	0.8975	91.78
OsIPC05110035	266	503	SZ-66LTR	623	867	0.8105	20.03
OsIPC05110035	576	1330	SZ-66LTR	1	774	0.7831	63.29
OsIPC05110035	5074	5349	rn_507-257_LTR	106	378	0.7246	72.22
OsIPC05110035	2805	5073	rn_507-257_IR	1	2261	0.7192	51.74
OsIPC12230090	385	595	rn_356-197_LTR	17	250	0.7545	81.82
OsIPC12230090	801	871	rn_356-197_LTR	221	286	0.8209	23.08
OsIPC11260087	313	5352	ATLANTYS-I_OS	3150	8062	0.737	45.81
OsIPC11260087	8238	9076	rn_521-266_LTR	571	1409	0.7933	59.55
OsIPC11260087	9364	10811	rn_521-266_LTR	1	1409	0.8045	100
OsIPC11100203	3032	3478	osr41_LTR	38	519	0.8904	92.87
OsIPC11100203	51	3031	osr41_IR	1	3025	0.8773	35.36
OsIPC11280437	1765	2420	osr29_LTR	1	656	0.8742	100
OsIPC11280437	3078	3628	rire10_LTR	1	557	0.7097	100
OsIPC11280437	1	1764	osr29_IR	1	1698	0.8113	22.06
OsIPC01330027	1	1033	SZ-22_I	1	1011	0.8305	35.26
OsIPC01330027	1034	1771	SZ-22_LTR	9	768	0.8383	98.96
OsIPC01130136	3	583	RIRE5-LTR_OS	354	978	0.799	63.91
OsIPC01130136	584	1731	RIRE5-I_OS	1	1137	0.9691	25.43
OsIPC06150070	951	1437	ornithorynque_osj_LTR	423	956	0.8801	55.86
OsIPC06150070	1	950	ornithorynque_osj_IR	1	923	0.8738	32.49
OsIPC06170050	57	179	rn_457-190_LTR	178	300	0.8862	34.94
OsIPC06170050	815	1101	rn_457-190_LTR	14	300	0.8542	81.53
OsIPC01220061	207	647	rire2_LTR	1	441	0.8277	100
OsIPC01220061	650	3783	rire2_IR	7313	10423	0.7296	29.84
OsIPC01090061	1	734	BAJIEIN	1380	2099	0.8105	23.73
OsIPC01090061	750	1112	BAJIELTR	1	377	0.9227	51.43
OsIPC01170066	249	598	GYPSO_LTR	804	1152	0.9402	29.25
OsIPC01170066	601	865	GYPSO_LTR	42	314	0.8172	22.88
OsIPC07180003	976	1867	houba_LTR	46	967	0.8298	95.25
OsIPC07180003	70	976	houba_IR	3590	4502	0.92	20.28
OsIPC04040142	3074	3651	rn_561-394_LTR	2	583	0.8279	99.49
OsIPC04040142	741	3071	rn_561-394_IR	1	2171	0.809	22.46
OsIPC04090178	933	1135	ornithorynque_osj_LTR	217	419	0.8818	21.23
OsIPC04090178	1136	1473	ornithorynque_osj_LTR	596	932	0.8909	35.25
OsIPC12160164	4171	4806	BAJIELTR	1	718	0.7477	97.95
OsIPC12160164	5043	5700	BAJIELTR	9	731	0.7681	98.64
OsIPC12160164	5843	6251	SZ-33LTR	144	547	0.6805	70.26
OsIPC12160164	7410	8106	BAJIELTR	1	733	0.7975	100
OsIPC10030114	1	237	BAJIELTR	150	353	0.9048	27.83
OsIPC10030114	682	1341	BAJIELTR	59	733	0.8758	92.09
OsIPC08180266	1	89	rn_457-190_LTR	135	223	0.8876	25.28
OsIPC08180266	2847	3189	rn_457-190_LTR	14	352	0.7405	96.31
OsIPC08180266	5912	6177	rn_500-252_LTR	179	424	0.7431	58.02
OsIPU00006630	360	652	osr4_LTR	1	232	0.7582	66.29
OsIPU00006630	652	2552	osr4_IR	2978	4854	0.8571	38.67
OsIPC09080158	958	1456	rire10_LTR	72	557	0.8208	87.25
OsIPC09080158	1457	3598	rire10_IR	1	2113	0.8333	22.39
OsIPC06270021	1	536	BAJIELTR	159	733	0.8627	78.44
OsIPC06270021	537	1352	BAJIEIN	1	838	0.8038	27.62
OsIPC11280059	4239	4894	BAJIELTR	5	733	0.7355	99.45
OsIPC11280059	4977	6305	BAJIEIN	1474	2875	0.7121	46.21
OsIPC11280059	6385	7020	BAJIELTR	8	718	0.7614	97
OsIPC11280059	7377	7810	RIREX_LTR	1	441	0.7494	100
OsIPC05180058	77	408	osr8_LTR	211	549	0.7904	27.79
OsIPC05180058	619	1270	osr8_LTR	500	1214	0.7888	58.61
OsIPC11100133	321	970	osr29_LTR	1	656	0.8053	100
OsIPC11100133	1480	2136	osr29_LTR	1	656	0.8272	100
OsIPC11100133	5379	5600	osr14_LTR	101	318	0.9452	68.55
OsIPU00004013	492	816	rn_215-125_LTR	17	340	0.7761	46.89
OsIPU00004013	1608	1944	rn_215-125_LTR	341	691	0.8739	50.8
OsIPU00001143	2089	2428	rn_457-190_LTR	14	352	0.8363	96.31
OsIPU00001143	1507	2089	rn_174-102_IR	332	927	0.7828	23.97
OsIPU00001143	2090	2654	rn_174-102_IR	26	547	0.7263	21
OsIPC05090061	3	146	rn_356-197_LTR	147	286	0.8811	48.95
OsIPC05090061	147	1475	rn_356-197_IR	1	1398	0.7436	25.75
OsIPC01220022	4066	4302	rire5_LTR	440	726	0.7661	39.53
OsIPC01220022	6891	8356	spip_LTR	198	1806	0.7653	45.07
OsIPC01220022	5702	6880	rire5_IR	47	1228	0.8621	26.43
OsIPC05070051	2	369	SZ-22_LTR	71	413	0.8305	44.66
OsIPC05070051	370	680	SZ-22_LTR	1	293	0.794	38.15
OsIPC09110028	1	659	SZ-30_LTR	1	658	0.8723	53.41
OsIPC09110028	660	1525	SZ-30_I	3095	3913	0.9202	20.93
OsIPC08080018	1265	1518	rn_216-127_LTR	429	678	0.6992	27.09
OsIPC08080018	1608	2021	rn_216-127_LTR	247	684	0.6989	47.45
OsIPC05050070	692	1129	rire2_LTR	1	441	0.8166	100
OsIPC05050070	1361	4727	rire2_IR	6101	9408	0.7026	31.73
OsIPC11280393	1384	1609	rn_353-366_LTR	1	256	0.7393	95.17
OsIPC11280393	1609	4768	rn_353-366_IR	2933	6065	0.8898	51.66
OsIPC08090192	23	451	osr40_LTR	131	555	0.7406	75.35
OsIPC08090192	985	1106	wombat_LTR	284	395	0.7895	28.35
OsIPC08090192	1839	1935	wombat_LTR	196	292	0.8367	24.56
OsIPC08090192	1939	2511	rn_561-394_LTR	1	585	0.6958	100
OsIPC08090192	4260	4417	rn_457-190_LTR	195	352	0.7562	44.89
OsIPC08090192	3462	4417	rn_174-102_IR	25	1063	0.79	41.79
OsIPC11100070	3100	3635	osr30_LTR	975	1508	0.8708	35.41
OsIPC11100070	65	3099	osr30_IR	1	3005	0.819	30.09
OsIPC07220285	1436	1993	rire10_LTR	1	557	0.8375	100
OsIPC07220285	2431	2778	rire10_LTR	210	557	0.8968	62.48
OsIPC07220285	894	1396	wombat_IR	2008	2628	0.7582	23.63
OsIPC03140004	1	527	BAJIEIN	941	1556	0.821	20.3
OsIPC03140004	530	875	BAJIELTR	311	656	0.9078	47.2
OsIPC01150153	3	385	GYPSO_LTR	45	447	0.9354	33.78
OsIPC01150153	389	849	GYPSO_LTR	370	833	0.9315	38.89
OsIPC05110032	271	610	rn_457-190_LTR	14	351	0.7935	96.02
OsIPC05110032	731	3928	rn_457-190_IR	3067	6231	0.84	49.12
OsIPC04330018	3	943	dagul_LTR	1608	2547	0.7595	27.84
OsIPC04330018	954	2099	dagul_LTR	1793	2966	0.8742	34.77
OsIPC07160009	255	520	wombat_LTR	56	314	0.7364	65.57
OsIPC07160009	2518	3443	wombat_IR	1301	2239	0.712	35.73
OsIPC06160065	355	514	SZ-22_LTR	126	283	0.775	20.57
OsIPC06160065	518	753	SZ-22_LTR	45	279	0.7637	30.6
OsIPC06100011	407	597	SZ-28LTR	66	257	0.9115	73.28
OsIPC06100011	598	742	SZ-28LTR	1	185	0.9315	70.61
OsIPC06100011	781	1065	SZ-28LTR	1	262	0.9053	100
OsIPU00006257	2076	2385	osr17_LTR	1	326	0.8444	69.96
OsIPU00006257	1	2076	osr17_IR	2955	4963	0.9142	40.48
OsIPC08180200	4036	4105	rn_367-203_LTR	92	163	0.8592	22.78
OsIPC08180200	13114	13259	rn_129-74_LTR	110	255	0.7432	24.7
OsIPC08180200	14044	14844	osr1_LTR	45	964	0.957	95.44
OsIPC08180200	15117	15760	osr1_LTR	321	964	0.9922	66.8
OsIPC11260229	306	1603	osr30_LTR	13	1293	0.7416	84.95
OsIPC11260229	1852	3942	osr30_IR	1	2110	0.6879	21.13
OsIPC11060030	2279	2454	rn_353-366_LTR	1	189	0.7709	70.26
OsIPC11060030	2456	2540	rn_353-366_LTR	1	95	0.8409	35.32
OsIPU00010366	99	238	rn_356-197_LTR	117	269	0.7724	53.5
OsIPU00010366	382	501	rn_356-197_LTR	162	286	0.8033	43.71
OsIPU00010366	962	1047	rn_129-74_LTR	1	121	0.9545	20.47
OsIPC11270446	905	1132	osr15_LTR	30	255	0.8053	88.63
OsIPC11270446	1466	2581	osr15_IR	353	1470	0.7196	24.55
OsIPC02190090	15	760	osr30_LTR	746	1508	0.7636	50.6
OsIPC02190090	761	4480	osr30_IR	1	3762	0.7166	37.67
OsIPC04180273	6047	6628	rn_561-394_LTR	3	585	0.8308	99.66
OsIPC04180273	7341	7690	dasheng_LTR	1	345	0.8132	78.59
OsIPC04180273	8705	8874	wombat_LTR	227	395	0.9647	42.78
OsIPC04180273	3809	6046	rn_561-394_IR	1	2171	0.8016	22.46
OsIPC09040015	1532	2252	spip_LTR	2745	3570	0.7798	23.14
OsIPC09040015	2434	3286	spip_LTR	1369	2311	0.7385	26.41
OsIPC11090003	11	428	squiq_IR	125	531	0.8753	22.85
OsIPC11090003	429	1194	squiq_IR	863	1673	0.927	45.54
OsIPU00002078	4100	4329	osr37_LTR	568	791	0.733	28.21
OsIPU00002078	1	2474	rn_363-200_IR	4879	7418	0.7274	22.49
OsIPU00002078	4703	8049	rn_363-200_IR	5829	9174	0.7556	29.62
OsIPC04070056	2258	3740	SZ-20LTR	12	1394	0.7913	99.14
OsIPC04070056	8069	9090	GYPSY-A_I	1218	2217	0.7083	45.11
OsIPC04070056	15560	16089	SZ-40LTR	594	1130	0.7902	21.78
OsIPC04070056	16093	17004	GYPSY-A_LTR	2426	3367	0.8117	27.98
OsIPC07110109	3	414	SZ-10_LTR	10	419	0.837	35.25
OsIPC07110109	4206	4473	SZ-10_LTR	640	911	0.73	23.39
OsIPC11100139	1	887	osr30_LTR	1	929	0.8523	61.6
OsIPC11100139	1710	4034	osr30_IR	7477	9812	0.8	23.39
OsIPC02070049	1072	1532	BAJIELTR	1	473	0.8799	64.53
OsIPC02070049	1832	2192	BAJIELTR	1	381	0.8944	51.98
OsIPC07060053	4107	5082	taz_LTR	1	930	0.7578	100
OsIPC07060053	1235	4107	taz_IR	3536	6104	0.7886	42.09
OsIPC07060053	4229	4790	rire9_ltr_IR	8	564	0.7288	30.84
OsIPC01210130	163	361	ornithorynque_osj_LTR	1	199	0.9095	20.82
OsIPC01210130	362	799	ornithorynque_osj_LTR	66	510	0.8886	46.55
OsIPC01210130	1388	2063	osr30_LTR	23	801	0.7008	51.66
OsIPC01210130	2084	3447	osr30_LTR	1	1425	0.7554	94.5
OsIPC02130093	2569	3326	BAJIEIN	1890	2818	0.7246	30.62
OsIPC02130093	3459	3744	BAJIELTR	1	298	0.8408	40.65
OsIPC02130093	4425	4740	BAJIELTR	417	733	0.785	43.25
OsIPC02130093	11372	11620	COPIA1-LTR_OS	935	1214	0.8093	23.06
OsIPC02130093	11670	11971	SZ-24LTR	126	428	0.7384	70.79
OsIPC12160201	1	125	RETROSOR2_LTR	381	516	0.8626	26.36
OsIPC12160201	466	1826	RETROFIT3_I	2834	4237	0.7926	29.61
OsIPC12160201	4861	5009	RN12_LTR	162	309	0.7533	35.58
OsIPC12160201	5666	5814	RN12_LTR	162	309	0.7533	35.58
OsIPC11280182	1957	2050	SZ-58LTR	288	381	0.8404	23.33
OsIPC11280182	2139	2566	SZ-58LTR	3	403	0.8087	99.5
OsIPC04070087	63	1367	osr30_LTR	1	1266	0.7959	83.95
OsIPC04070087	11354	12854	osr30_LTR	1	1461	0.7951	96.88
OsIPC04070087	14677	15117	dasheng_LTR	1	439	0.7568	100
OsIPC04070087	24842	25194	osr8_LTR	3	311	0.7152	25.33
OsIPC04070087	2415	11353	osr30_IR	705	9514	0.767	88.21
OsIPC11260095	21248	21392	BAJIELTR	104	257	0.8067	21.01
OsIPC11260095	21712	21913	BAJIELTR	515	711	0.7537	26.88
OsIPC08280006	2251	2407	BAJIELTR	93	250	0.761	21.56
OsIPC08280006	2468	2658	BAJIELTR	447	634	0.715	25.65
OsIPC02230070	1781	2009	SZ-28LTR	1	203	0.9461	77.48
OsIPC02230070	2049	2310	SZ-28LTR	1	262	0.9275	100
OsIPC11090038	1094	1352	rn_364-201_LTR	95	353	0.7336	22.8
OsIPC11090038	3775	3954	rn_216-127_LTR	465	657	0.6968	20.91
OsIPC11090038	5147	5270	rn_15-6_LTR	264	382	0.7541	29.17
OsIPC11090038	11441	11742	wombat_LTR	37	338	0.7443	76.46
OsIPC11090038	16813	17078	wombat_LTR	136	395	0.8473	65.82
OsIPC09110115	1087	1275	osr15_LTR	1	190	0.7812	74.51
OsIPC09110115	1283	1856	rire10_LTR	1	554	0.8125	99.46
OsIPC09110115	1861	1925	osr15_LTR	191	255	0.8769	25.49
OsIPU00004737	1	254	rn_215-125_LTR	179	435	0.7882	37.19
OsIPU00004737	505	823	rn_215-125_LTR	339	682	0.9315	49.78
OsIPC01210052	1	136	RETROSOR2_LTR	364	516	0.8768	29.65
OsIPC01210052	760	897	RETROSOR2_LTR	375	516	0.8865	27.52
OsIPC01210052	1162	1803	RIRE3_LTR	2516	3151	0.905	20.18
OsIPU00010405	384	1363	taz_LTR	1	930	0.7489	100
OsIPU00010405	709	1242	rire9_ltr_IR	1	546	0.8022	30.23
OsIPU00010405	1363	3518	taz_IR	3987	6104	0.7604	34.7
OsIPC10050083	2316	3341	osr30_LTR	481	1508	0.8466	68.17
OsIPC10050083	2	2315	osr30_IR	1	2309	0.7977	23.12
OsIPC06020026	1	152	RIREX_LTR	122	288	0.9419	37.87
OsIPC06020026	671	1115	RIREX_LTR	1	441	0.809	100
OsIPC06020026	6366	6759	SZ-29LTR	1015	1375	0.7796	25.92
OsIPC04050201	337	492	OSR42_LTR	160	321	0.8077	45.25
OsIPC04050201	508	4301	OSR42_I	3	3804	0.7215	77.77
OsIPC04050081	572	1224	BAJIELTR	1	733	0.7598	100
OsIPC04050081	1325	2596	BAJIEIN	1508	2833	0.7113	43.7
OsIPC04050081	4073	4326	SZ-66LTR	475	733	0.8244	21.18
OsIPC04050081	4417	5582	SZ-66LTR	1	1167	0.7737	95.42
OsIPC11280035	1	350	osr30_LTR	1170	1508	0.7742	22.48
OsIPC11280035	351	8013	osr30_IR	1	7583	0.7646	75.92
OsIPC12160228	1	5311	RIRE2_I	5204	10423	0.7388	50.08
OsIPC12160228	5314	5543	RIRE2_LTR	1	230	0.7468	52.15
OsIPC02250274	1980	2419	dasheng_LTR	1	439	0.9027	100
OsIPC02250274	2409	4376	dasheng_IR	5241	7038	0.8324	25.41
OsIPC02250332	1	308	osr30_LTR	1	303	0.8436	20.09
OsIPC02250332	1032	5971	osr30_IR	4979	9980	0.8127	50.08
OsIPC03370007	1	186	BAJIELTR	380	564	0.9032	25.24
OsIPC03370007	426	831	BAJIELTR	1	491	0.8993	66.98
OsIPC04030314	10	576	osr37_LTR	232	794	0.8482	70.91
OsIPC04030314	843	1104	osr37_LTR	1	262	0.8258	33
OsIPC10010018	670	730	rn_27-17_LTR	148	208	0.7742	21.25
OsIPC10010018	744	830	rn_27-17_LTR	148	234	0.8068	30.31
OsIPC08020049	4	2697	SZ-56_I	1	2729	0.7042	56.85
OsIPC08020049	2767	2862	SZ-8_LTR	219	312	0.8163	26.7
OsIPC08020049	3171	5318	SZ-56_I	2670	4800	0.7028	44.4
OsIPC08020049	2750	2990	rn_552-282_LTR	38	279	0.7639	77.32
OsIPC08210089	13	423	osr10_LTR	1	421	0.866	26.65
OsIPC08210089	671	1197	osr10_LTR	1	498	0.8735	31.52
OsIPC02300052	1965	2282	rn_507-257_LTR	1	318	0.8069	84.13
OsIPC02300052	1	1965	rn_507-257_IR	2407	4370	0.8368	44.94
OsIPC04090153	727	1651	SC-4_I	1	944	0.7524	21.56
OsIPC04090153	1717	2038	SC-4_LTR	1	338	0.7015	80.48
OsIPC04090153	7089	7756	GYPSY1-LTR_OS	1	653	0.8761	100
OsIPC04090153	7757	9869	GYPSY1-I_OS	1	2138	0.858	28.15
OsIPC04090153	1652	1883	rn_228-214_LTR	32	228	0.7736	86.4
OsIPC11280374	723	1023	osr15_LTR	5	255	0.8333	98.43
OsIPC11280374	1958	2185	osr15_LTR	37	255	0.808	85.88
OsIPC10090004	994	1240	SZ-7_LTR	1	268	0.7063	46.05
OsIPC10090004	1393	1762	RIRE2_LTR	92	441	0.8023	79.37
OsIPC10090004	1763	3946	RIRE2_I	1	2364	0.7753	22.68
OsIPC10090004	1001	1240	rire10_LTR	1	241	0.7384	43.27
OsIPC10090004	323	896	rn_174-102_IR	461	1063	0.7877	24.26
OsIPC06220098	1031	1553	BAJIELTR	1	538	0.9008	73.4
OsIPC06220098	1810	2279	BAJIELTR	31	483	0.8845	61.8
OsIPC10030066	1069	1222	rire5_LTR	207	373	0.8599	23
OsIPC10030066	1239	1430	rire5_LTR	101	281	0.8398	24.93
OsIPC11290022	1583	2069	rn_509-258_LTR	1	487	0.7033	94.93
OsIPC11290022	11130	11612	rn_509-258_LTR	1	486	0.7131	94.74
OsIPC11290022	4546	6718	osr40_IR	1372	3631	0.7078	21.95
OsIPC11290022	9888	10515	rn_509-258_IR	434	1067	0.6952	23.94
OsIPC09130002	671	1035	rn_352-195_LTR	1	371	0.7019	89.61
OsIPC09130002	1072	5970	rn_352-195_IR	2	4995	0.7283	98.64
OsIPC10180034	318	408	hamster_LTR	147	239	0.8172	38.43
OsIPC10180034	613	729	hamster_LTR	38	149	0.7522	46.28
OsIPC10180034	771	1798	hamster_IR	3844	4897	0.8878	21.52
OsIPC11280104	7287	8826	rn_521-266_LTR	1	1409	0.8386	100
OsIPC11280104	1	7287	rn_521-266_IR	2993	10413	0.8261	71.27
OsIPC11280104	1	3585	ATLANTYS-I_OS	3521	7097	0.7319	33.36
OsIPC11280104	7559	8769	ATLANTYS-LTR_OS	254	1490	0.6891	82.03
OsIPC04170032	98	402	rn_457-190_LTR	14	316	0.8306	86.08
OsIPC04170032	6818	7074	osr41_LTR	257	519	0.7806	50.67
OsIPC04170032	1762	4388	osr41_IR	5117	7817	0.7406	31.58
OsIPC03160149	1460	6290	SZ-26_I	1	4824	0.7385	100
OsIPC03160149	6340	6522	SZ-26_LTR	125	344	0.7644	56.85
OsIPC03150086	3356	3621	SZ-28LTR	1	262	0.8821	100
OsIPC03150086	3639	3774	SZ-28LTR	127	262	0.8824	51.91
OsIPC03150086	3798	3918	SZ-28LTR	137	262	0.8689	48.09
OsIPC07010094	172	1281	COPIA2-LTR_OS	1	962	0.902	100
OsIPC07010094	1679	2067	COPIA2-LTR_OS	583	962	0.8877	39.5
OsIPC01100027	1190	1451	SZ-28LTR	1	262	0.924	100
OsIPC01100027	1491	1754	SZ-28LTR	1	234	0.8936	89.31
OsIPC04090204	788	1519	squiq_IR	914	1653	0.8493	41.55
OsIPC04090204	1560	2078	squiq_IR	82	583	0.8422	28.19
OsIPC03200070	1	688	osr30_LTR	20	702	0.8648	45.29
OsIPC03200070	911	1226	osr30_LTR	961	1270	0.7053	20.56
OsIPC06180032	757	988	hamster_LTR	1	242	0.8697	100
OsIPC06180032	2587	4675	hamster_IR	771	2883	0.8847	43.15
OsIPC02080102	1	159	dasheng_LTR	178	334	0.9494	35.76
OsIPC02080102	325	1814	dasheng_IR	5573	7075	0.8966	21.24
OsIPC04180293	600	937	rn_457-190_LTR	14	352	0.882	96.31
OsIPC04180293	3916	4114	rn_551-281_LTR	1	200	0.905	100
OsIPC04180293	4694	4784	rn_551-281_LTR	1	91	0.989	45.5
OsIPC04180293	4115	5586	rn_551-281_IR	1	1256	0.9321	28.92
OsIPC08030089	317	488	rn_552-282_LTR	140	310	0.7572	54.63
OsIPC08030089	724	821	rn_552-282_LTR	45	139	0.75	30.35
OsIPC08030089	343	446	SZ-65LTR	44	137	0.8163	22.82
OsIPC08030089	716	821	SZ-65LTR	181	282	0.7549	24.76
OsIPU00008327	112	1016	BAJIEIN	1175	2013	0.7367	27.65
OsIPU00008327	1415	2332	BAJIEIN	1174	2013	0.7449	27.69
OsIPC12200004	3749	4095	SZ-30_LTR	1	347	0.8462	28.17
OsIPC12200004	4096	4444	SZ-30_LTR	854	1194	0.7471	27.68
OsIPC12200004	5543	6432	SZ-42LTR	22	934	0.7998	95.3
OsIPC12200004	4103	4369	osr8_LTR	716	968	0.7038	20.74
OsIPC12200004	5522	6432	ornithorynque_osj_LTR	1	933	0.805	97.59
OsIPC12200004	10295	10505	osr43_LTR	23	247	0.7407	77.32
OsIPC12200004	4606	5522	ornithorynque_osj_IR	2035	2841	0.8315	28.41
OsIPC12110066	286	689	rn_308-183_LTR	62	467	0.7264	86.94
OsIPC12110066	1828	2192	rn_308-183_LTR	77	467	0.7547	83.73
OsIPC12110066	3003	3509	rn_215-125_LTR	182	691	0.8248	73.81
OsIPC12110066	1054	1793	rn_308-183_IR	1532	2285	0.7705	20
OsIPC06020063	13187	14295	ATLANTYS-LTR_OS	254	1495	0.6987	82.36
OsIPC06020063	15253	17513	ATLANTYS-I_OS	1445	3722	0.7006	21.24
OsIPC06020063	17557	19884	ATLANTYS-I_OS	4592	6871	0.7596	21.26
OsIPC06020063	6599	8010	rn_521-266_LTR	1	1409	0.8386	100
OsIPC06020063	11934	12907	rn_521-266_LTR	449	1409	0.8155	68.2
OsIPC06020063	12914	14346	rn_521-266_LTR	1	1409	0.824	100
OsIPC06020063	1	1997	rn_521-266_IR	6306	8537	0.8128	21.43
OsIPC06020063	14347	17539	rn_521-266_IR	1	3217	0.8456	30.89
OsIPC06020063	17558	19886	rn_521-266_IR	4072	6351	0.8553	21.9
OsIPC12160083	106	405	ornithorynque_osj_LTR	637	939	0.8388	31.69
OsIPC12160083	406	1015	rn_129-74_LTR	1	591	0.9242	100
OsIPC12160083	5220	5392	osr29_LTR	496	656	0.7831	24.54
OsIPC12160083	5385	7171	osr29_IR	5522	7445	0.8456	25
OsIPC12190101	9743	10157	SZ-42LTR	523	948	0.8274	44.47
OsIPC12190101	10163	10627	SZ-42LTR	408	882	0.8581	49.58
OsIPC01060047	1	367	rire9_ltr_IR	1420	1806	0.9185	21.43
OsIPC01060047	680	1152	rire9_ltr_IR	1317	1806	0.9237	27.13
OsIPC11100029	14	910	BAJIEIN	477	1352	0.8261	28.87
OsIPC11100029	1439	2119	BAJIELTR	1	733	0.7925	100
OsIPC08180057	75	423	rn_457-190_LTR	1	352	0.8494	100
OsIPC08180057	1103	1203	rn_457-190_LTR	252	352	0.8725	28.69
OsIPC11210115	1074	1280	wombat_LTR	113	313	0.7268	50.89
OsIPC11210115	1292	1421	wombat_LTR	34	167	0.7574	33.92
OsIPC11210115	3876	4143	osr8_LTR	946	1220	0.8111	22.54
OsIPC11210115	4144	4538	osr8_LTR	1	380	0.8943	31.15
OsIPC12160020	5	820	kangourou_osj_LTR	1873	2675	0.9061	26.91
OsIPC12160020	934	1874	kangourou_osj_LTR	2012	2984	0.8075	32.61
OsIPU00010522	2377	2531	dasheng_LTR	277	439	0.7673	37.13
OsIPU00010522	3713	3885	dasheng_LTR	264	439	0.8864	40.09
OsIPC08170096	1	373	osr30_LTR	1	367	0.8787	24.34
OsIPC08170096	1143	3410	osr30_IR	7677	9979	0.782	23.06
OsIPC02260010	1030	1616	rn_561-394_LTR	1	585	0.8222	100
OsIPC02260010	1617	3802	rn_561-394_IR	1	2170	0.7794	22.45
OsIPC04180105	13	610	taz_LTR	1	503	0.7672	54.09
OsIPC04180105	870	1897	taz_LTR	1	930	0.7581	100
OsIPC04180105	6	610	Atlantys-2-LTR_OS	1	562	0.7646	57.11
OsIPC04180105	870	1897	Atlantys-2-LTR_OS	1	984	0.776	100
OsIPC04120054	1	299	osr30_LTR	1	320	0.8495	21.22
OsIPC04120054	512	827	osr30_LTR	961	1270	0.7053	20.56
OsIPC02210094	74	1707	BAJIEIN	1	1541	0.7785	50.79
OsIPC02210094	1708	2236	BAJIELTR	156	733	0.8386	78.85
OsIPC02070171	464	1251	SZ-44LTR	167	973	0.9117	57.32
OsIPC02070171	2107	2806	BAJIELTR	1	733	0.8688	100
OsIPC02070171	10498	10751	BAJIELTR	1	252	0.8458	34.38
OsIPC02070171	10821	11179	SZ-66LTR	1	360	0.7262	29.44
OsIPC05170051	4275	4928	GYPSY-B_LTR	1	702	0.8176	100
OsIPC05170051	5518	5666	GYPSY-B_LTR	439	603	0.8182	23.5
OsIPU00003168	311	385	osr44_LTR	82	156	0.8553	48.08
OsIPU00003168	386	509	osr44_LTR	1	128	0.7857	82.05
OsIPC06190037	446	671	rn_215-125_LTR	466	691	0.8811	32.71
OsIPC06190037	672	1126	rn_215-125_LTR	137	594	0.784	66.28
OsIPC07170071	803	1222	ornithorynque_osj_LTR	535	956	0.872	44.14
OsIPC07170071	124	802	ornithorynque_osj_IR	1	799	0.7814	28.12
OsIPC11260201	438	660	osr15_LTR	30	255	0.8106	88.63
OsIPC11260201	729	3197	osr15_IR	2242	4550	0.8293	50.7
OsIPU00008556	2095	2271	osr15_LTR	75	255	0.8352	70.98
OsIPU00008556	2420	2596	osr15_LTR	75	255	0.8297	70.98
OsIPU00008556	2929	2988	osr15_LTR	1	60	0.9333	23.53
OsIPC10050001	1032	1483	rn_364-201_LTR	95	534	0.7073	38.73
OsIPC10050001	2378	2876	rn_216-127_LTR	118	647	0.6923	57.42
OsIPC10050001	3037	3242	rn_216-127_LTR	467	677	0.6986	22.86
OsIPC10050001	3854	4062	rn_216-127_LTR	464	677	0.7075	23.19
OsIPC04030050	1	602	GYPSY-A_I	1765	2216	0.8213	20.39
OsIPC04030050	603	1672	GYPSY-A_LTR	1	1118	0.7628	33.2
OsIPC04190052	2002	2271	osr35_LTR	86	374	0.7112	68.32
OsIPC04190052	7248	7524	osr35_LTR	86	369	0.7338	67.14
OsIPC04190052	2374	7179	osr35_IR	1	4843	0.7218	100
OsIPC12190215	6	667	antechinus-osj_LTR	2449	3109	0.8901	21.25
OsIPC12190215	669	4365	antechinus-osj_IR	1	3292	0.8911	58.8
OsIPC09130146	176	351	rn_206-352_LTR	3	178	0.9432	24.58
OsIPC09130146	352	536	rn_206-352_LTR	533	716	0.9135	25.7
OsIPC06010104	1	702	osr30_LTR	10	694	0.8384	45.42
OsIPC06010104	713	1652	osr10_LTR	1	992	0.805	62.78
OsIPC06010104	1652	4944	osr10_IR	5432	8837	0.7683	38.54
OsIPC08170160	5	382	SZLTR	891	1249	0.8615	28.74
OsIPC08170160	2404	2899	GYPSY-B_LTR	200	702	0.918	71.65
OsIPC08170160	3086	3599	GYPSY-B_LTR	69	682	0.9283	87.46
OsIPC01140078	8529	9502	osr8_LTR	204	1220	0.742	83.36
OsIPC01140078	9503	12724	osr8_IR	1	3162	0.7656	46.62
OsIPC11230022	8427	9006	SZ-33LTR	1	573	0.7247	99.65
OsIPC11230022	16148	16738	SZ-33LTR	1	575	0.734	100
OsIPC11230022	8427	9003	rire10_LTR	1	557	0.7353	100
OsIPC11230022	10056	12312	rire10_IR	4354	6637	0.7249	24.2
OsIPC07110098	1	175	osr41_LTR	346	519	0.8851	33.53
OsIPC07110098	573	703	osr41_LTR	151	280	0.8702	25.05
OsIPC11280022	2	353	rn_521-266_LTR	1	319	0.7275	22.64
OsIPC11280022	1646	3114	rn_521-266_LTR	1	1409	0.7776	100
OsIPC11100210	1147	1776	BAJIELTR	1	733	0.8059	100
OsIPC11100210	2008	2708	BAJIEIN	1593	2306	0.7313	23.53
OsIPC07220186	319	881	SZ-33LTR	1	575	0.8474	100
OsIPC07220186	1780	2429	BAJIELTR	1	733	0.7812	100
OsIPC07220186	2608	3170	BAJIEIN	2259	2867	0.7273	20.07
OsIPC07220186	3408	3585	BAJIELTR	1	172	0.7919	23.47
OsIPU00002596	110	310	rn_215-125_LTR	3	204	0.7843	29.23
OsIPU00002596	427	583	rn_215-125_LTR	165	323	0.7296	23.01
OsIPC04170082	1972	2098	SC-4_LTR	159	282	0.7734	29.52
OsIPC04170082	5634	5786	SC-4_LTR	284	420	0.7361	32.62
OsIPC07280050	5160	5352	rn_111-158_LTR	237	412	0.7088	42.72
OsIPC07280050	3306	4613	rn_111-158_IR	2871	4191	0.8723	31.45
OsIPC11100085	286	336	SC-7_LTR	62	112	0.7885	43.59
OsIPC11100085	18690	18949	RETROSOR2_LTR	257	516	0.7816	50.39
OsIPC11100085	8534	8791	osr41_LTR	257	519	0.7885	50.67
OsIPC11100085	18690	18949	osr41_LTR	257	519	0.7739	50.67
OsIPC12230064	1159	1328	SZ-22_LTR	600	766	0.8988	21.74
OsIPC12230064	1746	3349	SZ-22_I	1	1758	0.821	61.32
OsIPC12230064	3350	3521	SZ-22_LTR	600	768	0.9294	22.01
OsIPC02260116	16	293	rn_267-152_LTR	182	433	0.7871	57.01
OsIPC02260116	264	4736	rn_267-152_IR	333	4790	0.7373	93.07
OsIPC11220054	4725	5586	ATLANTYS-LTR_OS	661	1508	0.7844	56.23
OsIPC11220054	5588	6465	ATLANTYS-LTR_OS	666	1508	0.7701	55.9
OsIPC09230004	212	350	SZ-28LTR	85	223	0.9071	53.05
OsIPC09230004	355	439	SZ-28LTR	88	172	0.9529	32.44
OsIPC11100202	6221	6472	osr41_LTR	44	298	0.6992	49.13
OsIPC11100202	82	5559	osr41_IR	1355	6943	0.8216	65.34
OsIPC11100067	1	357	BAJIELTR	1	363	0.893	49.52
OsIPC11100067	358	1609	ATLANTYS-LTR_OS	103	1348	0.7879	82.63
OsIPC11100067	2010	3153	ATLANTYS-LTR_OS	360	1508	0.8989	76.19
OsIPC04030310	1098	1567	RETROSOR2_LTR	44	514	0.8034	91.28
OsIPC04030310	6451	6710	RETROSOR2_LTR	1	260	0.9115	50.39
OsIPC04030310	1098	1567	osr41_LTR	44	517	0.8089	91.33
OsIPC02190011	5713	6718	osr8_LTR	148	1220	0.8324	87.95
OsIPC02190011	6749	7195	osr8_LTR	1	448	0.8381	36.72
OsIPC02190011	5713	6718	COPIA1-LTR_OS	150	1214	0.8538	87.73
OsIPC02190011	6749	7192	COPIA1-LTR_OS	4	451	0.8638	36.9
OsIPC02100104	1399	1524	wombat_LTR	1	126	0.7581	31.9
OsIPC02100104	1883	1966	wombat_LTR	231	315	0.7059	21.52
OsIPC04050074	527	595	rn_252-146_LTR	129	193	0.8382	33.68
OsIPC04050074	5528	5840	wombat_LTR	1	315	0.7556	79.75
OsIPC04050074	5909	5995	rn_252-146_LTR	107	193	0.8202	45.08
OsIPC04050074	840	5144	rn_252-146_IR	27	4208	0.7581	98.08
OsIPC08030046	423	932	osr30_LTR	218	724	0.7847	33.62
OsIPC08030046	1839	2397	osr30_LTR	944	1508	0.8076	37.47
OsIPC08030046	423	920	ATLANTYS-LTR_OS	784	1277	0.81	32.76
OsIPC08030046	921	1844	SZ-66LTR	1	894	0.8024	73.1
OsIPC08030046	1845	2397	ATLANTYS-LTR_OS	7	564	0.8201	37
OsIPU00001810	4113	4628	rire1_LTR	52	613	0.7519	36.9
OsIPU00001810	1	2770	rire1_IR	477	3169	0.7303	51.03
OsIPU00001810	4628	6862	rire1_IR	3118	5277	0.7993	40.93
OsIPC07170115	3	483	GYPSY1-LTR_OS	47	506	0.8936	70.44
OsIPC07170115	617	735	SZ-24LTR	306	428	0.748	28.74
OsIPC07170115	805	1534	Atlantys-2-LTR_OS	280	984	0.7388	71.65
OsIPC07170115	1535	1708	GYPSY1-LTR_OS	491	653	0.8503	24.96
OsIPC02250275	216	616	dasheng_LTR	1	439	0.9353	100
OsIPC02250275	668	1105	dasheng_LTR	1	439	0.8927	100
OsIPC01360014	62	508	osr30_LTR	324	770	0.8728	29.64
OsIPC01360014	524	1172	osr30_LTR	29	675	0.8646	42.9
OsIPU00007468	810	1377	BAJIELTR	1	624	0.7461	85.13
OsIPU00007468	1385	1907	BAJIELTR	1	599	0.7519	81.72
OsIPU00007468	5216	5652	SZ-44LTR	886	1381	0.7211	35.23
OsIPU00007468	5674	6155	SZ-20LTR	268	788	0.7028	37.35
OsIPC09120242	2907	3469	osr8_LTR	395	953	0.8039	45.82
OsIPC09120242	5826	6178	osr8_LTR	1	370	0.7944	30.33
OsIPC09120242	3898	5838	osr29_IR	603	2563	0.776	25.48
OsIPC01150116	2924	3169	rn_457-190_LTR	107	352	0.7814	69.89
OsIPC01150116	3714	4155	dasheng_LTR	1	439	0.7421	100
OsIPC01150116	369	1347	rn_174-102_IR	25	946	0.6857	37.09
OsIPC01150116	1349	2828	rn_457-190_IR	4871	6432	0.7885	24.24
OsIPC12230237	7166	7470	SZ-66LTR	44	345	0.6977	24.69
OsIPC12230237	1	718	dagul_LTR	2628	3376	0.9296	22.19
OsIPC12230237	3357	3485	rire10_LTR	417	538	0.7302	21.9
OsIPC12230237	6518	6760	dasheng_LTR	194	437	0.7912	55.58
OsIPC12230237	6988	7165	dasheng_LTR	14	190	0.7584	40.32
OsIPC02180017	390	683	SZ-5LIKE	596	896	0.7534	28.29
OsIPC02180017	2518	3187	BAJIELTR	2	733	0.783	99.86
OsIPC02180017	5302	7002	BAJIEIN	1	1658	0.7709	54.65
OsIPC02180017	7005	7156	BAJIELTR	581	731	0.8553	20.6
OsIPC02180017	7158	7333	BAJIELTR	1	168	0.8363	22.92
OsIPC05190005	32	292	COPIA2-LTR_OS	704	962	0.8677	26.92
OsIPC05190005	604	1103	COPIA2-LTR_OS	92	632	0.9364	56.24
OsIPC05190005	604	1103	houba_LTR	92	638	0.9382	56.51
OsIPU00006167	60	368	SZ-COM	213	522	0.9484	23.7
OsIPU00006167	561	995	SZ-COM	292	790	0.7752	38.15
OsIPC11280337	98	548	rn_509-258_LTR	1	448	0.7368	87.33
OsIPC11280337	548	1256	rn_509-258_IR	1992	2648	0.7149	24.81
OsIPC11170033	1	324	COPIA2-LTR_OS	65	394	0.9448	34.3
OsIPC11170033	1	324	houba_LTR	65	400	0.9417	34.71
OsIPC11170033	526	827	houba_LTR	353	655	0.9109	31.3
OsIPC01270001	1	874	osr8_LTR	39	995	0.8468	78.44
OsIPC01270001	994	1297	osr8_LTR	403	702	0.9336	24.59
OsIPU00006538	528	704	rn_215-125_LTR	17	191	0.7	25.33
OsIPU00006538	857	1163	rn_215-125_LTR	115	420	0.7583	44.28
OsIPC02080049	3637	3981	osr29_LTR	1	360	0.7701	54.88
OsIPC02080049	3990	4518	osr29_LTR	161	654	0.7545	75.3
OsIPC02080049	4586	4932	wombat_LTR	1	395	0.8272	100
OsIPC11210245	9474	9792	SZ-58LTR	70	403	0.8932	82.88
OsIPC11210245	9821	9942	SZ-58LTR	288	401	0.8793	28.29
OsIPC11210245	10566	11851	SZ-44LTR	1	1393	0.8137	98.93
OsIPC11210245	12857	13224	SZ-32LTR	200	545	0.8721	60.49
OsIPC11210245	13569	14264	BAJIELTR	1	733	0.8148	100
OsIPC04180134	4295	4710	SZ-30_LTR	1	416	0.8373	33.77
OsIPC04180134	1266	1639	rire1_LTR	1	378	0.7778	24.82
OsIPC04180134	1726	2210	rire1_LTR	1001	1518	0.716	34.01
OsIPC01140157	14087	14290	hamster_LTR	43	239	0.7277	81.4
OsIPC01140157	16874	17048	rn_201-118_LTR	188	362	0.9205	48.34
OsIPC01140157	17079	17376	rn_201-118_LTR	64	362	0.9333	82.6
OsIPC04190047	1	372	BAJIELTR	1	373	0.861	50.89
OsIPC04190047	903	1132	BAJIELTR	1	223	0.9381	30.42
OsIPU00000560	1	366	BAJIELTR	120	527	0.8285	55.66
OsIPU00000560	567	738	BAJIELTR	562	733	0.8266	23.47
OsIPC12160111	64	7502	ATLANTYS-I_OS	1298	8772	0.7739	69.7
OsIPC12160111	8344	9198	SZ-19LTR	528	1513	0.7815	65.17
OsIPC12160111	10684	11847	SZ-66LTR	1	1223	0.8201	100
OsIPC12160111	11848	12395	ATLANTYS-LTR_OS	1	554	0.7559	36.74
OsIPC12160111	12432	13719	SZ-66LTR	1	1223	0.8291	100
OsIPC12160111	14883	15129	rn_364-201_LTR	618	888	0.7549	23.81
OsIPC12160111	7663	8377	emeu_IR	1257	1974	0.6992	36.37
OsIPC07040034	502	832	rn_62-43_LTR	1	306	0.7079	100
OsIPC07040034	833	3168	rn_62-43_IR	1	2315	0.7615	48.86
OsIPC11070029	2638	2871	osr37_LTR	1	234	0.906	29.47
OsIPC11070029	2878	3157	osr37_LTR	314	497	0.9572	23.17
OsIPC11070029	529	2649	osr30_IR	7121	9228	0.8494	21.11
OsIPC04070028	51	693	RETROSAT6_LTR	1	642	0.9285	32.07
OsIPC04070028	694	1275	RETROSAT6_LTR	1408	2002	0.9316	29.72
OsIPU00000921	2847	3076	RETROSOR2_LTR	285	516	0.7393	44.96
OsIPU00000921	3083	3190	RETROSOR2_LTR	285	388	0.729	20.16
OsIPC12120077	1	578	ATLANTYS-LTR_OS	934	1508	0.8616	38.13
OsIPC12120077	917	3312	ATLANTYS-I_OS	441	3192	0.7623	25.66
OsIPC01160064	57	318	osr41_LTR	253	519	0.9283	51.45
OsIPC01160064	410	608	osr41_LTR	155	361	0.92	39.88
OsIPU00007117	626	868	houba_LTR	494	738	0.9347	25.31
OsIPU00007117	1221	1417	houba_LTR	321	516	0.9492	20.25
OsIPC05160031	333	758	rn_215-125_LTR	299	691	0.8417	56.87
OsIPC05160031	761	1038	rn_215-125_LTR	407	679	0.852	39.51
OsIPC12230153	925	1182	SZ-7_LTR	21	296	0.7224	47.42
OsIPC12230153	1214	2560	SZ-31LTR	1	1470	0.7442	100
OsIPC12230153	2561	2908	SZ-7_LTR	235	582	0.7322	59.79
OsIPC04010142	809	1281	RETROSOR2_LTR	29	508	0.7379	93.02
OsIPC04010142	1284	2283	GYPSY-A_I	1228	2217	0.7722	44.65
OsIPC04010142	3500	4410	ATLANTYS-LTR_OS	346	1219	0.7775	57.96
OsIPC04010142	4420	5727	ATLANTYS-LTR_OS	1	1254	0.7878	83.16
OsIPC04010142	8191	10507	RIRE2_I	3452	5767	0.798	22.22
OsIPU00004006	404	940	squiq_IR	182	720	0.8864	30.26
OsIPU00004006	1129	1580	squiq_IR	98	583	0.8703	27.29
OsIPU00005183	1	204	rire10_LTR	141	340	0.8473	35.91
OsIPU00005183	575	726	rire10_LTR	406	557	0.9474	27.29
OsIPC11190045	2527	2689	osr15_LTR	91	255	0.8303	64.71
OsIPC11190045	4321	4479	osr15_LTR	91	255	0.7988	64.71
OsIPC11060032	513	760	rn_353-366_LTR	1	269	0.7866	100
OsIPC11060032	765	849	rn_353-366_LTR	182	267	0.7674	31.97
OsIPU00007689	64	141	COPI2_LTR	1	77	0.9615	26.28
OsIPU00007689	354	608	COPI2_LTR	1	293	0.906	100
OsIPU00007689	609	2409	COPI2_I	1	1764	0.8397	42.54
OsIPC04140165	1374	1619	hamster_LTR	1	242	0.7711	100
OsIPC04140165	15	1374	hamster_IR	3756	4897	0.8197	23.32
OsIPC02200018	323	631	SZ-28LTR	1	262	0.9125	100
OsIPC02200018	697	778	SZ-28LTR	109	190	0.9277	31.3
OsIPU00005444	63	222	houba_LTR	767	968	0.9444	20.87
OsIPU00005444	225	462	houba_LTR	239	492	0.8723	26.24
OsIPC07130007	3114	4430	ATLANTYS-LTR_OS	1	1508	0.7346	100
OsIPC07130007	4790	13713	ATLANTYS-I_OS	1433	10466	0.7183	84.24
OsIPC07130007	13897	15066	ATLANTYS-LTR_OS	77	1508	0.74	94.96
OsIPC11290048	228	704	taz_LTR	1	364	0.7872	39.14
OsIPC11290048	704	1889	taz_IR	4712	6104	0.842	22.82
OsIPC07100045	228	786	rire10_LTR	1	557	0.8382	100
OsIPC07100045	787	3335	rire10_IR	1	2514	0.7953	26.64
OsIPC06210081	1971	2793	BAJIELTR	1	733	0.9005	100
OsIPC06210081	2794	5694	BAJIEIN	1	3034	0.8503	100
OsIPC06210081	5695	6405	BAJIELTR	2	733	0.8834	99.86
OsIPC06210081	6406	7478	BAJIEIN	1	1039	0.8237	34.25
OsIPC06210081	2031	2224	rn_509-258_LTR	318	508	0.6872	37.23
OsIPC06210081	5807	5946	rn_509-258_LTR	299	444	0.7292	28.46
OsIPC11200109	1449	1672	BAJIELTR	1	215	0.8	29.33
OsIPC11200109	2339	3487	BAJIEIN	490	1611	0.7754	36.98
OsIPC11200109	3842	4451	BAJIEIN	1169	1785	0.734	20.34
OsIPC12040016	2	304	osr30_LTR	1205	1508	0.8393	20.16
OsIPC12040016	305	4215	osr30_IR	1	3909	0.7997	39.14
OsIPC06230034	1	751	SZ-20LTR	1	742	0.8456	53.19
OsIPC06230034	1323	1968	osr29_LTR	1	656	0.8596	100
OsIPC06230034	1968	4095	osr29_IR	5382	7696	0.8873	30.08
OsIPC04020210	26	307	rn_356-197_LTR	7	286	0.75	97.9
OsIPC04020210	903	1181	rn_356-197_LTR	6	286	0.7324	98.25
OsIPC04020210	5889	6210	osr10_LTR	1	330	0.7284	20.89
OsIPC04020210	6761	7153	osr10_LTR	1123	1580	0.785	28.99
OsIPC12170059	52	731	squiq_LTR	364	1231	0.793	21.7
OsIPC12170059	4920	5173	osr41_LTR	256	519	0.7432	50.87
OsIPC12170059	1991	4023	osr41_IR	1122	3190	0.6867	24.19
OsIPC05050080	3107	3682	rire10_LTR	1	557	0.8375	100
OsIPC05050080	1	3106	rire10_IR	1	3089	0.8053	32.73
OsIPC04060030	869	1050	OSR42_LTR	118	321	0.7968	56.98
OsIPC04060030	1179	3002	OSR42_I	3071	4887	0.7271	37.17
OsIPU00002481	301	542	osr43_LTR	51	291	0.8719	82.82
OsIPU00002481	625	762	rn_151-85_LTR	246	387	0.7413	36.69
OsIPU00002481	39	300	osr43_IR	1	262	0.7214	21.6
OsIPC09080022	117	1579	BAJIEIN	1593	3034	0.7622	47.53
OsIPC09080022	1580	2246	BAJIELTR	2	733	0.8121	99.86
OsIPU00010728	222	616	SZ-42LTR	1	407	0.7758	42.48
OsIPU00010728	926	1480	SZ-42LTR	404	945	0.7404	56.58
OsIPU00010728	2689	2955	SZ-50_LTR	259	528	0.7266	50.94
OsIPC10020104	1	550	BAJIELTR	136	733	0.805	81.58
OsIPC10020104	551	1172	BAJIEIN	1	658	0.7337	21.69
OsIPC10020104	7	194	rn_509-258_LTR	232	424	0.7113	37.62
OsIPC10020104	399	550	rn_509-258_LTR	1	146	0.7568	28.46
OsIPC09110076	5516	6224	osr34_LTR	31	737	0.7163	24.35
OsIPC09110076	6725	7704	osr34_LTR	1929	2903	0.8361	33.59
OsIPC04180185	1	420	hopi_LTR	456	899	0.8715	40.14
OsIPC04180185	604	1451	hopi_LTR	286	1106	0.8545	74.23
OsIPC11270493	8455	8619	rn_356-197_LTR	117	272	0.7469	54.55
OsIPC11270493	9476	9657	rn_356-197_LTR	90	272	0.7614	63.99
OsIPC08210017	1	764	RIRE5-LTR_OS	120	705	0.8801	59.92
OsIPC08210017	969	1271	RIRE5-LTR_OS	644	978	0.9472	34.25
OsIPC06200067	498	616	rn_356-197_LTR	162	285	0.7851	43.36
OsIPC06200067	736	892	rn_356-197_LTR	117	286	0.784	59.44
OsIPC06230066	2086	2384	hopi_LTR	773	1091	0.7059	28.84
OsIPC06230066	5051	5718	osr29_LTR	3	656	0.8627	99.7
OsIPC06230066	5719	9953	osr29_IR	1	4286	0.8335	55.69
OsIPC10170042	3559	4981	SZ-20LTR	141	1394	0.788	89.89
OsIPC10170042	6621	7113	SZ-9LTR	508	965	0.7756	47.46
OsIPC10170042	7117	7514	SZ-9LTR	510	965	0.7855	47.25
OsIPC11150022	326	1171	ornithorynque_osj_LTR	1	852	0.861	89.12
OsIPC11150022	1171	2310	ornithorynque_osj_IR	1640	2841	0.8612	42.31
OsIPC06230088	1840	2744	rn_521-266_LTR	451	1294	0.6964	59.9
OsIPC06230088	3105	3932	rn_521-266_LTR	250	1071	0.7078	58.34
OsIPC06230088	8323	8609	osr8_LTR	929	1220	0.8138	23.93
OsIPC01150155	294	1685	CRMA1_I	3	1419	0.8304	23.33
OsIPC01150155	1688	2372	CRMA1_LTR	28	734	0.8186	96.32
OsIPC06010098	4416	4598	rn_561-394_LTR	1	182	0.8098	31.11
OsIPC06010098	4655	6159	osr30_LTR	1	1506	0.835	99.87
OsIPC06010098	6165	6512	rn_561-394_LTR	237	585	0.864	59.66
OsIPC06010098	1	4416	rn_561-394_IR	5223	9666	0.7415	45.98
OsIPC04110032	209	834	osr29_LTR	1	656	0.8118	100
OsIPC04110032	1567	2003	rire2_LTR	1	439	0.772	99.55
OsIPC04110032	5061	5393	rn_457-190_LTR	14	351	0.8836	96.02
OsIPC04110032	2006	5059	rire2_IR	1	3015	0.7552	28.92
OsIPC08020057	1172	1512	rn_457-190_LTR	14	352	0.7954	96.31
OsIPC08020057	2229	7469	rn_457-190_IR	6	5149	0.8133	79.84
OsIPU00005163	1	220	hopi_LTR	72	297	0.8959	20.43
OsIPU00005163	224	775	hopi_LTR	427	973	0.8824	49.46
OsIPU00010752	348	712	zebulon_LTR	1	362	0.8819	100
OsIPU00010752	713	1020	rn_553-283_LTR	343	634	0.7104	45.84
OsIPU00010752	705	2625	zebulon_IR	1	1939	0.8742	43.15
OsIPC11270203	5964	6220	osr43_LTR	33	291	0.7984	89
OsIPC11270203	5678	5960	osr43_IR	3	285	0.8063	23.33
OsIPC01140253	10236	10672	osr29_LTR	1	439	0.8498	66.92
OsIPC01140253	11016	11464	osr29_LTR	1	466	0.8308	71.04
OsIPC11060136	68	174	wombat_LTR	219	328	0.8349	27.85
OsIPC11060136	796	916	wombat_LTR	1	120	0.8843	30.38
OsIPC11060136	916	2422	wombat_IR	1123	2628	0.9516	57.31
OsIPC04020167	1	760	osr30_LTR	749	1508	0.862	50.4
OsIPC04020167	761	3418	osr30_IR	1	2711	0.7966	27.14
OsIPC11240045	3833	4381	SZ-7_LTR	15	582	0.7599	97.59
OsIPC11240045	4382	4734	SZ-19LTR	1165	1513	0.7316	23.07
OsIPC11240045	4738	4919	SZ-7_LTR	1	179	0.7	30.76
OsIPC11240045	4924	5600	CPR1_LTR	732	1462	0.8907	36.51
OsIPC11240045	6010	6512	CPR1_LTR	1490	2002	0.8798	25.62
OsIPC11240045	6825	7203	SZ-51LTR	16	413	0.703	96.14
OsIPU00006200	255	833	SZ-22_I	2272	2867	0.895	20.79
OsIPU00006200	834	1147	SZ-22_LTR	1	308	0.806	40.1
OsIPC02110052	238	459	osr17_LTR	234	466	0.8326	50
OsIPC02110052	1166	1667	rire5_LTR	215	725	0.7316	70.39
OsIPC02110052	3497	3893	osr8_LTR	780	1220	0.7302	36.15
OsIPC02110052	2168	3219	rire5_IR	3420	4471	0.8474	23.52
OsIPC11060137	788	937	wombat_LTR	1	152	0.7468	38.48
OsIPC11060137	937	1509	wombat_IR	1941	2628	0.7223	26.18
OsIPC06120041	519	837	wombat_LTR	12	315	0.7444	76.96
OsIPC06120041	848	1427	wombat_IR	1935	2628	0.743	26.41
OsIPU00010765	1	322	rn_215-125_LTR	176	496	0.7638	46.45
OsIPU00010765	323	664	rn_215-125_LTR	16	356	0.7179	49.35
OsIPC12060070	3263	3656	BAJIELTR	338	733	0.8413	54.02
OsIPC12060070	4034	4515	BAJIELTR	208	733	0.8765	71.76
OsIPC03350017	506	889	rire7_LTR	440	858	0.9741	48.78
OsIPC03350017	1238	1522	rire7_LTR	575	859	0.9371	33.18
OsIPU00010775	1	198	ornithorynque_osj_LTR	321	518	0.899	20.71
OsIPU00010775	891	1652	ornithorynque_osj_IR	1989	2748	0.9207	26.75
OsIPC06250017	82	265	COPI2_LTR	97	279	0.9783	62.46
OsIPC06250017	850	923	COPI2_LTR	220	293	0.9595	25.26
OsIPC04180027	531	1665	osr8_LTR	1	1220	0.815	100
OsIPC04180027	2302	3377	osr8_LTR	3	1158	0.7061	94.75
OsIPU00001742	6508	6844	osr9_LTR	1146	1509	0.7098	22.06
OsIPU00001742	167	3616	osr9_IR	2152	5446	0.7631	52.84
OsIPC07120135	1	214	ornithorynque_osj_LTR	637	852	0.8178	22.59
OsIPC07120135	215	654	rn_129-74_LTR	158	591	0.7926	73.43
OsIPC07120135	1306	1459	rn_129-74_LTR	1	154	0.8571	26.06
OsIPC07120135	1779	2812	osr34_LTR	1691	2679	0.8754	34.07
OsIPU00003002	1	867	osr10_LTR	407	1278	0.8213	55.19
OsIPU00003002	1026	1449	rire9_ltr_LTR	1	422	0.8844	21.91
OsIPU00003002	1	1012	rire9_ltr_IR	780	1792	0.9398	56.09
OsIPC04060020	1	210	SZ-39LTR	353	562	0.9286	22.15
OsIPC04060020	504	1103	SZ-39LTR	1	613	0.8802	64.66
OsIPC04180184	264	488	SZ-39LTR	401	625	0.8933	23.73
OsIPC04180184	493	1176	SZ-39LTR	1	673	0.9112	70.99
OsIPC04070119	4895	5527	osr30_LTR	890	1508	0.8718	41.05
OsIPC04070119	633	2698	osr30_IR	3273	5297	0.8607	20.27
OsIPC04070119	2699	4894	osr30_IR	1	2213	0.8006	22.16
OsIPC09080036	432	1128	squiq_LTR	3173	4000	0.8062	20.7
OsIPC09080036	1129	1842	squiq_LTR	3156	4000	0.8136	21.12
OsIPC10040173	5037	6191	osr8_LTR	1	1220	0.813	100
OsIPC10040173	3515	5037	osr8_IR	5221	6782	0.8784	23.03
OsIPC08120002	1	209	rn_215-125_LTR	277	507	0.7	33.43
OsIPC08120002	235	686	rn_215-125_LTR	246	691	0.8844	64.54
OsIPC11100119	511	1158	rn_417-136_LTR	412	1045	0.7363	60.32
OsIPC11100119	1176	3376	rn_417-136_IR	1	2140	0.7361	38.15
OsIPU00005319	63	198	osr17_LTR	1	137	0.9489	29.4
OsIPU00005319	270	822	rn_215-125_LTR	119	691	0.862	82.92
OsIPU00005319	919	1420	rn_215-125_LTR	3	505	0.708	72.79
OsIPC03310017	1	295	SZ-54_LTR	2	316	0.719	80.56
OsIPC03310017	296	3033	SZ-54_I	1671	4421	0.7948	62.23
OsIPC11030032	194	409	rn_26-390_LTR	96	330	0.7198	71.21
OsIPC11030032	414	4406	rn_26-390_IR	4	4168	0.7263	86.9
OsIPC04020199	2135	2687	osr40_LTR	1	564	0.8489	100
OsIPC04020199	1	2134	osr40_IR	1	2139	0.8773	20.78
OsIPU00010808	6021	6766	SZ-63_LTR	1192	1853	0.7238	31.37
OsIPU00010808	4534	6005	rn_521-266_LTR	1	1409	0.8057	100
OsIPU00010808	610	4533	rn_521-266_IR	1	3902	0.8203	37.47
OsIPC08180058	1929	2396	rire1_LTR	3	475	0.7898	31.06
OsIPC08180058	2769	3536	rire1_LTR	84	907	0.7859	54.1
OsIPC02130083	3213	3557	rn_457-190_LTR	1	352	0.8514	100
OsIPC02130083	3558	5146	rn_457-190_IR	874	2435	0.8403	24.24
OsIPC11260170	4865	5338	osr10_LTR	1	575	0.7789	36.39
OsIPC11260170	5340	5971	osr10_LTR	884	1580	0.8578	44.11
OsIPC11260170	6394	7165	ornithorynque_osj_LTR	132	956	0.92	86.3
OsIPC11260170	5347	5972	rire9_ltr_IR	547	1166	0.8485	34.33
OsIPC08190037	2073	2540	osr41_LTR	44	519	0.766	91.71
OsIPC08190037	1	2072	osr41_IR	1	2055	0.8117	24.02
OsIPC08050009	2678	3185	rire9_ltr_LTR	3	616	0.9234	31.88
OsIPC08050009	1615	2516	rire9_ltr_IR	547	1464	0.9206	50.83
OsIPC07020078	4097	4351	SZ-30_LTR	1	254	0.8824	20.62
OsIPC07020078	4971	5330	SZ-30_LTR	247	617	0.8144	30.11
OsIPC07120201	1	148	BAJIELTR	586	733	0.8322	20.19
OsIPC07120201	149	1367	BAJIEIN	1	1352	0.7861	44.56
OsIPC04090185	780	975	osr43_LTR	51	250	0.85	68.73
OsIPC04090185	1000	2104	squiq_LTR	2626	3998	0.7787	34.33
OsIPC04090185	414	708	osr43_IR	890	1211	0.7476	26.55
OsIPC11240176	5717	7355	SZ-30_I	2247	3819	0.8887	40.2
OsIPC11240176	7361	7702	SZ-30_LTR	543	887	0.7784	28
OsIPC04120008	667	878	rn_215-125_LTR	330	537	0.8732	30.1
OsIPC04120008	889	1323	rn_215-125_LTR	278	691	0.6772	59.91
OsIPC12130025	580	782	rn_450-233_LTR	3	172	0.9298	98.84
OsIPC12130025	783	2444	rn_450-233_IR	1	1482	0.924	34.85
OsIPU00006558	198	368	osr4_LTR	186	348	0.8824	46.57
OsIPU00006558	381	722	osr4_LTR	1	320	0.7957	91.43
OsIPC09010029	2020	3275	osr34_LTR	945	2072	0.7293	38.86
OsIPC09010029	3984	5367	osr34_LTR	1260	2618	0.7438	46.81
OsIPC09010029	5371	6064	osr34_LTR	178	772	0.7168	20.5
OsIPU00000120	1	458	rn_215-125_LTR	33	486	0.7554	65.7
OsIPU00000120	464	631	rn_215-125_LTR	33	200	0.7514	24.31
OsIPC07040042	64	379	wombat_LTR	1	315	0.7594	79.75
OsIPC07040042	961	1166	wombat_LTR	114	315	0.7647	51.14
OsIPC06230111	8	730	osr30_LTR	783	1508	0.853	48.14
OsIPC06230111	731	3141	osr30_IR	1	2454	0.8094	24.57
OsIPC04070165	8191	8516	rn_457-190_LTR	1	350	0.8154	99.43
OsIPC04070165	8590	11132	rn_457-190_IR	3881	6276	0.8258	37.19
OsIPC04020075	1	639	TRUNCATOR2_LTR	1258	1913	0.8986	22.59
OsIPC04020075	1227	1913	TRUNCATOR2_LTR	387	1108	0.7001	24.86
OsIPC02130081	192	414	SZ-39LTR	1	223	0.9013	23.52
OsIPC02130081	1085	2261	SZ-66LTR	1	1223	0.8204	100
OsIPC02130081	2262	2619	COPIA1-LTR_OS	399	772	0.783	30.81
OsIPC02130081	2621	3205	SZ-7_LTR	1	582	0.772	100
OsIPC02130081	3206	3597	COPIA1-LTR_OS	5	402	0.7911	32.78
OsIPC02200034	769	923	rn_215-125_LTR	541	691	0.8693	21.85
OsIPC02200034	1135	1323	rn_215-125_LTR	17	204	0.7254	27.21
OsIPC11180098	1	274	GYPSO_LTR	34	308	0.9309	23.05
OsIPC11180098	304	930	GYPSO_LTR	148	807	0.9432	55.32
OsIPC11180098	1140	1405	GYPSO_LTR	479	746	0.9145	22.46
OsIPU00010842	2637	2868	wombat_LTR	106	315	0.7409	53.16
OsIPU00010842	2890	3088	wombat_LTR	1	205	0.7317	51.9
OsIPC11240067	59	357	SZ-30_LTR	67	363	0.9463	24.11
OsIPC11240067	791	1456	SZ-30_LTR	3	662	0.8802	53.57
OsIPC11260088	729	1864	ATLANTYS-LTR_OS	215	1495	0.7127	84.95
OsIPC11260088	2825	9607	ATLANTYS-I_OS	1445	8023	0.7211	61.35
OsIPC11260088	497	1917	rn_521-266_LTR	1	1409	0.8367	100
OsIPC11260088	12326	12803	rn_521-266_LTR	1	473	0.824	33.57
OsIPC11260088	12987	13610	osr34_LTR	2291	2902	0.8315	21.08
OsIPC11260088	1919	12326	rn_521-266_IR	2	10413	0.8481	99.99
OsIPU00006618	273	912	rn_215-125_LTR	16	657	0.7919	92.91
OsIPU00006618	1048	1411	rn_215-125_LTR	16	321	0.7547	44.28
OsIPC02070085	51	2507	BAJIEIN	1	2441	0.8061	80.45
OsIPC02070085	2651	3417	BAJIELTR	1	733	0.8546	100
OsIPC02070085	3418	4036	BAJIEIN	526	1140	0.8853	20.27
OsIPC12160243	1	113	rire2_LTR	1	113	0.9027	25.62
OsIPC12160243	6531	8013	osr30_LTR	10	1508	0.7568	99.4
OsIPC12160243	9064	9644	rn_253-147_LTR	377	1022	0.7508	39.22
OsIPC12160243	3422	6530	osr30_IR	1	3195	0.6912	31.99
OsIPC10030158	616	899	rn_83-55_LTR	1	226	0.9214	72.2
OsIPC10030158	1356	1669	rn_83-55_LTR	1	313	0.873	100
OsIPC07160161	3	328	GYPSO_LTR	1	329	0.9453	27.58
OsIPC07160161	473	1116	GYPSO_LTR	1	663	0.9199	55.57
OsIPC07160161	1117	1603	GYPSO_LTR	193	699	0.9411	42.5
OsIPC01220153	1409	1640	rn_15-6_LTR	173	408	0.7686	57.84
OsIPC01220153	9172	9280	rn_356-197_LTR	161	273	0.7477	39.51
OsIPC01220153	9453	9561	rn_356-197_LTR	161	273	0.7748	39.51
OsIPC01220153	9730	9838	rn_356-197_LTR	161	273	0.7748	39.51
OsIPC01220153	10007	10115	rn_356-197_LTR	161	273	0.7658	39.51
OsIPC01220153	11893	12481	osr10_LTR	913	1579	0.9114	42.22
OsIPC01220153	11893	12476	rire9_ltr_IR	549	1140	0.875	32.78
OsIPU00007875	1	165	RIRE2_LTR	56	220	0.8545	37.41
OsIPU00007875	168	599	RIRE2_LTR	3	441	0.9286	99.55
OsIPC01240111	65	147	SZ-28LTR	1	83	0.8675	31.68
OsIPC01240111	544	800	SZ-28LTR	1	257	0.8833	98.09
OsIPU00003133	1	242	RIRE5-LTR_OS	92	342	0.935	25.66
OsIPU00003133	371	627	RIRE5-LTR_OS	233	495	0.969	26.89
OsIPU00006421	1	246	houba_LTR	509	800	0.875	30.17
OsIPU00006421	326	750	houba_LTR	75	550	0.8929	49.17
OsIPC11100069	1	531	osr30_LTR	975	1508	0.8411	35.41
OsIPC11100069	2731	6071	osr30_IR	2248	5701	0.8105	34.58
OsIPC09010009	5	534	rn_215-125_LTR	17	545	0.8106	76.56
OsIPC09010009	831	1314	rn_215-125_LTR	6	502	0.8293	71.92
OsIPC10010219	1364	1598	SC-6_LTR	93	317	0.766	53.96
OsIPC10010219	5732	6155	dasheng_LTR	1	439	0.9276	100
OsIPC10010219	6291	6514	dasheng_LTR	216	439	0.8678	51.03
OsIPC10010219	2	1155	osr17_IR	3680	4818	0.7327	22.95
OsIPC10020020	340	501	OSCOPIA2_LTR	1	161	0.9198	99.38
OsIPC10020020	506	3356	OSCOPIA2_I	2389	5152	0.8445	53.65
OsIPC10020020	3419	3505	OSCOPIA2_LTR	76	162	0.9655	53.7
OsIPU00000222	58	376	rn_215-125_LTR	3	320	0.769	46.02
OsIPU00000222	498	646	rn_215-125_LTR	248	398	0.8267	21.85
OsIPU00002260	3353	4608	rire1_LTR	29	1295	0.7352	83.19
OsIPU00002260	1	2786	rire1_IR	346	2985	0.7662	50.03
OsIPU00002260	4602	7220	rire1_IR	2665	5277	0.8251	49.52
OsIPC07010059	730	1416	BAJIELTR	5	733	0.7586	99.45
OsIPC07010059	1417	2037	BAJIEIN	1	727	0.7389	23.96
OsIPC02090009	1042	1380	rn_457-190_LTR	14	352	0.7235	96.31
OsIPC02090009	1483	3076	rn_457-190_IR	4600	6262	0.7597	25.81
OsIPC04190084	206	357	rn_509-258_LTR	1	146	0.7143	28.46
OsIPC04190084	569	687	rn_509-258_LTR	307	410	0.7207	20.27
OsIPC12250017	76	690	BAJIELTR	1	670	0.8811	91.41
OsIPC12250017	1440	1686	BAJIELTR	1	243	0.7154	33.15
OsIPC12250017	1757	2766	SZ-44LTR	261	1393	0.8423	80.47
OsIPU00008251	1182	2691	osr30_LTR	1	1508	0.749	100
OsIPU00008251	3041	3197	rn_356-197_LTR	117	286	0.7778	59.44
OsIPU00008251	58	1181	rn_356-197_IR	1	1184	0.7288	21.8
OsIPC02170033	1907	2305	SZ-7_LTR	184	580	0.7431	68.21
OsIPC02170033	2608	2775	SZ-7_LTR	2	172	0.8	29.38
OsIPC02170033	5820	6172	COPIA1-LTR_OS	867	1214	0.8782	28.67
OsIPC09070082	1	492	BAJIELTR	2	572	0.7764	77.9
OsIPC09070082	493	1957	BAJIEIN	1548	3034	0.7598	49.01
OsIPC06120043	340	827	rn_215-125_LTR	224	691	0.8323	67.73
OsIPC06120043	830	1201	rn_215-125_LTR	313	681	0.8373	53.4
OsIPC08180030	1007	2225	COPIA1-LTR_OS	1	1214	0.8449	100
OsIPC08180030	5867	6332	COPIA1-LTR_OS	653	1132	0.7216	39.54
OsIPC08180030	7730	7978	OSTONOR1_LTR	54	305	0.7421	51.96
OsIPC03160028	2089	3046	SZ-42LTR	1	958	0.8588	100
OsIPC03160028	3129	4086	SZ-42LTR	1	958	0.8909	100
OsIPC03160028	954	1273	rn_215-125_LTR	235	501	0.7651	38.64
OsIPC03160028	1415	1616	rn_215-125_LTR	490	691	0.7598	29.23
OsIPC10030143	1	723	BAJIEIN	1178	1885	0.7714	23.34
OsIPC10030143	724	1311	BAJIEIN	1053	1679	0.7794	20.67
OsIPC04140133	237	386	osr29_LTR	194	342	0.9267	22.71
OsIPC04140133	1371	1571	osr29_LTR	1	202	0.8861	30.79
OsIPC03320011	1	343	BAJIELTR	144	534	0.8296	53.34
OsIPC03320011	748	1131	BAJIELTR	311	732	0.8938	57.57
OsIPC10050242	2	437	osr8_LTR	780	1220	0.8073	36.15
OsIPC10050242	2855	3181	osr8_LTR	864	1220	0.8735	29.26
OsIPC11050067	165	722	rire10_LTR	1	557	0.8638	100
OsIPC11050067	1499	4899	rire10_IR	1	3386	0.8373	35.88
OsIPC04190126	9060	9387	SZ-28LTR	1	229	0.8974	87.4
OsIPC04190126	9434	9594	SZ-28LTR	65	254	0.8537	72.52
OsIPC04190126	9619	9833	SZ-28LTR	45	245	0.8342	76.72
OsIPC04190126	9945	10012	SZ-28LTR	45	112	0.8824	25.95
OsIPC04190126	10022	10165	SZ-28LTR	1	121	0.9024	46.18
OsIPC04190126	10212	10465	SZ-28LTR	1	254	0.9094	96.95
OsIPC08080023	206	539	rn_215-125_LTR	333	691	0.8413	51.95
OsIPC08080023	697	973	rn_215-125_LTR	86	364	0.7279	40.38
OsIPU00007509	1	62	rn_154-162_LTR	56	117	0.9839	52.99
OsIPU00007509	63	952	rn_154-162_IR	1	824	0.9876	20.16
OsIPU00004891	23	456	rn_417-136_LTR	633	1045	0.8019	39.3
OsIPU00004891	474	1724	rn_417-136_IR	1	1149	0.7431	20.48
OsIPC07160162	59	337	GYPSO_LTR	498	776	0.9713	23.39
OsIPC07160162	359	841	GYPSO_LTR	1	462	0.8855	38.73
OsIPC03100003	60	546	SZ-31LTR	9	535	0.8948	35.85
OsIPC03100003	551	1330	SZ-31LTR	40	801	0.8805	51.84
OsIPC02190097	6	93	rn_457-190_LTR	14	101	0.7955	25
OsIPC02190097	778	2115	rn_457-190_IR	2411	3766	0.8435	21.05
OsIPC01210129	969	2391	osr30_LTR	23	1508	0.7071	98.54
OsIPC01210129	2412	3305	osr30_LTR	1	846	0.737	56.1
OsIPC11260090	3476	4860	rn_521-266_LTR	1	1409	0.8054	100
OsIPC11260090	1	3475	rn_521-266_IR	1	3351	0.8234	32.18
OsIPU00008924	1	274	rn_215-125_LTR	93	360	0.8487	38.78
OsIPU00008924	376	539	rn_215-125_LTR	27	191	0.8344	23.88
OsIPC04090034	367	852	RETROSOR2_LTR	1	486	0.9343	94.19
OsIPC04090034	1137	1649	RETROSOR2_LTR	1	516	0.8897	100
OsIPU00006545	153	650	rn_215-125_LTR	17	512	0.7679	71.78
OsIPU00006545	849	1087	rn_215-125_LTR	3	242	0.8243	34.73
OsIPC11210194	2522	3285	BAJIEIN	485	1248	0.8551	25.18
OsIPC11210194	3838	4764	BAJIEIN	1422	2311	0.7168	29.33
OsIPC04080150	763	979	rire10_LTR	341	557	0.9124	38.96
OsIPC04080150	133	512	squiq_IR	1	378	0.8874	21.22
OsIPC04080150	1575	4377	rire10_IR	6345	9176	0.7629	30.01
OsIPC08090089	1	395	houba_LTR	175	677	0.9068	51.96
OsIPC08090089	396	702	houba_LTR	271	510	0.8645	24.79
OsIPC08040018	515	1187	BAJIELTR	1	733	0.8628	100
OsIPC08040018	1561	1859	BAJIELTR	96	478	0.8431	52.25
OsIPC01170062	1	1719	SZ-22_I	1	1705	0.8333	59.47
OsIPC01170062	1720	2340	SZ-22_LTR	135	768	0.8604	82.55
OsIPC07020047	1	441	houba_LTR	157	685	0.921	54.65
OsIPC07020047	455	995	houba_LTR	384	966	0.9046	60.23
OsIPC12120022	628	2057	osr34_LTR	1468	2903	0.7398	49.47
OsIPC12120022	2130	2748	osr34_LTR	1535	2177	0.7725	22.15
OsIPC06050119	11	936	rire1_LTR	1	986	0.7994	64.74
OsIPC06050119	1081	1619	rire1_LTR	284	815	0.7974	34.93
OsIPC06050119	1942	2960	rire1_LTR	370	1515	0.7604	75.25
OsIPC06050119	4003	4288	osr14_LTR	1	318	0.8552	100
OsIPU00005247	9742	9860	osr44_LTR	13	144	0.7459	84.62
OsIPU00005247	9506	9737	osr44_IR	439	663	0.7304	33.94
OsIPC01310013	1	294	SC-6_LTR	137	415	0.9435	66.91
OsIPC01310013	1658	1985	osr29_LTR	354	655	0.8585	46.04
OsIPC01310013	2026	2315	osr29_LTR	417	656	0.8427	36.59
OsIPC01290042	1062	1195	osr14_LTR	186	318	0.9179	41.82
OsIPC01290042	1	1001	osr14_IR	3103	4018	0.9463	22.79
OsIPC11180108	72	907	taz_LTR	152	927	0.7227	83.44
[truncated: 387 more rows]

## Sheet: Indica-solo
Contig(query)	Query start	Query end	Transposon(subject)	Subject start	Subject end	Similarity	Match length divided by transposon length(%)
OsIPC07220250	5417	6477	rn_73-138_IR	335	1397	0.6717	40.19
OsIPC11210227	1886	2126	hamster_LTR	1	242	0.7602	100
OsIPC06010031	850	1178	dasheng_LTR	3	335	0.7224	75.85
OsIPC06010031	1592	2129	houba_LTR	1	426	0.8952	44.01
OsIPC10090048	911	1092	houba_LTR	82	287	0.867	21.28
OsIPC10090048	1157	1481	GYPSO_LTR	570	886	0.6738	26.57
OsIPC04120011	416	946	SZ-66LTR	57	630	0.8275	46.93
OsIPC04120011	2268	2724	GYPSO_LTR	721	1193	0.8764	39.65
OsIPC05080017	78	410	rire1_LTR	1182	1518	0.7003	22.13
OsIPC09100158	429	520	rire2_LTR	349	441	0.9247	21.09
OsIPC09050101	146	289	rn_356-197_LTR	129	286	0.8121	55.24
OsIPC08180084	709	2136	osr30_LTR	1	1439	0.8626	95.42
OsIPC04040177	2202	3307	osr8_LTR	1	1220	0.8119	100
OsIPC12230104	1700	2403	osr29_LTR	1	656	0.8358	100
OsIPC12230104	7201	9313	dagul_LTR	328	2320	0.734	59.03
OsIPC04130103	558	644	wombat_LTR	14	100	0.7159	22.03
OsIPC04130103	1110	1523	SZ-33LTR	171	575	0.7672	70.43
OsIPC04130103	2093	2284	SZ-7_LTR	1	188	0.7098	32.3
OsIPC11210276	1972	2076	rn_77-52_LTR	97	202	0.8037	49.3
OsIPC12160018	159	1311	squiq_LTR	364	1558	0.7303	29.88
OsIPC10030045	1	1943	rn_56-38_IR	1190	3131	0.7851	31.69
OsIPC09110026	951	1395	rn_308-183_LTR	1	467	0.8333	100
OsIPC08060048	1	465	rire9_ltr_IR	1322	1785	0.929	25.69
OsIPC12070003	1	462	osr30_LTR	1049	1508	0.8482	30.5
OsIPU00002271	3	216	rire5_LTR	480	726	0.7261	34.02
OsIPU00004194	58	610	osr1_LTR	268	830	0.9297	58.4
OsIPC11280408	12	300	SZ-5LTR	940	1223	0.737	23.22
OsIPC11280408	936	2129	SZ-5LIKE	1	1062	0.7832	99.81
OsIPC11280408	3924	4318	SZ-58LTR	1	403	0.8246	100
OsIPC11280408	10964	11111	CPSC5_LTR	9	159	0.8289	37.19
OsIPC01220031	691	882	osr12_LTR	3	221	0.9639	99.1
OsIPC01220031	6246	8361	dagul_LTR	325	2390	0.7269	61.2
OsIPC12160008	193	2518	dasheng_IR	2876	5199	0.8415	32.85
OsIPC08190053	1	726	osr30_LTR	778	1508	0.8422	48.47
OsIPC08190053	1165	1260	wombat_LTR	219	315	0.8163	24.56
OsIPU00008835	326	470	rire5_LTR	567	726	0.8121	22.04
OsIPC04090017	1636	2279	osr29_LTR	25	656	0.7953	96.34
OsIPU00000156	311	612	osr14_LTR	1	318	0.8856	100
OsIPC02080123	1059	1101	rn_85-323_LTR	1	43	0.8605	25.15
OsIPC03160082	1	631	rn_215-125_LTR	45	691	0.8375	93.63
OsIPC03240079	65	1558	antechinus-osj_LTR	437	1824	0.859	44.63
OsIPC10060104	2355	2500	rn_457-190_LTR	207	352	0.7635	41.48
OsIPC10040009	1383	1904	rire5_LTR	214	726	0.7505	70.66
OsIPC06290066	1	280	osr14_LTR	11	318	0.9053	96.86
OsIPC11130059	56	454	osr30_LTR	1	394	0.8518	26.13
OsIPC08030053	1414	5062	rire10_IR	3	3545	0.7193	37.54
OsIPC10050259	1127	1713	rn_174-102_IR	25	665	0.6904	25.78
OsIPC10050259	2699	3034	rn_457-190_LTR	14	352	0.8407	96.31
OsIPC12160126	1889	2298	rn_174-102_IR	478	1059	0.7522	23.41
OsIPC09140021	2158	2516	houba_LTR	620	959	0.7849	35.12
OsIPU00010295	2	1910	dagul_LTR	1401	3376	0.791	58.53
OsIPU00010295	4032	4390	rn_4-189_LTR	386	745	0.7205	48.32
OsIPC01140054	3270	3817	rire10_LTR	3	557	0.8455	99.64
OsIPC12070018	4334	5626	osr30_LTR	1	1246	0.7642	82.63
OsIPC06080031	2	304	osr8_LTR	912	1220	0.8072	25.33
OsIPC07120181	730	1316	osr34_LTR	2321	2903	0.7445	20.08
OsIPC02250219	219	605	SZ-32LTR	194	552	0.8564	62.76
OsIPC02250219	1892	2705	RETROSAT2LTRA	1508	2330	0.7558	26.45
OsIPC12170069	793	1175	wombat_LTR	8	392	0.8523	97.47
OsIPC11210176	445	703	osr15_LTR	30	253	0.7904	87.84
OsIPC08060184	58	1759	rn_27-17_IR	935	2649	0.7613	43.21
OsIPC04070184	307	506	BAJIELTR	531	731	0.7833	27.42
OsIPC04070184	1580	2141	osr29_LTR	1	550	0.8506	83.84
OsIPC04070184	2144	2365	GYPSY-B_LTR	443	702	0.8472	37.04
OsIPC04070184	5509	5959	COPIA1-LTR_OS	1	468	0.7361	38.55
OsIPU00009381	3100	3764	rire5_LTR	183	726	0.7918	74.93
OsIPC07110085	566	940	hopi_LTR	744	1106	0.8229	32.82
OsIPC01240110	3634	3777	rn_561-394_LTR	449	585	0.7324	23.42
OsIPC12210080	2375	2782	echidne_osj_LTR	311	734	0.7105	29.69
OsIPC10170065	750	1479	houba_LTR	238	966	0.9358	75.31
OsIPC01190027	89	1105	osr30_LTR	582	1508	0.7777	61.47
OsIPU00007638	504	718	hamster_LTR	16	242	0.7763	93.8
OsIPU00007638	992	1283	houba_LTR	681	967	0.7911	29.65
OsIPC07130038	1	460	osr30_LTR	1045	1508	0.8201	30.77
OsIPC04080125	634	1681	spip_IR	2969	3876	0.7809	21.63
OsIPU00011140	3206	3291	wombat_LTR	229	315	0.8506	22.03
OsIPC08170041	22	1500	osr8_IR	1263	2833	0.857	23.16
OsIPU00006344	3472	3830	osr14_LTR	1	318	0.8923	100
OsIPC11280221	96	3836	rire2_IR	3084	6917	0.7299	36.78
OsIPC03360067	1145	1235	rn_78-53_LTR	49	139	0.9341	65.47
OsIPC11280084	1690	2189	dasheng_LTR	1	439	0.7388	100
OsIPU00011264	1	791	hopi_LTR	169	956	0.8081	71.25
OsIPC04320028	366	628	osr15_LTR	1	255	0.8687	100
OsIPC09120032	1300	2384	TRUNCATOR2_LTR	1	1117	0.7505	38.46
OsIPC09120032	5377	5738	rn_417-136_LTR	434	801	0.6892	35.01
OsIPC07010051	1303	2184	emeu_LTR	1	864	0.7732	57.56
OsIPC05170045	58	747	osr30_LTR	361	1071	0.8261	47.15
OsIPC04090026	1	2749	osr29_IR	4267	7171	0.9014	37.75
OsIPU00001580	20	227	rn_457-190_LTR	1	208	0.719	59.09
OsIPC07170045	930	1133	ornithorynque_osj_LTR	1	217	0.8981	22.7
OsIPC04160088	1355	1621	osr37_LTR	95	420	0.7847	41.06
OsIPC11040097	63	286	osr29_LTR	203	422	0.8341	33.54
OsIPU00002715	657	845	osr15_LTR	56	253	0.8454	77.65
OsIPC11250224	2	736	osr8_LTR	349	1085	0.9103	60.41
OsIPC10110051	8	245	rire2_LTR	201	441	0.8625	54.65
OsIPC06230093	363	1547	osr8_LTR	1	1168	0.7817	95.74
OsIPC07270019	129	1120	antechinus-osj_LTR	816	1770	0.8649	30.71
OsIPC09120158	9303	9682	ornithorynque_osj_LTR	575	939	0.8005	38.18
OsIPC05070014	217	621	osr30_LTR	2	397	0.8462	26.26
OsIPC04080101	41	3444	osr34_IR	462	3747	0.8208	53.52
OsIPU00007119	1	1320	rn_16-305_IR	252	1458	0.9909	24.59
OsIPC11100199	1028	1160	osr41_LTR	351	494	0.7852	27.75
OsIPC02100086	1	122	dasheng_LTR	317	439	0.9435	28.02
OsIPC03200020	334	1154	dagul_LTR	2533	3376	0.799	25
OsIPC06010043	785	1610	osr30_LTR	8	886	0.6978	58.29
OsIPC01300024	1	587	osr30_LTR	1	585	0.8627	38.79
OsIPC09110107	844	1735	osr30_LTR	19	1043	0.7102	67.97
OsIPC09110107	2456	3220	kangourou_osj_LTR	2192	2984	0.9232	26.58
OsIPC12190043	1	170	rn_503-254_LTR	241	404	0.7679	40.39
OsIPC11210188	1	330	osr30_LTR	1	329	0.8727	21.82
OsIPC09120049	410	867	rn_215-125_LTR	3	484	0.6737	69.75
OsIPC12120085	207	831	osr30_LTR	1	611	0.8452	40.52
OsIPC01230038	2615	2680	rn_356-197_LTR	104	168	0.7681	22.73
OsIPC04040137	1838	2082	rn_26-390_LTR	1	247	0.7742	74.85
OsIPC07110088	3205	3550	rn_457-190_LTR	14	352	0.804	96.31
OsIPC01170030	360	1311	RIRE5-I_OS	1	933	0.859	20.87
OsIPC04060153	1	816	GYPSO_LTR	285	1102	0.9487	68.57
OsIPC04060153	1754	2609	SZ-66LTR	1	782	0.7955	63.94
OsIPC07020140	3707	4040	rn_509-258_LTR	144	475	0.7087	64.72
OsIPC10010133	1138	3448	rn_56-38_IR	1166	3657	0.7208	40.66
OsIPC04060245	526	1418	osr8_LTR	4	906	0.7575	74.02
OsIPC09220033	507	781	SZ-9LTR	688	965	0.7742	28.81
OsIPC09220033	2408	2575	dasheng_LTR	1	168	0.9583	38.27
OsIPC04090214	2080	2646	osr40_LTR	1	564	0.8057	100
OsIPC05090083	12	158	rn_561-394_LTR	445	585	0.7343	24.1
OsIPC04050030	8	159	osr41_LTR	361	519	0.7742	30.64
OsIPC10110006	1	3002	rire10_IR	539	3512	0.8489	31.51
OsIPC01410024	1	413	osr30_LTR	1	411	0.8862	27.25
OsIPU00009575	2474	2605	SZ-58LTR	216	337	0.7008	30.27
OsIPU00009575	4805	5085	COPI1_LTR	3	308	0.8586	99.35
OsIPC04070158	48	179	dasheng_LTR	309	439	0.8872	29.84
OsIPC04070158	1493	2104	RIRE8C_LTR	1101	1705	0.7915	25.3
OsIPC12180024	1	3565	osr30_IR	1498	4885	0.8197	33.92
OsIPU00004564	5002	5261	osr14_LTR	1	318	0.8778	100
OsIPC03180015	271	922	osr29_LTR	1	654	0.7904	99.7
OsIPC01010163	172	1017	spip_LTR	1175	2128	0.8509	26.72
OsIPC05030046	2308	2636	rn_26-390_LTR	1	330	0.9517	100
OsIPC06280070	52	637	osr8_LTR	596	1219	0.753	51.15
OsIPC10210001	10	543	SZ-30_LTR	1	534	0.9232	43.34
OsIPC10210001	1110	1352	GYPSY1-LTR_OS	45	278	0.7333	35.83
OsIPC10210001	2978	3935	houba_LTR	3	966	0.8788	99.59
OsIPU00008904	2056	2199	osr17_LTR	230	371	0.7153	30.47
OsIPC04030215	11692	12278	osr8_LTR	90	679	0.7382	48.36
OsIPC04030215	12791	12947	rn_356-197_LTR	117	286	0.8476	59.44
OsIPC11070109	873	1458	rn_561-394_LTR	1	583	0.8348	99.66
OsIPC12040037	335	903	hopi_LTR	524	1106	0.8636	52.71
OsIPC04030047	4236	4840	osr34_LTR	1978	2605	0.7561	21.63
OsIPC02120055	4490	4883	osr30_LTR	1100	1508	0.6973	27.12
OsIPC05220024	1	521	rn_208-123_LTR	217	718	0.9663	69.92
OsIPC07180085	1	505	squiq_IR	22	528	0.7465	28.47
OsIPC11220188	1587	2030	osr17_LTR	1	457	0.816	98.07
OsIPC09060068	487	653	rn_462-240_LTR	19	185	0.7811	83.92
OsIPC08090150	619	905	osr43_IR	926	1213	0.7143	23.74
OsIPC12110053	219	418	rn_226-134_LTR	1	200	0.965	100
OsIPC07120098	282	1629	osr34_LTR	831	2236	0.7453	48.43
OsIPC06240095	4930	5944	osr8_LTR	1	1220	0.7674	100
OsIPU00006227	133	359	osr4_LTR	121	350	0.7713	65.71
OsIPC01140229	2	437	osr30_LTR	1049	1508	0.8254	30.5
OsIPC01140229	2328	2666	rn_457-190_LTR	14	352	0.871	96.31
OsIPC11240047	963	1494	rn_561-394_LTR	2	535	0.8318	91.28
OsIPC09050053	14	1653	rn_207-122_IR	1436	3017	0.7277	36.14
OsIPU00006634	1	288	osr8_LTR	1	305	0.89	25
OsIPC11100200	3914	4039	rn_356-197_LTR	117	256	0.7846	48.95
OsIPC12080150	1220	1847	SZ-40LTR	1	620	0.7952	25.15
OsIPC12080150	1980	2578	SZ-66LTR	1	611	0.714	49.96
OsIPC01120096	340	609	rn_356-197_LTR	6	286	0.7681	98.25
OsIPC10060135	3199	3612	osr28_LTR	1587	2001	0.7802	20.18
OsIPC08140007	37	915	squiq_LTR	2626	3591	0.8137	24.15
OsIPC12090144	1	2595	osr41_IR	5492	8051	0.7891	29.93
OsIPC01170090	152	588	rire2_LTR	1	441	0.7905	100
OsIPC01440024	1353	1439	retrosat1_LTR	321	410	0.7778	20.04
OsIPC12160156	813	1380	rn_561-394_LTR	1	583	0.8229	99.66
OsIPC01160110	157	824	osr34_LTR	1560	2198	0.761	22.01
OsIPC09110044	4816	5090	rn_215-125_LTR	377	667	0.6953	42.11
OsIPC10010021	543	814	wombat_LTR	1	277	0.7914	70.13
OsIPC10010021	1886	2197	osr8_LTR	883	1220	0.8063	27.7
OsIPC10010021	2294	2747	osr40_LTR	1	454	0.7996	80.5
OsIPC04020263	6548	7287	osr34_LTR	1288	1979	0.7214	23.84
OsIPC04020263	8609	8880	osr15_LTR	1	255	0.8264	100
OsIPC08180209	4291	4510	rn_15-6_LTR	165	379	0.7352	52.7
OsIPC02110070	32	664	osr29_LTR	3	612	0.8058	92.99
OsIPC05050073	4883	5508	hopi_LTR	515	1106	0.8808	53.53
OsIPU00009687	1	87	rn_356-197_LTR	174	263	0.7841	31.47
OsIPC06020034	1	981	rn_521-266_LTR	1	934	0.8209	66.29
OsIPC05100025	11	213	osr41_LTR	303	519	0.8502	41.81
OsIPC04020159	2030	2692	spip_LTR	1198	2051	0.8592	23.92
OsIPC04170124	241	658	osr1_LTR	528	963	0.803	45.23
OsIPC09060087	762	1426	osr29_LTR	1	656	0.8505	100
OsIPC11280078	121	3091	rn_521-266_IR	1	2974	0.876	28.56
OsIPC12160230	4	3163	rire2_IR	3660	6864	0.7819	30.74
OsIPC01220079	200	497	osr30_LTR	1187	1508	0.7403	21.35
OsIPC11230138	244	378	rn_177-274_LTR	110	248	0.705	42.25
OsIPC11230138	438	563	rn_567-288_LTR	80	207	0.75	57.92
OsIPC06190001	2	2324	osr41_IR	5521	7819	0.7619	26.88
OsIPC01140245	186	729	rn_305-180_LTR	1009	1549	0.8103	23.36
OsIPC07140077	976	1273	osr37_LTR	216	567	0.8392	44.33
OsIPU00000184	1101	1219	rn_12-3_LTR	123	245	0.7438	29.85
OsIPC10100064	409	650	dasheng_LTR	198	439	0.9344	55.13
OsIPC06080107	1486	2986	osr30_LTR	1	1508	0.8093	100
OsIPC10050243	9	989	osr8_LTR	4	1026	0.8579	83.85
OsIPC03170049	1	127	osr41_LTR	44	170	0.7087	24.47
OsIPC04180207	5447	6328	osr14_IR	3184	4018	0.9233	20.77
OsIPC08110021	324	1103	ornithorynque_osj_LTR	170	956	0.8416	82.32
OsIPC10130043	463	991	emeu_IR	1407	1972	0.7232	28.67
OsIPU00009761	133	319	rn_561-394_LTR	393	585	0.7219	32.99
OsIPU00009761	775	1299	rire9_ltr_LTR	501	1063	0.7276	29.23
OsIPC04060233	1	968	rn_161-163_IR	1384	2338	0.9462	20.5
OsIPC11090106	512	2076	rn_457-190_IR	2617	4180	0.8417	24.27
OsIPC04110022	471	2253	osr41_IR	228	2174	0.8331	22.76
OsIPC07180080	344	496	rn_356-197_LTR	119	284	0.7468	58.04
OsIPU00009780	1	300	rn_521-266_LTR	1	300	0.9367	21.29
OsIPC08250008	3732	3869	rn_462-240_LTR	23	157	0.8686	67.84
OsIPC09110064	1105	1438	rn_457-190_LTR	16	350	0.7134	95.17
OsIPC12190148	2379	2709	osr8_LTR	824	1220	0.7514	32.54
OsIPC08170231	2023	2820	osr34_LTR	1263	2065	0.7531	27.66
OsIPC01170109	1181	2461	osr10_LTR	1	1313	0.8626	83.1
OsIPC08060179	430	867	rire2_LTR	1	441	0.8094	100
OsIPU00009797	1153	1508	osr41_LTR	76	411	0.7385	64.74
OsIPC08090175	508	1509	SZ-44LTR	1	1069	0.818	75.92
OsIPC08090175	4059	4360	rn_215-125_LTR	389	691	0.7649	43.85
OsIPC08090175	6183	6901	SZ-22_LTR	55	731	0.6946	88.15
OsIPC01390059	1608	1761	rn_561-394_LTR	441	585	0.7397	24.79
OsIPU00005351	885	1577	rn_215-125_LTR	4	691	0.7218	99.57
OsIPC11120045	5	1464	dasheng_IR	1759	3240	0.7643	20.95
OsIPC12200006	6185	6488	osr14_LTR	1	318	0.8317	100
OsIPC04180161	5512	5655	osr14_LTR	142	286	0.7785	45.6
OsIPC03270048	3891	3955	osr24_LTR	57	122	0.7879	29.86
OsIPC01170071	5076	5397	osr17_LTR	146	466	0.9907	68.88
OsIPC01340024	6972	8095	rn_521-266_LTR	246	1323	0.7041	76.51
OsIPC02170056	1	564	osr37_LTR	100	673	0.8235	72.29
OsIPC03240080	3691	4342	houba_LTR	1	742	0.7404	76.65
OsIPC08170139	1	251	rn_457-190_LTR	103	352	0.8765	71.02
OsIPC11050098	1336	1640	hopi_LTR	768	1091	0.7549	29.29
OsIPC11270267	1431	2052	osr30_LTR	866	1508	0.721	42.64
OsIPC11270267	4529	4985	dasheng_LTR	1	424	0.7309	96.58
OsIPC11270267	4992	6482	rire3_IR	2606	4144	0.7261	26.92
OsIPU00009836	49	296	rn_129-74_LTR	250	490	0.749	40.78
OsIPC04090093	1087	1622	rn_174-102_IR	1064	1651	0.8743	23.65
OsIPC11060150	2806	3452	osr28_LTR	748	1461	0.8341	34.73
OsIPC11060107	920	1948	taz_LTR	1	930	0.737	100
OsIPC11060107	1967	2228	CRMA1_LTR	1	262	0.7283	35.69
OsIPC11060107	2789	3022	SZ-65LTR	15	283	0.7489	65.29
OsIPC08190006	723	1078	osr30_LTR	1	344	0.8914	22.81
OsIPC04180243	1	423	osr30_LTR	1	419	0.8689	27.79
OsIPC10140061	51	252	osr14_LTR	119	318	0.8911	62.89
OsIPC04310022	1631	2162	echidne_osj_LTR	792	1275	0.8946	33.89
OsIPC06160054	1	2634	osr30_IR	1404	4049	0.8286	26.49
OsIPU00007163	567	1071	rn_174-102_IR	26	537	0.7981	20.6
OsIPU00007163	1265	1753	SZ-66LTR	23	540	0.73	42.35
OsIPU00007163	1891	2435	ornithorynque_osj_LTR	412	956	0.9266	57.01
OsIPC01160112	45	1148	osr34_LTR	180	1233	0.6818	36.31
OsIPC08210057	934	1300	rn_405-384_LTR	1	388	0.832	71.59
OsIPU00001038	58	1638	rn_457-190_IR	1960	3620	0.8222	25.78
OsIPC12090136	635	886	hamster_LTR	1	242	0.8211	100
OsIPC02110094	6	365	rire1_LTR	776	1284	0.7557	33.42
OsIPC10160056	626	983	rn_509-258_LTR	1	356	0.7	69.4
OsIPU00009886	490	688	osr41_LTR	297	519	0.799	42.97
OsIPC07130079	1563	1942	SZ-21LTR	829	1236	0.7989	33.01
OsIPC07130079	2023	2343	houba_LTR	629	968	0.8536	35.12
OsIPC08210006	708	1289	rire10_LTR	1	553	0.8132	99.28
OsIPU00009894	1572	2182	osr29_LTR	3	654	0.7388	99.39
OsIPC04140034	759	1325	osr8_LTR	145	695	0.7247	45.16
OsIPC10030029	925	2055	osr8_LTR	1	1220	0.7476	100
OsIPC11140030	2664	4797	osr34_LTR	816	2902	0.7173	71.89
OsIPC02250255	1497	1654	rn_356-197_LTR	117	286	0.7758	59.44
OsIPC02040019	2286	2347	rn_73-138_LTR	1	62	0.9839	41.89
OsIPC07020071	3763	4038	SC-9_LTR	47	330	0.7491	60.17
OsIPC07020071	4104	4206	osr5_LTR	1	98	0.7921	20.55
OsIPC09120018	1314	2154	squiq_LTR	2731	3739	0.7419	25.23
OsIPU00002598	1	492	rn_215-125_LTR	3	500	0.8052	72.07
OsIPC11070009	891	1252	osr30_LTR	762	1120	0.8504	23.81
OsIPC10050127	755	3524	rn_61-295_IR	1562	4319	0.7864	63.86
OsIPC12250005	2137	2420	osr14_LTR	1	318	0.8881	100
OsIPC05010002	700	1124	rire10_LTR	132	555	0.7676	76.12
OsIPC11290050	1373	2098	osr30_LTR	590	1270	0.7229	45.16
OsIPC11290050	2412	2578	rn_356-197_LTR	80	270	0.7386	66.78
OsIPC08060051	452	868	osr40_LTR	1	418	0.8493	74.11
OsIPC03190038	928	1791	osr30_LTR	1	862	0.8705	57.16
OsIPU00007111	1	270	osr8_LTR	946	1220	0.864	22.54
OsIPU00009913	297	3126	rn_521-266_IR	7533	10378	0.8072	27.33
OsIPC10050102	1	649	ornithorynque_osj_LTR	61	711	0.8909	68.1
OsIPC06230037	236	886	osr30_LTR	432	1084	0.7681	43.3
OsIPC11220039	430	821	wombat_LTR	1	395	0.9264	100
OsIPC07080097	303	884	rn_155-90_IR	206	820	0.8007	26.49
OsIPU00009932	16	227	osr41_LTR	303	519	0.7963	41.81
OsIPC12150064	1107	4664	osr34_IR	1606	5105	0.8442	57
OsIPC04020191	1	318	SZ-21LTR	86	417	0.8854	26.86
OsIPC04020191	3646	4440	osr37_LTR	1	794	0.8504	100
OsIPC09010022	359	1014	osr29_LTR	1	654	0.8539	99.7
OsIPC03190076	1282	5418	rn_223-132_IR	116	4028	0.7632	77.89
OsIPC11280147	48	307	osr14_LTR	72	318	0.7461	77.67
OsIPC11280147	3682	3834	rn_561-394_LTR	441	585	0.7365	24.79
OsIPC02190067	1	2773	taz_IR	1876	4503	0.7908	43.05
OsIPC11020008	165	575	osr30_LTR	892	1306	0.7981	27.52
OsIPC07220221	1271	1744	osr41_LTR	44	519	0.8368	91.71
OsIPU00001239	616	1292	osr29_LTR	14	646	0.815	96.49
OsIPC10050094	90	992	houba_IR	1872	2773	0.928	20.04
OsIPC07100102	258	319	rn_222-131_LTR	36	94	0.7778	23.98
OsIPC03220009	689	957	rn_457-190_LTR	84	352	0.8561	76.42
OsIPC03220009	1035	1799	spip_LTR	42	805	0.7433	21.4
OsIPC01200074	834	1078	osr29_LTR	1	243	0.9102	37.04
OsIPC05220004	318	566	hamster_LTR	1	230	0.7479	95.04
OsIPC01150182	1	1272	rn_211-124_IR	3629	4935	0.7244	26.47
OsIPC07070047	387	558	rn_457-190_LTR	14	185	0.8081	48.86
OsIPU00008313	97	745	rn_417-136_LTR	440	1050	0.7504	58.14
OsIPC04020247	2	1805	squiq_LTR	1	2143	0.7524	53.58
OsIPC05140010	426	820	osr10_LTR	1186	1580	0.8967	25
OsIPC07130041	1512	2569	rn_174-102_IR	23	1063	0.8026	41.87
OsIPC08200117	1	425	hopi_LTR	673	1106	0.9191	39.24
OsIPU00001590	1	1224	taz_IR	1446	2701	0.7811	20.58
OsIPC03290046	2175	2734	rire10_LTR	1	557	0.787	100
OsIPC07090044	1	135	osr41_LTR	44	178	0.7721	26.01
OsIPC11260075	1745	4053	dagul_IR	1827	4137	0.7022	37.39
OsIPC01160094	281	1063	dagul_LTR	2582	3365	0.8806	23.22
OsIPC02250050	1192	1539	rn_457-190_LTR	1	352	0.7401	100
OsIPC07110129	1	3716	rire2_IR	6101	9813	0.7726	35.62
OsIPC12210100	1	126	rire10_LTR	303	427	0.881	22.44
OsIPU00002166	2204	2964	osr10_LTR	641	1420	0.7072	49.37
OsIPC07190014	1094	1174	rn_252-146_LTR	1	81	0.9136	41.97
OsIPC06040066	445	1472	rn_165-97_IR	563	1598	0.7412	21.38
OsIPU00002314	1	385	osr30_LTR	1107	1508	0.7176	26.66
OsIPC11100211	217	846	BAJIELTR	1	733	0.814	100
OsIPC11100211	1045	1895	SZ-66LTR	1	897	0.7811	73.34
OsIPC10040200	795	2441	dagul_LTR	1600	3150	0.7072	45.94
OsIPC12220046	1	216	osr14_LTR	96	318	0.895	70.13
OsIPC02130015	1	4201	osr30_IR	1	4269	0.72	42.74
OsIPC02130015	4737	5492	osr34_LTR	724	1413	0.7197	23.77
OsIPC10020145	263	395	rn_211-124_LTR	38	165	0.8168	77.58
OsIPC04060055	2240	3207	taz_LTR	1	930	0.754	100
OsIPC10040039	2	3569	ATLANTYS-I_OS	7169	10724	0.8237	33.16
OsIPC10040039	3636	3976	SZ-19LTR	1	345	0.9152	22.8
OsIPC01030144	755	882	osr15_LTR	1	124	0.9286	48.63
OsIPC08180207	3491	3679	rn_4-189_LTR	557	745	0.8836	25.37
OsIPC03170090	62	336	houba_LTR	1	287	0.9173	29.65
OsIPU00001095	4255	4599	osr14_LTR	1	318	0.8758	100
OsIPC09040004	686	1738	osr34_LTR	1850	2903	0.7568	36.31
OsIPC11180203	448	582	rn_561-394_LTR	2	137	0.7407	23.25
OsIPC09100027	481	919	rire2_LTR	1	441	0.7915	100
OsIPC09100027	2500	3661	rn_521-266_LTR	204	1358	0.7078	81.97
OsIPC09100027	4538	5115	rn_561-394_LTR	1	585	0.8196	100
OsIPC09100027	5620	9228	rire10_IR	1389	5024	0.7812	38.53
OsIPC10050211	1020	2658	rn_56-38_IR	1965	3693	0.8054	28.21
OsIPC10050211	2665	3621	taz_LTR	1	925	0.7791	99.46
OsIPC10050211	5057	5769	osr30_LTR	1	707	0.8612	46.88
OsIPC10050211	5772	6180	ornithorynque_osj_LTR	558	956	0.8647	41.74
OsIPC07070085	2044	2143	rn_457-190_LTR	253	352	0.89	28.41
OsIPC11240068	92	371	SZ-58LTR	1	255	0.9055	63.28
OsIPC11240068	619	1686	osr8_LTR	26	1179	0.8223	94.59
OsIPC11240068	1691	2195	SZ-30_LTR	1	509	0.8863	41.31
OsIPC04040189	1529	1933	osr30_LTR	1	511	0.9086	33.89
OsIPC04040189	1942	2139	rn_356-197_LTR	91	286	0.8191	68.53
OsIPU00000793	18	1734	osr35_IR	2657	4380	0.696	35.6
OsIPC12220009	894	980	rn_18-313_LTR	103	189	0.7614	29
OsIPC02230087	1	246	osr29_LTR	1	246	0.7738	37.5
OsIPC01140431	1	62	rn_25-15_LTR	192	253	0.9194	24.51
OsIPU00008402	1500	1757	osr14_LTR	57	318	0.7917	82.39
OsIPU00010118	437	1404	taz_LTR	1	930	0.7346	100
OsIPC01210087	1351	1709	rn_215-125_LTR	382	691	0.8265	44.86
OsIPC07160025	772	2065	osr30_LTR	1	1295	0.7897	85.88
OsIPC01160219	413	957	rire5_LTR	207	726	0.7393	71.63
OsIPC07210039	1213	1319	osr43_LTR	159	276	0.7477	40.55
OsIPC01140161	1	866	houba_LTR	120	968	0.8956	87.71
OsIPC01140161	934	2503	osr34_LTR	1285	2901	0.7758	55.7
OsIPC11080029	1069	1184	rn_153-87_LTR	209	322	0.7826	30.32
OsIPC04140145	1647	1941	rire2_LTR	1	322	0.8893	73.02
OsIPU00010148	144	355	osr41_LTR	303	519	0.7804	41.81
OsIPC03130018	444	763	wombat_LTR	12	338	0.7416	82.78
OsIPU00000647	494	915	dasheng_LTR	2	420	0.7277	95.44
OsIPU00000792	67	1600	osr3_IR	2677	4268	0.7985	32.42
OsIPC11210125	91	185	wombat_LTR	219	313	0.7653	24.05
OsIPC02250170	1	137	wombat_LTR	259	395	0.9416	34.68
OsIPC07120119	12	636	taz_LTR	286	928	0.7508	69.14
OsIPC04040134	1330	1911	rn_561-394_LTR	1	585	0.8177	100
OsIPC08060181	2095	3248	osr8_LTR	1	1220	0.7758	100
OsIPC11060006	1206	2609	osr30_LTR	9	1353	0.7318	89.19
OsIPC12170267	5215	5848	ornithorynque_osj_LTR	1	634	0.9069	66.32
OsIPC12070042	706	837	osr14_LTR	186	318	0.8947	41.82
OsIPC12070042	3866	4261	wombat_LTR	1	395	0.9167	100
OsIPC08100183	1259	1534	rn_215-125_LTR	401	667	0.707	38.64
OsIPC08100183	2816	3121	rn_457-190_LTR	14	352	0.8631	96.31
OsIPC04100065	1	478	houba_LTR	1	492	0.8675	50.83
OsIPU00010194	7	2061	rn_57-39_IR	2597	4656	0.7883	44.22
OsIPU00008531	261	474	rn_74-211_LTR	1	209	0.7944	99.52
OsIPC07160037	7273	7881	kangourou_osj_LTR	1356	2000	0.8304	21.62
OsIPC01190050	778	1134	dasheng_LTR	63	419	0.9441	81.32
OsIPC03140015	1754	2055	rn_561-394_LTR	1	305	0.8072	52.14
OsIPC09110059	817	1191	wombat_LTR	1	382	0.7294	96.71
OsIPC11210172	1	798	osr30_LTR	339	1139	0.8394	53.12
OsIPU00010219	3	553	taz_LTR	103	635	0.8019	57.31
OsIPC11200025	1	400	rire5_LTR	242	724	0.8401	66.53
OsIPU00003047	4530	4788	osr8_LTR	23	314	0.8598	23.93
OsIPU00003865	464	789	osr30_LTR	1	329	0.8667	21.82
OsIPC10120048	2962	3298	rn_457-190_LTR	16	352	0.8584	95.74
OsIPC05040071	1138	1846	rn_206-352_LTR	9	716	0.8801	98.88
OsIPC05090064	1	760	osr30_LTR	689	1508	0.7752	54.38
OsIPC06240087	506	839	rn_457-190_LTR	14	350	0.8507	95.74
OsIPC01160046	2526	3120	rire1_LTR	539	1253	0.7624	46.95
OsIPC12170011	1	289	hopi_LTR	120	403	0.8339	25.68
OsIPC01150271	810	2426	rn_305-180_LTR	686	2316	0.8092	70.42
OsIPC05270049	1053	1444	dasheng_LTR	1	425	0.8872	96.81
OsIPU00007164	266	601	rn_457-190_LTR	14	352	0.8614	96.31
OsIPU00007164	1671	1937	osr29_LTR	1	288	0.7374	43.9
OsIPC10120078	1177	1244	rn_367-203_LTR	92	163	0.8714	22.78
OsIPC04040149	1	432	ornithorynque_osj_LTR	3	434	0.9005	45.19
OsIPC04040149	460	1150	SZ-5LIKE	6	670	0.7915	62.5
OsIPC04070174	337	750	rn_503-254_LTR	1	406	0.7805	100
OsIPC04070174	2746	3575	osr30_LTR	679	1507	0.7426	54.97
OsIPC10070050	152	544	ornithorynque_osj_LTR	388	782	0.7299	41.32
OsIPC11270026	657	786	osr41_LTR	282	413	0.7615	25.43
OsIPC04060169	5	871	squiq_LTR	541	1569	0.7693	25.73
OsIPC01030095	3854	4141	osr14_LTR	3	318	0.8822	99.37
OsIPC01200030	77	3196	osr30_IR	1949	5059	0.7953	31.15
OsIPC10010120	1491	2998	osr30_LTR	1	1508	0.8377	100
OsIPC11240271	6	2562	dagul_IR	1920	4473	0.7427	41.33
OsIPU00000411	1	1171	rn_513-262_IR	3100	4269	0.7775	23.78
OsIPC08160021	2799	3296	osr8_LTR	1	556	0.8653	45.57
OsIPU00002718	84	3185	rn_521-266_IR	1	3283	0.8576	31.53
OsIPC02090152	757	1126	osr30_LTR	1	365	0.8374	24.2
OsIPC11120012	539	725	rn_215-125_LTR	505	691	0.8723	27.06
OsIPU00010310	781	929	rn_223-132_LTR	2	151	0.7386	92.59
OsIPC11270506	2835	4264	rn_521-266_LTR	1	1358	0.6959	96.38
OsIPC11200092	3165	3369	SZ-11LTRLIKE	1	200	0.7537	68.03
OsIPC11200092	4036	4985	SZ-31LTR	533	1470	0.7458	63.81
OsIPC11200092	8141	12951	SZ-56_I	1	4798	0.6953	99.96
OsIPC11200092	15025	15276	COPIA2-LTR_OS	16	289	0.8164	28.48
OsIPC01140179	2392	2626	rn_216-127_LTR	429	657	0.6723	24.81
OsIPC04160074	1871	2134	osr41_LTR	259	517	0.7606	49.9
OsIPC11210190	2342	2502	dasheng_LTR	1	164	0.7607	37.36
OsIPC11210190	2751	3022	rire2_LTR	173	441	0.7426	61
OsIPC04170052	1	327	taz_LTR	604	930	0.8207	35.16
OsIPC03190087	4283	6026	osr34_LTR	1190	2901	0.7419	58.97
OsIPC11260031	1455	1940	rn_315-188_LTR	809	1282	0.8429	36.97
OsIPC11260031	12506	12850	hopi_LTR	764	1106	0.8064	31.01
OsIPC07280021	2153	2391	hamster_LTR	1	242	0.8041	100
OsIPC01150039	1	525	rire10_LTR	1	425	0.8555	76.3
OsIPC12080131	1	600	osr8_LTR	4	572	0.8579	46.64
OsIPC10040037	1	1973	rn_177-274_IR	1518	3530	0.9369	45.73
OsIPC01140063	475	617	rire10_LTR	1	143	0.7203	25.67
OsIPC11230006	20	250	rn_550-280_LTR	125	339	0.7692	61.6
OsIPC04320045	615	755	rn_356-197_LTR	150	286	0.7518	47.9
OsIPC11270150	43	471	rn_253-147_LTR	328	719	0.7843	23.8
OsIPC04130079	229	456	hopi_LTR	867	1106	0.6667	21.7
OsIPC04130079	1451	1577	osr17_LTR	215	356	0.7273	30.47
OsIPC06150095	84	261	osr43_LTR	89	267	0.8	61.51
OsIPC08110049	401	735	SZ-21LTR	1	302	0.7946	24.43
OsIPC08110049	2785	3949	COPIA1-LTR_OS	1	1214	0.8494	100
OsIPC08110049	3951	4457	SZ-33LTR	1	519	0.7301	90.26
OsIPC11180123	28	297	osr15_LTR	1	255	0.9109	100
OsIPC01210118	1130	1210	hamster_LTR	165	242	0.7778	32.23
OsIPC09110016	594	804	osr41_LTR	303	519	0.783	41.81
OsIPC09110016	1524	1677	rn_457-190_LTR	200	352	0.7677	43.47
OsIPC07180035	61	4508	rn_2-350_IR	1	4447	0.7353	100
OsIPC10020009	550	643	retrosat1_LTR	288	384	0.7959	21.6
OsIPC10020009	834	942	rire10_LTR	184	308	0.7611	22.44
OsIPC06090019	1	145	rn_356-197_LTR	130	286	0.7852	54.9
OsIPC06090019	531	624	rn_369-204_LTR	105	207	0.7938	36.27
OsIPU00002853	1	730	rire9_ltr_IR	547	1277	0.722	40.48
OsIPC08100227	69	739	osr29_LTR	1	656	0.8449	100
OsIPC02010048	979	1308	osr30_LTR	79	410	0.7898	22.02
OsIPC04140001	346	689	rn_215-125_LTR	331	689	0.7029	51.95
OsIPC10050034	507	608	osr15_LTR	1	91	0.9043	35.69
OsIPC01110036	1829	2397	rn_305-180_LTR	1630	2204	0.7923	24.83
OsIPC01110036	2741	3173	rn_417-136_LTR	633	1045	0.7962	39.3
OsIPC12270080	1046	2516	rn_413-222_IR	1	1522	0.745	31.85
OsIPC11090164	536	747	rn_457-190_LTR	140	352	0.7696	60.51
OsIPC11090164	8084	8840	rn_305-180_LTR	1503	2271	0.7845	33.2
OsIPC09090001	589	1007	hopi_LTR	1	410	0.8456	37.07
OsIPC08080012	1086	2449	osr15_IR	2004	3337	0.6709	29.29
OsIPU00010515	1231	1413	rire5_LTR	188	372	0.7473	25.48
OsIPU00000475	1	118	rn_455-235_LTR	172	288	0.748	33.14
OsIPC07220291	421	957	osr28_LTR	1445	2002	0.8642	27.14
OsIPC02250262	1	712	antechinus-osj_LTR	1894	2607	0.7702	22.96
OsIPU00002263	91	427	rire5_LTR	447	726	0.7592	38.57
OsIPC12100066	1316	1404	retrosat1_LTR	321	410	0.7978	20.04
OsIPU00010530	304	1137	taz_LTR	1	731	0.8278	78.6
OsIPC03040051	59	524	SZ-44LTR	689	1161	0.8827	33.59
OsIPC02070104	394	1164	osr30_LTR	11	883	0.7228	57.89
OsIPC06280052	17	325	rn_561-394_LTR	276	585	0.8585	52.99
OsIPC08170123	515	1275	osr37_LTR	3	794	0.8588	99.75
OsIPC04110013	931	1739	osr30_LTR	1	801	0.8227	53.12
OsIPC10070059	3865	5475	rn_457-190_IR	3627	5069	0.7585	22.4
OsIPC02140043	642	842	ornithorynque_osj_LTR	756	956	0.9204	21.03
OsIPC09120227	126	400	rn_356-197_LTR	11	286	0.7591	96.5
OsIPC04040190	92	804	spip_LTR	2674	3570	0.7353	25.13
OsIPC07150027	924	1134	hamster_LTR	1	214	0.7477	88.43
OsIPC11100062	732	1306	osr30_LTR	1	684	0.8085	45.36
OsIPC04030285	564	699	dasheng_LTR	305	439	0.9338	30.75
OsIPC09230085	3671	5002	rn_56-38_IR	1125	2442	0.8068	21.5
OsIPC02060009	1240	1628	osr30_LTR	19	402	0.7918	25.46
OsIPC12230225	9	138	osr14_LTR	1	126	0.7698	39.62
OsIPC09100118	1	216	osr29_LTR	3	219	0.8986	33.08
OsIPC09100118	1269	1632	rn_509-258_LTR	130	479	0.7011	68.23
OsIPU00007636	173	354	rn_356-197_LTR	111	284	0.8101	60.84
OsIPC04230013	34	120	wombat_LTR	227	315	0.8068	22.53
OsIPC02250052	188	665	rn_267-152_LTR	33	442	0.7839	92.76
OsIPU00010610	1156	1714	rn_561-394_LTR	1	580	0.8081	99.15
OsIPC11210266	2574	2748	rn_523-268_LTR	20	195	0.9091	90.26
OsIPU00002611	217	1007	dagul_LTR	401	1174	0.7967	22.93
OsIPC11250030	1829	2143	wombat_LTR	1	315	0.7129	79.75
OsIPC11250030	2644	2857	rn_202-119_LTR	1	213	0.9065	88.02
OsIPC05050067	1064	2525	squiq_IR	324	1781	0.8605	81.86
OsIPC11250026	2189	2511	wombat_LTR	1	315	0.717	79.75
OsIPC12070054	139	253	rn_50-33_LTR	232	341	0.7739	32.26
OsIPC11100120	835	1172	rn_457-190_LTR	14	352	0.8592	96.31
OsIPC08160085	2872	3122	hopi_LTR	770	1006	0.7056	21.43
OsIPC04180236	1070	1199	osr41_LTR	270	388	0.7623	22.93
OsIPC02250290	158	1415	taz_IR	839	2100	0.7951	20.67
OsIPC11270413	886	3102	osr25_IR	3845	5985	0.7246	35.77
OsIPC04020212	4220	4316	rn_356-197_LTR	180	285	0.802	37.06
OsIPC04020212	4657	5147	osr30_LTR	594	1110	0.7602	34.28
OsIPC11090044	1	356	osr41_LTR	39	410	0.7107	71.68
OsIPC04030042	1	2528	kangourou_osj_IR	3717	6244	0.9063	40.49
OsIPC09230046	772	1578	osr30_LTR	683	1508	0.6913	54.77
OsIPC01140322	1	960	osr30_LTR	1	960	0.8681	63.66
OsIPC01200007	970	3854	rn_525-269_IR	1	2764	0.7265	64.17
OsIPC01200007	3902	3952	rn_414-223_LTR	117	167	0.8654	22.77
OsIPC09040011	677	1305	ornithorynque_osj_LTR	117	748	0.9051	66.11
OsIPC10010101	981	1185	rn_450-233_LTR	1	172	0.9306	100
OsIPC10010101	1408	1533	rn_356-197_LTR	160	286	0.7857	44.41
OsIPC01010015	2597	2913	osr30_LTR	1191	1508	0.8406	21.09
OsIPC02220065	10	156	osr29_LTR	512	656	0.7687	22.1
OsIPC11270204	2529	2929	rn_120-70_LTR	1	413	0.7971	100
OsIPC01070017	1	779	osr8_LTR	389	1121	0.8625	60.08
OsIPC01240152	1363	2003	rn_305-180_LTR	1672	2316	0.7469	27.85
OsIPU00010701	1106	1564	rn_509-258_LTR	28	470	0.7243	86.35
OsIPC09120225	1	400	hopi_LTR	662	1049	0.9193	35.08
OsIPC09120225	2745	2902	rn_509-258_LTR	1	146	0.755	28.46
OsIPC10170001	7736	8295	taz_LTR	1	519	0.7657	55.81
OsIPC10150036	1	194	osr41_LTR	339	519	0.8571	34.87
OsIPC04070162	1	521	rn_417-136_LTR	437	977	0.7558	51.47
OsIPC06230062	1842	2151	echidne_osj_LTR	563	863	0.7078	21.08
OsIPC04080118	58	1102	rn_507-257_IR	1575	2613	0.7605	23.78
OsIPC02250148	1	490	SZ-37_LTR	1130	1585	0.915	28.77
OsIPC02250148	505	1978	rn_226-134_IR	2813	4289	0.7273	34.42
OsIPC09060140	1203	1472	osr14_LTR	50	318	0.9111	84.59
OsIPC07130027	6	319	rn_215-125_LTR	377	691	0.7571	45.59
OsIPC07130027	1831	2800	osr34_LTR	1272	2299	0.7797	35.41
OsIPC01180069	1902	2197	wombat_LTR	12	315	0.7459	76.96
OsIPC12090197	2518	3084	SZ-33LTR	1	575	0.8516	100
OsIPC12090197	6927	7366	rire2_LTR	1	441	0.8149	100
OsIPU00005649	1659	2075	dasheng_LTR	10	420	0.7064	93.62
OsIPC04230025	1788	2127	rn_208-123_LTR	398	718	0.8951	44.71
OsIPC07280088	377	954	rn_561-394_LTR	4	585	0.8564	99.49
OsIPC11180136	725	1001	rn_512-261_LTR	1	277	0.9495	100
OsIPC11260254	1	62	tos17_LTR	1	62	1	44.93
OsIPC01180072	757	1350	rn_561-394_LTR	5	585	0.8106	99.32
OsIPC12070096	4515	5344	osr8_LTR	198	1220	0.759	83.85
OsIPC08060183	1	100	osr39_LTR	212	319	0.8039	29.35
OsIPC10020063	907	1021	rire2_LTR	326	441	0.9224	26.3
OsIPC07120110	454	1242	ornithorynque_osj_LTR	6	835	0.802	86.82
OsIPC08280027	100	415	osr30_LTR	1185	1508	0.7677	21.49
OsIPC03220071	1	503	osr30_LTR	1007	1508	0.8907	33.29
OsIPC01310003	3772	4078	osr30_LTR	582	884	0.7258	20.09
OsIPC10040177	145	819	rn_174-102_IR	25	663	0.741	25.7
OsIPC10040177	2190	2446	osr41_LTR	256	519	0.7838	50.87
OsIPC10040177	3445	3677	rn_356-197_LTR	51	286	0.7637	82.52
OsIPC11060091	272	672	osr8_LTR	757	1220	0.7344	38.03
OsIPC12070080	558	822	rn_521-266_LTR	639	925	0.6895	20.37
OsIPC12070080	1120	1260	rn_356-197_LTR	117	270	0.7603	53.85
OsIPC12070080	1322	2328	rire5_IR	3	1024	0.8217	22.85
OsIPU00000367	241	331	osr15_LTR	163	255	0.7935	36.47
OsIPC01140093	236	615	houba_LTR	599	968	0.7802	38.22
OsIPU00000576	969	1944	rn_157-332_IR	1042	2062	0.7893	23.26
OsIPC12170084	5894	6025	retrosat1_LTR	320	449	0.7578	28.95
OsIPC07250012	3435	3528	wombat_LTR	229	328	0.8247	25.32
OsIPC07070096	667	920	wombat_LTR	38	314	0.7181	70.13
OsIPC04050015	1	3691	osr41_IR	4673	8321	0.7917	42.66
OsIPC06050055	490	625	rn_509-258_LTR	307	443	0.7092	26.71
OsIPC04010083	1119	1291	rn_74-211_LTR	15	188	0.7784	82.86
OsIPU00008645	2937	3274	rn_4-189_LTR	403	741	0.6862	45.5
OsIPC11290055	1706	2253	rn_174-102_IR	1063	1654	0.6982	23.81
OsIPC09100131	1090	1538	rire2_LTR	1	441	0.8444	100
OsIPC08100012	502	839	osr1_LTR	645	964	0.764	33.2
OsIPC01150306	7	711	rn_174-102_IR	152	842	0.7511	27.8
OsIPC03190102	629	2100	rn_457-190_IR	1105	2574	0.8712	22.82
OsIPC11260072	291	599	rire1_LTR	1	319	0.7868	20.95
OsIPC04070131	334	1182	osr34_LTR	2062	2903	0.8918	29
OsIPU00002058	4998	5232	dasheng_LTR	204	407	0.7269	46.47
OsIPC01130107	7	119	rn_457-190_LTR	238	350	0.7913	32.1
OsIPC07160202	33	467	COPIA1-LTR_OS	3	477	0.7677	39.13
OsIPC07160202	920	2522	osr34_LTR	1286	2903	0.7584	55.74
OsIPC11080061	8798	9684	emeu_LTR	3	864	0.7374	57.43
OsIPC11080061	9694	9998	rn_457-190_LTR	50	352	0.8837	86.08
OsIPC04100006	9	474	osr37_LTR	94	564	0.7333	59.32
OsIPU00010862	1	888	rn_21-12_IR	3030	3917	0.7506	20.4
OsIPC03210019	322	541	osr24_LTR	1	221	0.8161	100
OsIPC06230053	1685	2161	rn_561-394_LTR	1	495	0.8244	84.62
OsIPC08170083	1340	2291	houba_LTR	3	968	0.9054	99.79
OsIPC04070151	474	751	hamster_LTR	1	242	0.7814	100
OsIPC09110070	4005	4252	rn_561-394_LTR	41	288	0.752	42.39
OsIPC04180183	89	408	rn_457-190_LTR	14	352	0.8585	96.31
OsIPC04020214	2962	3788	spip_LTR	1392	2309	0.721	25.71
OsIPC04020214	3946	4266	rn_457-190_LTR	14	352	0.865	96.31
OsIPC04050045	425	713	rn_20-10_LTR	1	295	0.7153	100
OsIPC04130074	1	889	SZ-63_LTR	834	1706	0.8627	41.37
OsIPC04130074	5284	5864	osr30_LTR	1	579	0.9139	38.4
OsIPC12110164	7	545	rn_215-125_LTR	146	691	0.8401	79.02
OsIPC12110164	1093	1381	osr17_LTR	180	466	0.7936	61.59
OsIPU00002088	153	3309	osr10_IR	2194	5298	0.7597	35.14
OsIPC08060152	1	324	osr8_LTR	1	317	0.8168	25.98
OsIPU00003956	1	123	dasheng_LTR	1	123	0.9593	28.02
OsIPC05060046	474	776	SZ-44LTR	1	304	0.7597	21.59
OsIPC05060046	1032	2001	SZ-20LTR	308	1394	0.7236	77.92
OsIPC05070103	4812	5999	osr8_LTR	1	1220	0.8112	100
OsIPC11260127	137	796	osr29_LTR	1	656	0.9376	100
OsIPC07150039	1252	2126	rn_569-290_IR	95	1033	0.7101	35.09
OsIPC12230068	1062	1233	osr37_LTR	623	794	0.9186	21.66
OsIPC07090043	1	624	osr8_LTR	590	1220	0.8653	51.72
OsIPC09110153	569	978	osr8_LTR	780	1220	0.8119	36.15
OsIPC09110153	4735	5045	rn_56-38_LTR	1	287	0.8172	100
OsIPC02250343	806	1145	rn_457-190_LTR	13	352	0.871	96.59
OsIPC04160068	4	1777	dasheng_IR	5241	6886	0.848	23.27
OsIPC02190033	656	1175	rn_561-394_LTR	1	531	0.7072	90.77
OsIPC02270005	731	892	retrosat1_LTR	2	167	0.7485	36.97
OsIPC02270005	1202	1464	rire2_LTR	176	441	0.8496	60.32
OsIPU00007676	108	1971	rn_54-36_IR	3485	5387	0.9126	21.87
OsIPC04210118	3332	3627	osr15_LTR	1	255	0.8264	100
OsIPC11090153	4814	6265	spip_LTR	54	1702	0.7103	46.19
OsIPU00003849	460	796	echidne_osj_LTR	363	700	0.7522	23.67
OsIPC02350022	1	2134	hopi_IR	7364	9664	0.826	21.7
OsIPC06230137	1700	1861	osr41_LTR	352	519	0.7791	32.37
OsIPC11220024	53	1290	spip_LTR	1262	2689	0.8031	40
OsIPU00004023	1	1113	osr28_LTR	961	2056	0.893	53.31
OsIPC09060139	464	813	ornithorynque_osj_LTR	79	427	0.8886	36.51
OsIPC10040033	1	336	hopi_LTR	1	342	0.8732	30.92
OsIPC10040033	641	981	rn_457-190_LTR	14	351	0.7362	96.02
OsIPC05060058	648	878	osr8_LTR	956	1220	0.7436	21.72
OsIPC07140072	93	1275	rn_503-254_IR	1380	2589	0.8266	27.65
OsIPU00008317	595	1236	taz_LTR	3	597	0.7626	63.98
OsIPC12150113	3	2952	rire10_IR	1148	3994	0.8711	30.17
OsIPC04030028	2434	3997	rn_457-190_IR	4728	6278	0.778	24.07
OsIPC04190124	716	814	rire2_LTR	344	441	0.9091	22.22
OsIPC10090037	869	1297	osr37_LTR	1	403	0.8374	50.76
OsIPC02140046	1	615	taz_LTR	330	930	0.7516	64.62
OsIPC12180084	4818	5656	osr37_LTR	1	794	0.8553	100
OsIPC05270056	14	55	rn_462-240_LTR	114	157	0.8409	22.11
OsIPC01410076	1151	1755	osr29_LTR	1	633	0.8506	96.49
OsIPC02200039	658	1011	osr30_LTR	1154	1508	0.8423	23.54
OsIPC12180195	777	1041	osr8_LTR	715	967	0.7244	20.74
OsIPC11170241	1	80	rn_457-190_LTR	273	352	0.9125	22.73
OsIPC10130031	185	536	hopi_LTR	752	1103	0.7832	31.83
OsIPU00001918	173	709	rire9_ltr_IR	914	1441	0.721	29.24
OsIPC02260006	469	5448	rn_561-394_IR	3846	8793	0.8567	51.19
OsIPC11270412	881	1024	rn_561-394_LTR	445	585	0.7329	24.1
OsIPC12110144	78	739	osr37_LTR	118	752	0.7344	79.97
OsIPC10110050	342	729	rire2_LTR	1	441	0.8015	100
OsIPC01140104	1441	1657	rn_215-125_LTR	154	373	0.7156	31.84
OsIPC07260003	951	1244	hopi_LTR	770	1106	0.7318	30.47
OsIPC11090091	2052	2352	osr15_LTR	1	255	0.8052	100
OsIPC06230184	787	1052	rn_509-258_LTR	86	355	0.7283	52.63
OsIPC03220038	1	676	hopi_LTR	438	961	0.8022	47.38
OsIPC06150028	1955	2215	osr41_LTR	267	519	0.75	48.75
OsIPC06150028	3869	4980	RILN8_OS	1449	2558	0.6679	21.83
OsIPC06010080	8725	9718	hopi_LTR	1	1106	0.755	100
OsIPC06010080	15566	16354	dagul_LTR	2610	3376	0.7831	22.72
OsIPC12190176	4	1227	osr30_LTR	1	1230	0.7516	81.56
OsIPC02200026	896	1623	osr30_LTR	777	1508	0.8536	48.54
OsIPC07020056	2002	2163	rn_356-197_LTR	90	274	0.7442	64.69
OsIPC07020056	4451	4719	hopi_LTR	770	1040	0.7471	24.5
OsIPU00011031	146	532	osr8_LTR	753	1156	0.6897	33.11
OsIPU00011031	744	1114	osr7_LTR	164	547	0.7143	23.56
OsIPC10150010	457	741	rire1_LTR	9	334	0.7219	21.41
OsIPC01030019	2	277	wombat_LTR	38	309	0.9018	68.86
OsIPC04180276	339	1848	osr30_LTR	1	1506	0.759	99.87
OsIPC09100026	509	4242	rire2_IR	6346	10055	0.8242	35.59
OsIPC01110077	1029	1190	osr29_LTR	505	656	0.8599	23.17
OsIPC10210048	1286	1832	rn_561-394_LTR	7	553	0.7238	93.5
OsIPC02090007	1	399	osr37_LTR	436	794	0.8436	45.21
OsIPC02090007	864	1151	rn_457-190_LTR	68	352	0.7552	80.97
OsIPC08190099	396	978	osr29_LTR	68	656	0.9235	89.79
OsIPU00006262	1315	1535	rn_15-6_LTR	150	365	0.758	52.94
OsIPC01140087	896	1315	rire10_LTR	1	419	0.9026	75.22
OsIPC01070008	15	176	GYPSY-B_LTR	1	163	0.9509	23.22
OsIPC01070008	185	622	dasheng_LTR	1	439	0.9138	100
OsIPC01070008	634	2408	RILN8_OS	2187	3977	0.6706	35.22
OsIPC08160116	143	862	houba_LTR	71	952	0.7638	91.12
OsIPC02070220	16	138	osr36_LTR	181	316	0.7846	42.63
OsIPC02070220	147	1985	rn_566-287_IR	3	1702	0.7613	35.5
OsIPC02070145	96	630	osr30_LTR	1	532	0.8569	35.28
OsIPC04130141	1351	1981	osr30_LTR	585	1283	0.7069	46.35
OsIPC04050144	943	1027	wombat_LTR	230	315	0.7791	21.77
OsIPC04050144	1425	1865	dasheng_LTR	1	439	0.7348	100
OsIPU00002204	18	814	SZ-31LTR	671	1466	0.7406	54.15
OsIPU00002204	1508	1714	SZ-11LTRLIKE	1	200	0.7598	68.03
OsIPC08180239	309	880	SZ-66LTR	1	578	0.6953	47.26
OsIPC08180239	5269	5914	BAJIELTR	8	733	0.7149	99.05
OsIPC08180239	6116	6351	SZ-11LTRLIKE	20	273	0.6948	86.39
OsIPC06230227	156	1041	taz_LTR	1	927	0.7442	99.68
OsIPC11090063	2	2111	rn_356-197_IR	533	2559	0.7656	37.33
OsIPC07080040	429	2557	dasheng_IR	490	2528	0.7756	28.82
OsIPC09120136	1	495	osr30_LTR	786	1282	0.7932	32.96
OsIPU00008134	1346	1425	rn_106-362_LTR	126	213	0.7647	39.29
OsIPC02210086	139	689	rire5_LTR	215	724	0.7613	70.25
OsIPC08180136	1	674	SZ-66LTR	58	723	0.7695	54.46
OsIPC08180136	1043	1479	dasheng_LTR	1	439	0.762	100
OsIPC09110129	840	1382	rn_561-394_LTR	1	585	0.8862	100
OsIPC12050050	332	770	dasheng_LTR	1	439	0.9546	100
OsIPC04050057	1124	1456	osr14_LTR	1	284	0.934	89.31
OsIPC08170178	1102	1182	rn_83-55_LTR	232	311	0.8395	25.56
OsIPC11280252	1520	1706	rn_351-194_LTR	2	186	0.7742	64.46
OsIPU00011165	418	2123	rn_223-132_IR	3306	5023	0.77	34.2
OsIPC01140302	1090	1190	rn_457-190_LTR	252	352	0.8713	28.69
OsIPC08200053	252	605	osr30_LTR	1136	1508	0.8403	24.73
OsIPC09030012	312	2596	osr30_IR	7320	9628	0.757	23.12
OsIPC01240127	1329	1447	rn_403-215_LTR	304	422	0.9832	28.2
OsIPC04090068	1	545	rn_215-125_LTR	39	691	0.8185	94.5
OsIPC11280365	13	1514	rn_353-366_IR	1254	2738	0.8541	24.48
OsIPC09120214	2373	3802	kangourou_osj_LTR	1535	2984	0.8254	48.59
OsIPC11200149	182	1829	rn_223-132_IR	3381	5023	0.7688	32.7
OsIPC11200149	1858	2012	SZ-57_LTR	7	163	0.7468	89.2
OsIPC11190080	249	1841	rire9_ltr_LTR	1	1595	0.8979	82.81
OsIPC04180092	489	702	COPI2_LTR	77	293	0.9722	74.06
OsIPC04180092	2900	3736	houba_LTR	1	852	0.7563	88.02
OsIPC11290002	1318	2053	osr29_LTR	1	656	0.8574	100
OsIPC08020023	953	1084	osr36_LTR	167	316	0.781	47.02
OsIPC11280377	367	696	houba_LTR	1	362	0.9071	37.4
OsIPU00003377	1	1431	SZ-43LTR	1	1342	0.769	33.23
OsIPU00003377	2344	2682	SZ-37_LTR	1239	1585	0.9619	21.89
OsIPC08170144	49	1896	osr8_IR	2809	4612	0.8325	26.6
OsIPC01160011	2	136	rn_457-190_LTR	14	149	0.8088	38.64
OsIPC01160011	1575	2278	CRMA1_LTR	1	730	0.7493	99.46
OsIPC01160011	3661	3951	SZ-29LTR	77	365	0.8655	20.75
OsIPU00011226	482	1149	osr29_LTR	1	656	0.8417	100
OsIPU00011226	4293	4556	COPIA1-LTR_OS	201	468	0.7724	22.08
OsIPU00001579	1	107	rn_457-190_LTR	246	352	0.8785	30.4
OsIPC10050008	57	147	dasheng_LTR	1	91	0.7802	20.73
OsIPC07160073	440	793	ornithorynque_osj_LTR	4	368	0.7806	38.18
OsIPC04180162	170	299	osr41_LTR	270	388	0.7623	22.93
OsIPC04180162	1313	2110	osr34_LTR	2097	2903	0.7578	27.8
OsIPC04180162	2278	2847	ornithorynque_osj_LTR	377	955	0.767	60.56
OsIPU00011242	128	201	rn_51-338_LTR	8	81	0.7671	24.83
OsIPC06010105	4311	7332	dagul_LTR	329	3376	0.7967	90.28
OsIPC06300040	4477	4926	dasheng_LTR	1	439	0.8866	100
OsIPC08060190	5575	5839	rn_353-366_LTR	1	269	0.7925	100
OsIPC10020002	468	682	rn_509-258_LTR	1	183	0.7202	35.67
OsIPC02290017	91	401	osr8_LTR	220	536	0.7812	25.98
OsIPC02250053	424	570	rn_304-179_LTR	1	131	0.9545	98.5
OsIPC11250091	3119	10800	rn_521-266_IR	2252	10045	0.7906	74.85
OsIPC11250091	12614	13234	osr30_LTR	592	1249	0.7102	43.63
OsIPC04310004	1394	1777	SZ-20LTR	755	1183	0.7128	30.75
OsIPC04310004	1793	2022	SZ-33LTR	351	575	0.7179	39.13
OsIPC05100001	429	578	rn_457-190_LTR	21	172	0.8366	43.18
OsIPC12160250	1	221	zebulon_LTR	1	220	0.8778	60.77
OsIPC12160250	1405	2141	osr8_LTR	413	1220	0.7197	66.23
OsIPU00006606	1	90	rire2_LTR	352	441	0.9333	20.41
OsIPC02130003	756	1764	rn_174-102_IR	25	1063	0.8682	41.79
OsIPC02220100	69	561	osr10_LTR	225	728	0.832	31.9
OsIPC12100099	1080	1297	osr41_LTR	293	519	0.7644	43.74
OsIPC11290008	1	777	houba_LTR	119	960	0.928	86.98
OsIPC11290008	2289	2855	osr8_LTR	363	907	0.7351	44.67
OsIPC02170001	1	530	osr30_LTR	977	1508	0.8184	35.28
OsIPC01320038	233	506	wombat_LTR	37	315	0.708	70.63
OsIPC09060075	6090	6626	osr30_LTR	582	1109	0.6798	35.01
OsIPC12230089	372	587	hamster_LTR	19	242	0.7568	92.56
OsIPC04190019	1	728	houba_LTR	179	968	0.9	81.61
OsIPC09070023	61	994	ornithorynque_osj_LTR	31	956	0.9087	96.86
OsIPC06120027	4358	5652	osr9_LTR	488	1650	0.8132	70.48
OsIPC01150024	529	1468	rn_174-102_IR	24	942	0.8116	36.97
OsIPC11100221	73	167	rn_106-362_LTR	129	224	0.9583	42.86
OsIPC01130063	561	801	osr8_LTR	952	1220	0.834	22.05
OsIPU00011342	2217	2612	wombat_LTR	1	395	0.8212	100
OsIPC09070062	1657	1942	rn_215-125_LTR	377	665	0.6982	41.82
OsIPC02110050	2642	2739	rn_211-124_LTR	53	151	0.7732	60
OsIPC11100124	565	814	rn_28-18_LTR	171	423	0.7664	59.81
OsIPC12090131	1063	1722	osr8_LTR	413	1079	0.7801	54.67
OsIPC04010076	206	759	osr29_LTR	76	590	0.7168	78.51
OsIPC04180091	1	267	osr8_LTR	1	268	0.7934	21.97
OsIPC12080170	1408	2198	osr30_LTR	1	939	0.8639	62.27
OsIPC01120014	855	1406	osr30_LTR	1	583	0.8358	38.66
OsIPC12220034	3161	3249	retrosat1_LTR	321	410	0.8222	20.04
OsIPC11170123	457	820	osr9_LTR	1176	1565	0.7627	23.64
OsIPC12230043	5	563	ornithorynque_osj_LTR	397	956	0.8843	58.58
OsIPC12170036	1	165	osr29_LTR	1	179	0.7515	27.29
OsIPC05100004	42	1168	rn_503-254_IR	2584	3710	0.8641	25.75
OsIPC04030225	285	362	osr14_LTR	240	318	0.7949	24.84
OsIPC08100001	3143	3481	osr8_LTR	858	1220	0.8314	29.75
OsIPC12080103	754	1145	osr30_LTR	1	391	0.8473	25.93
OsIPC12070010	1	246	rire2_LTR	108	349	0.8653	54.88
OsIPC07250045	1	323	osr30_LTR	1185	1508	0.8827	21.49
OsIPC04070242	121	276	dasheng_LTR	1	159	0.7342	36.22
OsIPC04070016	8898	13246	rn_180-106_IR	5093	9494	0.7562	32.83
OsIPC04210037	727	1167	rire2_LTR	1	441	0.9297	100
OsIPC11160072	26	799	osr34_LTR	2036	2812	0.7967	26.77
OsIPC04030324	1	516	rire10_LTR	1	515	0.8259	92.46
OsIPC10010132	488	2087	osr34_LTR	1263	2903	0.7903	56.53
OsIPU00007695	1	408	osr9_LTR	1252	1650	0.8936	24.18
OsIPC08180247	112	350	rn_509-258_LTR	27	260	0.6891	45.61
OsIPC06150073	6238	7618	osr34_LTR	1288	2639	0.7485	46.57
OsIPC05130020	213	3687	osr30_IR	6362	9812	0.808	34.55
OsIPC02080066	1	870	osr8_LTR	69	950	0.906	72.3
OsIPC02110093	61	738	rire1_LTR	1	684	0.8062	44.91
OsIPC01100036	998	1381	rn_507-257_LTR	1	378	0.7057	100
OsIPU00002318	520	675	osr15_LTR	1	153	0.7226	60
OsIPU00002318	870	1270	ornithorynque_osj_LTR	388	795	0.7229	42.68
OsIPC03190004	64	503	rire2_LTR	1	441	0.8072	100
OsIPC08100006	7	309	osr8_LTR	238	565	0.7788	26.89
OsIPC02070143	2253	2704	osr5_LTR	10	466	0.7912	95.81
OsIPC06230213	407	649	rn_120-70_LTR	1	258	0.7967	62.47
OsIPC09120277	506	828	rn_457-190_LTR	14	352	0.8773	96.31
OsIPU00001237	3	1559	taz_IR	3080	4503	0.8022	23.33
OsIPC04180016	984	1123	rn_215-125_LTR	552	691	0.8865	20.26
OsIPC01140390	149	587	rire2_LTR	1	441	0.8539	100
OsIPC01140390	4364	4677	SZ-51LTR	96	414	0.6962	77.05
OsIPC08190021	138	518	osr41_LTR	137	519	0.7593	73.8
OsIPC10040078	2954	4477	hamster_IR	3102	4897	0.7528	36.68
OsIPC12060031	2630	5420	rn_561-394_IR	5353	8225	0.7192	29.72
OsIPC05130017	1	1271	osr34_IR	3194	4458	0.7321	20.6
OsIPC10100055	1	862	squiq_LTR	2966	4000	0.7731	25.88
OsIPU00000961	153	638	ornithorynque_osj_LTR	2	512	0.7592	53.45
OsIPU00011438	40	252	BAJIELTR	39	243	0.8558	27.97
OsIPU00011438	750	1389	osr30_LTR	1	639	0.8694	42.37
OsIPU00011439	2	447	taz_LTR	1	395	0.7789	42.47
OsIPU00011440	6	201	rn_457-190_LTR	14	208	0.7194	55.4
OsIPC06020028	75	1785	dagul_LTR	1683	3315	0.7642	48.37
OsIPC06020028	2372	3741	COPIO_LTR	105	1509	0.7788	92.74
OsIPC07270041	1326	1884	rire10_LTR	1	557	0.8161	100
OsIPC12070025	2810	2962	rn_509-258_LTR	1	146	0.745	28.46
OsIPC12070025	3535	4341	osr30_LTR	661	1508	0.7153	56.23
OsIPC04070253	6618	7236	rn_305-180_LTR	1717	2316	0.7368	25.91
OsIPC04070253	7476	8458	taz_LTR	1	930	0.7682	100
OsIPC04170049	1308	1492	dasheng_LTR	258	439	0.9348	41.46
OsIPC06070020	789	1369	rn_561-394_LTR	1	583	0.8353	99.66
OsIPC03360069	1	70	rn_78-53_LTR	1	70	0.9857	50.36
OsIPC03250003	1	566	rn_73-138_IR	530	1095	0.9594	21.4
OsIPC01210093	26	410	osr30_LTR	783	1145	0.813	24.07
OsIPC10090009	2515	4081	spip_IR	3	1484	0.7507	35.31
OsIPC08210056	2	143	rn_405-384_LTR	1	145	0.8531	26.75
OsIPC05090053	397	743	rire1_LTR	1159	1519	0.7316	23.7
OsIPC08170142	1808	2658	rn_521-266_LTR	205	1050	0.6986	60.04
OsIPC08170142	3891	4031	osr6_LTR	201	337	0.7361	31.21
OsIPC06150039	541	877	rn_215-125_LTR	366	689	0.7631	46.89
OsIPC01260049	721	4941	RETROFIT7_I	118	4440	0.6943	97.32
OsIPC01260049	4952	5147	RETROFIT2_LTR	27	209	0.7333	87.56
OsIPC04060177	183	386	rn_112-64_LTR	1	204	0.722	71.83
OsIPU00005350	1215	1409	rire10_LTR	1	195	0.7846	35.01
OsIPC12120036	495	1154	SZ-20LTR	359	1016	0.9014	47.17
OsIPC12120036	2510	2766	SZ-28LTR	6	262	0.9144	98.09
OsIPC04090007	88	208	rn_118-68_LTR	1	105	0.7778	93.75
OsIPU00011447	79	243	rn_356-197_LTR	133	286	0.8688	53.85
OsIPC01150178	35	141	rn_106-362_LTR	3	130	0.7652	57.14
OsIPC01150178	161	1213	antechinus-osj_LTR	129	1153	0.7458	32.96
OsIPC09100120	7216	7601	SZ-66LTR	828	1223	0.7823	32.38
OsIPC09100120	8029	8447	rn_561-394_LTR	152	585	0.7612	74.19
OsIPC09100120	9898	10245	rn_457-190_LTR	1	352	0.7886	100
OsIPU00001534	500	574	rn_377-208_LTR	198	274	0.7792	23.26
OsIPU00002080	1009	1566	ornithorynque_osj_LTR	397	956	0.7652	58.58
OsIPC06140001	429	769	rn_457-190_LTR	14	352	0.8772	96.31
OsIPC12080076	1336	1926	squiq_IR	1	583	0.8554	32.73
OsIPC04060117	481	731	osr8_LTR	752	1003	0.7165	20.66
OsIPC12090053	1559	2028	osr41_LTR	17	519	0.7252	96.92
OsIPC07140045	833	976	rn_561-394_LTR	449	585	0.7273	23.42
OsIPC10040020	798	1048	osr8_LTR	966	1220	0.8063	20.9
OsIPC07270051	71	2783	rn_354-196_IR	1785	4529	0.7495	53.69
OsIPC08180173	1	838	osr30_LTR	684	1508	0.7647	54.71
OsIPC02140018	286	859	spip_LTR	2796	3519	0.712	20.28
OsIPC11210198	300	795	osr30_LTR	1019	1508	0.728	32.49
OsIPC05050137	2854	2959	rn_179-105_LTR	103	209	0.9813	51.2
OsIPC10120083	1754	2041	RIREX_LTR	158	430	0.805	61.9
OsIPC10120083	3194	3595	ATLANTYS-LTR_OS	1	392	0.755	25.99
OsIPC09120198	2514	3504	taz_LTR	1	926	0.7679	99.57
OsIPC11070095	764	2227	COPIO_LTR	33	1515	0.8147	97.89
OsIPC11070095	2310	2468	rn_457-190_LTR	195	352	0.795	44.89
OsIPC11070095	2622	3008	BAJIELTR	324	714	0.7577	53.34
OsIPC11070095	5384	5504	hamster_LTR	1	166	0.8047	68.6
OsIPC11070095	6272	6747	SZ-33LTR	87	575	0.8413	85.04
OsIPC01260012	1621	1825	rn_15-6_LTR	165	365	0.7561	49.26
OsIPC06170031	1	614	osr34_LTR	2313	2903	0.7255	20.36
OsIPC10020198	113	852	osr30_LTR	700	1498	0.7052	52.98
OsIPC05090013	1	2531	osr41_IR	56	2615	0.8127	29.93
OsIPC04090014	546	788	hamster_LTR	1	242	0.9106	100
OsIPU00011454	1	326	osr8_LTR	873	1220	0.8214	28.52
OsIPC08100116	2781	3493	rn_206-352_LTR	3	716	0.8856	99.72
OsIPC03190042	1917	2403	osr41_LTR	1	519	0.8982	100
OsIPC03190042	3359	3762	dasheng_LTR	22	427	0.7961	92.48
OsIPC03190042	3773	4085	osr30_LTR	939	1251	0.6849	20.76
OsIPU00000669	1	3156	osr8_IR	387	3569	0.8148	46.93
OsIPC04070232	3	83	rn_457-190_LTR	15	95	0.8554	23.01
OsIPC09100168	1263	2427	rn_305-180_LTR	687	1899	0.7132	52.37
OsIPC06230028	2	1415	taz_IR	4555	5954	0.8327	22.94
OsIPU00005768	354	510	osr37_LTR	634	794	0.8944	20.28
OsIPC12180080	5	645	hopi_LTR	452	1106	0.7242	59.22
OsIPC01110034	12	751	rn_305-180_LTR	1392	2129	0.8354	31.87
OsIPC04160012	167	651	osr29_LTR	1	485	0.8364	73.93
OsIPC03350005	1	411	rire10_LTR	148	557	0.8564	73.61
OsIPC12090129	3321	4489	osr8_LTR	4	1220	0.756	99.75
OsIPC11260222	1	664	dagul_LTR	2283	2997	0.8226	21.18
OsIPC05090034	22	526	osr29_LTR	1	507	0.8424	77.29
OsIPC02160022	1	621	ornithorynque_osj_LTR	322	956	0.9006	66.42
OsIPC11260191	111	3285	dasheng_IR	918	4129	0.7699	45.4
OsIPC11170204	642	980	rn_457-190_LTR	14	352	0.8622	96.31
OsIPC01150174	1	1542	rn_215-125_IR	6322	7927	0.8587	20.06
OsIPC04030142	107	1504	osr23_IR	868	2287	0.7342	32.58
OsIPC10200057	373	929	rire10_LTR	1	557	0.8674	100
OsIPC04040253	1	374	osr8_LTR	523	887	0.7302	29.92
OsIPC04040253	454	1194	emeu_LTR	1	735	0.7497	48.97
OsIPC01160058	2895	6218	rn_180-106_IR	6145	9483	0.7447	24.9
OsIPC02180013	2820	3266	rire10_LTR	112	557	0.8658	80.07
OsIPC09030020	1342	3297	osr41_IR	3470	5424	0.8367	22.85
OsIPC07130054	6	5559	rire2_IR	701	6342	0.8178	54.12
OsIPC05170023	5917	6205	osr37_LTR	1	325	0.8522	40.93
OsIPC10060001	704	1118	rn_253-147_LTR	206	610	0.7299	24.59
OsIPC02070205	2031	2414	osr40_LTR	163	546	0.7299	68.09
OsIPC07070025	472	662	rn_215-125_LTR	484	667	0.7053	26.63
OsIPC05260026	62	276	hopi_LTR	1	225	0.8174	20.34
OsIPC07180111	7111	8750	osr34_LTR	1288	2903	0.7221	55.67
OsIPC07110153	399	741	dasheng_LTR	1	344	0.9215	78.36
OsIPC12200010	405	857	osr17_LTR	1	466	0.8355	100
OsIPC10030164	1855	2280	rn_250-144_LTR	1	423	0.9906	100
OsIPC01300084	2358	2572	houba_LTR	1	217	0.875	22.42
OsIPC08080073	390	605	rn_202-119_LTR	1	213	0.9209	88.02
OsIPC06030042	13	93	rn_83-55_LTR	163	247	0.7412	27.16
OsIPC01240115	2168	2259	osr15_LTR	1	83	0.8256	32.55
OsIPC09090062	462	776	GYPSY-B_LTR	127	420	0.6974	41.88
OsIPC09090062	799	980	BAJIELTR	1	190	0.7283	25.92
OsIPC04030311	47	590	osr29_LTR	1	528	0.784	80.49
OsIPC04030311	936	3316	osr8_IR	4198	6536	0.8165	34.49
OsIPC05020010	964	1128	rn_356-197_LTR	112	278	0.7515	58.39
OsIPC06040076	451	607	rn_356-197_LTR	117	286	0.7866	59.44
OsIPC09110124	469	1113	osr10_LTR	1	637	0.8549	40.32
OsIPC01100043	1	398	rire9_ltr_LTR	169	561	0.8861	20.4
OsIPC02210043	3457	4013	COPIA1-LTR_OS	1	612	0.7817	50.41
OsIPC02210043	7388	7621	SZ-58LTR	81	343	0.9153	65.26
OsIPC10120111	62	4955	osr30_IR	1338	6185	0.7543	48.54
OsIPC04150092	3190	3394	osr41_LTR	305	519	0.8942	41.43
OsIPC10030067	1206	1324	osr40_LTR	445	563	0.9328	21.1
OsIPC01380031	1791	2313	rn_561-394_LTR	63	585	0.847	89.4
OsIPC02110060	724	873	rn_215-125_LTR	57	196	0.6959	20.26
OsIPC04070153	2988	3193	hamster_LTR	43	242	0.7931	82.64
OsIPC11240138	1	4619	hopi_IR	2776	7426	0.7509	43.85
OsIPC04070179	128	498	wombat_LTR	18	395	0.7784	95.7
OsIPC04070179	3656	4006	osr29_LTR	1	347	0.8097	52.9
OsIPU00011471	1	1259	rn_129-74_IR	670	1954	0.7251	22.65
OsIPC01170089	1	175	BAJIELTR	1	168	0.9053	22.92
OsIPC01170089	1127	1445	rire2_LTR	120	441	0.8031	73.02
OsIPC08050122	3348	3768	rire2_LTR	1	441	0.9338	100
OsIPU00011474	741	1851	osr8_LTR	1	1220	0.8314	100
OsIPC01160009	959	1518	rn_561-394_LTR	3	564	0.731	96.07
OsIPC04140081	1	3386	osr41_IR	3102	6461	0.8172	39.28
OsIPC09050098	1903	2219	osr30_LTR	931	1250	0.7187	21.22
OsIPU00006214	12	1260	osr34_IR	3935	5184	0.7777	20.36
OsIPC02220067	664	1076	osr8_LTR	715	1173	0.7079	37.62
OsIPC11100046	904	5468	rn_457-190_IR	590	4950	0.839	67.69
OsIPC10040015	1591	4434	rn_305-180_IR	8244	11156	0.734	26.11
OsIPC10010003	1	654	osr9_LTR	911	1570	0.8543	40
OsIPC10010003	1263	2275	taz_LTR	1	930	0.7797	100
OsIPC04090109	1	539	ornithorynque_osj_LTR	119	647	0.8647	55.33
OsIPC06020032	494	1598	osr30_LTR	10	1259	0.722	82.89
OsIPC11070007	4	596	rn_129-74_LTR	1	581	0.9212	98.31
OsIPC11140054	1124	1425	rn_215-125_LTR	389	671	0.6926	40.96
OsIPC04040155	862	1112	rn_267-152_LTR	72	322	0.68	56.79
OsIPU00002574	1	536	rn_206-352_LTR	3	530	0.8698	73.74
OsIPC12160010	287	441	dasheng_LTR	284	439	0.9299	35.54
OsIPC04080068	2605	3038	osr8_LTR	715	1219	0.7315	41.39
OsIPC12160187	1865	2941	rn_569-290_IR	89	1068	0.7104	36.62
OsIPU00011480	66	1777	rn_359-198_IR	3364	5089	0.7531	21.46
OsIPC05050140	6904	8295	SZ-20LTR	1	1392	0.8796	99.78
OsIPC05050140	10194	11248	houba_LTR	1	968	0.8087	100
OsIPC07130036	205	808	rire9_ltr_LTR	501	1111	0.7643	31.72
OsIPC07130036	1684	5345	rn_457-190_IR	437	4112	0.8096	57.05
OsIPU00011481	2048	2438	rn_561-394_LTR	1	384	0.6788	65.64
OsIPU00011481	2524	3171	rn_509-258_IR	2051	2648	0.6888	22.58
OsIPC11210087	1579	1738	rire10_LTR	382	535	0.7296	27.65
OsIPC11160038	509	629	rn_111-158_LTR	28	154	0.8689	30.83
OsIPU00011483	319	905	SZ-7_LTR	3	582	0.7114	99.66
OsIPU00011483	1239	1336	rire2_LTR	344	441	0.9388	22.22
OsIPC12090215	794	987	rn_457-190_LTR	138	352	0.7	61.08
OsIPC12100133	11	1126	rn_157-332_IR	1042	2222	0.7938	26.91
OsIPC01180071	165	759	rn_174-102_IR	473	1061	0.8246	23.69
OsIPC01180071	891	1094	rn_457-190_LTR	4	208	0.7585	58.24
OsIPC11070041	1181	2713	CRMA1_I	1	1486	0.9302	24.46
OsIPC09130150	345	869	osr41_LTR	1	519	0.7715	100
OsIPC12080117	1551	2046	houba_LTR	468	960	0.8563	50.93
OsIPC06300086	285	629	hopi_LTR	752	1078	0.8455	29.57
OsIPC04090053	1	3154	osr41_IR	682	3794	0.8204	36.39
OsIPC09080032	570	1189	osr34_LTR	1	615	0.7533	21.18
OsIPC11200129	365	906	rire5_LTR	193	725	0.7571	73.42
OsIPC12150025	14	359	rire2_LTR	92	441	0.8011	79.37
OsIPC01140325	949	1150	CPSC5_LTR	124	339	0.7633	53.2
OsIPC01140325	1240	1288	rn_72-48_LTR	71	115	0.8125	20.74
OsIPC01140325	2776	4383	rn_28-18_IR	180	1838	0.6803	38.4
OsIPC01140325	4792	4875	rn_222-131_LTR	153	236	0.8471	34.15
OsIPC06230068	1	351	osr8_LTR	863	1219	0.8357	29.26
OsIPC12160233	439	4316	retrosat1_IR	2374	6200	0.681	36.72
OsIPC12160233	7296	7431	RIREX_LTR	204	364	0.7655	36.51
OsIPC04150003	1	96	rn_151-85_LTR	1	96	0.9062	24.81
OsIPC11180066	2617	3569	ornithorynque_osj_LTR	3	956	0.8691	99.79
OsIPC11180066	8017	8231	rire5_LTR	10	181	0.7182	23.69
OsIPC04010124	2886	3299	rn_352-195_LTR	1	414	0.9903	100
OsIPC08020033	2764	2956	rn_206-352_LTR	415	612	0.8969	27.65
OsIPC04060104	1091	1482	osr37_LTR	395	794	0.8212	50.38
OsIPC06170065	424	810	osr30_LTR	1123	1508	0.7063	25.6
OsIPC06120088	1581	1920	rn_457-190_LTR	14	352	0.7139	96.31
OsIPC11180140	5	192	osr29_LTR	1	168	0.763	25.61
OsIPU00002014	935	1398	squiq_IR	616	1088	0.6843	26.56
OsIPC02130037	136	4134	osr30_IR	1425	5362	0.811	39.43
OsIPC07130037	682	1219	osr30_LTR	4	496	0.886	32.69
OsIPC08130030	902	1446	osr30_LTR	694	1283	0.6856	39.12
OsIPC04030241	442	599	rn_457-190_LTR	195	352	0.7901	44.89
OsIPC03240030	504	1046	rire10_LTR	1	542	0.849	97.31
OsIPC03230088	3147	4154	osr34_LTR	1	922	0.7429	31.76
OsIPC12140028	3101	3705	osr30_LTR	706	1259	0.6878	36.74
OsIPC02080030	597	930	osr8_LTR	754	1220	0.8362	38.28
OsIPU00011489	89	528	rn_561-394_LTR	1	480	0.7165	82.05
OsIPU00011491	1	2434	osr29_IR	1847	4289	0.872	31.74
OsIPC04120045	1	1275	rn_223-132_IR	501	1809	0.7036	26.05
OsIPC05180082	1001	1257	osr41_LTR	248	519	0.7159	52.41
OsIPC04170102	1295	1980	osr29_LTR	14	653	0.8044	97.56
OsIPC07210188	6905	8079	dagul_LTR	1549	2671	0.7143	33.26
OsIPC07210188	10045	14431	osr41_IR	3438	7828	0.7431	51.33
OsIPC09110121	5890	7038	rn_509-258_IR	17	1066	0.6999	39.65
OsIPC09110121	7819	8520	COPIO_LTR	1	725	0.7528	47.85
OsIPC09110121	10122	11082	GYPSO_LTR	313	1193	0.7082	73.85
OsIPC01150006	1369	1970	rn_174-102_IR	1095	1663	0.7449	22.89
OsIPC09170018	418	868	dasheng_LTR	1	439	0.9191	100
OsIPC06090001	1	108	osr14_LTR	1	138	0.886	43.4
OsIPC10050161	281	471	rn_129-74_LTR	65	260	0.7577	33.16
OsIPC03200065	1135	1602	osr29_LTR	1	490	0.8692	74.7
OsIPC08170186	657	1320	rn_215-125_LTR	51	691	0.7222	92.76
OsIPC04090011	2	140	osr29_LTR	1	140	0.7917	21.34
OsIPC04030329	3	632	ornithorynque_osj_LTR	3	658	0.8847	68.62
OsIPC09110043	2348	2682	osr8_LTR	853	1220	0.8333	30.16
OsIPC01140441	1309	2010	osr8_LTR	515	1220	0.8521	57.87
OsIPC11220098	554	713	osr15_LTR	1	143	0.774	56.08
OsIPC06100135	1417	2000	rn_216-127_LTR	327	878	0.7075	59.8
OsIPC03210015	8198	9304	osr30_LTR	231	1341	0.7244	73.67
OsIPC03210015	10042	11073	osr34_LTR	1877	2903	0.7622	35.38
OsIPC09090044	458	711	osr15_LTR	1	253	0.9094	99.22
OsIPC07190057	5	323	rire5_LTR	201	518	0.8416	43.8
OsIPC11280157	2122	3240	osr8_LTR	21	1220	0.7776	98.36
OsIPC11280157	4119	5040	rn_521-266_LTR	502	1409	0.7937	64.44
OsIPU00004917	1	4500	osr41_IR	1638	6294	0.8327	54.44
OsIPC10040022	77	1886	osr34_LTR	1	1795	0.7179	61.83
OsIPU00004697	144	750	spip_LTR	1945	2785	0.8401	23.56
OsIPU00000366	159	373	osr8_LTR	956	1220	0.7636	21.72
OsIPC09060053	764	1302	osr10_LTR	1108	1580	0.9549	29.94
OsIPC02320030	233	1787	taz_IR	4546	6104	0.8083	25.54
OsIPC08190012	10	892	squiq_LTR	2359	3474	0.7726	27.9
OsIPC04020235	45	632	osr34_LTR	2322	2903	0.8308	20.05
OsIPC04020235	714	1071	osr29_LTR	1	366	0.8161	55.79
OsIPC09140019	2206	3202	COPIA1-LTR_OS	188	1214	0.7984	84.6
OsIPC09140019	4128	4294	osr15_LTR	84	255	0.7076	67.45
OsIPC02340007	21	129	rn_356-197_LTR	162	273	0.8273	39.16
OsIPC02100011	653	1011	rn_4-189_LTR	390	745	0.8006	47.79
OsIPC06260020	6661	6872	rn_374-205_LTR	167	392	0.9626	57.65
OsIPC02250284	1	2399	osr25_IR	3044	5078	0.8013	34
OsIPU00011500	403	620	rn_457-190_LTR	130	352	0.7297	63.35
OsIPC08100140	213	593	squiq_IR	126	514	0.7314	21.84
OsIPC01140158	1240	1974	houba_LTR	1	758	0.9215	78.31
OsIPC02240084	421	460	rn_44-393_LTR	56	95	0.875	35.09
OsIPC11200100	61	689	osr34_LTR	2268	2903	0.7643	21.91
OsIPC11200100	1443	1590	BAJIELTR	1	149	0.7755	20.33
OsIPC05140026	1072	1511	rire2_LTR	1	441	0.8013	100
OsIPU00011501	458	671	hamster_LTR	17	238	0.7477	91.74
OsIPC07150081	77	757	taz_LTR	279	930	0.7237	70.11
OsIPC08090180	139	832	hopi_LTR	1	728	0.8231	65.82
OsIPC09070067	1138	1330	wombat_LTR	137	329	0.7354	48.86
OsIPC11280032	1367	2952	ATLANTYS-LTR_OS	1	1508	0.7567	100
OsIPC12170088	1	1416	rire8_IR	2	1479	0.909	24.64
OsIPC07280090	2813	3746	ornithorynque_osj_LTR	1	954	0.8485	99.79
OsIPU00007365	140	383	rn_215-125_LTR	333	579	0.748	35.75
OsIPC07090025	1063	1344	osr15_LTR	1	255	0.8226	100
OsIPC09120039	64	1434	rn_356-197_IR	1814	3111	0.8043	23.9
OsIPC07020029	1075	1151	osr14_LTR	240	317	0.7922	24.53
OsIPC11270219	511	1922	spip_IR	4	1243	0.7013	29.54
OsIPC08160108	88	424	rn_457-190_LTR	14	350	0.858	95.74
OsIPC03230029	871	1106	rire10_LTR	322	557	0.8729	42.37
OsIPU00011503	1091	1765	SZ-44LTR	492	1196	0.8092	50.07
OsIPU00011503	1778	2153	SZ-31LTR	1053	1470	0.7347	28.44
OsIPC08090170	1203	4832	rn_303-178_IR	463	3991	0.7062	72.67
OsIPC01140265	481	1091	SZ-30_LTR	1	619	0.8941	50.24
OsIPC11060031	60	2796	rn_353-366_IR	2845	5665	0.9187	46.51
OsIPC04030074	379	541	rn_457-190_LTR	189	352	0.8902	46.59
OsIPC04030074	932	1345	GYPSO_LTR	781	1193	0.7341	34.62
OsIPC04030074	1631	2155	SZ-66LTR	1	583	0.6996	47.67
OsIPC08040008	432	4494	rn_566-287_IR	1	4002	0.767	83.57
OsIPC11220215	4019	4190	rn_561-394_LTR	1	174	0.6743	29.74
OsIPC05270020	923	1532	osr30_LTR	590	1141	0.7293	36.6
OsIPC04090247	1	915	osr37_IR	157	1002	0.8068	30.83
OsIPC12040008	4	465	taz_LTR	1	375	0.7506	40.32
OsIPC02360046	1551	1605	rn_118-68_LTR	9	57	0.8235	43.75
OsIPU00006442	413	776	osr41_LTR	44	416	0.794	71.87
OsIPC03170009	1	590	osr8_LTR	79	666	0.8586	48.2
OsIPC05060028	1870	2401	rire5_LTR	211	726	0.8011	71.07
OsIPC06030081	1	61	rn_351-194_LTR	227	287	0.9672	21.25
OsIPU00005364	29	2703	rn_507-257_IR	310	2969	0.8388	60.87
OsIPC01140212	256	1279	osr17_IR	521	1659	0.8762	22.95
OsIPU00003668	1270	1343	rn_523-268_LTR	109	182	0.7973	37.95
OsIPC06100086	1	2110	rire10_IR	162	2309	0.8	22.76
OsIPC07180041	1	406	osr29_LTR	298	655	0.8716	54.57
OsIPC08090068	214	808	rn_359-198_LTR	13	615	0.7509	96.17
OsIPC01150043	671	985	osr1_LTR	348	648	0.6885	31.22
OsIPC11280401	451	560	rn_356-197_LTR	174	286	0.8018	39.51
OsIPC11280401	1935	2141	dasheng_LTR	136	342	0.9471	47.15
OsIPC04040067	527	1077	BAJIELTR	141	731	0.7754	80.63
OsIPC04040067	1110	1406	SZ-29LTR	89	386	0.8591	21.39
OsIPC04040067	1470	2354	SZ-44LTR	84	964	0.835	62.57
OsIPC03220070	88	873	osr34_LTR	1190	1978	0.7831	27.18
OsIPC09030022	501	1317	osr34_LTR	1560	2341	0.7925	26.94
OsIPC06240125	895	1105	osr14_LTR	107	318	0.9249	66.67
OsIPC07140032	756	1162	rire9_ltr_IR	815	1266	0.7672	25.03
OsIPC04130169	71	232	wombat_LTR	235	395	0.8642	40.76
OsIPC06190042	19	205	dasheng_LTR	60	250	0.7473	43.51
OsIPC01010010	1603	2434	rn_521-266_LTR	543	1358	0.6952	57.91
OsIPC01220151	698	1008	rn_364-201_LTR	3	295	0.7273	25.79
OsIPC04060146	952	1117	osr41_LTR	345	519	0.9053	33.72
OsIPC04090154	1	385	osr8_LTR	277	680	0.7741	33.11
OsIPC03120006	58	1188	SZ-44LTR	218	1408	0.8116	84.59
OsIPC03120006	2196	2967	RIRE5-LTR_OS	104	978	0.8463	89.47
OsIPC03340010	410	592	rn_356-197_LTR	92	286	0.7619	68.18
OsIPC07110138	2634	2747	rn_223-132_LTR	42	156	0.7395	70.99
OsIPC07110138	3027	3372	rn_457-190_LTR	2	352	0.7749	99.72
OsIPC07110138	5294	5707	osr30_LTR	1	410	0.8627	27.19
OsIPC07110045	105	1191	osr10_LTR	117	1389	0.7839	80.57
OsIPC04130063	1	384	echidne_osj_LTR	776	1170	0.9223	27.66
OsIPC04130063	4014	4115	osr43_LTR	56	174	0.7523	40.89
OsIPC12080157	1226	1381	rn_457-190_LTR	198	352	0.7595	44.03
OsIPC10160001	193	517	osr6_LTR	79	360	0.7399	64.24
OsIPC08160023	1095	2157	rn_174-102_IR	25	1063	0.7507	41.79
OsIPC11270097	3889	4199	rn_15-6_LTR	90	401	0.9457	76.47
OsIPC04180160	949	1265	wombat_LTR	54	394	0.7955	86.33
OsIPC04180160	12811	12973	osr37_LTR	630	794	0.8232	20.78
OsIPC09120051	6091	6952	rn_521-266_LTR	557	1358	0.7129	56.92
OsIPC09120051	9180	9602	rire10_LTR	1	410	0.7976	73.61
OsIPC11280001	1	167	rn_228-214_LTR	50	219	0.9349	74.56
OsIPC11280001	4779	5213	dasheng_LTR	1	439	0.7602	100
OsIPC08190135	676	1152	rn_402-75_LTR	1	472	0.7811	100
OsIPC02080020	263	521	osr41_LTR	257	519	0.7701	50.67
OsIPC11240134	322	412	osr15_LTR	163	255	0.7935	36.47
OsIPC04020221	278	850	rire10_LTR	1	557	0.8248	100
OsIPC01150213	314	470	dasheng_LTR	79	233	0.8153	35.31
OsIPC01220091	5428	5722	osr41_LTR	233	519	0.7534	55.3
OsIPC11260071	730	2345	dagul_IR	3971	5586	0.7939	26.15
OsIPC11070024	4	302	wombat_LTR	73	394	0.7803	81.52
OsIPU00000078	273	550	rn_111-158_LTR	151	412	0.7443	63.59
OsIPC11060135	1	279	wombat_LTR	41	315	0.7679	69.62
OsIPC08090059	7204	7373	rn_359-198_LTR	1	158	0.9437	25.2
OsIPC07120178	983	1143	osr29_LTR	504	656	0.8354	23.32
OsIPC10170112	657	763	rn_367-203_LTR	4	102	0.7549	31.33
OsIPC11060151	2747	3074	osr14_LTR	1	316	0.8254	99.37
OsIPC04010131	375	658	osr15_LTR	1	254	0.9346	99.61
OsIPC02260013	10089	11363	osr34_LTR	1299	2571	0.7676	43.85
OsIPC11160064	1	702	ornithorynque_osj_LTR	252	956	0.9176	73.74
OsIPC11260173	2264	3512	SZ-30_LTR	1	1232	0.8639	100
OsIPC11260173	3514	3674	SZ-58LTR	111	287	0.869	43.92
OsIPC01140181	3660	3828	rn_215-125_LTR	411	579	0.7219	24.46
OsIPC01030064	2094	2172	rn_107-61_LTR	156	225	0.8493	31.11
OsIPC07160053	986	1657	houba_LTR	3	683	0.8969	70.35
OsIPC04010014	1	61	rn_414-223_LTR	162	222	1	27.23
OsIPC06230198	1	89	rire2_LTR	352	441	0.9667	20.41
OsIPC01220065	966	1197	rn_356-197_LTR	43	272	0.7339	80.42
OsIPC01220065	1816	2655	osr30_LTR	577	1508	0.7076	61.8
OsIPC04160067	536	658	dasheng_LTR	1	123	0.8943	28.02
OsIPC06230138	868	990	rn_363-200_LTR	145	262	0.8279	40.55
OsIPC02250231	161	2411	osr30_IR	2812	5067	0.818	22.59
OsIPC04020297	1	2383	osr8_IR	1744	4205	0.8585	36.3
OsIPC12230135	3420	4003	rn_561-394_LTR	1	583	0.7914	99.66
OsIPC01150292	493	1112	rn_417-136_LTR	437	1049	0.7348	58.33
OsIPC02120059	75	335	rn_216-127_LTR	402	677	0.7	29.9
OsIPC05270019	323	479	rn_356-197_LTR	117	286	0.7914	59.44
OsIPC04020109	10	2068	osr41_IR	876	2941	0.7965	24.15
OsIPC12160281	601	1042	rire2_LTR	1	441	0.8962	100
OsIPC01020048	2970	3062	rn_219-129_LTR	1	96	0.7917	47.06
OsIPU00005699	634	971	osr8_LTR	778	1220	0.8184	36.31
OsIPC04130115	26	423	wombat_LTR	1	394	0.8838	99.75
OsIPC10100107	2789	3133	rn_457-190_LTR	1	350	0.7479	99.43
OsIPC06130079	939	1205	osr37_LTR	94	349	0.7341	32.24
OsIPC07050019	151	1583	osr30_LTR	8	1417	0.7381	93.5
OsIPC11180209	503	636	rn_155-90_LTR	74	208	0.7388	33.25
OsIPC10130020	957	1295	rire2_LTR	1	343	0.8184	77.78
OsIPC04170122	68	1619	rn_457-190_IR	3970	5315	0.8698	20.89
OsIPC01360013	551	672	wombat_LTR	1	125	0.754	31.65
OsIPC01140042	180	1502	osr34_LTR	1285	2658	0.7792	47.33
OsIPU00001164	1	557	taz_LTR	1	527	0.79	56.67
OsIPC03070028	6361	7275	osr8_LTR	151	1034	0.7384	72.46
OsIPC11240119	3	63	rn_356-197_LTR	226	286	0.9672	21.33
OsIPC02180002	815	1154	rn_457-190_LTR	14	350	0.8534	95.74
OsIPC07040017	22	595	SZ-33LTR	1	575	0.8787	100
OsIPC07040017	3521	4112	rn_253-147_LTR	349	1023	0.7742	40.98
OsIPC07040017	5891	6193	COPI2_LTR	1	293	0.9527	100
OsIPC07040017	7669	8020	osr8_LTR	828	1220	0.7095	32.21
OsIPC04140127	84	559	COPIA1-LTR_OS	7	508	0.7333	41.35
OsIPC04140127	860	1730	RIRE5-LTR_OS	123	978	0.8543	87.53
OsIPU00004348	2	921	rn_455-235_IR	1873	2804	0.8186	21.09
OsIPC03180069	1268	1432	osr37_LTR	627	792	0.9162	20.91
OsIPC10090005	446	1072	SZ-66LTR	1	635	0.7177	51.92
OsIPC10090005	1475	1726	SZ-39LTR	5	257	0.8538	26.69
OsIPC10090005	2257	2604	rire2_LTR	92	441	0.8063	79.37
OsIPC10090005	2757	3009	osr40_LTR	1	255	0.7344	45.21
OsIPC10090005	3101	3594	rn_174-102_IR	540	1063	0.7944	21.08
OsIPC06030039	524	1052	rn_561-394_LTR	1	552	0.7072	94.36
OsIPC05190002	15	811	osr30_LTR	47	877	0.7047	55.11
OsIPC04160011	125	793	osr29_LTR	1	656	0.8705	100
OsIPC06310019	3432	4158	rn_4-189_LTR	1	745	0.7192	100
OsIPC10030129	1	366	rire2_LTR	71	441	0.7647	84.13
OsIPC11260089	2370	3199	rn_521-266_LTR	1	795	0.9673	56.42
OsIPC03240032	229	547	rn_364-201_LTR	144	472	0.7309	28.96
OsIPC03240032	742	938	rn_307-182_LTR	94	292	0.7327	68.15
OsIPC04140029	223	472	osr8_LTR	614	864	0.9174	20.57
OsIPC04140029	2385	2725	rn_457-190_LTR	14	352	0.8416	96.31
OsIPC04140029	3911	4328	rn_364-201_LTR	101	534	0.7217	38.2
OsIPC04140029	6081	6271	rn_216-127_LTR	464	657	0.7092	21.02
OsIPC12060058	203	2341	osr41_IR	5667	7840	0.7213	25.42
OsIPC06240069	1252	1552	wombat_LTR	37	338	0.7351	76.46
OsIPC12200086	1	2738	antechinus-osj_IR	1	2722	0.8884	48.62
OsIPC11180083	119	296	rn_356-197_LTR	90	286	0.7826	68.88
OsIPC07020037	468	731	ornithorynque_osj_LTR	592	848	0.8137	26.88
OsIPC07140096	2055	2237	osr29_LTR	1	181	0.7065	27.59
OsIPC12010048	997	1658	rn_206-352_LTR	3	716	0.8979	99.72
OsIPC04220013	1	439	osr8_LTR	23	496	0.9072	38.85
OsIPC11260068	2	841	dagul_LTR	1837	2692	0.8211	25.36
OsIPC10060005	1	316	osr30_LTR	1190	1508	0.7476	21.15
OsIPC02130011	12	2301	osr30_IR	441	2735	0.8263	22.98
OsIPC07140180	669	789	rn_356-197_LTR	162	286	0.8293	43.71
OsIPC08180087	34	181	rn_561-394_LTR	445	585	0.7123	24.1
OsIPU00002727	140	583	rn_215-125_LTR	16	456	0.7411	63.82
OsIPC12160015	305	392	retrosat1_LTR	321	410	0.7889	20.04
OsIPC09230074	18	359	SZ-5LTR	889	1223	0.7012	27.39
OsIPC09230074	5087	6034	COPIA1-LTR_OS	286	1214	0.7428	76.52
OsIPC09230074	10226	10307	RETROFIT3_LTR	226	313	0.7907	27.08
OsIPC04080015	62	1360	hamster_IR	768	2047	0.8597	26.14
OsIPC04200031	22	196	dasheng_LTR	264	439	0.8715	40.09
OsIPC11060240	4255	4910	osr29_LTR	1	656	0.7462	100
OsIPC02240066	2778	2968	rn_15-6_LTR	173	360	0.7656	46.08
OsIPC02080145	1	2988	ATLANTYS-I_OS	1	3068	0.8149	28.61
OsIPC09040016	3093	3357	rn_129-74_LTR	1	265	0.8981	44.84
OsIPC08190156	153	1702	osr30_LTR	1	1508	0.7443	100
OsIPC01180043	1438	1527	retrosat1_LTR	321	410	0.8242	20.04
OsIPC04040064	415	734	osr30_LTR	590	927	0.693	22.41
OsIPU00009498	3	126	osr41_LTR	391	519	0.7734	24.86
OsIPU00009499	63	536	dasheng_LTR	1	439	0.7566	100
OsIPC06110038	1	347	osr8_LTR	1	377	0.8431	30.9
OsIPC10120069	212	542	hopi_LTR	765	1106	0.7095	30.92
OsIPC10120069	558	2363	rn_40-22_IR	3290	5106	0.7321	35.52
OsIPC11210075	890	1235	ornithorynque_osj_LTR	589	956	0.8905	38.49
OsIPU00000165	1	1655	taz_IR	3342	4805	0.7831	23.98
OsIPC10110090	921	1259	rn_457-190_LTR	14	352	0.8475	96.31
OsIPC01150069	1910	2867	osr8_LTR	17	965	0.7746	77.79
OsIPC02240058	1407	1643	osr15_LTR	1	214	0.7909	83.92
OsIPC02180072	438	569	rn_457-190_LTR	221	352	0.8712	37.5
OsIPC11140007	3321	3661	rn_457-190_LTR	1	350	0.8601	99.43
OsIPC12190078	431	999	rn_206-352_LTR	127	716	0.8796	82.4
OsIPC11240121	382	2014	dagul_LTR	1533	3223	0.7512	50.09
OsIPC11240121	2393	2727	rn_509-258_LTR	186	513	0.6976	63.94
OsIPC01050014	802	985	rn_500-252_LTR	226	404	0.7624	42.22
OsIPC11120067	1	377	ATLANTYS-LTR_OS	1137	1508	0.8928	24.67
OsIPC11120067	2122	2255	SZ-28LTR	128	261	0.8507	51.15
OsIPC09070025	1029	1792	houba_LTR	1	746	0.7463	77.07
OsIPU00009505	5	1456	rn_308-183_IR	982	2398	0.704	37.59
OsIPU00001972	890	1365	osr8_LTR	713	1220	0.831	41.64
OsIPU00008082	361	637	rire5_LTR	486	726	0.76	33.2
OsIPC09120002	823	1291	osr8_LTR	713	1220	0.8769	41.64
OsIPC04030280	107	1122	tos17_IR	859	1882	0.6986	27.59
OsIPC07060015	3772	3973	SZ-7A_LTR	378	564	0.72	33.16
OsIPC04020141	262	586	rn_215-125_LTR	372	691	0.7781	46.31
OsIPC03230055	191	934	SZ-66LTR	448	1223	0.7963	63.45
OsIPC03230055	1741	2275	ornithorynque_osj_LTR	1	667	0.8785	69.77
OsIPC01210042	160	2061	osr25_IR	1879	4076	0.8242	36.73
OsIPC07040030	980	1068	retrosat1_LTR	321	410	0.8222	20.04
OsIPU00003606	239	758	rire9_ltr_IR	547	993	0.8703	24.75
OsIPC12090099	1885	2371	osr8_LTR	4	513	0.7321	41.8
OsIPC02250016	120	562	osr30_LTR	1019	1508	0.7467	32.49
OsIPC10060129	1415	1827	GYPSO_LTR	770	1193	0.7053	35.54
OsIPC10060129	5437	6431	rn_174-102_IR	25	1063	0.7732	41.79
OsIPC10060129	8116	8592	SZ-66LTR	741	1223	0.8634	39.49
OsIPC04170059	4147	5525	osr9_LTR	170	1650	0.8427	89.76
OsIPC08100208	3179	3618	osr8_LTR	146	599	0.7054	37.21
OsIPC12120057	1090	1464	ornithorynque_osj_LTR	587	955	0.8218	38.6
OsIPC02250221	1	364	osr17_LTR	74	419	0.8613	74.25
OsIPC04310008	1	61	rn_351-194_LTR	227	287	1	21.25
OsIPC03090023	79	846	osr34_LTR	1	746	0.749	25.7
OsIPC02180093	259	681	rire2_LTR	1	439	0.8032	99.55
OsIPU00009508	1	2030	antechinus-osj_LTR	599	2502	0.8396	61.22
OsIPU00009509	2014	2457	rn_215-125_LTR	274	667	0.709	57.02
OsIPC02160001	47	230	osr37_LTR	144	327	0.9674	23.17
OsIPC02160001	419	1869	rn_457-190_IR	1	1463	0.9087	22.71
OsIPC08090018	755	998	rn_359-198_LTR	35	274	0.7806	38.28
OsIPC10080061	211	553	osr29_LTR	1	342	0.8634	52.13
OsIPU00008793	918	1177	wombat_LTR	117	374	0.8962	65.32
OsIPC04050010	229	623	osr41_LTR	44	511	0.7767	90.17
OsIPC10040014	1	219	rn_177-274_LTR	1	218	0.9315	66.26
OsIPU00009510	254	714	ornithorynque_osj_LTR	483	944	0.7586	48.33
OsIPC07270059	815	917	hamster_LTR	140	242	0.8208	42.56
OsIPC10090008	245	941	spip_LTR	2714	3570	0.7855	24.01
OsIPC08020106	3169	3796	rn_174-102_IR	1064	1663	0.7484	24.14
OsIPC09120111	139	1135	rn_305-180_LTR	687	1671	0.8002	42.53
OsIPC04140065	285	433	osr29_LTR	31	165	0.75	20.58
OsIPC12200147	1325	1991	osr30_LTR	517	1193	0.7817	44.89
OsIPC02330024	792	2569	dagul_IR	897	2714	0.8771	29.42
OsIPC07100085	1	437	rire5_LTR	12	458	0.9543	61.57
OsIPC03020021	713	1153	rire2_LTR	1	441	0.8694	100
OsIPU00004019	1420	2050	rn_129-74_LTR	1	591	0.849	100
OsIPU00009513	529	714	rn_356-197_LTR	84	286	0.7749	70.98
OsIPU00009513	8835	9256	dasheng_LTR	53	439	0.7417	88.15
OsIPC11160123	1	435	rn_561-394_LTR	1	440	0.8209	75.21
OsIPC10070011	431	1108	rn_215-125_LTR	3	691	0.8284	99.71
OsIPC05200073	376	495	rn_509-258_LTR	278	396	0.72	23.2
OsIPC12160118	1	304	echidne_osj_LTR	1	301	0.7857	21.08
OsIPC06170032	178	615	osr41_LTR	1	408	0.8611	78.61
OsIPC04040218	939	2221	TRUNCATOR2_LTR	1	1164	0.7151	40.08
OsIPC11090015	185	739	rire10_LTR	1	554	0.8849	99.46
OsIPC04070236	1	1060	osr34_LTR	1186	2210	0.7943	35.31
OsIPC07220297	662	859	wombat_LTR	1	205	0.7246	51.9
OsIPC04090174	2214	2325	rn_211-124_LTR	51	158	0.8273	65.45
OsIPC08170029	708	975	wombat_LTR	37	328	0.7582	73.92
OsIPC08170029	1028	1101	osr15_LTR	183	255	0.9324	28.63
OsIPC01060076	1021	1593	rire10_LTR	1	555	0.8149	99.64
OsIPC09100160	1216	1511	rn_215-125_LTR	4	295	0.698	42.26
OsIPC04160059	1	1610	osr5_IR	2633	4271	0.9058	37.75
OsIPC03170118	38	858	taz_LTR	113	930	0.75	87.96
OsIPC06230140	3	265	osr8_LTR	957	1220	0.717	21.64
OsIPC10030186	425	787	rn_509-258_LTR	30	390	0.6831	70.37
OsIPU00009241	2228	2329	rn_457-190_LTR	109	211	0.7379	29.26
OsIPU00009241	2521	2742	rn_106-362_LTR	1	224	0.9241	100
OsIPC11180193	5	148	osr41_LTR	365	510	0.7847	28.13
OsIPC02070227	64	3162	rn_255-148_IR	1626	4714	0.7442	65.49
OsIPC02070227	3373	3495	osr36_LTR	181	316	0.771	42.63
OsIPC06050018	1065	1401	osr8_LTR	878	1220	0.8246	28.11
OsIPC11050155	1	326	osr8_LTR	18	347	0.8735	27.05
OsIPC11050155	332	909	ATLANTYS-LTR_OS	730	1305	0.7907	38.2
OsIPU00009516	1307	1981	SZ-44LTR	492	1196	0.8064	50.07
OsIPU00009516	1994	2372	SZ-31LTR	1053	1470	0.7321	28.44
OsIPC04040217	160	424	rn_356-197_LTR	6	282	0.7566	96.85
OsIPC10030083	1852	2411	osr40_LTR	1	564	0.9005	100
OsIPU00005839	1	2065	rn_61-295_IR	2208	4319	0.6754	48.9
OsIPC01160111	52	698	osr34_LTR	1288	1900	0.712	21.12
OsIPC03200063	3999	5351	osr30_LTR	114	1508	0.8691	92.51
OsIPC12100023	21	5125	osr29_IR	574	5751	0.8259	67.28
OsIPC12100023	7035	8088	spip_LTR	1	1117	0.7207	31.29
OsIPC03240033	361	823	rn_364-201_LTR	85	552	0.7271	41.2
OsIPC08050146	939	1881	osr30_LTR	1	931	0.7991	61.74
OsIPC02130082	1	101	rn_457-190_LTR	14	114	0.8283	28.69
OsIPU00009521	256	1146	rn_552-282_IR	715	1615	0.7101	27.55
OsIPU00009522	262	530	ornithorynque_osj_LTR	179	451	0.8106	28.56
OsIPC04070024	2003	2458	ornithorynque_osj_LTR	1	477	0.7935	49.9
OsIPC12170212	62	1287	antechinus-osj_LTR	1	1084	0.8405	34.86
OsIPC01150121	7	536	rn_174-102_IR	65	571	0.7096	20.39
OsIPC05170033	2064	2456	rn_215-125_LTR	274	671	0.6995	57.6
OsIPC05170033	3083	3974	spip_LTR	1329	2346	0.757	28.52
OsIPU00009525	354	446	wombat_LTR	210	298	0.8043	22.53
OsIPU00004859	1136	1332	ornithorynque_osj_LTR	743	939	0.8434	20.61
OsIPC04090083	50	334	osr29_LTR	417	656	0.7959	36.59
OsIPC10070003	3	327	osr8_LTR	1	390	0.875	31.97
OsIPC11230265	212	1720	osr30_LTR	1	1508	0.8408	100
OsIPC04050140	1726	2305	rn_561-394_LTR	1	585	0.7162	100
OsIPC04050140	4979	5332	SZ-9LTR	581	965	0.7557	39.9
OsIPC01130152	3813	4262	osr17_LTR	1	466	0.8444	100
OsIPC04130029	46	453	osr30_LTR	1100	1508	0.8195	27.12
OsIPC02100061	9770	10401	osr34_LTR	1	639	0.7396	22.01
OsIPC04160069	274	566	dasheng_LTR	114	406	0.9119	66.74
OsIPC10150077	5013	5335	osr14_LTR	2	318	0.8513	99.69
OsIPC12120078	1	635	osr30_LTR	1	634	0.8634	42.04
OsIPU00004336	519	674	rn_500-252_LTR	274	424	0.7516	35.61
OsIPC12140042	204	614	houba_LTR	562	968	0.861	42.05
OsIPC10100079	1109	1983	squiq_LTR	1886	2977	0.7737	27.3
OsIPU00009528	59	1016	taz_LTR	1	930	0.7301	100
OsIPC10020166	1718	2155	dasheng_LTR	5	439	0.737	99.09
OsIPC02250001	913	1325	rire10_LTR	1	413	0.8527	74.15
OsIPC09060077	496	653	rn_356-197_LTR	116	286	0.8037	59.79
OsIPC12010063	2349	3298	houba_LTR	1	968	0.9507	100
OsIPC02130007	1	1862	rn_40-22_IR	1152	3019	0.7388	36.51
OsIPC02080116	3589	6742	rire2_IR	2975	6144	0.6914	30.41
OsIPC07160068	303	793	osr29_LTR	129	607	0.82	73.02
OsIPC02130079	838	999	rn_457-190_LTR	1	168	0.8354	47.73
OsIPC04020203	1	414	osr8_LTR	799	1220	0.8129	34.59
OsIPU00005617	200	745	rire1_LTR	624	1287	0.7587	43.6
OsIPC01300059	423	550	rn_509-258_LTR	267	396	0.7328	25.34
OsIPC02250190	1242	1820	rn_315-188_LTR	706	1277	0.8083	44.62
OsIPC09020016	87	486	rire2_LTR	9	412	0.7946	91.61
OsIPC06080111	1	1279	rn_457-190_IR	4333	5630	0.864	20.15
OsIPC11100145	12	1170	osr34_LTR	1321	2497	0.7672	40.54
OsIPC11070063	8810	9209	rn_503-254_LTR	1	406	0.8378	100
OsIPC09100159	1212	1507	rn_215-125_LTR	4	295	0.7172	42.26
OsIPC03020047	282	890	squiq_IR	1	626	0.9003	35.15
OsIPC03280020	4	380	hopi_LTR	764	1106	0.8029	31.01
OsIPC11200119	3	112	osr6_LTR	195	299	0.781	23.92
OsIPC09120119	4141	4359	wombat_LTR	80	294	0.7235	54.43
OsIPC01160108	62	766	osr34_LTR	1560	2181	0.782	21.43
OsIPC09140069	3710	4147	osr28_LTR	1413	1855	0.7353	21.55
OsIPC02140025	2303	3970	rn_457-190_IR	2064	3767	0.8426	26.45
OsIPC04140027	202	533	osr8_LTR	4	335	0.8054	27.21
OsIPU00002315	851	973	osr36_LTR	181	316	0.7786	42.63
OsIPC04010127	389	1904	osr30_LTR	1	1508	0.7967	100
OsIPC12190221	1	352	osr8_LTR	838	1220	0.831	31.39
OsIPC07100046	193	724	rire10_LTR	14	557	0.8107	97.67
OsIPC11170184	3	574	rn_174-102_IR	25	583	0.7239	22.49
OsIPC05140029	158	839	squiq_LTR	3144	4000	0.8114	21.43
OsIPC02250283	397	1405	osr25_IR	617	1813	0.8031	20
OsIPC02250283	1904	2082	dasheng_LTR	217	438	0.9006	50.57
OsIPC08050035	3631	4688	houba_LTR	1	953	0.7692	98.45
OsIPU00005266	1	229	rn_21-12_LTR	1	230	0.9826	49.89
OsIPC08160056	1918	2828	rn_569-290_IR	94	976	0.7017	33
OsIPC07140179	2473	3317	houba_LTR	1	867	0.9053	89.57
OsIPC06110126	169	1590	rn_305-180_LTR	688	2092	0.8037	60.66
OsIPU00006677	1	68	osr12_LTR	153	220	0.9853	30.77
OsIPC12090165	2321	2472	rn_457-190_LTR	194	352	0.7516	45.17
OsIPC12090165	3859	4298	rire10_LTR	132	557	0.7541	76.48
OsIPC08180229	2	80	rn_457-190_LTR	274	352	0.8734	22.44
OsIPC07260010	1	559	osr8_LTR	1	536	0.7541	43.93
OsIPU00009541	867	1293	dasheng_LTR	1	428	0.8037	97.49
OsIPU00009542	4	716	antechinus-osj_LTR	514	1233	0.733	23.15
OsIPC01150118	1011	1168	rn_457-190_LTR	14	171	0.7975	44.89
OsIPC09100106	237	451	rn_12-3_LTR	207	412	0.7183	50
OsIPC01090008	329	1433	hopi_LTR	1	1106	0.84	100
OsIPC11270224	113	2924	rn_521-266_IR	7589	10413	0.8086	27.13
OsIPC01180070	64	617	rn_174-102_IR	314	900	0.7544	23.61
OsIPU00009543	32	105	rn_177-274_LTR	225	291	0.7778	20.36
OsIPC11270108	110	815	emeu_LTR	1	743	0.6889	49.5
OsIPC07100100	1	460	osr29_LTR	1	459	0.8643	69.97
OsIPC07190070	5	274	rn_364-201_LTR	226	528	0.739	26.67
OsIPC08160123	1	801	osr8_LTR	312	1120	0.869	66.31
OsIPC12100045	306	634	ornithorynque_osj_LTR	1	331	0.9003	34.62
OsIPC04020154	1	394	osr30_LTR	13	427	0.8479	27.52
OsIPC08070051	96	1868	osr25_IR	4193	5985	0.8699	29.96
OsIPC11280102	73	3199	rn_521-266_IR	7298	10413	0.8856	29.92
OsIPC05100014	407	4828	osr30_IR	881	5385	0.7537	45.1
OsIPC01240075	2033	2645	SZ-21LTR	1	699	0.8156	56.55
OsIPC01240075	2694	2821	rn_356-197_LTR	117	257	0.782	49.3
OsIPC01240075	4127	4447	SZ-7_LTR	261	582	0.8385	55.33
OsIPC10010130	7335	7976	osr29_LTR	82	656	0.7077	87.65
OsIPC02110028	1401	1816	osr8_LTR	579	970	0.7232	32.13
OsIPC11230101	166	433	SZ-28LTR	1	246	0.8871	93.89
OsIPC11230101	472	1038	BAJIELTR	61	691	0.7279	86.08
OsIPC05120013	335	705	osr30_LTR	1	373	0.8165	24.73
OsIPC01150035	1621	2029	dasheng_LTR	1	439	0.958	100
OsIPU00009548	3	572	osr8_LTR	162	756	0.6997	48.77
OsIPC04030024	3740	4293	osr40_LTR	1	564	0.8867	100
OsIPC04030024	4542	5947	osr30_LTR	97	1508	0.759	93.63
OsIPC07140089	2085	2252	osr37_LTR	623	790	0.9107	21.16
OsIPC06070045	219	1255	hopi_LTR	36	1106	0.8102	96.84
OsIPC03220087	60	3912	osr30_IR	5850	9685	0.8371	38.41
OsIPC02130096	1915	2251	rire2_LTR	1	340	0.8158	77.1
OsIPC07150090	436	698	osr41_LTR	257	519	0.7765	50.67
OsIPU00009553	1458	1518	rn_415-224_LTR	4	66	0.8254	34.43
OsIPC11180008	12	884	rn_174-102_IR	153	1062	0.7868	36.6
OsIPC08170225	1013	1283	rn_457-190_LTR	82	352	0.893	76.99
OsIPC11280218	26	2701	rn_189-107_IR	2582	5295	0.7592	50.51
OsIPC02060051	47	539	rn_561-394_LTR	5	500	0.8367	84.79
OsIPC10080074	492	2645	rire10_IR	7011	9177	0.7428	22.96
OsIPC04040200	1277	1731	osr8_LTR	523	967	0.7261	36.48
OsIPC05200028	7070	8223	osr30_LTR	1	1210	0.6986	80.24
OsIPC05200028	9089	9979	SZ-40LTR	600	1680	0.8456	43.85
OsIPC12090177	603	1117	SZ-9LTR	454	965	0.7936	53.06
OsIPC12090177	3997	4248	COPI1_LTR	1	306	0.8371	99.35
OsIPC11200064	1172	1260	retrosat1_LTR	321	410	0.8111	20.04
OsIPC01120081	1	274	osr29_LTR	1	271	0.9084	41.31
OsIPC08090132	1446	1740	osr8_LTR	1	316	0.8867	25.9
OsIPC06150110	1	1550	rire8_IR	913	2478	0.838	26.11
OsIPC07040056	3	1721	rn_150-84_IR	3091	4818	0.7086	35.87
OsIPC07040056	1833	2061	rn_552-282_LTR	36	272	0.694	75.72
OsIPC01160038	4	794	taz_LTR	1	738	0.777	79.35
OsIPC04190043	60	189	rn_18-313_LTR	1	127	0.9844	42.33
OsIPU00006632	1731	2810	rn_375-206_IR	3371	4462	0.7592	22.51
OsIPU00006632	2833	3138	rire1_LTR	1	341	0.8103	22.39
OsIPU00002253	160	1365	hamster_IR	2024	3235	0.8987	24.75
OsIPC07220220	1114	1343	osr41_LTR	285	519	0.8426	45.28
OsIPC09080190	2	526	rire10_LTR	1	440	0.8075	78.99
OsIPC01260002	423	785	hopi_LTR	751	1106	0.8006	32.19
OsIPC10060066	78	428	rn_457-190_LTR	15	352	0.8513	96.02
OsIPC10060066	795	1700	taz_LTR	114	930	0.7337	87.85
OsIPC06130106	2	255	wombat_LTR	1	251	0.9213	63.54
OsIPC11290003	2460	9091	GYPSY1-I_OS	945	7594	0.8297	87.57
OsIPC07130091	1897	2037	hamster_LTR	40	183	0.7448	59.5
OsIPC07130080	5549	7030	osr30_LTR	1	1508	0.8433	100
OsIPC11110002	1	348	osr8_LTR	845	1220	0.8197	30.82
OsIPC06150092	1	933	kangourou_osj_LTR	1204	2203	0.8057	33.51
OsIPC01210035	1198	1459	rn_42-23_LTR	621	846	0.7489	26.37
OsIPC11070059	982	1071	retrosat1_LTR	321	410	0.7978	20.04
OsIPC02340016	1038	1490	rire10_LTR	1	451	0.7885	80.97
OsIPU00000171	1900	2194	osr41_LTR	1	297	0.7633	57.23
OsIPC05060071	7	2342	SZ-43LTR	207	2555	0.7885	58.16
OsIPC05060071	2380	2910	RETROSOR2_LTR	1	516	0.7581	100
OsIPC11260223	780	1761	TRUNCATOR2_LTR	28	984	0.7411	32.95
OsIPC11260223	3311	3627	ATLANTYS-LTR_OS	127	461	0.7112	22.21
OsIPC12060023	2285	2369	rn_24-14_LTR	266	349	0.7619	20.14
OsIPC11240055	907	1021	rn_211-124_LTR	52	165	0.7826	69.09
OsIPC10110014	1048	1403	rire10_LTR	1	355	0.9157	63.73
OsIPC11280058	695	1964	SZ-44LTR	1	1393	0.7817	98.93
OsIPC11280058	4832	5686	RILN3_OA	156	1013	0.6756	73.46
OsIPC11280058	8330	10228	SZ-35LTR	461	2617	0.726	55.98
OsIPU00004263	230	545	wombat_LTR	1	315	0.7642	79.75
OsIPC08160039	1391	1487	rire2_LTR	344	441	0.9082	22.22
OsIPC01210003	68	6382	osr41_IR	1371	7616	0.8113	73.02
OsIPC02110008	1	1270	RETROSAT2LTRA	43	1375	0.7824	42.83
OsIPC02110008	1298	1683	SZ-66LTR	1	383	0.7763	31.32
OsIPC09080150	457	1381	ornithorynque_osj_IR	1	995	0.8145	35.02
OsIPC04030134	100	1259	rn_21-12_IR	2090	3297	0.7586	27.75
OsIPU00009562	774	1832	rn_174-102_IR	25	1062	0.7733	41.75
OsIPC11120047	860	1893	rn_174-102_IR	25	1063	0.7964	41.79
OsIPC11120047	2301	2480	rn_561-394_LTR	1	178	0.7111	30.43
OsIPC11120047	3132	3587	rn_364-201_LTR	95	548	0.7156	39.96
OsIPC02250056	4655	4746	osr15_LTR	1	99	0.8557	38.82
OsIPC08170208	1	369	rn_120-70_LTR	1	368	0.7567	89.1
OsIPC02250261	135	952	antechinus-osj_LTR	2354	3110	0.7545	24.34
OsIPC05180040	1	122	rire2_LTR	1	122	0.8226	27.66
OsIPC12260065	724	828	osr41_LTR	44	158	0.7547	22.16
OsIPC07090036	2	274	osr14_LTR	1	286	0.8007	89.94
OsIPC09060054	1	438	osr40_LTR	1	437	0.8477	77.48
OsIPC09060054	1814	2507	BAJIELTR	1	733	0.8066	100
OsIPC09060054	2743	3462	SZ-44LTR	688	1408	0.8676	51.21
OsIPC07120116	900	1095	osr41_LTR	303	515	0.7921	41.04
OsIPC01190062	1755	2035	rn_561-394_LTR	1	283	0.7213	48.38
OsIPC01190062	2845	3076	osr37_LTR	563	794	0.8547	29.22
OsIPU00000591	1	132	dasheng_LTR	307	439	0.8806	30.3
OsIPC11280018	1	986	rn_521-266_LTR	332	1314	0.8871	69.77
OsIPC09100187	2371	2529	rn_509-258_LTR	371	513	0.7303	27.88
OsIPC11260198	619	1701	dagul_LTR	1568	2681	0.6901	33
OsIPC08280040	866	1071	rn_509-258_LTR	308	513	0.6952	40.16
OsIPC10050205	3421	3826	dasheng_LTR	1	439	0.9173	100
OsIPU00009096	39	383	dasheng_LTR	1	349	0.7014	79.5
OsIPU00009096	797	1281	SZ-30_LTR	1	486	0.9055	39.45
OsIPC06260027	2223	2374	rire5_LTR	567	726	0.7233	22.04
OsIPC10060111	363	551	rn_509-258_LTR	37	223	0.7105	36.45
OsIPC07210003	7	2084	rn_223-132_IR	2966	5024	0.7263	40.98
OsIPC01140249	1	202	GYPSY-B_LTR	500	702	0.9163	28.92
OsIPC01140249	891	1757	Atlantys-2-LTR_OS	127	984	0.9282	87.2
OsIPC04030096	1996	2425	osr41_LTR	44	519	0.7579	91.71
OsIPC07120139	336	839	rn_215-125_LTR	13	490	0.7312	69.18
OsIPU00007950	216	344	dasheng_LTR	284	385	0.9515	23.23
OsIPC12090090	58	594	osr41_LTR	1	517	0.7682	99.61
OsIPC12090090	1919	2295	squiq_IR	242	639	0.7743	22.35
OsIPU00008762	145	815	rn_215-125_LTR	3	691	0.7915	99.71
OsIPC05060038	110	685	osr30_LTR	581	1107	0.7337	34.95
OsIPC06270019	528	634	retrosat1_LTR	288	404	0.7788	26.06
OsIPC12070056	30	1524	RIRE5-I_OS	5	1508	0.8775	33.64
OsIPC12070056	1527	2007	SZ-9LTR	514	964	0.7783	46.74
OsIPC11160112	3583	3775	rn_215-125_LTR	8	200	0.7035	27.93
OsIPC03350021	490	714	rn_409-219_LTR	26	257	0.7753	75.32
OsIPC09120042	1342	1462	wombat_LTR	1	125	0.7258	31.65
OsIPU00001302	1	788	dagul_LTR	2591	3376	0.7764	23.28
OsIPC06020062	895	1394	rn_215-125_LTR	3	433	0.7738	62.37
OsIPC12080005	732	1013	rn_375-206_LTR	35	311	0.741	74.26
OsIPC11100122	421	1081	osr8_LTR	1	593	0.8819	48.61
OsIPC07110014	330	586	rn_457-190_LTR	92	352	0.8764	74.15
OsIPU00009580	8	362	osr30_LTR	1135	1508	0.7221	24.8
OsIPC01350030	5243	5336	dasheng_LTR	346	439	0.9368	21.41
OsIPC10080052	148	422	rn_215-125_LTR	388	667	0.705	40.52
OsIPC05090073	63	589	rn_561-394_LTR	1	528	0.7575	90.26
OsIPC07280089	1843	2420	rn_561-394_LTR	4	585	0.8564	99.49
OsIPU00003681	1286	2030	rn_113-65_LTR	1	747	0.9237	100
OsIPC12090104	1	618	osr8_LTR	583	1220	0.8421	52.3
OsIPU00009582	155	2142	rn_223-132_IR	1573	3653	0.698	41.42
OsIPC05160042	1	1711	rn_457-190_IR	1981	3710	0.8494	26.85
OsIPC11200130	3303	3619	houba_LTR	598	968	0.9489	38.33
OsIPC02180112	1	1001	taz_LTR	8	930	0.7748	99.25
OsIPC09110033	2262	2682	rire2_LTR	3	441	0.7958	99.55
OsIPC08180047	1	1106	rn_409-219_IR	955	2036	0.9454	23.18
OsIPU00000389	1	197	rn_215-125_LTR	143	344	0.7806	29.23
OsIPC12100018	2373	2704	rn_457-190_LTR	22	352	0.8589	94.03
OsIPC08020010	1	1127	CPR1_LTR	54	1173	0.8959	55.94
OsIPC08020010	1385	2001	osr8_LTR	554	1220	0.7254	54.67
OsIPU00009585	46	170	rn_457-190_LTR	226	350	0.8571	35.51
OsIPC03170087	4978	5657	BAJIELTR	1	733	0.8191	100
OsIPC03170087	5774	6059	SZ-7_LTR	295	582	0.8252	49.48
OsIPC03160131	2	1206	BAJIEIN	485	1832	0.9183	44.43
OsIPC03160131	1451	1569	osr40_LTR	446	564	0.958	21.1
OsIPC10100076	7056	8136	osr7_LTR	583	1630	0.862	64.29
OsIPC06170020	42	640	osr34_LTR	153	745	0.7043	20.43
OsIPC04040036	1176	1816	osr29_LTR	1	656	0.8626	100
OsIPC01170031	910	1214	osr1_LTR	573	863	0.8131	30.19
OsIPC02230036	1701	2040	rn_457-190_LTR	14	352	0.8152	96.31
OsIPC05070110	90	414	ornithorynque_osj_LTR	568	924	0.8269	37.34
OsIPC03220039	1	664	osr34_LTR	1288	1911	0.7194	21.5
OsIPC03220039	844	1217	rn_215-125_LTR	330	691	0.8222	52.39
OsIPC02120063	156	587	ornithorynque_osj_IR	169	767	0.8503	21.08
OsIPC09160049	465	769	osr29_LTR	204	489	0.7315	43.6
OsIPC10080048	3004	3285	osr41_LTR	230	519	0.8118	55.88
OsIPC10080048	3400	3527	SZ-50_LTR	1	133	0.7481	25.09
OsIPC05040041	126	283	rn_356-197_LTR	117	286	0.8049	59.44
OsIPC09080068	1	103	rn_356-197_LTR	183	286	0.7573	36.36
OsIPC09080068	969	1081	rn_314-187_LTR	1	107	0.7632	89.92
OsIPC06010100	1	932	osr30_LTR	1	916	0.8402	60.74
OsIPC04010126	85	221	osr29_LTR	1	135	0.777	20.58
OsIPC06300013	1347	2257	ornithorynque_osj_LTR	14	956	0.7607	98.64
OsIPU00002214	47	236	osr14_LTR	1	185	0.8115	58.18
OsIPC10080037	136	1068	ornithorynque_osj_LTR	2	935	0.9059	97.7
OsIPC05020017	1006	1356	rn_457-190_LTR	14	352	0.7406	96.31
OsIPU00005335	777	1109	osr30_LTR	1106	1422	0.7329	21.02
OsIPU00007552	1	699	wombat_IR	1269	1957	0.7121	26.22
OsIPC08180056	487	793	rn_409-219_LTR	1	308	0.9351	100
OsIPC03010016	1	924	hopi_LTR	1	957	0.8762	86.53
OsIPC02250319	3545	4658	dagul_LTR	1609	2668	0.7019	31.4
OsIPC09080087	1796	4940	rn_44-393_IR	1872	5195	0.6974	63.98
OsIPC11230306	1457	4679	rn_455-235_IR	1162	4419	0.6893	73.73
OsIPC11230224	279	1245	taz_LTR	1	930	0.7593	100
OsIPC11230224	2324	2579	rn_561-394_LTR	3	258	0.8242	43.76
OsIPC07220121	3	914	ornithorynque_osj_IR	217	1131	0.8107	32.21
OsIPC04090074	810	1353	osr29_LTR	1	654	0.8312	99.7
OsIPC04090074	1356	1747	rire2_LTR	5	441	0.7345	99.09
OsIPC02310034	1	489	osr30_LTR	1018	1505	0.8531	32.36
OsIPC01140328	139	928	ornithorynque_osj_LTR	93	939	0.7774	88.6
OsIPC09050004	83	2253	osr30_IR	6328	8536	0.8138	22.12
OsIPU00009594	71	341	osr29_LTR	370	656	0.737	43.75
OsIPC02150013	377	605	ornithorynque_osj_LTR	267	496	0.7672	24.06
OsIPC02150013	654	1393	rire5_LTR	3	726	0.8416	99.72
OsIPC04130058	1549	1870	osr14_LTR	1	318	0.8056	100
OsIPC04130058	2131	2725	rn_315-188_LTR	706	1282	0.8376	45.01
OsIPU00008549	1	2293	rire2_IR	6830	9117	0.861	21.95
OsIPU00003790	10	235	rn_15-6_LTR	126	365	0.7522	58.82
OsIPU00005806	1	1578	rn_56-38_IR	1654	3191	0.8009	25.09
OsIPC03150099	19	274	hopi_LTR	135	387	0.6873	22.88
OsIPC04020255	788	937	osr29_LTR	516	656	0.8493	21.49
OsIPC10130070	59	2621	rire10_IR	1991	4553	0.8756	27.16
OsIPC07100001	1	471	taz_LTR	458	930	0.792	50.86
OsIPC01020089	1	253	rn_15-6_LTR	39	276	0.8653	58.33
OsIPC01020089	472	817	hopi_LTR	1	350	0.8234	31.65
OsIPC09060109	133	737	hopi_LTR	120	733	0.8308	55.52
OsIPC07280038	1	63	rn_228-214_LTR	166	228	0.9841	27.63
OsIPC03330015	1046	1191	rn_356-197_LTR	129	286	0.7667	55.24
OsIPU00005619	51	558	osr9_LTR	872	1380	0.7846	30.85
OsIPC09020030	3144	3856	CPR1_LTR	1	694	0.9584	34.67
OsIPC02080142	12	192	rn_356-197_LTR	107	286	0.8715	62.94
OsIPC02080142	1081	8983	osr30_IR	1573	9547	0.768	79.85
OsIPC11080027	1	545	rn_208-123_LTR	1	539	0.8596	75.07
OsIPC01260043	10494	10645	rn_215-125_LTR	541	691	0.9342	21.85
OsIPC12160204	1	310	osr8_LTR	1	331	0.9042	27.13
OsIPC05260007	623	1060	rire2_LTR	1	441	0.8067	100
OsIPC06070021	475	1060	rn_561-394_LTR	1	585	0.7432	100
OsIPC04040268	1	594	kangourou_osj_LTR	2367	2984	0.9529	20.71
OsIPC04040268	603	4039	osr30_IR	2146	5500	0.7901	33.59
OsIPU00003612	61	1048	rire5_IR	3259	4246	0.9858	22.09
OsIPC04050058	7072	7656	spip_LTR	2778	3524	0.7129	20.92
OsIPC02190089	752	2272	osr30_LTR	1	1506	0.7773	99.87
OsIPC04130107	1293	1796	osr37_LTR	12	506	0.714	62.34
OsIPC09050002	10	5357	osr30_IR	1	5113	0.825	51.19
OsIPU00003224	199	732	osr9_LTR	665	1190	0.6911	31.88
OsIPC01090077	478	919	osr37_LTR	1	431	0.8598	54.28
OsIPC04010013	3	1215	antechinus-osj_IR	956	2171	0.8962	21.72
OsIPC11220200	4136	4440	wombat_LTR	12	316	0.7655	77.22
OsIPU00009611	1686	2628	osr8_LTR	1	952	0.7299	78.03
OsIPC12180065	1	241	rn_206-352_LTR	1	273	0.905	38.13
OsIPC10050249	2675	4215	osr30_LTR	1	1508	0.7366	100
OsIPC10010216	565	844	osr14_LTR	1	318	0.8259	100
OsIPU00009613	5	3882	rn_374-205_IR	219	3996	0.7073	85.42
OsIPU00009613	4206	4404	rn_201-118_LTR	132	326	0.7121	53.87
OsIPC05100029	3407	3956	osr29_LTR	105	656	0.8011	84.15
OsIPC08180040	429	918	rn_305-180_LTR	1828	2316	0.756	21.11
OsIPC01290039	1228	1403	rn_356-197_LTR	90	286	0.7912	68.88
OsIPC01160156	412	996	rn_174-102_IR	1064	1640	0.7116	23.21
OsIPU00009616	59	932	osr8_LTR	34	892	0.7483	70.41
OsIPC02190008	23	517	taz_LTR	119	574	0.7736	49.03
OsIPC04010007	1963	2098	rn_215-125_LTR	374	516	0.7445	20.69
OsIPC07070089	1	516	ornithorynque_osj_LTR	110	628	0.7869	54.29
OsIPC08170147	845	1431	osr29_LTR	1	656	0.9155	100
OsIPC08170147	1433	1790	SZ-33LTR	4	373	0.8	64.35
OsIPC08130012	43	561	houba_LTR	137	778	0.8956	66.32
OsIPC10060071	267	562	rn_457-190_LTR	112	351	0.7823	68.18
OsIPC10010118	3	332	osr30_LTR	1	322	0.8807	21.35
OsIPC01050055	1159	1294	osr15_LTR	122	255	0.8824	52.55
OsIPU00004900	1	404	OSTONOR1_LTR	88	485	0.8207	82.06
OsIPU00004900	1135	2223	SZ-35LTR	1	1184	0.7759	30.73
OsIPC04050055	1	1941	rn_453-234_IR	262	2210	0.7265	44.42
OsIPC04050055	1983	2275	rn_265-150_LTR	45	344	0.7239	68.81
OsIPC06010068	186	383	osr4_LTR	146	350	0.7931	58.57
OsIPC11060225	1	2225	osr8_IR	611	2896	0.7971	33.71
OsIPC04170008	1320	1579	osr41_LTR	257	519	0.7605	50.67
OsIPC08180191	1356	1542	rn_561-394_LTR	1	187	0.8449	31.97
OsIPC06090045	221	616	wombat_LTR	1	395	0.9167	100
OsIPC08210088	444	633	osr37_LTR	2	233	0.7889	29.22
OsIPU00002237	1050	1450	osr7_LTR	1239	1630	0.9369	24.05
OsIPC12190051	1	311	osr30_LTR	1198	1508	0.8558	20.62
OsIPC12190051	574	687	rn_457-190_LTR	238	351	0.7931	32.39
OsIPC12190051	691	2714	rn_50-33_IR	2297	4293	0.7979	42.13
OsIPC11180124	1	107	osr15_LTR	149	255	0.9346	41.96
OsIPC09080136	1873	2114	osr8_LTR	146	396	0.7468	20.57
OsIPC03230062	1545	2232	osr34_LTR	125	805	0.6913	23.46
OsIPC10210047	473	629	osr44_IR	202	346	0.7055	21.87
OsIPC10210047	2568	3117	rn_561-394_LTR	1	549	0.7332	93.85
OsIPC04030326	546	932	osr40_LTR	1	399	0.8056	70.74
OsIPC04030326	3511	3673	rn_457-190_LTR	14	174	0.8773	45.74
OsIPC04040139	1446	1709	rn_26-390_LTR	1	282	0.7868	85.45
OsIPC10010036	418	860	hopi_LTR	584	1106	0.8477	47.29
OsIPC01390008	2398	2902	taz_LTR	276	801	0.7694	56.56
OsIPC03220069	1	1572	hamster_IR	2575	4064	0.9332	30.43
OsIPC06240066	2264	2695	osr9_LTR	1053	1481	0.7847	26
OsIPC11060175	4576	4783	rn_215-125_LTR	436	646	0.7291	30.54
OsIPC01170006	1	315	rire2_LTR	2	307	0.7175	69.39
OsIPC01170006	394	1523	TRUNCATOR2_LTR	1	1147	0.7688	39.5
OsIPC01220072	500	814	osr29_LTR	1	294	0.84	44.82
OsIPC09080003	236	769	osr40_LTR	1	564	0.8299	100
OsIPC07120163	372	788	ornithorynque_osj_LTR	1	428	0.9189	44.77
OsIPC07120163	834	1409	SZ-66LTR	2	583	0.7212	47.59
OsIPC05200011	1	289	rn_521-266_LTR	1	288	0.9031	20.44
OsIPC05200011	1893	2875	osr34_LTR	1	960	0.7624	33.07
OsIPC11070083	1453	1703	osr41_LTR	266	519	0.7287	48.94
OsIPC04070217	2005	4570	rn_356-197_IR	1213	3769	0.8026	47.09
OsIPC09010004	741	1192	rn_215-125_LTR	241	691	0.8473	65.27
OsIPC05060053	305	393	retrosat1_LTR	321	410	0.8111	20.04
OsIPC11090076	10	118	rn_566-287_LTR	186	288	0.7714	31.79
OsIPU00009627	519	648	rn_356-197_LTR	105	240	0.782	47.55
OsIPC11270473	2024	2362	osr8_LTR	1	367	0.8314	30.08
OsIPC02050030	94	438	rn_457-190_LTR	13	352	0.8547	96.59
OsIPU00009630	3	980	rn_305-180_LTR	1288	2297	0.7692	43.61
OsIPC11280149	2373	2685	BAJIELTR	14	337	0.742	44.2
OsIPC11280149	5546	5835	osr14_LTR	1	280	0.8057	88.05
OsIPC08190143	159	432	wombat_LTR	130	395	0.7741	67.34
OsIPC05150011	234	561	rire1_LTR	1176	1506	0.7082	21.73
OsIPC04090024	2849	3901	spip_LTR	741	1763	0.705	28.66
OsIPC04230002	68	891	osr30_LTR	687	1508	0.8691	54.51
OsIPC04230002	2370	2428	osr2_LTR	117	183	0.8833	25
OsIPC04230002	17239	17693	osr8_LTR	715	1220	0.7304	41.48
OsIPC06140009	1	359	osr8_LTR	713	1049	0.8237	27.62
OsIPC10050131	185	523	rn_457-190_LTR	14	352	0.8187	96.31
OsIPC08180185	1786	2900	osr8_LTR	1	1215	0.7572	99.59
OsIPC02080118	61	2351	rire10_IR	6653	9084	0.7743	25.77
OsIPC12090033	149	587	rire2_LTR	1	441	0.8229	100
OsIPC11210041	1150	1236	osr6_LTR	265	354	0.7841	20.5
OsIPC01330001	714	1627	hopi_LTR	161	1106	0.8141	85.53
OsIPC09120172	3872	4638	osr8_LTR	432	1220	0.7571	64.67
OsIPC08200040	2994	3083	retrosat1_LTR	291	383	0.7849	20.71
OsIPC08100084	1	318	osr8_LTR	1	316	0.8433	25.9
OsIPC09120249	656	1019	wombat_LTR	3	395	0.727	99.49
OsIPC06140027	620	813	rn_509-258_LTR	232	424	0.6965	37.62
OsIPC04110007	8	774	osr30_LTR	1	759	0.7883	50.33
OsIPU00003428	18	371	rn_364-201_LTR	145	504	0.7283	31.69
OsIPU00004833	96	203	rn_21-12_LTR	353	461	0.9817	23.64
OsIPC11090097	8	1001	osr8_LTR	196	1220	0.7535	84.02
OsIPC02140022	1366	1550	rire5_LTR	510	697	0.861	25.9
OsIPC12210069	132	405	osr37_LTR	1	274	0.8425	34.51
OsIPC12090127	178	1110	ornithorynque_osj_IR	616	1437	0.8881	28.93
OsIPC12090127	1436	1774	rn_457-190_LTR	14	352	0.8626	96.31
OsIPC12200068	1216	1519	rn_550-280_LTR	3	327	0.7325	93.12
OsIPC12200068	4786	5188	rn_216-127_LTR	323	718	0.7047	42.9
OsIPC03160052	1639	1945	wombat_LTR	15	306	0.7033	73.92
OsIPC03160052	3119	3702	rn_561-394_LTR	1	585	0.7619	100
OsIPC11060169	423	724	wombat_LTR	1	315	0.7451	79.75
OsIPC04170048	470	619	rn_509-258_LTR	1	142	0.7397	27.68
OsIPC04170048	2384	2525	rn_561-394_LTR	445	585	0.7708	24.1
OsIPC10140041	1847	1946	rn_356-197_LTR	185	286	0.8182	35.66
OsIPU00003170	57	375	rn_457-190_LTR	14	350	0.8981	95.74
OsIPC01030118	2	617	COPIO_LTR	1	611	0.8819	40.33
OsIPC01030118	2216	3606	ATLANTYS-LTR_OS	143	1508	0.8087	90.58
OsIPC01030118	8819	9381	osr40_LTR	1	564	0.828	100
OsIPC11210110	98	630	osr8_LTR	535	1081	0.8555	44.84
OsIPC11260153	1553	1796	osr14_LTR	101	318	0.7689	68.55
OsIPC10210068	312	1081	dagul_LTR	2545	3376	0.8764	24.64
OsIPC11220032	206	708	ornithorynque_osj_LTR	1	523	0.8898	54.71
OsIPC11220032	1196	1327	rn_457-190_LTR	38	170	0.8333	37.78
OsIPC02080092	1	545	osr10_LTR	1	538	0.9468	34.05
OsIPC08090125	3463	3764	wombat_LTR	7	335	0.7727	83.29
OsIPC02240085	352	612	osr14_LTR	64	316	0.9137	79.56
OsIPC09050050	213	581	rn_403-215_LTR	1	369	0.981	87.44
OsIPC04010214	73	861	osr8_LTR	412	1218	0.7745	66.15
OsIPC07120086	1	297	osr8_LTR	1	304	0.835	24.92
OsIPU00002379	1	552	taz_LTR	114	612	0.7195	53.66
OsIPC02130010	2	643	osr30_LTR	10	677	0.8633	44.3
OsIPC05010036	126	1641	osr30_LTR	1	1508	0.776	100
OsIPC01150215	407	3175	osr41_IR	260	3017	0.7993	32.24
OsIPC01030092	130	313	osr14_LTR	134	318	0.8548	58.18
OsIPC09110152	538	649	SZ-58LTR	288	402	0.8246	28.54
OsIPC09110152	1480	1746	osr41_LTR	250	519	0.7398	52.02
OsIPC12200221	1944	2238	osr15_LTR	1	255	0.824	100
OsIPC11240171	4114	4180	rn_228-214_LTR	117	179	0.8	27.63
OsIPC11240171	4889	5341	osr8_LTR	712	1220	0.7527	41.72
OsIPC01390027	650	931	rn_215-125_LTR	385	654	0.6859	39.07
OsIPC08170015	1141	1381	rn_4-189_LTR	515	745	0.6942	31.01
OsIPC08170015	2282	2874	SZ-66LTR	1	611	0.7688	49.96
OsIPU00002010	11	2175	rn_24-14_IR	4191	6343	0.7449	27.42
OsIPC08200086	1884	2170	osr15_LTR	1	255	0.8263	100
OsIPC10060021	1022	1379	rn_129-74_LTR	247	591	0.9057	58.38
OsIPC07130050	5	384	rire9_ltr_LTR	501	920	0.7557	21.81
OsIPC04190044	416	617	rn_18-313_LTR	99	300	0.9851	67.33
OsIPC04030034	1617	1765	rn_509-258_LTR	2	151	0.6797	29.24
OsIPC01030131	358	1653	rn_223-132_IR	1599	2904	0.7078	26
OsIPC06270057	702	1420	osr34_LTR	2188	2903	0.8766	24.66
OsIPC04180131	3391	3634	osr8_LTR	1	294	0.8471	24.1
OsIPC04170051	5634	5987	rire1_LTR	1159	1523	0.6823	23.97
OsIPC11270457	3314	3768	rn_521-266_LTR	395	850	0.864	32.36
OsIPC06130091	81	451	ornithorynque_osj_LTR	22	365	0.7857	35.98
OsIPC04180075	2592	2985	osr8_LTR	162	561	0.7143	32.79
OsIPC03160124	172	495	wombat_LTR	1	328	0.7431	83.04
OsIPC04060166	535	1226	osr34_LTR	2168	2839	0.8316	23.15
OsIPC07190072	1593	1749	rn_356-197_LTR	130	286	0.7161	54.9
OsIPC09120169	602	1612	osr8_LTR	153	1149	0.7197	81.72
OsIPU00000636	1458	2900	osr17_IR	3339	4802	0.7365	29.5
OsIPU00007564	1	1099	hamster_IR	2865	4002	0.9167	23.24
OsIPC05050084	1	524	rn_215-125_LTR	165	691	0.8019	76.27
OsIPC10050084	1	371	osr30_LTR	1	430	0.8632	28.51
OsIPC11230174	7	958	osr34_LTR	1290	2198	0.7478	31.31
OsIPC04120023	814	1185	osr40_LTR	1	399	0.8624	70.74
OsIPC01200008	196	1306	rn_521-266_LTR	204	1351	0.7122	81.48
OsIPC10060130	737	989	osr41_LTR	256	519	0.7413	50.87
OsIPC10060130	2238	2957	osr29_LTR	1	656	0.8296	100
OsIPC06120065	2	233	osr1_LTR	356	594	0.8491	24.79
OsIPC11070141	5550	5784	rn_129-74_LTR	1	228	0.8565	38.58
OsIPC11070141	6051	6428	SZ-66LTR	671	1067	0.8394	32.46
OsIPC06130084	1470	1704	ornithorynque_osj_LTR	22	229	0.771	21.76
OsIPC09010044	2729	4723	osr41_IR	5829	7817	0.7085	23.25
OsIPC09010044	5336	5781	osr30_LTR	1060	1508	0.8174	29.77
OsIPC08120005	18	636	rn_305-180_LTR	1717	2316	0.7368	25.91
OsIPC01200005	4432	4493	rn_68-46_LTR	117	180	0.8226	28.44
OsIPC01200005	4607	6101	rn_74-211_IR	2845	4330	0.7718	34.24
OsIPC07260031	10060	10322	SZ-51LTR	151	414	0.7171	63.77
OsIPC07260031	20935	21009	COPI2_LTR	1	75	0.9867	25.6
OsIPC02200030	151	596	rn_215-125_LTR	3	491	0.6828	70.77
OsIPC01260048	332	1595	squiq_LTR	373	1998	0.7782	40.65
OsIPC06190003	29	491	rn_215-125_LTR	224	691	0.8882	67.73
OsIPC07120198	4	282	osr29_LTR	246	508	0.8134	40.09
OsIPC01230097	1	1088	osr30_LTR	410	1508	0.7795	72.88
OsIPC06260041	760	847	osr6_LTR	236	323	0.8202	20.05
OsIPC03140011	292	641	rire10_LTR	210	557	0.88	62.48
OsIPC08100195	1495	1699	wombat_LTR	1	218	0.8654	55.19
OsIPC12190141	156	471	osr14_LTR	1	318	0.8513	100
OsIPC07070035	5718	6175	osr29_LTR	155	582	0.7009	65.24
OsIPU00009654	86	288	osr14_LTR	115	318	0.8537	64.15
OsIPC07170112	58	489	rn_208-123_LTR	1	449	0.8368	62.53
OsIPC04230016	482	1666	taz_IR	839	2075	0.8402	20.27
OsIPC01280024	1	91	rn_356-197_LTR	197	286	0.8	31.47
OsIPC12060042	19	4169	rire5_IR	257	4470	0.9114	94.23
OsIPC07230031	405	941	osr40_LTR	1	564	0.8275	100
OsIPU00001151	32	521	taz_LTR	313	823	0.764	54.95
OsIPC10020029	7511	8114	rn_129-74_LTR	1	591	0.8842	100
OsIPC07290006	1334	1468	rn_177-274_LTR	110	246	0.7348	41.64
OsIPC07290006	1546	1672	rn_567-288_LTR	72	207	0.7388	61.54
OsIPC08180076	1	648	osr8_LTR	1	669	0.77	54.84
OsIPC08170239	3513	3687	rn_457-190_LTR	179	352	0.8571	49.43
OsIPC04160025	738	1172	dasheng_LTR	3	439	0.7732	99.54
OsIPC04160025	1518	1667	hamster_LTR	90	242	0.7532	63.22
OsIPC11260079	80	2457	dagul_IR	600	3152	0.773	41.31
OsIPC11290088	58	637	wombat_IR	1934	2628	0.7492	26.45
OsIPC07220145	893	1346	osr10_LTR	1	488	0.8677	30.89
OsIPC01220033	460	669	dasheng_LTR	1	210	0.9333	47.84
OsIPC03230013	1	726	osr34_LTR	1590	2211	0.8849	21.43
OsIPC11280036	1	3618	osr30_IR	3948	7641	0.8468	36.98
OsIPC12150123	243	776	rire5_LTR	207	726	0.741	71.63
OsIPC12150123	822	1161	rn_457-190_LTR	14	352	0.8743	96.31
OsIPC08180146	1203	1928	osr8_LTR	1	736	0.8622	60.33
OsIPC02120041	1	304	rn_561-394_LTR	279	585	0.8664	52.48
OsIPC03160049	8	105	rn_457-190_LTR	251	352	0.7921	28.98
OsIPC09010040	949	2430	osr30_LTR	1	1508	0.8654	100
OsIPC08180119	743	1819	hopi_LTR	88	1106	0.7722	92.13
OsIPC04060159	2585	2937	osr30_LTR	582	952	0.7245	24.6
OsIPC05060045	1217	1345	rn_356-197_LTR	117	256	0.7424	48.95
OsIPC12230194	537	705	rire5_LTR	206	373	0.7647	23.14
OsIPC09130003	1	805	taz_LTR	1	756	0.7889	81.29
OsIPC01210043	929	1370	dasheng_LTR	1	439	0.9294	100
OsIPC01420079	3089	4902	SZ-54B_I	516	2415	0.696	43.13
OsIPC01420079	4982	6012	SZ-54D_I	3169	4192	0.6738	23.18
OsIPC06230243	2541	3474	ornithorynque_osj_LTR	1	937	0.8743	98.01
OsIPC04090105	1	2180	osr40_IR	6557	8629	0.8928	20.14
OsIPC11210292	574	3076	hopi_IR	4103	6623	0.763	23.77
OsIPC09120113	1660	2079	SZ-51LTR	1	398	0.7143	96.14
OsIPC09120113	6057	6539	OSTONOR1_LTR	1	485	0.8937	100
OsIPC09120113	7635	7961	COPI1_LTR	1	308	0.9256	100
OsIPC10160132	86	342	houba_LTR	1	262	0.9147	27.07
OsIPU00005887	49	430	osr8_LTR	834	1220	0.8196	31.72
OsIPU00009666	76	3147	rn_223-132_IR	170	3227	0.7239	60.87
OsIPC07290020	983	1139	rn_215-125_LTR	146	295	0.7143	21.71
OsIPC09060059	460	979	rire10_LTR	1	520	0.8887	93.36
OsIPU00000737	1	731	houba_LTR	227	950	0.7617	74.79
OsIPC12260080	3	284	osr8_LTR	1	305	0.8229	25
OsIPC10180037	1007	1444	rire2_LTR	1	441	0.7906	100
OsIPC03120052	607	828	houba_LTR	1	230	0.9462	23.76
OsIPC07020132	11794	13266	emeu_LTR	1	1501	0.7616	100
OsIPC07020132	13304	16057	rn_356-197_IR	2	2672	0.7815	49.19
OsIPU00007231	1	542	echidne_osj_LTR	653	1192	0.8807	37.82
OsIPC12080114	180	264	rn_28-18_LTR	271	362	0.7841	21.75
OsIPC04050002	2	938	kangourou_osj_LTR	1584	2570	0.8069	33.08
OsIPC11060002	259	864	osr8_LTR	561	1220	0.8186	54.1
OsIPC10080033	1780	2599	osr34_LTR	2032	2903	0.816	30.04
OsIPC10200065	800	943	osr14_LTR	1	172	0.7451	54.09
OsIPC04170005	6984	7502	osr29_LTR	155	650	0.8027	75.61
OsIPC02190009	223	380	rn_356-197_LTR	116	286	0.8232	59.79
OsIPC06270011	260	374	hamster_LTR	63	179	0.7521	48.35
OsIPC07110064	1	233	dasheng_LTR	206	437	0.8856	52.85
OsIPC01020066	1	490	rn_129-74_LTR	1	486	0.8912	82.23
OsIPC01020066	492	1120	spip_LTR	2799	3570	0.7843	21.62
OsIPC01020066	1396	2348	osr30_LTR	453	1508	0.7017	70.03
OsIPC01020066	2585	3272	BAJIELTR	1	731	0.8987	99.73
OsIPC07120200	42	1912	osr10_IR	6764	8583	0.8045	20.6
OsIPC08170030	104	544	osr17_LTR	1	464	0.8229	99.57
OsIPC01230081	83	427	rn_255-148_LTR	1	318	0.947	100
OsIPC06090088	3990	4323	rire1_LTR	1182	1519	0.7122	22.19
OsIPC10020072	1	248	osr8_LTR	1	247	0.8103	20.25
OsIPC11240076	869	1657	osr37_LTR	1	794	0.8325	100
OsIPC11170236	9403	9483	COPI1_LTR	1	80	0.8395	25.97
OsIPC11170236	9498	10701	SZ-63_LTR	840	2077	0.8082	58.67
OsIPC11060003	1	279	osr8_LTR	1	271	0.8913	22.21
OsIPC06240024	1543	1660	SZ-58LTR	43	170	0.7797	31.76
OsIPC06240024	2795	3194	GYPSO_LTR	781	1181	0.7062	33.61
OsIPC07230002	750	1321	osr29_LTR	62	656	0.9043	90.7
OsIPC02210049	362	2367	houba_IR	270	2307	0.9547	45.27
OsIPC09220070	421	771	osr14_LTR	1	318	0.9408	100
OsIPC04030325	747	1304	rire10_LTR	1	557	0.8196	100
OsIPC10200029	1	1124	SZ-37_LTR	1	1110	0.8015	70.03
OsIPC10200029	2190	3312	SZ-27LIKE	1	1024	0.7758	65.6
OsIPC03210005	894	1306	rire2_LTR	1	424	0.8156	96.15
OsIPC10060118	1	2143	rire8_IR	3313	5541	0.9268	37.16
OsIPC10010104	1381	1516	osr40_LTR	393	536	0.7286	25.53
OsIPC09120061	1	1163	rn_211-124_IR	1475	2657	0.7739	23.96
OsIPC08170042	2	1924	osr8_IR	877	2904	0.8156	29.9
OsIPC02090012	2105	2980	osr8_LTR	255	1180	0.8841	75.9
OsIPC04060124	209	423	rn_77-52_LTR	1	215	0.9814	100
OsIPC11070135	1797	2094	osr14_LTR	1	318	0.8766	100
OsIPC11070135	2177	2456	rn_15-6_LTR	128	401	0.75	67.16
OsIPC09120115	805	1560	osr8_LTR	1	804	0.7506	65.9
OsIPC06160032	810	1098	rn_356-197_LTR	7	284	0.7474	97.2
OsIPC06150064	2067	2404	rn_457-190_LTR	14	350	0.8735	95.74
OsIPC10070034	1131	1661	osr30_LTR	412	951	0.7959	35.81
OsIPC08090065	10	226	rn_359-198_LTR	431	627	0.7921	31.42
OsIPC08090065	916	2160	SZ-44LTR	78	1408	0.8539	94.53
OsIPC08090065	2207	3246	BAJIEIN	486	1514	0.8079	33.92
OsIPC01310015	1530	1730	hamster_LTR	43	242	0.7586	82.64
OsIPU00001426	310	624	osr9_LTR	651	980	0.8063	20
OsIPC11260209	3515	3960	dasheng_LTR	1	437	0.737	99.54
OsIPC04100009	487	690	rn_457-190_LTR	161	352	0.7387	54.55
OsIPU00009690	1880	2092	rn_15-6_LTR	165	365	0.744	49.26
OsIPC04020178	1031	1465	dasheng_LTR	1	439	0.906	100
OsIPC07180087	3	2752	antechinus-osj_LTR	1	2368	0.7482	76.14
OsIPC07180087	3347	3622	rn_215-125_LTR	401	667	0.7434	38.64
OsIPC07180087	4983	5574	osr30_LTR	590	1110	0.7208	34.55
OsIPC07210006	4696	5032	rn_457-190_LTR	14	350	0.8618	95.74
OsIPC11160040	606	695	rn_111-158_LTR	28	123	0.8571	23.3
OsIPC07100027	2558	2707	osr29_LTR	511	656	0.7959	22.26
OsIPC12190206	541	839	wombat_LTR	1	297	0.7148	75.19
OsIPC12190206	2050	3268	emeu_LTR	264	1499	0.7445	82.35
OsIPC04080042	2	974	squiq_LTR	571	1878	0.7483	32.7
OsIPC02190031	8	640	osr34_LTR	1062	1647	0.7553	20.19
OsIPC05070089	3063	4070	osr8_LTR	172	1218	0.8847	85.82
OsIPC05070013	182	1711	rn_223-132_IR	3502	5022	0.7445	30.27
OsIPC02130006	79	297	rn_352-195_LTR	187	412	0.7418	54.59
OsIPC02130006	378	469	rn_103-58_LTR	11	118	0.7755	24.43
OsIPC11200212	1463	1903	rire2_LTR	1	441	0.9201	100
OsIPC10010167	568	666	rn_356-197_LTR	188	286	0.79	34.62
OsIPC01140072	107	1108	rn_521-266_LTR	468	1358	0.7143	63.24
OsIPC02100080	2758	2850	osr15_LTR	162	254	0.8602	36.47
OsIPC12110143	330	876	rn_174-102_IR	210	772	0.7731	22.65
OsIPC05090011	1	2672	osr41_IR	4114	6769	0.8155	31.05
OsIPC11280098	920	2088	dagul_LTR	1575	2696	0.705	33.23
OsIPC01130168	808	2044	osr34_IR	4859	6139	0.7795	20.86
OsIPC01140440	1	647	osr8_LTR	137	782	0.8738	52.95
OsIPC01200084	1	2826	osr30_IR	3612	6431	0.8247	28.23
OsIPC07160022	144	831	houba_LTR	1	765	0.9146	79.03
OsIPC12160242	851	1434	rn_561-394_LTR	1	585	0.7584	100
OsIPC09100061	77	622	osr8_LTR	3	546	0.8595	44.59
OsIPC12050102	337	709	hopi_LTR	767	1106	0.8386	30.74
OsIPU00009696	1268	1435	rn_356-197_LTR	86	270	0.7216	64.69
OsIPU00009696	1749	2448	osr30_LTR	590	1249	0.6953	43.77
OsIPC10030147	667	1094	rn_364-201_LTR	109	537	0.7113	37.76
OsIPC10030147	2679	3407	spip_LTR	2749	3570	0.8972	23.03
OsIPC10010085	453	586	rn_356-197_LTR	117	272	0.7883	54.55
OsIPC12130005	1	618	osr37_LTR	70	757	0.8688	86.65
OsIPC04140134	1793	2069	rire10_LTR	279	554	0.8303	49.55
OsIPC04030286	298	4122	osr25_IR	1342	5362	0.7743	67.18
OsIPC01080078	3	213	taz_LTR	1	187	0.7565	20.11
OsIPC11250051	1038	1284	rn_15-6_LTR	121	365	0.7258	60.05
OsIPC01140122	910	1768	rire7_LTR	1	858	0.9372	99.88
OsIPC01350018	1	155	osr14_LTR	91	249	0.825	50
OsIPC10050148	2	2162	osr30_IR	2588	4642	0.8254	20.57
OsIPC03240018	1	275	GYPSO_LTR	174	468	0.8536	24.73
OsIPC03240018	375	806	osr41_LTR	44	519	0.7534	91.71
OsIPC08180061	665	919	osr8_LTR	953	1220	0.7099	21.97
OsIPC09110006	1257	1345	dasheng_LTR	1	89	0.9663	20.27
OsIPC12110059	1	1673	osr34_IR	4031	5684	0.8287	26.94
OsIPC01170055	35	904	taz_LTR	1	801	0.7574	86.13
OsIPU00009702	88	993	emeu_LTR	371	1245	0.7582	58.29
OsIPC09080145	2381	2643	rn_364-201_LTR	88	351	0.711	23.24
OsIPC04010164	973	2099	osr25_IR	462	1717	0.8133	20.99
OsIPU00001663	803	846	rn_78-53_LTR	46	89	0.8222	31.65
OsIPC01190011	1	163	rn_457-190_LTR	1	169	0.8606	48.01
OsIPC03020012	227	563	rn_457-190_LTR	14	352	0.8504	96.31
OsIPC03020012	2001	2196	rn_509-258_LTR	317	507	0.733	37.23
OsIPC03020012	2420	4266	dagul_LTR	1434	3376	0.8455	57.55
OsIPC12180026	778	1116	rn_15-6_LTR	4	339	0.6979	82.35
OsIPC08170097	4018	5545	ATLANTYS-LTR_OS	1	1488	0.7551	98.67
OsIPU00006416	501	733	rn_215-125_LTR	410	633	0.7434	32.42
OsIPU00008320	386	844	osr7_LTR	162	592	0.7225	26.44
OsIPC12240035	452	1241	osr8_LTR	152	942	0.7028	64.84
OsIPC08160050	1567	2425	dagul_LTR	353	1204	0.7252	25.24
OsIPC05150052	6	2123	rire10_IR	6719	8880	0.8112	22.91
OsIPU00006216	1	1211	osr7_IR	2266	3450	0.9857	20.89
OsIPC01160211	1441	1779	rn_457-190_LTR	14	352	0.8529	96.31
OsIPC01160211	2560	3570	dagul_LTR	1707	2693	0.7065	29.24
OsIPU00009709	502	4812	SZ-54_I	116	4421	0.7669	97.4
OsIPC12150069	276	683	rn_206-352_LTR	3	494	0.8714	68.72
OsIPC11170237	1589	2957	osr7_LTR	145	1630	0.7868	91.17
OsIPC11170237	3354	3483	dasheng_LTR	310	439	0.7863	29.61
OsIPC11260241	4018	4484	SZ-5LTR	756	1223	0.8404	38.27
OsIPC11260241	4809	5207	osr8_LTR	1	410	0.8571	33.61
OsIPC07100101	1644	1798	rn_356-197_LTR	117	286	0.7673	59.44
OsIPC07100101	2124	2696	osr30_LTR	590	1110	0.7283	34.55
OsIPC01200017	69	330	rn_550-280_LTR	57	314	0.7376	73.93
OsIPC02080146	1125	1703	rire10_LTR	1	557	0.8262	100
OsIPC12160241	19583	20051	rn_253-147_LTR	437	1021	0.8411	35.52
OsIPC07020063	466	674	ornithorynque_osj_LTR	741	956	0.787	22.59
OsIPC10210046	1428	2005	rn_561-394_LTR	7	585	0.7231	98.97
OsIPC11230016	613	914	houba_LTR	673	968	0.8233	30.58
OsIPC06200064	294	645	osr30_LTR	1	349	0.8563	23.14
OsIPC01300080	1	978	squiq_LTR	547	2003	0.7788	36.42
OsIPC01220111	1547	2007	osr41_LTR	44	519	0.8056	91.71
OsIPC04050211	1	612	ornithorynque_osj_LTR	1	601	0.9121	62.87
OsIPC05090059	2	1582	rn_356-197_IR	3836	5430	0.7557	29.37
OsIPC11280065	3	677	dagul_LTR	2645	3376	0.9009	21.68
OsIPC12150001	1111	1447	hopi_LTR	746	1106	0.9035	32.64
OsIPU00003864	137	808	rire5_LTR	37	726	0.9447	95.04
OsIPU00004343	837	907	rn_457-190_LTR	282	352	0.9014	20.17
OsIPC06240027	1878	2019	osr40_LTR	423	564	0.8472	25.18
OsIPC06180027	417	925	osr30_LTR	917	1422	0.8688	33.55
OsIPC04180068	2772	3696	hopi_LTR	1	968	0.8259	87.52
OsIPC03220004	80	520	rire2_LTR	1	441	0.8626	100
[truncated: 8,023 more rows]

## Sheet: Japonica-nonsolo
Contig(query)	Query start	Query end	Transposon(subject)	Subject start	Subject end	Similarity	Match length divided by transposon length(%)
OsJPC10120079	6085	6342	osr43_LTR	4	268	0.7814	91.07
OsJPC10120079	6402	6753	rn_507-257_LTR	1	352	0.7252	93.12
OsJPC10120079	6753	9096	rn_507-257_IR	1991	4370	0.7151	54.46
OsJPC03280008	2407	2695	rn_51-338_LTR	8	298	0.7143	97.65
OsJPC03280008	2699	3752	rn_51-338_IR	5	1107	0.7287	22.88
OsJPC11060031	323	498	rn_353-366_LTR	1	189	0.7709	70.26
OsJPC11060031	500	584	rn_353-366_LTR	1	95	0.8409	35.32
OsJPC04040103	1747	2490	osr8_LTR	470	1218	0.8135	61.39
OsJPC04040103	6369	6478	rire2_LTR	1	110	0.9818	24.94
OsJPC04040103	1	1344	osr8_IR	5384	6782	0.8759	20.63
OsJPC06120061	8	311	SZ-22_LTR	1	303	0.781	39.45
OsJPC06120061	320	1013	SZ-66LTR	473	1223	0.8028	61.41
OsJPC01310019	2	303	SZ-7A_LTR	1	301	0.8311	53.37
OsJPC01310019	304	504	BAJIELTR	53	254	0.77	27.56
OsJPC12160175	3264	3436	SZ-51LTR	4	185	0.7143	43.96
OsJPC12160175	6129	6627	GYPSO_LTR	746	1193	0.9511	37.55
OsJPC07110101	4013	4168	RETROSOR2_LTR	27	184	0.7019	30.62
OsJPC07110101	1	329	osr30_LTR	1	321	0.8323	21.29
OsJPC07110101	1111	3960	osr30_IR	6968	9817	0.7839	28.53
OsJPC01040111	226	414	BAJIELTR	1	168	0.8276	22.92
OsJPC01040111	2382	3337	COPI1_I	1613	2581	0.9187	23.61
OsJPC12170067	6517	7196	RETROSAT2LTR	2250	2979	0.7759	22.16
OsJPC12170067	8149	10713	GYPSY-A_LTR	1	2571	0.7212	76.36
OsJPU00000052	2692	3531	ATLANTYS-LTR_OS	1	931	0.7087	61.74
OsJPU00000052	3882	4377	SZ-45LTR	1741	2267	0.7461	21.3
OsJPC11280135	17	542	COPIA1-LTR_OS	648	1214	0.8123	46.71
OsJPC11280135	1821	2154	COPIA2-LTR_OS	427	753	0.6997	33.99
OsJPC07090012	27	178	GYPSY-B_LTR	499	660	0.7643	23.08
OsJPC07090012	185	398	GYPSY1-LTR_OS	1	216	0.7376	33.08
OsJPC06230014	3954	4826	taz_LTR	1	802	0.7937	86.24
OsJPC06230014	4119	4706	rire9_ltr_IR	7	546	0.7324	29.9
OsJPC06230014	4826	6304	taz_IR	4642	6104	0.8339	23.97
OsJPC07180049	3161	3596	rire2_LTR	1	441	0.7753	100
OsJPC07180049	86	3158	rire2_IR	7438	10423	0.7297	28.64
OsJPC08170211	111	1590	rire3_IR	1	1431	0.838	25.03
OsJPC08170211	1591	4397	rire3_IR	2882	5717	0.8323	49.61
OsJPC01120009	1	617	BAJIELTR	96	733	0.8882	87.04
OsJPC01120009	627	927	SZ-51LTR	131	408	0.7324	67.15
OsJPC01120009	936	1272	COPIA1-LTR_OS	873	1214	0.7645	28.17
OsJPC04020104	981	1557	osr29_LTR	1	583	0.823	88.87
OsJPC04020104	1782	2155	osr29_LTR	1	358	0.8969	54.57
OsJPC09040004	575	913	rn_457-190_LTR	14	352	0.8601	96.31
OsJPC09040004	1332	1426	rn_457-190_LTR	258	352	0.8632	26.99
OsJPC10080052	2877	3423	rire10_LTR	1	534	0.8059	95.87
OsJPC10080052	352	2574	rire10_IR	1	2219	0.8089	23.51
OsJPC10180064	3782	3908	osr14_LTR	188	317	0.8516	40.88
OsJPC10180064	4131	5900	osr14_IR	1300	3029	0.9521	43.03
OsJPC04180188	1	133	rn_561-394_LTR	453	585	0.9023	22.74
OsJPC04180188	134	2371	rn_561-394_IR	1	2171	0.802	22.46
OsJPC04010077	38	614	rn_561-394_LTR	1	581	0.813	99.32
OsJPC04010077	614	4538	rn_561-394_IR	5768	9666	0.7405	40.34
OsJPC11230202	6968	8548	osr30_LTR	1	1508	0.7726	100
OsJPC11230202	56	6143	osr30_IR	3385	9547	0.7713	61.7
OsJPC11230202	6262	7004	emeu_IR	1221	1974	0.692	38.2
OsJPC02080068	1	469	osr30_LTR	1044	1508	0.758	30.84
OsJPC02080068	470	4285	osr30_IR	1	3843	0.7118	38.48
OsJPC02080068	4287	7142	osr30_IR	4291	7276	0.8186	29.9
OsJPC01140138	2212	2662	SZ-58LTR	60	403	0.7989	85.36
OsJPC01140138	2699	3055	SZ-58LTR	25	403	0.8132	94.04
OsJPC02070129	668	790	osr36_LTR	181	316	0.7634	42.63
OsJPC02070129	5801	5923	osr36_LTR	181	316	0.7634	42.63
OsJPC02070129	799	5584	rn_566-287_IR	3	4787	0.743	99.92
OsJPC04030156	4	173	rn_457-190_LTR	184	352	0.8596	48.01
OsJPC04030156	3960	4125	rn_457-190_LTR	195	352	0.8049	44.89
OsJPC04030156	175	2223	osr41_IR	5772	7976	0.6883	25.78
OsJPC06020024	1	707	kangourou_osj_LTR	1460	2164	0.8567	23.63
OsJPC06020024	1034	1989	kangourou_osj_LTR	915	1875	0.8646	32.21
OsJPC10100001	3691	3831	rire2_LTR	300	441	0.8671	32.2
OsJPC10100001	3841	4841	taz_LTR	1	926	0.7753	99.57
OsJPC10100001	4847	5139	rire2_LTR	1	294	0.7559	66.67
OsJPC10100001	3980	4532	rire9_ltr_IR	11	546	0.7273	29.68
OsJPC07210112	3032	3191	SZ-57_LTR	24	176	0.7643	86.93
OsJPC07210112	3197	4320	SZ-57_I	2178	3337	0.7205	34.65
OsJPC01040023	2958	3066	SC-6_LTR	173	289	0.7826	28.06
OsJPC01040023	3174	3293	SC-6_LTR	292	391	0.8333	23.98
OsJPC01140032	1	311	rire10_LTR	231	557	0.8786	58.71
OsJPC01140032	312	3048	rire10_IR	1	2712	0.843	28.74
OsJPC11230230	1244	1494	RETROSOR2_LTR	256	507	0.7809	48.84
OsJPC11230230	1899	5196	RETROSOR2_I	7305	10667	0.6686	31.53
OsJPC03240007	949	1557	BAJIELTR	9	731	0.7321	98.64
OsJPC03240007	1866	2151	BAJIELTR	1	292	0.7979	39.84
OsJPC01030028	1	459	ATLANTYS-LTR_OS	277	703	0.7089	28.32
OsJPC01030028	527	944	ATLANTYS-LTR_OS	554	970	0.9045	27.65
OsJPC02120030	570	786	rn_42-23_LTR	322	530	0.785	24.39
OsJPC02120030	1493	1848	rn_42-23_LTR	1	325	0.753	37.92
OsJPC02120030	2102	2584	echidne_osj_LTR	935	1428	0.9485	34.59
OsJPC11060046	2701	2785	rn_353-366_LTR	182	267	0.7674	31.97
OsJPC11060046	2790	3037	rn_353-366_LTR	1	269	0.7866	100
OsJPC07010014	707	1448	BAJIELTR	5	733	0.7546	99.45
OsJPC07010014	1449	2082	BAJIEIN	1	757	0.7358	24.95
OsJPC08090012	1	310	rn_359-198_LTR	204	513	0.7384	49.44
OsJPC08090012	313	659	rn_359-198_LTR	286	627	0.7582	54.55
OsJPC06210032	913	1521	rn_129-74_LTR	1	589	0.8579	99.66
OsJPC06210032	1523	1825	ornithorynque_osj_LTR	636	938	0.8262	31.69
OsJPC06210032	2434	3012	osr30_LTR	1	611	0.7179	40.52
OsJPC06210032	3334	3870	osr30_LTR	682	1270	0.6875	39.06
OsJPC04030169	1609	2302	BAJIEIN	486	1173	0.8372	22.68
OsJPC04030169	2684	3330	BAJIELTR	1	733	0.7893	100
OsJPC08280009	690	1354	BAJIELTR	1	733	0.8493	100
OsJPC08280009	1355	3251	BAJIEIN	1	1906	0.7812	62.82
OsJPC07020079	216	580	rn_215-125_LTR	333	691	0.8219	51.95
OsJPC07020079	652	1338	rn_215-125_LTR	3	691	0.787	99.71
OsJPC07020079	1963	4729	osr30_IR	2721	5546	0.86	28.29
OsJPC07160016	8250	8563	wombat_LTR	1	314	0.717	79.49
OsJPC07160016	8956	9526	rire10_LTR	1	557	0.8366	100
OsJPC07160016	12457	12722	wombat_LTR	56	314	0.7326	65.57
OsJPC07160016	9535	10460	wombat_IR	1301	2239	0.7141	35.73
OsJPC06070006	449	913	SZ-52_LTR	289	746	0.7134	61.39
OsJPC06070006	1921	2118	SZ-52_LTR	1	198	0.7398	26.54
OsJPC04020221	114	329	Hopscotch_LTR	4	218	0.8111	95.13
OsJPC04020221	338	3868	Hopscotch_I	1	3506	0.8121	79.25
OsJPC04020221	3869	4235	RIRE2_LTR	1	438	0.8021	99.32
OsJPC04020221	4238	8111	RIRE2_I	6606	10423	0.745	36.63
OsJPC06200045	7663	7999	SZ-44LTR	1042	1393	0.8392	25
OsJPC06200045	8287	8892	SZ-44LTR	405	1048	0.8299	45.74
OsJPC06200045	8893	10116	SZ-63_LTR	883	2110	0.8703	58.2
OsJPC01030098	475	846	osr40_LTR	1	374	0.7941	66.31
OsJPC01030098	846	2900	osr40_IR	8236	10294	0.795	20
OsJPC11090016	366	643	RETROSOR2_LTR	234	516	0.8085	54.84
OsJPC11090016	2060	2255	SC-9_LTR	259	472	0.7389	45.34
OsJPC11090016	2474	5928	SC9A_I	836	4343	0.7366	80.76
OsJPC11100060	8	332	BAJIELTR	417	733	0.7926	43.25
OsJPC11100060	853	2024	BAJIEIN	477	1679	0.7868	39.65
OsJPC11260202	159	615	RIREX_LTR	1	426	0.7373	96.6
OsJPC11260202	616	2089	RIRE3_I	2636	4152	0.726	26.37
OsJPC11200073	117	218	SZ-28LTR	1	102	0.8922	38.93
OsJPC11200073	280	469	SZ-28LTR	1	190	0.9476	72.52
OsJPC11200073	483	1092	BAJIEIN	1169	1785	0.734	20.34
OsJPC11200073	1447	2595	BAJIEIN	490	1611	0.7754	36.98
OsJPC11200073	3262	3485	BAJIELTR	1	215	0.8	29.33
OsJPU00005294	1956	2336	rn_505-256_LTR	1	375	0.7188	85.03
OsJPU00005294	175	1956	rn_505-256_IR	3145	5054	0.7635	37.79
OsJPC05050046	3668	4103	rire2_LTR	1	441	0.8166	100
OsJPC05050046	79	3432	rire2_IR	6101	9404	0.7481	31.69
OsJPC05050046	4126	5763	rn_457-190_IR	1726	3392	0.8655	25.87
OsJPC02110003	1665	1926	SZ-28LTR	1	262	0.9084	100
OsJPC02110003	1966	2059	SZ-28LTR	1	93	0.9043	35.5
OsJPC02110003	2080	2171	SZ-28LTR	1	92	0.913	35.11
OsJPC09010064	1487	1811	wombat_LTR	1	315	0.7406	79.75
OsJPC09010064	1811	2386	wombat_IR	1941	2628	0.7367	26.18
OsJPC11140015	1728	2043	osr8_LTR	4	317	0.7736	25.74
OsJPC11140015	2278	2990	osr8_LTR	322	1035	0.8194	58.52
OsJPC11140015	3618	3891	osr8_LTR	1	268	0.8514	21.97
OsJPC03160116	1447	6277	SZ-26_I	1	4824	0.7385	100
OsJPC03160116	6327	6509	SZ-26_LTR	125	344	0.7644	56.85
OsJPC01210040	2257	3179	ATLANTYS-LTR_OS	518	1508	0.7573	65.72
OsJPC01210040	3200	3964	SZ-44LTR	617	1379	0.8701	54.19
OsJPC01210040	4471	4734	SZ-42LTR	82	343	0.8966	27.35
OsJPC01150073	1267	1718	SZ-42LTR	479	936	0.7582	47.81
OsJPC01150073	1830	2033	BAJIELTR	531	733	0.8439	27.69
OsJPC01150073	2058	2616	BAJIEIN	2244	2882	0.7873	21.06
OsJPC11240071	9980	10616	houba_LTR	321	968	0.8129	66.94
OsJPC11240071	10815	11170	houba_LTR	32	436	0.8563	41.84
OsJPU00001973	568	694	osr43_LTR	161	291	0.8661	45.02
OsJPU00001973	282	564	osr43_IR	3	285	0.8063	23.33
OsJPC11280139	1	1114	osr8_LTR	60	1220	0.7811	95.16
OsJPC11280139	1211	1886	osr8_LTR	534	1220	0.791	56.31
OsJPC12180140	2263	2583	osr29_LTR	1	322	0.8129	49.09
OsJPC12180140	3115	3811	osr29_LTR	1	656	0.8231	100
OsJPC11040035	4822	5113	wombat_LTR	1	315	0.7679	79.75
OsJPC11040035	5893	6204	wombat_LTR	12	314	0.7417	76.71
OsJPC03210012	162	304	SZ-28LTR	45	188	0.9097	54.96
OsJPC03210012	421	528	SZ-28LTR	157	262	0.8148	40.46
OsJPC03210012	1647	2368	RIRE1_LTR	1	793	0.7707	52.07
OsJPC03210012	2428	2769	SZ-66LTR	1	347	0.8242	28.37
OsJPC11270127	4461	4865	rn_120-70_LTR	1	413	0.7942	100
OsJPC11270127	64	4461	rn_120-70_IR	1	4306	0.8162	100
OsJPC04190050	2391	2646	SZ-9LTR	692	935	0.7621	25.28
OsJPC04190050	2391	2647	rire5_LTR	453	697	0.7846	33.75
OsJPC04190050	1	1066	rire5_IR	2950	4048	0.9157	24.58
OsJPC10070049	1	794	osr30_LTR	693	1508	0.8161	54.11
OsJPC10070049	964	3848	osr30_IR	847	3721	0.7775	28.78
OsJPC02070097	1988	2671	BAJIELTR	1	733	0.7922	100
OsJPC02070097	4281	4536	BAJIELTR	445	697	0.7412	34.52
OsJPC02070097	1	331	rn_253-147_LTR	420	757	0.7771	20.52
OsJPC02070097	1768	2009	rn_509-258_LTR	22	255	0.7008	45.61
OsJPC02070097	2681	2915	rn_509-258_LTR	243	477	0.7333	45.81
OsJPC12090125	1	110	SZ-28LTR	1	87	0.9213	33.21
OsJPC12090125	151	433	SZ-28LTR	1	262	0.8868	100
OsJPC12100035	8764	9025	SZ-28LTR	1	262	0.9122	100
OsJPC12100035	9154	9497	SZ-28LTR	1	262	0.9	100
OsJPC04140070	6596	7097	SZ-30_LTR	1	499	0.8825	40.5
OsJPC04140070	3697	4899	osr8_LTR	1	1220	0.8123	100
OsJPC04140070	4899	6392	osr8_IR	5222	6782	0.8716	23.02
OsJPC04040090	80	2943	SZ-7_I	1	2784	0.7122	27.05
OsJPC04040090	2946	3522	SZ-7_LTR	3	580	0.8179	99.31
OsJPC04040090	3717	3796	COPI1_LTR	1	78	0.85	25.32
OsJPC01170013	1	959	SZ-22_I	1	962	0.8248	33.55
OsJPC01170013	960	1734	SZ-22_LTR	1	768	0.8532	100
OsJPC01170013	1752	2699	SZ-66LTR	1	912	0.7135	74.57
OsJPC01170013	2701	2890	RIREX_LTR	238	430	0.8394	43.76
OsJPC01170013	3108	3585	SZ-22_LTR	1	479	0.7992	62.37
OsJPC01170013	4027	4433	GYPSO_LTR	1	409	0.8832	34.28
OsJPC12110108	1	384	GYPSY1-LTR_OS	1	383	0.9351	58.65
OsJPC12110108	385	658	GYPSO_LTR	290	565	0.8643	23.13
OsJPC10020010	11756	12468	CRMA1_LTR	1	714	0.8685	97.28
OsJPC10020010	12469	13061	RIRE3A_LTR	2483	3167	0.7971	21.63
OsJPC10020010	19502	19700	SC-6_LTR	93	290	0.7647	47.48
OsJPC10020010	20021	21324	SC-6_I	308	1850	0.7162	28.14
OsJPC02190070	325	1500	osr30_LTR	327	1508	0.7614	78.38
OsJPC02190070	1501	3792	osr30_IR	1	2325	0.7151	23.28
OsJPC07090009	4286	4447	rn_457-190_LTR	195	352	0.7875	44.89
OsJPC07090009	4607	4715	rn_457-190_LTR	244	352	0.8108	30.97
OsJPC07090009	3666	4447	rn_174-102_IR	25	799	0.7889	31.17
OsJPC11280292	574	2993	SC-1_I	1845	4286	0.6935	40.14
OsJPC11280292	3205	4619	SC-1_I	4260	5711	0.7572	23.87
OsJPC11280292	4825	5262	SC-6_LTR	1	417	0.7821	100
OsJPU00001222	289	372	SZ-28LTR	177	262	0.8488	32.82
OsJPU00001222	373	505	SZ-28LTR	114	246	0.8722	50.76
OsJPC10050193	2586	3351	SZ-21LTR	1	755	0.8404	61.08
OsJPC10050193	16	838	osr30_LTR	1	813	0.8002	53.91
OsJPC10050193	2542	3159	osr30_LTR	683	1254	0.6808	37.93
OsJPC08170166	641	1116	rn_561-394_LTR	1	480	0.8225	82.05
OsJPC08170166	1116	4427	rn_561-394_IR	6387	9666	0.7721	33.93
OsJPC06130035	1011	1264	osr1_LTR	663	964	0.7426	31.33
OsJPC06130035	1409	1597	rire5_LTR	215	401	0.7701	25.76
OsJPC06130035	2887	3049	rire5_LTR	564	726	0.7711	22.45
OsJPC09120067	4955	5084	rn_211-124_LTR	25	155	0.7273	79.39
OsJPC09120067	5095	6177	rn_211-124_IR	1	1116	0.6968	22.6
OsJPC02240026	49	203	osr15_LTR	1	131	0.7794	51.37
OsJPC02240026	1044	1181	osr15_LTR	117	255	0.8489	54.51
OsJPU00000036	1	72	COPI1_LTR	107	173	0.75	21.75
OsJPU00000036	234	2248	COPI2_I	2129	4147	0.8059	48.69
OsJPC04040138	684	969	rn_457-190_LTR	14	330	0.8379	90.06
OsJPC04040138	971	1131	rn_457-190_LTR	192	352	0.8704	45.74
OsJPC06210065	1	344	hopi_LTR	655	1012	0.8863	32.37
OsJPC06210065	346	1236	hopi_LTR	212	1106	0.9112	80.92
OsJPC05190023	369	827	osr7_LTR	162	592	0.7225	26.44
OsJPC05190023	3135	3480	rn_457-190_LTR	1	352	0.8771	100
OsJPC05190023	4774	5115	rn_457-190_LTR	14	352	0.8768	96.31
OsJPC05190023	5700	6297	osr30_LTR	682	1355	0.709	44.69
OsJPC05190023	4776	5310	rn_174-102_IR	27	537	0.7124	20.56
OsJPC12060101	9802	9960	SZ-7_LTR	200	353	0.6987	26.46
OsJPC12060101	10184	10580	SZ-7_LTR	200	582	0.7221	65.81
OsJPC12060101	10689	13239	SZ-43LTR	1620	4039	0.821	59.92
OsJPC12060101	16511	16963	SZ-20LTR	1	477	0.8764	34.19
OsJPC04130049	3995	4433	RIRE2_LTR	1	441	0.8543	100
OsJPC04130049	8006	8362	SZ-42LTR	1	357	0.7799	37.27
OsJPC04130049	8398	8604	SZ-42LTR	614	819	0.7933	21.5
OsJPC10080051	394	2476	SZ-7_I	6219	8346	0.7086	20.67
OsJPC10080051	2865	3107	SZ-7_LTR	340	582	0.832	41.75
OsJPC10080051	4207	4334	SZ-58LTR	274	401	0.9141	31.76
OsJPC11240165	432	837	rn_60-156_LTR	6	412	0.7848	98.79
OsJPC11240165	856	6008	rn_60-156_IR	1	5133	0.7707	99.88
OsJPC02130045	60	785	SZ-66LTR	1	813	0.8051	66.48
OsJPC02130045	885	1876	Atlantys-2-LTR_OS	1	984	0.7505	100
OsJPC02130045	1926	2174	COPIA1-LTR_OS	935	1214	0.8054	23.06
OsJPC02130045	8801	9116	BAJIELTR	417	733	0.785	43.25
OsJPC02130045	9797	10082	BAJIELTR	1	298	0.8408	40.65
OsJPC02130045	10215	10972	BAJIEIN	1890	2818	0.7246	30.62
OsJPC02260008	2	4024	SZ-7A_I	1	4051	0.7459	39.44
OsJPC02260008	4025	4602	SZ-7_LTR	1	582	0.8144	100
OsJPC02250273	1	694	SZ-39LTR	8	701	0.8963	73.21
OsJPC02250273	1194	2087	SZ-29LTR	358	1373	0.7811	72.94
OsJPC02250273	4368	4915	SZ-45LTR	1690	2270	0.7647	23.48
OsJPC02250273	5708	6608	RIRE5-I_OS	241	1151	0.81	20.38
OsJPC02250273	6609	7882	RIRE5-I_OS	1397	2681	0.8042	28.74
OsJPC02250273	8655	9192	ATLANTYS-LTR_OS	1	538	0.8442	35.68
OsJPC11260082	1622	1935	rn_457-190_LTR	38	352	0.8576	89.49
OsJPC11260082	3798	4269	rn_417-136_LTR	53	566	0.6853	48.91
OsJPC11260082	4733	5098	rn_417-136_LTR	633	980	0.8166	33.11
OsJPC01290045	2810	3994	osr30_LTR	10	1254	0.7124	82.56
OsJPC01290045	5177	6265	osr30_LTR	1	1143	0.7045	75.8
OsJPC11090026	1	867	SC-9_I	1	875	0.7973	20.18
OsJPC11090026	868	1063	SC-9_LTR	259	472	0.7353	45.34
OsJPC11090026	3272	6692	ATLANTYS-I_OS	3649	7095	0.7584	32.14
OsJPU00005120	635	957	wombat_LTR	1	328	0.737	83.04
OsJPU00005120	957	1539	wombat_IR	1935	2628	0.719	26.41
OsJPC10170023	62	298	COPIA2-LTR_OS	1	237	0.9156	24.64
OsJPC10170023	8436	8992	COPIA1-LTR_OS	80	763	0.9412	56.34
OsJPC11200065	441	880	rn_509-258_LTR	1	429	0.7175	83.63
OsJPC11200065	3806	4056	houba_LTR	16	296	0.8118	29.03
OsJPC11200065	5732	6123	rn_403-215_LTR	1	405	0.696	95.97
OsJPC11200065	10937	11303	rn_403-215_LTR	43	422	0.7051	90.05
OsJPC11200065	6123	10936	rn_403-215_IR	1	4808	0.7368	100
OsJPU00006875	257	559	osr17_LTR	1	304	0.7484	65.24
OsJPU00006875	561	2088	osr17_IR	3258	4961	0.6996	34.33
OsJPC08160001	623	841	SZ-26_LTR	125	381	0.8139	66.41
OsJPC08160001	882	5725	SZ-26_I	1	4824	0.7331	100
OsJPC10110039	3	344	rire2_LTR	40	383	0.8116	78
OsJPC10110039	721	1158	rire2_LTR	1	441	0.8333	100
OsJPC08270009	3583	3845	rn_552-282_LTR	46	297	0.7443	80.51
OsJPC08270009	412	3530	rn_552-282_IR	1	3137	0.7341	95.93
OsJPC01100013	4061	5668	rire9_ltr_LTR	1	1598	0.8958	82.97
OsJPC01100013	5852	6249	osr10_LTR	432	832	0.7568	25.38
OsJPC01100013	5668	6253	rire9_ltr_IR	1219	1806	0.8126	32.56
OsJPC11170119	1874	2113	SZ-5LTR	963	1217	0.7244	20.85
OsJPC11170119	267	808	osr30_LTR	948	1508	0.7135	37.2
OsJPC11170119	912	1063	wombat_LTR	12	167	0.7468	39.49
OsJPC11170119	1064	1735	wombat_IR	1910	2628	0.71	27.36
OsJPC11210032	28	519	BAJIELTR	2	549	0.7847	74.76
OsJPC11210032	520	1369	BAJIEIN	2102	3034	0.7636	30.75
OsJPC09140016	1	150	BAJIELTR	584	733	0.88	20.46
OsJPC09140016	4660	4815	COPIA3-LTR_OS	106	263	0.7044	60.08
OsJPC09140016	5754	6750	COPIA1-LTR_OS	188	1214	0.7964	84.6
OsJPC01130010	1	159	BAJIELTR	575	733	0.8616	21.69
OsJPC01130010	160	835	BAJIEIN	1	691	0.7877	22.78
OsJPC11240152	1743	1904	wombat_LTR	1	167	0.759	42.28
OsJPC11240152	2057	2317	wombat_LTR	54	315	0.7567	66.33
OsJPC11240152	4554	5554	osr8_LTR	216	1218	0.689	82.21
OsJPC12210034	1195	1324	rn_21-12_LTR	260	379	0.776	26.03
OsJPC12210034	1428	1529	rn_21-12_LTR	352	446	0.7857	20.61
OsJPU00001799	4688	5945	rire1_LTR	29	1295	0.7387	83.19
OsJPU00001799	1	4130	rire1_IR	346	4395	0.782	76.75
OsJPC11120025	679	1501	ornithorynque_osj_LTR	1	828	0.863	86.61
OsJPC11120025	1501	2086	ornithorynque_osj_IR	2273	2841	0.8611	20.03
OsJPC02250175	1441	1879	dasheng_LTR	1	439	0.8929	100
OsJPC02250175	1931	2369	dasheng_LTR	1	439	0.877	100
OsJPC11280012	6161	7438	rn_521-266_LTR	1	1232	0.762	87.44
OsJPC11280012	3779	6161	rn_521-266_IR	8103	10413	0.7418	22.19
OsJPC11280090	1	265	osr29_LTR	1	266	0.7687	40.55
OsJPC11280090	265	3000	osr29_IR	4858	7696	0.8308	36.89
OsJPC06200048	63	3763	SZ-7_I	6652	10293	0.7474	35.38
OsJPC06200048	3764	4338	SZ-33LTR	1	575	0.8628	100
OsJPC06200048	4339	7582	SZ-7_I	1	3255	0.7931	31.62
OsJPC06200048	3764	4333	rire10_LTR	1	557	0.8221	100
OsJPC11070099	729	1117	RIREX_LTR	1	430	0.7719	97.51
OsJPC11070099	5417	5605	SZ-53_LTR	98	286	0.7202	50.94
OsJPC11070099	5672	6795	SZ-53_I	3708	4835	0.7442	23.33
OsJPC11070099	6893	7100	SZ-53_LTR	103	315	0.7196	57.41
OsJPC11070099	2005	2317	wombat_LTR	3	315	0.7379	79.24
OsJPC08170093	1	1084	SZ-22_I	2	1041	0.8096	36.27
OsJPC08170093	1086	1373	SZ-22_LTR	489	768	0.9056	36.46
OsJPC04080038	1235	1888	ornithorynque_osj_LTR	1	674	0.8948	70.5
OsJPC04080038	1892	2448	ornithorynque_osj_LTR	400	956	0.9247	58.26
OsJPC03170040	2	2835	RETROSOR2_I	7850	10667	0.7818	26.42
OsJPC03170040	2935	3403	RETROSOR2_LTR	44	516	0.7405	91.67
OsJPC02350020	5289	5746	osr7_LTR	1	454	0.9151	27.85
OsJPC02350020	6278	7402	osr7_LTR	448	1630	0.8419	72.58
OsJPC02350020	9915	10095	rn_462-240_LTR	1	180	0.895	90.45
OsJPC11050038	1	487	BAJIELTR	218	731	0.7959	70.12
OsJPC11050038	490	2028	BAJIEIN	1	1504	0.8712	49.57
OsJPC06210053	184	538	COPI1_LTR	3	308	0.8397	99.35
OsJPC06210053	650	1264	COPIA1-LTR_OS	1	620	0.7365	51.07
OsJPC07100015	1137	1337	rn_366-202_LTR	3	202	0.798	96.62
OsJPC07100015	1	1025	rn_366-202_IR	72	1098	0.7813	21.21
OsJPC10180018	3357	3447	hamster_LTR	147	239	0.8172	38.43
OsJPC10180018	1969	2994	hamster_IR	3844	4897	0.8906	21.52
OsJPC04030049	1814	2067	osr41_LTR	256	517	0.786	50.48
OsJPC04030049	2622	2903	rn_215-125_LTR	389	654	0.6812	38.49
OsJPC04030049	3	1809	osr41_IR	3	1883	0.8132	21.99
OsJPC09010070	1	384	osr8_LTR	831	1218	0.8226	31.8
OsJPC09010070	7287	7611	ornithorynque_osj_LTR	1	421	0.9085	44.04
OsJPC09010070	7614	8440	ornithorynque_osj_LTR	103	928	0.896	86.4
OsJPC09010070	1420	4592	osr41_IR	4636	7817	0.7312	37.2
OsJPC09100024	509	1376	osr30_LTR	1	863	0.7785	57.23
OsJPC09100024	4218	4746	osr30_LTR	990	1508	0.7814	34.42
OsJPC09100024	2002	4217	osr30_IR	1	2241	0.7154	22.44
OsJPC04030197	3	188	osr37_LTR	612	794	0.9239	23.05
OsJPC04030197	432	1160	osr37_LTR	1	794	0.8767	100
OsJPC04030197	3317	4018	rn_417-136_LTR	57	801	0.6996	70.88
OsJPC04030197	1186	3272	rn_417-136_IR	3528	5609	0.8351	37.12
OsJPU00004495	384	514	rn_457-190_LTR	220	352	0.8561	37.78
OsJPU00004495	1064	1174	rn_457-190_LTR	242	352	0.8919	31.53
OsJPU00004495	1178	1277	rn_457-190_LTR	241	341	0.8614	28.69
OsJPC11270118	300	587	osr43_LTR	33	291	0.7923	89
OsJPC11270118	11	296	osr43_IR	3	285	0.8147	23.33
OsJPC06050041	2646	3231	rn_561-394_LTR	1	585	0.8044	100
OsJPC06050041	3232	5375	rn_561-394_IR	1	2165	0.7722	22.4
OsJPC12110086	369	2615	SZ-38	4066	6288	0.8078	25.72
OsJPC12110086	2624	4590	SZ-38	6604	8641	0.785	23.58
OsJPC12110086	10070	10528	SZ-9LTR	513	965	0.8141	46.94
OsJPC12110086	3148	3396	rn_457-190_LTR	103	352	0.8008	71.02
OsJPC12110086	10070	10610	rire5_LTR	183	726	0.8469	74.93
OsJPC07180033	492	927	rire2_LTR	1	441	0.773	100
OsJPC07180033	4008	4341	rn_457-190_LTR	13	352	0.8478	96.59
OsJPC07180033	4610	4743	rire10_LTR	424	557	0.8881	24.06
OsJPC07180033	930	3982	rire2_IR	7438	10423	0.7311	28.64
OsJPC07180033	4008	4604	rn_174-102_IR	25	620	0.7225	23.97
OsJPC07220083	1129	2032	ornithorynque_osj_LTR	1	956	0.9077	100
OsJPC07220083	1	1128	ornithorynque_osj_IR	1	1124	0.8473	39.56
OsJPU00000847	2853	2943	hamster_LTR	147	239	0.7742	38.43
OsJPU00000847	1466	2493	hamster_IR	3844	4897	0.882	21.52
OsJPC08190001	3233	3663	osr41_LTR	44	519	0.7664	91.71
OsJPC08190001	2	2458	osr41_IR	509	3017	0.8271	29.33
OsJPC05060011	1363	1613	COPIA2-LTR_OS	712	962	0.9522	26.09
OsJPC05060011	1614	2021	COPIA2-LTR_OS	1	454	0.9275	47.19
OsJPC05060011	4757	5698	RETROSAT4_LTR	601	1521	0.7052	23.34
OsJPC05060011	5833	6359	SZ-9LTR	1	540	0.9621	55.96
OsJPC10010086	16	1812	GYPSO_I	3223	5106	0.9184	25.32
OsJPC10010086	1813	2089	GYPSO_LTR	917	1193	0.9386	23.22
OsJPC10010086	2090	3119	ATLANTYS-LTR_OS	516	1499	0.8179	65.25
OsJPC10070054	127	432	rn_52-35_LTR	1	309	0.8766	100
OsJPC10070054	433	3439	rn_52-35_IR	1	3013	0.9117	64.23
OsJPC02250038	2	150	SZ-28LTR	20	162	0.8692	54.58
OsJPC02250038	155	292	SZ-28LTR	67	204	0.942	52.67
OsJPC02250038	695	778	SZ-28LTR	177	262	0.8605	32.82
OsJPC02250038	779	911	SZ-28LTR	114	246	0.8496	50.76
OsJPC06180034	2	85	rn_155-90_LTR	295	394	0.7889	24.63
OsJPC06180034	4005	4236	rn_155-90_LTR	1	240	0.8814	59.11
OsJPC06180034	99	654	rn_155-90_IR	1	562	0.8857	24.2
OsJPC06180034	655	1636	rn_155-90_IR	956	1935	0.9215	42.2
OsJPC02080074	30	376	osr30_LTR	1165	1508	0.7398	22.81
OsJPC02080074	10907	11317	osr30_LTR	1	400	0.7883	26.53
OsJPC02080074	377	10018	osr30_IR	1	9547	0.7596	95.58
OsJPC02080074	10021	10943	emeu_IR	1112	1974	0.6852	43.72
OsJPC10050087	3099	4428	rn_521-266_LTR	1	1265	0.7696	89.78
OsJPC10050087	60	3099	rn_521-266_IR	7372	10413	0.7541	29.21
OsJPC04070032	3362	3622	rn_216-127_LTR	402	677	0.7048	29.9
OsJPC04070032	3721	4048	rn_216-127_LTR	322	657	0.6988	36.4
OsJPC12010014	1	573	taz_LTR	1	530	0.7913	56.99
OsJPC12010014	36	453	rire9_ltr_IR	7	427	0.7416	23.31
OsJPC12010014	573	2100	taz_IR	4595	6104	0.7808	24.74
OsJPC07100027	3237	4000	ATLANTYS-LTR_OS	1	814	0.7003	53.98
OsJPC07100027	4018	4662	SZ-45LTR	1649	2299	0.7264	26.31
OsJPC07100027	7578	8798	COPIA1-LTR_OS	1	1214	0.8538	100
OsJPC07100027	10715	11891	COPIA1-LTR_OS	17	1213	0.9324	98.6
OsJPC04040020	1634	2699	BAJIEIN	6	1173	0.7788	38.5
OsJPC04040020	2703	3224	BAJIELTR	116	733	0.7734	84.31
OsJPC12160009	1	103	dasheng_LTR	336	439	0.9048	23.69
OsJPC12160009	915	2597	dasheng_IR	2607	4308	0.8329	24.06
OsJPU00001734	3076	3938	osr10_LTR	641	1580	0.7148	59.49
OsJPU00001734	3184	3939	rire9_ltr_IR	547	1302	0.7124	41.86
OsJPU00001734	4268	7273	osr10_IR	316	3320	0.7052	34
OsJPC07190007	20	62	rn_14-5_LTR	1	40	0.8333	20.41
OsJPC07190007	4539	4699	rn_14-5_LTR	1	185	0.8282	94.39
OsJPC07190007	62	4527	rn_2-350_IR	1	4447	0.7347	100
OsJPC01180016	432	1261	GYPSO_LTR	302	1193	0.8955	74.77
OsJPC01180016	1471	3255	GYPSO_I	393	2176	0.8929	23.97
OsJPC05050064	554	1618	osr30_LTR	1	1294	0.7374	85.81
OsJPC05050064	11299	12401	osr30_LTR	1	1294	0.7309	85.81
OsJPC05050064	1763	10717	osr30_IR	356	9460	0.7127	91.16
OsJPC04030076	5545	6255	osr8_LTR	162	896	0.6964	60.25
OsJPC04030076	6836	7871	osr8_LTR	152	1220	0.701	87.62
OsJPC04030076	3400	4238	rn_569-290_IR	94	1071	0.7188	36.55
OsJPC05070023	12	275	rire2_LTR	174	441	0.8587	60.77
OsJPC05070023	745	964	rn_128-73_LTR	1	218	0.8879	100
OsJPC05070023	965	2074	rn_128-73_IR	1	1036	0.8608	23.42
OsJPC12150070	1	252	wombat_LTR	47	315	0.7402	68.1
OsJPC12150070	2341	2771	wombat_IR	1934	2477	0.7311	20.7
OsJPC04120020	250	511	SZ-28LTR	1	262	0.9351	100
OsJPC04120020	534	795	SZ-28LTR	1	262	0.9198	100
OsJPC09010041	3580	3918	osr30_LTR	1170	1508	0.7765	22.48
OsJPC09010041	1	3579	osr30_IR	1	3660	0.8022	36.64
OsJPC01260017	4185	4344	rn_252-146_LTR	35	193	0.7785	82.38
OsJPC01260017	1	4139	rn_252-146_IR	166	4262	0.7938	96.08
OsJPC11180127	69	230	rn_561-394_LTR	1	164	0.7134	28.03
OsJPC11180127	325	459	rn_561-394_LTR	2	137	0.7481	23.25
OsJPC10010148	3268	4557	rn_521-266_LTR	141	1358	0.6854	86.44
OsJPC10010148	7698	8624	rn_521-266_LTR	1	968	0.6925	68.7
OsJPC10010148	4571	7522	osr30_IR	3763	6730	0.7518	29.72
OsJPC06090012	1	1623	RN10_I	146	1745	0.7148	25.43
OsJPC06090012	1633	4540	RN10_I	3385	6290	0.6904	46.19
OsJPC11280136	3075	3409	SZ-21LTR	1	302	0.806	24.43
OsJPC11280136	1	1025	osr8_LTR	82	1218	0.7462	93.2
OsJPC11280136	1028	2959	osr8_IR	1	1939	0.7962	28.59
OsJPC12190121	4037	4195	rn_356-197_LTR	118	286	0.7879	59.09
OsJPC12190121	4809	4871	rn_356-197_LTR	226	286	0.8548	21.33
OsJPC04190001	1	1774	BAJIEIN	1129	3034	0.8586	62.82
OsJPC04190001	1824	2505	BAJIELTR	12	733	0.8596	98.5
OsJPC02090007	2594	3824	SZ-44LTR	173	1408	0.8699	87.78
OsJPC02090007	4398	5089	RIRE3_LTR	289	1071	0.6953	24.85
OsJPC02090007	5754	6855	RIRE3A_LTR	1350	2543	0.7009	37.7
OsJPC09100055	3	305	SZ-9LTR	513	806	0.7671	30.47
OsJPC09100055	823	1174	SZ-14LTR	1	387	0.7892	32.44
OsJPC09100055	2128	2808	BAJIELTR	1	733	0.8145	100
OsJPC09100055	3	657	rire5_LTR	45	567	0.9527	72.04
OsJPC09100055	741	953	rire5_LTR	45	202	0.9	21.76
OsJPC02250274	5099	5660	osr30_LTR	946	1508	0.846	37.33
OsJPC02250274	5661	6764	taz_LTR	4	930	0.7479	99.68
OsJPC02250274	6768	7682	osr30_LTR	12	950	0.8632	62.27
OsJPC02250274	538	5097	osr30_IR	2	4858	0.8581	48.63
OsJPC02250274	6139	6599	rire9_ltr_IR	9	471	0.7189	25.64
OsJPC04020094	2	355	osr41_LTR	154	517	0.7921	70.13
OsJPC04020094	358	3572	osr41_IR	1	3224	0.7804	37.69
OsJPC10050131	2129	2397	SZ-44LTR	88	390	0.7883	21.52
OsJPC10050131	6047	7285	SZ-44LTR	1	1389	0.8213	98.65
OsJPC10050131	7351	10067	SZ-7_I	3270	5963	0.731	26.17
OsJPC11140002	2385	2646	osr41_LTR	257	519	0.7739	50.67
OsJPC11140002	2	2384	osr41_IR	1	2384	0.7354	27.87
OsJPC11140002	2949	4838	rn_85-323_IR	5520	7412	0.8825	25.54
OsJPC12120017	125	349	CRM-LTR_OS	1	225	0.8756	24.78
OsJPC12120017	707	1062	CRM-LTR_OS	224	568	0.8571	38
OsJPC05150006	1294	1598	wombat_LTR	12	328	0.7672	80.25
OsJPC05150006	5267	6778	osr30_LTR	1	1508	0.8653	100
OsJPC05150006	6885	7252	osr30_LTR	9	376	0.8629	24.4
OsJPC09140007	298	1525	SZ-30_LTR	1	1232	0.8051	100
OsJPC09140007	1526	2605	SZ-30_I	2857	3913	0.8815	27.01
OsJPC01140092	10601	12108	SZ-64_I	1	1509	0.7163	31.83
OsJPC01140092	15088	18300	SZ-64_I	1520	4736	0.7431	67.85
OsJPC01140092	18432	19130	TRUNCATOR	1523	2322	0.7096	27.42
OsJPC01140092	19218	20447	TRUNCATOR2_LTR	1288	2496	0.8486	41.63
OsJPC01140092	20448	21023	SZ-33LTR	1	575	0.8512	100
OsJPC01140092	18825	20445	squiq_LTR	1696	3459	0.7713	44.1
OsJPC01140092	20448	21018	rire10_LTR	1	557	0.8011	100
OsJPC02130015	1	2443	ATLANTYS-I_OS	1	2613	0.7442	24.37
OsJPC02130015	2455	3159	ATLANTYS-LTR_OS	802	1499	0.831	46.29
OsJPC04040075	1076	1207	SZ-17_LTR	2	135	0.7836	99.26
OsJPC04040075	1208	2948	SZ-17_I	1376	3117	0.7956	55.89
OsJPC12090085	19	418	osr41_LTR	108	517	0.774	79
OsJPC12090085	421	4519	osr41_IR	1	4191	0.8081	48.99
OsJPC01180036	7	70	rn_356-197_LTR	225	286	0.8889	21.68
OsJPC01180036	931	1183	rn_457-190_LTR	16	267	0.7104	71.59
OsJPC01180036	1190	1382	rn_457-190_LTR	161	352	0.7588	54.55
OsJPC12070023	3767	3879	SZ-58LTR	289	401	0.885	28.04
OsJPC12070023	4978	5218	SZ-7_LTR	340	582	0.8395	41.75
OsJPC12070023	4978	5233	rn_561-394_LTR	330	585	0.8949	43.76
OsJPC12070023	5242	7339	rn_561-394_IR	5956	8016	0.7275	21.32
OsJPC08100055	389	650	SZ-28LTR	1	262	0.916	100
OsJPC08100055	691	952	SZ-28LTR	1	262	0.9125	100
OsJPC09110080	2	441	osr30_LTR	1049	1508	0.8125	30.5
OsJPC09110080	470	1114	osr30_LTR	9	759	0.7122	49.8
OsJPC09110080	1184	2218	osr30_LTR	479	1508	0.7562	68.3
OsJPC09110080	2216	4403	rn_521-266_IR	1000	3191	0.713	21.05
OsJPC09090057	1	5751	SZ-50_I	1	6094	0.7822	57.32
OsJPC09090057	5754	6224	RETROSOR2_LTR	28	514	0.7296	94.38
OsJPC09090057	5754	6224	osr41_LTR	28	517	0.7303	94.41
OsJPC09090057	1	3797	osr41_IR	2221	6065	0.8159	44.95
OsJPC09090057	3801	5751	osr41_IR	1	1970	0.7793	23.03
OsJPC09070029	4531	5190	SZ-22_I	245	957	0.7236	24.87
OsJPC09070029	5584	6955	SZ-44LTR	1	1408	0.79	100
OsJPC09070029	7943	8480	SZ-33LTR	1	575	0.7383	100
OsJPC09070029	8573	9864	SZ-44LTR	1	1393	0.7981	98.93
OsJPC09070029	9934	10272	GYPSY1-LTR_OS	272	643	0.7751	56.97
OsJPC09070029	15230	15584	COPIA1-LTR_OS	249	609	0.7041	29.74
OsJPC09070029	18491	19734	SZ-66LTR	1	1223	0.6885	100
OsJPC06300008	1	1355	ATLANTYS-LTR_OS	1	1352	0.871	89.66
OsJPC06300008	1378	1894	Atlantys-2-LTR_OS	479	984	0.7569	51.42
OsJPC11240043	551	665	rn_211-124_LTR	52	165	0.7739	69.09
OsJPC11240043	666	1719	rn_211-124_IR	1	1098	0.6845	22.24
OsJPU00003448	1	210	wombat_LTR	1	225	0.8458	56.96
OsJPU00003448	210	753	wombat_IR	1974	2628	0.7695	24.92
OsJPC01160064	1	90	dasheng_LTR	352	439	0.9444	20.05
OsJPC01160064	163	436	dasheng_LTR	166	439	0.9348	62.41
OsJPC04070010	398	1352	taz_LTR	1	930	0.7657	100
OsJPC04070010	2323	2767	osr17_LTR	1	466	0.8419	100
OsJPC04070010	3172	3380	osr17_LTR	167	377	0.8341	45.28
OsJPC04070010	698	1240	rire9_ltr_IR	2	546	0.7609	30.18
OsJPC04050105	768	948	OSR42_LTR	119	321	0.7926	56.7
OsJPC04050105	964	5830	OSR42_I	3	4887	0.7226	99.92
OsJPC04050105	5960	6140	OSR42_LTR	119	321	0.8032	56.7
OsJPC04180021	129	1218	osr8_LTR	3	1158	0.7277	94.75
OsJPC04180021	1807	2941	osr8_LTR	1	1220	0.815	100
OsJPC07100010	1154	2187	SZ-48LTR	2590	3632	0.7183	28.72
OsJPC07100010	2249	3580	SZ-44LTR	1	1406	0.7973	99.86
OsJPC07100010	4281	4955	BAJIELTR	1	733	0.7634	100
OsJPC07100010	5248	6252	BAJIEIN	447	1514	0.8022	35.2
OsJPC07100010	6604	7693	BAJIEIN	1551	2592	0.732	34.34
OsJPC07100010	8214	8579	RIRE5-LTR_OS	646	978	0.8706	34.05
OsJPC06130031	18	129	SC-6_LTR	93	201	0.7611	26.14
OsJPC06130031	352	1913	SC-1_I	4133	5736	0.7695	26.36
OsJPC07120031	336	6646	ATLANTYS-I_OS	611	6909	0.8074	58.74
OsJPC07120031	6648	7087	RIRE2_LTR	1	441	0.8058	100
OsJPC07120031	7088	10328	RIRE2_I	1	3315	0.8137	31.8
OsJPC08170123	516	1212	rn_215-125_LTR	18	691	0.7188	97.54
OsJPC08170123	4062	4207	rn_112-64_LTR	84	214	0.7612	46.13
OsJPC08170123	1880	3552	rn_215-125_IR	5987	7670	0.788	21.04
OsJPC08170075	1258	1675	osr30_LTR	3	417	0.8854	27.52
OsJPC08170075	1676	2204	osr30_LTR	1	526	0.8588	34.88
OsJPC03180022	187	587	dasheng_LTR	23	428	0.7132	92.48
OsJPC03180022	593	1522	ornithorynque_osj_LTR	1	956	0.9207	100
OsJPC03180022	1523	2732	ornithorynque_osj_IR	1	1202	0.8972	42.31
OsJPC11270300	1626	1897	SZ-7_LTR	154	414	0.6917	44.85
OsJPC11270300	4500	6738	SZ-7A_I	1278	3613	0.7196	22.74
OsJPC11270300	11892	12266	ATLANTYS-LTR_OS	1098	1496	0.715	26.46
OsJPC11270300	1583	2069	rn_509-258_LTR	1	487	0.7033	94.93
OsJPC11270300	3093	3673	rn_305-180_LTR	673	1306	0.7782	27.37
OsJPC11270300	11146	11628	rn_509-258_LTR	1	486	0.7152	94.74
OsJPC11270300	12154	12287	rn_356-197_LTR	151	284	0.763	46.85
OsJPC11270300	4559	6733	osr40_IR	1372	3631	0.7092	21.95
OsJPC11270300	9903	10531	rn_509-258_IR	434	1067	0.6941	23.94
OsJPC02010011	141	372	rn_354-196_LTR	218	415	0.7418	47.71
OsJPC02010011	376	2631	rn_354-196_IR	3	2169	0.73	42.38
OsJPC03360038	2981	3355	rn_507-257_LTR	1	378	0.8311	100
OsJPC03360038	1	2981	rn_507-257_IR	1401	4370	0.8381	67.96
OsJPC10180034	588	4791	RIRE2_I	6413	10423	0.7349	38.48
OsJPC10180034	4794	5231	RIRE2_LTR	1	441	0.795	100
OsJPC11070041	1406	1618	osr41_LTR	303	519	0.8037	41.81
OsJPC11070041	1619	4277	osr41_IR	1	2696	0.7183	31.52
OsJPC02260087	4687	5179	rn_267-152_LTR	1	442	0.7565	100
OsJPC02260087	1	4683	rn_267-152_IR	4	4685	0.738	97.75
OsJPC06240049	1023	1139	wombat_LTR	1	123	0.7377	31.14
OsJPC06240049	476	1021	wombat_IR	1974	2626	0.684	24.85
OsJPC09080135	1053	1714	BAJIELTR	8	733	0.8018	99.05
OsJPC09080135	1715	3813	BAJIEIN	1	2042	0.7544	67.3
OsJPC09100017	89	4337	GYPSY-B_I	1611	5664	0.8822	71.57
OsJPC09100017	6165	6787	GYPSY-B_LTR	85	700	0.8808	87.75
OsJPC09100017	6165	6785	osr29_LTR	88	654	0.8322	86.43
OsJPC09100017	268	2224	osr29_IR	5186	7322	0.7788	27.77
OsJPC02120024	4396	4711	wombat_LTR	1	315	0.7675	79.75
OsJPC02120024	6477	6793	wombat_LTR	1	315	0.757	79.75
OsJPC02120024	4711	5192	wombat_IR	2043	2628	0.751	22.3
OsJPC02070008	3	4632	GYPSY1-I_OS	1	4694	0.8616	61.81
OsJPC02070008	4633	5300	GYPSY1-LTR_OS	3	653	0.8761	99.69
OsJPC02070008	7427	8283	SZ-31LTR	529	1470	0.7383	64.08
OsJPC12150018	368	534	rn_215-125_LTR	525	691	0.8631	24.17
OsJPC12150018	995	1261	rn_215-125_LTR	390	657	0.8699	38.78
OsJPC10100059	1	692	GYPSO_LTR	1	712	0.8364	59.68
OsJPC10100059	3928	4215	GYPSO_LTR	87	386	0.8655	25.15
OsJPC03170002	667	869	hamster_LTR	43	242	0.7327	82.64
OsJPC03170002	918	2592	hamster_IR	3240	4897	0.9043	33.86
OsJPC10100021	235	967	SZ-66LTR	473	1223	0.8798	61.41
OsJPC10100021	4809	5976	SZ-66LTR	1	1223	0.8385	100
OsJPC12150083	1	310	osr30_LTR	1199	1508	0.8387	20.56
OsJPC12150083	311	812	osr30_LTR	429	928	0.8606	33.16
OsJPC02080055	2	126	SZ-28LTR	1	125	0.936	47.71
OsJPC02080055	166	427	SZ-28LTR	1	262	0.9237	100
OsJPC01210017	34	278	rn_111-158_LTR	176	412	0.7565	57.52
OsJPC01210017	301	1251	rn_111-158_IR	1613	2562	0.9172	22.62
OsJPU00005656	346	466	wombat_LTR	31	152	0.7642	30.89
OsJPU00005656	1955	2054	wombat_LTR	219	315	0.84	24.56
OsJPU00005656	2798	2896	wombat_LTR	219	315	0.8283	24.56
OsJPC07200003	2548	2752	rire2_LTR	197	399	0.9122	46.03
OsJPC07200003	1	2464	rire2_IR	6105	8548	0.9016	23.44
OsJPC03170034	1	182	osr41_LTR	331	519	0.8324	36.42
OsJPC03170034	184	3956	osr41_IR	2	3768	0.8263	44.04
OsJPC01160100	433	3145	SZ-56_I	2086	4797	0.6977	56.5
OsJPC01160100	3326	4440	SZ-56_I	1	1103	0.6859	22.98
OsJPC07090022	31	1666	GYPSY-A_LTR	1632	3367	0.8455	51.56
OsJPC07090022	1667	2211	GYPSY-A_I	1	550	0.8574	24.81
OsJPC12170030	2464	2795	osr30_LTR	1178	1508	0.8078	21.95
OsJPC12170030	45	2457	osr30_IR	24	2443	0.8144	24.23
OsJPC01130067	306	700	GYPSO_LTR	781	1191	0.7221	34.45
OsJPC01130067	1737	4087	GYPSO_I	351	2727	0.7086	31.94
OsJPU00005027	2874	3504	BAJIELTR	4	718	0.7458	97.54
OsJPU00005027	3745	4402	BAJIELTR	9	731	0.7659	98.64
OsJPU00005027	4545	4953	SZ-33LTR	144	547	0.678	70.26
OsJPU00005027	3249	3434	rn_509-258_LTR	311	512	0.7128	39.38
OsJPU00005027	3762	3894	rn_509-258_LTR	20	146	0.7328	24.76
OsJPU00005027	4536	5008	rn_509-258_LTR	22	496	0.6896	92.59
OsJPC04040016	214	3830	RETROSOR2_I	5967	9587	0.7981	33.95
OsJPC04040016	4018	4487	RETROSOR2_LTR	44	514	0.8034	91.28
OsJPC04040016	5473	6136	GYPSY-B_LTR	54	702	0.8088	92.45
OsJPC04040016	4018	4487	osr41_LTR	44	517	0.8089	91.33
OsJPC04040016	5473	6136	osr29_LTR	54	656	0.7841	91.92
OsJPC04040016	1516	3830	osr41_IR	6027	8321	0.8168	26.83
OsJPC04020110	1	2707	SZ-7_I	7611	10293	0.7417	26.07
OsJPC04020110	2708	2965	SZ-7_LTR	1	254	0.8359	43.64
OsJPC04020110	2969	3407	SZ-42LTR	1	439	0.8864	45.82
OsJPC02080081	1	359	GYPSO_LTR	1	377	0.942	31.6
OsJPC02080081	573	898	GYPSO_LTR	1	326	0.9297	27.33
OsJPC02080081	1112	1437	GYPSO_LTR	1	326	0.9235	27.33
OsJPC02080081	1453	7001	ATLANTYS-I_OS	3950	9635	0.7785	53.02
OsJPC11270295	1	825	BAJIEIN	1	697	0.7671	22.97
OsJPC11270295	826	1005	BAJIELTR	554	733	0.9444	24.56
OsJPU00005046	499	2912	antechinus-osj_LTR	1	2166	0.7491	69.65
OsJPU00005046	3147	4405	osr30_LTR	1	1256	0.6828	83.29
OsJPU00005046	4407	5061	antechinus-osj_LTR	2163	2823	0.7943	21.25
OsJPC01220012	780	975	osr43_LTR	51	250	0.85	68.73
OsJPC01220012	414	708	osr43_IR	890	1211	0.7476	26.55
OsJPC06210014	1356	2590	RETROFIT6_I	1094	2332	0.7367	28.22
OsJPC06210014	2592	4070	ATLANTYS-LTR_OS	1	1506	0.8961	99.87
OsJPC06210014	4137	14614	ATLANTYS-I_OS	1	10723	0.8218	99.99
OsJPC06210014	14615	14921	SZ-19LTR	1211	1513	0.8636	20.03
OsJPC04090135	1	2982	SZ-4_I	2135	5116	0.7291	58.05
OsJPC04090135	3445	6056	SZ-4_I	2	2590	0.7243	50.4
OsJPC04090135	3004	3443	rn_352-195_LTR	1	414	0.7103	100
OsJPC10050166	1440	1656	osr24_LTR	1	220	0.7252	99.55
OsJPC10050166	5929	6123	rn_219-129_LTR	2	196	0.7462	95.59
OsJPC10050166	1656	5917	rn_219-129_IR	1	4292	0.827	100
OsJPC10090043	371	927	SZ-33LTR	1	575	0.8625	100
OsJPC10090043	1401	1812	SZ-66LTR	800	1223	0.733	34.67
OsJPC10090043	1826	2390	SZ-33LTR	1	575	0.8421	100
OsJPU00003975	199	392	dasheng_LTR	139	333	0.9436	44.42
OsJPU00003975	879	984	dasheng_LTR	333	439	0.9352	24.37
OsJPU00001186	85	1841	RETROFIT3_I	2897	4729	0.7912	38.66
OsJPU00001186	1858	4268	RETROFIT3_I	1	2462	0.7719	51.93
OsJPC02030009	4777	5117	rn_457-190_LTR	14	352	0.7637	96.31
OsJPC02030009	4	1680	rn_215-125_IR	6265	7953	0.8072	21.1
OsJPC02030009	1807	4756	rn_457-190_IR	3512	6440	0.8436	45.46
OsJPU00005724	1744	2023	wombat_LTR	12	298	0.7778	72.66
OsJPU00005724	421	1734	wombat_IR	1288	2628	0.7572	51.03
OsJPC01280008	236	934	squiq_LTR	364	1280	0.8401	22.93
OsJPC01280008	1673	2338	squiq_LTR	3196	4000	0.8014	20.12
OsJPC11270305	1	506	BAJIELTR	179	733	0.9178	75.72
OsJPC11270305	507	1204	BAJIELTR	8	733	0.859	99.05
OsJPC04180187	8473	8800	SZ-28LTR	1	229	0.8974	87.4
OsJPC04180187	8847	9007	SZ-28LTR	65	254	0.8537	72.52
OsJPC04180187	9032	9185	SZ-28LTR	65	245	0.871	69.08
OsJPC04180187	9297	9352	SZ-28LTR	66	121	0.9286	21.37
OsJPC04180187	9399	9466	SZ-28LTR	45	112	0.8824	25.95
OsJPC04180187	9476	9619	SZ-28LTR	1	121	0.9024	46.18
OsJPC04180187	9666	9942	SZ-28LTR	1	254	0.8988	96.95
OsJPC01210015	1293	2067	SZ-22_LTR	2	768	0.8524	99.87
OsJPC01210015	2068	3026	SZ-22_I	1	956	0.837	33.34
OsJPC12110088	4	622	osr8_LTR	1	616	0.856	50.49
OsJPC12110088	675	1065	osr37_LTR	397	794	0.7809	50.13
OsJPC12110088	1303	1703	osr37_LTR	12	404	0.7753	49.5
OsJPC12160153	8	3612	RIRE2_I	2429	5994	0.6792	34.21
OsJPC12160153	6603	6811	RIREX_LTR	206	409	0.7662	46.26
OsJPC11270357	545	1178	SZ-44LTR	711	1393	0.7844	48.51
OsJPC11270357	1569	2254	SZ-44LTR	683	1390	0.7869	50.28
OsJPC08190012	2864	3131	wombat_LTR	1	266	0.9067	67.34
OsJPC08190012	3921	4054	wombat_LTR	262	395	0.9104	33.92
OsJPC08190012	1328	2864	wombat_IR	1123	2628	0.9291	57.31
OsJPC11220027	3662	4931	COPI1_I	1	1287	0.8977	31.35
OsJPC11220027	4936	5243	COPI1_LTR	1	308	0.871	100
OsJPC11220027	5354	5640	SZ-7_LTR	253	535	0.8191	48.63
OsJPC11220027	8086	9041	SZ-42LTR	1	958	0.8802	100
OsJPC11220027	9042	9657	BAJIEIN	2120	2797	0.7845	22.35
OsJPC12170046	4164	4417	osr41_LTR	256	519	0.7471	50.87
OsJPC12170046	1262	3862	osr41_IR	404	3190	0.6843	32.58
OsJPC04040184	985	8766	RETROSOR2_I	1	7794	0.7333	73.07
OsJPC04040184	8767	9027	RETROSOR2_LTR	267	516	0.7725	48.45
OsJPC04040184	11304	11754	GYPSO_LTR	743	1193	0.9534	37.8
OsJPC04040184	264	600	rn_457-190_LTR	14	352	0.8294	96.31
OsJPC04040184	50	601	rn_174-102_IR	24	539	0.7167	20.76
OsJPC04070080	2521	2713	RN12_LTR	221	416	0.7282	47.12
OsJPC04070080	66	307	osr14_LTR	1	284	0.908	89.31
OsJPC04070080	2338	2713	rn_507-257_LTR	1	378	0.7165	100
OsJPC04070080	309	1314	osr14_IR	3057	4018	0.9467	23.93
OsJPC04070080	1362	2338	rn_507-257_IR	3394	4370	0.74	22.36
OsJPC04070080	2714	4323	rn_507-257_IR	1	1587	0.7264	36.32
OsJPC08170167	1	584	GYPSO_LTR	563	1183	0.9031	52.05
OsJPC08170167	613	1713	osr34_LTR	1263	2353	0.7604	37.58
OsJPC08170167	1721	2280	osr30_LTR	10	571	0.8042	37.27
OsJPC08170167	2292	2722	rire2_LTR	6	439	0.7755	98.41
OsJPC08170167	8425	8869	rn_216-127_LTR	151	583	0.7068	46.91
OsJPC08170167	2725	8433	rire2_IR	1	5767	0.7941	55.32
OsJPC04040156	339	637	SC-6_LTR	1	293	0.755	70.26
OsJPC04040156	1887	1983	SC-6_LTR	315	408	0.7629	22.54
OsJPC07150047	1194	1771	rn_561-394_LTR	3	585	0.8322	99.66
OsJPC07150047	1773	5411	rn_561-394_IR	5946	9666	0.742	38.5
OsJPC03170021	65	299	BAJIELTR	500	733	0.8729	31.92
OsJPC03170021	317	591	BAJIELTR	1	267	0.937	36.43
OsJPC12170068	2825	3141	rn_517-264_LTR	1	318	0.9308	100
OsJPC12170068	3142	5283	rn_517-264_IR	1	2150	0.9281	44.71
OsJPC08180100	893	1579	BAJIELTR	9	733	0.7728	98.91
OsJPC08180100	1828	4063	BAJIEIN	486	2366	0.8229	62
OsJPC04020158	4982	5782	osr8_LTR	388	1220	0.819	68.28
OsJPC04020158	1	4269	osr8_IR	449	4723	0.8601	63.03
OsJPU00005753	1	128	osr15_LTR	30	168	0.7737	54.51
OsJPU00005753	860	1997	osr15_IR	2018	3146	0.7991	24.79
OsJPC03160088	1198	1523	wombat_LTR	1	315	0.7421	79.75
OsJPC03160088	1	1198	wombat_IR	1310	2628	0.7271	50.19
OsJPC01150111	4968	8091	GYPSO_I	1	2837	0.7664	38.12
OsJPC01150111	8092	8861	SZ-66LTR	425	1223	0.7876	65.33
OsJPC01150111	9523	10907	SZ-20LTR	12	1394	0.8769	99.14
OsJPC01150111	10955	11379	GYPSO_LTR	781	1188	0.7333	34.2
OsJPC01150111	11380	11977	SZ-44LTR	453	1059	0.8692	43.11
OsJPC01240003	2	113	rn_457-190_LTR	241	352	0.885	31.82
OsJPC01240003	840	3137	rn_457-190_IR	7	2496	0.8459	38.65
OsJPC04010107	10138	10597	SZ-COM	781	1242	0.9676	35.32
OsJPC04010107	10598	11083	SZ-COM	699	1202	0.879	38.53
OsJPC11270175	736	2209	RIRE3_I	2636	4152	0.7256	26.37
OsJPC11270175	2210	2667	RIREX_LTR	1	426	0.7333	96.6
OsJPC11270175	5121	5742	ATLANTYS-LTR_OS	1	642	0.7496	42.57
OsJPC08020009	1423	2819	OSR38_I	422	1796	0.7513	28.25
OsJPC08020009	2865	2986	OSR38_LTR	215	329	0.7949	34.64
OsJPC08020009	966	1287	rn_457-190_LTR	14	335	0.882	91.48
OsJPC08020009	2905	3107	osr38_LTR	88	285	0.7385	64.71
OsJPC08020009	1423	2819	osr38_IR	442	1816	0.7513	28.13
OsJPC05060032	1542	2427	SZ-43LTR	10	869	0.8037	21.29
OsJPC05060032	2870	4307	SZ-43LTR	976	2555	0.7984	39.12
OsJPC06080009	1	308	ornithorynque_osj_LTR	513	820	0.9029	32.22
OsJPC06080009	414	1372	ornithorynque_osj_LTR	1	956	0.9197	100
OsJPC07140083	650	803	rn_129-74_LTR	1	154	0.8571	26.06
OsJPC07140083	1455	1894	rn_129-74_LTR	158	591	0.7903	73.43
OsJPC07140083	1895	2192	ornithorynque_osj_LTR	637	937	0.8094	31.49
OsJPC04180199	5434	5808	SZ-58LTR	15	401	0.878	96.03
OsJPC04180199	5809	6698	COPIA1-LTR_OS	324	1214	0.8761	73.39
OsJPC04180199	6	122	rn_457-190_LTR	238	352	0.7778	32.67
OsJPC04180199	1640	2025	wombat_LTR	3	395	0.874	99.49
OsJPC04180199	5809	6698	osr8_LTR	321	1220	0.8508	73.77
OsJPC04180199	1066	1638	wombat_IR	1941	2628	0.774	26.18
OsJPC11070103	1505	1962	COPIA2-LTR_OS	505	962	0.8109	47.61
OsJPC11070103	1995	2371	SZ-31LTR	533	904	0.7527	25.31
OsJPC11070103	2433	2893	SZ-16LTR	277	728	0.8162	62.09
OsJPC11070103	3730	5986	Atlantys-2-I_OS	1314	3532	0.8068	20.58
OsJPC01420002	527	898	hopi_LTR	721	1106	0.7353	34.9
OsJPC01420002	1351	1571	rn_215-125_LTR	457	667	0.7235	30.54
OsJPC01420002	1711	1859	rn_215-125_LTR	446	594	0.7181	21.56
OsJPC11280053	305	960	BAJIELTR	5	733	0.7355	99.45
OsJPC11280053	1043	2371	BAJIEIN	1474	2875	0.7091	46.21
OsJPC11280053	2451	3086	BAJIELTR	8	718	0.7614	97
OsJPC11280053	3443	3876	RIREX_LTR	1	441	0.75	100
OsJPC11280053	3877	6426	RIRE2_I	1	2620	0.701	25.13
OsJPC09110005	570	794	RIREX_LTR	196	420	0.7368	51.02
OsJPC09110005	1361	1801	RIREX_LTR	1	441	0.93	100
OsJPC01310032	1131	1831	BAJIELTR	1	733	0.8867	100
OsJPC01310032	2107	2246	SZ-28LTR	1	140	0.9143	53.44
OsJPC01310032	2285	2396	SZ-28LTR	17	120	0.9151	39.69
OsJPC01310032	2400	2477	SZ-28LTR	68	138	0.9315	27.1
OsJPC01310032	2622	2786	SZ-28LTR	78	262	0.8876	70.61
OsJPC07040017	113	443	rn_62-43_LTR	1	306	0.7044	100
OsJPC07040017	444	2779	rn_62-43_IR	1	2315	0.761	48.86
OsJPC08180053	3237	3525	SZ-32LTR	260	545	0.8112	50
OsJPC08180053	5166	5427	RIRE5-LTR_OS	1	288	0.8476	29.45
OsJPC08180053	5746	6371	RIRE5-LTR_OS	334	978	0.774	65.95
OsJPC11280363	7927	8991	osr8_LTR	146	1220	0.723	88.11
OsJPC11280363	9627	10714	osr8_LTR	146	1218	0.7132	87.95
OsJPU00000013	254	391	SZ-28LTR	67	204	0.9275	52.67
OsJPU00000013	396	560	SZ-28LTR	20	178	0.863	60.69
OsJPC01140132	2171	2709	rire5_LTR	217	726	0.738	70.25
OsJPC01140132	1	1738	rire5_IR	2732	4471	0.923	38.91
OsJPU00005802	89	1320	SZ-66LTR	3	1223	0.721	99.84
OsJPU00005802	3196	3834	GYPSY1-LTR_OS	1	653	0.8237	100
OsJPU00005802	3835	6899	GYPSY1-I_OS	4511	7594	0.8673	40.61
OsJPU00005802	2074	2294	hamster_LTR	1	215	0.7273	88.84
OsJPC11280301	1	4703	GYPSY1-I_OS	945	5695	0.841	62.56
OsJPC11280301	4760	5901	SZ-19LTR	210	1500	0.7113	85.33
OsJPC11280301	7033	7603	GYPSY-B_LTR	150	702	0.8138	78.77
OsJPC11280301	7620	10044	GYPSY-B_I	1	2406	0.8845	42.48
OsJPC11280301	10045	10735	GYPSY-B_LTR	12	702	0.9075	98.43
OsJPC11280301	10736	13276	SZ-38	5548	8155	0.8076	30.17
OsJPC11280301	13311	16082	SZ-38	2611	5276	0.8073	30.85
OsJPC11280301	18452	19336	SZ-66LTR	1	946	0.8262	77.35
OsJPC11280301	4709	6128	rn_521-266_LTR	1	1409	0.8387	100
OsJPC01020020	1	110	COPI2_LTR	37	153	0.9554	39.93
OsJPC01020020	483	907	ATLANTYS-LTR_OS	922	1347	0.7864	28.25
OsJPC01020020	908	1215	ATLANTYS-LTR_OS	213	519	0.8237	20.36
OsJPC02120006	1	560	BAJIELTR	157	733	0.8958	78.72
OsJPC02120006	1065	1757	BAJIELTR	1	733	0.8097	100
OsJPC01420020	1	430	houba_LTR	545	968	0.8364	43.8
OsJPC01420020	801	1196	rn_553-283_LTR	1	353	0.8806	55.42
OsJPC01420020	1202	2169	rn_553-283_IR	3084	4044	0.9179	23.38
OsJPC05070009	8	356	osr30_LTR	275	625	0.8746	23.28
OsJPC05070009	361	678	osr30_LTR	745	1062	0.8711	21.09
OsJPC08170010	507	1678	SZ-66LTR	1	1223	0.8238	100
OsJPC08170010	4585	5012	SZ-63_LTR	807	1234	0.7476	20.28
OsJPC08170010	5053	6114	COPIA1-LTR_OS	1	1214	0.8914	100
OsJPC08170010	6115	7529	SZ-30_I	2543	3913	0.8427	35.04
OsJPC08170010	1994	2093	rn_457-190_LTR	252	352	0.8155	28.69
OsJPC08170010	2098	2206	rn_457-190_LTR	244	352	0.7857	30.97
OsJPC08170010	5053	6114	osr8_LTR	1	1220	0.8604	100
OsJPC11180019	1522	3029	ATLANTYS-LTR_OS	1	1508	0.8574	100
OsJPC11180019	3685	3926	SZ-30_LTR	4	258	0.9306	20.7
OsJPC11180019	3930	5316	SZ-30_I	2522	3913	0.8942	35.57
OsJPC02250005	101	184	SZ-28LTR	176	262	0.8391	33.21
OsJPC02250005	575	712	SZ-28LTR	67	204	0.942	52.67
OsJPC02250005	717	881	SZ-28LTR	20	178	0.8562	60.69
OsJPC02250005	985	1056	SZ-28LTR	89	178	0.88	34.35
OsJPC01300054	5791	8443	SZ-30_I	1	2979	0.7845	76.13
OsJPC01300054	8444	8758	SZ-39LTR	14	329	0.8101	33.33
OsJPC01300054	9465	10151	BAJIELTR	2	733	0.802	99.86
OsJPC01300054	4775	5790	osr8_LTR	148	1220	0.7031	87.95
OsJPC01300054	8444	8758	ornithorynque_osj_LTR	14	329	0.8038	33.05
OsJPC01300054	9528	9616	retrosat1_LTR	321	410	0.8444	20.04
OsJPC01300054	5791	7793	osr8_IR	1	2245	0.7271	33.1
OsJPC01190007	3	2141	RETROSAT3_I	3193	5389	0.9086	40.74
OsJPC01190007	2144	2783	RETROSAT3_LTR	1	697	0.8147	22.69
OsJPC01190007	2793	3358	SZ-37_LTR	1021	1585	0.9735	35.65
OsJPC01190007	2144	2770	osr34_LTR	1	657	0.7357	22.63
OsJPC01190007	2794	3358	osr10_LTR	1017	1580	0.9735	35.7
OsJPC03170050	2776	3160	wombat_LTR	1	394	0.8346	99.75
OsJPC03170050	3160	3593	wombat_IR	2097	2628	0.7608	20.24
OsJPU00005225	1	132	COPI2_LTR	1	136	0.9701	46.42
OsJPU00005225	1616	1879	COPIA1-LTR_OS	959	1214	0.7519	21.09
OsJPC04180147	258	1347	osr34_LTR	1753	2901	0.7903	39.58
OsJPC04180147	1402	2111	osr34_LTR	256	1074	0.7253	28.21
OsJPU00005852	910	1130	CRMA1_LTR	283	500	0.7834	29.7
OsJPU00005852	1305	2682	CRM-I_OS	4556	5933	0.7671	23.23
OsJPC12170053	2908	3341	rire2_LTR	4	441	0.7946	99.32
OsJPC12170053	1	2788	rire2_IR	7006	9809	0.7225	26.9
OsJPU00001589	1	356	osr10_LTR	642	1003	0.7367	22.91
OsJPU00001589	4177	9255	osr10_IR	316	5335	0.7283	56.81
OsJPC11220113	489	791	rn_570-291_LTR	92	394	0.7184	71.97
OsJPC11220113	5988	6290	rn_570-291_LTR	92	394	0.7184	71.97
OsJPC11220113	819	5896	rn_505-256_IR	2	5054	0.7279	99.98
OsJPC12160149	7628	7858	rire2_LTR	5	230	0.7576	51.25
OsJPC12160149	1	7621	rire2_IR	2846	10423	0.7571	72.69
OsJPC10060031	2120	2278	rn_77-52_LTR	57	202	0.78	67.91
OsJPC10060031	2886	3044	rn_77-52_LTR	57	202	0.7733	67.91
OsJPC05170002	723	1805	COPIA2-LTR_OS	1	920	0.8722	95.63
OsJPC05170002	1808	2356	COPIA1-LTR_OS	671	1211	0.9168	44.56
OsJPU00005866	2363	2565	osr41_LTR	213	425	0.7476	41.04
OsJPU00005866	60	2322	osr41_IR	3	2215	0.705	25.87
OsJPC01130043	2	642	SZ-29LTR	1	654	0.9362	46.95
OsJPC01130043	1070	1442	SZ-29LTR	391	760	0.9086	26.56
OsJPC04220038	985	1182	SZ-28LTR	66	262	0.9246	75.19
OsJPC04220038	1183	1327	SZ-28LTR	1	185	0.9247	70.61
OsJPC04220038	1367	1445	SZ-28LTR	185	262	0.9114	29.77
OsJPC07100046	3488	3685	rn_366-202_LTR	3	202	0.7868	96.62
OsJPC07100046	948	3390	rn_366-202_IR	66	2465	0.7796	49.58
OsJPC02070075	4928	6442	osr30_LTR	1	1508	0.7895	100
OsJPC02070075	6782	6961	rn_85-323_LTR	1	171	0.9128	100
OsJPC02070075	8481	9701	rn_521-266_LTR	175	1358	0.7157	84.03
OsJPC02070075	129	2739	rn_85-323_IR	1214	3838	0.9049	35.42
OsJPC02070075	2742	4928	rn_85-323_IR	4857	7078	0.9339	29.98
OsJPC04060009	319	922	echidne_osj_LTR	568	1167	0.7695	42.02
OsJPC04060009	928	1263	echidne_osj_LTR	1001	1345	0.7104	24.16
OsJPC12170080	89	322	rn_215-125_LTR	458	691	0.8511	33.86
OsJPC12170080	659	1105	rn_215-125_LTR	273	689	0.8729	60.35
OsJPC01220030	3316	3737	rire2_LTR	1	441	0.808	100
OsJPC01220030	3738	4591	rn_305-180_LTR	1576	2316	0.7992	31.99
OsJPC01220030	180	3313	rire2_IR	7313	10423	0.7296	29.84
OsJPC01150076	2227	2854	GYPSO_LTR	566	1193	0.9079	52.64
OsJPC01150076	3049	3775	CRMA1_LTR	1	730	0.8767	99.46
OsJPC01150076	3776	4263	GYPSO_LTR	1	571	0.8327	47.86
OsJPC07150017	130	384	rn_364-201_LTR	101	355	0.7805	22.45
OsJPC07150017	730	1169	rn_364-201_LTR	101	542	0.7424	38.91
OsJPC10080032	2282	3134	osr34_LTR	2047	2901	0.8447	29.45
OsJPC10080032	5	1770	osr34_IR	1356	3032	0.7573	27.31
OsJPC06140033	1	318	GYPSO_LTR	868	1193	0.8844	27.33
OsJPC06140033	2356	2528	dasheng_LTR	264	439	0.7458	40.09
OsJPC06140033	2812	3733	emeu_LTR	1	915	0.761	60.96
OsJPC06140033	3769	3967	dasheng_LTR	1	242	0.8	55.13
OsJPC03160051	4	380	houba_LTR	450	821	0.8877	38.43
OsJPC03160051	452	1088	houba_LTR	1	771	0.9381	79.65
OsJPC10080013	1	416	osr10_LTR	731	1151	0.8274	26.65
OsJPC10080013	1	421	rire9_ltr_IR	902	1323	0.9526	23.37
OsJPC10080013	482	927	rire9_ltr_IR	1166	1806	0.8245	35.49
OsJPC02250226	161	588	RIREX_LTR	1	429	0.9281	97.28
OsJPC02250226	590	3534	RIREX_I	5508	7910	0.8442	30.24
OsJPC11290046	12	347	SZ-66LTR	894	1223	0.7401	26.98
OsJPC11290046	3339	3784	SZ-20LTR	957	1394	0.8467	31.4
OsJPC11290046	3100	3219	rn_356-197_LTR	162	286	0.7951	43.71
OsJPC11290046	3339	3482	rn_356-197_LTR	129	286	0.7718	55.24
OsJPC08050020	62	585	hopi_LTR	477	988	0.8931	46.29
OsJPC08050020	590	1003	hopi_LTR	185	598	0.8986	37.43
OsJPC10010079	55	211	rn_356-197_LTR	117	286	0.805	59.44
OsJPC10010079	1261	1754	osr30_LTR	1023	1508	0.7439	32.23
OsJPC10010079	2585	2741	rn_356-197_LTR	117	286	0.821	59.44
OsJPC03230034	3	167	SZ-28LTR	1	157	0.9308	59.92
OsJPC03230034	207	408	SZ-28LTR	59	262	0.878	77.86
OsJPC04040010	4	144	rn_360-199_LTR	186	320	0.7376	42.19
OsJPC04040010	4979	5139	rn_360-199_LTR	168	320	0.725	47.81
OsJPC04040010	146	4827	rn_360-199_IR	1	4664	0.7378	99.91
OsJPC04040010	5821	9676	osr25_IR	1342	5385	0.7701	67.57
OsJPC07130045	1	402	rn_129-74_LTR	1	433	0.9527	73.27
OsJPC07130045	863	982	rn_356-197_LTR	162	286	0.7787	43.71
OsJPC07130045	1102	1256	rn_356-197_LTR	117	286	0.7764	59.44
OsJPC05200060	77	922	BAJIEIN	1215	2030	0.7832	26.9
OsJPC05200060	1705	2542	BAJIEIN	478	1314	0.9145	27.59
OsJPU00005922	21	268	houba_LTR	1	231	0.7647	23.86
OsJPU00005922	268	4454	houba_IR	337	4502	0.8046	92.54
OsJPC06160001	107	645	echidne_osj_LTR	513	1044	0.94	37.25
OsJPC06160001	782	1202	echidne_osj_LTR	397	813	0.8717	29.2
OsJPC04090097	3244	3460	osr14_LTR	72	292	0.7613	69.5
OsJPC04090097	1	3225	osr14_IR	1	3138	0.8226	78.06
OsJPU00002386	1	1733	SZ-17_I	1385	3117	0.7871	55.6
OsJPU00002386	1734	1873	SZ-17_LTR	2	135	0.7801	99.26
OsJPC12170011	831	877	osr44_LTR	98	144	0.8723	30.13
OsJPC12170011	638	809	osr44_IR	443	611	0.7035	25.49
OsJPC11180100	2806	3363	ornithorynque_osj_LTR	395	956	0.7611	58.79
OsJPC11180100	3410	3559	rn_129-74_LTR	161	311	0.7237	25.55
OsJPC11180100	3780	3933	rn_129-74_LTR	1	156	0.7662	26.4
OsJPC07160066	2029	3332	SZ-44LTR	72	1408	0.8809	94.96
OsJPC07160066	4372	4761	SZ-44LTR	78	519	0.8397	31.39
OsJPU00003290	1572	1713	SZ-50_LTR	1	147	0.7075	27.74
OsJPU00003290	1788	1989	RETROSOR2_LTR	301	516	0.726	41.86
OsJPU00003290	141	366	rn_457-190_LTR	14	239	0.8816	64.2
OsJPU00003290	938	1271	rn_457-190_LTR	21	352	0.8769	94.32
OsJPU00003290	1782	1989	osr41_LTR	296	519	0.7302	43.16
OsJPU00003290	2337	3230	rn_305-180_LTR	681	1570	0.672	38.43
OsJPC10060045	9	47	rn_450-233_LTR	133	172	0.925	23.26
OsJPC10060045	48	1594	rn_450-233_IR	1	1403	0.7977	32.99
OsJPC01170035	1	1528	SZ-22_I	1	1528	0.8418	53.3
OsJPC01170035	1529	2321	SZ-22_LTR	1	768	0.8769	100
OsJPC01130070	1173	1628	rire5_LTR	193	726	0.7473	73.55
OsJPC01130070	1629	3338	rire5_IR	1	1715	0.9252	38.35
OsJPC08220028	1277	1600	wombat_LTR	1	328	0.7394	83.04
OsJPC08220028	2441	2639	wombat_LTR	1	205	0.7317	51.9
OsJPC08220028	1892	2441	wombat_IR	1941	2628	0.7341	26.18
OsJPC08090006	858	1482	rn_359-198_LTR	5	610	0.7628	96.65
OsJPC08090006	7886	8237	rn_359-198_LTR	303	610	0.7893	49.12
OsJPC11100044	1690	2849	RIRE3_I	4495	5750	0.7572	21.84
OsJPC11100044	2861	5990	RIRE3_LTR	9	3149	0.7777	99.68
OsJPC04060141	1047	2740	squiq_LTR	2067	4000	0.7866	48.35
OsJPC04060141	3595	3727	rn_215-125_LTR	385	523	0.7576	20.12
OsJPC04060141	1047	3020	rn_215-125_IR	5987	7948	0.776	24.51
OsJPC06130049	2966	4650	RN10_I	1	1700	0.7155	27.02
OsJPC06130049	4791	7539	RN10_I	3472	6288	0.7186	44.78
OsJPC06130049	8513	8866	RIRE1_LTR	1115	1493	0.7361	24.89
OsJPC06130049	2637	2966	rn_57-39_LTR	60	343	0.7237	82.8
OsJPC06130049	7578	7808	rn_57-39_LTR	101	317	0.7188	63.27
OsJPC06130049	2966	7544	rn_52-35_IR	1	4689	0.7187	99.96
OsJPC05070052	1651	2887	osr8_LTR	1	1220	0.8445	100
OsJPC05070052	62	1651	osr8_IR	5102	6782	0.9265	24.79
OsJPC04210045	51	360	COPI1_LTR	1	306	0.8252	99.35
OsJPC04210045	361	1629	COPI1_I	3005	4105	0.9292	26.82
OsJPC04210045	1634	1713	COPI1_LTR	1	80	0.9375	25.97
OsJPC07120022	141	578	RIREX_LTR	2	441	0.8153	99.77
OsJPC07120022	580	3587	RIREX_I	4696	7946	0.7927	40.91
OsJPC01340015	880	1298	SZ-21LTR	1	416	0.8744	33.66
OsJPC01340015	1318	1798	SZ-29LTR	868	1353	0.8574	34.89
OsJPC01340015	1901	2411	SZ-29LTR	882	1393	0.8257	36.76
OsJPC01310033	84	458	rn_153-87_LTR	1	376	0.7507	100
OsJPC01310033	459	5384	rn_153-87_IR	1	4826	0.7871	100
OsJPC11260013	10800	12097	osr30_LTR	13	1293	0.7416	84.95
OsJPC11260013	12346	14436	osr30_IR	1	2110	0.6884	21.13
OsJPC03180049	2017	2641	TRUNCATOR2_LTR	405	1068	0.6987	22.87
OsJPC03180049	3239	3857	TRUNCATOR2_LTR	1276	1926	0.8686	22.42
OsJPC03180049	3959	4790	RIRE1_LTR	11	815	0.7951	52.86
OsJPC04080054	3595	3941	SZ-30_LTR	1	347	0.8462	28.17
OsJPC04080054	3942	4290	SZ-30_LTR	854	1194	0.7478	27.68
OsJPC04080054	5368	6289	ornithorynque_osj_LTR	1	933	0.8045	97.59
OsJPC04080054	4452	5368	ornithorynque_osj_IR	2035	2841	0.8276	28.41
OsJPC09040009	134	628	SZ-67LTR	1	491	0.7344	31.88
OsJPC09040009	712	2461	RIRE3A_LTR	1334	3167	0.757	57.91
OsJPC09040009	707	1559	spip_LTR	1369	2311	0.7388	26.41
OsJPC09040009	1741	2461	spip_LTR	2745	3570	0.7832	23.14
OsJPC10030024	1062	1253	rire5_LTR	101	281	0.8343	24.93
OsJPC10030024	1270	1423	rire5_LTR	207	373	0.8599	23
OsJPC03170068	1453	1712	rn_509-258_LTR	125	387	0.6947	51.27
OsJPC03170068	1733	1915	rn_509-258_LTR	22	200	0.7487	34.89
OsJPC11200132	171	2507	Atlantys-2-I_OS	1456	3816	0.8214	21.9
OsJPC11200132	5748	8025	Atlantys-2-I_OS	6804	9080	0.7387	21.12
OsJPU00003382	4	239	osr37_LTR	559	793	0.9118	29.6
OsJPU00003382	248	662	osr37_LTR	53	468	0.7621	52.39
OsJPC08060130	48	378	rn_215-125_LTR	374	689	0.7264	45.73
OsJPC08060130	2901	3330	rire2_LTR	1	441	0.8095	100
OsJPC08060130	384	2900	rire2_IR	1	2538	0.7847	24.35
OsJPU00006000	96	353	houba_LTR	475	733	0.8206	26.76
OsJPU00006000	634	1874	houba_IR	1	1226	0.7561	27.23
OsJPC04090074	10	121	RN12_LTR	280	396	0.7652	28.12
OsJPC04090074	360	1201	SZ-6IN	325	1283	0.7907	20.72
OsJPC04090074	1214	1315	SZ-6LTR	38	140	0.7308	50.74
OsJPC06230081	1	1059	BAJIEIN	1	971	0.7622	32
OsJPC06230081	1060	1743	BAJIELTR	1	733	0.8095	100
OsJPC11100062	4170	4449	rn_165-97_LTR	46	330	0.7887	75.4
OsJPC11100062	744	4113	rn_165-97_IR	1493	4845	0.7869	69.21
OsJPC11090074	168	826	spip_LTR	2756	3570	0.7342	22.83
OsJPC11090074	1320	1912	osr8_LTR	601	1220	0.8013	50.82
OsJPC11090074	4476	4769	rn_457-190_LTR	87	352	0.7546	75.57
OsJPC11090074	5029	5905	antechinus-osj_LTR	2197	3110	0.9342	29.39
OsJPC11090074	2426	4285	rn_457-190_IR	4325	6246	0.7467	29.83
OsJPC04190025	5404	5681	SZ-30_LTR	599	857	0.7932	21.02
OsJPC04190025	3198	3729	rire5_LTR	242	726	0.7867	66.8
OsJPC04190025	4916	5404	osr8_LTR	713	1220	0.8337	41.64
OsJPC04190025	1	3197	rire5_IR	1	3203	0.9103	71.62
OsJPC12090101	6410	6518	rn_116-67_LTR	115	226	0.8108	49.56
OsJPC12090101	3228	6265	rn_116-67_IR	1188	4371	0.855	71.7
OsJPC11170004	2234	2629	SZ-58LTR	1	403	0.8095	100
OsJPC11170004	2630	2910	SZ-58LTR	115	403	0.7958	71.71
OsJPC11170004	7792	8405	SZ-30_LTR	1	612	0.8366	49.68
OsJPC11170004	10355	10716	RIRE1_LTR	1159	1520	0.7232	23.77
OsJPC02220014	1844	2401	rire10_LTR	1	557	0.8763	100
OsJPC02220014	2623	2827	rire10_LTR	1	205	0.8634	36.8
OsJPC08100149	231	560	rn_250-144_LTR	56	423	0.7003	87
OsJPC08100149	702	3913	rn_250-144_IR	1567	4782	0.73	67.25
OsJPC11220061	1598	2581	taz_LTR	1	930	0.8017	100
OsJPC11220061	1912	2469	rire9_ltr_IR	3	546	0.7559	30.12
OsJPC11220061	2581	4182	taz_IR	4546	6104	0.8343	25.54
OsJPC09020022	1	372	osr30_LTR	346	716	0.8583	24.6
OsJPC09020022	373	841	osr41_LTR	44	519	0.7886	91.71
OsJPC09020022	937	1435	osr30_LTR	709	1204	0.8597	32.89
OsJPC08100160	424	632	rn_250-144_LTR	39	237	0.678	47.04
OsJPC08100160	5504	5769	rn_250-144_LTR	81	355	0.6827	65.01
OsJPC08100160	620	5407	rn_403-215_IR	4	4808	0.7167	99.94
OsJPC03180044	1447	1623	osr37_LTR	1	168	0.8129	21.16
OsJPC03180044	1629	1920	osr37_LTR	476	752	0.7429	34.89
OsJPC03180044	2085	2638	houba_LTR	374	968	0.875	61.47
OsJPC02180027	496	837	rn_457-190_LTR	14	352	0.7843	96.31
OsJPC02180027	1301	1457	rn_457-190_LTR	195	350	0.7562	44.32
OsJPC02180027	837	1457	rn_174-102_IR	27	648	0.787	25.02
OsJPU00001993	471	1885	SC-1_I	4260	5711	0.7579	23.87
OsJPU00001993	2091	2529	SC-6_LTR	1	417	0.7821	100
OsJPC08090104	706	871	SZ-33LTR	1	161	0.7152	28
OsJPC08090104	2376	2779	SZ-33LTR	144	543	0.7413	69.57
OsJPC08090104	164	431	rn_561-394_LTR	315	585	0.7276	46.32
OsJPC08090104	484	639	rn_509-258_LTR	339	497	0.6962	30.99
OsJPC08090104	875	971	wombat_LTR	196	292	0.8469	24.56
OsJPC08090104	1698	1819	wombat_LTR	284	395	0.7895	28.35
OsJPC07160030	590	1262	BAJIELTR	1	733	0.7744	100
OsJPC07160030	1323	2708	BAJIEIN	1370	2809	0.7129	47.46
OsJPC07160030	2880	3644	SZ-21LTR	3	759	0.8645	61.25
OsJPC04020011	2952	3385	SZ-66LTR	1	465	0.7718	38.02
OsJPC04020011	3423	4054	GYPSY1-LTR_OS	1	653	0.9481	100
OsJPC04020011	4142	4722	SZ-66LTR	623	1223	0.8775	49.14
OsJPC02180004	1	85	rn_457-190_LTR	14	98	0.8023	24.15
OsJPC02180004	747	896	rn_457-190_LTR	14	163	0.875	42.61
OsJPC06150028	625	892	osr41_LTR	260	519	0.771	50.1
OsJPC06150028	958	1146	osr41_LTR	164	353	0.7312	36.61
OsJPC12170069	554	868	rn_517-264_LTR	1	318	0.9306	100
OsJPC12170069	872	3845	rn_517-264_IR	1760	4805	0.9173	63.34
OsJPU00006059	5	823	spip_LTR	1401	2309	0.7216	25.46
OsJPU00006059	981	1316	rn_457-190_LTR	17	352	0.8754	95.45
OsJPU00006059	1811	2034	rn_457-190_LTR	81	321	0.8978	68.47
OsJPC02210023	6639	6768	osr43_LTR	112	268	0.8143	53.95
OsJPC02210023	6299	6554	osr43_IR	964	1213	0.7423	20.61
OsJPC08110030	3653	4797	osr8_LTR	1	1220	0.8249	100
OsJPC08110030	4799	5305	rire10_LTR	1	506	0.7289	90.84
OsJPC08110030	63	3651	osr8_IR	2	3607	0.8675	53.17
OsJPC02250280	2238	3033	SZ-22_LTR	7	768	0.8609	99.22
OsJPC02250280	3034	4020	SZ-22_I	1	1019	0.6847	35.54
OsJPC09080038	2393	4558	SZ-38	333	2624	0.6927	26.52
OsJPC09080038	5795	7192	osr30_LTR	1	1460	0.7035	96.82
OsJPC09080038	10091	10193	rn_356-197_LTR	162	269	0.819	37.76
OsJPC09080038	12554	12662	rn_356-197_LTR	162	273	0.8273	39.16
OsJPC09080038	1603	3594	rn_457-190_IR	3454	5378	0.7023	29.88
OsJPC04140015	14	1061	COPIA1-LTR_OS	97	1156	0.7476	87.31
OsJPC04140015	1126	3088	COPIA1-I_OS	12	1979	0.7636	28.67
OsJPC04140015	3089	5668	SZ-38	5971	8643	0.8546	30.93
OsJPC04090152	220	375	BAJIELTR	2	150	0.92	20.33
OsJPC04090152	376	2740	BAJIEIN	475	3034	0.8603	84.38
OsJPC03200022	1	1658	CRMA1_I	4417	6075	0.8891	27.31
OsJPC03200022	1659	2391	CRMA1_LTR	1	734	0.8089	100
OsJPC03200022	2394	6320	CRMA1_I	3	3944	0.7674	64.89
OsJPC03200022	1659	2262	rn_129-74_LTR	1	591	0.8191	100
OsJPC03200022	2263	2577	ornithorynque_osj_LTR	637	956	0.8302	33.47
OsJPC03200022	1	1659	rn_129-74_IR	4015	5673	0.8849	29.24
OsJPC03200022	3453	6320	rn_129-74_IR	691	3542	0.7984	50.27
OsJPC01130036	1213	1459	BAJIELTR	489	733	0.8866	33.42
OsJPC01130036	1462	2104	BAJIEIN	1035	1837	0.8235	26.47
OsJPC06050055	360	650	rn_215-125_LTR	385	660	0.7098	39.94
OsJPC06050055	12513	12909	osr30_LTR	1103	1508	0.82	26.92
OsJPC06050055	4308	12512	osr30_IR	1	8256	0.811	82.66
OsJPC04040041	2434	3572	COPIA1-LTR_OS	3	1214	0.7385	99.84
OsJPC04040041	5147	5537	GYPSO_LTR	1	410	0.8816	34.37
OsJPC04040041	5560	5879	GYPSO_LTR	876	1193	0.9563	26.66
OsJPC04040041	8519	8827	COPIA1-LTR_OS	884	1213	0.879	27.18
OsJPC07190003	1388	1649	rire2_LTR	176	441	0.8308	60.32
OsJPC07190003	1941	2102	retrosat1_LTR	2	167	0.7545	36.97
OsJPC07190003	2330	2771	rire2_LTR	1	441	0.9321	100
OsJPC01080015	1845	2191	rn_507-257_LTR	1	372	0.7143	98.41
OsJPC01080015	34	1845	rn_507-257_IR	2511	4370	0.6943	42.56
OsJPC11090001	122	1106	RIRE5-LTR_OS	1	978	0.8017	100
OsJPC11090001	4112	4447	SZ-37_LTR	1	334	0.8152	21.07
OsJPC11090001	5017	5934	SZ-37_LTR	572	1585	0.8155	63.97
OsJPC11090001	6039	6357	SZ-44LTR	1065	1393	0.8235	23.37
OsJPC02180001	1	266	houba_LTR	1	268	0.9588	27.69
OsJPC02180001	680	895	houba_LTR	144	365	0.9209	22.93
OsJPC03170076	2781	3032	rn_353-366_LTR	7	269	0.8543	97.77
OsJPC03170076	515	2778	rn_353-366_IR	42	2341	0.8503	37.92
OsJPC07110095	423	911	ornithorynque_osj_LTR	1	489	0.9162	51.15
OsJPC07110095	916	1145	ornithorynque_osj_LTR	540	770	0.8961	24.16
OsJPC05160023	872	2234	CRMA1_I	1	1312	0.8413	21.6
OsJPC05160023	2235	2958	CRMA1_LTR	1	734	0.8269	100
OsJPC11230003	2042	2345	rn_83-55_LTR	1	313	0.7645	100
OsJPC11230003	5571	5677	rn_83-55_LTR	185	313	0.9083	41.21
OsJPC11230003	9077	9192	rn_56-38_LTR	2	112	0.7719	38.68
OsJPC11230003	2413	4411	rn_83-55_IR	6374	8303	0.8748	23.24
OsJPC07220109	59	492	BAJIELTR	1	506	0.7616	69.03
OsJPC07220109	730	1316	BAJIEIN	2259	2867	0.7251	20.07
OsJPC07220109	1495	2143	BAJIELTR	1	733	0.7801	100
OsJPC01150095	2114	2202	rn_211-124_LTR	68	155	0.7841	53.33
OsJPC01150095	734	2078	rn_211-124_IR	3558	4934	0.7171	27.89
OsJPU00005281	2	312	rn_215-125_LTR	287	593	0.8237	44.43
OsJPU00005281	478	995	rn_215-125_LTR	2	514	0.7703	74.24
OsJPC06090024	4864	5919	COPIA1-LTR_OS	144	1214	0.6916	88.22
OsJPC06090024	12692	12802	SZ-50_LTR	1	132	0.7458	24.91
OsJPC06090024	13266	13600	SZLTR	1	365	0.908	29.22
OsJPC06090024	5339	5925	osr8_LTR	140	715	0.7287	47.21
OsJPC06090024	9724	9928	osr41_LTR	303	519	0.8057	41.81
OsJPC06090024	12275	12480	osr41_LTR	303	519	0.7972	41.81
OsJPC11230050	3961	4301	rire10_LTR	218	557	0.7679	61.04
OsJPC11230050	646	2902	rire10_IR	4354	6637	0.7234	24.2
OsJPC11120042	5651	6019	rn_352-195_LTR	1	359	0.7198	86.71
OsJPC11120042	568	2261	rn_40-22_IR	884	2592	0.7251	33.41
OsJPC11120042	3157	5650	rn_40-22_IR	2582	5116	0.7404	49.55
OsJPC02250160	113	1283	RETROFIT_I	106	1303	0.6928	27.25
OsJPC02250160	2307	3212	RETROFIT_I	1414	2322	0.7541	20.68
OsJPC04030148	1422	2168	houba_LTR	97	842	0.9168	77.07
OsJPC04030148	1	1425	houba_IR	27	1451	0.9319	31.65
OsJPC11100046	2712	3368	osr29_LTR	1	656	0.8287	100
OsJPC11100046	3878	4579	osr29_LTR	1	656	0.8066	100
OsJPC01300010	155	566	hopi_LTR	759	1106	0.8876	31.46
OsJPC01300010	942	1324	hopi_LTR	714	1106	0.8763	35.53
OsJPC01160056	1	413	SZ-20LTR	259	668	0.854	29.39
OsJPC01160056	845	1111	hopi_LTR	343	609	0.9625	24.14
OsJPC01160056	1175	1704	hopi_LTR	511	1106	0.8745	53.89
OsJPC01160056	1968	2479	hopi_LTR	565	1106	0.8585	49.01
OsJPC04140076	1435	3884	SZ-60	3803	6461	0.7645	41.15
OsJPC04140076	3898	5712	SZ-60	1036	2831	0.7647	27.79
OsJPC04140076	1323	1400	rn_255-148_LTR	239	318	0.7975	25.16
OsJPC04140076	1435	1661	rn_176-103_LTR	10	229	0.7455	96.07
OsJPC04140076	1669	5719	rn_255-148_IR	656	4716	0.7514	86.09
OsJPC06220024	1	820	BAJIEIN	1	859	0.7836	28.31
OsJPC06220024	863	1092	BAJIELTR	7	224	0.9144	29.74
OsJPU00003042	1	176	osr41_LTR	1	187	0.8827	36.03
OsJPU00003042	596	973	osr41_LTR	1	405	0.9031	78.03
OsJPC04180068	3163	3999	COPIA2-LTR_OS	1	846	0.7557	87.94
OsJPC04180068	6007	6068	COPI2_LTR	1	62	1	21.16
OsJPC06300037	3030	3337	hopi_LTR	768	1070	0.7533	27.4
OsJPC06300037	3705	4068	hopi_LTR	1	326	0.7341	29.48
OsJPC01070024	5	325	hopi_LTR	750	1081	0.8607	30.02
OsJPC01070024	666	884	hopi_LTR	636	858	0.8009	20.16
OsJPC06100119	3006	3214	osr17_LTR	1	215	0.7653	46.14
OsJPC06100119	647	3004	osr17_IR	2754	4961	0.7686	44.49
OsJPC09220003	1	772	houba_LTR	99	850	0.8773	77.69
OsJPC09220003	1051	1257	houba_LTR	359	567	0.9091	21.59
OsJPC12110047	2059	2284	RIREX_LTR	181	441	0.7447	59.18
OsJPC12110047	2591	2708	RIREX_LTR	1	128	0.7886	29.02
OsJPC12110047	4790	5369	SZ-7_LTR	3	582	0.8522	99.66
OsJPC12110047	5372	9980	SZ-7_I	5807	10293	0.7104	43.59
OsJPC11210109	320	1831	osr30_LTR	1	1508	0.862	100
OsJPC11210109	2608	3138	osr30_LTR	954	1508	0.7103	36.8
OsJPC11070104	4198	4952	SZ-20LTR	12	766	0.7974	54.12
OsJPC11070104	2807	4096	osr30_LTR	1	1291	0.7067	85.61
OsJPC11070104	4457	4771	osr30_LTR	942	1254	0.7023	20.76
OsJPC04020191	1446	1876	RIRE2_LTR	8	440	0.7312	98.19
OsJPC04020191	1881	6876	RIRE2_I	2	4957	0.7641	47.54
OsJPC04020191	6878	7317	RIRE2_LTR	1	441	0.7545	100
OsJPC04020191	8714	9092	CRMA1_LTR	3	374	0.744	50.68
OsJPC04020191	10710	11386	GYPSY1-LTR_OS	1	653	0.8249	100
OsJPC04020191	11590	15654	RIRE2_I	1	4014	0.7688	38.51
OsJPC04020191	15655	16073	RIRE2_LTR	1	441	0.7762	100
OsJPC04020191	17822	18339	SZ-45LTR	1734	2270	0.7391	21.71
OsJPC04020191	19187	24693	ATLANTYS-I_OS	1401	7095	0.751	53.11
OsJPC04030031	1680	2253	ornithorynque_osj_LTR	74	616	0.8242	56.8
OsJPC04030031	2970	3197	ornithorynque_osj_LTR	699	929	0.806	24.16
OsJPC07110054	1215	3890	RN10_I	3388	6052	0.7077	42.36
OsJPC07110054	4000	5671	RN10_I	2	1648	0.7035	26.18
OsJPC07110054	617	870	rn_409-219_LTR	35	308	0.7127	88.96
OsJPC07110054	5735	5910	rn_360-199_LTR	75	245	0.7257	53.44
OsJPC07110054	978	5678	rn_409-219_IR	1	4668	0.7219	100
OsJPC02250279	992	2615	RIRE3A_LTR	1342	3167	0.7521	57.66
OsJPC02250279	3332	4129	SZ-22_LTR	1	768	0.8213	100
OsJPC02250279	4328	5043	SZ-14LTR	1	720	0.7623	60.35
OsJPC02250279	5044	5323	SZ-9LTR	692	962	0.7737	28.08
OsJPC02250279	1008	1790	spip_LTR	1394	2309	0.7253	25.66
OsJPC02250279	1965	2615	spip_LTR	2751	3570	0.7867	22.97
OsJPC11210183	1	291	hopi_LTR	359	659	0.9212	27.22
OsJPC11210183	355	734	hopi_LTR	752	1106	0.8729	32.1
OsJPC11210085	527	973	BAJIELTR	1	481	0.8742	65.62
OsJPC11210085	2343	4096	RIRE3A_LTR	1343	3167	0.748	57.63
OsJPC11210085	2345	3197	spip_LTR	1374	2309	0.7214	26.22
OsJPC11210085	3382	4096	spip_LTR	2745	3570	0.7767	23.14
OsJPC09080107	15	354	ornithorynque_osj_LTR	596	956	0.8538	37.76
OsJPC09080107	367	1229	ornithorynque_osj_LTR	1	845	0.8604	88.39
OsJPC03190057	1	231	BAJIELTR	106	376	0.8755	36.97
OsJPC03190057	494	1129	BAJIELTR	1	673	0.8858	91.81
OsJPC04090004	5454	5763	SZ-21LTR	137	474	0.777	27.35
OsJPC04090004	2326	2527	rn_216-127_LTR	445	651	0.7115	22.43
OsJPC04090004	5263	5463	rn_356-197_LTR	89	286	0.776	69.23
OsJPC04090004	5802	6090	osr37_LTR	495	793	0.8069	37.66
OsJPC04090004	6528	6903	osr37_LTR	314	793	0.8161	60.45
OsJPU00002873	2	2544	RIRE2_I	7910	10423	0.7427	24.12
OsJPU00002873	2547	2775	RIRE2_LTR	1	229	0.7802	51.93
OsJPC08280002	1718	1874	BAJIELTR	93	250	0.761	21.56
OsJPC08280002	1935	2125	BAJIELTR	447	634	0.715	25.65
OsJPC08060132	3074	3763	BAJIELTR	1	733	0.8074	100
OsJPC08060132	3765	6510	BAJIEIN	2	2323	0.7628	76.53
OsJPU00005221	1	122	RIREX_LTR	1	123	0.9431	27.89
OsJPU00005221	158	439	RIRE2_LTR	28	312	0.7805	64.63
OsJPU00005221	444	635	RIRE2_LTR	1	192	0.759	43.54
OsJPU00005221	1000	1227	Hopscotch_LTR	1	218	0.8062	96.46
OsJPC11060047	261	591	RETRO2_LTR	752	1092	0.9313	31.23
OsJPC11060047	622	873	RETRO2_LTR	652	891	0.8828	21.98
OsJPC08060022	2085	3598	osr30_LTR	1	1508	0.8066	100
OsJPC08060022	4399	12543	osr30_IR	1943	9817	0.7941	78.84
OsJPC01170032	56	2206	RIRE2_I	1	2364	0.7794	22.68
OsJPC01170032	2207	2619	RIRE2_LTR	26	441	0.781	94.33
OsJPC01170032	2731	2977	SZ-7_LTR	1	268	0.7131	46.05
OsJPC01170032	3075	3648	rn_174-102_IR	461	1063	0.7986	24.26
OsJPC11280170	182	601	GYPSIA_LTR	3	382	0.7538	21.76
OsJPC11280170	1984	2420	GYPSIA_LTR	1151	1581	0.8257	24.68
OsJPC04160009	1	221	rn_457-190_LTR	14	234	0.8482	62.78
OsJPC04160009	696	967	rn_457-190_LTR	81	352	0.9267	77.27
OsJPC01120025	1	285	SZLTR	400	683	0.9018	22.74
OsJPC01120025	563	1466	SZLTR	174	1086	0.7624	73.1
OsJPC02360010	2988	3308	wombat_LTR	1	315	0.7421	79.75
OsJPC02360010	7084	7283	wombat_LTR	107	298	0.6872	48.61
OsJPC06110004	3680	3774	rn_118-68_LTR	1	105	0.7629	93.75
OsJPC06110004	6834	7305	osr41_LTR	44	519	0.8481	91.71
OsJPC06110004	7730	7965	osr41_LTR	44	278	0.7637	45.28
OsJPC06120054	1	425	hopi_LTR	141	567	0.8512	38.61
OsJPC06120054	661	1202	hopi_LTR	168	696	0.8396	47.83
OsJPC01220019	1658	2651	osr8_LTR	209	1220	0.8499	82.95
OsJPC01220019	1	1453	osr8_IR	5312	6782	0.9087	21.69
OsJPC04180118	540	792	rn_457-190_LTR	81	352	0.8949	77.27
OsJPC04180118	1288	1600	rn_457-190_LTR	14	325	0.8503	88.64
OsJPC03180003	1	636	osr30_LTR	65	711	0.8746	42.9
OsJPC03180003	1033	1182	rn_223-132_LTR	12	162	0.9139	93.21
OsJPC03180003	1184	3070	rn_223-132_IR	3279	5024	0.8554	34.75
OsJPC12070046	112	1291	BAJIEIN	470	1726	0.8119	41.43
OsJPC12070046	1809	2036	BAJIELTR	508	733	0.8465	30.83
OsJPC04070108	811	1015	rn_457-190_LTR	81	285	0.8683	58.24
OsJPC04070108	1037	2975	rn_457-190_IR	3970	5754	0.8816	27.7
OsJPC04310023	2604	2731	rire5_LTR	207	357	0.7795	20.8
OsJPC04310023	2795	3340	rire5_LTR	208	726	0.7627	71.49
OsJPU00003549	198	449	RIRE5-LTR_OS	241	489	0.9761	25.46
OsJPU00003549	513	728	RIRE5-LTR_OS	505	723	0.9631	22.39
OsJPC03010013	3062	5335	GYPSO_I	4097	6384	0.7522	30.74
OsJPC03010013	7511	8945	SC-5	751	2205	0.93	38.59
OsJPC03010013	2722	3060	rn_457-190_LTR	14	352	0.8676	96.31
OsJPC03010013	7492	7556	rn_44-393_LTR	1	65	0.9692	57.02
OsJPC03010013	7511	8945	rn_44-393_IR	2289	3743	0.93	28.01
OsJPC11090012	349	724	RIRE5-LTR_OS	241	625	0.962	39.37
OsJPC11090012	725	1159	RIRE5-LTR_OS	102	514	0.824	42.23
OsJPC01250001	233	945	osr8_LTR	1	702	0.8676	57.54
OsJPC01250001	1093	2215	osr8_LTR	1	1177	0.8186	96.48
OsJPC04020085	2010	4490	ATLANTYS-I_OS	3662	6132	0.7567	23.04
OsJPC04020085	4493	5068	SZ-33LTR	1	575	0.87	100
OsJPC04140017	1	331	osr8_LTR	861	1220	0.8343	29.51
OsJPC04140017	332	661	osr8_LTR	4	333	0.8072	27.05
OsJPC06140003	1001	1157	rn_457-190_LTR	195	352	0.7812	44.89
OsJPC06140003	4217	4429	osr41_LTR	293	519	0.7285	43.74
OsJPC06140003	5062	5403	rn_457-190_LTR	14	352	0.8698	96.31
OsJPC06140003	1167	3276	osr41_IR	1122	3265	0.7125	25.06
OsJPC12080068	53	341	houba_LTR	468	759	0.8699	30.17
OsJPC12080068	342	478	rn_457-190_LTR	216	352	0.8768	38.92
OsJPC12080068	562	1813	houba_IR	3160	4502	0.9274	29.83
OsJPC12160083	1	378	SZ-66LTR	206	611	0.7436	33.2
OsJPC12160083	759	1309	SZ-66LTR	1	589	0.7117	48.16
OsJPC12160083	1671	1822	RIREX_LTR	246	419	0.7197	39.46
OsJPC12160083	2034	3183	SZ-20LTR	264	1395	0.6842	81.15
OsJPC04040014	1	547	rn_215-125_LTR	1	535	0.7745	77.42
OsJPC04040014	1168	1328	rn_215-125_LTR	1	162	0.8528	23.44
OsJPC09070030	5679	5773	wombat_LTR	219	313	0.8	24.05
OsJPC09070030	6660	7217	rire10_LTR	1	557	0.8584	100
OsJPC09070030	8297	8579	wombat_LTR	43	329	0.7077	72.66
OsJPC10050226	844	1008	rn_457-190_LTR	194	352	0.7169	45.17
OsJPC10050226	1995	2156	rn_457-190_LTR	188	352	0.8405	46.88
OsJPC10050226	3066	3175	rn_457-190_LTR	1	108	0.8	30.68
OsJPC07270050	7845	8154	rn_561-394_LTR	277	585	0.8846	52.82
OsJPC07270050	8900	9165	rn_561-394_LTR	1	267	0.761	45.64
OsJPC02160004	1	344	rire2_LTR	1	346	0.8017	78.46
OsJPC02160004	2945	3096	houba_LTR	153	377	0.9804	23.24
OsJPC02160004	3097	3358	houba_LTR	708	968	0.9427	26.96
OsJPC06010036	1	1494	osr30_LTR	1	1495	0.8344	99.14
OsJPC06010036	2648	2734	rn_356-197_LTR	181	270	0.7955	31.47
OsJPC06010036	3006	3423	osr30_LTR	10	523	0.7081	34.08
OsJPC06010036	3645	4555	osr30_LTR	10	937	0.8414	61.54
OsJPC04010072	151	3040	SZ-7_I	3	2830	0.7083	27.47
OsJPC04010072	3043	3627	SZ-7_LTR	1	582	0.7966	100
OsJPC07030006	1412	2948	osr30_LTR	10	1508	0.7668	99.4
OsJPC07030006	2949	7198	osr30_IR	1	4177	0.7301	41.82
OsJPC09010006	1	343	osr30_LTR	1187	1508	0.7425	21.35
OsJPC09010006	2212	2910	osr30_LTR	793	1508	0.8312	47.48
OsJPC09010006	3073	3403	osr30_LTR	21	348	0.7844	21.75
OsJPC11280032	1	394	SZ-37_LTR	1142	1585	0.957	28.01
OsJPC11280032	395	1072	ATLANTYS-LTR_OS	1	712	0.8009	47.21
OsJPC11280032	1246	2506	BAJIEIN	1	1199	0.8106	39.52
OsJPC11280032	2507	2987	BAJIELTR	282	733	0.8687	61.66
OsJPC02130050	546	1804	SZ-66LTR	1	1223	0.8166	100
OsJPC02130050	1800	2162	osr8_LTR	396	779	0.7826	31.48
OsJPC02130050	2164	2748	rn_561-394_LTR	1	585	0.7542	100
OsJPC02130050	2749	3140	osr8_LTR	4	399	0.7673	32.46
OsJPC01010013	405	1184	osr34_LTR	1519	2293	0.9256	26.7
OsJPC01010013	1232	2588	osr34_LTR	1560	2903	0.8616	46.3
OsJPC01010013	2747	3080	osr8_LTR	834	1220	0.8497	31.72
OsJPC12150075	1475	1734	RIREX_LTR	154	416	0.7321	59.64
OsJPC12150075	1908	2141	RETRO2_LTR	72	300	0.8664	20.97
OsJPC12150075	3643	4072	SC-6_LTR	1	417	0.9592	100
OsJPC12150075	5382	5737	SZ-29LTR	1	343	0.9075	24.62
OsJPC12150075	5738	6083	SZ-29LTR	1	333	0.8537	23.91
OsJPC11270178	3541	4962	rn_521-266_LTR	1	1409	0.8304	100
OsJPC11270178	4962	9836	rn_521-266_IR	5400	10413	0.8216	48.15
OsJPU00000806	494	831	SZ-8_LTR	8	352	0.7588	98.01
OsJPU00000806	868	5651	SZ-8_I	1	4798	0.7284	100
OsJPU00000806	5652	5988	SZ-8_LTR	9	352	0.7642	97.73
OsJPC05040017	8842	9975	osr30_LTR	363	1508	0.7767	75.99
OsJPC05040017	1667	8693	osr30_IR	2381	9559	0.7838	71.88
OsJPC01160059	639	1066	osr29_LTR	178	585	0.8234	62.2
OsJPC01160059	1067	1382	hopi_LTR	768	1106	0.7421	30.65
OsJPC01160059	1613	2019	hopi_LTR	1	433	0.6934	39.15
OsJPC01160059	2096	4683	osr29_IR	1	2716	0.7789	35.29
OsJPC08160065	469	1011	osr8_LTR	613	1220	0.7742	49.84
OsJPC08160065	3558	3877	rn_500-252_LTR	84	407	0.7572	76.42
OsJPC08160065	7724	8870	osr8_LTR	1	1220	0.7714	100
OsJPC08160065	8883	9402	rire10_LTR	1	557	0.833	100
OsJPC11270297	294	994	BAJIELTR	1	733	0.7963	100
OsJPC11270297	1242	2552	BAJIEIN	485	1814	0.8162	43.84
OsJPC11280369	1885	2110	rn_353-366_LTR	1	256	0.7436	95.17
OsJPC11280369	2110	4489	rn_353-366_IR	3691	6065	0.8857	39.16
OsJPC07140078	491	1159	BAJIELTR	1	733	0.8272	100
OsJPC07140078	1160	2136	BAJIEIN	1	1110	0.7898	36.59
OsJPC04090025	1589	2026	osr29_LTR	232	656	0.8837	64.79
OsJPC04090025	1	1588	osr29_IR	1	1593	0.7897	20.7
OsJPC08180111	1686	2800	COPIA1-LTR_OS	1	1209	0.762	99.59
OsJPC08180111	3258	3579	COPIA2-LTR_OS	647	962	0.8836	32.85
OsJPC08170191	3415	4463	TRUNCATOR2_LTR	1660	2739	0.755	37.19
OsJPC08170191	5867	7301	ATLANTYS-LTR_OS	1	1508	0.7047	100
OsJPC08170191	7320	10068	ATLANTYS-I_OS	6561	9290	0.6855	25.46
OsJPC04040140	2191	2672	osr30_LTR	1029	1508	0.8358	31.83
OsJPC04040140	4	2190	osr30_IR	1	2185	0.8086	21.88
OsJPC07180039	880	1635	rn_215-125_LTR	77	691	0.7991	89
OsJPC07180039	1807	1952	rn_215-125_LTR	537	681	0.8069	20.98
OsJPC04090023	2231	2772	GYPSY-A_I	22	567	0.8658	24.63
OsJPC04090023	2898	4066	GYPSY-A_LTR	2205	3367	0.8997	34.54
OsJPU00000497	65	427	osr8_LTR	396	779	0.7826	31.48
OsJPU00000497	429	1013	rn_561-394_LTR	1	585	0.7525	100
OsJPU00000497	1014	1405	osr8_LTR	4	399	0.7673	32.46
OsJPC09220002	3058	3304	rn_265-150_LTR	136	368	0.7669	53.44
OsJPC09220002	29	2905	rn_265-150_IR	1893	4768	0.7458	60.32
OsJPC09220002	3346	5854	rn_265-150_IR	6	2523	0.737	52.81
OsJPC07170011	1420	1715	dasheng_LTR	1	296	0.8997	67.43
OsJPC07170011	2	1420	dasheng_IR	5659	7075	0.9124	20.03
OsJPU00003467	261	948	TRUNCATOR2_LTR	258	946	0.7683	23.73
OsJPU00003467	1030	2055	TRUNCATOR2_LTR	258	1258	0.7649	34.47
OsJPC08190050	92	283	rn_216-127_LTR	464	657	0.7143	21.02
OsJPC08190050	412	845	rn_216-127_LTR	235	686	0.7048	48.97
OsJPC08190027	1	363	osr30_LTR	559	921	0.8402	24.07
OsJPC08190027	605	1176	osr30_LTR	1	572	0.8852	37.93
OsJPC02030004	3	477	ATLANTYS-LTR_OS	1038	1508	0.884	31.23
OsJPC02030004	478	2985	ATLANTYS-I_OS	1	2669	0.775	24.89
OsJPC10080049	305	569	GYPSO_LTR	42	314	0.8172	22.88
OsJPC10080049	572	959	GYPSO_LTR	804	1193	0.8673	32.69
OsJPC10080049	962	3137	SZ-7A_I	2742	4939	0.7681	21.4
OsJPC10080049	3939	5152	SZ-36LTR	698	1910	0.684	20.82
OsJPC04010075	8	469	osr29_LTR	154	591	0.8378	66.77
OsJPC04010075	470	1983	osr30_LTR	1	1508	0.7646	100
OsJPC04010075	1984	2120	osr29_LTR	1	135	0.7826	20.58
OsJPC07010036	698	995	osr14_LTR	1	318	0.8958	100
OsJPC07010036	1078	1371	rn_15-6_LTR	99	401	0.7568	74.26
OsJPC07010036	2026	2494	osr41_LTR	47	519	0.7228	91.14
OsJPC07010036	4873	5223	zebulon_LTR	1	346	0.7293	95.58
OsJPC07010036	7305	7905	rn_553-283_LTR	3	573	0.7436	89.64
OsJPC07010036	5786	7542	zebulon_IR	2	1770	0.7353	39.36
OsJPC11270117	885	1172	osr43_LTR	33	291	0.7893	89
OsJPC11270117	1176	1458	osr43_IR	3	285	0.8028	23.33
OsJPC10020036	52	668	BAJIEIN	1	658	0.7332	21.69
OsJPC10020036	669	1192	BAJIELTR	150	733	0.803	79.67
OsJPC10020036	2247	2601	Atlantys-2-LTR_OS	1	360	0.7159	36.59
OsJPC12150014	283	469	rn_215-125_LTR	385	578	0.7225	28.08
OsJPC12150014	745	1046	rn_215-125_LTR	17	321	0.7692	44.14
OsJPC04090103	1	523	BAJIELTR	47	611	0.8585	77.08
OsJPC04090103	733	1317	BAJIELTR	1	733	0.8408	100
OsJPC04090103	1320	3574	SZ-43LTR	158	2561	0.7824	59.52
OsJPC12190134	23	416	SZ-9LTR	510	965	0.8026	47.25
OsJPC12190134	4164	4840	BAJIELTR	2	733	0.8012	99.86
OsJPC12190134	4841	6237	BAJIEIN	1611	3034	0.7626	46.93
OsJPC04040136	2808	2920	rn_356-197_LTR	176	286	0.8584	38.81
OsJPC04040136	1	2807	rn_356-197_IR	1	2685	0.7518	49.45
OsJPC04060001	327	460	osr14_LTR	186	318	0.9478	41.82
OsJPC04060001	1082	1154	osr14_LTR	100	170	0.9583	22.33
OsJPC10120082	133	394	ATLANTYS-LTR_OS	1	306	0.7143	20.29
OsJPC10120082	713	1851	ATLANTYS-LTR_OS	367	1508	0.816	75.73
OsJPC07110079	54	470	rn_417-136_LTR	633	1042	0.841	39.01
OsJPC07110079	4402	4617	rn_417-136_LTR	350	574	0.7647	21.41
OsJPC04010095	3027	3442	CRM-LTR_OS	10	431	0.7074	46.48
OsJPC04010095	1	373	osr30_LTR	1135	1508	0.8249	24.8
OsJPC04010095	374	3026	osr30_IR	1	2674	0.7703	26.77
OsJPC12120006	15	1771	rn_228-214_IR	217	1926	0.7062	38.2
OsJPC12120006	2279	5637	rn_228-214_IR	1169	4477	0.7237	73.91
OsJPC03160077	1032	1748	BAJIELTR	1	729	0.8687	99.45
OsJPC03160077	2297	2781	BAJIELTR	208	733	0.8462	71.76
OsJPC11100099	5100	5275	rn_165-97_LTR	46	217	0.8171	45.5
OsJPC11100099	5299	5499	rn_165-97_LTR	125	330	0.7756	54.5
OsJPC11100099	1541	5043	rn_165-97_IR	1493	4845	0.7889	69.21
OsJPC01320006	350	618	SZ-66LTR	944	1223	0.87	22.89
OsJPC01320006	1000	3462	GYPSY-A_LTR	1	2420	0.7601	71.87
OsJPC01320006	148	331	rn_215-125_LTR	3	184	0.8407	26.34
OsJPC01320006	1000	1705	osr34_LTR	1288	1959	0.723	23.15
OsJPC01320006	3037	3435	rn_215-125_LTR	273	667	0.6894	57.16
OsJPC01320006	3741	3952	rn_457-190_LTR	140	352	0.7302	60.51
OsJPC10030127	431	589	SZ-11LTRLIKE	114	273	0.7284	54.42
OsJPC10030127	1096	1376	SZ-11LTRLIKE	1	273	0.7599	92.86
OsJPC06230172	5296	5622	CRMA1_LTR	290	616	0.7315	44.55
OsJPC06230172	5701	5891	SZ-42LTR	744	941	0.7539	20.67
OsJPC06230172	1280	1474	rn_215-125_LTR	333	535	0.7806	29.38
OsJPC06230172	1497	1833	osr9_LTR	1319	1650	0.875	20.12
OsJPC06230172	1873	2162	ornithorynque_osj_LTR	660	956	0.7374	31.07
OsJPC06230172	5362	5534	rn_129-74_LTR	356	522	0.7558	28.26
OsJPC06230172	5549	5906	ornithorynque_osj_LTR	577	956	0.7368	39.75
OsJPC06230172	3555	4963	rn_129-74_IR	1419	2795	0.7038	24.27
OsJPC07110051	1	163	rn_457-190_LTR	14	176	0.9448	46.31
OsJPC07110051	744	953	rn_457-190_LTR	1	208	0.9378	59.09
OsJPC12210025	868	1280	SC-10_LTR	1	361	0.7846	100
OsJPC12210025	1641	1947	SC-10_LTR	1	253	0.8051	70.08
OsJPU00003539	64	258	RIRE2_LTR	1	195	0.8718	44.22
OsJPU00003539	410	509	RIREX_LTR	342	441	0.83	22.68
OsJPC09050049	1	508	hopi_LTR	409	944	0.8949	48.46
OsJPC09050049	612	1361	hopi_LTR	319	1070	0.9128	67.99
OsJPC09050049	1364	1700	hopi_LTR	750	1050	0.8922	27.22
OsJPC08260006	594	686	rn_155-90_LTR	40	131	0.7895	22.66
OsJPC08260006	5314	5406	rn_155-90_LTR	40	131	0.7895	22.66
OsJPC08260006	729	5042	rn_201-118_IR	2	4288	0.7592	99.98
OsJPC12250003	1551	1806	wombat_LTR	1	255	0.9531	64.56
OsJPC12250003	2368	2763	wombat_LTR	1	395	0.952	100
OsJPC11280194	7452	8886	rn_521-266_LTR	1	1409	0.7669	100
OsJPC11280194	1	7450	rn_521-266_IR	2949	10411	0.7673	71.67
OsJPC05250012	941	2411	squiq_IR	30	1491	0.8871	82.09
OsJPC05250012	2412	2993	squiq_IR	11	583	0.8529	32.17
OsJPC05060058	1	687	BAJIEIN	1	784	0.7634	25.84
OsJPC05060058	688	904	BAJIELTR	522	733	0.8791	28.92
OsJPC03250009	1	768	BAJIEIN	2299	3034	0.7772	24.26
OsJPC03250009	769	930	BAJIELTR	2	157	0.8544	21.28
OsJPC10180051	3476	3566	hamster_LTR	147	239	0.7742	38.43
OsJPC10180051	2089	3116	hamster_IR	3844	4897	0.882	21.52
OsJPC11240120	1469	2005	houba_LTR	437	968	0.8045	54.96
OsJPC11240120	2217	2644	dasheng_LTR	1	439	0.9007	100
OsJPC11240120	3523	4468	houba_LTR	1	968	0.8319	100
OsJPC06100112	100	594	houba_LTR	1	492	0.9381	50.83
OsJPC06100112	597	761	houba_LTR	767	968	0.9398	20.87
OsJPC07250007	923	1240	wombat_LTR	1	328	0.7516	83.04
OsJPC07250007	1355	1567	rn_302-177_LTR	62	253	0.7387	43.64
OsJPC07250007	345	923	wombat_IR	1935	2628	0.7316	26.41
OsJPC11170073	167	453	osr14_LTR	1	318	0.8673	100
OsJPC11170073	455	1312	osr14_IR	1	875	0.9186	21.77
OsJPC10010083	2943	3653	osr30_LTR	1	703	0.8634	46.62
OsJPC10010083	1	2130	osr30_IR	7964	9977	0.8101	20.16
OsJPU00003229	16	341	hopi_LTR	752	1106	0.8503	32.1
OsJPU00003229	728	957	hopi_LTR	701	942	0.7754	21.88
OsJPC04040183	4407	4763	rn_457-190_LTR	1	352	0.8423	100
OsJPC04040183	1	3652	rn_457-190_IR	1	3616	0.8763	56.12
OsJPU00000589	170	2636	SZ-60	3803	6461	0.7682	41.15
OsJPU00000589	2639	4525	SZ-60	992	2842	0.7665	28.64
OsJPU00000589	58	135	rn_255-148_LTR	239	318	0.7722	25.16
OsJPU00000589	170	412	rn_176-103_LTR	10	229	0.7675	96.07
OsJPU00000589	420	4525	rn_255-148_IR	619	4716	0.7556	86.88
OsJPC10030075	1	210	rire2_LTR	228	441	0.8279	48.53
OsJPC10030075	225	449	rire2_LTR	1	224	0.8451	50.79
OsJPC08170112	93	2837	ATLANTYS-I_OS	7945	10720	0.8257	25.89
OsJPC08170112	2838	4386	SZ-43LTR	2	1542	0.7695	38.15
OsJPC08170112	5114	7040	SZ-43LTR	1538	3433	0.8258	46.94
OsJPU00000861	64	117	SZ-28LTR	209	262	0.8889	20.61
OsJPU00000861	202	365	SZ-28LTR	101	262	0.865	61.83
OsJPC06180038	1	678	houba_LTR	26	968	0.8256	97.42
OsJPC06180038	974	1334	houba_LTR	486	962	0.8844	49.28
OsJPC04090063	449	732	GYPSY-B_LTR	414	700	0.8368	40.88
OsJPC04090063	1145	4103	GYPSY-B_I	307	3199	0.8132	51.08
OsJPU00005018	1	4359	RETROSOR2_I	6212	10667	0.7044	41.77
OsJPU00005018	4360	4902	RETROSOR2_LTR	1	516	0.8152	100
OsJPC10050140	1	498	houba_LTR	3	502	0.877	51.65
OsJPC10050140	500	1765	houba_IR	3209	4502	0.9248	28.74
OsJPC11280026	24	173	osr29_LTR	511	656	0.7973	22.26
OsJPC11280026	1318	2239	rn_521-266_LTR	502	1409	0.7904	64.44
OsJPC11280026	2240	10251	rn_521-266_IR	1	8061	0.7884	77.41
OsJPC04010090	2733	3095	rire2_LTR	49	441	0.7946	89.12
OsJPC04010090	1	2732	rire2_IR	1	2777	0.7908	26.64
OsJPC04120018	1	245	GYPSO_LTR	148	411	0.9277	22.13
OsJPC04120018	455	1044	GYPSO_LTR	1	746	0.9264	62.53
OsJPC02250228	1745	5048	RIREX_I	4964	7910	0.8324	37.09
OsJPC02250228	5050	5358	RIREX_LTR	120	429	0.9231	70.29
OsJPC02250228	5038	5358	dasheng_LTR	120	439	0.9133	72.89
OsJPC02250228	376	1744	osr25_IR	985	2328	0.8156	22.46
OsJPC02250228	1745	5048	osr25_IR	3044	5948	0.823	48.54
OsJPC11070094	66	721	osr29_LTR	1	656	0.8225	100
OsJPC11070094	6261	6893	osr29_LTR	4	656	0.8371	99.54
OsJPC11070094	7983	8428	rire2_LTR	1	441	0.7617	100
OsJPC11070094	1739	6259	osr29_IR	2	4576	0.7821	59.45
OsJPC11070094	8863	12221	rire2_IR	6069	9411	0.7175	32.07
OsJPC04160004	1533	1792	dasheng_LTR	168	426	0.7444	59
OsJPC04160004	5254	5415	dasheng_LTR	227	388	0.7439	36.9
OsJPC04160004	6466	7018	rire1_LTR	268	813	0.7215	35.85
OsJPC04160004	8867	9463	osr8_LTR	235	829	0.7416	48.77
OsJPC03120012	1	164	rn_206-352_LTR	1	164	0.8902	22.91
OsJPC03120012	618	943	rn_206-352_LTR	3	329	0.9174	45.67
OsJPC04040025	1	350	osr8_LTR	70	417	0.7273	28.52
OsJPC04040025	364	1812	osr8_IR	5271	6782	0.7862	22.29
OsJPC04190024	84	579	SZ-44LTR	524	1048	0.8376	37.29
OsJPC04190024	867	1203	SZ-44LTR	1042	1393	0.8392	25
OsJPC11270039	1	235	SZ-39LTR	118	387	0.8686	28.48
OsJPC11270039	386	785	ornithorynque_osj_LTR	559	956	0.9075	41.63
OsJPC11270039	1208	1839	osr10_LTR	884	1580	0.8609	44.11
OsJPC11270039	1841	2314	osr10_LTR	1	575	0.7789	36.39
OsJPC11270039	1207	1832	rire9_ltr_IR	547	1166	0.8517	34.33
OsJPC09070028	1369	2833	BAJIEIN	1548	3034	0.7598	49.01
OsJPC09070028	2834	3478	BAJIELTR	2	733	0.8003	99.86
OsJPC04020192	200	541	osr29_LTR	1	366	0.8121	55.79
OsJPC04020192	1210	1888	osr29_LTR	1	656	0.6908	100
OsJPC05100004	1170	1532	rn_216-127_LTR	319	686	0.7072	39.87
OsJPC05100004	1661	1852	rn_216-127_LTR	464	657	0.7077	21.02
OsJPC02250275	1214	2675	osr30_LTR	1	1508	0.8345	100
OsJPC02250275	2676	6624	osr30_IR	1	3943	0.8035	39.48
OsJPC04170070	868	1228	SZ-29LTR	976	1393	0.8877	30.01
OsJPC04170070	1456	2066	BAJIELTR	1	672	0.7856	91.68
OsJPC04170070	325	507	rn_356-197_LTR	90	286	0.7737	68.88
OsJPC04170070	1164	1228	rn_356-197_LTR	224	286	0.8281	22.03
OsJPC11290002	537	1256	spip_LTR	2673	3570	0.758	25.15
OsJPC11290002	1362	2205	spip_LTR	1384	2325	0.7531	26.39
OsJPC11290002	2876	3201	rn_215-125_LTR	357	691	0.7082	48.48
OsJPC05110008	2020	2351	rn_457-190_LTR	20	352	0.724	94.6
OsJPC05110008	557	2022	rn_457-190_IR	3958	5292	0.7821	20.72
OsJPC05110008	2023	2989	rn_174-102_IR	28	1058	0.766	41.47
OsJPC04080034	189	501	osr8_LTR	618	944	0.7256	26.8
OsJPC04080034	504	784	osr8_LTR	145	423	0.7295	22.87
OsJPC02250239	1	377	hopi_LTR	765	1106	0.8632	30.92
OsJPC02250239	390	543	osr29_LTR	512	656	0.8533	22.1
OsJPC02250239	555	938	hopi_LTR	493	858	0.8733	33.09
OsJPC04040188	1494	1669	rn_457-190_LTR	14	189	0.8427	50
OsJPC04040188	2	1395	rn_457-190_IR	4635	6265	0.8017	25.31
OsJPC01020071	98	450	osr7_LTR	1	350	0.9292	21.47
OsJPC01020071	450	2620	osr7_IR	3580	5673	0.9785	36.91
OsJPC02250164	1567	2552	Atlantys-2-LTR_OS	1	973	0.7592	98.88
OsJPC02250164	2560	4326	SZ-38	5409	7214	0.8845	20.9
OsJPC02250164	4329	5787	GYPSO_I	21	1529	0.8858	20.28
OsJPC02250164	5789	7123	GYPSO_LTR	1	1155	0.9037	96.81
OsJPC02250164	1567	2563	taz_LTR	1	930	0.7713	100
OsJPC02250164	2569	2648	rn_457-190_LTR	273	352	0.925	22.73
OsJPC02250164	11	1567	taz_IR	4616	6104	0.7803	24.39
OsJPC11280189	453	680	osr15_LTR	37	255	0.808	85.88
OsJPC11280189	1615	1929	osr15_LTR	5	255	0.8333	98.43
OsJPC07280005	1655	3178	TRUNCATOR2_LTR	1283	2824	0.8534	53.1
OsJPC07280005	3386	4020	TRUNCATOR	1757	2402	0.6771	22.14
OsJPC06130046	279	1075	SZ-22_LTR	1	768	0.7821	100
OsJPC06130046	2883	4149	SZ-22_I	1025	2338	0.721	45.83
OsJPC09080137	2	357	SZ-42LTR	488	846	0.8357	37.47
OsJPC09080137	370	1202	SZ-42LTR	119	958	0.8417	87.68
OsJPC09080137	1205	1904	BAJIELTR	1	733	0.8521	100
OsJPC11260030	2049	2147	osr15_LTR	155	251	0.8119	38.04
OsJPC11260030	2	1715	osr15_IR	376	2051	0.7388	36.8
OsJPC06010024	875	1075	rn_222-131_LTR	30	229	0.7317	81.3
OsJPC06010024	1101	2740	rn_222-131_IR	2797	4448	0.8021	37.12
OsJPU00006576	1683	1984	rn_21-12_LTR	1	295	0.7726	63.99
OsJPU00006576	102	1683	rn_21-12_IR	2756	4353	0.7995	36.71
OsJPC04180137	1001	1235	rn_509-258_LTR	243	477	0.7333	45.81
OsJPC04180137	1907	2148	rn_509-258_LTR	22	255	0.7008	45.61
OsJPC04180137	3376	3424	rn_85-323_LTR	1	49	0.9796	28.65
OsJPC06190011	5737	6960	SZ-66LTR	3	1222	0.727	99.75
OsJPC06190011	3223	3861	osr29_LTR	1	656	0.8159	100
OsJPC06190011	4763	4983	hamster_LTR	1	215	0.7273	88.84
OsJPC06190011	158	3223	osr29_IR	4509	7696	0.8536	41.42
OsJPC06200044	6549	6778	osr41_LTR	285	518	0.8035	45.09
OsJPC06200044	3	5492	osr41_IR	1484	7101	0.7503	65.68
OsJPC01410015	1307	2092	osr8_LTR	17	839	0.7183	67.46
OsJPC01410015	2705	3227	osr8_LTR	1	527	0.8283	43.2
OsJPU00006590	913	1135	rn_129-74_LTR	7	230	0.7389	37.9
OsJPU00006590	1208	1712	ornithorynque_osj_LTR	418	938	0.7481	54.5
OsJPU00006590	6375	7257	ornithorynque_osj_LTR	2	889	0.7688	92.89
OsJPU00006591	3	887	taz_LTR	1	855	0.7574	91.94
OsJPU00006591	226	768	rire9_ltr_IR	3	546	0.7687	30.12
OsJPU00006591	887	2303	taz_IR	4664	6104	0.7908	23.61
OsJPC02070102	7012	7256	osr15_LTR	1	255	0.8213	100
OsJPC02070102	8291	8373	osr15_LTR	1	79	0.8395	30.98
OsJPC12100028	1751	2002	SZ-66LTR	1	253	0.7331	20.69
OsJPC12100028	2547	2954	SZ-66LTR	807	1223	0.872	34.1
OsJPC12230035	2281	2452	osr37_LTR	623	794	0.9302	21.66
OsJPC12230035	4460	4627	osr37_LTR	623	790	0.9107	21.16
OsJPC12230035	2453	4041	osr37_IR	1	1681	0.8341	61.26
OsJPC06020003	4713	4962	SZ-28LTR	1	261	0.9323	99.62
OsJPC06020003	3469	3935	osr30_LTR	580	1067	0.6959	32.36
OsJPC06020003	4025	4712	ornithorynque_osj_LTR	1	693	0.8786	72.49
OsJPC06020003	4964	5226	ornithorynque_osj_LTR	689	956	0.8396	28.03
OsJPC12110033	724	1129	rn_308-183_LTR	62	467	0.7246	86.94
OsJPC12110033	2268	2589	rn_308-183_LTR	118	467	0.7676	74.95
OsJPC12110033	1494	2233	rn_308-183_IR	1532	2285	0.7719	20
OsJPC08170076	2271	3804	osr30_LTR	21	1508	0.7626	98.67
OsJPC08170076	3805	4324	osr30_LTR	1	536	0.8686	35.54
OsJPC01110015	3528	4026	rn_21-12_LTR	1	436	0.8196	94.58
OsJPC01110015	5496	6309	rn_305-180_LTR	1392	2204	0.8282	35.1
OsJPC01110015	1	3528	rn_21-12_IR	814	4353	0.7909	81.32
OsJPC11280137	820	1849	osr8_LTR	145	1220	0.7507	88.2
OsJPC11280137	1855	3693	osr8_IR	6	1801	0.7781	26.48
OsJPC10020003	367	519	SZ-11LTRLIKE	16	161	0.72	49.66
OsJPC10020003	2515	2675	OSCOPIA2_LTR	1	162	0.9259	100
OsJPC10020003	2738	5511	OSCOPIA2_I	2389	5152	0.8446	53.65
OsJPC10020003	5516	5677	OSCOPIA2_LTR	1	161	0.9074	99.38
OsJPC11060033	112	1710	rn_353-366_IR	1145	2751	0.8886	26.5
OsJPC11060033	2142	4878	rn_353-366_IR	2845	5665	0.9187	46.51
OsJPC04020234	616	935	SZ-58LTR	70	403	0.89	82.88
OsJPC04020234	964	1084	SZ-58LTR	288	401	0.8707	28.29
OsJPC04020234	1728	3020	SZ-44LTR	1	1397	0.8152	99.22
OsJPC05200070	636	836	rn_216-127_LTR	464	674	0.7005	22.86
OsJPC05200070	996	1528	rn_216-127_LTR	132	647	0.7072	55.9
OsJPC10050114	4346	5032	BAJIELTR	9	733	0.7728	98.91
OsJPC10050114	5281	6604	BAJIEIN	486	1714	0.7742	40.51
OsJPC10050114	6942	8021	BAJIEIN	1680	2768	0.7387	35.89
OsJPC10050114	8096	8636	SZ-7_LTR	1	546	0.8217	93.81
OsJPC02250266	49	427	rn_215-125_LTR	330	691	0.8631	52.39
OsJPC02250266	2693	2995	osr30_LTR	1205	1508	0.8164	20.16
OsJPC02250266	432	2692	osr30_IR	1	2366	0.8077	23.69
OsJPC12270027	839	1002	rn_223-132_LTR	1	162	0.744	100
OsJPC12270027	1003	2325	rn_223-132_IR	1	1248	0.7083	24.84
OsJPC07280012	321	550	rn_22-13_LTR	36	262	0.7105	72.52
OsJPC07280012	605	5361	rn_22-13_IR	4	4745	0.7262	99.94
OsJPC10050077	1759	1826	osr15_LTR	188	255	0.8971	26.67
OsJPC10050077	1	1757	osr15_IR	1166	2940	0.9233	38.98
OsJPC06010035	65	540	RIREX_LTR	1	441	0.7528	100
OsJPC06010035	1946	5090	RIREX_I	4613	7946	0.7344	41.96
OsJPC11080006	4718	4930	wombat_LTR	108	315	0.774	52.66
OsJPC11080006	5520	5835	wombat_LTR	1	315	0.7666	79.75
OsJPC10060152	214	611	GYPSO_LTR	785	1193	0.7075	34.28
OsJPC10060152	612	3323	GYPSO_I	1	2803	0.7086	37.66
OsJPC10060152	6895	7267	SZ-66LTR	842	1223	0.8786	31.23
OsJPC07160052	105	1241	osr8_LTR	1	1163	0.8328	95.33
OsJPC07160052	1241	2776	osr8_IR	5200	6782	0.8718	23.34
OsJPC02080016	1290	1411	SZ-58LTR	279	403	0.8952	31.02
OsJPC02080016	3044	3159	SZ-58LTR	288	403	0.9224	28.78
OsJPC04140046	743	2654	SZ-49	1892	3619	0.8209	30.89
OsJPC04140046	84	455	osr29_LTR	1	373	0.9171	56.86
OsJPC04140046	3123	3405	hopi_LTR	763	1070	0.7837	27.85
OsJPC04140046	4895	5610	taz_LTR	3	630	0.733	67.53
OsJPC04140046	3442	4721	taz_IR	4559	5887	0.7648	21.77
OsJPC04140046	5035	5595	rire9_ltr_IR	6	546	0.7169	29.96
OsJPC10070091	1	88	rn_457-190_LTR	265	352	0.8864	25
OsJPC10070091	844	997	rn_457-190_LTR	200	352	0.7643	43.47
OsJPC10070091	88	997	rn_174-102_IR	25	927	0.7822	36.32
OsJPC09120065	413	1409	rn_305-180_LTR	687	1671	0.8032	42.53
OsJPC09120065	1413	2926	osr30_LTR	1	1508	0.7323	100
OsJPC09120065	2932	3566	rn_305-180_LTR	1675	2316	0.7596	27.72
OsJPC12090008	4915	5519	GYPSIA_LTR	1151	1746	0.8486	34.14
OsJPC12090008	6632	7017	GYPSIA_LTR	1	384	0.8047	21.99
OsJPC12090008	7966	8571	ATLANTYS-LTR_OS	919	1508	0.7876	39.12
OsJPC12090008	9419	9968	SZ-63_LTR	772	1322	0.9112	26.11
OsJPC12230065	44	350	BAJIELTR	5	318	0.7573	42.84
OsJPC12230065	832	1485	BAJIELTR	8	733	0.7481	99.05
OsJPC06240060	3784	4832	CPR1_LTR	792	1823	0.7782	51.55
OsJPC06240060	5222	5573	SZ-28LTR	1	262	0.9125	100
OsJPC06240060	5612	5876	SZ-28LTR	1	262	0.9011	100
OsJPC01080030	8629	8778	BAJIELTR	581	733	0.8092	20.87
OsJPC01080030	13942	14292	Atlantys-2-LTR_OS	637	984	0.9143	35.37
OsJPC01080030	2926	3618	osr34_LTR	2228	2903	0.7696	23.29
OsJPC01080030	3629	4279	osr34_LTR	1286	1952	0.7675	22.98
OsJPC08120009	217	716	osr41_LTR	1	519	0.8426	100
OsJPC08120009	1080	1348	osr41_LTR	232	510	0.7418	53.76
OsJPC06110014	428	832	SZ-66LTR	1	425	0.7184	34.75
OsJPC06110014	8410	9561	RETROSAT5_LTR	2744	3947	0.7903	30.43
OsJPC06110014	9580	10293	COPIA2-LTR_OS	258	962	0.7869	73.28
OsJPC06110014	977	2038	osr8_LTR	150	1220	0.7057	87.79
OsJPC06110014	7225	8109	osr8_LTR	146	994	0.7171	69.59
OsJPC02250090	1654	2917	SZ-44LTR	1	1393	0.8395	98.93
OsJPC02250090	2983	3550	SZ-45LTR	1690	2270	0.7757	23.48
OsJPC02250090	3932	4391	SZ-45LTR	1613	2114	0.7489	20.29
OsJPC02250090	323	480	rn_457-190_LTR	197	352	0.9177	44.32
OsJPC02250090	1848	2922	osr30_LTR	2	1252	0.7304	82.96
OsJPC02250090	2985	3986	rn_521-266_LTR	401	1358	0.7017	67.99
OsJPC02250090	4116	4676	rn_521-266_LTR	492	1059	0.7058	40.31
OsJPC07040025	1	213	SZ-26_LTR	133	378	0.8273	63.57
OsJPC07040025	240	1559	SZ-26_I	1	1322	0.7917	27.4
OsJPC07040025	1560	4363	SZ-26_I	2009	4824	0.7665	58.37
OsJPC07040025	4364	4709	SZ-26_LTR	2	378	0.7564	97.42
OsJPC10010106	1	525	SZ-44LTR	1	533	0.883	37.86
OsJPC10010106	1062	1850	SZ-44LTR	620	1408	0.8679	56.04
OsJPC11280128	5198	5740	BAJIELTR	46	733	0.7727	93.86
OsJPC11280128	5784	6406	BAJIEIN	2261	3034	0.7248	25.51
OsJPC06230061	1246	1584	rn_457-190_LTR	14	352	0.8333	96.31
OsJPC06230061	4	1246	rn_457-190_IR	2467	3789	0.8571	20.53
OsJPC11260049	1	787	rn_521-266_LTR	1	778	0.8729	55.22
OsJPC11260049	787	11074	rn_521-266_IR	1	10413	0.8427	100
OsJPC01250015	5	420	osr10_LTR	1	443	0.8099	28.04
OsJPC01250015	2993	3389	osr10_LTR	1118	1580	0.8806	29.3
OsJPC01250015	2992	3389	rire9_ltr_IR	547	941	0.8662	21.87
OsJPC06210067	338	495	rn_457-190_LTR	195	352	0.7562	44.89
OsJPC06210067	338	841	rn_174-102_IR	25	524	0.7847	20.11
OsJPC06210067	846	2236	rn_457-190_IR	4728	6111	0.7748	21.48
OsJPC12190062	108	1430	RIRE5-I_OS	3142	4471	0.861	29.75
OsJPC12190062	1679	6054	ATLANTYS-I_OS	3768	7868	0.7448	38.24
OsJPC12190062	6695	7167	ATLANTYS-LTR_OS	3	500	0.7122	33.02
OsJPC12190062	8076	9192	RIRE5-LTR_OS	1	978	0.8093	100
OsJPC12190062	6221	6373	rn_356-197_LTR	107	259	0.7898	53.5
OsJPC12190062	8643	9195	rire5_LTR	208	726	0.7676	71.49
OsJPC12190062	10613	10721	rn_356-197_LTR	174	286	0.7619	39.51
OsJPC01180017	1	726	GYPSO_LTR	79	826	0.9088	62.7
OsJPC01180017	727	1122	GYPSO_LTR	16	433	0.9229	35.04
OsJPC04170001	8939	11121	SZ-63_LTR	1	2110	0.7722	100
OsJPC04170001	1629	2583	ornithorynque_osj_LTR	1	955	0.8528	99.9
OsJPC04170001	2741	3463	osr29_LTR	1	654	0.8197	99.7
OsJPC04170001	6002	6756	ornithorynque_osj_LTR	1	956	0.8557	100
OsJPC04170001	3418	4174	ornithorynque_osj_IR	1991	2760	0.8788	27.1
OsJPC04170001	4180	5980	rn_129-74_IR	486	2292	0.8213	31.85
OsJPC01130035	2015	2453	RIRE2_LTR	1	441	0.7843	100
OsJPC01130035	3403	4126	BAJIELTR	1	733	0.886	100
OsJPC01130035	4127	5081	BAJIEIN	1	986	0.8122	32.5
OsJPC07160015	9	453	GYPSO_LTR	750	1193	0.9101	37.22
OsJPC07160015	2485	3647	COPIA1-LTR_OS	1	1214	0.8524	100
OsJPC07160015	3648	5146	COPIA1-I_OS	1	1521	0.8528	22.16
OsJPC07160015	5147	6129	Atlantys-2-LTR_OS	2	984	0.7156	99.9
OsJPC05180036	1	514	osr10_LTR	1060	1580	0.9612	32.97
OsJPC05180036	518	849	osr8_LTR	211	549	0.7904	27.79
OsJPC05180036	1060	1709	osr8_LTR	500	1214	0.7885	58.61
OsJPC11070111	3499	4808	SZ-44LTR	1	1408	0.8392	100
OsJPC11070111	5976	7321	SZ-44LTR	1	1408	0.8401	100
OsJPC11070111	8145	9128	SZ-48LTR	2288	3261	0.7127	26.82
OsJPC11070111	3691	4397	osr30_LTR	590	1254	0.708	44.1
OsJPC11070111	4643	4808	rn_356-197_LTR	117	286	0.7636	59.44
OsJPC11070111	6171	6886	osr30_LTR	582	1252	0.7112	44.5
OsJPC11070111	7205	7303	rn_356-197_LTR	174	278	0.8039	36.71
OsJPC11070060	564	655	rn_356-197_LTR	195	286	0.9348	32.17
OsJPC11070060	656	1642	emeu_LTR	1	970	0.7821	64.62
OsJPC11070060	11787	11931	osr41_LTR	365	519	0.7718	29.87
OsJPC11070060	6053	9739	osr41_IR	3259	7066	0.728	44.52
OsJPC11070060	9749	11477	osr41_IR	407	2288	0.7084	22
OsJPC04030184	1075	1537	rn_206-352_LTR	1	462	0.9374	64.53
OsJPC04030184	1	823	rn_206-352_IR	1	825	0.7361	25.13
OsJPC04030184	1922	3356	tos17_IR	859	2277	0.6904	38.24
OsJPC01190012	3096	3577	SZ-20LTR	268	788	0.7028	37.35
OsJPC01190012	3599	4030	SZ-29LTR	868	1358	0.7126	35.25
OsJPC01190012	7333	7855	BAJIELTR	1	599	0.7519	81.72
OsJPC01190012	7863	8430	BAJIELTR	1	624	0.7461	85.13
OsJPC11160024	196	1442	osr30_LTR	1	1353	0.7153	89.72
OsJPC11160024	1569	3031	osr30_LTR	1	1508	0.7773	100
OsJPC11270314	857	1114	COPIA1-LTR_OS	91	344	0.7481	20.92
OsJPC11270314	1922	2156	COPIA3-LTR_OS	39	263	0.8034	85.55
OsJPC11270314	2490	3773	COPIA3-I_OS	302	1589	0.7297	28.4
OsJPC11280357	15867	17035	SZ-44LTR	1	1393	0.7896	98.93
OsJPC11280357	17332	17527	SZ-33LTR	382	575	0.7576	33.74
OsJPC11280357	3344	3998	osr34_LTR	1951	2620	0.7394	23.08
OsJPC11280357	15033	15332	osr7_LTR	1044	1380	0.7533	20.67
OsJPC11280357	16061	16669	osr30_LTR	592	1249	0.7191	43.63
OsJPC11280357	16865	17032	rn_356-197_LTR	113	272	0.7595	55.94
OsJPC11280357	17077	17527	rn_509-258_LTR	1	448	0.739	87.33
OsJPC11280357	17527	18235	rn_509-258_IR	1992	2648	0.7179	24.81
OsJPU00002081	27	4415	RETROFIT3_I	1	4449	0.7783	93.84
OsJPU00002081	4425	4507	RETROFIT3_LTR	229	315	0.7882	26.77
OsJPC02080069	4	300	rn_356-197_LTR	4	286	0.8179	98.95
OsJPC02080069	670	3171	rn_356-197_IR	264	2690	0.75	44.7
OsJPC06230002	732	1144	houba_LTR	559	968	0.9022	42.36
OsJPC06230002	1145	1344	houba_LTR	1	198	0.9397	20.45
OsJPC02250285	3347	5103	RETROFIT3_I	2897	4729	0.7912	38.66
OsJPC02250285	5434	8167	RETROFIT3_I	1	2898	0.7664	61.13
OsJPC02250285	3347	3444	rn_222-131_LTR	139	236	0.8485	39.84
OsJPC02250285	8184	8281	rn_222-131_LTR	139	236	0.8384	39.84
OsJPC02250285	3589	8167	rn_222-131_IR	1	4451	0.7594	100
OsJPC08170180	9986	10274	ATLANTYS-LTR_OS	1	303	0.7186	20.09
OsJPC08170180	5765	6502	rn_521-266_LTR	205	968	0.7073	54.22
OsJPC08170180	8787	8927	osr6_LTR	201	337	0.7361	31.21
OsJPC08170180	10160	11010	rn_521-266_LTR	205	1050	0.6986	60.04
OsJPC04140014	1360	1604	SZ-33LTR	345	575	0.8874	40.17
OsJPC04140014	1605	1856	SZ-33LTR	11	274	0.7843	45.91
OsJPC09010005	1	675	ATLANTYS-LTR_OS	365	1038	0.7815	44.69
OsJPC09010005	678	1225	ATLANTYS-LTR_OS	1	549	0.8421	36.41
OsJPC02340008	95	193	SC-6_LTR	290	375	0.7742	20.62
OsJPC02340008	322	600	SC-6_LTR	1	288	0.7413	69.06
OsJPC02340008	2932	3508	SZ-7_LTR	1	582	0.8062	100
OsJPC02340008	3509	7696	SZ-7_I	5924	10293	0.7074	42.46
OsJPC01210026	1287	4650	CPSC4A_I	970	4363	0.7306	77.63
OsJPC01210026	4659	4935	CPSC4A_LTR	1	255	0.7405	62.96
OsJPC10090006	4112	4783	spip_LTR	2714	3570	0.7758	24.01
OsJPC10090006	2557	4108	spip_IR	3	1484	0.7452	35.31
OsJPC04140073	1205	1404	hamster_LTR	1	195	0.7871	80.58
OsJPC04140073	1404	2763	hamster_IR	3756	4897	0.8163	23.32
OsJPC06080055	458	818	dasheng_LTR	114	437	0.8963	73.8
OsJPC06080055	826	1008	dasheng_LTR	263	439	0.8674	40.32
OsJPC06080055	1300	2044	osr30_LTR	1	758	0.8478	50.27
OsJPC08170103	1	73	rn_457-190_LTR	280	352	0.9178	20.74
OsJPC08170103	1875	2210	rn_457-190_LTR	17	352	0.8728	95.45
OsJPC02050005	539	807	rn_356-197_LTR	18	286	0.7306	94.06
OsJPC02050005	864	1152	rn_356-197_LTR	11	286	0.7203	96.5
OsJPC07130021	3220	3610	ATLANTYS-LTR_OS	749	1116	0.7721	24.4
OsJPC07130021	4229	4734	Atlantys-2-LTR_OS	473	984	0.8333	52.03
OsJPC02130010	2	320	rire1_LTR	1199	1519	0.7077	21.08
OsJPC02130010	712	1113	rire1_LTR	1090	1519	0.7403	28.23
OsJPC12230041	2223	2392	osr37_LTR	623	792	0.9	21.41
OsJPC12230041	4412	4583	osr37_LTR	623	794	0.9302	21.66
OsJPC12230041	2811	4411	osr37_IR	1	1681	0.8254	61.26

## Sheet: Japonica-solo
Contig(query)	Query start	Query end	Transposon(subject)	Subject start	Subject end	Similarity	Match length divided by transposon length(%)
OsJPC10120079	6754	9096	RN12_I	2345	4713	0.7026	50.27
OsJPC11240022	1	801	SZ-20LTR	12	805	0.872	56.92
OsJPC09080011	1	863	ATLANTYS-LTR_OS	1	1075	0.7845	71.29
OsJPC09080011	963	2322	rn_356-197_IR	1004	2246	0.7887	22.89
OsJPC12090086	1225	1692	rn_509-258_LTR	1	473	0.7089	92.2
OsJPC08080037	1	76	COPI2_LTR	218	293	0.9605	25.94
OsJPC05180041	1	447	SZ-7A_LTR	1	446	0.8523	79.08
OsJPU00002417	1	526	taz_LTR	379	890	0.7553	55.05
OsJPC12210061	830	1288	SZ-10LTR	674	1146	0.7056	33.5
OsJPC12160109	76	2285	rire5_IR	6	2324	0.7825	51.86
OsJPC06120061	8	319	osr37_LTR	1	334	0.7819	42.07
OsJPC09060023	4520	5104	rn_561-394_LTR	1	585	0.8285	100
OsJPU00002871	2562	2725	rn_28-18_LTR	176	328	0.7643	36.17
OsJPC11240066	2285	2866	SZ-7_LTR	3	582	0.7009	99.66
OsJPC11260028	36	1088	SZ-43LTR	573	1579	0.7354	24.93
OsJPU00001755	404	2123	kangourou_osj_IR	3370	5085	0.7085	27.48
OsJPC12160137	306	507	rn_457-190_LTR	152	352	0.7537	57.1
OsJPC11240218	1733	1891	RETROSOR2_LTR	260	407	0.7667	28.68
OsJPC01210007	64	692	SZ-42LTR	325	958	0.8929	66.18
OsJPC09080007	11	409	RIRE2_LTR	40	440	0.7291	90.93
OsJPC06100027	1	118	rire2_LTR	1	118	0.7667	26.76
OsJPC08170176	1371	1811	osr17_LTR	1	464	0.8274	99.57
OsJPC03090001	565	748	osr40_LTR	1	184	0.9348	32.62
OsJPC07260006	2273	2716	BAJIELTR	1	525	0.7542	71.62
OsJPC10050083	1	1877	COPIO_I	289	2162	0.9265	21.63
OsJPC01310019	3	303	osr40_LTR	1	300	0.8013	53.19
OsJPC02220048	1343	1467	SZ-57_LTR	45	167	0.76	69.89
OsJPC05100003	375	2148	SZ-36LTR	1	1834	0.765	31.48
OsJPC02110001	8	280	SC-6_LTR	4	289	0.7751	68.59
OsJPC01160018	3	199	GYPSY-B_LTR	506	702	0.9192	28.06
OsJPC11210050	2655	2992	COPIA1-LTR_OS	3	341	0.8655	27.92
OsJPC06110008	146	894	dagul_LTR	2463	3143	0.7133	20.17
OsJPC10030038	4445	4954	osr40_LTR	55	564	0.8848	90.43
OsJPC10040008	1	2121	RETROSAT2LTRA	12	2316	0.7414	74.07
OsJPC01040111	2382	3337	osr14_IR	1617	2558	0.9078	23.43
OsJPC12170236	436	1146	osr8_LTR	162	896	0.6964	60.25
OsJPC04040154	1601	1920	RIREX_LTR	120	441	0.9348	73.02
OsJPC12080004	650	928	rn_375-206_LTR	35	311	0.76	74.26
OsJPU00005345	93	691	BAJIEIN	1729	2356	0.8259	20.7
OsJPC04080067	1	1536	RIRE3_I	1430	2956	0.8347	26.55
OsJPC02250018	412	715	OSTONOR1_LTR	176	472	0.7993	61.24
OsJPU00004844	2590	2895	COPIO_LTR	1208	1515	0.8065	20.33
OsJPC12170067	5484	6517	rn_174-102_IR	24	1063	0.8138	41.83
OsJPC01010045	4981	5291	rn_56-38_LTR	1	287	0.8172	100
OsJPC08170061	130	550	SZ-63_LTR	1683	2110	0.7086	20.28
OsJPC01300040	61	827	RETROSAT2LTRA	1	839	0.834	26.96
OsJPU00000052	2692	3531	osr30_LTR	577	1508	0.7076	61.8
OsJPU00000052	4150	4381	rn_356-197_LTR	43	272	0.7339	80.42
OsJPC06190014	1	365	rn_457-190_LTR	1	349	0.6912	99.15
OsJPC11280020	75	775	squiq_IR	1	686	0.7395	38.52
OsJPU00003845	1206	1265	rn_356-197_LTR	226	285	0.85	20.98
OsJPC09050054	3	750	SZ-22_I	198	973	0.7699	27.07
OsJPC02110011	1	379	SZ-66LTR	853	1223	0.7143	30.34
OsJPC02110011	390	948	rn_174-102_IR	26	561	0.7351	21.56
OsJPC11280135	17	542	osr8_LTR	645	1220	0.7853	47.21
OsJPC11280135	1821	2154	houba_LTR	433	759	0.6997	33.78
OsJPC01010079	33	659	SZ-20LTR	288	968	0.725	48.82
OsJPC04180044	1	75	COPI2_LTR	220	293	0.96	25.26
OsJPU00006679	136	2867	COPIA2-I_OS	1807	4509	0.7983	59.95
OsJPC12140033	1648	3410	rn_450-233_IR	1172	3005	0.9174	43.12
OsJPC12170170	90	1021	ATLANTYS-LTR_OS	579	1508	0.8906	61.67
OsJPC11220045	504	947	ornithorynque_osj_LTR	1	439	0.7982	45.92
OsJPC11120017	1	1006	SZ-43LTR	1416	2564	0.8276	28.45
OsJPC06230014	3955	4826	Atlantys-2-LTR_OS	1	853	0.8529	86.69
OsJPC08180149	874	1093	SZ-33LTR	4	215	0.6901	36.87
OsJPC11210148	1	92	rire2_LTR	348	441	0.9574	21.32
OsJPC04180094	1	297	COPIA1-LTR_OS	1	297	0.93	24.46
OsJPC11180014	1091	1631	SZ-27LIKE	1	529	0.7602	33.89
OsJPU00001079	1	353	osr9_LTR	651	1012	0.8028	21.94
OsJPC04030171	905	1030	rn_78-53_LTR	11	139	0.8828	92.81
OsJPC01150074	920	1347	BAJIELTR	304	733	0.7783	58.66
OsJPC01120009	7	190	rn_509-258_LTR	270	459	0.6952	37.04
OsJPC01120009	936	1272	osr8_LTR	870	1220	0.7447	28.77
OsJPC11010004	1	183	rn_215-125_LTR	273	449	0.7569	25.62
OsJPC11280188	196	796	ATLANTYS-LTR_OS	845	1508	0.7524	44.03
OsJPC11090030	1	3249	ATLANTYS-I_OS	1700	4942	0.7907	30.24
OsJPC09020014	936	1492	SZ-10_LTR	7	566	0.7642	48.15
OsJPC06060008	1	60	COPI2_LTR	234	293	0.9667	20.48
OsJPC05180024	1	783	COPIA1-LTR_OS	1	754	0.8272	62.11
OsJPC05180024	2503	2603	rn_314-187_LTR	6	107	0.7624	85.71
OsJPC04010088	122	469	BAJIELTR	388	733	0.8625	47.2
OsJPC04010088	1743	2219	SZ-30_LTR	6	482	0.9161	38.72
OsJPC10170012	145	416	RN107_LTR	170	441	0.9632	61.68
OsJPC09040004	10	383	GYPSO_LTR	835	1193	0.7425	30.09
OsJPC08100085	890	1503	rn_206-352_LTR	113	716	0.9128	84.36
OsJPC07130033	1	327	COPIO_LTR	1168	1515	0.9394	22.97
OsJPC02180081	2507	2781	rn_155-90_LTR	48	323	0.7262	67.98
OsJPC11250085	449	1668	COPIA1-LTR_OS	1	1214	0.799	100
OsJPC07180058	4599	5300	GYPSY-B_LTR	1	702	0.9035	100
OsJPC08180021	15	314	emeu_LTR	490	798	0.7591	20.59
OsJPC10030072	3936	4137	osr17_LTR	57	254	0.7739	42.49
OsJPC10030072	4179	4438	RIRE5-LTR_OS	755	978	0.9078	22.9
OsJPC11280324	1244	1390	CPSC5_LTR	9	158	0.8411	36.95
OsJPC07110023	135	431	SZ-21LTR	182	498	0.8306	25.65
OsJPC07110023	1081	2072	SZ-44LTR	1	1121	0.8154	79.62
OsJPC12110080	560	1066	RETROSOR2_LTR	1	516	0.8291	100
OsJPU00006860	643	2467	osr41_IR	5772	7721	0.6907	22.8
OsJPU00006860	2469	2815	rn_457-190_LTR	1	352	0.8338	100
OsJPU00001295	1498	1805	rn_550-280_LTR	17	314	0.7053	85.39
OsJPC07110012	663	1700	SZ-44LTR	319	1393	0.714	76.35
OsJPC08070053	68	2541	RETROSOR2_I	6909	9325	0.7878	22.66
OsJPC12160172	2	1405	zebulon_IR	3088	4494	0.9174	31.31
OsJPC12160172	3741	4804	COPIA1-LTR_OS	21	1146	0.7486	92.75
OsJPC12160172	4871	5104	osr43_LTR	51	287	0.8602	81.44
OsJPU00000199	1	1115	SZ-30_I	1703	2783	0.8994	27.63
OsJPC12080110	644	1186	SZ-40LTR	1	556	0.8135	22.56
OsJPC02140002	1	1096	COPIO_LTR	165	1515	0.8278	89.17
OsJPC05070030	1347	1436	rn_356-197_LTR	133	234	0.7917	35.66
OsJPC05070030	1717	2340	SZ-20LTR	347	1049	0.7169	50.39
OsJPC06080109	485	1353	SZ-30_LTR	1	868	0.8095	70.45
OsJPC08060134	419	746	OSR39_LTR	1	320	0.764	86.96
OsJPC02360016	1	64	rn_552-282_LTR	1	64	1	20.45
OsJPC11280167	1	82	SC-1_LTR	322	402	0.8902	20.15
OsJPU00005114	1	406	SZ-30_LTR	835	1232	0.8903	32.31
OsJPU00006870	1	314	SZ-5LTR	890	1223	0.9119	27.31
OsJPC09040002	470	822	rn_457-190_LTR	1	352	0.8743	100
OsJPC09040002	1047	1143	rn_367-203_LTR	92	192	0.76	31.96
OsJPU00004182	227	667	RIRE2_LTR	1	441	0.7915	100
OsJPC10060004	359	776	rn_253-147_LTR	206	610	0.7273	24.59
OsJPC12080088	431	1241	SZ-9LTR	1	957	0.825	99.17
OsJPC06230056	2128	3055	osr30_LTR	77	1097	0.7185	67.71
OsJPC06230056	3419	4246	rn_521-266_LTR	250	1071	0.7078	58.34
OsJPC01240096	3556	4676	SZ-9LTR	1	965	0.9238	100
OsJPC11280185	3	4391	rn_525-269_IR	1	4280	0.7501	99.37
OsJPC06220079	287	364	RETROFIT6_LTR	2	80	0.9873	38.73
OsJPC11200067	457	653	SZ-32LTR	339	555	0.7727	37.94
OsJPC04040167	428	862	GYPSY-B_LTR	284	702	0.8717	59.69
OsJPC07220004	63	439	RIRE2_LTR	63	441	0.801	85.94
OsJPC08160015	256	431	rn_457-190_LTR	180	352	0.7943	49.15
OsJPC06230125	783	1207	SC-6_LTR	2	417	0.8649	99.76
OsJPC02250004	928	1864	ornithorynque_osj_IR	1038	2191	0.7616	40.62
OsJPC02250004	2083	2437	SZ-29LTR	1015	1373	0.8501	25.77
OsJPC02250004	2488	2749	SZ-21LTR	13	300	0.8453	23.3
OsJPC10130031	1073	1619	wombat_IR	1974	2628	0.7842	24.92
OsJPC03200010	409	2653	RETROSOR2_I	7155	9381	0.7891	20.88
OsJPC03030003	789	1250	GYPSY1-LTR_OS	192	653	0.9395	70.75
OsJPC10040026	23	1306	hamster_IR	3351	4897	0.7498	31.59
OsJPC07160009	1736	3220	ATLANTYS-LTR_OS	1	1499	0.8029	99.4
OsJPC01150036	915	1636	CRMA1_LTR	1	734	0.8528	100
OsJPC06040023	1883	2138	SZ-10_LTR	382	639	0.696	22.18
OsJPC03240010	1	1234	SZ-36LTR	4605	5825	0.7952	20.96
OsJPC08170073	922	1383	ATLANTYS-LTR_OS	1	474	0.8402	31.43
OsJPC07280050	1272	3385	SZ-63_LTR	1	2095	0.7416	99.29
OsJPC01140046	302	3876	RETROSAT4_I	2030	5611	0.7325	63.83
OsJPC04040099	3782	3917	rn_462-240_LTR	27	157	0.7407	65.83
OsJPU00003825	1	819	rn_206-352_IR	612	1512	0.9476	27.44
OsJPC11130034	1	4749	RIRE2_I	4343	9275	0.7329	47.32
OsJPC02150014	158	680	SZ-7_LTR	63	582	0.8095	89.35
OsJPC11070058	612	899	osr15_LTR	1	255	0.8321	100
OsJPC07180062	14	1915	SZ-40LTR	598	2465	0.824	75.78
OsJPC10050205	334	1512	squiq_LTR	1885	3146	0.7863	31.55
OsJPC08200053	1	948	osr30_LTR	1	949	0.8522	62.93
OsJPC05170026	13	749	SZ-66LTR	471	1223	0.868	61.57
OsJPC09110065	1	720	SZ-40LTR	1736	2465	0.8532	29.61
OsJPU00004281	1	656	SZ-42LTR	280	958	0.7625	70.88
OsJPC03180040	6	1203	RETROFIT6_I	2915	4102	0.7178	27.06
OsJPC09120068	2930	3406	dasheng_LTR	1	414	0.7431	94.31
OsJPC09120068	4815	5059	SC-6_LTR	1	250	0.9309	59.95
OsJPU00002700	1	697	ATLANTYS-LTR_OS	809	1507	0.8862	46.35
OsJPC02070129	1406	5584	SZ-64_I	572	4740	0.6883	87.94
OsJPC04090132	258	1334	osr34_LTR	1263	2365	0.79	38
OsJPC11250121	906	1019	SZ-58LTR	259	373	0.7478	28.54
OsJPC12180076	376	696	rn_457-190_LTR	32	352	0.8457	91.19
OsJPC04020017	1	551	ATLANTYS-LTR_OS	241	810	0.9186	37.8
OsJPC04020017	600	1184	rn_305-180_LTR	680	1254	0.8003	24.83
OsJPC04030156	176	2619	SZ-50_I	5802	8422	0.6967	24.65
OsJPC04020120	80	653	SZ-22_LTR	1	549	0.8399	71.48
OsJPC12080064	91	229	wombat_LTR	69	207	0.8849	35.19
OsJPC12080064	231	659	SZ-19LTR	1088	1513	0.9161	28.16
OsJPC12080064	1773	2358	rn_561-394_LTR	1	585	0.826	100
OsJPC04160017	21	1852	SC9A_I	1810	3758	0.9144	44.87
OsJPC06130040	913	1287	SZ-39LTR	22	393	0.7733	39.24
OsJPC02250156	462	650	rn_457-190_LTR	14	202	0.8316	53.69
OsJPC02250156	7078	7830	kangourou_osj_LTR	2202	2984	0.7737	26.24
OsJPC10060001	1	1180	SZ-63_LTR	10	1168	0.7607	54.93
OsJPC10090004	1	791	SZ-66LTR	1	827	0.8271	67.62
OsJPC10120087	64	553	SZ-44LTR	902	1408	0.8626	36.01
OsJPC03200006	1	1248	TRUNCATOR2_LTR	370	1524	0.7416	39.77
OsJPC10010150	1	2781	ATLANTYS-I_OS	6654	9336	0.8164	25.02
OsJPC06290002	6799	7009	SZ-52_LTR	543	746	0.7268	27.35
OsJPC06020024	729	1989	RETROSAT5_LTR	1911	3040	0.8371	28.56
OsJPC11200072	244	619	SZ-22_LTR	414	768	0.8005	46.22
OsJPU00005503	668	757	rn_356-197_LTR	200	286	0.809	30.42
OsJPC11230195	2873	3324	SC9A_LTR	10	467	0.7843	95.82
OsJPC04040178	61	921	RETROSAT5_LTR	1959	2809	0.813	21.51
OsJPC11210104	1128	1288	RIREX_LTR	1	164	0.7439	37.19
OsJPC08020036	1104	1452	SZ-51LTR	68	412	0.7185	83.33
OsJPC12100005	410	789	SZ-7_LTR	1	380	0.822	65.29
OsJPC12100005	2725	3678	ornithorynque_osj_LTR	1	956	0.907	100
OsJPC04190002	1185	1330	wombat_LTR	1	160	0.7338	40.51
OsJPC04190002	2130	2254	rn_215-125_LTR	505	654	0.7153	21.71
OsJPC10120102	183	1628	ATLANTYS-LTR_OS	1	1508	0.7938	100
OsJPC10110058	94	825	CRMA1_LTR	1	734	0.902	100
OsJPC10050101	534	1267	CRMA1_LTR	1	734	0.9156	100
OsJPC10050101	2386	2703	rn_457-190_LTR	14	350	0.8688	95.74
OsJPC11210075	1908	2130	rn_85-323_LTR	2	171	0.9591	99.42
OsJPC07150005	405	1152	SZ-20LTR	128	822	0.8766	49.82
OsJPC07150005	1155	1704	rn_129-74_LTR	1	545	0.9215	92.22
OsJPC12090129	6674	7468	spip_LTR	1	786	0.7183	22.02
OsJPC12090129	7471	7661	SZ-58LTR	1	197	0.8549	48.88
OsJPC01310017	319	1399	rn_73-138_IR	342	1457	0.7205	42.19
OsJPC12080052	73	582	rire5_LTR	241	726	0.7511	66.94
OsJPU00003565	1	791	ATLANTYS-LTR_OS	564	1354	0.899	52.45
OsJPC04020161	1	256	rn_367-203_LTR	61	316	1	81.01
OsJPC04190023	668	780	wombat_LTR	1	113	0.9027	28.61
OsJPC08280010	512	870	SC-3_LTR	33	393	0.9613	91.86
OsJPC01010006	60	228	rn_402-75_LTR	303	472	0.8012	36.02
OsJPC01010006	4914	5329	ATLANTYS-LTR_OS	222	652	0.7377	28.58
OsJPC01010006	7506	7807	SZ-30_LTR	1	303	0.8487	24.59
OsJPC01010006	7821	8652	rn_521-266_LTR	543	1358	0.6965	57.91
OsJPC11270177	527	2833	RETROSAT4_LTR	1089	3276	0.7484	55.45
OsJPC08180084	974	1554	SZ-33LTR	1	575	0.8858	100
OsJPC05090014	176	669	GYPSY-B_LTR	218	702	0.9037	69.09
OsJPC07010020	3369	3547	GYPSY-B_LTR	474	682	0.7946	29.77
OsJPC07090021	1225	1730	rire9_ltr_IR	665	1139	0.9149	26.3
OsJPC10050195	751	2162	osr8_IR	3768	5207	0.8832	21.23
OsJPC09120019	14	707	SZ-57_I	2559	3267	0.7529	21.18
OsJPC09120019	710	1251	SZ-29LTR	840	1393	0.8689	39.77
OsJPC10110017	63	1286	RETROSAT2LTR	1932	3149	0.8146	36.98
OsJPC05020026	510	905	SZ-58LTR	1	403	0.825	100
OsJPU00005574	1	2257	RIRE2_I	6748	8980	0.7226	21.42
OsJPC07020048	23	653	SZ-30_LTR	47	692	0.8605	52.44
OsJPC06080028	895	1479	rn_561-394_LTR	1	585	0.7478	100
OsJPC06080028	2055	2419	osr30_LTR	1127	1508	0.7989	25.33
OsJPC07210112	3205	4323	rn_211-124_IR	3774	4924	0.7236	23.31
OsJPC11230018	1499	1618	rn_374-205_LTR	273	392	0.9917	30.61
OsJPC11280256	546	1193	GYPSY1-LTR_OS	1	653	0.8846	100
OsJPC11260006	1170	1463	COPI1_LTR	3	307	0.9091	99.03
OsJPC07150057	305	499	SC-6_LTR	93	289	0.701	47.24
OsJPC11240234	1774	2046	hamster_LTR	1	242	0.75	100
OsJPC11060194	1364	1601	osr43_LTR	51	291	0.8667	82.82
OsJPC11060194	3837	4568	CRMA1_LTR	1	734	0.9074	100
OsJPC11070133	5504	5625	RIRE2_LTR	320	441	0.9262	27.66
OsJPC05280033	1146	1385	COPI1_LTR	35	308	0.7448	88.96
OsJPU00005645	307	1811	tos17_IR	2222	3711	0.757	40.15
OsJPC07210048	756	2028	SZ-61LTR	735	2053	0.7385	54.73
OsJPC04180132	5785	5989	RETROSOR2_LTR	305	516	0.7725	41.09
OsJPC10070071	120	2488	GYPSO_I	2359	4714	0.9369	31.66
OsJPC04050013	221	741	osr34_LTR	1313	1910	0.8498	20.6
OsJPC01160089	1234	1847	SZ-20LTR	1	689	0.8363	49.39
OsJPC01350006	3	555	SZ-7A_LTR	22	564	0.8658	96.28
OsJPU00002853	1	1631	SZ-54D_I	1507	3145	0.8107	37.1
OsJPC11070072	1511	2372	rn_417-136_LTR	73	1045	0.7227	92.58
OsJPC11070072	3333	3962	osr30_LTR	327	955	0.776	41.71
OsJPC02230001	1818	2803	Atlantys-2-LTR_OS	1	984	0.7901	100
OsJPC09120025	462	2330	rn_356-197_IR	1	1810	0.7536	33.33
OsJPC09120025	2332	2440	dasheng_LTR	1	109	0.9541	24.83
OsJPC10050137	32	332	rn_521-266_LTR	981	1265	0.7251	20.23
OsJPC10050137	1742	2282	COPIA2-LTR_OS	431	962	0.8078	55.3
OsJPC04180168	388	1418	rn_174-102_IR	24	1063	0.7591	41.83
OsJPC11230126	27	152	rn_567-288_LTR	80	207	0.75	57.92
OsJPC11230126	214	346	rn_177-274_LTR	110	246	0.7348	41.64
OsJPC08090091	586	751	BAJIELTR	64	221	0.8137	21.56
OsJPC08180094	1534	2293	SZ-62LTR	1	795	0.7247	21.79
OsJPU00005693	847	1044	rn_561-394_LTR	4	204	0.77	34.36
OsJPC11250098	1755	3208	rn_521-266_LTR	1	1409	0.7793	100
OsJPC12010022	5	870	Atlantys-2-LTR_OS	121	984	0.9121	87.8
OsJPC06160010	175	971	SZ-62LTR	1	796	0.7191	21.81
OsJPC11280011	1778	2078	rn_364-201_LTR	96	409	0.7258	27.64
OsJPC07110044	151	668	GYPSO_LTR	1	543	0.828	45.52
OsJPC07210025	19818	20849	SZ-66LTR	213	1223	0.6935	82.67
OsJPC07100043	1325	1730	GYPSY1-LTR_OS	1	402	0.8842	61.56
OsJPU00001725	1558	5006	COPIO_I	2033	5449	0.7758	39.44
OsJPC11210127	2369	2609	hamster_LTR	1	242	0.7683	100
OsJPC11280056	450	739	rn_364-201_LTR	86	388	0.7233	26.67
OsJPU00005712	1	421	GYPSO_LTR	1	411	0.9246	34.45
OsJPC06090027	1	745	antechinus-osj_LTR	2434	3110	0.7525	21.77
OsJPC10050115	797	1153	SZ-21LTR	1	383	0.8123	30.99
OsJPC10050115	6825	8446	SZ-20LTR	12	1381	0.7991	98.21
OsJPC10050115	9347	10675	SZ-48LTR	2300	3632	0.7001	36.7
OsJPC11230230	1238	1630	osr41_LTR	123	517	0.7301	76.11
OsJPC12060009	656	3446	rn_561-394_IR	5353	8225	0.7199	29.72
OsJPC09010044	7405	7603	COPI1_LTR	108	308	0.8713	65.26
OsJPC01030028	527	944	osr30_LTR	538	954	0.8708	27.65
OsJPC07080007	1	551	SZ-20LTR	1	566	0.8815	40.57
OsJPC12190094	991	1208	ornithorynque_osj_LTR	666	881	0.8333	22.59
OsJPC12190094	1404	2170	osr8_LTR	1	808	0.8679	66.23
OsJPC02120030	2102	2584	SZ-10LTR	1	487	0.7551	34.49
OsJPU00005730	35	806	SZ-61LTR	1043	1895	0.7403	35.39
OsJPC09080040	1	709	SZ-44LTR	78	784	0.8515	50.21
OsJPC04030067	1	898	SZ-47LTR	608	1537	0.7657	29.58
OsJPC09130018	1	1861	RETROFIT3_I	1306	3140	0.7522	38.7
OsJPC07110046	658	845	BAJIELTR	1	184	0.837	25.1
OsJPC07110046	906	1214	rn_457-190_LTR	23	348	0.8722	92.61
OsJPC02290004	8	1310	SZ-43LTR	1883	3162	0.8279	31.69
OsJPC12090030	1259	2220	squiq_LTR	2116	3132	0.802	25.43
OsJPC12090030	2520	6631	rire2_IR	1281	5472	0.753	40.21
OsJPC12090030	7018	7623	Atlantys-2-LTR_OS	373	984	0.7596	62.2
OsJPC02250034	5907	6046	OSTONOR1_LTR	356	485	0.8217	26.8
OsJPC03190004	1	2441	RIRE2_I	7183	9611	0.7272	23.3
OsJPC10060144	1	596	COPIA1-LTR_OS	644	1214	0.8564	47.03
OsJPC10070068	1	2162	GYPSO_I	322	2544	0.9012	29.87
OsJPU00002120	547	1159	SZ-61LTR	1761	2410	0.7076	26.97
OsJPC12190082	1539	1836	COPI1_LTR	1	308	0.9037	100
OsJPC10120105	870	974	wombat_LTR	220	328	0.8333	27.59
OsJPC04090037	3584	3982	osr29_LTR	1	420	0.7892	64.02
OsJPC06030003	1240	2379	SZ-31LTR	175	1319	0.8938	77.89
OsJPC06030003	3409	3737	rn_457-190_LTR	14	352	0.8649	96.31
OsJPC01140054	356	673	COPIA2-LTR_OS	1	328	0.9375	34.1
OsJPC04040087	10	155	rn_356-197_LTR	129	286	0.78	55.24
OsJPC04040087	861	1442	SZ-7_LTR	1	582	0.8562	100
OsJPC10100057	1	118	dasheng_LTR	1	118	0.9407	26.88
OsJPC10100057	2289	2548	SZ-28LTR	3	262	0.9231	99.24
OsJPC11220146	2324	2780	SZ-44LTR	789	1230	0.8167	31.39
OsJPC10100006	18	215	rn_215-125_LTR	241	449	0.73	30.25
OsJPC10100006	219	525	rn_364-201_LTR	1	308	0.8964	27.11
OsJPC11060025	524	763	rn_561-394_LTR	116	356	0.7561	41.2
OsJPC01220055	175	601	RETROSOR2_LTR	88	516	0.793	83.14
OsJPC04120004	94	2354	RIRE3_I	2931	5199	0.8619	39.45
OsJPC03170083	544	847	COPIA1-LTR_OS	915	1214	0.8787	24.71
OsJPU00001173	816	1438	taz_LTR	1	572	0.782	61.51
OsJPC12160104	844	1351	SZ-7_LTR	1	520	0.7914	89.35
OsJPC01350005	1059	1456	wombat_LTR	1	395	0.9447	100
OsJPC08160035	1014	1426	GYPSY-B_LTR	259	702	0.7417	63.25
OsJPC10070018	1	835	osr30_LTR	677	1508	0.7779	55.17
OsJPC10070018	910	1495	rn_305-180_LTR	1657	2245	0.7727	25.43
OsJPC10070018	1789	2957	SZ-37_LTR	1	1332	0.8367	84.04
OsJPC01320010	1	428	ATLANTYS-LTR_OS	36	458	0.9061	28.05
OsJPC03290007	2	3379	SZ-37_I	5236	8617	0.8316	38.3
OsJPC11200143	1	540	CRMA1_LTR	1	539	0.9074	73.43
OsJPC02170015	3	332	GYPSO_LTR	1	329	0.9242	27.58
OsJPU00005826	1	497	ATLANTYS-LTR_OS	1	489	0.8595	32.43
OsJPC04060039	1	209	rire7_LTR	645	844	0.7833	23.28
OsJPU00005828	80	463	ornithorynque_osj_LTR	573	956	0.7109	40.17
OsJPU00002522	1	957	rire9_ltr_IR	513	1464	0.8399	52.71
OsJPC02250035	2903	2983	rn_78-53_LTR	66	139	0.7922	53.24
OsJPC09110022	1547	2207	GYPSY1-LTR_OS	1	653	0.8491	100
OsJPC03190013	1	326	SZ-67LTR	72	398	0.8201	21.23
OsJPC02090024	1957	2121	BAJIELTR	1	158	0.9187	21.56
OsJPC07160017	412	773	BAJIELTR	7	399	0.8716	53.62
OsJPC04150030	1001	3332	SZ-43LTR	1	2338	0.7972	57.89
OsJPU00003292	894	1547	GYPSY1-LTR_OS	1	653	0.9557	100
OsJPC11270070	1107	2266	COPIA1-LTR_OS	1	1214	0.7559	100
OsJPU00005062	1	356	wombat_LTR	42	395	0.927	89.62
OsJPU00005062	1048	1697	rn_174-102_IR	24	641	0.7204	24.86
OsJPC07160016	8956	9531	SZ-33LTR	1	575	0.8718	100
OsJPC06190023	88	715	SZ-42LTR	326	958	0.8785	66.08
OsJPC01240060	1	227	rn_206-352_LTR	491	716	0.8987	31.56
OsJPC01240060	1097	1674	BAJIELTR	1	731	0.8554	99.73
OsJPC07130030	2466	2590	rn_457-190_LTR	228	352	0.936	35.51
OsJPC07070010	1	562	SZ-20LTR	1	560	0.8719	40.14
OsJPC12180016	2	2262	ATLANTYS-I_OS	1	2283	0.8484	21.29
OsJPC06050052	506	1181	BAJIELTR	1	733	0.8078	100
OsJPC09130003	597	1294	COPIA1-LTR_OS	476	1212	0.7697	60.71
OsJPC11170118	2656	3352	GYPSY-B_LTR	1	702	0.9499	100
OsJPC11060126	4807	5090	wombat_LTR	1	294	0.782	74.43
OsJPC11060126	5419	6338	COPIO_LTR	524	1457	0.7275	61.65
OsJPC11060126	6966	7558	CPR1_LTR	1	577	0.732	28.82
OsJPC12070015	598	1262	GYPSY-B_LTR	2	702	0.7541	99.86
OsJPC04040162	156	551	wombat_LTR	1	395	0.8321	100
OsJPC04030013	403	702	GYPSY-B_LTR	335	638	0.7039	43.3
OsJPC04070030	8	725	ATLANTYS-LTR_OS	1	726	0.7637	48.14
OsJPC04070030	728	924	RIREX_LTR	240	441	0.7402	45.8
OsJPC04070030	2875	3315	GYPSO_LTR	745	1193	0.8623	37.64
OsJPC11070084	821	1317	COPIO_LTR	49	558	0.7152	33.66
OsJPC07110113	750	946	osr15_LTR	58	255	0.845	77.65
OsJPC05090008	1759	2014	RETROSOR2_LTR	257	516	0.8147	50.39
OsJPC12070062	619	1076	SC-9_LTR	9	472	0.7434	98.31
OsJPU00001776	3	2781	rn_457-190_IR	2371	4990	0.8443	40.66
OsJPC10100087	3088	3432	rn_457-190_LTR	1	350	0.7421	99.43
OsJPC09070013	186	465	COPIA2-LTR_OS	1	284	0.735	29.52
OsJPU00004908	60	373	SZ-66LTR	899	1223	0.8536	26.57
OsJPC07210074	2171	2341	rn_561-394_LTR	291	456	0.7529	28.38
OsJPC04040121	177	297	wombat_LTR	1	125	0.7787	31.65
OsJPC04040121	405	871	SZ-67LTR	1	489	0.8097	31.75
OsJPC04040051	408	560	rn_457-190_LTR	200	352	0.8153	43.47
OsJPC06200045	6158	6498	rn_457-190_LTR	14	352	0.7845	96.31
OsJPC06200045	7665	7850	rn_356-197_LTR	58	273	0.7462	75.52
OsJPC06200045	8422	8743	osr30_LTR	592	925	0.7082	22.15
OsJPC10050042	301	2540	SZ-38	4313	6647	0.8635	27.02
OsJPC11050073	212	422	wombat_LTR	78	297	0.8651	55.7
OsJPC01150072	2382	2756	RN12_LTR	1	416	0.7231	100
OsJPC01240101	364	1114	SZ-66LTR	448	1221	0.8519	63.29
OsJPC02080087	1724	2044	wombat_LTR	12	338	0.7568	82.78
OsJPC10120061	1	562	SZ-20LTR	164	736	0.7801	41.08
OsJPC11290013	417	540	rn_374-205_LTR	158	291	0.7419	34.18
OsJPC03120006	5	67	rn_356-197_LTR	226	286	0.8871	21.33
OsJPC03120006	9294	10423	SZ-44LTR	218	1408	0.8099	84.59
OsJPC03120006	11431	11595	rire5_LTR	554	724	0.8024	23.55
OsJPC09010073	7349	7743	SC-6_LTR	2	399	0.8597	95.44
OsJPC09010073	8189	8546	rn_457-190_LTR	14	352	0.8655	96.31
OsJPC11090016	177	643	osr41_LTR	44	519	0.741	91.71
OsJPC11090016	2060	2255	rn_402-75_LTR	259	472	0.733	45.34
OsJPC11090016	2475	5931	rn_21-12_IR	847	4350	0.742	80.5
OsJPC01210009	1346	3432	SZ-7A_I	3513	5610	0.7848	20.42
OsJPC04050097	255	386	rn_211-124_LTR	24	155	0.7444	80
OsJPC01050008	1399	1463	SZ-28LTR	1	65	0.9231	24.81
OsJPC11070056	10	1144	SZ-27LIKE	494	1528	0.7823	66.3
OsJPC12140024	364	731	GYPSY1-LTR_OS	284	651	0.9189	56.36
OsJPC08190021	1	2205	SZ-50_I	497	2729	0.8028	21
OsJPC11270141	118	304	RETROFIT5_LTR	16	207	0.8505	85.33
OsJPU00004279	982	1818	SZ-66LTR	457	1223	0.7188	62.71
OsJPC07140081	1680	2443	COPIA1-LTR_OS	435	1214	0.9045	64.25
OsJPC11270062	1	551	ATLANTYS-LTR_OS	1	549	0.8931	36.41
OsJPC08060147	1998	2462	COPIA2-LTR_OS	1	489	0.9255	50.83
OsJPC04030016	238	1778	RETROSAT2_I	2434	3974	0.8503	24.82
OsJPC10060145	1571	1928	SZ-66LTR	856	1223	0.8607	30.09
OsJPC11260202	159	615	dasheng_LTR	1	424	0.7332	96.58
OsJPC11260202	622	2112	rire3_IR	2606	4144	0.7261	26.92
OsJPC10040104	4109	5756	dagul_LTR	1600	3150	0.7066	45.94
OsJPC04070051	132	331	BAJIELTR	531	731	0.7833	27.42
OsJPC04070051	1405	2072	osr29_LTR	1	656	0.8417	100
OsJPC04070051	5216	5479	COPIA1-LTR_OS	201	468	0.7724	22.08
OsJPC06090076	1	117	wombat_LTR	279	395	0.9316	29.62
OsJPC11240054	2385	2699	wombat_LTR	1	314	0.7453	79.49
OsJPC10050168	1	251	RIREX_LTR	190	441	0.9249	57.14
OsJPU00005359	243	556	osr4_LTR	13	350	0.7429	96.57
OsJPC02140023	4023	5212	GYPSO_LTR	1	1193	0.9204	100
OsJPC06020014	1	276	COPIA1-LTR_OS	1	277	0.9391	22.82
OsJPC02250189	1431	1535	SZ-32LTR	152	267	0.7944	20.28
OsJPC07090023	311	573	COPI1_LTR	1	308	0.8819	100
OsJPC03190042	5	520	SZ-40LTR	705	1246	0.8769	21.99
OsJPU00006017	1	1596	RIRE8B_I	4200	5792	0.7012	26.63
OsJPU00006028	901	1067	RIREX_LTR	1	168	0.8036	38.1
OsJPC06220060	12	437	SZ-66LTR	1	451	0.7233	36.88
OsJPU00006040	2	524	Atlantys-2-LTR_OS	478	984	0.752	51.52
OsJPC08100079	677	1259	SZ-37_LTR	1	643	0.9303	40.57
OsJPC10010001	715	1830	taz_LTR	1	930	0.7832	100
OsJPC07220163	705	1702	SZ-48LTR	2559	3536	0.7165	26.93
OsJPC03160031	878	1085	rn_356-197_LTR	75	286	0.7452	74.13
OsJPU00000012	126	319	osr43_LTR	97	291	0.8711	67.01
OsJPC04040189	80	3359	rn_457-190_IR	2836	5885	0.8688	47.34
OsJPC08060159	2481	2690	hamster_LTR	43	242	0.7451	82.64
OsJPC11210178	1022	1466	BAJIELTR	64	549	0.7897	66.3
OsJPC11210178	2277	2517	hamster_LTR	1	242	0.8449	100
OsJPC10070042	175	852	osr30_LTR	189	841	0.7738	43.3
OsJPC04070061	15	2757	GYPSO_I	4277	7311	0.8903	40.78
OsJPC03190031	1602	2241	RETROSAT2LTRA	1502	2131	0.7563	20.24
OsJPC07160067	1	128	rn_561-394_LTR	458	585	0.9141	21.88
OsJPC07160067	166	901	SZ-44LTR	613	1367	0.8333	53.62
OsJPU00001163	289	929	SZ-30_LTR	649	1232	0.758	47.4
OsJPC04070059	479	733	hamster_LTR	1	242	0.7903	100
OsJPC11280341	7346	7616	COPIA3-LTR_OS	1	263	0.891	100
OsJPC09100064	177	575	SZ-7_LTR	185	582	0.7252	68.38
OsJPC01220057	405	4782	rn_457-190_IR	1223	5538	0.7423	66.99
OsJPC04030052	792	833	rn_462-240_LTR	86	131	0.8444	23.12
OsJPC12160006	382	1128	osr34_LTR	1258	1996	0.8433	25.46
OsJPC12100007	528	1640	GYPSO_LTR	79	1193	0.8658	93.46
OsJPC07170032	1	913	SZ-43LTR	1	897	0.8711	22.21
OsJPC07170032	4173	4364	rn_457-190_LTR	174	352	0.7903	50.85
OsJPU00005294	176	1956	SZ-4_I	3235	5137	0.7264	37.04
OsJPC10060103	1	961	spip_LTR	2582	3566	0.7826	27.59
OsJPU00002046	8	560	GYPSO_LTR	1	549	0.859	46.02
OsJPC12230067	1081	1999	CPR1_LTR	982	1941	0.7901	47.95
OsJPC12110012	1	1724	GYPSY1-I_OS	3998	5753	0.8768	23.12
OsJPU00006101	706	2388	dagul_IR	1827	3511	0.7091	27.27
OsJPC08130007	209	600	SZ-19LTR	1119	1513	0.9112	26.11
OsJPC12160133	1914	2034	hamster_LTR	118	242	0.744	51.65
OsJPC12220009	3932	4503	SZ-33LTR	1	575	0.8798	100
OsJPC11050004	154	1251	dagul_LTR	1612	2669	0.6813	31.34
OsJPC11050004	1718	1872	SZ-57_LTR	1	156	0.7564	88.64
OsJPC10110048	1	499	SZ-20LTR	1	494	0.8474	35.41
OsJPC07120010	648	1739	GYPSO_LTR	68	1192	0.9158	94.3
OsJPC02180057	1	495	SZ-66LTR	1	502	0.7189	41.05
OsJPC07230030	1423	1755	wombat_LTR	1	339	0.7427	85.82
OsJPC12160174	615	1049	BAJIELTR	1	476	0.8578	64.94
OsJPC01010035	160	1736	ATLANTYS-LTR_OS	1	1508	0.744	100
OsJPC01420030	483	1319	osr34_LTR	2029	2903	0.8284	30.14
OsJPC12150085	245	801	RIRE5-LTR_OS	345	978	0.714	64.83
OsJPC12150085	821	1160	rn_457-190_LTR	14	352	0.8684	96.31
OsJPC11090050	139	1988	RIRE3A_LTR	1101	3155	0.7133	64.89
OsJPC09090047	1	194	rn_81-157_LTR	125	325	0.9746	61.85
OsJPC12170094	1	477	SZ-44LTR	977	1408	0.8539	30.68
OsJPC01150070	860	1079	osr24_LTR	1	221	0.8161	100
OsJPC09120180	22	1240	SZ-40LTR	968	2356	0.7699	56.35
OsJPC11140022	562	741	CRMA1_LTR	440	620	0.7104	24.66
OsJPC07020084	424	1774	SZ-29LTR	1	1393	0.8018	100
OsJPC07020084	1817	2786	rn_569-290_IR	95	1068	0.701	36.4
OsJPC03240006	136	627	SZ-67LTR	1	490	0.8418	31.82
OsJPU00003284	1425	2137	wombat_IR	1286	1988	0.7105	26.75
OsJPC12150056	689	960	SZ-58LTR	104	403	0.9091	74.44
OsJPC01300014	142	781	ATLANTYS-LTR_OS	1	641	0.8877	42.51
OsJPC12170007	1	578	CPR1_LTR	818	1439	0.8703	31.07
OsJPC02130009	150	1330	COPIA1-LTR_OS	1	1214	0.811	100
OsJPC11160062	483	821	rn_457-190_LTR	14	352	0.8382	96.31
OsJPC11160062	1275	3046	SZ-36LTR	4055	5825	0.9171	30.4
OsJPC11160062	3088	3562	osr28_LTR	1537	2018	0.7646	23.44
OsJPU00000324	1088	1293	CPSC4A_LTR	112	301	0.7614	46.91
OsJPC03150019	3	961	RETROFIT_I	2963	3916	0.8754	21.7
OsJPC11230216	113	443	rn_215-125_LTR	366	691	0.7554	47.18
OsJPC09100069	296	566	GYPSY1-LTR_OS	361	653	0.7239	44.87
OsJPU00001120	379	1375	SZ-31LTR	530	1470	0.747	64.01
OsJPC01060032	289	695	rn_308-183_LTR	61	467	0.8692	87.15
OsJPC10010013	1	202	rire10_LTR	3	193	0.7436	34.29
OsJPC10010013	425	764	ATLANTYS-LTR_OS	1171	1508	0.8853	22.41
OsJPC06110030	2873	3073	SZ-58LTR	1	211	0.8068	52.36
OsJPC12230107	1	256	RETRO1_LTR	681	944	0.8643	24.47
OsJPC02060021	93	1235	rn_356-197_IR	2815	3915	0.8394	20.28
OsJPU00000336	397	2891	SZ-56_I	1	2466	0.7048	51.38
OsJPC11100055	575	1819	RETROSAT2LTRA	1533	2799	0.7746	40.71
OsJPU00001844	1	695	SZ-30_LTR	309	959	0.8229	52.84
OsJPC07110112	1604	1663	rn_77-52_LTR	7	69	0.7778	29.3
OsJPC11100011	931	1644	SZ-39LTR	13	732	0.8482	75.95
OsJPC08020002	1548	1713	SZ-16LTR	545	728	0.7341	25.27
OsJPC08020002	2464	2969	osr8_LTR	665	1220	0.9006	45.57
OsJPC10120064	506	994	SZ-16LTR	247	728	0.8619	66.21
OsJPC04130043	663	1225	SZ-7A_LTR	1	563	0.8673	99.82
OsJPC08180147	1898	2261	rn_457-190_LTR	1	352	0.8371	100
OsJPC03200008	674	1166	GYPSY-A_I	1171	1667	0.7884	22.42
OsJPC03200001	1	812	GYPSY-A_LTR	1838	2648	0.7975	24.09
OsJPC11220140	1	390	SZ-7A_LTR	1	390	0.9359	69.15
OsJPC01140097	1388	2091	GYPSY-B_LTR	1	702	0.9304	100
OsJPC01080009	624	959	SZ-32LTR	200	545	0.8665	60.49
OsJPC01080009	1304	1969	BAJIELTR	1	704	0.8185	96.04
OsJPU00006264	1726	2246	SZ-66LTR	155	703	0.6947	44.89
OsJPC07120082	8	323	BAJIELTR	417	733	0.817	43.25
OsJPC06150049	9	302	RIRE1_LTR	1	341	0.7748	22.39
OsJPC07180021	1	400	GYPSY-B_LTR	298	702	0.893	57.69
OsJPC12070052	96	281	rn_302-177_LTR	165	380	0.8073	49.09
OsJPC06100082	4	545	osr37_LTR	43	598	0.7491	70.03
OsJPC04140035	1311	1794	RETROSOR2_LTR	1	450	0.7277	87.21
OsJPC11070034	730	1396	BAJIELTR	1	733	0.8715	100
OsJPC04080037	1	390	GYPSO_LTR	118	508	0.8832	32.77
OsJPC07260004	703	1965	CPR1_I	4303	5489	0.8301	21.63
OsJPC03160116	1178	1338	rn_552-282_LTR	51	233	0.7041	58.47
OsJPC03160116	1447	5651	rn_153-87_IR	608	4826	0.7073	87.42
OsJPC03160116	6277	6382	osr42_LTR	253	358	0.7679	29.61
OsJPC09030019	725	1010	COPIA2-LTR_OS	1	283	0.9158	29.42
OsJPC01210040	2257	3179	osr30_LTR	1	990	0.7629	65.65
OsJPC01210040	3200	3329	rn_356-197_LTR	117	259	0.7895	50
OsJPC01210040	4464	4734	ornithorynque_osj_LTR	66	343	0.9121	29.08
OsJPC10070024	151	684	SZ-30_LTR	1	630	0.8481	51.14
OsJPC04180164	3336	3441	SZ-65LTR	39	137	0.7476	24.03
OsJPC09120129	1256	1748	SZ-30_LTR	3	543	0.728	43.91
OsJPU00006316	1157	4880	COPIA3-I_OS	420	4131	0.7998	81.85
OsJPC06120048	1252	1459	BAJIELTR	1	204	0.7633	27.83
OsJPC11280045	2749	2945	SZ-42LTR	720	929	0.7805	21.92
OsJPC04140060	1533	1950	rn_40-22_LTR	17	412	0.7304	96.12
OsJPC11130036	540	692	SC-6_LTR	6	172	0.8	40.05
OsJPC01140086	1	2128	SZ-38	6491	8643	0.8343	24.91
OsJPC01140086	4636	4963	rire2_LTR	1	330	0.7808	74.83
OsJPC10050044	1637	1959	GYPSO_LTR	873	1193	0.768	26.91
OsJPC06100091	5838	6122	SZ-66LTR	570	860	0.839	23.79
OsJPC01300049	1653	2106	ATLANTYS-LTR_OS	1	469	0.8283	31.1
OsJPC04090158	183	784	SZ-39LTR	112	652	0.865	57.07
OsJPC08100108	277	717	RIREX_LTR	1	441	0.7489	100
OsJPC08100108	1115	1199	wombat_LTR	230	315	0.7907	21.77
OsJPC04100006	851	1529	rn_305-180_LTR	686	1381	0.8263	30.05
OsJPC12160176	920	1259	rn_83-55_LTR	1	311	0.7848	99.36
OsJPU00000222	47	607	osr30_LTR	1	607	0.7219	40.25
OsJPC06230099	333	751	SC-6_LTR	1	417	0.8476	100
OsJPC02200003	258	896	GYPSIA_LTR	1157	1746	0.8489	33.79
OsJPU00003880	1	422	Atlantys-2-LTR_OS	603	984	0.8299	38.82
OsJPU00006369	1	811	osr30_LTR	131	932	0.8538	53.18
OsJPU00004076	1	166	SC-1_LTR	2	170	0.8471	42.04
OsJPC06010018	2	522	ATLANTYS-LTR_OS	965	1485	0.8451	34.55
OsJPC04090115	2155	3088	houba_LTR	3	968	0.8392	99.79
OsJPC04090115	3919	4438	GYPSO_LTR	1	550	0.8433	46.1
OsJPC12090024	5105	5322	COPI1_LTR	88	308	0.8824	71.75
OsJPC06050057	609	1182	SZ-29LTR	814	1393	0.9275	41.64
OsJPC02120013	60	558	GYPSO_LTR	234	734	0.9078	41.99
OsJPC06210078	2856	3555	BAJIELTR	1	733	0.8727	100
OsJPC12180138	4118	4295	SZ-58LTR	220	403	0.8722	45.66
OsJPC01150073	1267	1718	ornithorynque_osj_LTR	479	935	0.7768	47.8
OsJPC11240212	158	1922	GYPSI_LTR	490	2193	0.8079	77.7
OsJPC08170181	4907	5503	GYPSIA_LTR	1157	1746	0.7919	33.79
OsJPC08180015	85	1054	Atlantys-2-LTR_OS	1	984	0.7917	100
OsJPC12070035	603	823	COPI1_LTR	1	308	0.9119	100
OsJPC07260007	435	563	rn_511-260_LTR	151	276	0.8372	45.65
OsJPC11280157	385	499	SZ-33LTR	461	575	0.9217	20
OsJPC09100104	291	531	osr6_LTR	135	370	0.7273	53.76
OsJPC12180013	1	1325	osr25_IR	4261	5597	0.8766	22.34
OsJPC04040127	731	1400	COPIA1-LTR_OS	226	926	0.8891	57.74
OsJPU00006405	1083	1423	zebulon_LTR	1	344	0.7385	95.03
OsJPC09110125	1	2107	SZ-36LTR	3221	5303	0.7438	35.76
OsJPC09110125	2176	2812	SZ-44LTR	727	1408	0.8053	48.44
OsJPC10050016	1	2615	SZ-36LTR	2	2658	0.7852	45.61
OsJPC02080053	512	1921	SZ-36LTR	1190	2388	0.7302	20.58
OsJPC06270011	1573	1763	CPSC5_LTR	194	406	0.755	52.46
OsJPC06100067	1029	1565	SZ-33LTR	1	575	0.8416	100
OsJPC08180037	8	3078	SZ-10_I	2160	5270	0.7468	54.96
OsJPC12160164	246	788	rn_206-352_LTR	3	629	0.8723	87.57
OsJPC07270031	911	1124	hamster_LTR	43	242	0.7718	82.64
OsJPC01280003	686	1066	RIREX_LTR	1	441	0.9332	100
OsJPC08170020	179	1864	rn_457-190_IR	2428	4132	0.8411	26.46
OsJPC12080099	321	1046	SZ-20LTR	130	911	0.7058	56.06
OsJPC10060055	1	683	rn_174-102_IR	25	690	0.7769	26.79
OsJPC10010076	1	1285	SZ-30_I	1	1316	0.8685	33.63
OsJPU00006448	3725	4086	rn_561-394_LTR	227	585	0.7424	61.37
OsJPC10010105	770	1405	SZ-44LTR	1	648	0.8494	46.02
OsJPU00006452	1	1357	rn_457-190_IR	2553	3926	0.8034	21.33
OsJPC04320041	2006	2124	rn_12-3_LTR	123	245	0.7438	29.85
OsJPC09030012	823	1279	SZ-39LTR	281	747	0.8894	49.26
OsJPU00006460	2	965	RETROFIT5_I	3220	4183	0.7578	22.24
OsJPC10120026	1	3074	RETROSOR2_I	5908	8938	0.8385	28.41
OsJPC07160112	89	238	rn_356-197_LTR	144	286	0.8288	50
OsJPC07160112	441	1447	rn_174-102_IR	24	1063	0.7992	41.83
OsJPC07160112	6882	7415	COPIA2-LTR_OS	1	699	0.754	72.66
OsJPC07290013	64	459	RIREX_LTR	1	403	0.732	91.38
OsJPC10050133	5388	6785	SZ-20LTR	12	1395	0.8383	99.21
OsJPC12250005	861	924	COPI2_LTR	1	64	0.9844	21.84
OsJPC01070002	544	901	SZ-58LTR	25	403	0.8214	94.04
OsJPC01070002	978	1256	COPIA1-LTR_OS	783	1080	0.8541	24.55
OsJPU00006476	1	1854	OSTONOR1_I	801	2576	0.7301	32.47
OsJPC04320055	2113	3064	GYPSO_LTR	183	1193	0.8793	84.74
OsJPC08190051	7940	8328	COPIA1-LTR_OS	804	1214	0.9262	33.86
OsJPC04180009	504	947	RIRE2_LTR	1	441	0.9208	100
OsJPC04110022	9	456	Atlantys-2-LTR_OS	1	458	0.8326	46.54
OsJPC11060122	603	836	hamster_LTR	1	242	0.8008	100
OsJPC09110070	1	446	rn_215-125_LTR	3	445	0.8188	64.11
OsJPC11120036	107	4791	rn_364-201_IR	2564	7425	0.8325	58.63
OsJPC08170210	371	1156	ATLANTYS-LTR_OS	730	1508	0.7934	51.66
OsJPC07210098	4027	4344	wombat_LTR	1	323	0.7307	81.77
OsJPC07210098	5923	6056	osr15_LTR	109	255	0.7737	57.65
OsJPC04310011	1	101	rn_356-197_LTR	183	284	0.8119	35.66
OsJPC07020078	223	1012	SZ-20LTR	128	931	0.785	57.63
OsJPC02230022	4537	5822	RETROSAT5_LTR	2557	3956	0.905	35.39
OsJPC12100003	197	1904	osr25_IR	2605	4101	0.8445	25.01
OsJPC02250101	64	153	rn_570-291_LTR	316	406	0.7766	21.62
OsJPC10030016	3621	4823	SZ-44LTR	121	1377	0.7586	89.28
OsJPC11280213	819	1005	rn_351-194_LTR	2	186	0.7742	64.46
OsJPC12120032	3	2029	osr41_IR	1768	3796	0.8209	23.72
OsJPC08210026	835	1056	rn_405-384_LTR	1	222	0.8514	40.96
OsJPC09010025	115	260	rn_356-197_LTR	129	286	0.8158	55.24
OsJPC03170093	1	379	COPIA1-LTR_OS	843	1211	0.8598	30.4
OsJPC10060042	853	1849	COPIA1-LTR_OS	200	1213	0.7075	83.53
OsJPC03040004	38	1406	SZ-20LTR	12	1395	0.8905	99.21
OsJPC06110047	417	820	SZ-27LIKE	819	1212	0.7576	25.24
OsJPC06110047	1143	1437	osr15_LTR	1	255	0.822	100
OsJPU00006533	107	650	SZ-22_LTR	232	768	0.8803	69.92
OsJPC02100028	10	538	GYPSI_LTR	1619	2142	0.7633	23.89
OsJPC09080009	914	1617	osr29_LTR	1	656	0.9102	100
OsJPC09080009	2092	2489	osr40_LTR	166	564	0.7759	70.74
OsJPC09080009	2492	2791	rire1_LTR	4	379	0.7875	24.69
OsJPC03200035	1	871	TRUNCATOR2_LTR	1043	1935	0.777	30.75
OsJPC03170049	2	324	BAJIELTR	1	356	0.8685	48.57
OsJPC04060084	448	708	rn_457-190_LTR	90	352	0.8669	74.72
OsJPU00001531	11	1679	GYPSY1-I_OS	4274	5942	0.7406	21.98
OsJPC02250301	1716	2449	CRMA1_LTR	1	734	0.9441	100
OsJPC02250301	2928	3214	GYPSO_LTR	908	1193	0.9199	23.97
OsJPC04180125	3366	4732	SZ-44LTR	1	1393	0.8104	98.93
OsJPC04180125	5258	5884	osr34_LTR	1	612	0.7794	21.08
OsJPC11060119	942	2485	osr30_LTR	1	1508	0.7728	100
OsJPC04180173	358	747	wombat_LTR	3	395	0.8575	99.49
OsJPC11240070	1062	1763	COPIA1-LTR_OS	518	1214	0.8902	57.41
OsJPC12090051	5394	5875	RETROSOR2_LTR	27	516	0.7402	94.96
OsJPC09080083	2	1584	RETROSAT2LTRA	1493	3112	0.7642	52.06
OsJPC09080083	2409	2964	ATLANTYS-LTR_OS	12	586	0.7186	38.13
OsJPC10020018	2328	2720	GYPSY1-LTR_OS	1	336	0.8218	51.45
OsJPC04250006	1148	1306	osr17_LTR	163	319	0.7044	33.69
OsJPU00003609	871	1079	rn_457-190_LTR	14	222	0.8517	59.38
OsJPC01150061	23	622	SZ-66LTR	1	635	0.7344	51.92
OsJPC03170091	1	320	SZ-22_LTR	1	297	0.7973	38.67
OsJPC06290024	1	260	BAJIELTR	474	733	0.8008	35.47
OsJPC01060030	1339	1920	SZ-33LTR	1	575	0.8549	100
OsJPC11170060	538	1445	SZ-42LTR	2	938	0.7549	97.81
OsJPC12180066	230	1018	osr37_LTR	1	794	0.8693	100
OsJPC12180066	5764	6293	SZ-44LTR	1	530	0.9547	37.64
OsJPC11240259	842	1215	SZLTR	881	1219	0.8739	27.14
OsJPC10030063	111	769	COPIA1-LTR_OS	3	669	0.8932	54.94
OsJPC07120068	626	895	wombat_LTR	37	315	0.7417	70.63
OsJPC11250048	774	1158	wombat_LTR	1	392	0.7468	99.24
OsJPC06280003	81	503	GYPSO_LTR	1	454	0.8788	38.06
OsJPC11230095	1482	2062	BAJIELTR	46	691	0.7287	88.13
OsJPU00002780	140	568	rn_364-201_LTR	101	528	0.7146	37.68
OsJPC02130041	1	78	SZ-25LTR	253	330	0.9744	23.64
OsJPC09060055	141	1339	SZ-44LTR	36	1408	0.8406	97.51
OsJPC02200019	1	511	SZ-44LTR	1	512	0.9068	36.36
OsJPC10070050	1	483	ATLANTYS-LTR_OS	1	482	0.8347	31.96
OsJPU00006630	171	833	SZ-42LTR	1	664	0.9083	69.31
OsJPC01140116	1431	1975	BAJIELTR	105	733	0.788	85.81
OsJPC09010028	149	1689	SZ-40LTR	1	1613	0.7824	65.44
OsJPC07180017	50	1382	GYPSY-B_I	1	1337	0.8242	23.61
OsJPC11270355	2674	3002	zebulon_LTR	1	344	0.7316	95.03
OsJPC11270355	3422	4157	SZ-21LTR	1	721	0.8187	58.33
OsJPC07130054	670	1085	rn_364-201_LTR	174	588	0.706	36.53
OsJPC11200009	484	892	GYPSIA_LTR	1	390	0.7375	22.34
OsJPC10130030	2	1109	RETROSAT3_LTR	1877	3072	0.7668	38.93
OsJPC11060165	1	259	COPIA1-LTR_OS	1	297	0.9313	24.46
OsJPC03030005	1	1706	SZ-26_I	1745	3447	0.7299	35.3
OsJPC06230114	859	1576	rn_208-123_LTR	1	718	0.8626	100
OsJPC09050040	541	655	SZ-58LTR	289	403	0.9304	28.54
OsJPC09050040	3794	4974	SZ-66LTR	1	1223	0.8171	100
OsJPC09050040	4977	7461	GYPSO_I	4824	7439	0.7406	35.15
OsJPC09050040	8834	9826	osr30_LTR	1	1065	0.6993	70.62
OsJPC04170003	11166	11684	GYPSY1-LTR_OS	153	647	0.8145	75.8
OsJPC02250182	1150	1541	wombat_LTR	1	395	0.8886	100
OsJPC01220026	40	410	wombat_LTR	1	395	0.7433	100
OsJPC04130003	325	1359	BAJIEIN	615	1634	0.8428	33.62
OsJPC08170105	816	1569	COPIA1-LTR_OS	33	789	0.8854	62.36
OsJPC12090061	1	808	squiq_IR	520	1327	0.8875	45.37
OsJPC03210012	1647	2368	rire1_LTR	1	793	0.7707	52.07
OsJPC12170088	177	305	SZ-32LTR	405	545	0.7669	24.65
OsJPC11270248	1839	2534	BAJIELTR	1	733	0.8634	100
OsJPU00000844	1256	1397	SZ-11LTRLIKE	146	287	0.7305	48.3
OsJPU00000844	1781	2542	Atlantys-2-LTR_OS	1	984	0.8815	100
OsJPC11030008	113	3714	rn_303-178_IR	443	4248	0.7237	78.38
OsJPC11030008	4129	4328	SZ-53_LTR	143	328	0.733	50.13
OsJPC04060078	1035	1426	SZ-22_LTR	384	768	0.8256	50.13
OsJPC07180067	13	4963	rire2_IR	1248	6177	0.7975	47.29
OsJPC07180067	4970	6114	SZ-66LTR	13	1140	0.7221	92.23
OsJPC12130001	64	1087	SZ-22_I	8	1055	0.8152	36.55
OsJPU00006741	234	1412	COPIA1-LTR_OS	1	1214	0.7313	100
OsJPC07110093	2238	2812	SZ-33LTR	1	575	0.8783	100
OsJPC10050111	50	1732	GYPSY-A_LTR	1488	3367	0.8668	55.84
OsJPC10050111	1863	2001	rn_223-132_LTR	8	139	0.7368	81.48
OsJPC07270032	746	1706	SZ-66LTR	1	905	0.6898	74
OsJPC07270032	2688	2791	hamster_LTR	140	242	0.8585	42.56
OsJPC04070052	93	445	SZ-29LTR	1032	1393	0.838	25.99
OsJPC04120028	63	2019	rn_223-132_IR	3040	5022	0.7599	39.47
OsJPC04120028	2033	2178	rn_211-124_LTR	18	158	0.7917	85.45
OsJPC11120002	539	1161	SZ-66LTR	1	629	0.7375	51.43
OsJPC08180081	2303	2347	rn_106-362_LTR	172	224	0.8723	23.66
OsJPC12090034	1	360	RIRE2_LTR	84	441	0.8508	81.18
OsJPC11280197	9	357	SZ-67LTR	1182	1540	0.9029	23.31
OsJPC06220022	1	290	SZ-33LTR	286	575	0.8586	50.43
OsJPC02250070	1	183	RIRE2_LTR	148	333	0.8432	42.18
OsJPC05040027	499	1516	SZ-14LTR	1	1193	0.768	100
OsJPC05040027	2060	2486	dasheng_LTR	1	439	0.7189	100
OsJPC05040027	6082	6272	osr14_LTR	126	317	0.8646	60.38
OsJPC01410043	286	890	GYPSY1-LTR_OS	1	630	0.8697	96.48
OsJPU00002687	2	1756	SZ-55_I	722	2514	0.9452	25.39
OsJPC10060135	2718	3674	SZ-31LTR	524	1470	0.6914	64.42
OsJPC05040050	2601	3404	SZ-20LTR	580	1394	0.8953	58.42
OsJPC12190002	15	375	rn_503-254_LTR	68	404	0.7414	83
OsJPC09060091	83	287	SZ-39LTR	69	272	0.8786	21.52
OsJPC01020029	536	831	wombat_LTR	34	331	0.7233	75.44
OsJPC04020117	318	625	SZ-33LTR	267	575	0.9061	53.74
OsJPC02260083	100	411	COPIA1-LTR_OS	877	1214	0.8239	27.84
OsJPU00005208	33	778	BAJIEIN	1	826	0.7696	27.22
OsJPC07110042	1036	1159	wombat_LTR	1	125	0.896	31.65
OsJPC11280097	1810	1866	rn_567-288_LTR	58	111	0.8364	24.43
OsJPC08180048	20	355	rn_457-190_LTR	14	352	0.8378	96.31
OsJPC08190004	5	1855	osr41_IR	4328	6166	0.8193	21.5
OsJPC07120128	1323	1751	RIRE5-LTR_OS	302	751	0.7963	46.01
OsJPC06130011	93	639	COPIA2-LTR_OS	457	960	0.8978	52.39
OsJPC04010082	1	98	rn_457-190_LTR	14	111	0.78	27.84
OsJPU00006781	1868	2559	RIRE3_LTR	2380	3110	0.7257	23.2
OsJPU00006781	3181	3458	SZ-21LTR	844	1102	0.8192	20.95
OsJPU00002153	342	1543	CPR1_I	965	2129	0.7065	21.22
OsJPC08060031	1	826	SZ-30_LTR	420	1232	0.7564	65.99
OsJPC11280378	128	398	COPIA3-LTR_OS	2	263	0.8826	99.62
OsJPC11220034	380	684	RIREX_LTR	131	439	0.9003	70.07
OsJPC08110004	3	737	RIRE3_LTR	12	837	0.724	26.21
OsJPC08110004	1599	2173	SZ-33LTR	1	575	0.8443	100
OsJPC01100003	192	440	COPIA3-LTR_OS	1	245	0.8107	93.16
OsJPC08020004	824	1097	COPIA3-LTR_OS	1	261	0.8534	99.24
OsJPC11270109	518	1210	GYPSY-B_LTR	1	702	0.8807	100
OsJPC02180047	61	342	rn_356-197_LTR	15	286	0.8345	95.1
OsJPC11240208	280	718	rire2_LTR	1	441	0.7748	100
OsJPC11240208	2323	2681	CPSC5_LTR	1	330	0.7318	81.28
OsJPC11280027	1	2069	osr30_IR	4986	7053	0.8362	20.7
OsJPC07110013	39	559	osr40_LTR	1	554	0.88	98.23
OsJPC01060013	6277	6407	TOS17LTR	1	138	0.9848	100
OsJPC06230023	1275	1609	rn_83-55_LTR	1	313	0.795	100
OsJPC06230023	2461	2696	hamster_LTR	1	242	0.7959	100
OsJPC08160033	6371	6692	osr29_LTR	1	401	0.773	61.13
OsJPC06230068	1	656	ATLANTYS-LTR_OS	853	1508	0.9009	43.5
OsJPU00006784	667	1071	SZ-58LTR	1	403	0.8596	100
OsJPC10040099	121	320	rn_366-202_LTR	1	205	0.8537	99.03
OsJPC02260006	1257	1656	rire9_ltr_LTR	1197	1595	0.9426	20.72
OsJPC12110019	1991	2561	COPIA1-LTR_OS	574	1214	0.7905	52.8
OsJPC08060025	1564	2004	RIRE2_LTR	1	441	0.9231	100
OsJPC02250232	355	2224	osr25_IR	862	2689	0.8018	30.54
OsJPC12150024	154	3244	rire2_IR	2377	5470	0.7787	29.68
OsJPC06150052	142	1562	BAJIEIN	1	1383	0.8073	45.58
OsJPC08080043	1478	1740	BAJIELTR	446	711	0.7425	36.29
OsJPC07100008	3650	4516	rn_174-102_IR	25	869	0.79	33.99
OsJPC06210008	3	483	rn_206-352_LTR	3	483	0.8753	67.18
OsJPC04090027	266	2670	GYPSY1-I_OS	5094	7543	0.9161	32.26
OsJPC01170010	3	1645	GYPSO_I	3266	4950	0.9054	22.64
OsJPU00006790	476	658	SZ-42LTR	767	958	0.7526	20.04
OsJPC07210075	1159	1746	SZ-7_LTR	1	582	0.7546	100
OsJPC05050036	6	1164	CPR1_I	725	1906	0.8246	21.53
OsJPU00000997	178	718	SZLTR	1	507	0.901	40.59
OsJPC07290012	1501	2187	BAJIELTR	1	733	0.796	100
OsJPU00001142	2	2301	rn_503-254_IR	2038	4350	0.7913	52.86
OsJPC12190047	1	607	rn_174-102_IR	24	618	0.6845	23.93
OsJPC12100035	4177	4336	osr15_LTR	23	175	0.7255	60
OsJPC12100035	4514	5089	rn_174-102_IR	1059	1621	0.6832	22.65
OsJPC02180091	47	2332	hopi_IR	285	2673	0.7508	22.52
OsJPC11190002	4163	4580	SC-6_LTR	1	417	0.8167	100
OsJPC11190002	6488	6853	osr8_LTR	1	364	0.897	29.84
OsJPC04320014	243	788	RETRO1_LTR	527	1079	0.9179	51.25
OsJPC06050076	1055	1214	rn_356-197_LTR	117	286	0.8072	59.44
OsJPC06050076	2811	3426	SZ-66LTR	1	665	0.7997	54.37
OsJPU00006797	289	553	rire5_LTR	23	274	0.8943	34.71
OsJPC06100023	626	1430	rn_253-147_LTR	209	1021	0.7481	49.36
OsJPC12110110	942	1019	rn_457-190_LTR	274	352	0.8101	22.44
OsJPC08170091	1	357	SZ-5LTR	866	1223	0.8997	29.27
OsJPC12180101	533	1025	SZ-67LTR	1	491	0.8669	31.88
OsJPC04180189	253	1195	SZ-42LTR	1	958	0.8203	100
OsJPC11170030	941	1949	COPIA1-LTR_OS	152	1214	0.7498	87.56
OsJPC09180008	316	1482	RETRO2_LTR	1	1092	0.792	100
OsJPC05060010	4821	5352	rire5_LTR	211	726	0.7973	71.07
OsJPC05060010	11461	11643	SZ-42LTR	767	958	0.7526	20.04
OsJPC05060010	12043	12896	houba_LTR	1	966	0.9362	99.79
OsJPC05060010	12967	13043	rn_518-265_LTR	125	202	0.7975	30.35
OsJPC05060010	13800	16370	rn_377-208_IR	2122	4699	0.7583	54.86
OsJPC04130024	4898	5216	COPI1_LTR	1	308	0.8626	100
OsJPC04130024	5473	6071	GYPSIA_LTR	1157	1746	0.8543	33.79
OsJPC11270123	83	5412	rn_521-266_IR	4968	10413	0.8427	52.3
OsJPC06100070	1	2569	SZ-7_I	7187	9721	0.7458	24.63
OsJPC02180008	455	892	RIRE2_LTR	1	441	0.8284	100
OsJPC02180006	236	749	ATLANTYS-LTR_OS	3	518	0.882	34.22
OsJPU00006798	29	2295	COPIA1-I_OS	2942	5214	0.7338	33.11
OsJPC06170010	1	1164	TRUNCATOR2_LTR	1748	2790	0.8262	35.92
OsJPC10120006	439	1421	taz_LTR	1	930	0.7698	100
OsJPC10120006	2127	2401	ornithorynque_osj_LTR	578	849	0.7329	28.45
OsJPC01010108	493	529	SC-7_LTR	18	54	0.8378	31.62
OsJPU00002045	27	365	rn_457-190_LTR	14	352	0.8446	96.31
OsJPC06210021	7107	7250	GYPSY1-LTR_OS	511	653	0.8707	21.9
OsJPC06210012	879	1317	RIRE2_LTR	1	441	0.8345	100
OsJPU00001898	1	3457	ATLANTYS-I_OS	533	4104	0.8029	33.31
OsJPC10060023	4	1060	SZ-30_I	2359	3411	0.7661	26.91
OsJPC07030019	747	1074	hopi_LTR	769	1091	0.7342	29.2
OsJPC11060189	1	632	SZ-63_LTR	1	710	0.7866	33.65
OsJPC10080018	1616	1854	osr41_LTR	46	342	0.7302	57.23
OsJPU00006803	5	1151	SZ-6IN	3052	4199	0.7003	24.8
OsJPC08290015	2313	2407	rn_500-252_LTR	337	422	0.7778	20.28
OsJPC12160141	1	607	TRUNCATOR2_LTR	960	1575	0.7419	21.21
OsJPU00000292	357	519	osr29_LTR	215	361	0.8054	22.41
OsJPC11270207	171	278	rn_353-366_LTR	12	139	0.7589	47.58
OsJPC01190009	457	899	SZ-9LTR	511	964	0.8042	47.05
OsJPC01390002	447	779	osr30_LTR	1106	1422	0.7329	21.02
OsJPC07180001	1	403	COPIA2-LTR_OS	548	961	0.8189	43.04
OsJPC11230265	829	1842	COPIA1-LTR_OS	1	1214	0.7792	100
OsJPU00004832	726	863	COPI1_LTR	171	308	0.942	44.81
OsJPC07020029	3074	3356	SZ-42LTR	592	863	0.7914	28.39
OsJPC07020029	5712	6305	rn_561-394_LTR	1	585	0.7734	100
OsJPC05060052	72	434	SZ-21LTR	3	415	0.8287	33.41
OsJPC04070029	379	648	SZ-66LTR	944	1221	0.8188	22.73
OsJPC02070187	959	1401	ATLANTYS-LTR_OS	1	445	0.83	29.51
OsJPC10200054	1	318	SZ-19LTR	1197	1513	0.9119	20.95
OsJPC03360017	1571	2554	SZ-48LTR	2288	3261	0.705	26.82
OsJPC04010122	1	481	BAJIELTR	1	492	0.8471	67.12
OsJPU00006808	1	1602	GYPSO_I	2922	4528	0.7161	21.59
OsJPC07090029	738	1227	COPIA1-LTR_OS	1	504	0.84	41.52
OsJPC09060032	291	1410	dagul_LTR	1555	2655	0.6873	32.61
OsJPC08170074	1	899	ATLANTYS-LTR_OS	1	904	0.736	59.95
OsJPC04050006	68	678	SZ-31LTR	829	1470	0.7488	43.67
OsJPC04050006	965	1528	SZ-7_LTR	15	582	0.6989	97.59
OsJPC06020030	93	3809	RETROSAT2_I	1325	5039	0.783	59.84
OsJPC10040091	855	1966	osr30_LTR	1	1283	0.7074	85.08
OsJPC10040091	2971	3227	osr41_LTR	256	519	0.7838	50.87
OsJPC10040091	3546	5279	SZ-38	6040	7806	0.7668	20.44
OsJPC11180118	3214	3406	RETROSOR2_LTR	257	459	0.7919	39.34
OsJPC01300056	2695	2925	SZ-52_LTR	518	746	0.7137	30.7
OsJPC01150062	866	3641	RETROSOR2_I	260	2958	0.8039	25.3
OsJPC07130048	297	536	CRM-LTR_OS	653	897	0.7439	26.98
OsJPC07130048	551	1539	RETROSAT2LTRA	1423	2407	0.8198	31.65
OsJPC11280166	943	1239	osr15_LTR	1	255	0.8385	100
OsJPC11100023	148	1042	SZ-19LTR	599	1513	0.8587	60.48
OsJPU00000766	717	1012	SZ-67LTR	1228	1537	0.7926	20.13
OsJPU00004906	882	981	SC-6_LTR	322	417	0.76	23.02
OsJPU00004906	1308	1490	rn_356-197_LTR	80	286	0.7979	72.38
OsJPC04020177	1075	1607	SZ-33LTR	1	533	0.8502	92.7
OsJPU00003103	439	534	wombat_LTR	300	395	0.9583	24.3
OsJPC08180032	296	439	rn_409-219_LTR	165	308	0.9167	46.75
OsJPC07220036	1315	1477	SZ-58LTR	239	401	0.8405	40.45
OsJPU00003876	1	846	SZ-42LTR	112	958	0.9176	88.41
OsJPC04180104	1	1051	spip_LTR	842	1952	0.7358	31.12
OsJPU00006811	143	691	BAJIELTR	1	599	0.7599	81.72
OsJPC04040152	1210	1677	COPIA1-LTR_OS	526	982	0.7365	37.64
OsJPC04040152	1805	2498	ATLANTYS-LTR_OS	823	1499	0.7747	44.89
OsJPC10160025	869	2005	osr17_IR	3832	4963	0.7365	22.81
OsJPC02080046	1	399	COPIA1-LTR_OS	818	1214	0.8975	32.7
OsJPC11100069	61	550	SZ-5LTR	711	1223	0.8753	41.95
OsJPC07180018	1	1385	GYPSY-B_I	2339	3755	0.871	25.02
OsJPC12160120	2244	2665	rn_215-125_LTR	259	691	0.8449	62.66
OsJPC04060045	563	877	SZ-58LTR	31	403	0.8683	92.56
OsJPC11200139	961	1269	ATLANTYS-LTR_OS	1	318	0.8903	21.09
OsJPC12160184	828	1843	SZ-30_LTR	1	983	0.8256	79.79
OsJPC11210170	2045	2301	rn_56-38_LTR	1	262	0.8203	91.29
OsJPC01190033	2379	2598	wombat_LTR	109	328	0.7589	55.7
OsJPC04110003	3	835	SZ-66LTR	1	886	0.8155	72.44
OsJPC01310012	2910	3473	osr40_LTR	1	564	0.8286	100
OsJPC06130032	3	4004	SC-1_I	1181	5183	0.7102	65.8
OsJPC01190005	1	497	ATLANTYS-LTR_OS	1	492	0.903	32.63
OsJPC09120012	1	960	TRUNCATOR2_LTR	1844	2904	0.7061	36.54
OsJPC02090010	471	818	COPIA1-LTR_OS	1	373	0.9324	30.72
OsJPC10180014	341	1409	SZ-30_I	1512	2536	0.8558	26.19
OsJPC02310007	1047	1941	SZ-30_I	2348	3263	0.7886	23.41
OsJPC08210035	176	400	SC-6_LTR	191	417	0.7822	54.44
OsJPC02160005	74	594	COPIA2-LTR_OS	114	650	0.8971	55.82
OsJPC10100102	3	205	rn_56-38_LTR	1	189	0.7824	65.85
OsJPC10100102	1033	1127	dasheng_LTR	1	95	0.9368	21.64
OsJPC06190021	11	412	RIRE1_LTR	1090	1519	0.7101	28.23
OsJPU00001756	1842	4735	RETROSAT4_I	1146	4021	0.6877	51.25
OsJPC11260129	1	1818	COPIA1-I_OS	4343	6150	0.898	26.34
OsJPC07210008	1400	1661	SZ-28LTR	1	262	0.9084	100
OsJPC09230012	202	867	GYPSY1-LTR_OS	1	626	0.7422	95.87
OsJPC02080080	1	2641	osr30_IR	13	2647	0.8176	26.38
OsJPU00006817	1	1457	RETROSAT2_I	1271	2721	0.8422	23.37
OsJPC10050147	1	2552	rn_457-190_IR	2025	4641	0.8706	40.62
OsJPC10050147	2559	3049	GYPSO_LTR	7	515	0.8992	42.67
OsJPC11220096	1	344	osr37_LTR	53	412	0.7301	45.34
OsJPC07080068	221	1186	Atlantys-2-LTR_OS	1	984	0.8027	100
OsJPC02360003	532	1188	GYPSY1-LTR_OS	1	653	0.9481	100
OsJPC11260128	128	695	COPIA1-LTR_OS	371	948	0.7955	47.61
OsJPC08170035	1	88	COPIA3-LTR_OS	177	263	0.9773	33.08
OsJPC08170035	141	409	wombat_LTR	37	328	0.7555	73.92
OsJPC11210166	60	1159	spip_LTR	715	1853	0.7187	31.9
OsJPC11140023	1	4152	osr41_IR	1487	5641	0.746	48.57
OsJPU00002691	604	1184	SZ-66LTR	1	611	0.7462	49.96
OsJPC06010031	1398	1491	hamster_LTR	143	242	0.7263	41.32
OsJPC11050007	1697	2082	RETROSOR2_LTR	1	417	0.7179	80.81
OsJPU00006823	56	2547	rn_223-132_IR	443	2904	0.6872	49
OsJPU00003200	196	442	SZ-28LTR	38	262	0.92	85.88
OsJPU00003200	667	791	COPIA3-LTR_OS	2	126	0.992	47.53
OsJPC04180146	856	1583	CRMA1_LTR	1	730	0.8767	99.46
OsJPC04180146	1655	1763	rn_68-46_LTR	119	225	0.7182	47.56
OsJPU00006825	1218	1339	OSCOPIA2_LTR	23	146	0.7521	76.54
OsJPC05020011	63	793	BAJIELTR	18	733	0.8598	97.68
OsJPC02090016	2745	3385	osr29_LTR	1	631	0.7684	96.19
OsJPC10050134	1	688	SZ-44LTR	4	702	0.8588	49.64
OsJPC09060048	398	2330	BAJIEIN	486	2343	0.7684	61.24
OsJPC09060048	2377	3440	SZ-44LTR	78	1154	0.8917	76.49
OsJPC01160040	108	901	SZ-48LTR	2558	3291	0.7289	20.21
OsJPC08190030	678	1668	osr8_LTR	1	973	0.7477	79.75
OsJPC05060034	247	678	RIRE2_LTR	1	441	0.7877	100
OsJPC09080142	758	1321	SZ-33LTR	1	575	0.8732	100
OsJPU00006826	2	1137	TOS17	316	1432	0.7398	43.38
OsJPC09080143	1	1484	OSCOPIA2_I	1685	3158	0.8398	28.61
OsJPC02260057	548	987	RIRE2_LTR	1	441	0.8063	100
OsJPC08060015	440	576	BAJIELTR	586	733	0.7292	20.19
OsJPC12110108	1	384	osr29_LTR	1	386	0.8938	58.84
OsJPC08180038	1742	1855	SZ-51LTR	301	414	0.8017	27.54
OsJPC10020010	11867	12468	rn_129-74_LTR	1	589	0.8756	99.66
OsJPC10020010	12470	13061	spip_LTR	2799	3570	0.7764	21.62
OsJPC07110110	1	1411	RETROSAT3_I	662	2065	0.9031	26.03
OsJPC07200022	3566	4000	rire2_LTR	2	441	0.7607	99.77
OsJPC07200022	5378	5914	BAJIELTR	128	720	0.698	80.9
OsJPU00002465	47	246	rn_215-125_LTR	3	200	0.7624	28.65
OsJPC11250027	1458	1780	wombat_LTR	1	315	0.7203	79.75
OsJPC11280019	4075	4413	SZ-55_LTR	1	362	0.9206	22.24
OsJPU00006833	1292	1352	rn_222-131_LTR	26	82	0.7627	23.17
OsJPC08090093	1820	2533	rn_206-352_LTR	5	716	0.937	99.44
OsJPC11060091	119	380	CRMA1_LTR	1	262	0.7245	35.69
OsJPC11060091	941	1174	SZ-65LTR	15	283	0.7489	65.29
OsJPC10080027	393	547	osr44_LTR	1	139	0.7724	89.1
OsJPU00001009	1	278	wombat_LTR	41	315	0.7563	69.62
OsJPC04090029	1005	1743	RIRE3_LTR	2424	3151	0.8092	23.1
OsJPC01120020	415	550	SZ-17_LTR	1	135	0.781	100
OsJPC01120020	767	2527	OSCOPIA2_I	280	2091	0.6775	35.17
OsJPU00006835	58	992	TRUNCATOR2_LTR	354	1257	0.7568	31.13
OsJPC02130048	2	2886	RIRE2_I	6844	9718	0.7253	27.58
OsJPC04080059	2716	3107	GYPSY1-LTR_OS	1	401	0.8131	61.41
OsJPC03160027	732	825	rn_83-55_LTR	205	312	0.8351	34.5
OsJPC07090009	2605	3667	SZ-66LTR	1	1109	0.8414	90.68
OsJPU00002313	2	444	houba_LTR	507	968	0.8367	47.73
OsJPU00002313	447	709	BAJIELTR	417	718	0.8213	41.2
OsJPC04130050	2832	3336	SZ-22_LTR	12	497	0.7291	63.28
OsJPU00003077	228	2003	COPIA3-I_OS	2646	4419	0.9499	39.12
OsJPC06140034	40	360	COPI1_LTR	1	308	0.9169	100
OsJPC09100001	3	334	COPIA1-LTR_OS	673	1020	0.7672	28.67
OsJPC10130051	1	1359	osr25_IR	2685	4101	0.7899	23.68
OsJPC10160021	210	1346	osr17_IR	3832	4963	0.7266	22.81
OsJPC07140012	1	1667	COPIA1-I_OS	1146	2873	0.8298	25.17
OsJPC07140012	2177	3366	rn_521-266_LTR	1	1215	0.797	86.23
OsJPC07140012	4157	5226	hopi_LTR	1	1106	0.8171	100
OsJPC06230063	1026	1193	rn_457-190_LTR	184	352	0.7558	48.01
OsJPC05050031	803	2590	squiq_IR	16	1781	0.8604	99.16
OsJPC04090015	762	1404	GYPSY1-LTR_OS	25	653	0.807	96.32
OsJPC09120152	290	604	SZ-44LTR	1094	1408	0.8477	22.37
OsJPC03180048	1076	1751	RIRE1_LTR	713	1519	0.738	52.99
OsJPC12090014	212	479	SZ-30_LTR	709	985	0.787	22.48
OsJPC11280292	1694	2962	rn_107-61_IR	2299	3513	0.6688	21.57
OsJPC11280292	3206	4648	osr17_IR	3339	4802	0.7365	29.5
OsJPC07080078	659	2348	rn_457-190_IR	4143	5685	0.8869	23.95
OsJPC11250057	1447	1653	SZ-7_LTR	1	206	0.7512	35.4
OsJPC06240033	2	650	GYPSY-A_I	691	1317	0.8569	28.28
OsJPC06240033	7761	9156	TRUNCATOR2_LTR	1482	2904	0.8351	49
OsJPC06240033	16638	16949	BAJIELTR	1	318	0.7302	43.38
OsJPU00006845	1	1463	SZ-17_I	1656	3117	0.734	46.9
OsJPC08180006	1	288	osr8_LTR	860	1220	0.8758	29.59
OsJPC08180006	3403	4007	BAJIELTR	1	715	0.7774	97.54
OsJPC11100089	91	537	RIRE2_LTR	1	441	0.9233	100
OsJPC12170159	3585	3926	dasheng_LTR	1	349	0.7035	79.5
OsJPC12170159	4340	5649	SZ-30_LTR	1	1231	0.8242	99.92
OsJPC08080020	407	1053	RIRE3A_LTR	2281	2925	0.8798	20.37
OsJPC11210120	151	837	SZ-48LTR	2562	3288	0.7198	20.02
OsJPU00005051	504	658	SC-6_LTR	137	290	0.7613	36.93
OsJPC08050114	11193	12356	osr8_LTR	1	1218	0.8205	99.84
OsJPC08050114	13577	13717	RETROSOR2_LTR	1	145	0.7055	28.1
OsJPC08050114	13872	14003	osr41_LTR	382	519	0.7761	26.59
OsJPC04020213	4517	4852	wombat_LTR	1	338	0.7478	85.57
OsJPC04170006	955	1395	RIREX_LTR	1	441	0.9276	100
OsJPC02240009	1	71	rn_457-190_LTR	282	352	0.9155	20.17
OsJPC02240009	649	1168	SZ-44LTR	843	1408	0.8411	40.2
OsJPC02190038	503	1465	SZ-46LTR	1825	2750	0.8238	27.56
OsJPU00006848	1	248	SZ-5LTR	3	262	0.8967	21.26
OsJPU00001803	1831	2317	BAJIELTR	1	525	0.7655	71.62
OsJPC06030027	71	348	rn_457-190_LTR	14	291	0.8036	78.98
OsJPC04010051	400	729	SZ-19LTR	111	467	0.7033	23.6
OsJPC11270208	11	1383	SZ-43LTR	3	1363	0.7653	33.7
OsJPC11270208	2614	3199	osr29_LTR	1	656	0.7927	100
OsJPU00004026	92	1309	SZ-36LTR	3569	4765	0.7044	20.55
OsJPC10160015	1019	1308	wombat_LTR	12	315	0.734	76.96
OsJPC04070069	1612	1786	dasheng_LTR	264	439	0.7797	40.09
OsJPC04070069	5573	6435	osr8_LTR	321	1220	0.8197	73.77
OsJPC09160031	167	779	antechinus-osj_LTR	2050	2684	0.7159	20.42
OsJPC09160031	1497	1591	wombat_LTR	301	395	0.7789	24.05
OsJPU00006853	473	1075	SZ-39LTR	32	652	0.7987	65.51
OsJPC06130035	1010	1264	SZ-9LTR	663	965	0.7436	31.4
OsJPC07180015	374	474	rn_503-254_LTR	247	354	0.757	26.6
OsJPC07180015	2560	3351	SZ-22_LTR	1	768	0.8634	100
OsJPC09160023	4027	4321	osr14_LTR	1	268	0.875	84.28
OsJPC09160023	5728	6119	GYPSO_LTR	780	1193	0.688	34.7
OsJPC12200035	2078	2382	COPI1_LTR	1	308	0.8968	100
OsJPU00001536	128	1043	CRM-LTR_OS	1	908	0.7987	100
OsJPU00000036	235	2248	osr14_IR	2124	4018	0.7902	47.14
OsJPC06110109	3	236	taz_LTR	1	221	0.8044	23.76
OsJPC06110109	803	1087	COPIA3-LTR_OS	1	263	0.8769	100
OsJPC07090007	601	957	SZ-66LTR	1	361	0.7263	29.52
OsJPC02090053	392	1768	SZ-44LTR	1	1393	0.856	98.93
OsJPC04020048	1398	1576	COPIA3-LTR_OS	1	174	0.8023	66.16
OsJPC04180070	747	1170	GYPSO_LTR	780	1191	0.7088	34.53
OsJPC04180070	1232	1482	COPIA1-LTR_OS	750	998	0.7419	20.51
OsJPC12080003	1	314	RIRE1_LTR	1188	1519	0.7187	21.8
OsJPC07220099	599	812	rire5_LTR	510	726	0.8472	29.89
OsJPC06120022	1	2212	COPIA3-I_OS	303	2558	0.8983	49.75
OsJPC11110012	6462	6749	osr8_LTR	467	740	0.6937	22.46
OsJPC08170174	2816	3804	SZ-20LTR	1	1066	0.8445	76.42
OsJPC08170174	3807	4551	rn_417-136_LTR	1	707	0.7174	67.27
OsJPC04090064	529	1172	GYPSY1-LTR_OS	32	653	0.877	95.25
OsJPC05190023	336	1117	SZ-30_LTR	1	761	0.8292	61.77
OsJPC06220080	7634	7925	rn_363-200_LTR	1	291	0.8007	100
OsJPU00001620	538	2818	SZ-37_I	3074	5297	0.7719	25.18
OsJPC04130049	3995	4433	rire2_LTR	1	441	0.8543	100
OsJPC04130049	8006	8362	ornithorynque_osj_LTR	1	357	0.7772	37.34
OsJPC04210035	335	540	BAJIELTR	526	733	0.9227	28.38
OsJPC07220148	1249	1720	osr41_LTR	44	519	0.8455	91.71
OsJPC12010033	696	1124	osr7_LTR	195	665	0.7539	28.9
OsJPC11260139	2	2285	osr15_IR	2242	4473	0.8328	49.01
OsJPC03140016	1	685	osr34_LTR	1939	2701	0.8939	26.28
OsJPC11190010	663	2464	rn_417-136_IR	3538	5389	0.7961	33.02
OsJPC11190010	2490	3119	osr29_LTR	1	601	0.7922	91.62
OsJPU00003858	382	818	RIREX_LTR	1	441	0.948	100
OsJPC03190044	295	839	squiq_IR	4	550	0.7263	30.71
OsJPC03190044	887	1660	SZ-40LTR	1677	2463	0.8697	31.93
OsJPC04100018	191	518	rn_457-190_LTR	14	341	0.8466	93.18
OsJPC01130034	184	455	COPI1_LTR	1	286	0.8643	92.86
OsJPC11270272	764	1020	RIREX_LTR	193	441	0.8498	56.46
OsJPC11240165	862	3539	SZ-4_I	2449	5134	0.6708	52.29
OsJPC11190028	1	1420	SZ-55_LTR	138	1453	0.7403	80.84
OsJPC06160006	79	1253	squiq_LTR	2187	3625	0.8048	35.98
OsJPC02130045	885	1876	taz_LTR	1	930	0.7586	100
OsJPC02130045	1894	2174	osr8_LTR	876	1220	0.7708	28.28
OsJPC02130045	8801	8951	rn_509-258_LTR	1	146	0.723	28.46
OsJPC02130045	9157	9200	rn_211-124_LTR	58	103	0.8261	27.88
OsJPC02260008	5	4029	rire10_IR	1	4054	0.7488	42.96
OsJPC11260082	4733	5098	SZ-10_LTR	72	419	0.8166	29.92
OsJPC07130052	63	2617	RIRE2_I	3032	5586	0.8205	24.51
OsJPU00003414	1	970	SZ-43LTR	1849	2816	0.9444	23.97
OsJPC11070100	831	1154	COPI1_LTR	2	308	0.881	99.68
OsJPC04040133	2	310	ATLANTYS-LTR_OS	1	309	0.8738	20.49
OsJPC07140017	1228	1491	BAJIELTR	446	706	0.7396	35.61
OsJPC11090026	1	867	rn_21-12_IR	1	880	0.8794	20.22
OsJPC11090026	888	1037	rn_402-75_LTR	292	451	0.7613	33.9
OsJPC11090026	3202	6705	rn_521-266_IR	3116	6643	0.7626	33.88
OsJPC04180181	6106	7137	Atlantys-2-LTR_OS	1	984	0.7344	100
OsJPC04010109	3	247	COPI1_LTR	2	230	0.9025	74.35
OsJPC02240015	894	1303	SC-6_LTR	1	399	0.8157	95.68
OsJPC03190020	5921	6071	RIRE2_LTR	275	426	0.6948	34.47
OsJPU00006867	84	2171	rn_44-393_IR	530	2570	0.7455	39.29
OsJPC06080032	982	2151	SZ-63_LTR	770	1825	0.7884	50.05
OsJPC03190045	21	387	RIRE1_LTR	1159	1519	0.7315	23.7
OsJPC06230082	2975	3200	rn_457-190_LTR	133	352	0.7257	62.5
OsJPC08170017	914	1229	GYPSY1-LTR_OS	1	342	0.934	52.37
OsJPC09120165	346	1016	COPIA1-LTR_OS	397	1074	0.7776	55.85
OsJPC04140004	2	2246	hamster_IR	1447	3770	0.8135	47.46
OsJPC07190001	39	2692	SZ-59_I	1274	3983	0.6925	55.95
OsJPU00001409	1	1303	RETROSAT3_I	1312	2612	0.7733	24.12
OsJPC10170023	52	298	houba_LTR	1	244	0.9106	25.21
OsJPC10170023	8436	8992	osr8_LTR	80	760	0.9096	55.82
OsJPC10030029	2680	2803	osr43_LTR	123	253	0.7519	45.02
OsJPU00000981	80	624	GYPSO_LTR	555	1107	0.6924	46.35
OsJPC01160032	2409	3266	RIRE1_LTR	539	1519	0.7433	64.41
OsJPC02130039	402	1121	rn_174-102_IR	25	722	0.6816	28.08
OsJPC02130039	4280	4587	RIRE2_LTR	1	303	0.8	68.71
OsJPC04230003	1	478	ATLANTYS-LTR_OS	972	1448	0.9079	31.63
OsJPC04120027	356	894	GYPSY-A_I	1	540	0.878	24.36
OsJPC04120027	919	1785	GYPSO_LTR	278	1193	0.7051	76.78
OsJPC09060026	1	259	SC-6_LTR	18	287	0.8022	64.75
OsJPC05090012	1291	2113	SZ-20LTR	546	1394	0.8688	60.86
OsJPC04030172	260	389	rn_78-53_LTR	9	139	0.9237	94.24
OsJPC10070080	113	376	SZ-66LTR	540	813	0.8285	22.4
OsJPC12160082	10	130	rn_457-190_LTR	112	234	0.7903	34.94
OsJPC12160082	489	898	rn_174-102_IR	478	1059	0.7489	23.41
OsJPU00004019	3	368	GYPSO_LTR	835	1193	0.7473	30.09
OsJPC03150031	2010	2542	rn_305-180_LTR	684	1243	0.781	24.18
OsJPU00000770	652	1099	OSTONOR1_LTR	3	485	0.8879	99.59
OsJPC01130025	176	2489	COPIA1-I_OS	3331	5653	0.828	33.84
OsJPC11260098	1403	1796	COPI1_LTR	1	308	0.7857	100
OsJPC12080057	1593	1821	RIRE5-LTR_OS	1	222	0.7763	22.7
OsJPC12080057	2126	2649	rire5_LTR	211	726	0.8216	71.07
OsJPC10050043	457	1021	GYPSO_LTR	626	1191	0.8961	47.44
OsJPC11210048	42	825	GYPSI_LTR	1401	2193	0.7772	36.16
OsJPC10070072	85	790	taz_LTR	118	823	0.7539	75.91
OsJPC08260001	1938	2842	SZ-62LTR	1918	2863	0.7842	25.92
OsJPU00003451	230	1438	SZ-61LTR	1	1161	0.9415	48.17
OsJPC11180074	3	1072	OSCOPIA2_I	3598	4665	0.7277	20.73
OsJPC11200135	282	1010	CRMA1_LTR	1	734	0.9071	100
OsJPU00003650	1	1888	TRUNCATOR	93	1925	0.7652	62.82
OsJPU00001767	165	453	SZ-66LTR	328	622	0.7568	24.12
OsJPU00001767	695	966	rire10_LTR	1	271	0.8199	48.65
OsJPC08160001	702	813	rn_153-87_LTR	211	322	0.7788	29.79
OsJPC08160001	990	5725	osr42_IR	108	4890	0.6933	97.81
OsJPC11060155	4130	4776	GYPSI_LTR	885	1598	0.831	32.56
OsJPC04090066	857	953	rire2_LTR	344	441	0.8265	22.22
OsJPU00002515	1	342	SZ-19LTR	1174	1513	0.9096	22.47
OsJPC10090003	1044	1482	rire2_LTR	1	441	0.791	100
OsJPC10090003	2019	2268	SZ-39LTR	2	251	0.86	26.37
OsJPC10090003	2668	3246	SZ-66LTR	1	635	0.7319	51.92
OsJPC11230163	36	345	RIRE2_LTR	1	310	0.6901	70.29
OsJPC07180011	1817	3055	RETROFIT6_I	3143	4370	0.7756	27.97
OsJPC06150051	3	815	BAJIEIN	2049	2858	0.8857	26.7
OsJPC04070110	422	756	rn_457-190_LTR	15	352	0.8846	96.02
OsJPC07250024	1466	1579	rn_302-177_LTR	336	440	0.789	23.86
OsJPC11160018	1	427	rire10_LTR	1	414	0.8278	74.33
OsJPC06220073	1	133	GYPSY1-LTR_OS	1	132	0.9549	20.21
OsJPC06220073	135	495	SZ-33LTR	1	373	0.8237	64.87
OsJPC06220073	3649	3924	SC-6_LTR	1	287	0.8105	68.82
OsJPC09120102	257	1158	osr8_LTR	352	1218	0.7133	71.07
OsJPC12090095	11	220	osr41_LTR	1	180	0.715	34.68
OsJPC07250025	4296	5092	COPIA1-LTR_OS	1	784	0.7894	64.58
OsJPC09100080	1143	1238	rn_128-73_LTR	1	90	0.766	41.28
OsJPC11270131	3101	4484	osr30_LTR	1	1345	0.7176	89.19
OsJPC11270131	6541	6756	GYPSO_LTR	952	1193	0.789	20.28
OsJPC11280089	4	2524	rn_521-266_IR	7920	10413	0.8777	23.95
OsJPC04180080	458	548	rn_462-240_LTR	4	92	0.7582	44.72
OsJPC10010081	921	1623	SZ-44LTR	1	696	0.9222	49.43
OsJPC09110124	1584	1824	rn_15-6_LTR	164	408	0.7397	60.05
OsJPC09110124	5026	5432	SZ-58LTR	1	403	0.8878	100
OsJPC06210068	7	843	RETROSAT2LTRA	1	845	0.8325	27.15
OsJPC11170021	5	316	SZ-67LTR	1	312	0.8567	20.26
OsJPC01260009	1182	1261	rn_457-190_LTR	273	352	0.875	22.73
OsJPC06010021	361	2670	RETROSAT4_I	1260	3572	0.6965	41.22
OsJPC07020081	20	669	osr30_LTR	558	1256	0.7311	46.35
OsJPC04030094	957	1124	SZ-6LTR	3	143	0.777	69.46
OsJPC04070132	285	1266	Atlantys-2-LTR_OS	1	984	0.8051	100
OsJPC04070132	1506	2124	rn_305-180_LTR	1717	2316	0.7368	25.91
OsJPU00002657	1	960	BAJIEIN	486	1429	0.8672	31.11
OsJPC02200018	1573	1948	SZ-31LTR	1053	1470	0.7296	28.44
OsJPC02200018	1961	2635	SZ-44LTR	492	1196	0.8061	50.07
OsJPC08170154	530	1234	GYPSY-B_LTR	1	702	0.8755	100
OsJPC01220016	4915	4958	rn_78-53_LTR	46	89	0.8222	31.65
OsJPC07150018	6	986	SZ-43LTR	1471	2529	0.8038	26.22
OsJPC01160067	1	1950	RETROSAT2_I	37	1927	0.87	30.46
OsJPC09140016	4660	4826	osr15_LTR	84	255	0.7135	67.45
OsJPC09140016	5754	6729	osr8_LTR	209	1220	0.7881	82.95
OsJPC12240010	1	281	OSTONOR1_LTR	189	485	0.825	61.24
OsJPC12160036	1669	2060	SZ-54_LTR	1	391	0.9796	100
OsJPC08100002	1976	2952	COPIA1-LTR_OS	195	1214	0.774	84.02
OsJPC08050012	3	804	COPIA2-LTR_OS	1	726	0.7749	75.47
OsJPC11190011	1265	2007	GYPSY-B_LTR	1	702	0.887	100
OsJPC01240094	402	949	BAJIELTR	1	615	0.774	83.9
OsJPC08160075	619	1817	COPIA1-LTR_OS	1	1214	0.8921	100
OsJPC01180025	131	1793	SZ-64B_I	2696	4361	0.8534	21.44
OsJPU00000090	555	741	SZ-7A_LTR	1	187	0.8663	33.16
OsJPC01130010	7	96	retrosat1_LTR	321	410	0.8	20.04
OsJPC12090047	1	451	RETRO2_LTR	1	454	0.8901	41.58
OsJPU00004809	3	309	SZ-58LTR	1	302	0.9003	74.94
OsJPC04090005	413	869	osr8_LTR	225	673	0.7445	36.8
OsJPC11200131	468	899	ATLANTYS-LTR_OS	1	409	0.8151	27.12
OsJPC04040024	6061	6501	RIRE2_LTR	1	441	0.9229	100
OsJPC11240152	4554	5577	COPIA1-LTR_OS	194	1212	0.6981	83.94
OsJPC05050067	1111	1485	SZ-21LTR	78	444	0.8541	29.69
OsJPC04170074	37	1499	rn_189-107_IR	3587	5086	0.8192	27.92
OsJPC02120012	443	853	GYPSO_LTR	789	1193	0.931	33.95
OsJPC04180156	164	1587	BAJIEIN	1	1308	0.7903	43.11
OsJPC11270189	1	208	GYPSY-B_LTR	479	686	0.9327	29.63
OsJPU00001913	93	1176	RETROSAT3_I	2715	3798	0.7411	20.1
OsJPC03160038	1070	2619	SZ-36LTR	1781	3341	0.7486	26.8
OsJPC12180115	2244	2469	COPIA3-LTR_OS	1	211	0.8612	80.23
OsJPC02180069	195	360	rn_106-362_LTR	71	224	0.8063	68.75
OsJPC07040008	23	537	SZ-33LTR	1	516	0.8668	89.74
OsJPC02070070	1904	3219	osr30_LTR	205	1508	0.8481	86.47
OsJPC11210059	1	341	COPIA1-LTR_OS	873	1214	0.9041	28.17
OsJPC08180017	1677	2167	rn_305-180_LTR	1828	2316	0.752	21.11
OsJPC04020144	1	331	RIREX_LTR	1	331	0.9069	75.06
OsJPC07140094	215	558	SZ-58LTR	1	364	0.8247	90.32
OsJPC10050217	1	168	rn_561-394_LTR	266	433	0.875	28.72
OsJPU00002003	342	482	SZ-57_LTR	31	176	0.7778	82.95
OsJPC05060070	3165	3433	RETROSOR2_LTR	213	516	0.7536	58.91
OsJPC12110101	1504	1584	rn_450-233_LTR	3	86	0.7561	48.84
OsJPC12110101	2610	3047	RIREX_LTR	1	441	0.9592	100
OsJPC07120125	691	1128	osr6_LTR	1	439	0.9909	100
OsJPC07120125	1877	2088	osr29_LTR	2	213	0.7368	32.32
OsJPC05050054	435	1932	ATLANTYS-LTR_OS	1	1508	0.7996	100
OsJPU00002681	851	1259	SZ-65LTR	5	412	0.7961	99.03
OsJPC08100178	1	580	GYPSY1-LTR_OS	1	566	0.8681	86.68
OsJPC09120103	563	1471	osr8_LTR	250	1149	0.7239	73.77
OsJPC04030030	67	467	ornithorynque_osj_LTR	547	954	0.8166	42.68
OsJPC02250134	1157	1372	wombat_LTR	7	223	0.894	54.94
OsJPC07100033	391	518	SZ-58LTR	14	143	0.8473	32.26
OsJPC11180041	831	1477	GYPSI_LTR	1550	2193	0.7875	29.37
OsJPC04020147	910	1684	COPIA1-LTR_OS	1	774	0.8922	63.76
OsJPU00002683	819	1061	rn_120-70_LTR	1	258	0.7927	62.47
OsJPC09030015	486	837	rn_457-190_LTR	1	352	0.7199	100
OsJPC02220059	1	455	COPIA1-LTR_OS	786	1214	0.8961	35.34
OsJPC01010085	920	2380	houba_IR	66	1517	0.8771	32.25
OsJPC01210020	214	1748	SZ-22_I	1	1565	0.8104	54.59
OsJPC12180021	309	641	rn_15-6_LTR	4	334	0.7069	81.13
OsJPC08160029	12018	14655	GYPSY-A_LTR	836	3367	0.7813	75.2
OsJPC03270001	1	775	hopi_LTR	193	1106	0.7845	82.64
OsJPC06100010	887	1342	SC-6_LTR	1	414	0.8294	99.28
OsJPC11120025	679	1501	SZ-42LTR	1	829	0.8527	86.53
OsJPC11270045	417	658	rn_550-280_LTR	109	332	0.7304	64.18
OsJPU00006904	1886	2499	CRMA1_LTR	119	734	0.7117	83.92
OsJPC06240064	1	321	osr40_LTR	3	324	0.8514	57.09
OsJPC11220085	1	383	COPIA1-LTR_OS	834	1214	0.8601	31.38
OsJPC06150032	684	809	rn_78-53_LTR	14	139	0.8968	90.65
OsJPC04030193	1278	1744	osr41_LTR	46	519	0.8132	91.33
OsJPC11250084	1	775	SZ-44LTR	85	883	0.8035	56.75
OsJPC10160030	1610	1971	rn_509-258_LTR	1	356	0.6972	69.4
OsJPC10160030	1985	2491	BAJIELTR	183	733	0.8723	75.17
OsJPC02190071	1	573	ATLANTYS-LTR_OS	937	1508	0.9372	37.93
OsJPC11060133	313	510	RETROFIT_LTR	34	235	0.83	85.96
OsJPC09010023	962	1617	GYPSY-B_LTR	1	700	0.8939	99.72
OsJPC09010023	1723	1883	rn_457-190_LTR	16	176	0.8528	45.74
OsJPC04070028	2	958	SZ-66LTR	1	914	0.8139	74.73
OsJPC11280071	3	2664	rn_521-266_IR	1	2665	0.8722	25.59
OsJPC11280012	6396	7160	ATLANTYS-LTR_OS	198	1009	0.699	53.85
OsJPC10070006	1	358	COPIA1-LTR_OS	837	1214	0.8125	31.14
OsJPC02040016	82	1250	dagul_LTR	1496	2687	0.7214	35.31
OsJPU00001868	1	615	GYPSO_LTR	236	854	0.8555	51.89
OsJPU00006911	1	266	SZ-7A_LTR	265	562	0.8444	52.84
OsJPC04350010	3	213	GYPSY-B_LTR	492	702	0.9057	30.06
OsJPC09090065	1245	1956	GYPSY-B_LTR	1	701	0.8657	99.86
OsJPC07110037	599	676	COPI2_LTR	1	77	0.9487	26.28
OsJPC07160068	859	2260	SZ-44LTR	4	1408	0.8673	99.79
OsJPC02210037	793	1131	SZ-20LTR	1	333	0.8627	23.87
OsJPC11240017	1244	1310	rn_356-197_LTR	221	286	0.8507	23.08
OsJPC08170055	68	1575	COPIA1-I_OS	70	1609	0.8948	22.44
OsJPC08170055	1855	2092	rn_215-125_LTR	327	567	0.7942	34.88
OsJPU00006914	5	1705	rn_85-323_IR	2274	4096	0.7195	24.6
OsJPC11210110	157	575	SZ-21LTR	1	407	0.8854	32.93
OsJPC11210110	782	959	rn_457-190_LTR	175	352	0.8492	50.57
OsJPC10010036	65	502	ATLANTYS-LTR_OS	1	464	0.8277	30.77
OsJPC08120027	57	529	osr37_LTR	1	463	0.7983	58.31
OsJPC04180052	610	756	wombat_LTR	244	383	0.7324	35.44
OsJPC11070032	12	440	SC-9_LTR	1	455	0.9263	96.4
OsJPC10070106	111	772	kangourou_osj_LTR	1918	2581	0.811	22.25
OsJPU00006916	1627	4121	RETROSAT5_I	2987	5474	0.7114	41.7
OsJPC04080070	1	250	rn_457-190_LTR	1	256	0.8924	72.73
OsJPC06080100	460	694	BAJIELTR	501	733	0.7382	31.79
OsJPC12200068	1	940	Hopscotch_I	3077	4010	0.8038	21.11
OsJPC08170126	1640	1953	rn_83-55_LTR	1	313	0.8694	100
OsJPC09160035	2884	4367	SZ-37_LTR	1	1585	0.7936	100
OsJPC09010004	1	4026	ATLANTYS-I_OS	1	4359	0.8168	40.65
OsJPC04090075	204	765	SZ-7A_LTR	1	564	0.818	100
OsJPC04010086	2048	3192	ATLANTYS-LTR_OS	1	1094	0.7871	72.55
OsJPU00006921	1	2081	COPIA1-I_OS	3644	5733	0.7293	30.45
OsJPC11120029	1	423	squiq_IR	1	415	0.891	23.3
OsJPC11280251	7948	9203	osr7_IR	1198	2452	0.9769	22.12
OsJPC08170093	1086	1343	osr37_LTR	543	794	0.8837	31.74
OsJPC12110013	1	2994	GYPSY1-I_OS	542	3582	0.8192	40.04
OsJPC11260164	1	97	SC-1_LTR	306	402	0.8878	24.13
OsJPC07030007	4280	4358	rn_200-117_LTR	1	79	0.9873	36.41
OsJPC01130040	4	149	rn_356-197_LTR	129	286	0.7733	55.24
OsJPC07060003	1	1001	ATLANTYS-LTR_OS	494	1486	0.7482	65.85
OsJPU00005165	84	528	ATLANTYS-LTR_OS	1043	1508	0.7721	30.9
OsJPC09010066	130	1131	rn_521-266_LTR	468	1358	0.714	63.24
OsJPC09010066	1258	2290	squiq_LTR	2818	4000	0.8269	29.57
OsJPC10010057	49	628	SZ-7_LTR	1	580	0.8271	99.66
OsJPC11140003	624	1159	rn_174-102_IR	27	542	0.7195	20.76
OsJPC06110065	5	190	rn_356-197_LTR	108	286	0.8142	62.59
OsJPC10110042	1746	2753	COPIA1-LTR_OS	3	1137	0.7603	93.49
OsJPC10110042	5399	5966	BAJIELTR	25	712	0.7312	93.86
OsJPC03170040	2935	3403	osr41_LTR	44	519	0.7468	91.71
OsJPC03240017	4319	5191	SZ-30_LTR	1	814	0.8258	66.07
OsJPC12170037	159	679	RETROSOR2_LTR	1	516	0.9306	100
OsJPU00003389	391	741	SZ-66LTR	1	364	0.8073	29.76
OsJPC08070023	1822	2394	SZ-33LTR	1	575	0.8715	100
OsJPC08070023	4045	4109	rn_303-178_LTR	242	307	0.8308	21.5
OsJPC07120111	2924	3132	GYPSY1-LTR_OS	143	351	0.9761	32.01
OsJPC11270267	643	767	rn_353-366_LTR	144	267	0.8217	46.1
OsJPC01140035	903	1759	RIRE7_LTR	1	858	0.9312	100
OsJPC06210053	187	538	osr14_LTR	3	316	0.795	98.74
OsJPC06210053	650	1264	osr8_LTR	1	617	0.7304	50.57
OsJPU00001875	775	1001	GYPSY-B_LTR	364	595	0.7328	33.05
OsJPC10010044	10	1577	GYPSY-A_LTR	692	2329	0.7546	48.65
OsJPC08030041	36	164	RIRE2_LTR	1	129	0.7846	29.25
OsJPC12100029	82	689	SZ-63_LTR	37	628	0.812	28.06
OsJPC12100029	1653	2335	BAJIELTR	23	733	0.8261	97
OsJPC10030015	252	452	rn_366-202_LTR	1	202	0.7317	97.58
OsJPU00001659	1312	1715	CRMA1_LTR	245	650	0.7833	55.31
OsJPC04320043	4698	5131	SZ-37_LTR	1127	1585	0.784	28.96
OsJPC11070006	1	757	SZ-46LTR	1	755	0.9078	22.47
OsJPC07100015	1	979	SZ-64_I	3754	4720	0.6772	20.4
OsJPC02180059	606	1778	GYPSO_LTR	1	1193	0.9283	100
OsJPC10070019	2	410	SZ-37_LTR	559	941	0.7623	24.16
OsJPC04110023	963	1311	BAJIELTR	1	383	0.8689	52.25
OsJPC04230001	201	769	SZ-33LTR	1	571	0.8621	99.3
OsJPC10020038	97	992	SZ-42LTR	74	958	0.8787	92.38
OsJPU00004864	1	345	RIREX_LTR	1	336	0.9379	76.19
OsJPC07130055	366	1458	SZ-66LTR	73	1223	0.8155	94.11
OsJPC10030112	1738	2160	rn_250-144_LTR	1	423	0.9929	100
OsJPU00006935	102	3949	retrosat1_IR	2429	6204	0.6723	36.23
OsJPU00006936	96	181	rn_28-18_LTR	256	341	0.75	20.33
OsJPU00006936	1765	1882	rn_356-197_LTR	169	286	0.7845	41.26
OsJPC04070107	973	1311	rn_457-190_LTR	14	352	0.8504	96.31
OsJPC10020053	15	1732	rn_305-180_LTR	423	2092	0.7171	72.11
OsJPC04150005	1625	1883	RETROSOR2_LTR	257	516	0.771	50.39
OsJPC09050037	506	720	ornithorynque_osj_LTR	400	614	0.875	22.49
OsJPC12150010	1	519	RIRE1_LTR	1	512	0.7973	33.62
OsJPC10180047	1	504	ATLANTYS-LTR_OS	1	503	0.8874	33.36
OsJPC12230033	1	823	SZ-22_I	68	997	0.7776	32.44
OsJPC04160026	1	2990	SZ-7_I	6758	9742	0.901	29
OsJPC02220018	1671	2008	RIRE2_LTR	1	341	0.7895	77.32
OsJPC12220010	894	1547	BAJIELTR	8	733	0.7496	99.05
OsJPC04320097	1	544	RETRO1_LTR	375	936	0.8491	52.09
OsJPC08180047	163	425	RETROSOR2_LTR	257	516	0.7909	50.39
OsJPC08180047	1567	3611	SZ-38	6534	8643	0.8553	24.41
OsJPC08060049	3575	4077	rn_509-258_LTR	1	498	0.6966	97.08
OsJPC04030049	1814	2067	RETROSOR2_LTR	256	514	0.7907	50.19
OsJPC04170005	1873	2434	hopi_LTR	513	1106	0.7896	53.71
OsJPC04070071	1583	2383	ornithorynque_osj_LTR	1	809	0.9141	84.62
OsJPC04070071	2478	3641	SZ-61LTR	1	1121	0.8853	46.51
OsJPU00006941	936	1512	rn_561-394_LTR	1	559	0.75	95.56
OsJPC11240150	313	965	BAJIELTR	1	732	0.7674	99.86
OsJPC02110015	91	1187	COPIA1-LTR_OS	4	1214	0.7592	99.75
OsJPC04020154	2	244	SZ-22_LTR	529	768	0.8802	31.25
OsJPU00000796	515	625	rn_356-197_LTR	174	286	0.8273	39.51
OsJPC06100123	4476	5879	GYPSY-A_LTR	1944	3349	0.8125	41.76
OsJPC08270037	1486	2127	BAJIELTR	1	733	0.7798	100
OsJPC01080010	1756	2339	SZ-7_LTR	1	582	0.8191	100
OsJPC11160065	2632	2920	COPIA1-LTR_OS	928	1212	0.8586	23.48
OsJPC11120007	4324	4762	RIREX_LTR	1	441	0.7951	100
OsJPC11120007	21879	22175	rn_457-190_LTR	1	350	0.8632	99.43
OsJPC12170013	1	465	osr30_LTR	1018	1481	0.8534	30.77
OsJPC11260080	1986	2570	SZ-7_LTR	1	582	0.8305	100
OsJPC08130003	1	650	osr8_LTR	1	665	0.8394	54.51
OsJPC11230115	79	239	rn_567-288_LTR	47	207	0.7546	72.85
OsJPC11220145	1952	2408	SZ-44LTR	789	1230	0.819	31.39
OsJPC01240064	4	2178	RIRE2_I	437	2596	0.7779	20.72
OsJPC07160048	8	361	SZ-42LTR	4	368	0.7939	38.1
OsJPC09150016	570	648	rn_457-190_LTR	274	352	0.875	22.44
OsJPC12190033	1250	2432	COPIA1-LTR_OS	1	1214	0.7856	100
OsJPC04020223	907	4165	RETROSOR2_I	3711	6989	0.807	30.74
OsJPC01140055	2809	3589	COPIA2-LTR_OS	1	827	0.9187	85.97
OsJPC10040039	1370	1711	rn_457-190_LTR	14	352	0.737	96.31
OsJPC11250043	1443	1544	rn_411-154_LTR	1	102	1	81.6
OsJPC11200162	1	269	COPIA1-LTR_OS	1	272	0.8828	22.41
OsJPC12190087	2343	2673	SZ-5LTR	832	1223	0.7826	32.05
OsJPC08160016	6178	6887	SZ-10LTR	1	734	0.7535	51.98
OsJPC07180037	6156	6356	rn_43-24_LTR	3	203	0.731	99.01
OsJPC10200037	17	423	osr28_LTR	1589	2005	0.7677	20.28
OsJPU00002523	86	911	spip_LTR	2594	3570	0.7387	27.37
OsJPC11080030	1	803	SZ-40LTR	1289	2116	0.917	33.59
OsJPC12160161	456	896	RIRE2_LTR	1	441	0.8098	100
OsJPC12200005	869	1338	rn_521-266_LTR	526	991	0.6717	33.07
OsJPC12190125	1	1444	RIRE8B_I	632	2068	0.8485	24.03
OsJPC08170027	8	560	GYPSY-A_I	1236	1785	0.8069	24.81
OsJPC08100164	474	913	osr8_LTR	146	599	0.7054	37.21
OsJPC08170050	192	629	SZ-66LTR	473	866	0.8744	32.22
OsJPC02190054	1	2671	Atlantys-2-I_OS	6283	8930	0.8769	24.56
OsJPC12090149	2883	3599	rn_206-352_LTR	1	716	0.8858	100
OsJPU00001948	1	824	BAJIEIN	1	826	0.7782	27.22
OsJPC08180049	33	377	rn_457-190_LTR	14	352	0.8363	96.31
OsJPC01010119	1	1390	SZ-54_I	3032	4421	0.7828	31.44
OsJPC08050107	1	1976	RIRE3_I	2430	4401	0.8675	34.28
OsJPC12170041	659	1151	houba_LTR	442	968	0.9374	54.44
OsJPC12170041	3417	4130	osr29_LTR	1	649	0.7763	98.93
OsJPC05070051	944	1192	COPIA1-LTR_OS	1	271	0.8893	22.32
OsJPC08170052	188	2149	SZ-22_I	881	2867	0.823	69.31
OsJPU00001820	404	623	CRMA1_LTR	245	464	0.7557	29.97
OsJPC01030183	282	570	osr8_LTR	146	440	0.7027	24.18
OsJPC11280332	799	1156	SZ-65LTR	1	382	0.7453	92.72
OsJPU00004266	1	1549	SC-5	2039	3568	0.8317	40.58
OsJPC09100097	192	1319	GYPSO_LTR	42	1193	0.6905	96.56
OsJPU00001676	127	514	osr9_LTR	1111	1495	0.7228	23.33
OsJPC11200097	2154	2426	SZ-39LTR	179	455	0.8358	29.22
OsJPC07220108	8731	9128	SZ-33LTR	174	573	0.8675	69.57
OsJPC06040056	1000	1113	rn_44-393_LTR	1	114	1	100
OsJPC12160058	258	886	GYPSO_LTR	1	651	0.923	54.57
OsJPC01290012	1154	1213	rn_176-103_LTR	34	90	0.7869	24.89
OsJPU00002384	1	2078	RIRE2_I	8240	10328	0.9159	20.04
OsJPC12090009	1	136	osr14_LTR	165	318	0.9489	48.43
OsJPC07220053	2330	2470	SC-6_LTR	147	289	0.8472	34.29
OsJPC07220053	6188	6905	COPIA1-LTR_OS	5	807	0.7819	66.14
OsJPC04190052	396	501	wombat_LTR	261	363	0.7453	26.08
OsJPC09220004	1	463	COPIA2-LTR_OS	3	489	0.9167	50.62
OsJPU00005434	3	327	COPIA1-LTR_OS	1	358	0.7427	29.49
OsJPC11030011	102	992	COPIA2-LTR_OS	1	962	0.84	100
OsJPU00003637	400	765	SZ-54A_LTR	1	407	0.7493	100
OsJPC07110094	540	1058	SZ-33LTR	69	575	0.8863	88.17
OsJPC04020093	943	1420	RETROSOR2_LTR	34	514	0.7355	93.22
OsJPC03160108	885	2112	SZ-30_LTR	1	1232	0.8521	100
OsJPC03160108	2519	2914	osr29_LTR	1	422	0.9052	64.33
OsJPC01250024	119	177	rn_118-68_LTR	5	57	0.8	47.32
OsJPC06100111	1097	1209	hamster_LTR	133	242	0.8333	45.45
OsJPC06100111	6149	6688	rn_73-138_IR	896	1425	0.6916	20.04
OsJPC09080013	883	1167	SZ-28LTR	1	262	0.8727	100
OsJPC12090082	2752	3105	RIREX_LTR	12	363	0.7219	79.82
OsJPC08180088	549	1264	SZ-66LTR	58	763	0.7875	57.73
OsJPC08180088	1638	2046	dasheng_LTR	37	439	0.7715	91.8
OsJPU00001188	110	505	COPIA1-LTR_OS	150	550	0.8643	33.03
OsJPC11250099	2237	2634	SZ-39LTR	1	411	0.7687	43.35
OsJPC02330007	1	855	SZ-30_I	1884	2703	0.9061	20.96
OsJPC10200004	3904	5026	SZ-27LIKE	1	1024	0.7778	65.6
OsJPC10200004	6094	6694	SZ-37_LTR	1	579	0.8596	36.53
OsJPC10070137	6	351	RIRE2_LTR	92	441	0.8195	79.37
OsJPC11290048	41	620	wombat_IR	1934	2628	0.7488	26.45
OsJPC12140054	8422	9586	COPIA1-LTR_OS	1	1214	0.8886	100
OsJPC09060063	1512	2473	SZ-42LTR	1	958	0.8742	100
OsJPU00005437	769	1086	GYPSO_LTR	1	327	0.8323	27.41
OsJPC11130024	3	1502	SZ-40LTR	664	2161	0.8383	60.77
OsJPC12160041	1	346	COPIA1-LTR_OS	873	1214	0.8991	28.17
OsJPC10040021	9	544	osr34_LTR	2105	2708	0.7979	20.81
OsJPC11170039	265	2164	rire10_IR	6647	8583	0.7883	20.53
OsJPC07130015	293	866	SZ-33LTR	1	575	0.8591	100
OsJPC07270013	3264	3647	SZ-29LTR	998	1393	0.8837	28.43
OsJPC11170088	26	347	SZ-58LTR	30	403	0.7424	92.8
OsJPC10170015	1	1601	osr17_IR	1036	2629	0.8887	32.12
OsJPC02240035	1041	1222	rn_457-190_LTR	152	352	0.738	57.1
OsJPC05200062	778	1186	RIREX_LTR	1	420	0.9303	95.24
OsJPC02140005	878	1479	ATLANTYS-LTR_OS	901	1508	0.9061	40.32
OsJPC01140011	298	1244	rn_73-138_IR	255	1207	0.6594	36.03
OsJPU00005354	948	1088	SC-1_LTR	1	141	0.9645	35.07
OsJPC09120091	1802	2259	SZ-51LTR	1	414	0.7196	100
OsJPC01030144	2297	2731	SZ-21LTR	139	555	0.8447	33.74
OsJPC12170087	602	730	SZ-32LTR	405	545	0.8045	24.65
OsJPC11060005	74	653	COPIA1-LTR_OS	588	1214	0.8476	51.65
OsJPC12160145	94	824	osr34_LTR	1306	2036	0.7769	25.18
OsJPC09010019	199	1325	osr30_LTR	249	1316	0.7539	70.82
OsJPC11170020	1	921	ornithorynque_osj_IR	1605	2564	0.9	33.79
OsJPC11230124	179	335	rn_567-288_LTR	52	207	0.7405	70.59
OsJPC11230124	365	500	rn_177-274_LTR	110	248	0.7042	42.25
OsJPC02130019	1	499	SZ-5LTR	677	1223	0.903	44.73
OsJPC01240022	479	1073	hopi_LTR	1	607	0.8918	54.88
OsJPU00005445	848	1036	osr15_LTR	1	190	0.7812	74.51
OsJPU00002658	417	499	COPI1_LTR	1	80	0.8902	25.97
OsJPC03150065	3459	4042	SZ-33LTR	1	575	0.7603	100
OsJPC03150065	5216	5522	wombat_LTR	15	306	0.7033	73.92
OsJPC07270014	338	902	SZ-33LTR	1	575	0.8384	100
OsJPC10080017	430	3707	osr40_IR	6997	10294	0.7382	32.04
OsJPC01160003	1247	1577	rn_457-190_LTR	14	352	0.756	96.31
OsJPC03160121	12	626	osr30_LTR	73	686	0.8398	40.72
OsJPC11170124	1488	2856	osr7_LTR	145	1630	0.786	91.17
OsJPC11170124	3253	3382	dasheng_LTR	310	439	0.7863	29.61
OsJPC01220038	1	442	SZ-10LTR	24	469	0.7551	31.59
OsJPC08170047	2515	2698	RIREX_LTR	238	426	0.8095	42.86
OsJPC08020010	3141	3768	rn_174-102_IR	1064	1663	0.7484	24.14
OsJPC08170086	1016	1420	GYPSY1-LTR_OS	1	402	0.9089	61.56
OsJPC10010029	73	1678	osr34_LTR	1263	2903	0.7933	56.53
OsJPC11110029	1	496	CRMA1_LTR	186	682	0.9115	67.71
OsJPC06190041	69	304	RIREX_LTR	60	302	0.7563	55.1
OsJPC11280282	12	325	SZ-19LTR	1204	1513	0.7666	20.49
OsJPC08060027	2625	3389	rn_521-266_LTR	611	1358	0.6947	53.09
OsJPC11270151	862	1978	dagul_LTR	1600	2688	0.6882	32.26
OsJPC03230043	1612	1711	RIREX_LTR	1	101	0.7767	22.9
OsJPC03160039	1	946	houba_IR	2863	3818	0.9367	21.24
OsJPC03160039	1721	1969	RETROSOR2_LTR	256	507	0.7559	48.84
OsJPU00005174	779	985	GYPSY-B_LTR	495	700	0.9034	29.34
OsJPC07250032	1	311	ATLANTYS-LTR_OS	1	311	0.9003	20.62
OsJPC02250037	408	554	rn_304-179_LTR	1	131	0.9545	98.5
[truncated: 5,662 more rows]
