# Supplementary material for: Exploring the rice dispensable genome using a metagenome-like assembly strategy
Source: Genome Biol. 2015 Sep 7;16:187. doi: 10.1186/s13059-015-0757-3 (PMC4583175; doi:10.1186/s13059-015-0757-3)
Supplement: Additional file 21: Table S19. — Pack-MULEs found within the indica dispensable genome. (XLS 15 kb) [file 13059_2015_757_MOESM21_ESM.xls]

## Sheet: Sheet1
Additional file 21: Table S19: Pack-MULEs found within the indica dispensable genome.
Contig	TIR_family	Start	End	Reference locus	Exon/intron id	TSD_L	TSD_R	Annotation of reference locus
OsIPC12160063	Os0053	467	1551	LOC_Os12g26170.1	exon_1	AGGTTTCTTGTA	ATGTGTCTTGTA	hypothetical protein
OsIPC11280255	Os0284	654	2058	LOC_Os11g11180.1	exon_1	TTGTATTGG	TTATATTGG	conserved hypothetical protein
OsIPC11230006	Os0037	1093	2600	LOC_Os02g34310.1	exon_2	TTTTTAATAG	TTTTTAATAA	hypothetical protein
OsIPC11230006	Os0037	1093	2600	LOC_Os02g34310.1	exon_3	TTTTTAATAG	TTTTTAATAA	hypothetical protein
OsIPC11230006	Os0037	1093	2600	LOC_Os02g34310.1	intron_2	TTTTTAATAG	TTTTTAATAA	hypothetical protein
OsIPC08270088	Os2537	167	2658	LOC_Os01g54230.1	exon_1	TACAAAAGGG	TACAAAAGGA	conserved hypothetical protein
OsIPC08270088	Os2537	167	2658	LOC_Os01g54230.1	intron_1	TACAAAAGGG	TACAAAAGGA	conserved hypothetical protein
OsIPC01140093	Os3600	2554	3800	LOC_Os08g33550.1	exon_1	AATTGAATAG	AATTGAATAT	transposon protein, putative, Mutator sub-class
OsIPC01140093	Os3600	2554	3800	LOC_Os10g30230.1	exon_1	AATTGAATAG	AATTGAATAT	hypothetical protein
OsIPC08010060	Os0037	805	2382	LOC_Os01g11480.1	exon_1	TTTACTCTAGAA	TTTACTTTAATA	zinc finger, C3HC4 type domain containing protein, expressed
OsIPC01030190	Os0037	1404	3534	LOC_Os01g37130.1	exon_2	TTCGAGGAAG	TTCGAGGAAA	protein phosphatase 2C, putative, expressed
OsIPC06150088	Os1112	300	5274	LOC_Os08g28530.1	intron_1			retrotransposon protein, putative, unclassified
OsIPC06150088	Os1112	300	5274	LOC_Os09g16100.1	exon_3			retrotransposon protein, putative, unclassified
OsIPC08100058	Os1112	1269	2297	LOC_Os11g29300.1	intron_1	CCTGCGAATG	CCTGCGAACA	hypothetical protein
OsIPC08100058	Os2471	1269	2297	LOC_Os11g29300.1	intron_1	CCTGCGAATG	CCTGCGAACA	hypothetical protein
OsIPC04070024	Os0222	2685	3881	LOC_Os11g31080.1	intron_1			retrotransposon protein, putative, unclassified
OsIPU00006628	Os3600	1437	2686	LOC_Os08g33550.1	exon_1	TGAATTG	TGAACCG	transposon protein, putative, Mutator sub-class
OsIPU00006628	Os3600	1437	2686	LOC_Os10g30230.1	exon_1	TGAATTG	TGAACCG	hypothetical protein
OsIPC01090058	Os0037	204	1959	LOC_Os01g15500.1	exon_2	GCAAATGGGC	ACGTAGGTGT	conserved hypothetical protein
OsIPC01090058	Os0037	204	1959	LOC_Os01g15510.1	exon_1	ACGTAGGTGG	ACGTAGGTGT	hypothetical protein
OsIPC08060078	Os2055	2508	3434	LOC_Os01g10750.1	exon_1	CGTTTTCC	CGTTTTGA	hypothetical protein
OsIPC09050006	Os0300	3183	4427	LOC_Os09g07930.1	exon_1	TAAGAAG	TAAGAAA	retrotransposon protein, putative, unclassified
OsIPC09050006	Os0300	3183	4427	LOC_Os09g07930.1	intron_1	TAAGAAG	TAAGAAA	retrotransposon protein, putative, unclassified
OsIPC12120126	Os0222	424	1202	LOC_Os02g30270.1	exon_2	TAAAATGAAG	TAAAATGATT	hypothetical protein
OsIPC02050057	Os0208	3072	4292	LOC_Os01g73090.1	exon_1	AAGTCAAAAG	AAGTCAAAAC	conserved hypothetical protein
OsIPC10050213	Os3333	185	802	LOC_Os08g05360.1	exon_11			transposon protein, putative, unclassified
OsIPC02090139	Os2537	3135	4637	LOC_Os12g15510.1	intron_1	GCTGGTGGTG	GCTGGTGGTG	hypothetical protein
OsIPC06030033	Os1255	3446	4506	LOC_Os01g13920.1	exon_1	GGCTCACCCA	GGCTCACCAC	cysteine protease, putative
OsIPC01010033	Os0037	5943	7618	LOC_Os02g36860.1	exon_1	CACAAATTTGG	CACAAATTTGC	hypothetical protein
OsIPC09120273	Os0115	913	1775	LOC_Os06g16340.1	exon_1	TTAAAATTTG	TTAAAATTTT	hypothetical protein
OsIPU00008403	Os0115	1111	1976	LOC_Os06g16340.1	exon_1	TAATTG	TAATTG	hypothetical protein
OsIPC07230053	Os0037	142	1425	LOC_Os09g27920.1	exon_2	GTGGAC	GTGCAC	conserved hypothetical protein
OsIPC07230053	Os0037	142	1425	LOC_Os09g27920.1	intron_1	GTGGAC	GTGCAC	conserved hypothetical protein
OsIPC03050038	Os0949	1044	2601	LOC_Os06g21650.1	exon_1	CGTTAGAG	CGTTAGAA	hypothetical protein
OsIPC12160059	Os0053	1	1086	LOC_Os12g26170.1	exon_1	ATCGATT	ATCGAAT	hypothetical protein
OsIPC06240124	Os0949	2759	4179	LOC_Os01g18320.1	exon_2	AAAAAAGAAG	AAAAAAGAAA	protoporphyrinogen oxidase, chloroplast precursor, putative, expressed
OsIPC07210029	Os0037	484	2429	LOC_Os03g56234.1	exon_2	TTCTATTGGG	TTCTATTGGC	myb/SANT domain protein, putative, expressed
OsIPC02090054	Os0486	1879	3619	LOC_Os06g11530.1	exon_1	GAACAAAGGG	GAACAAAGGG	retrotransposon protein, putative, unclassified
OsIPC04210097	Os0053	924	2718	LOC_Os01g22050.1	exon_2			retrotransposon protein, putative, unclassified
OsIPC04210097	Os0053	924	2718	LOC_Os02g30330.1	intron_4			conserved hypothetical protein
OsIPC06080010	Os0205	215	1925	LOC_Os03g16840.1	exon_1	TTACCGAAAG	TTACCGAAAT	expressed protein
OsIPC06080010	Os0205	215	1925	LOC_Os03g16840.1	intron_1	TTACCGAAAG	TTACCGAAAT	expressed protein
OsIPC01020104	Os2537	560	2089	LOC_Os11g47740.1	exon_2	TATATGGAAAG	TATATGGAAAC	hypothetical protein
OsIPC07190060	Os0037	438	1347	LOC_Os01g65810.1	exon_2	AGGAAAC	AGGAAAC	hypothetical protein
OsIPC05220008	Os0148	5375	6968	LOC_Os03g02340.1	exon_1			expressed protein
OsIPC05220008	Os0148	5375	6968	LOC_Os06g22300.1	exon_15			transposon protein, putative, Ac/Ds sub-class
OsIPC04180221	Os1121	2194	3267	LOC_Os01g21620.1	intron_2	AAATGATTA	AAATGATTA	conserved hypothetical protein
OsIPC07190046	Os1112	397	1745	LOC_Os02g16310.1	exon_2	GCTGGTGA	GCTGGAGA	retrotransposon, putative, centromere-specific
OsIPC07190046	Os2471	397	1745	LOC_Os02g16310.1	exon_2	GCTGGTGA	GCTGGAGA	retrotransposon, putative, centromere-specific
