# Supplementary material for: Exploring the rice dispensable genome using a metagenome-like assembly strategy
Source: Genome Biol. 2015 Sep 7;16:187. doi: 10.1186/s13059-015-0757-3 (PMC4583175; doi:10.1186/s13059-015-0757-3)
Supplement: Additional file 22: Table S20. — Association mapping results of metabolic traits using whole genome SNPs or depth polymorphisms of the dispensable genome. Lead_SNP is the SNP with the most significant association signal for a specific metabolic trait. Chromosome is the chromosome position of Lead_SNP. Position is the chromosome position of Lead_SNP. P value is the association P value for Lead_SNP. Close_DP is the associated depth polymorphism closest to Lead_SNP. Close_DP_P value is the association P value for close_DP. Close_DP_Position is the genomic position of Close_DP relative to the Nipponbare genome. Close_DP_Distance is the distance (kb) between the Lead_SNP and the Close_DP. Lead_CDP is the continuous depth polymorphism with the most significant association signal for a specific metabolic trait. Lead_CDP_P value is the association P value for Lead_CDP. Lead_CDP_Pfam is the Pfam prediction result for Lead_CDP. Lead_BDP is the Boolean depth polymorphism with the most significant association signal for a specific metabolic trait. Lead_BDP_P value is the association P value for Lead_BDP. Lead_BDP_Pfam is the Pfam prediction result for Lead_BDP. (XLS 496 kb) [file 13059_2015_757_MOESM22_ESM.xls]

## Sheet: pan_GWAS_results
Additional file 22: table S20: Association mapping results of metabolic traits using whole genome SNPs or depth polymorphisms of the dispensable genome. Lead_SNP: SNP with the most significant association signal for a specific metabolic trait. Chromosome: the chromosome position of Lead_SNP. Position: the chromosome position of Lead_SNP. P-value: association p value for Lead_SNP. Close_DP: associ…
Trait	Lead_SNP	Chromosome	Position	P-value	Close_DP	Close_DP_P-value	Close_DP_Position	Close_DP_Distance (kb)	Lead_CDP	Lead_CDP_P-value	Lead_CDP_Pfam	Lead_BDP	Lead_BDP_P-value	Lead_BDP_Pfam
mr1002_1	sf1207801034	12	7801034	7.83257e-28	OsJPC12080087-1-500	8.60655e-09	7836007	35	OsJPC12090023-251-750	3.06608e-13	-	OsJPC12090024-4751-5250	1.7434e-15	-
mr1002_2	sf1207801034	12	7801034	2.06757e-16	OsJPC12090001-1-500	6.10574e-11	8002549	202	OsJPC12090001-1-500	6.10574e-11	-	OsJPU00006666-1751-2250	8.94029e-12	-
mr1004_1	sf0921524187	9	21524187	2.39177e-11	OsIPC09220022-751-1030	4.76862e-09	21422260	102	OsIPC09220022-751-1030	4.76862e-09	-	OsIPC09220022-251-750	1.41122e-08	-
mr1004_2	sf0305822661	3	5822661	2.04213e-08	-	-	-	>500	OsIPC07120098-1-500	3.30452e-07	-	OsJPC12170075-1-500	5.18636e-08	-
mr1006_1	sf0921455575	9	21455575	4.08418e-21	OsIPC09220022-251-750	5.88958e-10	21422260	33	OsIPC09220022-251-750	5.88958e-10	-	OsIPC09220022-251-750	1.66313e-10	-
mr1006_2	sf0921455575	9	21455575	4.87105e-18	-	-	-	>500	OsIPC08180226-1751-2250	5.89698e-08	PF07645 EGF_CA	OsIPC09220022-251-750	4.10592e-08	-
mr1008_1	sf0133594267	1	33594267	6.65974e-52	OsIPC01340068-251-750	5.53066e-14	33592865	1	OsJPC01340035-251-750	1.75973e-15	-	OsIPC01340068-251-750	1.77795e-33	-
mr1008_2	sf0133488859	1	33488859	2.23393e-41	OsJPC01340031-1-500	2.31482e-08	33492506	4	OsJPC01340032-1001-1500	2.74837e-13	PF12143 PPO1_KFDV	OsIPC01340071-1501-1987	1.43055e-29	-
mr1010_1	sf0433609350	4	33609350	4.20356e-12	-	-	-	>500	OsJPU00004694-251-747	5.83815e-07	-	OsJPC11250018-1251-1750	6.8215e-07	-
mr1010_2	sf0410029104	4	10029104	1.57544e-07	-	-	-	>500	OsIPU00000419-1001-1252	9.58996e-07	-	OsJPC01340021-2001-2500	3.5923e-07	PF11883 DUF3403
mr1011_1	sf0433740539	4	33740539	2.27098e-09	-	-	-	>500	OsIPC05030079-501-1000	5.29608e-06	-	OsIPC07220154-251-750	1.87956e-07	PF01657 Stress-antifung
mr1011_2	sf0624611245	6	24611245	3.01706e-07	-	-	-	>500	OsJPC10180034-2501-3000	1.94321e-10	PF04195 Transposase_28	OsIPC02250328-3501-4000	3.02053e-09	PF10536 PMD
mr1013_1	sf0433733272	4	33733272	2.77303e-14	-	-	-	>500	OsJPC12090065-1-500	9.2843e-08	-	OsIPC04340046-1-500	2.51276e-08	-
mr1013_2	sf0702843805	7	2843805	7.22908e-10	-	-	-	>500	OsJPC12090065-251-750	3.36338e-09	-	OsJPC01030071-1-500	9.07754e-06	PF13968 DUF4220
mr1015_1	sf0133594289	1	33594289	7.2329e-27	OsIPC01340068-251-750	1.29499e-10	33592865	1	OsIPC01340068-251-750	1.29499e-10	-	OsJPC01340040-1-500	1.61846e-23	-
mr1015_2	sf0133488859	1	33488859	1.26462e-20	OsJPC01340031-1-500	2.32205e-09	33492506	4	OsJPC01340032-1251-1650	1.56569e-11	PF12143 PPO1_KFDV	OsJPC01340040-1-500	6.09963e-16	-
mr1019_1	sf1215966054	12	15966054	1.59768e-41	OsIPC12160269-1-500	2.04596e-10	15964592	1	OsJPC12160195-1251-1750	2.84764e-23	-	OsJPC12160197-751-1250	1.55796e-33	-
mr1019_2	sf1215965512	12	15965512	2.10292e-28	OsJPC12160185-501-1000	5.54197e-12	15964592	1	OsJPC12160195-1751-2250	8.31313e-16	-	OsIPC12160269-1-500	1.83735e-24	-
mr1020_1	sf0107646091	1	7646091	2.21216e-11	-	-	-	>500	OsJPC08060138-2001-2500	1.553e-08	PF11721 Malectin	OsJPC04220029-751-1250	4.48832e-16	PF00071 Ras
mr1020_2	sf1004635521	10	4635521	1.71711e-08	OsIPC10050181-1-500	2.83776e-07	4530632	105	OsIPC06110130-751-1250	7.71547e-08	-	OsJPC06110047-1001-1500	1.24829e-07	-
mr1022_1	sf1215974233	12	15974233	6.53253e-45	OsIPC12160275-251-750	2.038e-19	15972074	2	OsIPC12170039-501-1000	3.3645e-20	-	OsIPC12160280-1751-2250	2.1657e-35	-
mr1022_2	sf1215973951	12	15973951	1.74014e-35	OsIPC12160275-1001-1500	6.37425e-13	15972074	2	OsJPC12160184-251-750	1.65844e-16	-	OsIPC12160275-1-500	3.35705e-25	-
mr1023_1	sf1215867265	12	15867265	3.32799e-52	OsJPC12160173-251-696	8.78801e-13	15868179	1	OsIPC03090002-251-750	3.97319e-24	-	OsIPC12160280-1751-2250	1.34221e-42	-
mr1023_2	sf1215867265	12	15867265	1.86598e-53	OsJPC12160173-251-696	1.35139e-11	15868179	1	OsIPC03090002-251-750	1.29174e-20	-	OsIPC12160269-1-500	4.49829e-37	-
mr1024_1	sf1009399400	10	9399400	1.22641e-08	-	-	-	>500	OsJPC11240129-1001-1500	1.06721e-08	-	OsJPU00004418-1-500	1.84998e-07	-
mr1024_2	sf1206808147	12	6808147	1.35042e-08	-	-	-	>500	OsJPC07290008-1-500	2.22123e-08	-	OsIPC10090017-2001-2500	2.78819e-07	-
mr1025_1	sf0431330433	4	31330433	1.51342e-05	-	-	-	>500	OsIPC04030127-251-750	2.30976e-07	-	OsJPU00001503-2001-2500	2.95383e-06	-
mr1025_2	sf1218844466	12	18844466	1.32685e-06	-	-	-	>500	OsJPC12160045-251-750	2.09507e-05	-	OsIPC11170086-1-500	1.11888e-05	-
mr1027_1	sf0133599177	1	33599177	1.00606e-15	-	-	-	>500	OsJPC08060138-5251-5750	2.06034e-07	PF11721 Malectin	OsJPC01340035-251-750	8.90447e-14	-
mr1027_2	sf0133488859	1	33488859	2.07138e-07	-	-	-	>500	OsJPC05050035-2501-3000	7.67465e-07	-	OsIPC06150098-501-803	1.95232e-06	-
mr1030_1	sf0232749887	2	32749887	1.35326e-23	-	-	-	>500	OsIPU00006564-251-750	6.41865e-10	-	OsIPU00001781-1-500	3.6256e-09	-
mr1030_2	sf1218140651	12	18140651	7.19275e-08	-	-	-	>500	OsIPU00001951-1251-1750	7.67697e-09	-	OsIPU00001951-1251-1750	4.16411e-06	-
mr1031_1	sf0433745450	4	33745450	3.41582e-11	-	-	-	>500	OsJPC12090074-251-699	5.75853e-07	-	OsIPC04340046-1-500	5.64279e-07	-
mr1031_2	sf0433815599	4	33815599	6.67423e-11	-	-	-	>500	OsJPC12090074-1-500	2.17122e-08	-	OsJPC12080087-1-500	5.99493e-06	-
mr1033_1	sf0613464734	6	13464734	3.61996e-36	OsJPC06140027-501-766	4.22897e-15	13460534	4	OsJPC06140027-501-766	4.22897e-15	-	OsJPC06140024-1-500	1.82338e-22	-
mr1033_2	sf0613477028	6	13477028	2.30719e-27	OsJPC06140027-501-766	8.1326e-09	13460534	16	OsJPC06140040-251-750	3.63615e-09	-	OsJPC06140024-1-500	1.63589e-16	-
mr1035_1	sf0405555172	4	5555172	1.02768e-20	OsIPC04060131-251-750	9.99602e-12	5538387	17	OsJPC04060092-1-500	3.34166e-14	-	OsIPC04060128-251-750	1.23902e-18	-
mr1035_2	sf0405578483	4	5578483	1.90618e-20	OsIPC04060131-251-750	9.52121e-12	5538387	40	OsIPC04060131-251-750	9.52121e-12	-	OsJPC04060093-1-500	8.62443e-19	-
mr1036_1	sf0303378793	3	3378793	9.20787e-08	-	-	-	>500	OsJPU00001992-1-500	4.70214e-06	-	OsJPC11140025-1-500	2.60838e-06	-
mr1036_2	sf0804314189	8	4314189	2.57545e-07	OsJPC08050026-1-500	1.63367e-05	4315966	2	OsJPC07180048-2751-3250	3.46134e-07	-	OsIPC09010009-251-750	2.73211e-07	-
mr1037_1	sf0402385430	4	2385430	1.74885e-13	OsIPC04030087-2251-2750	4.23554e-08	2367142	18	OsJPC11070154-1501-2000	1.85827e-13	-	OsJPC04030052-3501-4000	3.74397e-11	PF00139 Lectin_legB
mr1037_2	sf0402391687	4	2391687	6.57035e-12	OsJPC04030052-1751-2250	5.52863e-10	2306702	85	OsIPC11280266-2001-2500	1.4148e-10	PF00069 Pkinase	OsIPC11280266-7251-7750	1.53028e-08	PF00069 Pkinase
mr1038_1	sf0728441728	7	28441728	9.98009e-17	-	-	-	>500	OsJPC02310004-1501-2000	3.34491e-13	-	OsIPC12160086-6751-7250	1.24892e-13	PF02892 zf-BED
mr1038_2	sf0728441728	7	28441728	6.67132e-16	-	-	-	>500	OsIPC12160086-4751-5250	1.38863e-11	PF02892 zf-BED	OsJPC02310004-1251-1750	5.56333e-13	-
mr1039_1	sf0506849260	5	6849260	1.28873e-90	OsIPC05070073-251-750	1.5198e-33	6855508	6	OsIPC05070098-1-500	2.65941e-35	-	OsIPC01140013-501-924	4.0259e-62	-
mr1039_2	sf0506849260	5	6849260	1.03575e-71	OsIPC05070073-251-750	5.37048e-34	6855508	6	OsIPC05070098-1-500	6.73979e-35	-	OsIPC01140013-501-924	4.40582e-47	-
mr1040_1	sf0817612327	8	17612327	2.4232e-10	-	-	-	>500	OsIPC04170024-6251-6750	5.00773e-07	-	OsIPC08190056-2251-2750	2.29657e-06	-
mr1040_2	sf0817555815	8	17555815	4.89665e-09	-	-	-	>500	OsIPC08190056-2001-2500	4.27046e-06	-	OsIPC08190056-2251-2750	1.8197e-07	-
mr1041_1	sf0232475449	2	32475449	4.52575e-07	OsIPC02330010-251-733	2.6853e-05	32202721	273	OsJPC06090061-251-750	1.03687e-11	-	OsJPC05190014-501-783	3.90733e-10	-
mr1041_2	sf1128125473	11	28125473	5.42097e-06	-	-	-	>500	OsJPU00001934-251-750	2.3645e-07	-	OsJPC01170029-251-570	4.55087e-06	-
mr1042_1	sf0221807001	2	21807001	5.68085e-23	-	-	-	>500	OsJPC04310018-1001-1500	9.75393e-10	-	OsIPC04310037-751-1250	2.93418e-09	-
mr1042_2	sf1105920806	11	5920806	1.78538e-06	-	-	-	>500	OsJPC10010021-1-500	7.00344e-06	-	OsJPC11220119-1751-2181	2.69554e-07	PF00025 Arf
mr1043_1	sf0607358010	6	7358010	1.1884e-06	OsIPC06080094-501-770	5.59759e-05	7607819	250	OsJPU00000105-1-500	2.52328e-07	-	OsJPC05180052-1-500	1.68187e-06	-
mr1043_2	sf0520269926	5	20269926	1.03271e-06	-	-	-	>500	OsIPC10010029-751-1241	6.05501e-06	-	OsJPC11220119-1751-2181	3.84597e-07	PF00025 Arf
mr1045_1	sf0232749887	2	32749887	1.38978e-09	-	-	-	>500	OsJPC04060027-2251-2750	7.94687e-07	-	OsIPU00002093-251-750	2.15507e-06	PF00115 COX1
mr1045_2	sf1122048221	11	22048221	4.24482e-06	OsJPC11230057-501-1000	0.000183131	22154771	107	OsIPU00004881-501-1000	1.53483e-07	PF07762 DUF1618	OsIPU00004881-501-1000	4.12866e-07	PF07762 DUF1618
mr1046_1	sf0608110690	6	8110690	3.04329e-06	OsJPC06090002-251-541	0.000140057	8003229	107	OsJPU00004680-1-500	2.70672e-08	-	OsIPC07140168-5001-5254	1.07134e-06	PF03732 Retrotrans_gag
mr1046_2	sf0826157236	8	26157236	4.92557e-07	-	-	-	>500	OsIPU00007826-1-500	4.68262e-11	-	OsJPC07080036-501-1000	4.34996e-10	-
mr1047_1	sf0100067121	1	67121	1.05793e-06	-	-	-	>500	OsJPC06080017-1001-1500	6.41519e-07	-	OsIPC01320036-1751-2250	2.26736e-06	-
mr1047_2	sf0224967453	2	24967453	2.69274e-06	-	-	-	>500	OsIPC11270195-1-500	2.95229e-07	-	OsIPC06210018-1251-1750	9.40892e-06	-
mr1048_1	sf0608110690	6	8110690	1.80951e-06	OsJPC06090002-251-541	9.37315e-05	8003229	107	OsJPU00004680-1-500	8.31692e-08	-	OsIPC07190012-501-1000	6.21267e-06	-
mr1048_2	sf0723402465	7	23402465	2.90365e-07	-	-	-	>500	OsIPC01170034-1-500	8.30146e-12	PF04195 Transposase_28	OsIPC04220076-751-1250	8.00941e-11	PF13639 zf-RING_2
mr1049_1	sf0519831158	5	19831158	5.64885e-09	-	-	-	>500	OsIPC09100032-1-500	5.86697e-07	-	OsIPC12120088-2001-2357	3.07903e-07	PF03578 HGWP
mr1049_2	sf0109906517	1	9906517	1.5167e-06	-	-	-	>500	OsJPC09080105-1001-1500	7.44364e-07	-	OsIPC01130074-251-750	3.14345e-07	-
mr1050_1	sf0521596915	5	21596915	1.38792e-09	-	-	-	>500	OsIPU00006564-251-750	5.4378e-08	-	OsIPU00005245-501-1000	4.02836e-07	-
mr1050_2	sf0330776364	3	30776364	3.7593e-07	OsIPC03310029-2501-3000	1.89764e-05	30992572	216	OsIPC09010012-4251-4750	3.19566e-06	-	OsIPC12260024-1251-1750	7.46714e-06	-
mr1051_1	sf0921419524	9	21419524	1.05499e-13	OsIPC09220022-1-500	3.94289e-09	21422260	3	OsIPC09220022-1-500	3.94289e-09	-	OsIPC09220022-251-750	2.16154e-12	-
mr1051_2	sf0133207176	1	33207176	9.37909e-12	-	-	-	>500	OsIPC07180021-1-500	2.03973e-09	-	OsIPC09220022-251-750	4.29538e-08	-
mr1053_1	sf1009623526	10	9623526	1.29996e-07	OsIPC10100101-3251-3750	3.93357e-06	9596455	27	OsIPC06090100-1751-2250	1.97709e-09	-	OsJPC02240034-751-1250	9.89857e-09	-
mr1053_2	sf1009096608	10	9096608	2.38216e-08	OsJPC10100001-6501-7000	1.51045e-06	9106016	9	OsIPC10100050-751-1250	4.17597e-08	-	OsIPC05180066-1-500	6.71245e-08	-
mr1054_1	sf1215130214	12	15130214	5.98753e-06	OsIPC12160025-251-750	2.95676e-06	15153269	23	OsIPC04030127-251-750	3.65987e-08	-	OsIPC02070013-2251-2750	4.00365e-07	-
mr1054_2	sf1002940097	10	2940097	1.53808e-07	OsJPC10030066-1001-1500	1.48359e-05	2514021	426	OsIPC04210065-1-500	7.65133e-11	-	OsIPC02180027-1251-1653	1.2703e-08	-
mr1055_1	sf1215974233	12	15974233	1.37204e-97	OsJPC12160194-251-619	3.52876e-09	15974441	0	OsIPC03090002-251-750	3.17108e-36	-	OsIPC12160280-1751-2250	4.77117e-72	-
mr1055_2	sf1215963235	12	15963235	1.31461e-73	OsJPC12160185-501-1000	1.25589e-13	15964592	1	OsIPC03090002-251-750	1.27238e-29	-	OsIPC12160269-1-500	7.98574e-56	-
mr1057_1	sf0105144738	1	5144738	2.70374e-36	OsJPC01060009-251-609	1.32987e-23	5144977	0	OsJPC01060010-501-1000	1.06448e-31	-	OsJPC01060010-1-500	3.27251e-33	-
mr1057_2	sf0105144738	1	5144738	5.6876e-25	OsJPC01060009-251-609	3.26948e-14	5144977	0	OsJPC01060010-501-1000	5.34916e-21	-	OsJPC01060010-1-500	1.42833e-23	-
mr1058_1	sf0431330433	4	31330433	3.53502e-06	-	-	-	>500	OsIPC04030127-251-750	3.70735e-09	-	OsJPU00001289-1-500	2.00429e-07	-
mr1058_2	sf1013204295	10	13204295	1.21741e-08	-	-	-	>500	OsJPU00001934-1-500	3.84246e-06	-	OsIPU00001054-3751-4166	1.9584e-06	-
mr1060_1	sf1022507661	10	22507661	1.44281e-08	-	-	-	>500	OsIPU00005151-251-750	5.43321e-10	-	OsJPU00004640-1-500	1.04666e-11	-
mr1060_2	sf1218133769	12	18133769	2.45886e-09	-	-	-	>500	OsIPU00001951-1251-1750	6.15885e-08	-	OsJPC12170025-1251-1750	2.43674e-06	-
mr1061_1	sf0300264158	3	264158	5.57425e-06	-	-	-	>500	OsJPC09080104-2001-2403	5.51583e-07	-	OsJPC04090095-1-500	1.759e-06	-
mr1061_2	sf1008336718	10	8336718	6.67118e-07	OsIPC10090037-1-500	5.13803e-05	8406142	69	OsJPC04090027-251-750	8.63134e-07	-	OsJPC06190027-251-750	2.34042e-06	-
mr1062_1	sf0405587132	4	5587132	1.63742e-22	OsIPC04060129-1-500	7.8144e-13	5535013	52	OsJPC04060092-251-750	6.61582e-16	-	OsJPC04060092-1-500	2.85299e-20	-
mr1062_2	sf0405594917	4	5594917	1.55235e-15	OsJPC04060090-751-1234	4.95199e-10	5526715	68	OsJPC04060130-4501-5000	3.89954e-12	-	OsJPC04060092-751-1250	7.85091e-13	-
mr1063_1	sf0222733962	2	22733962	9.91105e-13	-	-	-	>500	OsIPU00005907-251-563	2.74393e-06	-	OsIPC06010043-2251-2750	6.38218e-06	-
mr1063_2	sf0600686987	6	686987	1.76294e-07	-	-	-	>500	OsIPC06220131-1-500	2.5418e-06	-	OsIPU00006775-251-622	6.71628e-06	-
mr1064_1	sf0430374320	4	30374320	1.50501e-15	OsIPC04310029-251-750	3.09182e-09	30380607	6	OsJPC04310019-6501-7000	5.17101e-13	-	OsJPC04310019-3751-4250	3.54956e-15	-
mr1064_2	sf0430412849	4	30412849	7.83012e-13	OsIPC04310032-1251-1750	7.02309e-09	30414257	1	OsIPC04310031-7001-7500	1.96394e-12	-	OsJPC04310020-3751-4250	1.50429e-12	-
mr1065_1	sf0610486028	6	10486028	1.50628e-44	OsIPC06110062-1-500	7.13422e-09	10485372	1	OsJPC06110071-501-1000	5.50743e-32	-	OsIPC06110042-2251-2750	9.73068e-39	-
mr1065_2	sf0610470912	6	10470912	1.83401e-31	OsJPC06110043-1501-1846	3.42755e-08	10470000	1	OsJPC06110071-501-1000	6.34878e-27	-	OsIPC06110042-2501-2843	2.86002e-28	-
mr1066_1	sf0209217899	2	9217899	2.87949e-07	-	-	-	>500	OsIPU00006564-1-500	5.27038e-10	-	OsIPC12120088-2001-2357	4.76775e-07	PF03578 HGWP
mr1066_2	sf0622382387	6	22382387	6.87663e-08	-	-	-	>500	OsIPC04030079-751-1203	2.03333e-07	-	OsIPU00002573-251-750	3.62114e-07	-
mr1067_1	sf0610586295	6	10586295	2.4228e-28	OsJPC06110071-501-1000	4.11728e-19	10596752	10	OsJPC06110071-501-1000	4.11728e-19	-	OsIPC06110042-2251-2750	1.00576e-26	-
mr1067_2	sf0610458096	6	10458096	2.29955e-21	OsIPC06110044-1-500	5.93856e-10	10455656	2	OsJPC06110037-2751-3250	4.41686e-15	-	OsIPC06110050-501-1000	5.5176e-19	-
mr1068_1	sf0610479622	6	10479622	8.91116e-65	OsIPC06110059-1-500	1.64606e-10	10479922	0	OsIPC06110090-1-500	1.63922e-33	-	OsIPC06110091-251-750	4.23133e-43	-
mr1068_2	sf0610607096	6	10607096	1.61625e-52	OsIPC06110090-1-500	1.09802e-27	10606982	0	OsJPC06110071-251-750	1.30406e-28	-	OsIPC06110090-1-500	1.20117e-35	-
mr1070_1	sf0719048913	7	19048913	2.22885e-32	OsIPC07200011-751-1250	2.61347e-14	19077748	29	OsIPC07200011-751-1250	2.61347e-14	-	OsIPC07200011-751-1250	4.85019e-22	-
mr1070_2	sf0130730996	1	30730996	1.71136e-11	-	-	-	>500	OsJPC10100076-1-500	7.74592e-09	-	OsIPC10100094-251-613	1.78226e-09	-
mr1071_1	sf0406521998	4	6521998	4.02195e-43	-	-	-	>500	OsIPC04060200-1251-1750	2.42707e-08	-	OsJPC01370001-501-1000	1.60879e-11	-
mr1071_2	sf0406557284	4	6557284	3.22328e-32	-	-	-	>500	OsIPC04070261-1-500	3.73617e-06	-	OsJPC10170081-1251-1750	1.45058e-08	-
mr1072_1	sf0222735666	2	22735666	4.34532e-41	OsIPC02230076-501-1000	6.3092e-08	22586967	149	OsIPU00004574-1-500	2.12537e-08	-	OsJPC02230031-1751-2250	1.11413e-10	-
mr1072_2	sf0222718123	2	22718123	9.81572e-27	-	-	-	>500	OsJPU00004539-2251-2750	7.78854e-07	-	OsJPC11280182-1-500	2.33339e-07	-
mr1074_1	sf0222720036	2	22720036	5.05276e-26	-	-	-	>500	OsJPC12090159-3251-3750	1.76513e-08	PF03578 HGWP	OsIPU00005334-751-1250	8.82721e-07	-
mr1074_2	sf0222720163	2	22720163	1.12042e-21	-	-	-	>500	OsIPC01170034-1-500	1.30243e-07	PF04195 Transposase_28	OsIPU00007584-501-1000	7.3534e-07	-
mr1075_1	sf0222736277	2	22736277	5.86432e-42	OsIPC02230076-501-1000	8.65387e-09	22586967	149	OsJPC02230022-1251-1750	1.6963e-09	-	OsIPU00004574-1-500	1.21403e-11	-
mr1075_2	sf0222712297	2	22712297	2.55185e-23	-	-	-	>500	OsIPC09160023-1-500	4.58749e-07	-	OsJPC01170005-251-750	4.6548e-08	PF10536 PMD
mr1076_1	sf0719063228	7	19063228	9.40358e-34	OsIPC07200011-751-1250	1.14802e-14	19077748	15	OsIPC07200011-751-1250	1.14802e-14	-	OsIPC07200011-751-1250	3.15903e-21	-
mr1076_2	sf0719048913	7	19048913	3.3208e-28	OsIPC07200011-751-1250	3.51338e-08	19077748	29	OsJPC07200010-501-1000	1.1593e-08	-	OsIPC07200011-751-1250	1.32957e-16	-
mr1077_1	sf0222735666	2	22735666	2.27591e-27	OsJPC02230022-1251-1750	3.30439e-08	22509413	226	OsJPC02230022-1251-1750	3.30439e-08	-	OsIPU00004574-1-500	4.41885e-09	-
mr1077_2	sf0222720012	2	22720012	8.72333e-24	-	-	-	>500	OsJPC02250085-4251-4750	1.75649e-06	PF00069 Pkinase	OsIPC02250106-3751-4250	2.41775e-06	PF00069 Pkinase
mr1078_1	sf0610471974	6	10471974	1.11905e-50	OsIPC06110052-2251-2750	5.25655e-08	10475653	4	OsIPC06110090-1-500	2.74851e-29	-	OsIPC06110050-1001-1500	1.47069e-27	-
mr1078_2	sf0610607096	6	10607096	2.85982e-33	OsIPC06110090-1-500	1.92901e-16	10606982	0	OsJPC06110013-1-500	6.68166e-18	-	OsIPC06110080-501-1000	2.06089e-20	-
mr1079_1	sf1215974233	12	15974233	5.1153e-57	OsIPC12160275-251-750	2.60379e-19	15972074	2	OsIPC03090002-251-750	1.11341e-24	-	OsIPC12160275-1-500	2.01053e-46	-
mr1079_2	sf1215867265	12	15867265	2.18875e-52	OsJPC12160173-251-696	1.06687e-11	15868179	1	OsJPC12160184-251-750	2.22935e-23	-	OsJPC12160185-751-1250	7.66372e-37	-
mr1080_1	sf0406521998	4	6521998	8.5373e-36	-	-	-	>500	OsIPC04060200-1001-1500	5.25778e-07	-	OsJPC04090046-1-500	5.10168e-12	PF00665 rve
mr1080_2	sf0406557284	4	6557284	2.63739e-24	-	-	-	>500	OsIPC11170161-751-1061	2.42729e-08	-	OsIPC04090061-251-750	2.10806e-08	-
mr1081_1	sf0232749887	2	32749887	8.02451e-09	-	-	-	>500	OsIPC03150078-1-500	6.20672e-09	PF00141 peroxidase	OsIPC08160068-5751-6250	2.80567e-06	-
mr1081_2	sf0222726288	2	22726288	3.32478e-10	-	-	-	>500	OsIPC07220227-251-750	1.50046e-06	-	OsIPU00006671-251-530	7.40983e-06	PF04094 DUF390
mr1082_1	sf0719048913	7	19048913	2.2749e-32	OsJPC07200005-1251-1750	2.80036e-08	19047958	1	OsIPC07200011-751-1250	2.63186e-11	-	OsIPC07200011-751-1250	1.04103e-16	-
mr1082_2	sf0719048913	7	19048913	1.01802e-30	OsIPC07200011-751-1250	9.58325e-10	19077748	29	OsJPC07200010-501-1000	1.18601e-11	-	OsJPC04050109-1-500	3.53028e-15	-
mr1083_1	sf0719063228	7	19063228	7.28966e-36	OsIPC07200011-751-1250	5.19417e-12	19077748	15	OsJPC12180033-4501-4826	3.75774e-14	-	OsIPC07200011-751-1250	6.09001e-17	-
mr1083_2	sf0719048913	7	19048913	3.0036e-22	OsIPC07200011-751-1250	1.55706e-08	19077748	29	OsIPC04150017-1-500	5.01959e-12	PF05754 DUF834	OsIPC07200011-751-1250	1.27722e-13	-
mr1084_1	sf0722225613	7	22225613	1.67525e-06	OsIPC07220247-251-719	5.75674e-05	21730000	496	OsJPU00001220-1001-1341	2.31227e-07	-	OsJPU00001289-1-500	1.58098e-07	-
mr1084_2	sf1016805807	10	16805807	5.5899e-09	-	-	-	>500	OsIPC11050204-251-750	3.88022e-06	PF00085 Thioredoxin	OsIPC07210210-1-500	1.01109e-05	-
mr1085_1	sf0719063228	7	19063228	8.10775e-29	OsIPC07200011-751-1250	7.73116e-12	19077748	15	OsIPC07200011-751-1250	7.73116e-12	-	OsIPC07200011-751-1250	8.03315e-16	-
mr1085_2	sf0719063228	7	19063228	6.15789e-27	OsIPC07200011-751-1250	4.38242e-11	19077748	15	OsJPC07200010-501-1000	1.97237e-11	-	OsIPC07200011-1251-1750	1.25566e-21	-
mr1087_1	sf0610607096	6	10607096	4.54836e-52	OsIPC06110090-1-500	6.36094e-32	10606982	0	OsJPC06110071-501-1000	2.24428e-38	-	OsIPC06110091-251-750	2.18548e-50	-
mr1087_2	sf0610641845	6	10641845	1.09275e-43	OsJPC06110079-251-750	2.33965e-13	10642054	0	OsJPC06110071-251-750	1.11545e-33	-	OsIPC06110091-251-750	8.67315e-39	-
mr1088_1	sf0719198011	7	19198011	8.03779e-30	OsJPC07200008-751-1250	2.32275e-10	19201132	3	OsIPC07200011-751-1250	2.30291e-11	-	OsIPC07200011-751-1250	1.80625e-19	-
mr1088_2	sf0719087624	7	19087624	2.98645e-24	OsIPC07200020-1-500	2.9521e-08	19200709	113	OsIPC07200020-1-500	2.9521e-08	-	OsIPC07200011-1251-1750	1.13769e-12	-
mr1089_1	sf0216817014	2	16817014	4.96529e-23	OsIPC02170062-501-1000	3.04195e-08	16883539	67	OsJPU00006109-751-1250	9.24616e-14	-	OsJPC02170014-751-1250	5.33477e-12	PF00560 LRR_1
mr1089_2	sf0216817014	2	16817014	1.66668e-23	OsIPC02170062-751-1210	8.21547e-11	16883539	67	OsJPU00006109-1-500	2.04642e-16	-	OsJPC11130035-751-1248	1.15635e-12	-
mr1090_1	sf0610607096	6	10607096	1.03541e-66	OsIPC06110090-1-500	2.76749e-35	10606982	0	OsIPC06110090-1-500	2.76749e-35	-	OsIPC06110091-251-750	1.10927e-59	-
mr1090_2	sf0610607096	6	10607096	2.66525e-52	OsIPC06110090-1-500	7.44092e-33	10606982	0	OsIPC06110090-1-500	7.44092e-33	-	OsIPC06110091-251-750	1.87915e-47	-
mr1091_1	sf0610558166	6	10558166	6.04107e-44	OsIPC06110072-1-500	8.80507e-09	10552302	6	OsJPC06110071-501-1000	3.98357e-29	-	OsIPC06110050-501-1000	1.45249e-32	-
mr1091_2	sf0610555298	6	10555298	1.94744e-35	OsIPC06110080-501-1000	5.58455e-09	10583676	28	OsJPC06110071-501-1000	5.88137e-23	-	OsJPC06110037-501-1000	1.10822e-27	-
mr1092_1	sf0130669939	1	30669939	9.99601e-17	-	-	-	>500	OsJPC10050127-4501-4812	1.56118e-06	PF00665 rve	OsIPC12280009-1501-2000	9.60868e-07	-
mr1092_2	sf0130831526	1	30831526	2.93182e-13	-	-	-	>500	OsJPC11230137-751-1225	9.58571e-06	-	OsIPC12280017-751-1250	2.77747e-06	-
mr1093_1	sf0216741108	2	16741108	2.60988e-25	-	-	-	>500	OsJPU00006109-751-1250	2.81062e-11	-	OsIPC02170014-1501-2000	1.246e-16	-
mr1093_2	sf0216617174	2	16617174	6.28099e-20	OsIPC02170062-1-500	2.90986e-08	16883539	266	OsJPU00006109-1-500	6.64253e-15	-	OsIPC02170012-3501-3960	4.84798e-18	PF00931 NB-ARC
mr1094_1	sf0610565344	6	10565344	2.9277e-40	OsIPC06110080-501-1000	6.99389e-10	10583676	18	OsJPC06110071-251-750	4.04649e-22	-	OsIPC06110090-1-500	2.81665e-25	-
mr1094_2	sf0610566031	6	10566031	3.44575e-34	OsIPC06110080-501-1000	2.77113e-09	10583676	18	OsJPC06110071-251-750	4.77392e-21	-	OsIPC06110091-501-819	1.27613e-19	-
mr1095_1	sf0222718142	2	22718142	6.1397e-35	OsIPC02230092-2501-2911	8.14917e-09	22807770	90	OsIPC02230092-2501-2911	8.14917e-09	-	OsIPC02230092-2501-2911	7.697e-07	-
mr1095_2	sf0222718142	2	22718142	3.27377e-27	OsIPC02230092-2251-2750	2.64503e-09	22807770	90	OsIPC02230092-2251-2750	2.64503e-09	-	OsIPC02230092-2251-2750	6.9698e-09	-
mr1096_1	sf0610565344	6	10565344	1.56225e-45	OsIPC06110080-501-1000	3.61423e-11	10583676	18	OsJPC06110071-251-750	2.19961e-26	-	OsIPC06110091-251-750	3.97041e-32	-
mr1096_2	sf0610565344	6	10565344	2.1498e-41	OsIPC06110080-501-1000	7.2838e-09	10583676	18	OsJPC06110071-251-750	1.22612e-26	-	OsIPC06110091-501-819	2.2223e-29	-
mr1097_1	sf0130669939	1	30669939	7.59544e-14	-	-	-	>500	OsIPC11160004-751-1250	9.88131e-09	-	OsIPC11160004-1001-1497	1.08702e-07	-
mr1097_2	sf0130730996	1	30730996	6.78669e-17	-	-	-	>500	OsIPC06110045-251-750	2.01384e-05	-	OsIPC04080059-1001-1412	2.41215e-06	-
mr1098_1	sf0222729829	2	22729829	1.59913e-34	OsIPC02230089-751-1250	3.84425e-09	22775470	46	OsIPC02230086-6501-6758	3.93887e-12	PF03009 GDPD	OsIPC02230086-501-1000	1.5323e-13	PF03009 GDPD
mr1098_2	sf0222741310	2	22741310	2.20824e-28	OsIPC02230087-1501-2000	8.40588e-10	22748008	7	OsIPC02230093-251-750	1.23518e-11	-	OsIPU00003297-501-1000	5.99994e-11	-
mr1099_1	sf0222733962	2	22733962	9.85837e-42	OsIPC02230086-5751-6250	1.08076e-11	22681576	52	OsIPC02230086-5751-6250	1.08076e-11	PF03009 GDPD	OsIPC02230086-501-1000	1.91702e-12	PF03009 GDPD
mr1099_2	sf0222741310	2	22741310	6.57791e-33	OsIPC02230087-1501-2000	4.5273e-08	22748008	7	OsIPC02230092-2251-2750	1.6979e-09	-	OsIPC02230086-2251-2750	4.08185e-10	PF03009 GDPD
mr1100_1	sf0406521998	4	6521998	3.35297e-34	-	-	-	>500	OsIPC04070145-1-500	6.99124e-08	-	OsIPC01230124-751-1250	5.59397e-11	-
mr1100_2	sf0406514730	4	6514730	4.19384e-24	-	-	-	>500	OsIPC04020260-501-1000	1.21499e-06	-	OsJPC02130045-1501-2000	3.4812e-09	PF03936 Terpene_synth_C
mr1102_1	sf1115001473	11	15001473	5.90057e-08	-	-	-	>500	OsJPC03170098-251-750	1.80608e-07	-	OsIPC09050106-2501-3000	8.93379e-09	PF07714 Pkinase_Tyr
mr1102_2	sf0321401878	3	21401878	1.21562e-06	-	-	-	>500	OsJPC08050036-251-750	1.36783e-06	-	OsIPC07130041-251-750	2.89654e-06	-
mr1103_1	sf0719048913	7	19048913	2.71277e-52	OsJPC07200005-1251-1750	4.36773e-08	19047958	1	OsIPC07200011-751-1250	4.05873e-17	-	OsIPC07200011-751-1250	4.71667e-28	-
mr1103_2	sf0719048913	7	19048913	6.74304e-35	OsIPC07200011-751-1250	2.27807e-10	19077748	29	OsIPC07200011-751-1250	2.27807e-10	-	OsIPC07200011-1001-1500	6.51453e-19	-
mr1104_1	sf0719063228	7	19063228	6.0415e-50	OsIPC07200011-751-1250	9.7847e-22	19077748	15	OsIPC07200011-751-1250	9.7847e-22	-	OsIPC07200011-1251-1750	1.0826e-34	-
mr1104_2	sf0719063228	7	19063228	2.31942e-34	OsIPC07200011-751-1250	2.26225e-15	19077748	15	OsIPC07200011-751-1250	2.26225e-15	-	OsIPC07200011-1251-1750	4.48065e-26	-
mr1105_1	sf0526151106	5	26151106	1.60428e-06	OsIPC05270011-1-500	7.01183e-05	26135416	16	OsIPC02120024-2501-3000	2.63451e-07	-	OsIPU00001980-1501-2000	5.2519e-07	-
mr1105_2	sf0526234951	5	26234951	7.51354e-07	OsIPC05270013-1501-2000	6.86343e-07	26136333	99	OsJPC05270001-751-1250	4.17401e-08	-	OsIPC05250042-1001-1285	2.88743e-06	PF14244 UBN2_3
mr1107_1	sf0719063228	7	19063228	4.53321e-44	OsIPC07200011-751-1250	1.5714e-20	19077748	15	OsIPC07200011-751-1250	1.5714e-20	-	OsIPC07200011-751-1250	7.10947e-29	-
mr1107_2	sf0719063228	7	19063228	1.3467e-35	OsIPC07200011-751-1250	6.5021e-16	19077748	15	OsIPC07200011-751-1250	6.5021e-16	-	OsIPC07200011-1251-1750	3.96181e-32	-
mr1108_1	sf0610565344	6	10565344	1.88022e-39	OsJPC06110070-251-750	3.73749e-08	10596496	31	OsJPC06110071-501-1000	3.64707e-24	-	OsIPC06110050-501-1000	3.44647e-29	-
mr1108_2	sf0610565344	6	10565344	4.77233e-26	OsJPC06110071-501-1000	1.86158e-19	10596752	31	OsJPC06110071-501-1000	1.86158e-19	-	OsJPC06110037-501-1000	3.18318e-22	-
mr1109_1	sf0217033247	2	17033247	9.28276e-33	OsJPC02170034-1-500	6.74998e-14	16887462	146	OsJPU00006109-251-750	5.26688e-23	-	OsJPC02180054-3251-3750	3.36169e-16	-
mr1109_2	sf0217027673	2	17027673	4.74669e-38	OsJPC02170034-1-500	1.70018e-18	16887462	140	OsJPU00006109-251-750	1.80395e-29	-	OsIPC02180024-501-1000	4.38756e-20	-
mr1110_1	sf0610565238	6	10565238	4.6601e-34	OsJPC06110071-251-750	1.02394e-18	10596752	32	OsJPC06110071-251-750	1.02394e-18	-	OsIPC06110050-501-1000	4.18601e-23	-
mr1110_2	sf0610555298	6	10555298	4.86739e-21	OsJPC06110071-251-750	4.18676e-15	10596752	41	OsJPC06110071-251-750	4.18676e-15	-	OsJPC06110037-501-1000	5.81887e-17	-
mr1111_1	sf0610607096	6	10607096	1.74847e-43	OsIPC06110090-1-500	5.73771e-21	10606982	0	OsJPC06110071-251-750	7.91003e-26	-	OsIPC06110091-251-750	4.5063e-32	-
mr1111_2	sf0610566031	6	10566031	1.63102e-34	OsIPC06110080-501-1000	7.40833e-11	10583676	18	OsJPC06110071-251-750	2.90529e-22	-	OsIPC06110090-251-615	4.00969e-25	-
mr1112_1	sf0610565344	6	10565344	1.69331e-42	OsJPC06110064-1-500	3.92929e-08	10557259	8	OsJPC06110071-501-1000	7.30865e-24	-	OsJPC06110037-501-1000	2.92792e-28	-
mr1112_2	sf0610566031	6	10566031	7.90302e-25	OsJPC06110071-251-750	9.6372e-18	10596752	31	OsIPC06110091-1-500	7.41679e-18	-	OsJPC06110037-501-1000	5.76618e-20	-
mr1113_1	sf0222677344	2	22677344	3.69438e-28	OsIPC02230086-6001-6500	2.7626e-29	22681576	4	OsIPC02230086-6001-6500	2.7626e-29	PF03009 GDPD	OsIPC02230086-5251-5750	2.24984e-26	PF03009 GDPD
mr1113_2	sf0222676921	2	22676921	4.84837e-19	OsIPC02230086-1251-1750	4.39848e-19	22681576	5	OsIPC02230086-1251-1750	4.39848e-19	PF03009 GDPD	OsIPC02230086-5001-5500	2.1683e-18	PF03009 GDPD
mr1114_1	sf0222677344	2	22677344	1.90401e-29	OsIPC02230086-6001-6500	4.34974e-32	22681576	4	OsIPC02230086-6001-6500	4.34974e-32	PF03009 GDPD	OsIPC02230086-2751-3250	4.01906e-28	PF03009 GDPD
mr1114_2	sf0222677344	2	22677344	7.03233e-24	OsIPC02230086-1251-1750	6.4812e-25	22681576	4	OsIPC02230086-1251-1750	6.4812e-25	PF03009 GDPD	OsIPC02230086-2501-3000	2.90847e-23	PF03009 GDPD
mr1115_1	sf0604335778	6	4335778	3.36789e-15	OsIPC06050053-3001-3500	1.16084e-08	4352465	17	OsIPC06050075-2001-2500	8.6407e-14	PF00060 Lig_chan	OsIPC06050056-2501-3000	1.34547e-13	-
mr1115_2	sf0604335111	6	4335111	5.24343e-17	OsIPC06050073-2001-2500	4.35822e-08	4425631	91	OsJPC06050050-1001-1500	1.52143e-10	-	OsIPC06050077-5251-5750	6.79579e-13	PF00060 Lig_chan
mr1117_1	sf0222677344	2	22677344	3.7783e-27	OsIPC02230086-6501-6758	2.61683e-28	22681576	4	OsIPC02230086-6501-6758	2.61683e-28	PF03009 GDPD	OsIPC02230086-5251-5750	2.37492e-25	PF03009 GDPD
mr1117_2	sf0222676921	2	22676921	9.80901e-23	OsIPC02230086-1251-1750	4.5143e-22	22681576	5	OsIPC02230086-1251-1750	4.5143e-22	PF03009 GDPD	OsIPC02230086-5001-5500	7.6938e-22	PF03009 GDPD
mr1118_1	sf0222676921	2	22676921	1.00919e-28	OsIPC02230086-6501-6758	7.85996e-28	22681576	5	OsIPC02230086-6501-6758	7.85996e-28	PF03009 GDPD	OsIPC02230086-501-1000	2.15249e-24	PF03009 GDPD
mr1118_2	sf0222676921	2	22676921	3.92852e-21	OsIPC02230086-1251-1750	1.10265e-19	22681576	5	OsIPC02230086-1251-1750	1.10265e-19	PF03009 GDPD	OsIPC02230086-2251-2750	1.28271e-19	PF03009 GDPD
mr1119_1	sf0222668490	2	22668490	2.13713e-24	OsIPC02230086-6001-6500	1.10295e-26	22681576	13	OsIPC02230086-6001-6500	1.10295e-26	PF03009 GDPD	OsIPC02230086-5001-5500	1.02899e-23	PF03009 GDPD
mr1119_2	sf0222658582	2	22658582	5.53124e-19	OsIPC02230086-4751-5250	2.69121e-19	22681576	23	OsIPC02230086-4751-5250	2.69121e-19	PF03009 GDPD	OsIPC02230086-5001-5500	5.74245e-19	PF03009 GDPD
mr1120_1	sf0222668490	2	22668490	9.46213e-22	OsIPC02230086-6001-6500	4.55379e-24	22681576	13	OsIPC02230086-6001-6500	4.55379e-24	PF03009 GDPD	OsIPC02230086-5001-5500	4.72149e-21	PF03009 GDPD
mr1120_2	sf0222677344	2	22677344	2.96358e-20	OsIPC02230086-1251-1750	9.4899e-20	22681576	4	OsIPC02230086-1251-1750	9.4899e-20	PF03009 GDPD	OsIPC02230086-2251-2750	3.6206e-19	PF03009 GDPD
mr1121_1	sf0610565344	6	10565344	2.88537e-42	OsIPC06110080-501-1000	1.13595e-10	10583676	18	OsJPC06110071-251-750	4.49047e-19	-	OsIPC06110090-1-500	2.11376e-25	-
mr1121_2	sf0610566031	6	10566031	2.14674e-34	OsIPC06110080-501-1000	2.2795e-09	10583676	18	OsJPC06110071-251-750	7.65929e-17	-	OsIPC06110091-501-819	3.41367e-22	-
mr1123_1	sf0222672268	2	22672268	2.32466e-32	OsIPC02230086-6001-6500	2.51952e-33	22681576	9	OsIPC02230086-6001-6500	2.51952e-33	PF03009 GDPD	OsIPC02230086-501-1000	2.58918e-30	PF03009 GDPD
mr1123_2	sf0222676921	2	22676921	2.07228e-26	OsIPC02230086-1251-1750	1.49335e-26	22681576	5	OsIPC02230086-1251-1750	1.49335e-26	PF03009 GDPD	OsIPC02230086-2251-2750	2.42011e-26	PF03009 GDPD
mr1124_1	sf0222735666	2	22735666	2.3256e-49	OsIPC02230092-2251-2750	3.68339e-08	22807770	72	OsJPU00004502-251-750	1.90816e-08	-	OsJPC06110067-251-750	1.85844e-10	-
mr1124_2	sf0222720036	2	22720036	1.19854e-30	-	-	-	>500	OsIPC06110060-251-750	1.35668e-07	-	OsIPC02230092-2501-2911	2.48152e-07	-
mr1125_1	sf0523817895	5	23817895	5.96255e-08	-	-	-	>500	OsJPC06120027-3251-3750	1.60736e-06	-	OsIPC07120017-1-500	6.052e-07	-
mr1125_2	sf0523817895	5	23817895	3.79086e-08	-	-	-	>500	OsJPC06120027-3251-3750	5.13966e-07	-	OsIPU00003382-2251-2750	2.72631e-07	PF10551 MULE
mr1126_1	sf0519831158	5	19831158	3.38141e-08	-	-	-	>500	OsIPC02190034-3251-3750	9.08504e-09	PF11820 DUF3339	OsIPC12120088-2001-2357	1.07141e-08	PF03578 HGWP
mr1126_2	sf0908333841	9	8333841	1.70673e-06	-	-	-	>500	OsJPC01240122-1-500	5.79814e-07	-	OsJPC09080101-3251-3750	2.16012e-07	-
mr1127_1	sf0619778168	6	19778168	1.45719e-06	OsJPC06200036-1251-1594	9.92412e-05	19788302	10	OsJPC04290003-2751-3250	2.98196e-10	-	OsIPC08010056-1-500	2.6346e-07	-
mr1127_2	sf1000121881	10	121881	1.55841e-06	OsIPC10010003-2251-2750	5.87136e-05	36100	86	OsIPC09050112-2251-2750	1.02688e-07	-	OsIPC02240018-1-500	1.64416e-05	-
mr1128_1	sf0130730996	1	30730996	3.22774e-14	-	-	-	>500	OsJPC07220070-2001-2500	1.83164e-07	PF01657 Stress-antifung	OsJPC04020185-1001-1500	2.51359e-07	-
mr1128_2	sf0130730996	1	30730996	1.6214e-12	-	-	-	>500	OsJPC10100076-1-500	1.50278e-07	-	OsIPC10100019-4251-4750	5.54909e-07	-
mr1129_1	sf0216794552	2	16794552	2.45885e-35	OsIPC02170062-501-1000	3.0231e-12	16883539	89	OsJPU00006109-251-750	1.83969e-22	-	OsJPC02180068-3751-4100	1.27324e-14	PF00069 Pkinase
mr1129_2	sf0216817014	2	16817014	2.53616e-33	OsIPC02170062-751-1210	1.06362e-14	16883539	67	OsJPU00006109-1-500	2.17672e-23	-	OsIPC02180058-1001-1500	4.83076e-15	-
mr1132_1	sf1215974233	12	15974233	3.29784e-87	OsIPC12160275-251-750	6.43226e-24	15972074	2	OsIPC03090002-251-750	8.81013e-34	-	OsIPC12160280-1751-2250	6.82475e-68	-
mr1132_2	sf1215966054	12	15966054	7.75586e-64	OsJPC12160185-501-1000	9.36968e-16	15964592	1	OsJPC12160195-1751-2250	5.25917e-27	-	OsIPC12160269-1-500	1.32899e-47	-
mr1133_1	sf1125035584	11	25035584	1.14497e-18	OsIPC11260011-751-1250	1.21094e-13	25032950	3	OsJPC11260006-751-1250	1.62278e-15	-	OsIPC11260006-251-750	4.04622e-17	-
mr1133_2	sf1125035584	11	25035584	8.90309e-19	OsIPC11260011-751-1250	1.33613e-14	25032950	3	OsIPC11260004-501-971	8.48568e-17	-	OsIPC11260006-1001-1500	2.62387e-19	-
mr1134_1	sf0138154786	1	38154786	2.13084e-26	-	-	-	>500	OsIPC11220129-4251-4750	2.82112e-09	-	OsIPU00005335-251-750	6.00161e-19	-
mr1134_2	sf0137929931	1	37929931	3.53774e-30	-	-	-	>500	OsIPU00005335-1-500	6.69883e-08	-	OsIPU00005335-1-500	1.33218e-19	-
mr1136_1	sf0205760250	2	5760250	3.59383e-11	-	-	-	>500	OsIPC04060056-501-1000	7.59398e-08	-	OsJPC04060028-251-750	6.30774e-09	-
mr1136_2	sf0815681012	8	15681012	1.27845e-08	-	-	-	>500	OsIPU00004687-251-736	6.88034e-09	-	OsIPC09160010-751-1197	1.29227e-07	-
mr1137_1	sf0604304911	6	4304911	2.66963e-40	OsIPC06050029-251-750	8.23004e-10	4287121	18	OsJPC06050020-1001-1500	2.8663e-12	PF02458 Transferase	OsIPC06050010-751-1250	9.8553e-17	-
mr1137_2	sf0604349088	6	4349088	4.54833e-37	OsJPC06050005-1-500	3.97047e-09	4239981	109	OsJPC06050005-1-500	3.97047e-09	-	OsIPC06050010-751-1250	2.62702e-17	-
mr1138_1	sf0918172778	9	18172778	2.55551e-11	-	-	-	>500	OsJPC07250011-751-1250	7.91979e-09	-	OsJPC07250052-1751-2250	1.99217e-10	-
mr1138_2	sf0724526966	7	24526966	1.47993e-11	OsIPC07250011-1-500	1.65252e-09	24204757	322	OsIPC07250011-1-500	1.65252e-09	-	OsIPC07250011-501-1000	9.97452e-11	-
mr1141_1	sf0602415882	6	2415882	5.10353e-24	OsIPC06030030-3751-4250	3.286e-12	2441227	25	OsIPC06030043-3001-3500	1.90553e-14	PF00069 Pkinase	OsJPC06030015-501-1000	2.83303e-21	-
mr1141_2	sf0602396892	6	2396892	3.42927e-28	OsIPC06030027-501-1000	2.23286e-10	2407380	10	OsJPC06030012-2501-3000	5.64533e-16	-	OsIPC06030063-251-750	6.88931e-23	-
mr1144_1	sf0610607096	6	10607096	2.25344e-40	OsIPC06110090-1-500	2.14026e-19	10606982	0	OsJPC06110071-251-750	9.57312e-23	-	OsIPC06110091-251-750	1.25131e-26	-
mr1144_2	sf0610566119	6	10566119	1.03945e-36	OsIPC06110080-251-750	2.96828e-11	10583676	18	OsJPC06110071-251-750	1.71215e-21	-	OsIPC06110090-251-615	2.13304e-26	-
mr1145_1	sf0719063228	7	19063228	2.38648e-23	OsIPC07200011-751-1250	3.01356e-11	19077748	15	OsIPC07200011-751-1250	3.01356e-11	-	OsIPC07200011-751-1250	9.92692e-16	-
mr1145_2	sf0719050238	7	19050238	2.53971e-18	-	-	-	>500	OsIPC07200011-751-1250	1.80727e-06	-	OsIPC07200011-1001-1500	6.08797e-13	-
mr1146_1	sf0222740181	2	22740181	1.02869e-28	OsIPC02230092-2501-2911	2.14027e-09	22807770	68	OsIPC02230092-2501-2911	2.14027e-09	-	OsIPC02230092-2501-2911	1.17541e-08	-
mr1146_2	sf0222740181	2	22740181	1.12756e-22	OsIPC02230092-2251-2750	1.00635e-08	22807770	68	OsIPC02230092-2251-2750	1.00635e-08	-	OsIPC02230092-2501-2911	1.47294e-09	-
mr1147_1	sf1009250434	10	9250434	1.48899e-07	OsIPC10100036-1501-2000	6.77188e-06	9330000	80	OsIPC06090100-1751-2250	6.55058e-10	-	OsJPC02240034-751-1250	4.73265e-10	-
mr1147_2	sf0132917498	1	32917498	5.84298e-07	-	-	-	>500	OsIPC10100050-751-1250	4.98353e-08	-	OsIPC04100026-251-625	3.41376e-07	-
mr1148_1	sf0222720036	2	22720036	2.31507e-16	-	-	-	>500	OsIPC03150051-251-750	4.68462e-08	-	OsIPC06020010-8001-8287	5.05755e-06	-
mr1148_2	sf0222735666	2	22735666	1.47133e-18	-	-	-	>500	OsIPC01080056-251-750	1.89646e-10	-	OsIPU00005242-501-1000	2.674e-09	-
mr1149_1	sf0222735666	2	22735666	8.5669e-32	OsIPC02230062-2501-3000	8.2871e-09	22549018	187	OsJPC02230024-251-750	2.91971e-09	-	OsIPU00004574-1-500	1.91932e-08	-
mr1149_2	sf0222712297	2	22712297	5.9211e-23	-	-	-	>500	OsIPC02250025-1251-1750	2.99422e-08	-	OsJPC02250085-1501-2000	2.90309e-07	PF00069 Pkinase
mr1150_1	sf0222729829	2	22729829	2.84841e-43	OsIPC02230086-2251-2750	6.93358e-09	22681576	48	OsIPC02230086-2251-2750	6.93358e-09	PF03009 GDPD	OsIPC02230086-501-1000	9.79507e-09	PF03009 GDPD
mr1150_2	sf0222723221	2	22723221	2.12951e-31	OsIPC02230087-1501-2000	2.62376e-09	22748008	25	OsIPC02230086-501-1000	2.63487e-10	PF03009 GDPD	OsIPC11200057-5001-5500	7.78053e-10	-
mr1151_1	sf0334363810	3	34363810	3.67687e-10	-	-	-	>500	OsJPC06050049-1001-1500	3.29962e-08	PF01094 ANF_receptor	OsIPC08010056-1-500	5.06112e-07	-
mr1151_2	sf0334976172	3	34976172	1.10415e-08	-	-	-	>500	OsIPC12210013-2001-2500	9.45871e-07	-	OsIPC12210013-2001-2500	1.06324e-07	-
mr1153_1	sf0232749887	2	32749887	3.21871e-07	-	-	-	>500	OsIPC04020247-1501-2000	2.32547e-07	-	OsJPC06110108-1-500	2.15326e-06	-
mr1153_2	sf0518373250	5	18373250	6.46123e-06	OsIPC05190049-251-750	6.74665e-05	18499357	126	OsIPC07220227-251-750	1.97529e-09	-	OsIPC07220227-1-500	2.52316e-08	-
mr1155_1	sf0719064403	7	19064403	2.74097e-52	OsIPC07200011-751-1250	6.40929e-15	19077748	13	OsIPC01060022-2501-3000	5.3157e-15	-	OsJPC04050109-1-500	3.43761e-24	-
mr1155_2	sf0719046938	7	19046938	3.77964e-34	OsIPC07200011-1251-1750	6.18978e-09	19077748	31	OsIPC01060022-2501-3000	3.32959e-12	-	OsIPC07200011-1001-1500	1.18829e-19	-
mr1156_1	sf0221234673	2	21234673	5.48662e-09	-	-	-	>500	OsJPC06090061-251-750	4.77802e-07	-	OsIPC06090100-1751-2250	1.46654e-06	-
mr1156_2	sf1000650689	10	650689	9.53805e-08	-	-	-	>500	OsIPC10040208-1-500	9.14972e-07	-	OsJPC07200024-1-500	4.10863e-07	-
mr1158_1	sf0700070922	7	70922	1.72141e-07	OsIPC07010001-1-500	6.29652e-06	10007	61	OsIPC11040084-3251-3750	1.71776e-06	PF08263 LRRNT_2	OsIPC08030061-1751-2183	8.50726e-07	-
mr1158_2	sf0700012444	7	12444	8.52589e-11	-	-	-	>500	OsJPC09160023-251-750	2.095e-09	PF00931 NB-ARC	OsIPC05110004-1-500	7.55216e-07	-
mr1159_1	sf0726558152	7	26558152	5.83596e-07	OsJPC07270028-1001-1500	5.0136e-05	26759388	201	OsJPC06090061-251-750	2.92347e-11	-	OsIPC06090100-2001-2500	3.82248e-08	-
mr1159_2	sf0713416603	7	13416603	4.65068e-06	-	-	-	>500	OsJPC12190111-1-500	2.27065e-07	-	OsJPC02210061-1001-1500	5.35124e-09	PF00226 DnaJ
mr1160_1	sf0906212033	9	6212033	2.12092e-08	-	-	-	>500	OsJPC09080003-1501-1997	7.43668e-07	-	OsJPC09070007-501-1000	3.17421e-06	-
mr1160_2	sf0303898470	3	3898470	6.74577e-07	-	-	-	>500	OsIPU00001951-1251-1750	9.5303e-07	-	OsIPC09060028-1751-2250	8.0319e-07	-
mr1161_1	sf1007310679	10	7310679	1.05336e-13	-	-	-	>500	OsJPC09120004-4001-4500	1.30059e-11	PF00078 RVT_1	OsIPU00000183-2251-2750	5.69301e-12	-
mr1161_2	sf1008703946	10	8703946	1.98912e-12	-	-	-	>500	OsIPU00000183-1001-1500	5.7334e-10	-	OsIPC10070100-1251-1750	4.73376e-09	-
mr1162_1	sf0525731543	5	25731543	3.57679e-08	-	-	-	>500	OsJPC08100066-751-1250	4.54076e-08	PF00201 UDPGT	OsIPC04220079-751-1250	4.98331e-08	-
mr1162_2	sf0500164263	5	164263	8.93413e-07	-	-	-	>500	OsIPC09010029-751-1250	1.27102e-07	-	OsIPU00007020-501-945	1.16947e-08	-
mr1164_1	sf0124417210	1	24417210	5.15967e-09	-	-	-	>500	OsIPC10110040-751-1250	2.97434e-10	-	OsIPC04340025-1-500	5.09796e-09	-
mr1164_2	sf0305099675	3	5099675	6.46305e-07	-	-	-	>500	OsIPC12180170-1-500	6.15933e-07	-	OsJPC08170033-251-750	2.33735e-07	-
mr1165_1	sf0610870476	6	10870476	5.39437e-11	OsIPC06110125-751-1250	1.47664e-08	10862853	8	OsIPC06110012-1-500	2.6758e-11	-	OsIPC06110130-1-500	7.24898e-11	-
mr1165_2	sf0610860075	6	10860075	3.51175e-10	OsJPC06110102-3501-4000	4.51401e-08	10870000	10	OsIPC06110130-751-1250	8.24733e-10	-	OsJPC06110100-751-1250	1.21922e-09	-
mr1166_1	sf0317320659	3	17320659	6.35724e-08	-	-	-	>500	OsIPC04030127-251-750	2.45362e-07	-	OsJPC01280004-1-500	1.77256e-06	PF00141 peroxidase
mr1166_2	sf0907843471	9	7843471	2.88283e-09	-	-	-	>500	OsJPC10070060-1-500	3.21892e-08	PF00685 Sulfotransfer_1	OsIPC07080101-1-500	2.77892e-08	PF10536 PMD
mr1167_1	sf0430461622	4	30461622	3.94998e-07	-	-	-	>500	OsIPU00002492-1251-1595	5.79993e-07	-	OsIPC02290003-1-500	9.65807e-07	-
mr1167_2	sf0420658261	4	20658261	7.03108e-07	OsJPC04210028-3501-4000	2.02492e-05	20655150	3	OsIPC07290027-2251-2750	2.42073e-07	-	OsJPC04210038-1751-2250	2.91387e-06	PF07727 RVT_2
mr1168_1	sf1000079974	10	79974	2.53603e-10	-	-	-	>500	OsIPC04090140-1-500	8.34525e-07	-	OsIPC03270003-1-500	3.65641e-08	-
mr1168_2	sf1000079974	10	79974	3.04079e-07	-	-	-	>500	OsIPC01210125-251-750	1.38888e-06	-	OsIPC09050031-1251-1750	1.23296e-05	PF04094 DUF390
mr1169_1	sf0417746705	4	17746705	2.55185e-07	OsJPC04180076-1751-2250	1.99729e-05	17557907	189	OsJPC01060027-6001-6500	1.3562e-06	-	OsJPC04180083-1-500	1.15039e-05	-
mr1169_2	sf0429808027	4	29808027	1.71593e-10	OsIPC04310008-2001-2500	5.52611e-08	30034002	226	OsIPC04310008-2001-2500	5.52611e-08	-	OsJPU00003634-1-500	2.0827e-08	-
mr1170_1	sf0232749887	2	32749887	6.48631e-14	-	-	-	>500	OsJPC02070023-2501-3000	4.15646e-09	-	OsIPC02070043-2001-2500	6.77877e-08	-
mr1170_2	sf0206232457	2	6232457	5.98361e-08	OsIPC02070043-1751-2250	1.87881e-07	6232573	0	OsIPC02070043-1751-2250	1.87881e-07	-	OsIPC02070047-1751-2250	1.49929e-08	-
mr1171_1	sf0403199708	4	3199708	1.12511e-08	-	-	-	>500	OsJPU00004136-251-661	9.32745e-13	-	OsIPC11180019-501-1000	3.50859e-06	-
mr1171_2	sf1218081707	12	18081707	1.14541e-06	OsIPC12190032-1251-1750	1.70092e-10	18193292	112	OsIPU00006536-1-500	3.01261e-11	PF04195 Transposase_28	OsIPC04220079-751-1250	1.96136e-12	-
mr1172_1	sf0907341967	9	7341967	1.30853e-10	-	-	-	>500	OsIPC02130001-1-500	1.38187e-12	-	OsJPC02310002-1-500	1.2449e-08	-
mr1172_2	sf1116690171	11	16690171	3.94303e-06	-	-	-	>500	OsIPC07210137-501-1000	1.26891e-05	-	OsIPC01140335-2751-3173	4.18612e-06	-
mr1173_1	sf0620608224	6	20608224	4.11649e-07	OsIPC06210018-1-500	1.00746e-05	20167396	441	OsIPU00006780-251-629	1.92305e-08	-	OsIPC01420037-501-1000	9.09803e-07	PF01851 PC_rep
mr1173_2	sf1209949308	12	9949308	1.02305e-06	OsJPC12110005-251-750	4.47338e-05	10055096	106	OsIPC12110164-501-1000	1.78527e-07	-	OsIPU00003401-1-500	1.55939e-07	-
mr1174_1	sf0804314272	8	4314272	2.43674e-16	OsJPC08050026-1-500	5.08847e-08	4315966	2	OsJPC08050024-251-750	6.40658e-11	-	OsIPC08050068-751-1042	4.47975e-15	-
mr1174_2	sf0804326526	8	4326526	1.04905e-18	OsJPC08050027-1251-1750	4.24419e-11	4318123	8	OsJPC08050024-251-750	4.00633e-12	-	OsJPC08050027-1501-2000	1.08203e-16	-
mr1175_1	sf0203457726	2	3457726	1.59792e-06	OsJPC02040035-251-716	4.90084e-05	3460000	2	OsJPC12080022-751-1250	7.92864e-07	PF00043 GST_C	OsIPC11200248-2251-2750	3.34988e-07	-
mr1175_2	sf0723914711	7	23914711	1.34984e-06	-	-	-	>500	OsIPU00007856-1-500	5.89085e-08	-	OsIPC02060050-1-500	2.09962e-06	-
mr1177_1	sf0431242205	4	31242205	2.98419e-07	-	-	-	>500	OsJPC09050083-5751-6250	1.26569e-07	PF00069 Pkinase	OsIPC09050106-6751-7250	1.96125e-06	PF07714 Pkinase_Tyr
mr1177_2	sf1000985078	10	985078	3.09419e-07	-	-	-	>500	OsIPC04170039-751-1250	3.55005e-08	-	OsIPU00005285-251-750	1.38935e-08	-
mr1178_1	sf1215974233	12	15974233	6.86918e-76	OsIPC12160276-751-1055	5.56357e-08	15974258	0	OsJPC12160184-251-750	3.30286e-29	-	OsIPC12160280-1751-2250	3.01973e-54	-
mr1178_2	sf1215963235	12	15963235	1.32929e-42	OsJPC12160185-501-1000	1.00116e-09	15964592	1	OsJPC12160184-251-750	7.65559e-21	-	OsJPC12160185-751-1250	4.12522e-34	-
mr1180_1	sf0222733962	2	22733962	1.11659e-14	-	-	-	>500	OsIPC07040008-1501-2000	1.59524e-07	-	OsJPC10080032-251-750	4.77188e-07	PF03732 Retrotrans_gag
mr1180_2	sf0222729829	2	22729829	3.6685e-26	-	-	-	>500	OsIPC03360065-1-500	4.89452e-07	-	OsIPC02230086-2751-3250	5.34822e-07	PF03009 GDPD
mr1181_1	sf0724527321	7	24527321	4.50331e-16	OsIPC07250056-1-500	1.80767e-11	24513513	14	OsIPC07250056-1-500	1.80767e-11	-	OsIPC07250057-1-500	1.43244e-15	-
mr1181_2	sf0724557645	7	24557645	2.50331e-07	OsJPC07250048-751-1250	6.10911e-08	24555387	2	OsIPC04210065-251-750	1.15984e-08	-	OsIPU00001951-1251-1750	3.58657e-08	-
mr1182_1	sf0724264255	7	24264255	6.00724e-08	-	-	-	>500	OsIPU00004768-1-500	1.39419e-11	-	OsIPC07160201-501-1000	1.29105e-09	-
mr1182_2	sf0803653153	8	3653153	1.29875e-11	-	-	-	>500	OsJPC02080065-1-500	7.0834e-08	-	OsIPC04030125-2001-2275	5.94134e-08	-
mr1183_1	sf0222733962	2	22733962	7.0614e-23	-	-	-	>500	OsIPC03150055-1251-1750	2.33029e-06	-	OsIPU00009254-1-500	1.24287e-07	-
mr1183_2	sf0222738533	2	22738533	5.00719e-25	-	-	-	>500	OsJPU00002327-751-1107	3.37672e-07	-	OsIPC10090029-1001-1311	2.13554e-09	PF08284 RVP_2
mr1184_1	sf0221234673	2	21234673	6.43115e-08	-	-	-	>500	OsIPU00006564-251-750	5.18428e-09	-	OsJPC06240081-4751-5250	4.81835e-08	-
mr1184_2	sf0219803481	2	19803481	3.25518e-07	-	-	-	>500	OsJPC12070010-2751-3250	5.63926e-07	-	OsIPC03190077-1-500	5.75083e-08	-
mr1185_1	sf0607358010	6	7358010	2.87316e-06	OsIPC06080021-251-750	0.00014338	7240000	118	OsJPU00002368-251-750	1.5164e-07	-	OsJPC07120106-251-750	1.16577e-06	-
mr1185_2	sf0420658261	4	20658261	1.78742e-07	OsJPC04210028-3751-4250	6.84946e-06	20655150	3	OsJPC10010021-1-500	2.6494e-06	-	OsIPC12010081-1-500	9.69969e-07	-
mr1186_1	sf0403199708	4	3199708	4.29845e-08	-	-	-	>500	OsJPU00002860-1251-1750	1.70925e-09	PF05699 Dimer_Tnp_hAT	OsJPU00004523-1001-1500	1.01638e-06	-
mr1186_2	sf0207224194	2	7224194	2.18127e-06	-	-	-	>500	OsIPC08080026-1001-1313	2.23042e-08	-	OsIPC08080026-1001-1313	1.11315e-08	-
mr1187_1	sf1221711727	12	21711727	2.61313e-07	-	-	-	>500	OsIPC04220076-751-1250	7.05695e-16	PF13639 zf-RING_2	OsIPC08160026-3001-3500	1.00977e-12	PF03140 DUF247
mr1187_2	sf1002939956	10	2939956	1.93162e-07	OsJPC10030085-1751-2044	6.7841e-09	2660000	280	OsJPU00004640-251-643	3.55258e-13	-	OsIPC01320036-1751-2250	1.49723e-13	-
mr1188_1	sf1108871344	11	8871344	1.12062e-07	OsJPC11090026-1001-1500	6.32184e-06	8482377	389	OsJPU00003767-251-740	8.93877e-07	-	OsIPC02190080-751-1011	4.38108e-07	-
mr1188_2	sf1215652091	12	15652091	2.11769e-09	OsJPC12160148-751-1250	2.85492e-08	15667130	15	OsJPC12160148-751-1250	2.85492e-08	PF04195 Transposase_28	OsJPU00005053-751-1250	2.08706e-07	-
mr1189_1	sf0224380964	2	24380964	3.19293e-06	OsJPC02250200-1001-1300	4.62083e-05	24381250	0	OsIPC02250240-1-500	9.10091e-07	-	OsIPC01320036-1751-2250	1.02213e-08	-
mr1189_2	sf0224967453	2	24967453	3.65093e-06	-	-	-	>500	OsJPC12190075-251-662	1.93379e-06	-	OsIPC04250014-1-500	8.14652e-06	-
mr1191_1	sf1125079009	11	25079009	1.09019e-56	OsJPC11260014-1-500	3.36321e-10	25090000	11	OsJPC02310009-251-750	1.86234e-33	-	OsIPC11260029-251-750	7.99736e-47	-
mr1191_2	sf1125079009	11	25079009	7.0814e-36	OsIPC11260029-1-500	7.70674e-23	25058621	20	OsIPC11260021-1251-1750	1.88585e-23	-	OsIPC11260029-1-500	1.93116e-30	-
mr1192_1	sf1103156439	11	3156439	4.79509e-07	OsIPC11040028-1-500	5.65675e-06	3154689	2	OsIPU00006564-251-750	6.41747e-13	-	OsIPC12280009-2001-2500	4.19354e-07	-
mr1192_2	sf0303327018	3	3327018	2.70702e-07	OsIPC03040002-1501-1892	1.80028e-06	3085535	241	OsIPC08200065-1751-2250	1.58313e-08	-	OsJPU00000422-251-750	6.83087e-07	-
mr1193_1	sf0327573360	3	27573360	3.46665e-12	OsJPC03280012-1001-1500	2.01611e-08	27567629	6	OsIPC03280031-501-975	7.34456e-11	-	OsIPC03280031-501-975	4.6562e-10	-
mr1193_2	sf0327571886	3	27571886	7.56275e-11	OsJPC03280012-1001-1500	1.28897e-08	27567629	4	OsIPC03280039-1001-1500	1.12404e-08	-	OsJPC03280012-1251-1517	2.13987e-09	-
mr1194_1	sf0217633913	2	17633913	3.35975e-08	-	-	-	>500	OsIPC04020247-1501-2000	2.23195e-06	-	OsJPU00001289-2501-3000	2.58126e-06	-
mr1194_2	sf0527033029	5	27033029	1.30749e-10	-	-	-	>500	OsIPU00006570-251-750	5.98399e-06	-	OsIPC11070064-2001-2500	6.36156e-06	-
mr1195_1	sf0507132746	5	7132746	1.7516e-14	-	-	-	>500	OsJPC01010127-501-1000	6.18357e-07	-	OsIPC05080009-501-1000	3.33971e-09	PF03181 BURP
mr1195_2	sf0507128353	5	7128353	3.02941e-09	-	-	-	>500	OsIPU00001951-1251-1750	3.03716e-07	-	OsIPC04040262-251-750	1.08293e-06	-
mr1196_1	sf0217005850	2	17005850	2.21148e-06	-	-	-	>500	OsIPU00007039-501-985	1.98225e-05	-	OsJPC11210026-251-750	9.01775e-06	-
mr1196_2	sf1119045061	11	19045061	9.31013e-07	-	-	-	>500	OsIPC01170034-1-500	3.40954e-08	PF04195 Transposase_28	OsJPC12100024-251-750	6.47312e-07	-
mr1197_1	sf0610076666	6	10076666	1.35201e-07	OsIPC06110002-1-500	5.85702e-06	10032739	44	OsJPC06210008-2251-2510	1.29408e-07	-	OsIPC06110002-1-500	3.68935e-07	-
mr1197_2	sf0222572639	2	22572639	1.21133e-09	-	-	-	>500	OsIPC06120092-751-1211	7.6312e-08	-	OsIPC06080013-251-750	1.12857e-07	-
mr1198_1	sf0216965429	2	16965429	3.93947e-07	-	-	-	>500	OsIPC11270036-501-1000	1.63639e-06	-	OsIPC02240065-751-1250	5.63005e-07	-
mr1198_2	sf0314887332	3	14887332	1.71546e-07	-	-	-	>500	OsIPC08200059-501-1000	2.82682e-07	-	OsIPC09080206-1-500	3.24301e-06	-
mr1199_1	sf0719208506	7	19208506	7.27302e-08	-	-	-	>500	OsJPC01060027-6001-6500	5.02017e-09	-	OsJPC01060026-501-1000	3.17638e-06	-
mr1199_2	sf0719041413	7	19041413	3.35274e-09	-	-	-	>500	OsIPU00003103-1-500	7.63731e-07	-	OsJPC12100024-751-1042	6.3197e-06	-
mr1200_1	sf0610565238	6	10565238	4.67296e-31	OsJPC06110071-251-750	2.74182e-18	10596752	32	OsIPC06110090-1-500	1.24759e-18	-	OsIPC06110091-251-750	2.77209e-22	-
mr1200_2	sf0610674740	6	10674740	1.7983e-24	OsIPC06110097-1-500	4.94524e-08	10648486	26	OsIPC06110091-1-500	2.27171e-13	-	OsIPC06110050-1501-2000	1.46311e-14	-
mr1201_1	sf0605273341	6	5273341	4.23754e-25	OsIPC06060031-1-500	1.45355e-14	5291943	19	OsIPU00008326-1251-1750	8.71129e-15	-	OsIPC06060028-1251-1750	5.60024e-19	-
mr1201_2	sf0605268203	6	5268203	3.34473e-27	OsIPC06060031-1-500	1.4376e-16	5291943	24	OsIPC06060031-1-500	1.4376e-16	PF08387 FBD	OsIPC06060028-1251-1750	4.19361e-21	-
mr1203_1	sf0406521998	4	6521998	3.53258e-45	-	-	-	>500	OsJPC12040017-751-1250	9.55389e-09	-	OsJPC01370001-501-1000	2.41414e-12	-
mr1203_2	sf0406557284	4	6557284	1.15079e-31	-	-	-	>500	OsJPC01430009-751-1005	3.21621e-08	PF03671 Ufm1	OsJPC01370001-501-1000	1.1815e-09	-
mr1204_1	sf0130643809	1	30643809	7.06383e-11	-	-	-	>500	OsJPC03150054-501-1000	7.29023e-08	PF00141 peroxidase	OsIPC02240065-751-1250	9.53873e-08	-
mr1204_2	sf0719048913	7	19048913	2.88104e-21	OsIPC07200011-751-1250	1.90915e-08	19077748	29	OsIPC07200011-751-1250	1.90915e-08	-	OsJPC04050109-1-500	1.81518e-17	-
mr1205_1	sf0916029540	9	16029540	8.20748e-07	-	-	-	>500	OsJPC08270011-1251-1750	4.06396e-08	-	OsJPU00001503-2001-2500	9.39577e-08	-
mr1205_2	sf1125162329	11	25162329	4.92271e-08	-	-	-	>500	OsIPC09110099-1-500	1.02099e-06	-	OsJPU00002854-1-500	2.329e-06	PF00665 rve
mr1206_1	sf0402286150	4	2286150	1.06521e-07	OsIPC04030104-251-750	6.60803e-06	2386585	100	OsJPC08270011-1501-2000	8.14837e-10	-	OsIPC06130047-1-500	9.24623e-08	-
mr1206_2	sf0132931459	1	32931459	3.41884e-07	-	-	-	>500	OsIPC11070177-251-750	1.9527e-07	-	OsJPC08180011-251-750	8.9053e-07	-
mr1207_1	sf0400023076	4	23076	1.32585e-06	-	-	-	>500	OsJPU00002810-501-1000	5.88259e-10	-	OsIPC07140168-5001-5254	1.16681e-07	PF03732 Retrotrans_gag
mr1207_2	sf0106493338	1	6493338	1.88072e-09	-	-	-	>500	OsIPC04210065-251-750	1.25495e-06	-	OsJPC12180119-1501-2000	2.65968e-06	-
mr1208_1	sf0922201705	9	22201705	1.04688e-11	-	-	-	>500	OsJPC04050019-1-500	6.80941e-07	-	OsIPC01070057-251-559	1.46842e-07	-
mr1208_2	sf0922057211	9	22057211	1.30823e-11	-	-	-	>500	OsIPC01170041-1001-1500	4.20319e-06	-	OsIPC09230033-1251-1614	2.46526e-06	PF13947 GUB_WAK_bind
mr1209_1	sf1214613506	12	14613506	1.13966e-06	OsIPC12150094-251-750	0.000109051	14684911	71	OsIPC02120024-2501-3000	4.87025e-08	-	OsJPU00002547-1-500	9.31891e-08	PF03108 DBD_Tnp_Mut
mr1209_2	sf0703277161	7	3277161	1.01847e-05	-	-	-	>500	OsJPU00006698-1001-1500	1.17146e-05	-	OsIPC08060136-1251-1750	8.9079e-06	PF00651 BTB
mr1211_1	sf0610538572	6	10538572	6.37534e-60	OsJPC06110060-1-500	9.16821e-11	10549199	11	OsIPC11160113-1-500	1.7866e-31	-	OsIPC06110091-251-750	4.13914e-40	-
mr1211_2	sf0610538572	6	10538572	3.52437e-48	OsJPC06110060-1-500	1.07492e-12	10549199	11	OsJPC06110090-1251-1695	3.76297e-27	-	OsIPC06110091-251-750	1.99804e-32	-
mr1212_1	sf0719270745	7	19270745	2.77793e-09	-	-	-	>500	OsJPC08170055-1501-2000	9.19783e-08	-	OsIPC07200011-251-750	1.4447e-08	-
mr1212_2	sf0719050170	7	19050170	2.35195e-09	-	-	-	>500	OsIPC10030034-1-500	3.13942e-06	-	OsJPC01040150-2001-2500	2.19019e-07	-
mr1215_1	sf0612015548	6	12015548	2.51814e-07	OsJPC06130001-5751-6250	5.46755e-07	12014145	1	OsIPC05270043-251-750	1.37929e-07	-	OsJPC06130001-6001-6500	2.78886e-08	-
mr1215_2	sf0610489381	6	10489381	3.47521e-08	-	-	-	>500	OsJPU00003467-501-1000	5.39621e-07	-	OsIPU00005620-1-500	5.82112e-08	-
mr1216_1	sf0719198011	7	19198011	2.16575e-10	-	-	-	>500	OsJPU00005390-251-582	8.62112e-12	-	OsIPC03270003-1-500	4.83071e-20	-
mr1216_2	sf0919909515	9	19909515	6.63831e-27	OsIPC09210026-2251-2750	3.62353e-08	20215435	306	OsIPC09210026-2251-2750	3.62353e-08	PF13456 RVT_3	OsIPC09210028-3001-3480	7.26492e-08	-
mr1217_1	sf1018583294	10	18583294	1.88313e-06	OsJPC10190017-2251-2750	2.52371e-05	18587666	4	OsIPC01160096-6251-6750	5.22677e-08	-	OsJPU00002547-1-500	3.75081e-07	PF03108 DBD_Tnp_Mut
mr1217_2	sf0818663559	8	18663559	6.74714e-07	OsIPC08190103-501-1000	3.09362e-08	18706431	43	OsIPC12170023-751-1250	2.83032e-08	-	OsIPC08190103-501-1000	2.96088e-07	PF03578 HGWP
mr1218_1	sf0610454803	6	10454803	9.75817e-17	OsIPC06110044-251-750	4.47135e-08	10455656	1	OsIPC06110042-1751-2250	2.36322e-16	-	OsJPC06110037-2001-2500	1.07489e-15	-
mr1218_2	sf0610586853	6	10586853	1.73596e-19	OsJPC06110071-501-1000	6.38151e-14	10596752	10	OsIPC06110050-751-1250	4.60302e-14	-	OsIPC06110050-501-1000	1.48817e-16	-
mr1219_1	sf0605273341	6	5273341	1.20705e-24	OsIPC06060031-1-500	1.76734e-14	5291943	19	OsIPC06060031-1-500	1.76734e-14	PF08387 FBD	OsIPC06060028-1251-1750	7.70453e-16	-
mr1219_2	sf0605273341	6	5273341	5.9765e-24	OsIPC06060031-1-500	2.50785e-15	5291943	19	OsIPC06060031-1-500	2.50785e-15	PF08387 FBD	OsIPC06060028-1251-1750	1.57205e-16	-
mr1220_1	sf0719394593	7	19394593	8.35582e-07	-	-	-	>500	OsIPC05270043-251-750	1.037e-08	-	OsJPC02240034-751-1250	4.79787e-10	-
mr1220_2	sf0720145819	7	20145819	1.91756e-06	OsJPC07210026-10251-10750	1.23233e-05	20152583	7	OsJPC07210026-10251-10750	1.23233e-05	-	OsIPC07210044-751-1250	9.4561e-06	-
mr1221_1	sf0610460144	6	10460144	4.19756e-22	OsIPC06110048-501-809	5.03759e-08	10460087	0	OsJPC06110037-2251-2750	4.82946e-17	-	OsIPC06110050-501-1000	1.10348e-19	-
mr1221_2	sf0610586399	6	10586399	2.58917e-19	OsJPC06110071-501-1000	2.80118e-14	10596752	10	OsJPC06110071-501-1000	2.80118e-14	-	OsIPC06110050-501-1000	1.20448e-15	-
mr1222_1	sf0222726288	2	22726288	6.29368e-37	-	-	-	>500	OsIPC02250106-2251-2750	1.22908e-07	PF00069 Pkinase	OsJPC06100122-751-1250	1.39415e-06	-
mr1222_2	sf0222740317	2	22740317	7.82257e-20	OsIPC02230092-2501-2911	2.63131e-08	22807770	67	OsIPC02230092-2501-2911	2.63131e-08	-	OsIPC02230092-2501-2911	5.81847e-08	-
mr1224_1	sf0719198011	7	19198011	4.8625e-24	OsJPC07200008-751-1250	1.39512e-08	19201132	3	OsIPC07200011-751-1250	1.72692e-11	-	OsIPC07200011-751-1250	3.36125e-15	-
mr1224_2	sf0719198011	7	19198011	1.57001e-17	-	-	-	>500	OsIPC07200011-1001-1500	1.14104e-06	-	OsIPC07200011-1251-1750	2.18658e-11	-
mr1226_1	sf0719048913	7	19048913	1.46217e-56	OsJPC07200005-1251-1750	4.09933e-09	19047958	1	OsIPC07200011-751-1250	1.43277e-17	-	OsIPC07200011-751-1250	3.94988e-24	-
mr1226_2	sf0719048913	7	19048913	1.09726e-35	OsIPC07200011-1251-1750	2.3682e-09	19077748	29	OsJPC06230068-1-500	3.67431e-12	-	OsIPC07200011-751-1250	4.74663e-22	-
mr1227_1	sf0719048913	7	19048913	7.29017e-10	-	-	-	>500	OsJPC03160060-251-750	2.41967e-08	PF07762 DUF1618	OsJPC03160060-251-750	7.54452e-08	PF07762 DUF1618
mr1227_2	sf0719187034	7	19187034	3.15406e-10	-	-	-	>500	OsJPU00005067-1-500	6.09956e-09	-	OsIPC12210028-1-500	3.1102e-07	-
mr1228_1	sf0819996061	8	19996061	8.27497e-07	-	-	-	>500	OsIPC12180088-251-750	1.93303e-06	-	OsJPC02240034-751-1250	2.40213e-07	-
mr1228_2	sf1215648558	12	15648558	5.64659e-06	OsIPC12160169-1001-1500	0.000147686	15530000	119	OsJPC06300014-251-750	2.23707e-07	-	OsJPC04350007-251-750	1.43984e-06	PF00071 Ras
mr1229_1	sf0216872877	2	16872877	2.7056e-07	OsJPC02170033-501-905	1.83421e-05	16885292	12	OsIPC04030127-251-750	5.25866e-08	-	OsJPC02240034-751-1250	6.15414e-08	-
mr1229_2	sf0823041960	8	23041960	6.15877e-07	-	-	-	>500	OsIPU00004572-251-570	2.42109e-06	-	OsJPU00000557-501-804	1.76071e-06	PF14223 UBN2
mr1230_1	sf0707895188	7	7895188	1.58813e-06	-	-	-	>500	OsIPC04020247-1501-2000	3.94627e-08	-	OsJPC02240034-751-1250	4.39663e-08	-
mr1230_2	sf0103142509	1	3142509	2.25456e-07	-	-	-	>500	OsIPC01140340-501-1000	5.30976e-07	-	OsIPU00004078-1-500	1.14602e-06	-
mr1232_1	sf0805967811	8	5967811	9.50182e-07	OsJPC08060145-1751-2179	7.82588e-06	5967641	0	OsIPC02120024-2501-3000	9.94259e-08	-	OsIPC02120024-2751-3141	2.973e-07	-
mr1232_2	sf0918923003	9	18923003	1.05089e-10	-	-	-	>500	OsJPC12140037-1251-1750	6.92273e-06	-	OsIPC07070066-1-500	7.86204e-07	-
mr1233_1	sf0719087281	7	19087281	1.03035e-33	OsIPC07200011-751-1250	2.99219e-17	19077748	10	OsIPC07200011-751-1250	2.99219e-17	-	OsIPC07200011-751-1250	2.16072e-28	-
mr1233_2	sf0719187671	7	19187671	7.78563e-23	OsIPC07200011-501-1000	5.60239e-08	19077748	110	OsIPU00001951-1251-1750	5.57443e-08	-	OsIPC07200011-1251-1750	7.16883e-17	-
mr1234_1	sf0610565344	6	10565344	1.28385e-44	OsJPC06110070-251-750	2.94894e-09	10596496	31	OsJPC06110071-501-1000	4.47196e-26	-	OsIPC06110042-2251-2750	2.42369e-34	-
mr1234_2	sf0610458124	6	10458124	2.66903e-27	OsIPC06110046-501-1000	3.58718e-08	10457796	0	OsJPC06110071-501-1000	1.46308e-19	-	OsIPC06110042-2501-2843	9.77471e-24	-
mr1235_1	sf0216741108	2	16741108	3.05711e-19	-	-	-	>500	OsJPU00006109-751-1250	1.97088e-10	-	OsIPC02170013-1-500	2.9365e-12	-
mr1235_2	sf0216817014	2	16817014	5.19854e-24	OsIPC02170062-751-1210	5.89287e-09	16883539	67	OsJPU00006109-1-500	6.38454e-17	-	OsJPC11130035-751-1248	1.5555e-12	-
mr1236_1	sf0216746869	2	16746869	3.77692e-12	OsIPC02170035-751-1112	1.37412e-10	16667023	80	OsIPC02180075-4251-4750	2.80902e-11	-	OsIPC02180059-5001-5500	5.78075e-12	PF00067 p450
mr1236_2	sf0106685481	1	6685481	7.76921e-12	-	-	-	>500	OsJPU00001235-1-500	6.95154e-09	-	OsIPC01070048-1001-1442	4.45363e-08	-
mr1238_1	sf1124652303	11	24652303	1.52065e-50	OsIPC11250149-251-687	5.61404e-10	24629261	23	OsJPC11250102-1-500	6.46788e-17	-	OsJPC11250102-1-500	3.18498e-18	-
mr1238_2	sf1124652303	11	24652303	2.02857e-55	OsIPC11250149-251-687	2.84583e-13	24629261	23	OsJPC11250102-1-500	1.81202e-21	-	OsJPC11250102-1-500	1.31663e-20	-
mr1239_1	sf0222735122	2	22735122	1.48128e-06	OsIPC02230092-2501-2911	3.7999e-05	22807770	73	OsJPC01060027-6001-6500	7.15267e-07	-	OsIPC01040014-3751-4147	1.59599e-06	-
mr1239_2	sf1108107910	11	8107910	2.80754e-06	-	-	-	>500	OsJPC04210025-751-1250	1.19392e-06	-	OsJPC04210028-2251-2750	5.52576e-07	PF00069 Pkinase
mr1240_1	sf0222676921	2	22676921	2.51981e-24	OsIPC02230086-6251-6750	8.75443e-24	22681576	5	OsIPC02230086-6251-6750	8.75443e-24	PF03009 GDPD	OsIPC02230086-5251-5750	2.6182e-21	PF03009 GDPD
mr1240_2	sf0222676921	2	22676921	2.21725e-16	OsIPC02230086-1251-1750	1.01283e-13	22681576	5	OsIPU00008061-1-500	5.3855e-15	-	OsIPC02230086-2251-2750	2.63947e-15	PF03009 GDPD
mr1241_1	sf0604232839	6	4232839	8.11932e-17	OsIPC06050007-251-750	6.42908e-08	4230000	3	OsJPC06050048-10001-10500	4.70035e-13	PF01094 ANF_receptor	OsIPC06050064-1-500	3.8518e-15	-
mr1241_2	sf0719050238	7	19050238	6.25924e-12	-	-	-	>500	OsIPU00003832-251-748	2.78775e-08	-	OsJPC06050028-251-750	3.31845e-11	-
mr1242_1	sf0222672268	2	22672268	1.2093e-35	OsIPC02230086-6001-6500	1.61477e-38	22681576	9	OsIPC02230086-6001-6500	1.61477e-38	PF03009 GDPD	OsIPC02230086-5251-5750	5.84138e-34	PF03009 GDPD
mr1242_2	sf0222676921	2	22676921	8.33264e-29	OsIPC02230086-1251-1750	6.35054e-30	22681576	5	OsIPC02230086-1251-1750	6.35054e-30	PF03009 GDPD	OsIPC02230086-2501-3000	1.28403e-27	PF03009 GDPD
mr1243_1	sf0216886044	2	16886044	5.41685e-13	-	-	-	>500	OsIPC01160096-6251-6750	7.33942e-07	-	OsIPC02170013-1-500	8.87418e-10	-
mr1243_2	sf0216817014	2	16817014	1.92604e-13	-	-	-	>500	OsJPU00006109-1-500	5.0793e-11	-	OsIPC10050188-501-1000	1.64757e-07	-
mr1244_1	sf0610479622	6	10479622	4.18459e-15	OsIPC06110042-1251-1750	1.41089e-08	10450245	29	OsJPC06110072-1-500	2.93127e-09	-	OsIPC06110050-501-1000	6.08519e-13	-
mr1244_2	sf0610486065	6	10486065	1.93358e-13	OsIPC06110055-1-500	1.87974e-08	10478123	8	OsIPC06110042-1251-1750	1.58285e-09	-	OsIPC06110050-501-1000	8.77182e-11	-
mr1245_1	sf0616749119	6	16749119	3.15652e-11	-	-	-	>500	OsJPC11120003-751-1250	9.90573e-11	-	OsIPC12280009-2001-2500	1.99405e-07	-
mr1245_2	sf0505632529	5	5632529	3.18176e-07	OsIPC05060045-4251-4750	1.45114e-05	5656325	24	OsIPC12230242-1-500	4.23019e-06	-	OsIPC11160004-501-1000	6.29192e-06	-
mr1246_1	sf0719296474	7	19296474	2.40352e-27	OsJPC07200008-751-1250	5.1934e-08	19201132	95	OsIPC07200011-751-1250	1.45444e-14	-	OsIPC07200011-1251-1750	3.74121e-17	-
mr1246_2	sf0719010413	7	19010413	9.26288e-26	OsIPC07200011-1251-1750	7.69832e-09	19077748	67	OsIPC07200011-1251-1750	7.69832e-09	-	OsIPC07200011-1501-1780	6.93503e-14	-
mr1247_1	sf0222668490	2	22668490	4.50103e-24	OsIPC02230086-6501-6758	8.63158e-27	22681576	13	OsIPC02230086-6501-6758	8.63158e-27	PF03009 GDPD	OsIPC02230086-2251-2750	2.69945e-23	PF03009 GDPD
mr1247_2	sf0222676921	2	22676921	3.00476e-17	OsIPC02230086-2501-3000	1.69914e-17	22681576	5	OsIPC02230086-2501-3000	1.69914e-17	PF03009 GDPD	OsIPC02230086-5001-5500	1.1202e-16	PF03009 GDPD
mr1248_1	sf0334366705	3	34366705	2.02764e-12	-	-	-	>500	OsJPU00006109-751-1250	7.34436e-09	-	OsJPC11130035-751-1248	1.66956e-08	-
mr1248_2	sf0216887399	2	16887399	3.71193e-09	-	-	-	>500	OsIPC01060021-251-750	8.20256e-09	-	OsIPU00001943-1-500	6.16887e-08	-
mr1250_1	sf0431330433	4	31330433	8.24436e-08	-	-	-	>500	OsIPC02120024-2751-3141	1.01021e-07	-	OsIPC03270003-1-500	6.94217e-10	-
mr1250_2	sf1113624137	11	13624137	6.60408e-07	-	-	-	>500	OsJPU00001292-1-500	1.77518e-07	-	OsIPC12190066-251-750	2.19594e-06	-
mr1251_1	sf0216794552	2	16794552	1.89336e-24	OsIPC02170062-501-1000	1.82849e-08	16883539	89	OsJPU00006109-751-1250	4.74864e-16	-	OsJPC11130035-751-1248	9.48347e-11	-
mr1251_2	sf0217100297	2	17100297	4.77614e-28	OsIPC02180017-4001-4500	5.3045e-18	17207083	107	OsIPC02180017-4001-4500	5.3045e-18	-	OsJPC02180068-3751-4100	2.3867e-17	PF00069 Pkinase
mr1252_1	sf0400136352	4	136352	1.43824e-09	OsIPC04010018-251-750	5.36585e-08	102480	34	OsIPC04010018-251-750	5.36585e-08	-	OsJPC04020185-1001-1500	6.72092e-08	-
mr1252_2	sf0234320354	2	34320354	3.33425e-07	-	-	-	>500	OsIPU00006500-251-750	5.76047e-09	-	OsIPC05280021-1-500	3.30704e-10	-
mr1253_1	sf0216817014	2	16817014	1.03116e-23	-	-	-	>500	OsJPU00006109-251-750	1.01182e-14	-	OsJPC02180079-1001-1500	1.44798e-08	-
mr1253_2	sf0217096347	2	17096347	3.18637e-25	OsIPC02180017-4751-5250	4.52347e-10	17207083	111	OsJPU00006109-1-500	8.08308e-15	-	OsJPC02180088-4001-4500	1.01642e-11	-
mr1255_1	sf0217015266	2	17015266	9.63471e-31	OsJPC02170034-1-500	2.56361e-12	16887462	128	OsJPU00006109-251-750	9.22511e-20	-	OsIPC02180089-4501-4949	2.12867e-13	-
mr1255_2	sf0216653612	2	16653612	4.8419e-32	OsIPC02170035-751-1112	4.09247e-17	16667023	13	OsJPU00006109-1-500	5.84518e-23	-	OsIPC02180058-1501-1974	1.41718e-18	-
mr1256_1	sf0232749887	2	32749887	1.85174e-09	-	-	-	>500	OsIPC03150078-1-500	4.93149e-09	PF00141 peroxidase	OsJPC12150021-751-1186	3.14916e-06	-
mr1256_2	sf0222721347	2	22721347	8.28315e-11	-	-	-	>500	OsJPC07220168-251-750	3.16675e-09	-	OsIPU00006671-251-530	1.84908e-07	PF04094 DUF390
mr1257_1	sf0216794552	2	16794552	1.15814e-34	OsIPC02170062-501-1000	5.47245e-12	16883539	89	OsJPU00006109-251-750	1.26205e-21	-	OsJPC02180068-3751-4100	2.15251e-14	PF00069 Pkinase
mr1257_2	sf0216817014	2	16817014	1.55758e-36	OsIPC02170062-501-1000	3.40561e-17	16883539	67	OsJPU00006109-1-500	5.32983e-23	-	OsIPC02180024-501-1000	5.68781e-19	-
mr1258_1	sf1006281329	10	6281329	5.20711e-13	OsIPC10070024-751-1250	3.26912e-08	6151593	130	OsIPU00004003-501-1000	1.93141e-08	-	OsIPC10090029-751-1250	2.38568e-10	PF08284 RVP_2
mr1258_2	sf1207841437	12	7841437	2.62978e-07	-	-	-	>500	OsJPC08210029-5001-5500	1.6333e-07	-	OsJPC01370004-251-660	5.85022e-07	-
mr1259_1	sf0200528076	2	528076	6.22913e-06	OsIPC02010041-1-500	0.000276022	619033	91	OsJPC10030025-2001-2257	4.93153e-06	-	OsIPC02240065-751-1250	8.78836e-07	-
mr1259_2	sf1218140322	12	18140322	5.87576e-06	OsJPC12190033-251-750	0.000375509	18445593	305	OsJPU00004184-501-757	1.74461e-06	-	OsIPC11280313-1-500	6.41337e-07	-
mr1260_1	sf0322440615	3	22440615	2.33278e-06	-	-	-	>500	OsIPC04040003-501-1000	2.54638e-06	-	OsIPC05190064-251-659	2.89375e-06	-
mr1260_2	sf1009110444	10	9110444	6.83427e-07	-	-	-	>500	OsIPU00008156-251-553	9.48874e-07	-	OsJPC01300040-1-500	2.98498e-07	-
mr1261_1	sf1215965512	12	15965512	1.39223e-20	OsJPC12160185-751-1250	2.98688e-09	15964592	1	OsIPC12160278-1001-1500	8.4051e-16	-	OsJPC12160198-1001-1295	4.18007e-21	-
mr1261_2	sf1007678915	10	7678915	1.4418e-08	-	-	-	>500	OsIPC09210006-3751-4250	1.45151e-08	PF00931 NB-ARC	OsIPC07210170-1-500	4.49445e-09	-
mr1262_1	sf0421326265	4	21326265	6.31495e-07	OsIPC04220039-1251-1587	4.3226e-05	21323338	3	OsIPC04220089-8501-9000	5.35251e-07	PF00071 Ras	OsJPC06110108-1-500	1.47985e-06	-
mr1262_2	sf0406026978	4	6026978	1.90584e-05	OsIPC04070017-1-500	7.5457e-05	6079022	52	OsIPC07220227-251-750	1.69599e-08	-	OsIPC03150096-2001-2500	1.19479e-07	-
mr1263_1	sf0334419415	3	34419415	3.43285e-09	-	-	-	>500	OsJPU00002810-501-1000	1.90506e-08	-	OsIPC08270030-251-707	1.24883e-06	-
mr1263_2	sf0907577649	9	7577649	9.79367e-08	-	-	-	>500	OsIPC06220077-501-1000	1.1399e-05	-	OsJPC10010001-2001-2500	5.40535e-06	-
mr1264_1	sf0719063338	7	19063338	9.69042e-20	OsIPC07200011-751-1250	1.14521e-10	19077748	14	OsIPC07200011-751-1250	1.14521e-10	-	OsIPC07200011-751-1250	8.01326e-17	-
mr1264_2	sf0719050238	7	19050238	5.97595e-18	-	-	-	>500	OsJPC03160034-1-500	3.47107e-07	-	OsIPC07200011-1251-1750	9.55939e-11	-
mr1265_1	sf0716084102	7	16084102	2.12302e-17	OsJPC07160136-1001-1500	3.16754e-09	15858234	226	OsIPU00009931-1-500	6.72326e-10	-	OsIPU00009149-251-587	4.46489e-13	-
mr1265_2	sf1218098762	12	18098762	7.35794e-07	OsIPC12180174-1-500	3.01963e-05	17871437	227	OsJPU00005728-1-500	1.2438e-06	-	OsJPC09110035-501-1000	1.08415e-06	-
mr1266_1	sf0232749887	2	32749887	2.19834e-07	-	-	-	>500	OsJPC08160017-251-750	1.85238e-08	PF03140 DUF247	OsIPC02070013-2251-2750	2.44658e-07	-
mr1266_2	sf0819111559	8	19111559	4.13048e-08	-	-	-	>500	OsIPC11090121-501-1000	6.16574e-10	-	OsIPC11090121-501-1000	1.1608e-09	-
mr1267_1	sf0714837434	7	14837434	9.7544e-08	-	-	-	>500	OsJPC11120003-751-1250	4.97792e-13	-	OsJPC06100102-251-750	1.34269e-06	-
mr1267_2	sf1209486789	12	9486789	2.01513e-06	-	-	-	>500	OsIPC04340025-1251-1750	6.78178e-11	-	OsIPC01160045-501-863	2.76534e-10	-
mr1268_1	sf0133277071	1	33277071	1.40884e-06	-	-	-	>500	OsIPC11010002-6751-7250	1.55033e-06	PF01061 ABC2_membrane	OsIPC12240037-751-1057	3.46983e-06	-
mr1268_2	sf1219184605	12	19184605	8.57163e-07	OsIPC12200057-1251-1750	5.76428e-06	19202777	18	OsIPU00003801-1-500	1.47894e-10	-	OsIPU00001237-251-750	1.50534e-08	PF04094 DUF390
mr1269_1	sf0221913432	2	21913432	4.89371e-06	OsIPC02220101-5501-6000	4.07847e-05	21902243	11	OsIPC02120024-2751-3141	1.92384e-06	-	OsIPC06110102-501-850	1.75559e-06	-
mr1269_2	sf0520269926	5	20269926	8.66936e-07	-	-	-	>500	OsJPC04210028-3751-4250	2.40088e-06	PF00069 Pkinase	OsIPC06300002-1-500	1.75968e-06	-
mr1270_1	sf1004058477	10	4058477	1.65411e-06	-	-	-	>500	OsJPC07220030-4001-4500	6.57477e-07	PF00078 RVT_1	OsIPC10080004-501-898	6.43033e-07	-
mr1270_2	sf0819861788	8	19861788	2.52543e-08	-	-	-	>500	OsIPC07120183-1501-2000	1.95162e-07	PF01466 Skp1	OsJPC08200077-1501-2000	6.03881e-07	-
mr1272_1	sf0616749119	6	16749119	1.47955e-07	-	-	-	>500	OsIPC08180028-751-1250	4.60996e-07	-	OsIPC08100093-2001-2500	4.9677e-07	-
mr1272_2	sf0330817428	3	30817428	3.72057e-08	-	-	-	>500	OsJPC12160037-2251-2750	1.6487e-06	-	OsJPC12160091-2501-3000	4.96744e-06	-
mr1273_1	sf0300254134	3	254134	1.36703e-06	-	-	-	>500	OsIPC02130093-3751-4250	3.78031e-05	PF03936 Terpene_synth_C	OsIPC01230098-251-750	6.8839e-06	-
mr1273_2	sf1218036724	12	18036724	2.60408e-06	-	-	-	>500	OsIPU00005903-251-558	2.68341e-06	-	OsJPC08070013-3751-4222	7.52863e-07	-
mr1274_1	sf0605268222	6	5268222	2.75809e-21	OsIPC06060031-1-500	1.60318e-13	5291943	24	OsIPC06060031-1-500	1.60318e-13	PF08387 FBD	OsIPC06060028-1251-1750	6.63891e-14	-
mr1274_2	sf0605273341	6	5273341	7.00239e-25	OsIPC06060031-1-500	7.87757e-15	5291943	19	OsIPC06060031-1-500	7.87757e-15	PF08387 FBD	OsIPC06060028-251-750	4.27831e-16	-
mr1275_1	sf0401715941	4	1715941	7.07072e-06	OsIPC04020247-1501-2000	7.50927e-07	1743434	27	OsIPC04030127-251-750	2.13069e-07	-	OsIPC02240065-751-1250	1.37753e-08	-
mr1275_2	sf0529044350	5	29044350	4.09879e-08	-	-	-	>500	OsIPC08180167-2751-3087	3.46108e-11	-	OsIPU00008756-7251-7750	1.91614e-09	-
mr1276_1	sf0618465222	6	18465222	6.36669e-07	-	-	-	>500	OsIPU00004393-251-750	4.13275e-07	-	OsIPC04230018-751-1250	2.34461e-06	-
mr1276_2	sf1126502222	11	26502222	2.73738e-06	OsIPC11270371-1501-2000	9.42249e-05	26766554	264	OsIPC03290043-1751-2250	3.99954e-06	-	OsJPC05010009-1751-2250	3.43127e-06	-
mr1277_1	sf0800301779	8	301779	2.2168e-14	-	-	-	>500	OsJPC08010010-251-750	9.04303e-08	-	OsJPC08010010-251-750	8.75193e-09	-
mr1277_2	sf0800034751	8	34751	2.35945e-12	-	-	-	>500	OsIPC07160167-1-500	1.67284e-06	PF00067 p450	OsIPC11090121-751-1250	6.81738e-07	-
mr1278_1	sf0221234673	2	21234673	3.12883e-10	-	-	-	>500	OsIPU00006564-251-750	7.45293e-11	-	OsJPC06240081-4751-5250	3.36534e-07	-
mr1278_2	sf0819405272	8	19405272	1.71526e-06	-	-	-	>500	OsJPC04210025-751-1250	1.32145e-07	-	OsJPC09100106-751-1250	1.33047e-06	-
mr1279_1	sf0707895188	7	7895188	1.95202e-07	-	-	-	>500	OsIPC02120064-251-668	4.19648e-06	-	OsIPC08190047-2001-2500	8.89623e-06	-
mr1279_2	sf1200840442	12	840442	7.936e-07	OsIPC12010065-1-500	1.75736e-06	822372	18	OsJPC01120025-501-1000	9.46558e-11	-	OsIPU00003492-251-672	2.38349e-09	-
mr1281_1	sf0724500211	7	24500211	3.1403e-08	OsJPC07250009-251-750	1.53838e-11	24380000	120	OsJPC07250009-251-750	1.53838e-11	-	OsIPC03150091-1001-1500	8.46318e-08	PF01679 Pmp3
mr1281_2	sf1106742710	11	6742710	7.498e-08	-	-	-	>500	OsIPC02110074-1-500	7.37332e-09	-	OsIPU00007381-1-500	6.02717e-09	-
mr1282_1	sf0223549192	2	23549192	4.702e-07	-	-	-	>500	OsIPC08170228-501-1000	3.03396e-09	-	OsIPC03170097-5001-5500	4.76441e-08	PF00112 Peptidase_C1
mr1282_2	sf0803653153	8	3653153	8.14562e-10	-	-	-	>500	OsIPU00004768-1-500	7.24402e-07	-	OsIPC03210005-1001-1400	1.4845e-07	-
mr1283_1	sf0518922470	5	18922470	2.61785e-07	-	-	-	>500	OsIPC04170024-6251-6750	1.94341e-07	-	OsJPC02240034-751-1250	1.06395e-06	-
mr1283_2	sf0826491323	8	26491323	3.3764e-08	-	-	-	>500	OsIPC02120078-5751-6250	1.95752e-08	-	OsIPC04220076-751-1250	1.75074e-09	PF13639 zf-RING_2
mr1284_1	sf0312608152	3	12608152	5.84774e-11	-	-	-	>500	OsIPU00006564-251-750	2.31704e-11	-	OsIPC10040014-1501-1932	2.92693e-08	-
mr1284_2	sf1214090508	12	14090508	3.36196e-07	OsJPC12140047-501-1000	9.05096e-06	13787542	303	OsIPC01170034-1-500	1.21498e-09	PF04195 Transposase_28	OsJPC12140050-751-1097	1.71776e-06	-
mr1285_1	sf0518922470	5	18922470	3.29746e-06	-	-	-	>500	OsIPC04030127-251-750	1.00548e-07	-	OsIPC06130047-1-500	2.95966e-07	-
mr1285_2	sf1127318532	11	27318532	2.14386e-07	OsJPC11280150-4001-4500	6.66345e-06	27324627	6	OsIPC01170034-1-500	1.99077e-08	PF04195 Transposase_28	OsIPC02250372-1-500	2.99651e-07	-
mr1286_1	sf0620732766	6	20732766	5.2876e-07	-	-	-	>500	OsIPC03170097-5001-5500	2.75943e-10	PF00112 Peptidase_C1	OsIPC10040014-1501-1932	6.63612e-09	-
mr1286_2	sf0406831222	4	6831222	1.21825e-06	OsIPC04070269-501-1000	1.44171e-07	6958028	127	OsIPU00006500-251-750	4.01568e-11	-	OsIPC02110074-1-500	6.31365e-10	-
mr1288_1	sf0518922470	5	18922470	1.24014e-07	-	-	-	>500	OsIPC04030127-251-750	2.39548e-07	-	OsIPC02240065-751-1250	5.2822e-07	-
mr1288_2	sf1016776057	10	16776057	7.425e-07	OsIPC10170110-251-750	1.0928e-07	16592700	183	OsIPC10160035-251-750	4.31208e-11	-	OsIPC04220076-751-1250	1.35864e-10	PF13639 zf-RING_2
mr1289_1	sf1214695619	12	14695619	2.11212e-07	OsJPC12150056-251-750	2.79361e-06	14686509	9	OsIPC10020024-4751-5250	1.00835e-08	PF01657 Stress-antifung	OsJPC02240034-751-1250	6.45393e-11	-
mr1289_2	sf0622301382	6	22301382	1.52778e-06	OsIPC06230025-501-1000	2.1563e-06	22169067	132	OsIPC01110058-1-500	3.37498e-10	-	OsIPC01110058-1-500	3.14207e-08	-
mr1290_1	sf0431330433	4	31330433	8.75597e-07	-	-	-	>500	OsIPC04030127-251-750	8.05247e-07	-	OsJPC04080041-251-539	5.00831e-06	-
mr1290_2	sf0103142509	1	3142509	3.95755e-06	OsJPC01040059-1-500	6.62287e-06	3228322	86	OsIPC11240255-251-614	2.95553e-08	-	OsIPC01110058-251-650	8.30971e-08	-
mr1291_1	sf0619396287	6	19396287	6.99728e-07	OsIPC06200021-4251-4750	2.59998e-05	19441927	46	OsJPC01430004-1501-2000	4.01374e-06	-	OsJPC06190029-2751-3250	2.57302e-06	-
mr1291_2	sf0141988961	1	41988961	1.26977e-06	OsIPC01430031-1-500	1.68097e-05	42362737	374	OsIPC04230011-251-750	1.3696e-09	-	OsIPC11200225-501-1000	3.38416e-07	-
mr1292_1	sf0300264158	3	264158	2.52308e-06	-	-	-	>500	OsIPC03050033-751-1250	4.86301e-06	PF01593 Amino_oxidase	OsIPC04020053-751-1069	2.46769e-07	-
mr1292_2	sf1216723846	12	16723846	4.9901e-06	OsJPC12170101-1251-1505	4.85963e-06	16288048	436	OsIPU00008914-251-505	1.87263e-06	-	OsIPC03160120-2251-2750	2.23859e-06	-
mr1293_1	sf0434583421	4	34583421	1.62779e-06	-	-	-	>500	OsJPC06090061-251-750	1.29189e-11	-	OsJPC10180033-8001-8452	6.81079e-10	-
mr1293_2	sf1213932842	12	13932842	4.3751e-07	-	-	-	>500	OsIPC04130176-251-750	1.8109e-07	-	OsIPC03150013-251-750	8.14878e-07	-
mr1294_1	sf0434583025	4	34583025	1.44982e-06	-	-	-	>500	OsJPC11270210-751-1250	1.90351e-11	-	OsJPC05190014-501-783	5.87465e-09	-
mr1294_2	sf0400102190	4	102190	2.55542e-06	-	-	-	>500	OsIPC01170034-1-500	8.90114e-07	PF04195 Transposase_28	OsJPC03170074-501-1000	1.03525e-05	-
mr1295_1	sf0519858951	5	19858951	1.91837e-08	-	-	-	>500	OsIPC06110028-2251-2750	1.39214e-06	-	OsIPC06110028-2501-3000	5.40821e-07	-
mr1295_2	sf1216980089	12	16980089	1.54674e-07	OsJPC12170230-751-1250	8.96076e-07	16890000	90	OsIPC12170287-1501-1777	1.49974e-07	-	OsIPC12170235-2751-3250	2.38501e-07	PF14363 AAA_assoc
mr1296_1	sf0630305973	6	30305973	1.53423e-07	-	-	-	>500	OsJPC09010001-251-750	1.06797e-08	-	OsIPC05180046-251-750	3.56461e-11	-
mr1296_2	sf1212331986	12	12331986	2.11536e-06	-	-	-	>500	OsJPC11230192-751-1250	1.40538e-07	-	OsIPC07120115-751-1250	1.81168e-07	-
mr1298_1	sf0800319860	8	319860	1.82417e-08	-	-	-	>500	OsIPC01130136-1251-1731	2.12217e-09	PF14227 UBN2_2	OsIPU00003167-1-500	2.45733e-06	-
mr1298_2	sf1103939252	11	3939252	6.24016e-07	-	-	-	>500	OsJPC12140047-751-1250	7.51715e-07	-	OsIPC02040066-501-1000	3.77998e-07	-
mr1299_1	sf0317459703	3	17459703	3.66113e-07	OsIPC03180008-501-1000	1.60179e-05	17160000	300	OsIPC06090100-1751-2250	1.88134e-12	-	OsJPC11270210-501-1000	8.55226e-09	-
mr1299_2	sf1127988130	11	27988130	3.37965e-08	-	-	-	>500	OsIPU00001951-1251-1750	3.58211e-07	-	OsIPC11280087-251-599	3.0384e-06	-
mr1301_1	sf0417066395	4	17066395	4.93668e-28	OsIPC04180092-4001-4500	3.20589e-08	17540000	474	OsIPC04180230-3001-3500	1.67416e-13	-	OsJPC07190030-251-750	2.22175e-12	PF00240 ubiquitin
mr1301_2	sf0417066395	4	17066395	6.32621e-30	OsIPC04170123-2751-3250	2.89713e-08	16856586	210	OsIPC04180228-2751-3250	1.85547e-14	-	OsIPC04180228-2501-3000	2.39743e-11	-
mr1302_1	sf0400133381	4	133381	4.85948e-07	OsIPC04010018-251-750	3.65252e-05	102480	31	OsIPC05270043-251-750	6.01221e-09	-	OsJPU00006603-5001-5500	4.0811e-07	-
mr1302_2	sf0313172759	3	13172759	1.64057e-06	-	-	-	>500	OsJPC12110070-501-1000	1.50614e-05	-	OsIPC11280139-251-750	7.29181e-06	PF00931 NB-ARC
mr1303_1	sf1219565997	12	19565997	2.30919e-06	OsIPC12200107-1-500	0.000137021	19321198	245	OsJPC04060027-2501-3000	3.80549e-06	-	OsJPU00006603-5001-5500	4.55468e-06	-
mr1303_2	sf1116998442	11	16998442	4.0004e-06	OsJPC11170133-1251-1750	0.000214876	16970397	28	OsIPC04020218-251-750	1.75e-06	-	OsJPC04160003-10751-11250	3.43543e-06	-
mr1304_1	sf0726186844	7	26186844	4.68814e-07	-	-	-	>500	OsIPC03170052-1251-1750	2.07045e-07	-	OsIPU00005337-251-750	3.61824e-07	-
mr1304_2	sf0726436658	7	26436658	1.62392e-08	-	-	-	>500	OsIPC02040039-1001-1251	1.13798e-06	-	OsIPC02080018-501-879	1.44244e-06	-
mr1305_1	sf1005400856	10	5400856	1.90204e-12	OsJPC10060068-1-500	4.70864e-10	5356549	44	OsJPC01300009-1001-1500	1.94999e-15	-	OsJPC10060054-1-500	1.08049e-09	-
mr1305_2	sf0327418498	3	27418498	2.68592e-16	-	-	-	>500	OsJPC01300009-1001-1500	7.58278e-17	-	OsJPC10070007-1001-1500	3.04847e-11	-
mr1306_1	sf1124815099	11	24815099	7.9184e-07	-	-	-	>500	OsIPC01130136-1251-1731	2.49466e-08	PF14227 UBN2_2	OsIPC07140168-5001-5254	2.76708e-08	PF03732 Retrotrans_gag
mr1306_2	sf0910449390	9	10449390	2.62654e-06	OsJPC09110050-1751-2222	0.000252932	10500000	51	OsIPC04210065-251-750	4.08093e-07	-	OsIPC10010003-2251-2750	2.31405e-06	-
mr1307_1	sf0431330433	4	31330433	1.02592e-05	OsIPC04320090-2251-2750	0.000159459	31415012	85	OsJPC01060027-5751-6250	3.27632e-07	-	OsIPU00003959-751-1216	1.21455e-06	-
mr1307_2	sf1128125473	11	28125473	4.08277e-07	-	-	-	>500	OsIPC10120044-1-500	4.73881e-08	-	OsIPC10060050-501-1000	2.57664e-07	-
mr1308_1	sf1212819636	12	12819636	7.29824e-09	-	-	-	>500	OsIPC04020247-1501-2000	1.63683e-07	-	OsIPC10080004-501-898	3.10138e-06	-
mr1308_2	sf0216620069	2	16620069	3.87958e-07	-	-	-	>500	OsIPC12150033-1251-1750	1.05943e-06	-	OsJPC11120003-2251-2750	6.57277e-06	-
mr1310_1	sf1000575386	10	575386	3.72906e-50	OsJPC10010060-501-1000	1.41213e-11	495866	80	OsIPC11250147-4251-4750	1.99829e-12	-	OsIPC10010046-2251-2750	8.91428e-29	-
mr1310_2	sf1000476027	10	476027	6.41004e-34	OsIPC10010058-3001-3500	1.58053e-10	326679	149	OsJPC11250102-251-750	1.91989e-11	-	OsIPC10010008-5751-6250	5.11651e-17	PF08284 RVP_2
mr1311_1	sf0806057154	8	6057154	3.78293e-09	-	-	-	>500	OsIPU00006564-251-750	4.10019e-13	-	OsIPC12280009-2001-2500	7.00337e-08	-
mr1311_2	sf0102458995	1	2458995	3.50721e-07	-	-	-	>500	OsJPC09160029-1001-1500	2.2434e-07	-	OsIPC04210066-2251-2750	2.98624e-06	PF00069 Pkinase
mr1312_1	sf0123465625	1	23465625	2.87561e-09	-	-	-	>500	OsJPC01430009-751-1005	4.34631e-11	PF03671 Ufm1	OsIPC10040014-1501-1932	8.94982e-08	-
mr1312_2	sf0405827306	4	5827306	2.20187e-07	OsIPC04060208-3501-4000	6.52033e-06	5897980	71	OsIPC01130010-1-500	7.75811e-09	-	OsIPC11100146-3001-3500	8.14315e-08	-
mr1313_1	sf0230799569	2	30799569	4.07364e-06	-	-	-	>500	OsIPC06090100-1751-2250	2.28949e-08	-	OsJPC02240034-751-1250	7.44603e-11	-
mr1313_2	sf0400168354	4	168354	3.89568e-06	OsJPC04010004-501-1000	3.41736e-08	27974	140	OsJPU00003673-251-509	4.41556e-14	-	OsJPC07200046-1-500	1.52045e-11	-
mr1314_1	sf0431330433	4	31330433	1.07254e-07	-	-	-	>500	OsJPC08160017-251-750	3.45234e-08	PF03140 DUF247	OsIPC10160074-251-750	6.64839e-09	-
mr1314_2	sf0103142509	1	3142509	2.35444e-07	-	-	-	>500	OsIPU00003958-751-1208	1.59492e-07	-	OsJPU00004057-2251-2750	3.25164e-06	-
mr1316_1	sf0317960703	3	17960703	1.15484e-06	-	-	-	>500	OsIPU00003018-1001-1500	5.74153e-07	-	OsIPC02120024-2501-3000	9.03722e-07	-
mr1316_2	sf0513998295	5	13998295	1.514e-06	-	-	-	>500	OsIPC10170002-1-500	3.99929e-07	-	OsJPC10170028-3001-3445	4.01838e-07	PF03140 DUF247
mr1317_1	sf0217065876	2	17065876	5.1578e-29	OsIPC02180005-1-500	2.94188e-15	17115147	49	OsIPC01010224-3501-4000	2.4621e-24	PF07727 RVT_2	OsIPC01010224-2751-3250	8.44053e-29	PF07727 RVT_2
mr1317_2	sf0217092161	2	17092161	2.72779e-25	OsIPC02180005-1-500	2.1458e-14	17115147	23	OsJPU00006951-1751-2250	2.98984e-21	PF00201 UDPGT	OsJPU00006951-1501-2000	2.09969e-24	PF00201 UDPGT
mr1318_1	sf0906630032	9	6630032	1.53549e-07	-	-	-	>500	OsJPC01060027-6001-6500	1.41709e-07	-	OsIPC12060167-2251-2614	1.45151e-07	-
mr1318_2	sf1224482450	12	24482450	6.65505e-08	-	-	-	>500	OsIPC09050045-2001-2500	1.62541e-06	-	OsIPU00006194-1-500	2.08193e-06	-
mr1319_1	sf0629923698	6	29923698	1.85864e-07	-	-	-	>500	OsIPC04340032-751-1250	3.7474e-08	-	OsIPC04340032-1001-1500	6.79672e-07	-
mr1319_2	sf0621628916	6	21628916	1.52046e-06	-	-	-	>500	OsIPU00001951-1251-1750	9.36381e-09	-	OsIPU00004881-751-1250	1.67517e-06	PF07762 DUF1618
mr1320_1	sf0334652229	3	34652229	2.21687e-06	-	-	-	>500	OsIPC07010042-1-500	2.47994e-06	-	OsJPC07140042-251-656	8.60027e-08	-
mr1320_2	sf1107372446	11	7372446	6.81181e-07	OsIPC11080064-751-1250	6.70772e-05	7363087	9	OsIPC12160003-1-500	5.85295e-06	-	OsIPC07120035-251-750	5.50718e-06	-
mr1321_1	sf1124181177	11	24181177	2.43431e-07	OsIPC11250104-251-750	1.6415e-05	24403320	222	OsIPU00005151-1-500	3.32033e-09	-	OsIPC05140009-751-1250	8.75118e-09	-
mr1321_2	sf0134058226	1	34058226	4.42254e-08	-	-	-	>500	OsIPU00001951-1251-1750	4.25863e-09	-	OsIPU00001951-1251-1750	3.26113e-08	-
mr1322_1	sf0107646091	1	7646091	1.72473e-07	-	-	-	>500	OsIPC06010093-1-500	2.47924e-10	PF04578 DUF594	OsIPC02310010-1-500	5.40018e-12	-
mr1322_2	sf0103999380	1	3999380	1.60279e-07	-	-	-	>500	OsIPC07220242-251-750	3.77031e-08	-	OsIPC12160059-3001-3500	2.91483e-07	-
mr1323_1	sf0912813460	9	12813460	9.94623e-07	-	-	-	>500	OsJPU00001793-1-500	1.56208e-06	-	OsIPC04140159-1251-1750	1.72055e-06	-
mr1323_2	sf0103999380	1	3999380	2.25995e-08	-	-	-	>500	OsIPC08190011-751-1140	1.16915e-08	-	OsIPU00006671-251-530	2.58764e-09	PF04094 DUF390
mr1324_1	sf0214635898	2	14635898	1.25441e-07	-	-	-	>500	OsIPC04220079-751-1250	1.71759e-11	-	OsJPC08010023-2251-2697	2.60692e-11	-
mr1324_2	sf1013373377	10	13373377	2.14098e-07	-	-	-	>500	OsIPC04020120-1-500	5.91844e-07	-	OsIPC01360014-751-1250	4.22449e-06	-
mr1325_1	sf0214635898	2	14635898	3.85907e-09	-	-	-	>500	OsJPC03160060-3751-4250	1.1195e-12	PF07762 DUF1618	OsJPC08010023-2251-2697	4.30886e-09	-
mr1325_2	sf0518922470	5	18922470	1.23984e-06	-	-	-	>500	OsIPC07220242-251-750	5.90861e-07	-	OsIPC12160059-3001-3500	3.56617e-07	-
mr1326_1	sf0107646091	1	7646091	1.57582e-08	-	-	-	>500	OsIPC04220079-751-1250	1.47379e-13	-	OsJPC07260017-1-500	4.05399e-14	-
mr1326_2	sf0518922470	5	18922470	9.65527e-07	-	-	-	>500	OsIPC07220242-251-750	1.43586e-06	-	OsIPC12160059-3001-3500	1.0284e-06	-
mr1327_1	sf0139256455	1	39256455	1.30597e-10	-	-	-	>500	OsIPC09110111-251-750	2.77439e-08	PF12937 F-box-like	OsIPC02180082-3501-4000	2.05261e-07	-
mr1327_2	sf0103415308	1	3415308	5.75497e-08	OsIPC01040063-751-1250	8.05431e-07	3258536	157	OsJPU00003467-501-1000	6.72568e-12	-	OsIPC04220079-751-1250	8.08795e-16	-
mr1329_1	sf0521596915	5	21596915	1.15705e-18	-	-	-	>500	OsIPU00006564-251-750	2.52704e-12	-	OsIPC06080134-251-750	3.14366e-06	-
mr1329_2	sf0410204919	4	10204919	1.69506e-06	OsIPC04100062-1-500	5.18592e-07	9950491	254	OsIPC01250047-251-750	3.43814e-10	-	OsIPC12210020-1001-1500	1.25866e-12	-
mr1330_1	sf0603554761	6	3554761	3.07555e-06	OsIPC06040057-2001-2500	6.91186e-07	3506601	48	OsIPC03240025-501-1000	2.78808e-08	-	OsJPC12190054-2751-3250	5.53353e-08	PF00646 F-box
mr1330_2	sf0504429155	5	4429155	9.52471e-09	-	-	-	>500	OsJPC01040074-1001-1500	8.91095e-08	-	OsJPC07220030-1751-2250	3.05918e-06	PF00078 RVT_1
mr1331_1	sf0232749887	2	32749887	3.055e-15	-	-	-	>500	OsJPC01290045-9001-9500	1.51267e-08	PF00067 p450	OsJPU00001461-1001-1500	2.70392e-09	-
mr1331_2	sf1002940097	10	2940097	3.17928e-07	-	-	-	>500	OsJPU00003467-501-1000	2.76767e-11	-	OsIPU00006671-251-530	3.33857e-12	PF04094 DUF390
mr1332_1	sf0219478118	2	19478118	1.34958e-07	-	-	-	>500	OsIPU00008527-251-750	1.09706e-08	-	OsIPU00008527-501-940	3.11305e-08	-
mr1332_2	sf0504429155	5	4429155	5.81015e-08	-	-	-	>500	OsIPC01160112-1-500	1.12166e-06	-	OsIPU00003934-1-500	2.58943e-07	-
mr1333_1	sf0107646091	1	7646091	3.57972e-08	-	-	-	>500	OsJPC03160060-3751-4250	3.40367e-13	PF07762 DUF1618	OsJPC07260017-1-500	1.32968e-12	-
mr1333_2	sf0201664747	2	1664747	5.04956e-09	-	-	-	>500	OsIPU00004740-501-825	1.27645e-11	PF13456 RVT_3	OsIPU00001781-1-500	5.47498e-09	-
mr1334_1	sf1220376072	12	20376072	2.86642e-68	OsJPC12210036-1001-1500	1.26338e-08	20375716	0	OsIPC12210020-2251-2750	6.84513e-33	-	OsIPC12210020-2001-2500	1.30434e-54	-
mr1334_2	sf1220697999	12	20697999	2.97077e-54	OsJPC12210050-1-500	1.29499e-14	20697971	0	OsIPC12210020-2501-3000	3.7019e-25	-	OsJPC12210023-1-500	5.55891e-42	-
mr1335_1	sf1110532935	11	10532935	6.62187e-08	-	-	-	>500	OsJPU00001898-1001-1500	1.29362e-11	PF03732 Retrotrans_gag	OsIPC09060146-501-1000	1.29366e-08	-
mr1335_2	sf1013373377	10	13373377	1.09456e-06	-	-	-	>500	OsIPC04020120-1-500	3.44285e-06	-	OsIPC01360014-751-1250	2.37542e-06	-
mr1336_1	sf1018009607	10	18009607	9.13052e-06	OsJPC10190009-2501-2950	4.50144e-06	18510000	500	OsIPC01420007-1501-2000	6.31831e-10	-	OsJPC01420037-1-500	2.0967e-07	-
mr1336_2	sf1104748049	11	4748049	8.41382e-07	-	-	-	>500	OsIPC02090135-501-1000	3.96947e-06	-	OsIPC12110144-1-500	2.66586e-06	-
mr1337_1	sf0232749887	2	32749887	4.65479e-18	-	-	-	>500	OsIPU00006564-1-500	3.14498e-12	-	OsJPC06100102-251-750	8.14419e-07	-
mr1337_2	sf1209951315	12	9951315	1.81949e-07	-	-	-	>500	OsIPC01110058-1-500	1.81058e-14	-	OsIPC01320036-1751-2250	3.75596e-12	-
mr1338_1	sf0212843218	2	12843218	1.50174e-08	OsJPC02130045-1501-2000	2.93081e-08	12906951	64	OsIPC11090147-1501-2000	9.40314e-10	-	OsJPU00003905-1-500	4.7161e-09	-
mr1338_2	sf0101041259	1	1041259	1.11077e-05	OsJPC01020008-1-500	0.000628094	1042663	1	OsIPU00006548-751-1231	1.88644e-06	-	OsIPC02090011-501-1000	5.24602e-06	-
mr1341_1	sf0809086403	8	9086403	9.48945e-07	-	-	-	>500	OsIPU00005523-251-647	2.77046e-16	PF04094 DUF390	OsIPC02320022-251-548	1.3178e-10	-
mr1341_2	sf0819405272	8	19405272	9.64013e-06	-	-	-	>500	OsIPC07050012-251-750	1.78748e-06	PF00646 F-box	OsIPC02110105-1-500	1.87303e-06	-
mr1342_1	sf0232749887	2	32749887	4.99118e-18	-	-	-	>500	OsJPC12260014-2251-2750	8.92835e-09	PF01657 Stress-antifung	OsIPC06170037-751-1250	3.55029e-08	-
mr1342_2	sf1002767023	10	2767023	2.53607e-06	OsIPC10030082-1-500	0.000199957	2291835	475	OsIPU00003958-751-1208	9.62392e-07	-	OsIPU00005620-1-500	1.52268e-06	-
mr1344_1	sf0519831158	5	19831158	4.09143e-11	-	-	-	>500	OsJPU00004680-1-500	1.11074e-07	-	OsIPU00007704-751-1250	3.92092e-06	-
mr1344_2	sf0407327510	4	7327510	1.32159e-06	OsIPC04080062-2251-2750	2.6034e-06	7379029	52	OsIPU00006671-251-530	3.65792e-11	PF04094 DUF390	OsIPU00006671-251-530	4.91378e-09	PF04094 DUF390
mr1345_1	sf0518922470	5	18922470	1.11722e-07	-	-	-	>500	OsIPC04030127-251-750	1.21143e-08	-	OsIPC02240065-751-1250	4.90601e-07	-
mr1345_2	sf0819111559	8	19111559	6.12436e-07	-	-	-	>500	OsIPC04210065-251-750	9.77065e-10	-	OsJPC03170074-501-1000	4.41127e-11	-
mr1346_1	sf0805471123	8	5471123	1.99251e-07	-	-	-	>500	OsIPC01110003-2001-2500	1.99487e-15	PF07065 D123	OsJPC10050123-1001-1500	5.52346e-12	PF02450 LACT
mr1346_2	sf0233853661	2	33853661	2.6364e-06	-	-	-	>500	OsIPC12230186-6501-7000	1.83764e-06	-	OsIPC12230186-6251-6750	6.34804e-07	-
mr1347_1	sf0429738159	4	29738159	5.64453e-15	-	-	-	>500	OsJPC08050024-251-750	1.61136e-07	-	OsIPC08050068-751-1042	3.88178e-09	-
mr1347_2	sf0804323103	8	4323103	8.57201e-13	OsJPC08050027-1251-1750	9.3503e-10	4318123	5	OsJPC08050027-1251-1750	9.3503e-10	-	OsJPC08050027-1751-2032	2.64588e-13	-
mr1348_1	sf0142243143	1	42243143	7.51249e-07	-	-	-	>500	OsIPC02070108-2001-2500	1.73908e-06	-	OsIPC03020020-501-760	2.1761e-06	-
mr1348_2	sf0817310836	8	17310836	1.1197e-06	-	-	-	>500	OsJPC04210025-751-1250	2.299e-07	-	OsIPC05050087-251-638	1.40301e-06	-
mr1349_1	sf0200456649	2	456649	9.06317e-07	-	-	-	>500	OsJPU00003958-251-750	9.90233e-11	PF04094 DUF390	OsJPC04220029-751-1250	3.01502e-16	PF00071 Ras
mr1349_2	sf1227228981	12	27228981	5.37647e-07	-	-	-	>500	OsIPC11280396-1751-2250	1.27428e-07	-	OsIPC04060231-1-500	7.96422e-07	-
mr1350_1	sf0413755690	4	13755690	2.86728e-11	OsIPC04140130-1-500	1.46008e-10	13775876	20	OsIPC04140130-1-500	1.46008e-10	-	OsIPC04140130-1-500	1.74609e-09	-
mr1350_2	sf0217202407	2	17202407	1.88257e-09	-	-	-	>500	OsIPC01170034-1-500	8.7671e-07	PF04195 Transposase_28	OsIPC02180005-1-500	9.04272e-09	-
mr1351_1	sf0431330433	4	31330433	2.54131e-06	-	-	-	>500	OsJPC01060027-6001-6500	3.63705e-07	-	OsJPC04180053-13001-13500	1.90454e-06	-
mr1351_2	sf0712095400	7	12095400	8.29874e-07	OsIPC07130020-1-500	1.71051e-06	12347377	252	OsIPC01170034-1-500	1.14215e-09	PF04195 Transposase_28	OsIPC03150096-2001-2500	2.99346e-09	-
mr1352_1	sf0630305973	6	30305973	7.1265e-08	-	-	-	>500	OsIPC02320030-751-1250	1.25541e-10	PF04195 Transposase_28	OsIPC02320030-1251-1750	3.20468e-08	PF04195 Transposase_28
mr1352_2	sf1218140784	12	18140784	3.50718e-07	-	-	-	>500	OsIPU00001951-1251-1750	1.40725e-08	-	OsIPU00001951-1251-1750	7.46405e-07	-
mr1353_1	sf1219542250	12	19542250	7.41077e-06	-	-	-	>500	OsIPC04030127-251-750	2.37685e-06	-	OsIPU00003371-1001-1500	1.84466e-05	-
mr1353_2	sf0406850421	4	6850421	3.19841e-06	OsJPC04080020-251-750	8.51727e-06	7270374	420	OsIPU00001951-1251-1750	1.52403e-10	-	OsIPC01320036-1751-2250	2.32419e-09	-
mr1354_1	sf0724515486	7	24515486	1.23608e-54	OsJPC07250041-251-750	9.29871e-24	24516908	1	OsIPC07250011-1-500	4.68926e-43	-	OsJPC07250040-1-500	2.44548e-55	-
mr1354_2	sf0724504929	7	24504929	1.22691e-36	OsIPC07250051-751-1250	3.08474e-14	24508555	4	OsIPC07250011-251-750	1.36568e-30	-	OsIPC07250011-501-1000	1.63729e-32	-
mr1355_1	sf0107646091	1	7646091	4.22855e-07	-	-	-	>500	OsJPU00003958-251-750	7.3079e-08	PF04094 DUF390	OsJPC04220029-751-1250	3.05626e-13	PF00071 Ras
mr1355_2	sf1105532122	11	5532122	8.91473e-07	-	-	-	>500	OsIPC11240250-1-500	1.36179e-06	-	OsIPC04190027-251-506	8.60617e-06	-
mr1356_1	sf1215336811	12	15336811	2.23709e-06	OsJPC12160021-251-750	2.29588e-05	15158094	179	OsIPC04030127-251-750	1.08786e-07	-	OsIPC08210008-1-500	2.61112e-06	-
mr1356_2	sf1013204295	10	13204295	5.16558e-06	-	-	-	>500	OsIPC04130176-251-750	1.10755e-08	-	OsIPU00002344-1-500	5.96745e-07	-
mr1357_1	sf0317320659	3	17320659	6.42085e-09	-	-	-	>500	OsIPU00007902-1-500	1.09629e-06	-	OsIPC06220091-1001-1272	1.33439e-06	-
mr1357_2	sf0420662500	4	20662500	6.04918e-06	OsJPC04210025-751-1250	3.81357e-06	20646149	16	OsIPC04340025-1251-1750	9.33801e-10	-	OsIPU00002344-1-500	2.74979e-09	-
mr1358_1	sf0630305973	6	30305973	5.25723e-08	-	-	-	>500	OsIPC02310024-751-1021	7.9085e-07	-	OsIPC10190026-1251-1750	2.86289e-07	-
mr1358_2	sf0224816635	2	24816635	4.94706e-08	-	-	-	>500	OsIPC01040148-1001-1500	4.95506e-07	-	OsIPC03220064-1-500	5.74034e-07	-
mr1359_1	sf0101288411	1	1288411	4.0034e-06	-	-	-	>500	OsJPC04360008-1751-2250	1.42245e-10	PF01061 ABC2_membrane	OsJPC01420037-1-500	3.86381e-09	-
mr1359_2	sf1218099559	12	18099559	3.37138e-07	OsIPC12190030-2001-2500	2.96833e-05	18183019	83	OsJPC12180138-3751-4250	4.95536e-06	-	OsJPC03240009-1001-1285	3.49773e-06	-
mr1360_1	sf0501022834	5	1022834	1.66175e-07	-	-	-	>500	OsIPU00007543-501-1000	1.00388e-07	-	OsIPU00001781-1-500	8.89205e-09	-
mr1360_2	sf0706623736	7	6623736	3.09007e-06	OsIPC07070078-251-525	0.00012945	6622522	1	OsIPU00001951-1251-1750	2.33337e-08	-	OsIPC02120089-751-1214	1.06511e-06	PF03578 HGWP
mr1361_1	sf1212877210	12	12877210	9.07543e-07	OsIPC12140008-4251-4750	5.37995e-05	13124434	247	OsIPC12150072-1501-2000	2.33369e-06	-	OsJPC08270034-3501-4000	1.0687e-06	PF00931 NB-ARC
mr1361_2	sf1113448865	11	13448865	7.09281e-07	-	-	-	>500	OsIPC12190044-251-750	2.66371e-06	-	OsIPC11230006-1751-2250	7.39901e-06	-
mr1362_1	sf0817609727	8	17609727	5.08872e-10	-	-	-	>500	OsIPC04170024-6251-6750	2.15306e-07	-	OsJPC05190021-251-750	1.82326e-06	-
mr1362_2	sf0430182542	4	30182542	2.9232e-07	-	-	-	>500	OsJPC12170021-251-750	2.88261e-07	-	OsJPC12090025-1001-1270	4.34959e-07	-
mr1363_1	sf0123460355	1	23460355	1.10689e-07	-	-	-	>500	OsIPC01230003-1-500	4.69529e-06	-	OsIPC06210081-6001-6500	2.68491e-06	-
mr1363_2	sf0500608414	5	608414	4.9736e-07	-	-	-	>500	OsIPU00006548-751-1231	4.03085e-07	-	OsIPU00005620-1-500	3.32579e-06	-
mr1364_1	sf0223805352	2	23805352	2.26984e-06	OsIPC02250029-251-750	2.7616e-08	24248710	443	OsJPU00002622-1-500	8.24768e-11	-	OsIPU00005721-1-500	3.59748e-09	-
mr1364_2	sf0212843654	2	12843654	2.238e-07	-	-	-	>500	OsJPC12170021-1-500	7.86425e-08	-	OsIPU00009348-501-1000	2.67616e-07	-
mr1365_1	sf1007915653	10	7915653	6.15884e-07	-	-	-	>500	OsJPC01060027-6001-6500	2.9783e-07	-	OsIPC08240024-251-687	2.89701e-06	-
mr1365_2	sf1013204295	10	13204295	1.79097e-08	-	-	-	>500	OsIPC04360004-751-1250	6.06441e-11	-	OsIPC04220076-751-1250	2.81108e-09	PF13639 zf-RING_2
mr1366_1	sf0317320659	3	17320659	4.82057e-07	-	-	-	>500	OsJPC11060126-1751-2250	2.1875e-06	PF00931 NB-ARC	OsJPU00001289-2501-3000	1.22914e-07	-
mr1366_2	sf0800240012	8	240012	6.496e-06	-	-	-	>500	OsIPU00001951-1251-1750	3.49978e-07	-	OsIPC10190044-251-750	1.42852e-06	-
mr1367_1	sf0419052570	4	19052570	3.71419e-08	-	-	-	>500	OsJPC10140023-251-750	4.38279e-06	-	OsIPC11070153-751-1250	4.9837e-07	-
mr1367_2	sf1125162414	11	25162414	3.40713e-07	OsIPC11260115-7501-8000	5.08372e-06	25319591	157	OsJPU00003847-751-1250	5.56138e-07	-	OsIPC04180104-251-750	9.09437e-07	PF03732 Retrotrans_gag
mr1368_1	sf0727547430	7	27547430	1.21379e-06	OsJPC07280044-501-1000	8.2126e-06	27544246	3	OsJPC01150047-1-500	1.85984e-06	-	OsIPC07280094-1251-1750	1.50009e-07	-
mr1368_2	sf0505852355	5	5852355	4.83591e-06	-	-	-	>500	OsIPU00006933-1-500	1.80257e-07	-	OsJPC08240003-1001-1365	1.24614e-06	-
mr1369_1	sf0521596915	5	21596915	1.08229e-09	-	-	-	>500	OsJPC01430009-751-1005	1.33872e-08	PF03671 Ufm1	OsIPU00006737-251-589	3.21422e-06	-
mr1369_2	sf0625010549	6	25010549	3.86597e-06	-	-	-	>500	OsIPU00001951-1251-1750	7.11413e-07	-	OsIPC07200005-1-500	3.42671e-06	-
mr1370_1	sf0131797666	1	31797666	2.31155e-06	-	-	-	>500	OsIPU00003549-251-750	3.77787e-06	-	OsIPU00011276-751-1250	1.09846e-05	-
mr1370_2	sf0507693996	5	7693996	3.376e-06	-	-	-	>500	OsJPC01040075-1001-1500	4.50975e-07	-	OsJPU00000028-1-500	6.7722e-07	-
mr1371_1	sf0521596915	5	21596915	7.54767e-11	-	-	-	>500	OsJPU00004188-1-500	1.27991e-11	-	OsJPC10110052-3251-3635	1.38496e-07	PF01657 Stress-antifung
mr1371_2	sf0911385354	9	11385354	7.86716e-07	OsJPC09120160-501-870	7.94875e-06	11541832	156	OsJPU00003467-1501-2000	5.02154e-09	-	OsIPC10190044-251-750	1.05265e-08	-
mr1372_1	sf1215130214	12	15130214	5.41046e-06	OsIPC12160025-251-750	4.33263e-06	15153269	23	OsIPC04030127-251-750	5.0089e-08	-	OsIPC02070013-2251-2750	4.0581e-07	-
mr1372_2	sf1002940097	10	2940097	1.82692e-06	OsIPC10040073-251-750	3.49255e-05	3165057	225	OsIPC04210065-1-500	5.78392e-10	-	OsIPC09010009-251-750	1.2763e-08	-
mr1373_1	sf0521596915	5	21596915	1.58256e-13	-	-	-	>500	OsJPC11120003-751-1250	1.08092e-09	-	OsIPC04020210-3251-3750	1.54038e-06	-
mr1373_2	sf0505864603	5	5864603	5.58916e-07	OsIPC05060047-2751-3212	4.21887e-05	5673768	191	OsIPC05030046-1751-2250	1.2156e-05	-	OsIPC12200048-251-616	6.29833e-06	-
mr1374_1	sf0607655398	6	7655398	1.26041e-07	OsJPC06080109-1-500	2.46846e-06	7980624	325	OsIPU00006564-251-750	5.25031e-12	-	OsIPC10040014-1501-1932	1.3518e-07	-
mr1374_2	sf0332522305	3	32522305	1.0126e-06	OsIPC03330011-1-500	2.23616e-05	32475777	47	OsIPU00001516-251-531	3.59909e-09	-	OsIPC05280021-1-500	1.31467e-07	-
mr1376_1	sf1214613506	12	14613506	2.71941e-06	OsIPC12150094-501-1000	8.4076e-05	14684911	71	OsJPU00001503-6501-7000	1.21738e-06	-	OsJPU00002547-1-500	1.98125e-07	PF03108 DBD_Tnp_Mut
mr1376_2	sf1216037774	12	16037774	1.5567e-06	OsIPC12160268-251-750	0.000154687	15943965	94	OsIPU00005364-1-500	9.81202e-08	PF00078 RVT_1	OsIPC11270254-501-845	5.45161e-06	-
mr1377_1	sf0216632361	2	16632361	1.90116e-11	-	-	-	>500	OsJPU00006109-251-750	3.08667e-08	-	OsIPC11190031-251-528	3.57366e-06	-
mr1377_2	sf1118347896	11	18347896	5.55085e-08	-	-	-	>500	OsJPC10190017-501-1000	1.51928e-06	PF00240 ubiquitin	OsIPU00008623-251-750	8.55016e-08	-
mr1378_1	sf0717366282	7	17366282	4.48641e-06	OsIPC07180017-1-500	0.000297736	17240000	126	OsIPC08230008-751-1250	4.95327e-06	-	OsIPU00000766-1-500	1.1508e-07	-
mr1378_2	sf0208731145	2	8731145	1.27836e-07	-	-	-	>500	OsIPU00006548-751-1231	4.82703e-07	-	OsJPC04220029-751-1250	1.30366e-07	PF00071 Ras
mr1379_1	sf0216735346	2	16735346	4.99158e-12	OsIPC02170047-1-500	3.5541e-08	16743104	8	OsIPU00000233-251-723	5.89155e-10	-	OsIPC02170047-1-500	4.09392e-11	-
mr1379_2	sf0216686645	2	16686645	1.05043e-08	-	-	-	>500	OsJPC08210044-1251-1750	4.52459e-08	-	OsIPC02240018-1-500	2.28493e-07	-
mr1380_1	sf1126024815	11	26024815	2.39933e-10	OsIPC11270006-1501-2000	1.12458e-08	26020853	4	OsIPC11270006-1501-2000	1.12458e-08	-	OsIPU00008527-501-940	1.71188e-08	-
mr1380_2	sf1116789849	11	16789849	8.17346e-07	OsIPC11170163-6251-6750	2.54755e-06	16790325	0	OsIPC04210054-1001-1500	1.5709e-08	-	OsIPC08240020-1-500	6.71566e-08	-
mr1381_1	sf0232749887	2	32749887	2.10505e-09	-	-	-	>500	OsIPC01010006-2751-3250	2.79621e-07	-	OsIPC11250031-2251-2690	9.40215e-06	PF14227 UBN2_2
mr1381_2	sf1206433601	12	6433601	2.08918e-08	OsIPC12070016-1751-2088	2.33656e-07	6133379	300	OsIPU00007906-1-500	7.6639e-10	-	OsIPC04360008-2501-3000	2.05553e-08	PF01061 ABC2_membrane
mr1382_1	sf0432339034	4	32339034	8.80658e-07	-	-	-	>500	OsIPC11210035-751-1250	1.11818e-06	-	OsIPC04050105-501-1000	9.53782e-07	-
mr1382_2	sf0314705566	3	14705566	1.21967e-07	-	-	-	>500	OsJPC02010013-1501-2000	1.03581e-09	-	OsIPC11230094-251-750	3.30697e-08	PF04094 DUF390
mr1383_1	sf0119737388	1	19737388	9.87489e-09	-	-	-	>500	OsIPU00003037-2001-2500	1.01162e-06	-	OsJPC04060116-5501-5764	1.89703e-07	-
mr1383_2	sf0700265518	7	265518	9.81402e-09	-	-	-	>500	OsIPU00001095-751-1250	2.73228e-06	PF00931 NB-ARC	OsIPC09170002-251-750	1.38798e-06	-
mr1384_1	sf0607444930	6	7444930	8.89371e-07	OsJPC06080060-1-500	4.47198e-05	7424827	20	OsIPC04030127-251-750	4.58491e-07	-	OsJPU00006603-5001-5500	5.55277e-06	-
mr1384_2	sf0723402465	7	23402465	7.62759e-07	OsJPC07240001-501-1000	2.71796e-05	23010915	392	OsIPC01030216-1001-1500	1.77803e-07	-	OsIPC03140021-751-1250	3.97496e-08	PF00078 RVT_1
mr1386_1	sf0808579574	8	8579574	1.20677e-07	-	-	-	>500	OsJPC02090092-2751-3250	1.05252e-06	PF05699 Dimer_Tnp_hAT	OsJPC03260013-2001-2500	1.20739e-07	-
mr1386_2	sf1214329347	12	14329347	3.13479e-07	-	-	-	>500	OsJPC11270154-251-750	1.40647e-06	-	OsJPU00000629-251-750	3.72737e-07	-
mr1387_1	sf0316524911	3	16524911	8.26489e-07	OsJPC03170098-251-750	1.20912e-05	16962463	438	OsJPU00004680-1-500	1.14913e-08	-	OsJPC06110108-1-500	1.74934e-06	-
mr1387_2	sf0219803481	2	19803481	3.44346e-07	OsIPC02210034-1-500	8.19644e-15	20208472	405	OsJPC02130045-1501-2000	2.49405e-17	PF03936 Terpene_synth_C	OsIPC01110031-1-500	1.98126e-13	-
mr1388_1	sf0221426073	2	21426073	2.93594e-07	OsIPC02220066-1-500	1.84067e-05	21712076	286	OsIPC01010206-501-943	3.25749e-06	-	OsIPC03350015-1-500	8.97148e-07	-
mr1388_2	sf0222238882	2	22238882	6.44529e-09	-	-	-	>500	OsIPU00003730-251-577	7.89114e-07	-	OsIPC01250058-4251-4750	5.17997e-07	-
mr1389_1	sf1222558356	12	22558356	1.16812e-14	OsIPC12230186-2001-2500	7.82617e-10	22665896	108	OsIPC12160086-4751-5250	2.16344e-14	PF02892 zf-BED	OsJPC02310004-1501-2000	1.06222e-14	-
mr1389_2	sf0728441728	7	28441728	1.12594e-16	-	-	-	>500	OsIPC12160086-5501-6000	1.22186e-16	PF02892 zf-BED	OsJPC02310004-1251-1750	2.91895e-17	-
mr1390_1	sf1215974233	12	15974233	1.79724e-86	OsIPC12160275-251-750	1.46908e-20	15972074	2	OsIPC12170039-251-750	3.42254e-31	-	OsIPC12160280-1751-2250	5.58519e-67	-
mr1390_2	sf1215966054	12	15966054	1.13803e-58	OsJPC12160185-501-1000	1.51654e-11	15964592	1	OsJPC12160184-251-750	8.45117e-25	-	OsJPC12160193-1-500	2.05754e-43	-
mr1391_1	sf0232749887	2	32749887	1.18338e-07	-	-	-	>500	OsIPC01200076-6751-7209	6.38738e-07	-	OsIPC01200076-6501-7000	1.95568e-06	-
mr1391_2	sf0408171744	4	8171744	2.77032e-07	OsIPC04090067-251-750	3.70717e-06	8197832	26	OsJPC09080102-1-500	1.64091e-10	-	OsIPC01140028-1-500	4.12768e-08	PF03578 HGWP
mr1396_1	sf0130161351	1	30161351	7.41998e-06	-	-	-	>500	OsJPC04290003-2751-3250	1.32106e-07	-	OsIPC12060167-2251-2614	8.52356e-07	-
mr1396_2	sf1108127276	11	8127276	6.09852e-06	-	-	-	>500	OsJPU00002543-1-500	3.12173e-09	-	OsIPU00001951-1251-1750	9.00353e-07	-
mr1397_1	sf0521596915	5	21596915	4.09666e-14	-	-	-	>500	OsJPC01430009-751-1005	8.66454e-12	PF03671 Ufm1	OsIPC11050074-1001-1500	1.54453e-06	PF03141 Methyltransf_29
mr1397_2	sf1102586439	11	2586439	7.47918e-10	OsIPC11030027-2251-2750	1.07038e-09	2609626	23	OsIPC11030027-2251-2750	1.07038e-09	-	OsIPC11030027-1251-1750	6.05718e-09	-
mr1398_1	sf0205285489	2	5285489	4.64182e-06	-	-	-	>500	OsIPC11050163-1501-1878	1.33792e-09	-	OsIPU00001590-501-1000	3.60625e-08	-
mr1398_2	sf0711203479	7	11203479	1.43073e-06	-	-	-	>500	OsJPU00005213-251-750	3.71187e-06	-	OsIPC03110024-2751-3250	1.31183e-06	-
mr1399_1	sf0808639645	8	8639645	7.85461e-07	-	-	-	>500	OsIPC02250291-501-1000	1.15282e-07	-	OsIPC04220087-2001-2500	6.00949e-08	PF00724 Oxidored_FMN
mr1399_2	sf0208783416	2	8783416	5.41451e-06	OsJPC02090069-1001-1500	0.000144077	8404441	379	OsIPC06230053-501-1000	5.74551e-07	-	OsJPC06230096-1-500	1.95823e-06	-
mr1400_1	sf0111821554	1	11821554	1.17325e-07	OsJPC01120025-251-750	7.49743e-06	11761020	61	OsJPC12130014-251-617	1.1423e-10	-	OsIPU00008527-251-750	4.37375e-11	-
mr1400_2	sf0420635446	4	20635446	6.17959e-06	OsIPC04210065-251-750	7.14771e-07	20644931	9	OsIPC01170034-1-500	3.64343e-07	PF04195 Transposase_28	OsIPC04210066-2251-2750	3.14018e-06	PF00069 Pkinase
mr1401_1	sf0805967811	8	5967811	6.07984e-08	-	-	-	>500	OsIPC04020247-1501-2000	3.18238e-07	-	OsIPC04350012-1-500	6.67219e-10	PF03016 Exostosin
mr1401_2	sf0727614016	7	27614016	1.54448e-07	OsJPC07280034-251-750	6.53661e-06	27505610	108	OsIPC04130020-2001-2259	3.55438e-06	-	OsJPC04090145-501-966	1.75586e-06	PF13975 gag-asp_proteas
mr1402_1	sf0406219085	4	6219085	8.13996e-16	-	-	-	>500	OsIPC04060055-2001-2500	3.00101e-07	-	OsIPC04060055-2251-2750	3.83597e-07	-
mr1402_2	sf0406557284	4	6557284	7.31124e-07	-	-	-	>500	OsIPU00008093-251-750	6.13625e-07	-	OsIPU00005620-1-500	2.20007e-06	-
mr1403_1	sf1219722766	12	19722766	6.85257e-08	-	-	-	>500	OsJPC03370002-1-500	5.28917e-06	-	OsIPU00010421-751-1250	2.67105e-06	-
mr1403_2	sf0432217840	4	32217840	1.04054e-07	OsIPC04330016-4001-4500	5.4525e-06	32267300	49	OsJPC04020105-501-1000	2.13236e-06	-	OsIPU00005604-501-779	8.07424e-07	-
mr1404_1	sf0719087281	7	19087281	2.01631e-32	OsJPC07200006-1-500	2.12187e-09	19077796	9	OsIPC07200011-751-1250	3.66377e-19	-	OsIPC07200011-1251-1750	1.5118e-25	-
mr1404_2	sf0719301464	7	19301464	2.34937e-25	OsIPC07200018-1-500	2.20468e-08	19178690	123	OsIPC07200011-251-750	3.86961e-10	-	OsIPC07200011-1251-1750	1.67605e-20	-
mr1405_1	sf0127315603	1	27315603	2.02547e-06	OsIPC01270025-501-907	0.000121938	26860968	455	OsIPC05140005-251-750	3.2661e-07	PF00331 Glyco_hydro_10	OsIPC08160068-5751-6250	4.62015e-06	-
mr1405_2	sf0419045948	4	19045948	2.66222e-08	-	-	-	>500	OsIPC07280130-751-1250	1.73985e-07	PF13561 adh_short_C2	OsIPC07220227-1-500	3.19238e-06	-
mr1406_1	sf0518922470	5	18922470	1.20487e-07	-	-	-	>500	OsIPC07250025-2251-2750	1.15095e-08	PF10551 MULE	OsIPC07250025-1751-2250	4.39289e-08	PF10551 MULE
mr1406_2	sf0429803006	4	29803006	1.4088e-08	-	-	-	>500	OsIPU00001951-1251-1750	7.7135e-07	-	OsIPC07250025-1751-2250	1.38268e-08	PF10551 MULE
mr1407_1	sf1214362619	12	14362619	7.1896e-07	OsIPC12150116-1001-1500	4.47001e-05	14768197	406	OsIPC04020247-1501-2000	4.7059e-08	-	OsJPC04080041-251-539	2.90049e-08	-
mr1407_2	sf1125241414	11	25241414	1.42929e-06	-	-	-	>500	OsJPC01170029-251-570	2.47926e-06	-	OsJPC01170029-251-570	1.56214e-07	-
mr1408_1	sf0719043750	7	19043750	1.93248e-17	-	-	-	>500	OsJPC01060027-6001-6500	3.03246e-10	-	OsJPC07200010-501-1000	1.20119e-07	-
mr1408_2	sf0719051765	7	19051765	4.08786e-16	OsJPC07200010-501-1000	3.3584e-08	19407354	356	OsJPC03230013-501-941	2.05458e-08	-	OsIPC03160061-4251-4750	1.79712e-10	-
mr1409_1	sf0334993809	3	34993809	3.7383e-10	-	-	-	>500	OsIPU00000233-251-723	2.52075e-07	-	OsIPU00000233-251-723	1.45549e-07	-
mr1409_2	sf0216750537	2	16750537	3.36594e-08	-	-	-	>500	OsJPU00005795-501-1000	9.58373e-07	-	OsJPC01320009-2001-2500	8.73208e-07	-
mr1410_1	sf0417072212	4	17072212	4.92392e-27	-	-	-	>500	OsJPC04190001-3751-4250	2.44358e-11	-	OsIPC04180202-251-750	7.49832e-11	-
mr1410_2	sf0417066395	4	17066395	8.26445e-29	-	-	-	>500	OsIPC02210094-1001-1500	1.88124e-11	-	OsIPC08180029-2251-2750	1.94165e-09	-
mr1412_1	sf0102102204	1	2102204	5.01686e-07	OsJPC01030027-1-500	4.66446e-05	2121370	19	OsIPC06090100-1751-2250	6.16987e-10	-	OsIPC06090100-2251-2625	1.62832e-07	-
mr1412_2	sf0116102211	1	16102211	4.29447e-07	-	-	-	>500	OsIPC07130013-1251-1533	1.11967e-08	-	OsIPC04210066-2251-2750	1.7191e-06	PF00069 Pkinase
mr1413_1	sf0815301400	8	15301400	2.49601e-06	OsJPC08160017-501-1000	3.52161e-07	15195587	106	OsJPC08160017-501-1000	3.52161e-07	PF03140 DUF247	OsIPC03270003-1-500	3.89753e-08	-
mr1413_2	sf1219143477	12	19143477	2.03786e-07	-	-	-	>500	OsIPC07220227-251-750	7.27145e-10	-	OsIPC07220227-1-500	5.61514e-09	-
mr1415_1	sf0525911116	5	25911116	3.42445e-06	OsIPC05270043-251-750	3.0917e-07	26316429	405	OsIPC04030127-251-750	1.51697e-07	-	OsIPC08010056-1-500	4.79965e-08	-
mr1415_2	sf0714381633	7	14381633	4.68209e-07	-	-	-	>500	OsIPC07250011-1251-1750	1.07533e-06	-	OsIPC09130092-2501-2951	1.37639e-06	-
mr1416_1	sf0405219091	4	5219091	2.73884e-07	-	-	-	>500	OsIPC01140399-1-500	6.71697e-07	-	OsIPC11250066-2501-3000	8.15658e-07	-
mr1416_2	sf0139902087	1	39902087	1.01466e-06	OsIPC01400053-751-1250	3.61332e-05	39919572	17	OsIPC04120053-251-750	4.16297e-07	PF07727 RVT_2	OsIPC08050067-251-750	2.58965e-07	-
mr1417_1	sf1002101697	10	2101697	6.70182e-08	-	-	-	>500	OsIPU00006564-251-750	8.76259e-09	-	OsIPU00005294-251-750	7.64437e-07	-
mr1417_2	sf1118997495	11	18997495	4.89301e-08	-	-	-	>500	OsJPC03360009-1-500	5.84888e-08	PF11961 DUF3475	OsIPC08260017-501-1000	2.6285e-06	-
mr1418_1	sf0813241872	8	13241872	1.78536e-06	OsJPC08140003-501-978	6.1374e-05	13094735	147	OsIPU00006157-251-750	4.01438e-08	-	OsJPU00001503-1751-2250	4.04845e-07	-
mr1418_2	sf0118344229	1	18344229	6.39368e-07	-	-	-	>500	OsJPC01240091-2501-3000	7.33962e-06	-	OsJPU00005351-501-934	7.10695e-07	-
mr1419_1	sf1125203725	11	25203725	4.85067e-06	-	-	-	>500	OsIPC06090100-1751-2250	2.10134e-10	-	OsJPC05190014-501-783	1.97573e-07	-
mr1419_2	sf0715918880	7	15918880	4.99158e-07	-	-	-	>500	OsIPC03150030-1001-1500	1.76033e-06	-	OsIPU00007496-1-500	1.46071e-06	-
mr1420_1	sf0813241872	8	13241872	4.55063e-06	OsJPC08140003-501-978	4.55706e-05	13094735	147	OsIPU00006157-251-750	2.49876e-09	-	OsJPC05190014-501-783	1.01398e-06	-
mr1420_2	sf1218046154	12	18046154	1.07084e-06	-	-	-	>500	OsJPC05020038-2751-3250	8.54784e-06	-	OsJPC10100006-1-500	1.17077e-05	-
mr1421_1	sf0203000554	2	3000554	2.22386e-07	-	-	-	>500	OsJPC04060027-2251-2750	4.81332e-07	-	OsJPU00001289-2501-3000	4.11961e-07	-
mr1421_2	sf0521951863	5	21951863	1.90949e-05	-	-	-	>500	OsIPC10180063-3751-4250	5.00499e-07	-	OsIPC04220076-751-1250	4.26172e-07	PF13639 zf-RING_2
mr1422_1	sf0610428990	6	10428990	3.47765e-10	OsJPC06110037-1751-2250	2.83063e-08	10449541	21	OsJPC06110037-1751-2250	2.83063e-08	-	OsJPC06110037-1001-1500	1.89215e-08	-
mr1422_2	sf0610196398	6	10196398	4.90914e-11	OsIPC06110008-1001-1500	4.84942e-08	10123837	73	OsJPC06110005-2751-3250	1.87321e-08	-	OsJPC06110094-5251-5750	1.72795e-08	-
mr1423_1	sf0216817014	2	16817014	5.73269e-18	-	-	-	>500	OsJPU00006109-751-1250	1.2526e-10	-	OsJPC02170024-751-1250	4.91362e-09	-
mr1423_2	sf0217089958	2	17089958	6.32481e-24	OsIPC02180017-5751-6250	8.02271e-10	17207083	117	OsJPU00006109-1-500	8.07843e-19	-	OsJPC02180068-3751-4100	6.21631e-13	PF00069 Pkinase
mr1424_1	sf1004642474	10	4642474	3.63199e-06	OsIPC10050181-1-500	0.000235102	4530632	112	OsIPC01160096-6251-6750	2.49276e-07	-	OsIPC12090234-1501-2000	2.73837e-07	-
mr1424_2	sf1114447511	11	14447511	3.09027e-07	OsJPC11150005-1501-2000	1.16725e-05	14430214	17	OsIPC11270209-1-500	4.71054e-06	-	OsIPC04020218-501-1000	1.30137e-06	-
mr1425_1	sf0802262995	8	2262995	8.52737e-07	-	-	-	>500	OsIPU00009099-1-500	2.49576e-07	-	OsIPC12130012-1251-1750	1.77249e-06	PF03732 Retrotrans_gag
mr1425_2	sf1208478067	12	8478067	5.53738e-09	OsJPC12090089-751-1116	3.2266e-07	8285969	192	OsIPC12080079-251-750	7.39545e-08	-	OsIPC12130010-1-500	7.75933e-07	-
mr1427_1	sf0607657108	6	7657108	1.73518e-07	OsIPC06090016-251-750	7.33243e-06	8079929	423	OsIPU00006564-251-750	7.46491e-09	-	OsIPC10010136-251-545	8.23511e-07	-
mr1427_2	sf1128125473	11	28125473	4.77137e-09	-	-	-	>500	OsIPU00001951-1251-1750	2.33853e-11	-	OsIPC01350009-1-500	9.7427e-10	PF00067 p450
mr1428_1	sf1124181731	11	24181731	4.18476e-06	OsJPC11250014-8501-9000	1.04325e-06	24069550	112	OsIPC02320030-751-1250	8.0975e-10	PF04195 Transposase_28	OsIPC04220092-751-1250	5.46539e-08	-
mr1428_2	sf0431709664	4	31709664	5.63224e-07	-	-	-	>500	OsIPU00006548-751-1231	4.63192e-07	-	OsIPU00007020-501-945	3.14909e-07	-
mr1430_1	sf0820393022	8	20393022	2.08506e-06	-	-	-	>500	OsJPU00005390-251-582	5.09664e-11	-	OsIPC01280007-3501-4000	5.90097e-20	PF00141 peroxidase
mr1430_2	sf0723402465	7	23402465	5.87709e-07	-	-	-	>500	OsIPC01170034-1-500	5.68265e-07	PF04195 Transposase_28	OsIPU00003624-751-1114	7.7959e-07	-
mr1431_1	sf1214613506	12	14613506	4.96475e-06	OsIPC12150094-501-1000	0.000122191	14684911	71	OsJPU00001503-6501-7000	1.01508e-06	-	OsJPU00002547-1-500	2.28263e-07	PF03108 DBD_Tnp_Mut
mr1431_2	sf1216037774	12	16037774	1.5567e-06	OsIPC12160268-251-750	0.000154687	15943965	94	OsIPU00005364-1-500	9.81202e-08	PF00078 RVT_1	OsIPC11270254-501-845	5.45161e-06	-
mr1432_1	sf0916029540	9	16029540	1.48659e-06	-	-	-	>500	OsIPC04030127-251-750	5.67671e-07	-	OsIPC02070013-2251-2750	7.21795e-07	-
mr1432_2	sf1125017402	11	25017402	2.49818e-06	OsIPC11260180-1-500	6.53186e-08	25446248	429	OsIPC12110064-2751-3193	6.2551e-12	-	OsIPC02180027-1251-1653	3.73535e-10	-
mr1433_1	sf0518922470	5	18922470	6.37775e-08	OsIPC05200028-6501-7000	4.32089e-08	19350034	428	OsJPC08160017-251-750	1.15953e-14	PF03140 DUF247	OsIPC08010056-1-500	1.29407e-10	-
mr1433_2	sf0400102190	4	102190	1.08573e-06	-	-	-	>500	OsIPC01170034-1-500	9.4506e-10	PF04195 Transposase_28	OsIPC04030175-1-500	2.12121e-09	-
mr1435_1	sf0216794552	2	16794552	2.20916e-24	OsIPC02170062-501-1000	1.8995e-08	16883539	89	OsJPU00006109-751-1250	6.89723e-16	-	OsJPC11130035-751-1248	9.42438e-11	-
mr1435_2	sf0216817014	2	16817014	6.68495e-34	OsIPC02170062-1-500	1.19703e-15	16883539	67	OsJPU00006109-1-500	2.17314e-21	-	OsJPC02180068-3751-4100	3.61056e-16	PF00069 Pkinase
mr1437_1	sf0719048913	7	19048913	8.3666e-33	OsIPC07200011-751-1250	7.59142e-14	19077748	29	OsIPC07200011-751-1250	7.59142e-14	-	OsIPC07200011-751-1250	4.50614e-25	-
mr1437_2	sf0719048913	7	19048913	5.32139e-29	OsIPC07200011-501-1000	5.28616e-09	19077748	29	OsIPC07200011-501-1000	5.28616e-09	-	OsIPC07200011-751-1250	5.46364e-21	-
mr1438_1	sf1121944811	11	21944811	8.06743e-07	OsJPC11220161-2501-3000	1.50672e-06	21920000	25	OsJPC11220142-501-1000	1.81201e-07	PF00931 NB-ARC	OsIPC11220190-1501-1774	5.17203e-07	-
mr1438_2	sf0124655557	1	24655557	2.52837e-07	-	-	-	>500	OsIPC12280009-2251-2750	4.23934e-09	-	OsIPC02190021-1-500	2.15908e-07	-
mr1439_1	sf0107646091	1	7646091	1.63503e-09	-	-	-	>500	OsIPU00005151-251-750	3.73272e-11	-	OsIPC08010056-1-500	4.06195e-16	-
mr1439_2	sf0320619117	3	20619117	1.56389e-10	-	-	-	>500	OsJPU00001341-251-750	3.68914e-09	-	OsIPC03190009-1-500	1.01558e-08	-
mr1440_1	sf0325804131	3	25804131	4.15734e-07	-	-	-	>500	OsIPC06090100-1751-2250	7.6985e-09	-	OsJPC02250197-751-1250	6.96109e-08	-
mr1440_2	sf1019305124	10	19305124	1.01027e-06	-	-	-	>500	OsIPC10040099-501-1000	2.55413e-07	-	OsIPC11280338-1001-1500	1.04042e-06	-
mr1441_1	sf0222733962	2	22733962	4.28408e-35	-	-	-	>500	OsJPC02230024-251-750	2.86986e-07	-	OsJPC02230022-751-1250	1.12317e-09	-
mr1441_2	sf0222720012	2	22720012	3.91362e-26	-	-	-	>500	OsIPC02240079-251-750	3.15903e-07	-	OsIPU00005761-501-1000	1.41849e-07	-
mr1442_1	sf0232749887	2	32749887	6.06908e-14	-	-	-	>500	OsIPU00006564-251-750	7.17718e-09	-	OsIPC07140168-5001-5254	7.93018e-08	PF03732 Retrotrans_gag
mr1442_2	sf0626292742	6	26292742	4.14999e-07	-	-	-	>500	OsIPU00006460-501-878	1.4934e-09	-	OsJPU00004258-251-750	1.68654e-06	PF07727 RVT_2
mr1444_1	sf0223730970	2	23730970	2.68965e-06	-	-	-	>500	OsIPU00006564-251-750	1.42036e-07	-	OsJPU00001461-751-1250	1.02967e-09	-
mr1444_2	sf1209897878	12	9897878	4.00523e-07	OsIPC12110064-2751-3193	9.47288e-06	10336372	438	OsIPU00001951-1251-1750	1.64814e-09	-	OsIPU00006671-251-530	7.59195e-10	PF04094 DUF390
mr1445_1	sf0521596915	5	21596915	2.37612e-13	-	-	-	>500	OsJPC11120003-751-1250	9.82653e-12	-	OsIPC08010056-1-500	4.93479e-08	-
mr1445_2	sf0500282600	5	282600	2.6504e-06	OsIPC05010001-501-1000	0.000249042	12565	270	OsIPU00001951-1251-1750	2.78434e-07	-	OsIPC01060017-501-891	8.31746e-07	-
mr1446_1	sf1012353737	10	12353737	1.42709e-08	OsJPC10130016-1001-1288	5.46707e-07	12145625	208	OsIPU00007004-251-750	7.6966e-09	-	OsIPC04220079-751-1250	1.14691e-12	-
mr1446_2	sf0820143609	8	20143609	3.42053e-07	-	-	-	>500	OsIPC11210029-1751-2250	4.56695e-06	-	OsIPC10130017-251-750	2.86594e-06	-
mr1447_1	sf0421329253	4	21329253	3.77731e-06	OsJPC04220013-1-500	8.64247e-05	21326158	3	OsIPC04170024-6251-6750	1.9057e-06	-	OsIPC02120024-2501-3000	3.7812e-07	-
mr1447_2	sf1104535267	11	4535267	1.59532e-06	OsIPC11050096-251-750	6.94142e-05	4453575	82	OsIPU00007211-1-500	3.24562e-08	-	OsIPC03050021-251-737	1.64281e-06	-
mr1448_1	sf0809103766	8	9103766	9.30837e-07	OsIPC08100095-1-500	3.37441e-05	9312362	209	OsJPC03320011-501-1000	4.47229e-07	-	OsIPU00004395-751-1110	3.80726e-07	-
mr1448_2	sf0235262985	2	35262985	1.04303e-07	-	-	-	>500	OsIPC11240255-1-500	1.0071e-07	-	OsIPC07100063-1501-2000	6.16696e-07	-
mr1449_1	sf0108803239	1	8803239	1.13071e-07	-	-	-	>500	OsIPU00007004-501-919	5.62613e-08	-	OsIPC08010056-1-500	5.14745e-11	-
mr1449_2	sf1217050390	12	17050390	1.21638e-06	-	-	-	>500	OsJPC10010053-1-500	5.25884e-07	-	OsJPC02240034-751-1250	6.01016e-08	-
mr1452_1	sf0630305973	6	30305973	7.77436e-07	-	-	-	>500	OsJPU00001793-1-500	7.13948e-08	-	OsIPC04220079-751-1250	4.64296e-10	-
mr1452_2	sf0224586165	2	24586165	1.147e-06	OsIPC02250328-251-750	1.15712e-05	24508040	78	OsIPC07220227-251-750	3.25832e-09	-	OsIPC01110058-251-650	5.66396e-08	-
mr1453_1	sf1216107807	12	16107807	3.05856e-08	-	-	-	>500	OsJPC01430009-751-1005	4.9926e-09	PF03671 Ufm1	OsJPU00002409-251-503	6.67708e-07	PF13839 PC-Esterase
mr1453_2	sf0625072433	6	25072433	2.38248e-06	-	-	-	>500	OsIPU00001951-1251-1750	1.59623e-06	-	OsJPC08170033-251-750	1.14197e-06	-
mr1454_1	sf0405868605	4	5868605	1.59559e-06	-	-	-	>500	OsIPC02090021-2251-2596	4.10578e-08	-	OsIPC01200036-751-1250	4.25706e-08	PF04094 DUF390
mr1454_2	sf0717071597	7	17071597	3.42666e-07	-	-	-	>500	OsJPC11160052-2251-2750	9.8331e-08	-	OsIPC11160104-1001-1467	8.82876e-08	-
mr1455_1	sf0403635598	4	3635598	9.49805e-07	-	-	-	>500	OsIPC05160026-751-1250	2.44571e-06	-	OsIPC07220154-501-778	4.15475e-06	PF01657 Stress-antifung
mr1455_2	sf1223739803	12	23739803	1.68147e-06	-	-	-	>500	OsIPU00007906-1-500	6.46949e-08	-	OsIPU00007381-1-500	5.1033e-09	-
mr1456_1	sf0805615884	8	5615884	3.26249e-07	-	-	-	>500	OsIPC12260042-1251-1750	6.75477e-12	PF12937 F-box-like	OsIPU00001591-251-564	1.95447e-10	-
mr1456_2	sf1209209457	12	9209457	2.81226e-07	OsIPC12100055-1001-1500	1.90468e-05	9290000	81	OsJPU00004478-751-1250	4.51868e-06	-	OsJPC08040011-501-1000	1.09785e-06	-
mr1457_1	sf1218564231	12	18564231	1.19249e-11	-	-	-	>500	OsJPU00002368-251-750	6.09118e-08	-	OsJPC07280068-1501-1788	1.06866e-07	-
mr1457_2	sf1218567063	12	18567063	2.50413e-10	OsJPC12190054-2251-2750	3.13869e-08	18492726	74	OsIPU00006500-251-750	8.52605e-10	-	OsIPC01110055-251-750	2.06459e-08	-
mr1458_1	sf1218497713	12	18497713	2.8211e-22	OsJPC12190055-251-750	1.42107e-08	18495593	2	OsIPC06170021-2501-3000	3.56191e-10	PF07727 RVT_2	OsIPC12190074-2251-2731	2.33844e-18	PF13243 Prenyltrans_1
mr1458_2	sf1218485794	12	18485794	7.93227e-19	OsJPC12190055-1-500	2.29904e-08	18495593	10	OsIPC06170021-751-1250	3.6237e-09	PF07727 RVT_2	OsIPC12190074-1751-2250	1.22856e-14	PF13243 Prenyltrans_1
mr1459_1	sf0316524911	3	16524911	1.91459e-06	OsJPC03170078-1-500	5.46294e-06	16559615	35	OsIPC04030127-251-750	1.36161e-06	-	OsJPU00006603-5001-5500	6.86272e-06	-
mr1459_2	sf1127510834	11	27510834	3.46453e-06	OsIPC11280298-751-1140	4.30632e-05	27619596	109	OsIPC01260010-501-887	2.15887e-06	-	OsIPU00008772-501-1000	3.15545e-07	-
mr1460_1	sf0105384456	1	5384456	1.08528e-08	-	-	-	>500	OsJPC11270210-751-1250	5.87503e-07	-	OsIPC09050106-6501-7000	3.75565e-07	PF07714 Pkinase_Tyr
mr1460_2	sf0407625217	4	7625217	6.64369e-07	-	-	-	>500	OsIPU00000763-251-750	3.33344e-07	-	OsIPC05110010-751-1065	1.84411e-06	-
mr1462_1	sf0107646091	1	7646091	7.44774e-07	-	-	-	>500	OsJPU00003958-251-750	1.39719e-11	PF04094 DUF390	OsJPC03270002-1-500	1.70741e-15	-
mr1462_2	sf1002940097	10	2940097	4.4834e-07	-	-	-	>500	OsJPC03140013-5251-5750	3.42872e-11	-	OsJPC07060024-1251-1750	2.15808e-11	PF00201 UDPGT
mr1463_1	sf1215164421	12	15164421	4.98596e-07	-	-	-	>500	OsIPC04020247-1501-2000	1.52292e-07	-	OsIPC05070001-1-500	1.51096e-06	-
mr1463_2	sf1119055470	11	19055470	2.28498e-07	-	-	-	>500	OsIPC11230253-1251-1750	3.75337e-06	-	OsIPU00006337-251-619	4.75378e-05	-
mr1464_1	sf0125384352	1	25384352	3.31932e-06	OsIPC01260044-751-1244	0.000128198	25714866	331	OsJPC01060027-6001-6500	1.4784e-06	-	OsJPU00006603-5001-5500	1.00519e-06	-
mr1464_2	sf0400232241	4	232241	3.98474e-07	-	-	-	>500	OsJPC10170028-3001-3445	1.95049e-07	PF03140 DUF247	OsJPC11220096-1-500	3.04611e-07	-
mr1465_1	sf0523069811	5	23069811	4.61364e-06	-	-	-	>500	OsIPU00004768-1-500	1.65298e-07	-	OsJPC12090154-1001-1500	6.62142e-07	-
mr1465_2	sf0318509694	3	18509694	4.5514e-06	-	-	-	>500	OsIPC07020103-501-1000	7.38783e-07	-	OsIPC01110031-1-500	1.58457e-06	-
mr1466_1	sf0918773898	9	18773898	3.20919e-06	-	-	-	>500	OsIPU00006157-251-750	7.65817e-09	-	OsIPC06090100-2001-2500	9.77326e-07	-
mr1466_2	sf0626920890	6	26920890	1.22863e-06	-	-	-	>500	OsIPU00002723-1-500	1.06325e-06	-	OsIPC07120116-1-500	2.23542e-06	-
mr1467_1	sf1117253223	11	17253223	8.56392e-07	-	-	-	>500	OsIPC10120058-12751-13250	1.02274e-07	PF01593 Amino_oxidase	OsIPC11090055-2001-2500	3.45704e-07	PF00078 RVT_1
mr1467_2	sf0405353341	4	5353341	1.88437e-06	OsIPC04060084-3751-4250	0.000159205	5358766	5	OsJPC01240052-4001-4500	5.64702e-07	-	OsJPC04060028-1-500	6.59742e-07	-
mr1468_1	sf0819424283	8	19424283	7.99557e-07	OsJPC08200064-501-1000	7.64277e-06	19806123	382	OsIPU00004768-1-500	1.57039e-07	-	OsIPC01300001-251-750	7.16769e-07	-
mr1468_2	sf0214172787	2	14172787	1.75377e-06	-	-	-	>500	OsJPC10010114-1501-2000	4.56062e-07	-	OsJPC10050145-251-687	6.89696e-07	-
mr1469_1	sf0822098513	8	22098513	5.35081e-07	-	-	-	>500	OsIPC12190059-1-500	6.68181e-07	-	OsJPU00001289-2501-3000	7.32949e-07	-
mr1469_2	sf1218140651	12	18140651	9.85206e-06	OsIPC12190066-501-1000	0.000562113	18445686	305	OsIPU00001951-1251-1750	1.77598e-06	-	OsJPU00001289-3751-4250	8.5212e-07	-
mr1470_1	sf0808265627	8	8265627	9.71667e-07	-	-	-	>500	OsIPC04090140-1-500	4.60185e-08	-	OsIPC04220079-751-1250	8.96668e-15	-
mr1470_2	sf0328920257	3	28920257	9.77184e-07	-	-	-	>500	OsJPU00004281-501-1000	7.41222e-22	-	OsJPU00005755-751-1250	1.31981e-11	-
mr1471_1	sf0920196123	9	20196123	1.01807e-07	-	-	-	>500	OsIPU00005750-501-1000	1.06455e-05	PF13975 gag-asp_proteas	OsIPC03080004-2001-2500	1.11189e-06	PF00314 Thaumatin
mr1471_2	sf0323185265	3	23185265	8.31452e-07	OsIPC03240048-1001-1500	2.30329e-05	23313760	128	OsIPC04070193-1251-1750	4.15901e-07	PF08284 RVP_2	OsIPC12080135-501-1000	5.33711e-06	-
mr1472_1	sf0432338264	4	32338264	5.79684e-07	OsJPC04330007-1-500	2.90535e-05	32220000	118	OsJPU00003958-251-750	3.10026e-12	PF04094 DUF390	OsIPC04220079-751-1250	1.40075e-18	-
mr1472_2	sf0103142509	1	3142509	5.11827e-07	-	-	-	>500	OsIPC01170034-1-500	7.67663e-10	PF04195 Transposase_28	OsIPU00002344-1-500	7.41629e-08	-
mr1473_1	sf1001912112	10	1912112	6.92619e-07	OsIPC10020207-2751-3250	6.29912e-05	1892744	19	OsJPU00004759-501-911	1.4268e-10	-	OsJPC02240034-751-1250	1.69439e-13	-
mr1473_2	sf0716819361	7	16819361	9.10193e-07	OsIPC07170070-5751-6250	2.60313e-06	16580000	239	OsJPU00006227-1-500	1.35593e-11	-	OsIPC01110058-1-500	2.81787e-11	-
mr1474_1	sf0137229019	1	37229019	2.31726e-06	OsIPC01380015-501-903	6.56906e-05	37249325	20	OsIPC11260144-751-1250	1.52909e-06	-	OsJPC10140026-251-750	5.27812e-07	-
mr1474_2	sf1122724742	11	22724742	5.73228e-06	OsIPC11230094-251-750	9.02664e-08	22249087	476	OsIPC01170034-1-500	8.42652e-10	PF04195 Transposase_28	OsIPC11090121-751-1250	1.97695e-09	-
mr1475_1	sf0431330433	4	31330433	1.32086e-07	-	-	-	>500	OsIPC04030127-251-750	9.74847e-07	-	OsJPU00006603-5001-5500	6.04482e-07	-
mr1475_2	sf1122724742	11	22724742	5.73228e-06	OsIPC11230094-251-750	9.02664e-08	22249087	476	OsIPC01170034-1-500	8.42652e-10	PF04195 Transposase_28	OsIPC11090121-751-1250	1.97695e-09	-
mr1477_1	sf0620434114	6	20434114	7.1006e-08	-	-	-	>500	OsJPC06120026-251-750	2.10668e-06	-	OsJPC06150026-501-1000	7.26883e-08	-
mr1477_2	sf1004641080	10	4641080	1.09974e-08	-	-	-	>500	OsJPC12010008-501-1000	8.54234e-07	-	OsIPC07220073-3751-4250	4.97164e-06	PF00332 Glyco_hydro_17
mr1478_1	sf0234344516	2	34344516	4.03075e-07	-	-	-	>500	OsIPU00005740-251-750	3.62186e-07	-	OsJPU00004523-1001-1500	7.29002e-08	-
mr1478_2	sf0610870476	6	10870476	5.00401e-10	OsIPC06110126-3251-3750	3.72446e-08	10870000	0	OsIPC06110130-751-1250	3.92304e-10	-	OsJPC06110100-751-1250	8.69258e-10	-
mr1479_1	sf0226828533	2	26828533	2.12072e-06	-	-	-	>500	OsJPC12120032-251-750	6.04756e-07	-	OsJPC06190029-2751-3250	2.6335e-06	-
mr1479_2	sf0310176391	3	10176391	3.94524e-07	-	-	-	>500	OsJPC10010021-1-500	2.14497e-06	-	OsIPC11200225-501-1000	5.79469e-06	-
mr1480_1	sf0205284719	2	5284719	2.10327e-08	-	-	-	>500	OsJPC01010033-1-500	2.04115e-06	-	OsIPU00004009-1001-1500	2.09355e-06	-
mr1480_2	sf0205305321	2	5305321	1.72479e-08	-	-	-	>500	OsJPC02080020-2251-2750	7.06864e-07	-	OsJPC02080029-1-500	7.03836e-07	PF00069 Pkinase
mr1482_1	sf0608070380	6	8070380	9.76536e-08	OsIPC06090020-751-1250	1.7434e-06	8088394	18	OsIPC06080125-1-500	1.47763e-06	-	OsIPC06090016-1751-2250	3.72138e-08	-
mr1482_2	sf0319299357	3	19299357	8.81961e-07	-	-	-	>500	OsIPU00001951-1251-1750	4.30882e-06	-	OsJPC10010001-2251-2750	1.79047e-07	-
mr1483_1	sf0432338264	4	32338264	1.78966e-07	OsJPC04330007-1-500	2.65467e-06	32220000	118	OsJPU00003958-251-750	3.10466e-11	PF04094 DUF390	OsJPC04220029-751-1250	7.01028e-16	PF00071 Ras
mr1483_2	sf1119045061	11	19045061	5.07722e-07	OsJPC11200027-1-500	3.49192e-07	19234697	190	OsIPC01170034-1-500	7.18719e-10	PF04195 Transposase_28	OsIPC07080026-1001-1500	1.91078e-08	-
mr1484_1	sf1124652303	11	24652303	7.90309e-53	OsIPC11250149-251-687	1.25798e-10	24629261	23	OsJPC11250102-1-500	5.25065e-18	-	OsJPC11250102-1-500	2.9268e-17	-
mr1484_2	sf1124652303	11	24652303	9.25143e-44	OsIPC11250149-251-687	7.64209e-12	24629261	23	OsIPC11250142-1501-1979	2.59578e-18	-	OsJPC11250102-251-750	6.85341e-19	-
mr1485_1	sf0528426545	5	28426545	5.39129e-07	-	-	-	>500	OsIPC06090100-1751-2250	8.23387e-08	-	OsIPC06090100-2251-2625	1.01685e-07	-
mr1485_2	sf1218140784	12	18140784	1.63926e-06	OsJPC12180138-3751-4250	0.000141945	17960000	181	OsIPC07070083-251-668	1.20324e-06	-	OsJPC12170023-2501-3000	1.14633e-06	PF12819 Malectin_like
mr1486_1	sf1001437280	10	1437280	8.16842e-35	OsJPC10020038-1501-2000	4.22064e-08	1444465	7	OsIPC10020072-1001-1500	1.41866e-34	PF00069 Pkinase	OsIPC10020072-1001-1500	1.67614e-13	PF00069 Pkinase
mr1486_2	sf1001437280	10	1437280	3.95964e-24	OsIPC10020074-2001-2500	5.66885e-08	1386667	51	OsIPC10020071-251-750	1.42924e-32	-	OsIPC10020072-1001-1500	1.67098e-14	PF00069 Pkinase
mr1487_1	sf1011446013	10	11446013	1.47114e-06	-	-	-	>500	OsIPC04170024-6251-6750	1.69157e-06	-	OsIPC12230242-251-750	7.5001e-06	-
mr1487_2	sf0324092224	3	24092224	3.11347e-06	-	-	-	>500	OsIPC07190030-1251-1610	1.26548e-10	-	OsIPC07190030-1251-1610	2.02443e-09	-
mr1488_1	sf1125203725	11	25203725	2.27391e-06	-	-	-	>500	OsIPU00004802-251-750	1.28806e-09	-	OsJPU00001503-1751-2250	2.13348e-07	-
mr1488_2	sf0118344229	1	18344229	2.77189e-06	-	-	-	>500	OsIPC01040056-501-1000	6.6494e-06	PF13855 LRR_8	OsIPC07280038-3001-3500	1.69316e-05	PF01018 GTP1_OBG
mr1489_1	sf1215867265	12	15867265	2.44368e-61	OsJPC12160173-251-696	8.34884e-16	15868179	1	OsIPC03090002-251-750	1.49666e-24	-	OsIPC12160269-1-500	9.78031e-44	-
mr1489_2	sf1215867265	12	15867265	2.5734e-59	OsJPC12160173-251-696	3.74888e-13	15868179	1	OsIPC03090002-251-750	8.63262e-20	-	OsIPC12160269-1-500	1.15736e-35	-
mr1490_1	sf1215966054	12	15966054	2.1758e-72	OsJPC12160185-1751-2118	4.15971e-13	15964592	1	OsJPC12160195-1251-1750	1.59102e-28	-	OsIPC12160280-1751-2250	2.55425e-60	-
mr1490_2	sf1215963235	12	15963235	1.65575e-57	OsJPC12160185-501-1000	2.1419e-12	15964592	1	OsIPC12160278-751-1250	7.17372e-23	-	OsIPC12160269-1-500	1.47185e-44	-
mr1492_1	sf0131785241	1	31785241	9.475e-06	OsIPC01320039-2751-3250	4.52637e-06	31929788	145	OsIPU00004802-251-750	1.85452e-10	-	OsJPC11250014-8501-9000	1.82735e-07	PF00069 Pkinase
mr1492_2	sf1219698936	12	19698936	9.17246e-07	-	-	-	>500	OsJPC11240033-2001-2389	3.58968e-06	-	OsIPU00010921-251-750	1.67106e-06	-
mr1493_1	sf0140613820	1	40613820	1.72185e-05	OsJPC01410024-501-859	0.00105929	40578019	36	OsIPU00008527-501-940	2.27825e-05	-	OsIPC07060035-6501-6759	2.24878e-06	-
mr1493_2	sf1004419237	10	4419237	1.69869e-07	OsIPC10050166-5501-6000	8.0041e-06	4433201	14	OsIPC08130030-1001-1451	2.74565e-07	-	OsIPC04180113-251-750	3.91712e-06	-
mr1494_1	sf1125203725	11	25203725	4.17628e-07	-	-	-	>500	OsJPC06090061-251-750	2.66431e-12	-	OsJPC05190014-501-783	1.84108e-09	-
mr1494_2	sf0909372541	9	9372541	2.18119e-06	-	-	-	>500	OsJPC09110105-2001-2500	6.58807e-06	-	OsIPC04090215-751-1250	5.97151e-07	-
mr1495_1	sf0222676921	2	22676921	7.14221e-22	OsIPC02230086-6251-6750	2.40183e-22	22681576	5	OsIPC02230086-6251-6750	2.40183e-22	PF03009 GDPD	OsIPC02230086-501-1000	1.55492e-19	PF03009 GDPD
mr1495_2	sf0222676921	2	22676921	8.70849e-19	OsIPC02230086-1251-1750	1.24662e-18	22681576	5	OsIPC02230086-1251-1750	1.24662e-18	PF03009 GDPD	OsIPC02230086-2751-3250	4.88269e-18	PF03009 GDPD
mr1496_1	sf0222672268	2	22672268	3.30589e-35	OsIPC02230086-6501-6758	5.00777e-35	22681576	9	OsIPC02230086-6501-6758	5.00777e-35	PF03009 GDPD	OsIPC02230086-5251-5750	1.13847e-30	PF03009 GDPD
mr1496_2	sf0222672268	2	22672268	8.8471e-28	OsIPC02230086-1251-1750	2.71664e-28	22681576	9	OsIPC02230086-1251-1750	2.71664e-28	PF03009 GDPD	OsIPC02230086-3751-4250	3.39979e-26	PF03009 GDPD
mr1497_1	sf0434583421	4	34583421	2.5523e-07	-	-	-	>500	OsJPC11270210-751-1250	4.48959e-08	-	OsIPU00001591-1-500	5.58386e-07	-
mr1497_2	sf0224863166	2	24863166	3.88934e-06	-	-	-	>500	OsIPC02070237-251-750	1.53701e-07	-	OsIPC03160058-751-1250	1.81961e-07	-
mr1498_1	sf0106692749	1	6692749	1.10431e-45	OsIPC01070048-751-1250	4.32102e-24	6713152	20	OsIPC01070048-751-1250	4.32102e-24	-	OsIPC01070048-1001-1442	1.3682e-29	-
mr1498_2	sf0106692749	1	6692749	1.00629e-36	OsIPC01070048-751-1250	4.00092e-26	6713152	20	OsIPC01070048-751-1250	4.00092e-26	-	OsIPC01070048-1001-1442	5.2397e-22	-
mr1499_1	sf0307301617	3	7301617	2.70748e-07	-	-	-	>500	OsJPU00005671-251-737	6.79131e-08	-	OsIPC04200042-1001-1500	5.60675e-10	-
mr1499_2	sf0414513291	4	14513291	4.30488e-07	-	-	-	>500	OsIPC09050045-2751-3250	2.01717e-07	-	OsIPC12190039-1001-1500	1.17932e-06	-
mr1500_1	sf0513865293	5	13865293	1.39495e-06	OsJPC05140007-501-1000	1.66754e-05	13640612	225	OsIPC08160025-5251-5750	1.1819e-08	PF00078 RVT_1	OsIPC05140023-1001-1500	1.57607e-07	-
mr1500_2	sf0411378142	4	11378142	1.43635e-07	OsIPC04120053-251-750	3.31951e-09	11850346	472	OsJPC12130014-1-500	1.37531e-11	-	OsIPC01320036-1751-2250	3.35382e-12	-
mr1501_1	sf1219525956	12	19525956	2.04592e-06	OsIPC12200130-1-500	0.000138559	19361779	164	OsIPC04030127-251-750	8.75934e-08	-	OsIPC04320090-2501-2766	1.36175e-06	-
mr1501_2	sf1127318532	11	27318532	1.59742e-07	OsIPC11280166-3501-4000	1.31139e-05	27326518	8	OsIPU00011373-1-500	1.5457e-06	-	OsIPU00011373-1-500	1.02796e-07	-
mr1502_1	sf0221913432	2	21913432	6.25656e-08	OsJPC02220064-751-1250	1.82604e-06	21901440	12	OsIPC04310031-1251-1750	1.76468e-07	-	OsJPC02220048-501-1000	1.25867e-07	-
mr1502_2	sf1119113016	11	19113016	2.61197e-07	-	-	-	>500	OsIPC10160129-251-750	1.54251e-06	-	OsJPC02220020-4501-5000	2.14627e-06	-
mr1504_1	sf0137929061	1	37929061	1.41233e-19	OsJPC01390002-751-1250	2.28436e-09	38130344	201	OsJPC01390002-751-1250	2.28436e-09	-	OsIPU00005335-1-500	5.92184e-15	-
mr1504_2	sf0138131920	1	38131920	1.80506e-25	-	-	-	>500	OsIPU00005335-1-500	5.2357e-07	-	OsIPU00005335-1-500	2.82826e-21	-
mr1505_1	sf0317320659	3	17320659	1.47827e-07	-	-	-	>500	OsJPU00004680-1-500	1.11247e-09	-	OsIPC07140168-5001-5254	7.52201e-08	PF03732 Retrotrans_gag
mr1505_2	sf1011591211	10	11591211	7.74589e-07	OsIPC10120086-1751-2250	1.07049e-05	11590000	1	OsJPC10020003-3251-3750	1.30417e-08	-	OsIPC11130045-4751-5040	6.98416e-08	-
mr1506_1	sf0805991746	8	5991746	1.33835e-06	OsJPC08060138-2001-2500	3.06514e-06	5958134	34	OsJPC08200064-501-1000	4.26572e-08	-	OsJPU00001503-1751-2250	3.42545e-07	-
mr1506_2	sf1119019022	11	19019022	1.78654e-06	OsIPC11190057-1751-2250	0.000100612	18682189	337	OsIPC01170034-1-500	5.67894e-08	PF04195 Transposase_28	OsIPC03170097-5001-5500	6.13198e-07	PF00112 Peptidase_C1
mr1508_1	sf0434588190	4	34588190	6.89097e-07	-	-	-	>500	OsJPC03240006-251-674	1.02987e-06	-	OsJPC11270210-501-1000	7.85414e-06	-
mr1508_2	sf0225901428	2	25901428	1.80119e-06	-	-	-	>500	OsJPC02090004-4251-4750	1.74998e-08	-	OsJPU00004933-251-647	1.42009e-06	-
mr1509_1	sf1020348794	10	20348794	1.29048e-15	OsIPC10210059-1001-1500	2.15051e-09	20481980	133	OsIPC10210059-1001-1500	2.15051e-09	PF13417 GST_N_3	OsJPC10210027-251-750	6.49998e-11	-
mr1509_2	sf1020317912	10	20317912	1.22373e-11	-	-	-	>500	OsIPC11070117-4501-5000	7.73107e-08	-	OsJPC10210030-251-750	4.31651e-08	PF13417 GST_N_3
mr1510_1	sf0726299925	7	26299925	4.72975e-07	-	-	-	>500	OsJPC04030111-1-500	3.82683e-07	-	OsIPC09170048-1-500	3.19154e-06	-
mr1510_2	sf0719154049	7	19154049	1.53996e-06	-	-	-	>500	OsIPU00004687-1-500	2.5297e-08	-	OsIPU00001629-1251-1574	6.55125e-08	PF00385 Chromo
mr1511_1	sf0821967499	8	21967499	7.21603e-07	-	-	-	>500	OsIPC05270043-251-750	1.89282e-06	-	OsIPC01140111-1001-1252	4.77692e-06	-
mr1511_2	sf0906342341	9	6342341	2.15826e-06	OsIPC09070024-751-1250	5.83575e-06	6194652	148	OsIPU00006548-751-1231	3.60923e-08	-	OsIPU00004130-1-500	1.33959e-08	-
mr1512_1	sf0431330433	4	31330433	7.32202e-07	OsIPC04320090-2501-2766	3.57276e-05	31415012	85	OsIPC04030127-251-750	3.52631e-07	-	OsIPC04320090-2501-2766	5.57281e-07	-
mr1512_2	sf0715226962	7	15226962	2.34206e-06	OsIPC07150061-751-1250	6.95615e-08	14800000	427	OsIPC10060050-751-1250	5.28862e-12	-	OsIPC11090121-751-1250	5.1338e-10	-
mr1514_1	sf0506870292	5	6870292	2.02467e-12	OsJPC05070047-2001-2500	9.50508e-09	6875863	6	OsJPC05070049-751-1250	1.66605e-14	-	OsIPC05070086-501-1000	2.06595e-12	-
mr1514_2	sf0506943432	5	6943432	2.27975e-07	OsIPC05070105-3251-3750	2.00923e-06	6942704	1	OsIPC03140018-251-750	8.39175e-09	-	OsJPC05070069-3251-3742	3.0243e-07	-
mr1516_1	sf0316524911	3	16524911	8.2794e-06	OsJPC03170069-1-500	0.000218686	16529485	5	OsIPC04030127-251-750	1.0312e-07	-	OsIPC03270003-1-500	8.0162e-09	-
mr1516_2	sf0708444195	7	8444195	4.87739e-07	OsIPC07080119-1251-1750	7.80306e-07	7979805	464	OsIPU00006671-251-530	8.40848e-12	PF04094 DUF390	OsIPU00006671-251-530	1.34104e-11	PF04094 DUF390
mr1517_1	sf0137834975	1	37834975	4.61822e-29	-	-	-	>500	OsJPU00001817-1-500	4.98827e-07	-	OsJPC01380010-1001-1500	3.56287e-13	-
mr1517_2	sf0137918004	1	37918004	2.01319e-21	-	-	-	>500	OsIPU00001951-2001-2500	2.05968e-09	-	OsIPC01380036-1-500	3.75311e-11	-
mr1519_1	sf0115146385	1	15146385	3.88948e-17	OsIPC01160010-1001-1270	6.5783e-09	15172758	26	OsIPC01150279-3001-3500	1.7564e-13	PF00069 Pkinase	OsIPU00000150-501-1000	4.44139e-14	-
mr1519_2	sf0115498519	1	15498519	6.14351e-11	OsJPC01160021-501-1000	4.13074e-08	15217699	281	OsIPC01150309-1751-2019	1.07227e-09	PF13947 GUB_WAK_bind	OsJPC01150075-2251-2695	1.67682e-08	-
mr1520_1	sf0129981749	1	29981749	1.64093e-06	OsJPC01300060-1501-2000	6.73848e-05	29987560	6	OsJPC02190061-2001-2500	7.77019e-06	-	OsIPC01290043-1001-1500	5.16368e-06	-
mr1520_2	sf0114968397	1	14968397	1.4464e-06	-	-	-	>500	OsIPU00006633-2251-2750	8.664e-07	-	OsIPU00007020-501-945	4.45355e-07	-
mr1521_1	sf0419079977	4	19079977	1.01664e-09	OsIPC04190128-2501-3000	3.57305e-08	18710448	370	OsIPC04190128-2501-3000	3.57305e-08	PF00646 F-box	OsIPC11270208-3751-4250	1.17892e-08	PF00083 Sugar_tr
mr1521_2	sf0419047727	4	19047727	6.79787e-10	-	-	-	>500	OsIPC04200003-501-1000	4.17212e-07	-	OsIPC04200005-251-750	3.98009e-07	PF03169 OPT
mr1522_1	sf0232749887	2	32749887	1.14372e-07	-	-	-	>500	OsJPC06160005-1-500	2.15348e-07	-	OsIPC09010072-251-750	8.65682e-07	PF00078 RVT_1
mr1522_2	sf0630507779	6	30507779	2.55273e-06	-	-	-	>500	OsIPC02120047-501-1000	1.32968e-06	-	OsIPU00002770-1-500	7.63597e-07	-
mr1523_1	sf1216753512	12	16753512	1.9383e-06	-	-	-	>500	OsJPC08060138-2001-2500	4.02065e-09	PF11721 Malectin	OsJPC08060138-2251-2750	6.41758e-07	PF11721 Malectin
mr1523_2	sf0420635727	4	20635727	1.10024e-07	OsIPC04210065-251-750	1.24847e-08	20644931	9	OsIPC11250119-1-500	3.6569e-10	-	OsIPC01110031-1-500	4.0213e-08	-
mr1524_1	sf0232749887	2	32749887	2.50987e-18	-	-	-	>500	OsIPU00006564-251-750	2.73038e-13	-	OsIPC10040014-1501-1932	4.64158e-07	-
mr1524_2	sf0330486991	3	30486991	1.2037e-07	-	-	-	>500	OsIPU00007004-251-750	1.65132e-12	-	OsIPC04220079-751-1250	4.1535e-13	-
mr1525_1	sf0405645066	4	5645066	4.57552e-21	OsIPC04060165-1001-1500	2.48001e-08	5731539	86	OsIPC02350032-751-1250	7.94712e-16	-	OsJPC04060090-1-500	5.0933e-20	-
mr1525_2	sf0405594917	4	5594917	5.40485e-16	OsIPC04060129-1-500	5.5612e-10	5535013	60	OsIPC04060101-751-1250	4.53906e-13	-	OsJPC04060093-1-500	5.31171e-14	-
mr1526_1	sf0610607096	6	10607096	1.15355e-33	OsIPC06110090-251-615	3.52637e-21	10606982	0	OsJPC06110071-501-1000	9.088e-25	-	OsIPC06110091-251-750	2.46856e-30	-
mr1526_2	sf0610641845	6	10641845	1.39922e-19	OsJPC06110080-1-500	2.0929e-10	10645527	4	OsJPC06110013-1-500	9.964e-16	-	OsIPC06110090-251-615	9.29511e-17	-
mr1527_1	sf1215606877	12	15606877	7.37625e-07	OsJPC12160157-1501-1842	4.23508e-05	15700000	93	OsJPC12080114-751-1250	3.43304e-06	PF01490 Aa_trans	OsIPC07080052-1501-2000	1.19285e-06	-
mr1527_2	sf1216461092	12	16461092	1.30175e-06	OsJPC12170154-1251-1554	0.000101104	16468372	7	OsJPU00004555-1-500	4.4004e-08	-	OsIPU00008026-1-500	2.4636e-07	-
mr1528_1	sf0716084102	7	16084102	4.40845e-16	OsJPC07160136-1001-1500	8.58173e-10	15858234	226	OsJPC12260019-751-1250	1.4469e-10	PF12937 F-box-like	OsIPU00009149-251-587	1.97737e-12	-
mr1528_2	sf0505490559	5	5490559	5.87028e-08	OsIPC05060045-3001-3500	3.44103e-08	5656325	166	OsIPC05060045-3001-3500	3.44103e-08	-	OsIPC05060045-4501-5000	9.90873e-07	-
mr1529_1	sf1222317274	12	22317274	1.81671e-07	OsIPC12230006-2001-2348	1.5167e-05	22038080	279	OsIPU00007323-1-500	3.62464e-07	-	OsJPU00001221-1001-1470	1.74958e-06	-
mr1529_2	sf0234530885	2	34530885	1.25903e-06	-	-	-	>500	OsJPC06130021-501-1000	1.79064e-06	-	OsIPC03220064-1-500	5.66222e-07	-
mr1530_1	sf1124963644	11	24963644	1.14702e-11	OsJPC11250135-1251-1750	6.23815e-09	24892385	71	OsJPC11250131-7251-7750	2.98098e-10	-	OsJPC04310019-3001-3500	2.05117e-12	-
mr1530_2	sf1124791732	11	24791732	3.64885e-14	OsJPC11250122-251-750	2.87557e-08	24794690	3	OsJPC11250117-1751-2250	3.86901e-11	PF00931 NB-ARC	OsIPC11250210-2251-2750	4.20572e-12	PF00931 NB-ARC
mr1531_1	sf0507148519	5	7148519	9.07476e-10	OsIPC05080009-251-750	4.15678e-08	7135202	13	OsIPC05080009-251-750	4.15678e-08	PF03181 BURP	OsIPC05080009-1-500	5.38719e-08	PF03181 BURP
mr1531_2	sf0507040202	5	7040202	1.71665e-10	-	-	-	>500	OsIPC06250048-1001-1500	1.931e-06	PF00931 NB-ARC	OsIPC02250153-3751-4250	2.31276e-07	PF13966 zf-RVT
mr1533_1	sf1013462182	10	13462182	8.16431e-43	OsJPC10140019-1-500	3.38836e-16	13564028	102	OsJPC10140019-1-500	3.38836e-16	-	OsIPC10140034-501-1000	3.0506e-15	-
mr1533_2	sf1013462182	10	13462182	3.9282e-40	OsJPC10140019-1-500	9.90981e-14	13564028	102	OsIPC10140024-751-1243	2.64239e-14	-	OsIPC10140012-251-750	3.70197e-12	-
mr1536_1	sf0613472373	6	13472373	5.53457e-14	-	-	-	>500	OsIPC09220022-751-1030	7.10711e-09	-	OsIPC09220023-1-500	1.50263e-10	-
mr1536_2	sf0613447735	6	13447735	7.53862e-13	-	-	-	>500	OsIPU00004981-1-500	6.00802e-08	-	OsJPC06170025-501-1000	2.93955e-10	-
mr1537_1	sf0815301400	8	15301400	2.58226e-06	OsJPC08160038-7751-8073	1.10385e-05	15612898	311	OsIPC04030127-251-750	1.14099e-08	-	OsIPC02120024-2501-3000	4.18084e-08	-
mr1537_2	sf0813520293	8	13520293	1.45858e-06	-	-	-	>500	OsIPU00001951-1251-1750	2.76301e-11	-	OsIPU00001951-1251-1750	2.04849e-09	-
mr1538_1	sf0137854051	1	37854051	1.27727e-26	-	-	-	>500	OsJPC07020067-251-750	4.69497e-13	-	OsIPC10040108-1251-1750	2.59907e-14	-
mr1538_2	sf0137880199	1	37880199	1.7362e-20	-	-	-	>500	OsIPC10050010-751-1250	1.37349e-11	PF00078 RVT_1	OsIPC10040104-751-1138	7.49879e-13	-
mr1539_1	sf0129847641	1	29847641	8.90945e-09	-	-	-	>500	OsJPU00003346-251-657	1.02224e-06	-	OsIPC05200070-1-500	3.76152e-06	-
mr1539_2	sf1104177073	11	4177073	9.11653e-08	-	-	-	>500	OsIPU00001951-1251-1750	3.60169e-07	-	OsIPC07030018-9501-9917	9.62684e-07	PF00931 NB-ARC
mr1540_1	sf0129889973	1	29889973	1.30682e-08	OsJPC01300045-751-1250	1.68281e-07	29755306	135	OsIPC10040149-1001-1500	2.79092e-08	PF13952 DUF4216	OsIPC04220079-501-1000	8.55171e-10	-
mr1540_2	sf1127102978	11	27102978	6.76392e-09	-	-	-	>500	OsIPU00001951-1251-1750	2.71402e-09	-	OsJPC11260005-251-585	9.19038e-08	-
mr1541_1	sf0137886023	1	37886023	2.39267e-09	-	-	-	>500	OsJPC01430008-3501-3899	1.73402e-06	PF00137 ATP-synt_C	OsJPC01390002-1001-1500	1.35066e-07	-
mr1541_2	sf0217322240	2	17322240	1.3918e-06	-	-	-	>500	OsJPU00002543-1-500	2.23132e-09	-	OsIPU00001951-1251-1750	4.68728e-08	-
mr1542_1	sf0314566010	3	14566010	9.98383e-88	OsIPC03150092-751-1242	3.63061e-42	14547508	19	OsIPC03150088-501-1000	1.01698e-49	-	OsIPC03150092-501-1000	4.29944e-71	-
mr1542_2	sf0314570406	3	14570406	1.21099e-77	OsIPC03150092-751-1242	2.15309e-41	14547508	23	OsIPC03150092-751-1242	2.15309e-41	-	OsIPC03150092-501-1000	1.67816e-71	-
mr1543_1	sf0221807001	2	21807001	3.46723e-13	OsJPC02220060-2001-2500	7.28905e-10	21898039	91	OsJPC02220060-2001-2500	7.28905e-10	-	OsIPC02220101-4001-4500	1.95918e-10	-
mr1543_2	sf0221807001	2	21807001	1.19719e-10	OsJPC02220060-2001-2500	3.07877e-09	21898039	91	OsJPC02220060-2001-2500	3.07877e-09	-	OsJPC02220045-1751-2149	7.66975e-07	-
mr1544_1	sf1209239809	12	9239809	3.6801e-06	-	-	-	>500	OsIPU00003638-251-750	1.25894e-07	-	OsJPC02240034-751-1250	5.22384e-14	-
mr1544_2	sf0504429155	5	4429155	4.06004e-07	-	-	-	>500	OsJPC06230046-501-1000	3.38923e-07	-	OsIPC11100146-3001-3500	1.09337e-07	-
mr1545_1	sf1121350708	11	21350708	1.22751e-06	-	-	-	>500	OsJPC04060027-2251-2750	1.68673e-08	-	OsJPC07010007-251-615	1.19257e-06	-
mr1545_2	sf0921714135	9	21714135	4.56282e-07	-	-	-	>500	OsIPC08260005-3501-4000	8.44537e-07	PF00067 p450	OsIPC02220004-1-500	9.47484e-06	-
mr1546_1	sf1223991836	12	23991836	3.16278e-08	-	-	-	>500	OsJPC11090082-2501-3000	7.88002e-09	-	OsJPC02240034-751-1250	4.97047e-12	-
mr1546_2	sf1215978736	12	15978736	5.61704e-09	OsJPC12160184-501-1000	5.89673e-08	15957771	21	OsIPC12170039-251-750	3.84616e-08	-	OsIPC12170291-1001-1402	4.05605e-09	-
mr1547_1	sf1003399580	10	3399580	9.05416e-22	OsIPC10040111-1-500	1.03059e-12	3398538	1	OsIPC07020101-1251-1750	5.56271e-20	-	OsIPC10040101-3001-3500	3.14396e-21	-
mr1547_2	sf1003394787	10	3394787	1.00166e-22	OsIPC10040110-501-985	9.283e-14	3396136	1	OsIPC10040104-501-1000	3.44707e-19	-	OsJPC10040038-751-1250	5.35677e-21	-
mr1548_1	sf0614989789	6	14989789	5.10014e-07	-	-	-	>500	OsIPC11250044-251-503	1.58848e-05	-	OsIPC11270149-1001-1500	3.0481e-06	-
mr1548_2	sf1001437280	10	1437280	6.23346e-23	OsIPC10020073-251-750	2.47249e-25	1381229	56	OsIPC10020071-251-750	3.31013e-36	-	OsIPC10020072-1251-1571	2.07104e-13	PF00069 Pkinase
mr1549_1	sf0705416444	7	5416444	5.09935e-29	OsJPC07060016-501-1000	3.30389e-18	5414778	2	OsJPC07060016-501-1000	3.30389e-18	-	OsJPC07060027-1-500	8.17126e-13	-
mr1549_2	sf0705450628	7	5450628	2.07295e-12	-	-	-	>500	OsJPU00003444-501-1000	3.33716e-09	PF07859 Abhydrolase_3	OsJPC04130068-3251-3750	8.13215e-11	-
mr1550_1	sf0705416444	7	5416444	1.98922e-25	OsJPC07060016-501-1000	3.36378e-10	5414778	2	OsJPC07060013-1251-1750	2.08262e-13	-	OsIPC07170101-751-1250	3.24863e-09	-
mr1550_2	sf0705504875	7	5504875	1.93957e-21	-	-	-	>500	OsIPC07030047-1001-1483	2.30449e-09	-	OsIPC07020062-751-1250	7.70041e-09	-
mr1551_1	sf0819973173	8	19973173	1.55789e-07	-	-	-	>500	OsIPC08160026-3751-4250	2.19947e-13	PF03140 DUF247	OsIPC06020010-8001-8287	1.46703e-10	-
mr1551_2	sf0520190701	5	20190701	7.16424e-07	-	-	-	>500	OsIPC02110003-1001-1467	2.38521e-09	PF04195 Transposase_28	OsIPC03240025-751-1044	4.69377e-08	-
mr1552_1	sf0218683655	2	18683655	1.4502e-06	OsIPC02190034-3251-3750	2.66827e-08	18212069	472	OsJPC08160017-501-1000	1.81703e-15	PF03140 DUF247	OsJPC11170046-251-750	1.10439e-11	-
mr1552_2	sf0512327243	5	12327243	1.24372e-07	-	-	-	>500	OsIPU00003972-501-1000	5.9802e-09	PF03578 HGWP	OsIPC01110058-251-650	1.25362e-07	-
mr1553_1	sf0425067966	4	25067966	5.15031e-07	-	-	-	>500	OsIPC11260186-1001-1500	4.47498e-06	-	OsIPC12260047-501-1000	2.53306e-06	PF01657 Stress-antifung
mr1553_2	sf0716122720	7	16122720	9.94862e-07	-	-	-	>500	OsJPC01030148-1-500	2.25089e-07	PF04564 U-box	OsJPC02180041-1-500	4.16198e-06	PF07197 DUF1409
mr1554_1	sf0307900904	3	7900904	3.1567e-07	-	-	-	>500	OsIPC01010206-501-943	1.02055e-07	-	OsIPC07220154-501-778	8.8077e-07	PF01657 Stress-antifung
mr1554_2	sf0716930842	7	16930842	6.6801e-07	-	-	-	>500	OsJPC05020079-1001-1289	3.48494e-07	-	OsIPC04210078-251-750	3.709e-06	-
mr1555_1	sf0232749887	2	32749887	1.7735e-09	-	-	-	>500	OsJPC04060027-2251-2750	2.2092e-06	-	OsIPC06090029-1-500	1.46472e-06	-
mr1555_2	sf1127508068	11	27508068	1.47543e-06	OsIPC11280412-2501-2969	0.000134182	27920000	412	OsJPC07220066-1-500	3.47648e-07	-	OsIPC07220141-501-1000	3.0109e-06	PF01657 Stress-antifung
mr1556_1	sf0620930119	6	20930119	9.45402e-07	-	-	-	>500	OsIPC03170097-5001-5500	6.30043e-10	PF00112 Peptidase_C1	OsJPC01430004-1251-1750	2.90032e-07	-
mr1556_2	sf0623155259	6	23155259	4.88882e-07	OsJPC06240031-251-750	5.94984e-07	23051245	104	OsJPC06240031-251-750	5.94984e-07	-	OsIPC07170132-751-1250	2.88363e-06	PF01529 zf-DHHC
mr1557_1	sf0918921771	9	18921771	9.11957e-16	-	-	-	>500	OsIPC02120024-2501-3000	3.08458e-07	-	OsIPC09190014-251-750	9.53309e-08	-
mr1557_2	sf0918922624	9	18922624	8.48335e-23	-	-	-	>500	OsIPU00002626-1-500	3.11807e-06	-	OsJPC02090005-2001-2500	1.88138e-06	-
mr1558_1	sf1020348794	10	20348794	1.13097e-21	OsJPC10210022-501-1000	1.25224e-08	20377815	29	OsIPU00001186-251-738	3.85155e-11	PF00043 GST_C	OsJPC10210030-251-750	4.46952e-19	PF13417 GST_N_3
mr1558_2	sf1020317676	10	20317676	8.58589e-12	OsJPC10210026-1501-2000	2.00196e-08	20418895	101	OsJPC10210026-1501-2000	2.00196e-08	-	OsJPC10210030-251-750	4.23135e-11	PF13417 GST_N_3
mr1559_1	sf0216735346	2	16735346	1.28542e-10	-	-	-	>500	OsJPC01300009-1001-1500	7.63646e-09	-	OsIPC02170047-1-500	4.96516e-09	-
mr1559_2	sf0216619597	2	16619597	2.9274e-11	-	-	-	>500	OsJPU00005233-251-508	3.21292e-07	-	OsIPC02170047-1-500	1.25097e-08	-
mr1561_1	sf1126024815	11	26024815	4.69279e-10	OsIPC11270006-251-750	4.95096e-09	26020853	4	OsIPC11270006-251-750	4.95096e-09	-	OsIPC11270006-251-750	8.80094e-08	-
mr1561_2	sf0307011846	3	7011846	2.08849e-07	-	-	-	>500	OsIPC07160128-251-750	1.65074e-08	-	OsJPC06310017-251-750	1.03201e-08	-
mr1562_1	sf0821927362	8	21927362	4.01155e-06	OsIPC08220013-1-500	0.000128249	21471654	456	OsIPC05270043-251-750	6.85195e-09	-	OsIPC08010056-1-500	1.35379e-06	-
mr1562_2	sf0516793029	5	16793029	9.95594e-08	-	-	-	>500	OsIPC06230239-10001-10500	1.57518e-06	-	OsIPC03160075-2251-2750	1.41711e-06	-
mr1563_1	sf0723321951	7	23321951	4.09169e-58	OsIPC07240017-1001-1500	3.54526e-14	23322424	0	OsJPC07240010-1-500	4.1569e-21	-	OsIPC07240018-1-500	4.45901e-53	PF03321 GH3
mr1563_2	sf0723321698	7	23321698	3.49643e-34	OsJPC07240007-501-1000	7.57545e-09	23321190	1	OsIPC07240021-1501-2000	2.89098e-15	-	OsJPC07240011-1-500	1.67489e-30	PF03059 NAS
mr1565_1	sf1207769828	12	7769828	1.15369e-08	-	-	-	>500	OsIPC01080007-1751-2250	1.03108e-06	PF00067 p450	OsIPU00009948-251-750	1.56035e-07	-
mr1565_2	sf0400263230	4	263230	2.57567e-07	OsIPC04010129-7501-8000	2.2791e-05	657746	395	OsIPC04010185-1001-1500	1.39613e-06	-	OsIPC11140005-501-1000	1.99541e-06	PF14223 UBN2
mr1566_1	sf1125301871	11	25301871	4.27339e-07	-	-	-	>500	OsJPC11060115-2251-2750	5.06372e-08	PF13359 DDE_4	OsJPC11060115-2001-2500	3.72936e-07	PF13359 DDE_4
mr1566_2	sf1124652303	11	24652303	1.95594e-07	OsIPC11250104-1-500	3.48363e-07	24403320	249	OsIPU00004085-251-550	3.35525e-08	-	OsIPU00008772-501-1000	1.64409e-07	-
mr1567_1	sf0724525927	7	24525927	4.36983e-18	OsIPC07250047-1-500	2.16901e-13	24497775	28	OsIPC07250011-501-1000	1.13951e-16	-	OsIPC07250011-501-1000	5.51295e-16	-
mr1567_2	sf0714381633	7	14381633	4.68209e-07	-	-	-	>500	OsIPC07250011-1251-1750	1.07533e-06	-	OsIPC09130092-2501-2951	1.37639e-06	-
mr1568_1	sf0116187949	1	16187949	8.23858e-07	-	-	-	>500	OsIPC08090107-251-750	5.59869e-06	-	OsJPC01010116-501-1000	5.18952e-06	PF00069 Pkinase
mr1568_2	sf1004391311	10	4391311	2.17499e-07	-	-	-	>500	OsIPC04210054-751-1250	2.90136e-08	-	OsIPC11150013-1001-1500	2.211e-07	-
mr1569_1	sf1214613506	12	14613506	1.00868e-06	OsIPC12150072-2001-2500	3.81491e-05	14571406	42	OsJPU00002767-1-500	1.46436e-08	-	OsIPC03210005-1001-1400	3.71229e-07	-
mr1569_2	sf1127507723	11	27507723	2.10188e-06	OsIPC11280165-251-750	0.000129805	27323618	184	OsIPU00004572-251-570	5.33055e-07	-	OsJPC04210028-2251-2750	4.74002e-06	PF00069 Pkinase
mr1570_1	sf0609097000	6	9097000	4.30343e-16	OsIPC06100029-1001-1500	1.37322e-10	9097418	0	OsIPC06100029-1001-1500	1.37322e-10	-	OsIPC06100038-751-1250	9.08407e-14	-
mr1570_2	sf0609099241	6	9099241	6.45253e-11	OsIPC06100029-1501-2000	2.44763e-09	9097418	2	OsIPC06100037-1751-2249	1.57089e-09	-	OsJPC06100022-1-500	3.39732e-10	-
mr1571_1	sf0609860469	6	9860469	9.03481e-15	-	-	-	>500	OsIPC04170024-6251-6750	4.53599e-08	-	OsJPC01040157-1251-1750	2.17452e-07	-
mr1571_2	sf0609857988	6	9857988	3.58933e-08	-	-	-	>500	OsJPC11280336-501-1000	8.8625e-06	-	OsIPC12190061-1251-1750	1.69065e-06	-
mr1573_1	sf0900201063	9	201063	1.12082e-05	-	-	-	>500	OsIPC04030127-251-750	2.55692e-08	-	OsIPC02070013-2251-2750	9.30979e-07	-
mr1573_2	sf0710571698	7	10571698	9.27964e-07	OsIPC07110085-1001-1500	4.82948e-05	10664914	93	OsIPC04040259-1501-1885	3.47048e-07	-	OsIPC11260278-251-750	1.37724e-05	PF00462 Glutaredoxin
mr1574_1	sf0608521055	6	8521055	6.37528e-07	-	-	-	>500	OsIPC04020247-1251-1750	3.45865e-07	-	OsJPC01260006-501-1000	5.44434e-07	-
mr1574_2	sf0434582911	4	34582911	2.19281e-06	-	-	-	>500	OsIPC01330047-251-556	1.31206e-06	-	OsJPU00004046-1501-1846	1.25529e-06	-
mr1575_1	sf0518922470	5	18922470	7.08432e-07	-	-	-	>500	OsIPC04020247-1501-2000	1.51404e-06	-	OsIPC08010056-1-500	1.89851e-06	-
mr1575_2	sf0104591748	1	4591748	4.53121e-07	-	-	-	>500	OsJPC10050173-251-750	2.42451e-05	-	OsIPC07100066-251-750	4.50638e-06	-
mr1576_1	sf0630305973	6	30305973	6.67312e-07	-	-	-	>500	OsJPU00004188-1-500	1.22369e-08	-	OsIPU00008527-501-940	4.19158e-07	-
mr1576_2	sf0313640648	3	13640648	3.43548e-07	-	-	-	>500	OsJPC08120028-251-708	9.62686e-08	-	OsIPC11090121-751-1250	9.9834e-09	-
mr1577_1	sf0122938304	1	22938304	3.80873e-07	-	-	-	>500	OsJPC12110047-1-500	9.04735e-09	-	OsIPU00002768-1-500	4.28235e-08	-
mr1577_2	sf1215984204	12	15984204	4.92309e-08	OsJPC12160199-1-500	3.52589e-06	15993224	9	OsJPC06100059-251-750	9.93663e-09	-	OsJPC12060048-251-537	1.94701e-07	-
mr1578_1	sf0232749887	2	32749887	8.13486e-14	-	-	-	>500	OsIPC05020067-1251-1750	5.2213e-07	PF03140 DUF247	OsIPC12050008-1-500	3.88439e-06	-
mr1578_2	sf1017032529	10	17032529	9.86101e-07	OsIPC10180065-15251-15750	2.57626e-06	17350000	317	OsIPC10180065-15251-15750	2.57626e-06	-	OsJPC10230005-4001-4500	2.97462e-08	PF03141 Methyltransf_29
mr1579_1	sf1124426806	11	24426806	5.54752e-08	OsJPC11250014-8501-9000	5.72334e-10	24069550	357	OsIPC07030062-1-500	2.56061e-11	-	OsJPC01420037-1-500	3.05915e-09	-
mr1579_2	sf0208707422	2	8707422	2.82905e-07	OsIPC02090125-751-1250	4.39523e-06	8703709	4	OsIPC12170048-1-500	1.36684e-06	-	OsIPC02090122-3251-3750	1.31557e-06	-
mr1580_1	sf1216279747	12	16279747	2.95489e-07	-	-	-	>500	OsIPU00004837-501-1000	3.23837e-07	-	OsJPC01060027-6251-6750	6.3728e-07	-
mr1580_2	sf0434539668	4	34539668	9.24465e-07	-	-	-	>500	OsIPC12070057-251-663	5.57127e-07	-	OsIPC10050170-1-500	4.16581e-08	-
mr1581_1	sf1020796651	10	20796651	6.1534e-07	OsJPC10210028-2501-2813	3.86347e-05	20426481	370	OsIPC07280103-1501-2000	3.32586e-06	-	OsJPC11070102-2501-3000	4.20199e-06	-
mr1581_2	sf1209204878	12	9204878	4.09323e-06	OsIPC12100029-1251-1750	0.000295059	9130000	75	OsJPC07120033-1-500	1.02422e-06	-	OsIPU00005151-251-750	3.41544e-06	-
mr1582_1	sf1116391149	11	16391149	1.14723e-06	OsJPC11170035-251-750	9.00293e-05	16395922	5	OsIPC11250106-1751-2034	2.11143e-06	-	OsIPC03050015-1-500	3.25926e-06	-
mr1582_2	sf0604310699	6	4310699	2.33355e-06	-	-	-	>500	OsIPC01080056-501-1000	7.78873e-16	-	OsIPC10230030-1-500	3.13707e-13	PF03141 Methyltransf_29
mr1583_1	sf0610270988	6	10270988	7.36184e-13	OsIPC06110022-1-500	2.81746e-08	10389250	118	OsIPC06110098-2751-3250	3.3606e-09	PF03254 XG_FTase	OsJPC06110094-1251-1750	2.60982e-10	-
mr1583_2	sf0610489381	6	10489381	4.06523e-14	OsJPC06110043-1501-1846	1.14779e-08	10470000	19	OsJPC06110094-2001-2500	1.17937e-09	-	OsIPC03210027-1-500	4.26622e-11	-
mr1584_1	sf1209528933	12	9528933	3.06041e-07	OsIPC12100075-7001-7500	2.11674e-07	9430512	98	OsIPC12100075-7001-7500	2.11674e-07	PF02902 Peptidase_C48	OsIPC12100075-7001-7500	5.38071e-08	PF02902 Peptidase_C48
mr1584_2	sf0413750326	4	13750326	4.24528e-08	OsIPC04140130-1-500	5.52951e-07	13775876	26	OsIPC10010035-1-500	5.31911e-07	-	OsJPC04140076-1251-1750	1.25306e-07	-
mr1585_1	sf1007940403	10	7940403	2.17891e-13	-	-	-	>500	OsJPC01300009-1001-1500	6.35176e-17	-	OsJPU00001988-1251-1750	6.76602e-12	-
mr1585_2	sf0327420812	3	27420812	4.0764e-12	-	-	-	>500	OsJPC01300009-1001-1500	3.11633e-14	-	OsIPU00006557-251-750	1.03458e-09	-
mr1587_1	sf0314575592	3	14575592	1.97706e-20	OsIPC03150092-751-1242	1.16052e-12	14547508	28	OsJPC03150059-751-1250	5.68028e-13	-	OsIPC03150091-251-750	1.10931e-15	PF01679 Pmp3
mr1587_2	sf1215986000	12	15986000	1.98624e-09	-	-	-	>500	OsIPU00004149-251-620	8.33821e-07	-	OsJPC12160193-1-500	4.92655e-08	-
mr1588_1	sf1001437280	10	1437280	3.55283e-19	OsIPC10020073-251-750	3.25668e-27	1381229	56	OsIPC10020072-1001-1500	1.13786e-36	PF00069 Pkinase	OsIPC10020072-1251-1571	1.44406e-13	PF00069 Pkinase
mr1588_2	sf1001208434	10	1208434	2.54062e-10	OsIPC10020050-1-500	1.63738e-08	1210000	2	OsIPC10020072-1001-1500	2.57744e-16	PF00069 Pkinase	OsIPC10020072-1251-1571	5.05241e-08	PF00069 Pkinase
mr1591_1	sf0805969129	8	5969129	1.01e-07	OsJPC08060138-2251-2750	1.81781e-07	5958134	11	OsJPC01060027-5751-6250	1.51259e-09	-	OsIPC02070013-2251-2750	1.03863e-08	-
mr1591_2	sf1014608313	10	14608313	5.05429e-07	-	-	-	>500	OsIPC06120058-2251-2750	3.05399e-07	-	OsJPC10150027-501-1000	5.4085e-07	-
mr1592_1	sf0222736277	2	22736277	2.07786e-15	-	-	-	>500	OsJPC01060027-6001-6500	4.37331e-07	-	OsIPC07140168-5001-5254	2.75788e-07	PF03732 Retrotrans_gag
mr1592_2	sf0222733879	2	22733879	7.16091e-16	-	-	-	>500	OsIPU00004112-1-500	3.67104e-07	-	OsIPC08170020-501-902	7.10477e-07	-
mr1593_1	sf0507127979	5	7127979	1.57472e-65	OsIPC05080009-501-1000	9.07129e-17	7135202	7	OsIPC05080009-501-1000	9.07129e-17	PF03181 BURP	OsIPC05080009-1-500	6.01694e-33	PF03181 BURP
mr1593_2	sf0507127979	5	7127979	1.34277e-56	OsIPC05080009-501-1000	1.6197e-17	7135202	7	OsIPC05080009-501-1000	1.6197e-17	PF03181 BURP	OsIPC05080009-1-500	5.54408e-29	PF03181 BURP
mr1594_1	sf1014716928	10	14716928	2.40986e-09	-	-	-	>500	OsJPC09050089-2001-2500	2.1897e-06	-	OsJPC02070156-1751-2250	9.29247e-07	-
mr1594_2	sf0523203655	5	23203655	7.91016e-07	-	-	-	>500	OsJPC10160025-1251-1750	1.43046e-06	PF00651 BTB	OsIPC10150098-1001-1500	1.37355e-07	-
mr1595_1	sf0222713735	2	22713735	1.20482e-10	-	-	-	>500	OsIPU00005808-751-1250	1.35531e-07	-	OsIPU00004743-501-826	1.1018e-07	-
mr1595_2	sf0719460217	7	19460217	2.2593e-07	-	-	-	>500	OsJPC11100099-751-1250	1.10636e-06	-	OsIPC07210118-251-611	1.47453e-06	-
mr1596_1	sf0902342614	9	2342614	1.75443e-07	-	-	-	>500	OsJPC08270011-1251-1750	1.69399e-08	-	OsIPC02240065-751-1250	4.59186e-08	-
mr1596_2	sf0126438607	1	26438607	5.01899e-07	-	-	-	>500	OsJPC11280257-251-750	5.78252e-06	-	OsIPC04020135-1251-1750	5.34461e-06	PF03732 Retrotrans_gag
mr1597_1	sf0216965429	2	16965429	1.85486e-08	OsJPC02180014-751-1250	5.28951e-07	17260000	295	OsJPC08160017-251-750	1.5709e-08	PF03140 DUF247	OsIPC03270003-1-500	1.24895e-09	-
mr1597_2	sf0325615229	3	25615229	9.78307e-07	-	-	-	>500	OsJPC06210012-1001-1500	2.49199e-06	-	OsJPC10160080-251-564	2.12488e-06	-
mr1598_1	sf0918921280	9	18921280	1.78057e-18	-	-	-	>500	OsIPC08060188-4751-5250	5.96837e-07	PF03140 DUF247	OsIPC08060033-2001-2500	2.63186e-06	-
mr1598_2	sf0918923003	9	18923003	2.32781e-20	-	-	-	>500	OsJPC10210026-751-1250	2.48737e-07	-	OsIPC04090067-251-750	3.60763e-07	-
mr1599_1	sf0216817014	2	16817014	4.71866e-25	OsIPC02170062-501-1000	4.53938e-09	16883539	67	OsJPU00006109-751-1250	1.31814e-14	-	OsJPU00004511-251-750	3.07797e-11	-
mr1599_2	sf0216817014	2	16817014	7.26457e-28	OsIPC02170062-501-1000	4.90932e-11	16883539	67	OsJPU00006109-1-500	4.78202e-17	-	OsJPC02180068-3751-4100	3.61417e-13	PF00069 Pkinase
mr1600_1	sf0222735666	2	22735666	6.19436e-18	-	-	-	>500	OsIPC04010107-251-750	1.75531e-08	-	OsIPU00004743-501-826	5.24393e-08	-
mr1600_2	sf0222730812	2	22730812	1.34963e-13	-	-	-	>500	OsIPU00007826-1-500	1.2368e-07	-	OsJPC12100024-251-750	1.32518e-07	-
mr1603_1	sf0216621926	2	16621926	8.18357e-11	-	-	-	>500	OsJPC02170025-251-583	3.40504e-07	-	OsIPC02170047-501-1000	8.75149e-11	-
mr1603_2	sf0216757147	2	16757147	9.67719e-10	-	-	-	>500	OsIPC02190100-1001-1500	4.44372e-07	-	OsJPC11130035-501-1000	1.24402e-06	-
mr1604_1	sf1125203725	11	25203725	5.67615e-07	-	-	-	>500	OsJPC11270210-751-1250	1.24768e-10	-	OsIPC06130047-1-500	8.37478e-09	-
mr1604_2	sf1117118750	11	17118750	1.16112e-06	-	-	-	>500	OsJPC09110105-2251-2750	2.83312e-07	-	OsIPC01010063-251-750	8.08168e-06	-
mr1605_1	sf0431330433	4	31330433	5.61566e-06	-	-	-	>500	OsIPC02120024-2501-3000	4.31698e-09	-	OsIPC02240065-751-1250	1.78091e-07	-
mr1605_2	sf1214108926	12	14108926	7.93756e-08	OsJPC12140035-1251-1750	3.45873e-06	13674139	435	OsIPC11250045-1-500	3.12411e-06	-	OsJPC12150009-1-500	1.1408e-07	-
mr1606_1	sf1214654127	12	14654127	1.18283e-07	OsJPC12150056-251-750	7.57077e-06	14686509	32	OsIPC07030049-251-750	1.76811e-08	-	OsIPC04350012-1-500	1.3819e-10	PF03016 Exostosin
mr1606_2	sf1016587422	10	16587422	5.60968e-07	-	-	-	>500	OsJPC07150015-501-1000	6.73586e-07	-	OsIPC10190044-251-750	1.07348e-07	-
mr1607_1	sf0232749887	2	32749887	9.05416e-07	OsIPC02340003-251-750	2.08641e-05	33033849	284	OsJPC04060027-2251-2750	4.00122e-07	-	OsJPC08040037-501-1000	7.98782e-06	-
mr1607_2	sf1205532510	12	5532510	1.30235e-05	-	-	-	>500	OsIPC11070059-1251-1750	1.31236e-06	-	OsJPU00001844-251-750	6.68891e-07	-
mr1608_1	sf0217089813	2	17089813	4.49196e-15	OsIPC02180005-251-722	5.29657e-08	17115147	25	OsIPC02170027-751-1250	2.20258e-12	-	OsIPC01010224-2751-3250	1.84488e-14	PF07727 RVT_2
mr1608_2	sf1019336898	10	19336898	7.72985e-08	-	-	-	>500	OsJPU00004811-1-500	1.19594e-07	-	OsIPC01170119-1-500	1.29925e-06	-
mr1609_1	sf1124652303	11	24652303	3.29453e-19	OsJPC11250102-1-500	8.59688e-09	24600016	52	OsJPC11250102-1-500	8.59688e-09	-	OsJPC11250096-6251-6598	6.67367e-09	-
mr1609_2	sf1124409648	11	24409648	3.36234e-12	-	-	-	>500	OsIPC11250034-2501-3000	3.32054e-07	-	OsJPC11240214-1501-2000	1.7002e-07	-
mr1610_1	sf0216972582	2	16972582	6.13209e-19	OsIPC02180005-1-500	1.41422e-11	17115147	143	OsIPC01010224-3501-4000	7.57187e-17	PF07727 RVT_2	OsIPC01010224-2501-3000	5.46883e-17	PF07727 RVT_2
mr1610_2	sf0217087507	2	17087507	1.77248e-12	OsIPC02180005-1-500	1.35625e-08	17115147	28	OsIPC10050167-251-750	4.19824e-11	PF14227 UBN2_2	OsIPC01010224-1251-1750	1.03685e-11	PF07727 RVT_2
mr1611_1	sf0604335471	6	4335471	2.13863e-10	OsIPC06050053-3001-3500	4.6766e-08	4352465	17	OsIPC06050075-2001-2500	2.35255e-08	PF00060 Lig_chan	OsJPC06050032-1501-1958	5.32548e-09	-
mr1611_2	sf0604234754	6	4234754	2.68567e-11	-	-	-	>500	OsJPC06050012-3251-3750	1.20401e-07	-	OsJPC06050028-251-750	1.29439e-09	-
mr1612_1	sf0524319598	5	24319598	6.60157e-14	-	-	-	>500	OsIPC08100081-251-750	1.89895e-07	-	OsIPC02180018-1-500	1.31997e-06	-
mr1612_2	sf0524543963	5	24543963	5.05755e-14	OsIPC05260001-1751-2250	3.32961e-08	25008386	464	OsIPC05260001-1751-2250	3.32961e-08	PF00657 Lipase_GDSL	OsIPU00000603-1-500	1.67306e-06	-
mr1613_1	sf0406521998	4	6521998	3.76237e-52	-	-	-	>500	OsJPC12040017-501-1000	1.54331e-06	-	OsIPC01230124-751-1250	1.71889e-12	-
mr1613_2	sf0406514730	4	6514730	3.00291e-29	-	-	-	>500	OsIPC04060200-1001-1500	3.19153e-06	-	OsIPC01230124-751-1250	8.61413e-09	-
mr1615_1	sf1210398417	12	10398417	3.46907e-06	OsIPC12110054-1751-2250	0.000247358	10317407	81	OsIPC08060188-4751-5250	1.94054e-06	PF03140 DUF247	OsIPC08060190-5501-6000	6.65302e-07	PF11721 Malectin
mr1615_2	sf1209421222	12	9421222	6.87309e-06	OsJPC12100052-1-500	0.000109953	9785159	364	OsIPU00001951-1251-1750	3.70074e-07	-	OsJPC04050077-501-989	2.37872e-07	-
mr1616_1	sf0232475449	2	32475449	1.97543e-07	-	-	-	>500	OsJPU00002860-1251-1750	7.54769e-08	PF05699 Dimer_Tnp_hAT	OsIPC04230018-751-1250	4.33326e-08	-
mr1616_2	sf0400373575	4	373575	2.59552e-06	OsIPC04010057-1751-2137	8.19929e-05	478211	105	OsIPC08080026-1001-1313	1.09326e-06	-	OsIPC08080026-1001-1313	2.18983e-08	-
mr1617_1	sf0604335778	6	4335778	2.84323e-20	-	-	-	>500	OsIPC04180061-1251-1750	1.41614e-08	PF13947 GUB_WAK_bind	OsIPC06050010-751-1250	1.42462e-10	-
mr1617_2	sf0604349088	6	4349088	9.50617e-30	OsJPC06050005-1-500	1.21275e-09	4239981	109	OsJPC06050005-1-500	1.21275e-09	-	OsIPC06050010-751-1250	1.0232e-14	-
mr1619_1	sf0406529618	4	6529618	7.8362e-30	-	-	-	>500	OsJPC12040017-751-1250	1.21691e-06	-	OsIPC11200011-251-750	9.70599e-10	-
mr1619_2	sf0406557284	4	6557284	9.34225e-17	-	-	-	>500	OsJPC04080035-1-500	2.43248e-06	-	OsJPC10180026-2001-2500	8.06066e-06	-
mr1620_1	sf0719198011	7	19198011	5.84289e-33	OsJPC07200008-501-1000	4.32341e-10	19201132	3	OsIPC07200011-751-1250	7.35578e-18	-	OsIPC07200011-751-1250	2.7637e-23	-
mr1620_2	sf0719301954	7	19301954	3.54981e-29	OsIPC07200011-751-1250	4.02482e-09	19077748	224	OsIPC07200011-751-1250	4.02482e-09	-	OsIPC07200011-1251-1750	3.4242e-23	-
mr1621_1	sf0724515486	7	24515486	6.58523e-08	OsJPC07250039-501-961	2.08005e-07	24513088	2	OsIPC10050029-2501-3000	1.71063e-11	PF02450 LACT	OsJPC01280005-501-1000	1.71322e-09	PF00141 peroxidase
mr1621_2	sf1218058606	12	18058606	3.97431e-09	-	-	-	>500	OsJPC04210025-751-1250	2.06882e-06	-	OsIPU00005009-1-500	1.87789e-06	-
mr1622_1	sf1125059666	11	25059666	5.45189e-08	-	-	-	>500	OsIPC11200166-501-1000	5.93151e-10	PF13947 GUB_WAK_bind	OsJPC08060138-251-750	2.57232e-07	PF11721 Malectin
mr1622_2	sf1006915117	10	6915117	3.55424e-07	OsIPC10070103-251-750	2.45962e-05	6789625	125	OsIPC11200175-751-1250	8.17717e-08	-	OsIPC10100128-751-1250	4.38176e-07	PF05754 DUF834
mr1623_1	sf0107646091	1	7646091	1.81284e-08	-	-	-	>500	OsJPC04080041-251-539	3.16724e-09	-	OsIPC04220079-751-1250	3.92487e-15	-
mr1623_2	sf1218125348	12	18125348	8.02899e-07	OsIPC12190018-1-500	3.02953e-05	18140246	15	OsIPU00006948-1-500	2.32077e-06	-	OsIPC11090121-751-1250	6.93857e-07	-
mr1624_1	sf1105253415	11	5253415	2.1093e-07	-	-	-	>500	OsJPC08160011-501-1000	9.5982e-07	-	OsIPU00007630-1001-1379	1.01899e-06	-
mr1624_2	sf1000146807	10	146807	1.31871e-06	OsIPC10010003-2251-2750	3.49925e-05	36100	111	OsIPU00006584-751-1250	8.47655e-08	-	OsJPC12170223-751-1250	1.7255e-07	-
mr1627_1	sf0228659487	2	28659487	4.66605e-07	-	-	-	>500	OsJPC10170034-5251-5748	2.43176e-06	PF04578 DUF594	OsIPC08150016-251-750	1.31264e-06	-
mr1627_2	sf0910733706	9	10733706	1.35701e-09	-	-	-	>500	OsJPC07220066-1-500	8.58966e-08	-	OsJPC10110028-5751-6190	7.93322e-07	-
mr1629_1	sf0228269530	2	28269530	2.94006e-13	-	-	-	>500	OsJPC08160016-6251-6750	4.48686e-07	PF00078 RVT_1	OsIPC11220129-4751-5250	8.46076e-07	-
mr1629_2	sf0228289752	2	28289752	4.00808e-11	-	-	-	>500	OsJPU00002323-751-1043	1.19244e-08	-	OsJPC02150010-1-500	3.67669e-07	-
mr1630_1	sf1001912112	10	1912112	3.719e-07	OsIPC10020207-2751-3250	3.09667e-05	1892744	19	OsJPU00004759-501-911	1.76412e-10	-	OsJPC02240034-751-1250	4.14411e-14	-
mr1630_2	sf0500279211	5	279211	2.6181e-08	-	-	-	>500	OsIPC09010029-751-1250	6.68919e-09	-	OsJPC02210048-1001-1500	3.39002e-08	-
mr1631_1	sf0405530087	4	5530087	4.69261e-22	OsJPC04060092-501-1000	1.49512e-10	5530510	0	OsJPU00001165-1-500	2.94701e-14	-	OsJPC04060093-1-500	5.23421e-20	-
mr1631_2	sf0405578483	4	5578483	4.03192e-17	OsIPC04060131-251-750	1.57412e-10	5538387	40	OsIPC04060128-501-987	1.67202e-11	-	OsJPC04060093-1-500	2.7079e-15	-
mr1633_1	sf0205284719	2	5284719	1.36554e-12	-	-	-	>500	OsJPC01430009-751-1005	2.26076e-06	PF03671 Ufm1	OsJPC06240081-4751-5250	5.87545e-07	-
mr1633_2	sf0205295883	2	5295883	3.83756e-12	-	-	-	>500	OsIPC03170027-2001-2500	3.87529e-06	-	OsJPC04040122-251-606	2.36905e-07	-
mr1634_1	sf0907939117	9	7939117	3.7574e-07	OsIPC09080204-251-750	2.30865e-05	7828511	111	OsJPC05140007-501-1000	1.59126e-07	-	OsJPC09080144-751-1250	5.08896e-08	-
mr1634_2	sf0819111559	8	19111559	2.46592e-07	-	-	-	>500	OsIPU00001951-1251-1750	9.57102e-10	-	OsJPC11060144-8501-9000	1.21704e-09	PF00931 NB-ARC
mr1636_1	sf0205287311	2	5287311	2.58176e-08	-	-	-	>500	OsIPU00004425-251-750	8.17835e-09	-	OsJPU00003879-1751-2250	7.06917e-07	-
mr1636_2	sf0205284719	2	5284719	8.01551e-09	-	-	-	>500	OsJPC01030105-1-500	1.3393e-06	PF11835 DUF3355	OsJPC03170019-1-500	8.96277e-07	-
mr1637_1	sf0232749887	2	32749887	1.45408e-09	-	-	-	>500	OsIPU00007902-251-693	3.93743e-07	-	OsIPC06250020-751-1250	5.32071e-06	-
mr1637_2	sf1207771663	12	7771663	2.19286e-06	OsJPC12080043-1-500	3.6309e-05	7460000	312	OsIPC11050204-251-750	2.89525e-07	PF00085 Thioredoxin	OsIPC04320018-1-500	2.93794e-06	-
mr1638_1	sf1206185270	12	6185270	3.26242e-06	-	-	-	>500	OsIPC10110115-501-1000	1.22383e-06	-	OsJPC02240034-751-1250	1.34236e-07	-
mr1638_2	sf1104124359	11	4124359	7.03661e-28	OsIPC11050006-1501-2000	1.40904e-16	4139790	15	OsJPC11050032-751-1250	1.13557e-21	-	OsIPC11050045-1251-1750	9.79893e-27	PF00232 Glyco_hydro_1
mr1640_1	sf1215122914	12	15122914	3.2521e-06	OsIPC12160025-251-750	7.9445e-05	15153269	30	OsJPU00004680-251-718	1.80163e-06	-	OsIPC07140168-5001-5254	9.8358e-06	PF03732 Retrotrans_gag
mr1640_2	sf1127509855	11	27509855	2.55531e-06	OsJPC11280128-9001-9269	1.14398e-05	27235764	274	OsIPU00004572-251-570	4.18432e-09	-	OsIPC05020038-1-500	1.76809e-08	-
mr1641_1	sf0205285976	2	5285976	4.26716e-11	-	-	-	>500	OsJPC12150056-251-750	1.8772e-07	-	OsJPC01430004-1251-1750	4.12515e-07	-
mr1641_2	sf0205284719	2	5284719	3.09318e-10	-	-	-	>500	OsIPU00000258-251-750	1.15231e-06	-	OsJPC09090002-1-500	8.34386e-06	PF13456 RVT_3
mr1642_1	sf0920196123	9	20196123	1.94071e-07	-	-	-	>500	OsJPC02260047-1251-1750	1.3132e-06	-	OsIPC03080004-2001-2500	7.84138e-07	PF00314 Thaumatin
mr1642_2	sf0304530067	3	4530067	1.79471e-06	-	-	-	>500	OsIPU00008700-1-500	1.90044e-06	-	OsIPC11200225-251-750	1.87942e-06	-
mr1643_1	sf0317320659	3	17320659	2.09573e-09	-	-	-	>500	OsJPC08200014-501-1000	7.2366e-07	-	OsIPC06220091-1001-1272	2.18004e-06	-
mr1643_2	sf0708444195	7	8444195	2.63859e-06	OsIPC07090006-751-1054	9.61746e-07	8094903	349	OsIPC04340025-1251-1750	2.0644e-10	-	OsIPU00002344-1-500	2.27802e-10	-
mr1645_1	sf0123465625	1	23465625	2.4688e-08	-	-	-	>500	OsJPU00004136-251-661	7.03271e-09	-	OsIPC09010012-4751-5085	3.03318e-07	-
mr1645_2	sf1217993962	12	17993962	5.08641e-10	-	-	-	>500	OsIPC12190213-1-500	4.47785e-08	-	OsIPC11230080-1-500	5.12382e-08	-
mr1646_1	sf1219809038	12	19809038	3.84979e-07	-	-	-	>500	OsIPC04030127-251-750	2.45065e-08	-	OsIPC02240065-751-1250	3.42397e-07	-
mr1646_2	sf0318337184	3	18337184	7.95094e-06	OsIPC03190040-1251-1624	0.00049255	18313037	24	OsIPC03290006-1-500	3.77464e-06	-	OsIPC08180075-251-706	4.30882e-07	-
mr1647_1	sf0123465625	1	23465625	2.51675e-09	-	-	-	>500	OsJPU00004136-251-661	1.94159e-10	-	OsJPC06240081-4751-5250	1.37665e-07	-
mr1647_2	sf1217993962	12	17993962	1.03296e-09	-	-	-	>500	OsIPC02130091-751-1250	5.35519e-09	-	OsIPC10170106-1-500	1.54005e-07	-
mr1648_1	sf0221866856	2	21866856	7.28844e-08	-	-	-	>500	OsJPC11120003-751-1250	1.81498e-09	-	OsJPC06110058-501-1000	1.50586e-07	PF14303 NAM-associated
mr1648_2	sf0513461388	5	13461388	2.24498e-07	-	-	-	>500	OsJPC11220119-1-500	1.71599e-05	PF00025 Arf	OsJPC05110002-251-665	3.91376e-08	-
mr1649_1	sf0334993809	3	34993809	1.00689e-10	-	-	-	>500	OsIPU00000233-251-723	1.54203e-07	-	OsIPU00000233-251-723	3.65353e-07	-
mr1649_2	sf0826156161	8	26156161	2.17524e-08	-	-	-	>500	OsIPU00004687-1-500	5.49953e-07	-	OsJPC12100024-251-750	1.13879e-07	-
mr1651_1	sf0142426716	1	42426716	7.63206e-08	OsJPC01430009-751-1005	8.58531e-09	42419746	7	OsJPU00004188-1-500	1.47905e-09	-	OsIPC08060050-8751-9250	5.15946e-07	PF00931 NB-ARC
mr1651_2	sf0916031110	9	16031110	6.03323e-07	OsJPC09160035-751-1250	4.39687e-05	15661354	370	OsJPC07080006-1501-2000	4.47905e-07	-	OsJPU00001289-3751-4250	5.43211e-08	-
mr1652_1	sf0521596915	5	21596915	5.99387e-15	-	-	-	>500	OsIPU00006564-251-750	4.98169e-10	-	OsIPU00006737-251-589	1.6747e-06	-
mr1652_2	sf0505677266	5	5677266	3.95705e-06	OsIPC05060045-3751-4250	0.000187058	5656325	21	OsJPU00003041-251-750	7.76282e-07	-	OsJPC05010009-1751-2250	1.58874e-06	-
mr1653_1	sf1115058430	11	15058430	5.16289e-06	OsIPC11160003-1501-1776	6.74832e-06	15005140	53	OsIPC08100167-251-750	4.61504e-08	-	OsJPU00001503-8751-9065	1.02628e-06	-
mr1653_2	sf0630701326	6	30701326	4.01978e-07	-	-	-	>500	OsIPC01140204-1251-1750	2.47329e-07	-	OsIPU00001054-3751-4166	5.62341e-07	-
mr1654_1	sf0112358281	1	12358281	2.00017e-06	-	-	-	>500	OsIPC01200006-4751-5250	1.24378e-07	-	OsIPU00006827-251-681	6.41567e-06	-
mr1654_2	sf0821034654	8	21034654	1.89919e-06	-	-	-	>500	OsJPC12170079-1001-1500	3.13376e-07	-	OsIPU00004861-251-750	2.95316e-07	-
mr1655_1	sf0519831158	5	19831158	3.06111e-08	-	-	-	>500	OsIPU00007902-1-500	8.05855e-11	-	OsIPC06110068-1-500	7.1399e-07	PF14303 NAM-associated
mr1655_2	sf1118979887	11	18979887	1.35522e-07	OsJPC11200076-251-736	5.05399e-06	19310000	330	OsIPU00006544-501-1000	1.47263e-07	-	OsIPU00001951-1251-1750	7.2519e-08	-
mr1657_1	sf1226171586	12	26171586	4.09082e-07	-	-	-	>500	OsIPU00006564-251-750	5.28322e-10	-	OsJPC11040009-1501-1786	2.71945e-07	-
mr1657_2	sf0129278050	1	29278050	3.48924e-07	-	-	-	>500	OsJPC07210085-1001-1500	2.19122e-06	-	OsIPU00003906-501-983	1.01412e-06	PF04195 Transposase_28
mr1659_1	sf0623055014	6	23055014	8.08857e-07	OsJPC06230195-501-1000	2.93738e-05	22999685	55	OsJPC04050019-1-500	8.46424e-07	-	OsIPC01140017-251-750	6.91578e-08	-
mr1659_2	sf0623801529	6	23801529	9.71163e-09	-	-	-	>500	OsIPU00007020-501-945	8.2712e-07	-	OsIPC06240002-1251-1750	1.18797e-06	-
mr1660_1	sf1010524462	10	10524462	1.44258e-06	-	-	-	>500	OsJPC01240108-1501-2000	7.23083e-06	PF00067 p450	OsJPC10110041-751-1130	9.1555e-07	-
mr1660_2	sf0626440350	6	26440350	2.51425e-07	-	-	-	>500	OsJPC07120033-1-500	1.52965e-07	-	OsJPU00001502-1501-2000	2.13159e-07	-
mr1661_1	sf0317320659	3	17320659	1.01653e-07	-	-	-	>500	OsIPC01010006-2751-3250	2.71643e-07	-	OsJPU00002547-1-500	3.32451e-06	PF03108 DBD_Tnp_Mut
mr1661_2	sf0406849477	4	6849477	9.10215e-08	-	-	-	>500	OsJPU00001256-1-500	2.79593e-11	-	OsIPU00002344-1-500	6.02483e-12	-
mr1662_1	sf1125004071	11	25004071	2.7389e-26	OsJPC11260005-251-585	4.77424e-10	25004271	0	OsIPC11250204-1501-2000	8.71726e-17	PF13504 LRR_7	OsJPC11250137-1501-1926	1.28893e-22	-
mr1662_2	sf1125034121	11	25034121	1.57073e-25	OsIPC11260011-501-1000	7.93516e-14	25032950	1	OsJPC11260003-501-1000	1.64025e-17	-	OsJPC11250137-1501-1926	1.32076e-18	-
mr1663_1	sf0620732766	6	20732766	7.28281e-08	-	-	-	>500	OsIPU00006564-251-750	1.26086e-10	-	OsIPC10040014-1501-1932	1.34974e-09	-
mr1663_2	sf0600908610	6	908610	4.20188e-06	OsIPC06010056-6501-7000	3.66962e-05	870000	39	OsIPU00004454-1-500	7.1439e-07	-	OsIPC07190072-1751-2250	1.31003e-05	-
mr1665_1	sf0123465625	1	23465625	6.79061e-09	-	-	-	>500	OsIPC03170097-5001-5500	8.69728e-10	PF00112 Peptidase_C1	OsIPC10040014-1501-1932	4.57013e-08	-
mr1665_2	sf1128126188	11	28126188	1.46457e-06	OsIPC11280364-1751-2250	0.000142136	27819050	307	OsIPU00006618-751-1250	6.97479e-07	-	OsIPC02110074-1-500	4.44699e-07	-
mr1666_1	sf0104591595	1	4591595	7.98503e-07	OsJPC01050015-1501-2000	8.1332e-06	4477380	114	OsIPU00005023-1-500	1.77477e-08	-	OsJPC04220029-751-1250	1.7265e-12	PF00071 Ras
mr1666_2	sf1118965366	11	18965366	3.38954e-07	-	-	-	>500	OsIPU00008674-1501-1889	2.34973e-06	-	OsIPC05050096-1251-1750	2.47012e-06	-
mr1667_1	sf1124997605	11	24997605	2.25769e-12	OsIPC11250225-751-1242	6.98474e-09	24998002	0	OsIPC11260008-1-500	1.03784e-11	-	OsIPU00005638-501-849	2.07013e-12	-
mr1667_2	sf1125001849	11	25001849	2.52626e-11	OsJPC11260003-1501-2000	1.24064e-10	25001798	0	OsJPC11260003-1501-2000	1.24064e-10	-	OsIPC11260014-2001-2304	1.22559e-11	-
mr1668_1	sf1012819826	10	12819826	2.84831e-08	-	-	-	>500	OsIPC04170024-6251-6750	3.58788e-07	-	OsIPC04170024-6251-6750	6.5445e-07	-
mr1668_2	sf1012845985	10	12845985	2.70782e-07	OsIPC10130073-251-750	1.49189e-05	12869441	23	OsIPC07100063-1501-2000	2.5367e-06	-	OsIPC01160001-501-954	6.38457e-07	PF04094 DUF390
mr1669_1	sf0516244548	5	16244548	2.31598e-07	-	-	-	>500	OsJPC11120003-751-1250	2.96331e-09	-	OsIPC01420083-501-1000	1.58648e-06	-
mr1669_2	sf0102458995	1	2458995	1.54718e-07	OsIPC01030045-501-964	4.24855e-06	2261458	198	OsIPU00004687-1-500	2.58048e-09	-	OsIPC01160001-501-954	8.6927e-08	PF04094 DUF390
mr1670_1	sf0400435100	4	435100	3.34605e-19	-	-	-	>500	OsJPC10060137-1001-1500	1.44562e-07	-	OsIPU00005335-1-500	2.66633e-12	-
mr1670_2	sf0138131920	1	38131920	4.14772e-17	-	-	-	>500	OsIPC04020263-7751-8250	5.59165e-08	-	OsIPU00005335-501-1000	8.21071e-11	-
mr1671_1	sf0334626869	3	34626869	5.22526e-15	-	-	-	>500	OsIPC05010060-1-500	3.31544e-06	-	OsIPC04010152-251-750	5.06205e-09	-
mr1671_2	sf0334626869	3	34626869	1.02401e-09	-	-	-	>500	OsIPU00008066-501-934	3.02883e-07	-	OsJPC12280011-1501-1813	1.33581e-06	-
mr1672_1	sf0400453929	4	453929	4.56773e-25	-	-	-	>500	OsJPC01390002-751-1250	1.81023e-08	-	OsIPU00005335-1-500	4.3337e-20	-
mr1672_2	sf0137960710	1	37960710	1.38598e-24	OsJPC01390002-751-1250	6.39058e-09	38130344	170	OsJPC01390002-751-1250	6.39058e-09	-	OsIPU00005335-501-1000	3.76685e-18	-
mr1673_1	sf1217654153	12	17654153	3.17944e-06	OsIPC12180088-501-781	0.000112524	17462230	192	OsIPC04170024-6251-6750	1.73441e-06	-	OsIPC04230004-251-750	7.73837e-06	-
mr1673_2	sf1206321591	12	6321591	6.27458e-07	OsIPC12060172-4001-4500	6.08771e-05	5866952	455	OsIPU00006460-501-878	3.06636e-07	-	OsIPC12170164-1001-1418	1.01998e-06	-
mr1674_1	sf0630108635	6	30108635	3.90883e-09	-	-	-	>500	OsIPU00006564-251-750	2.67776e-14	-	OsIPC10040014-1501-1932	2.09193e-07	-
mr1674_2	sf0420621700	4	20621700	9.74861e-07	OsIPC04210063-2501-3000	5.54961e-05	20622096	0	OsIPC04210072-1-500	1.35175e-07	-	OsJPC04210021-751-1250	4.40142e-07	-
mr1676_1	sf0920165885	9	20165885	9.45037e-14	-	-	-	>500	OsJPC01080001-1251-1750	3.60215e-08	-	OsJPC04210024-251-750	4.99092e-08	-
mr1676_2	sf0107014621	1	7014621	4.03585e-12	OsJPC01080002-1-500	3.00051e-08	7006161	8	OsIPC04180200-2001-2493	2.73399e-08	-	OsIPC01080016-1001-1500	1.55322e-07	-
mr1677_1	sf0816442196	8	16442196	3.90023e-07	-	-	-	>500	OsIPC07220208-2501-3000	5.12396e-07	-	OsIPC11060102-2501-3000	2.96604e-06	PF00646 F-box
mr1677_2	sf1010959303	10	10959303	1.2801e-07	-	-	-	>500	OsJPC08200032-751-1250	1.89986e-07	-	OsIPC01130074-1-500	4.10417e-07	-
mr1679_1	sf0724500211	7	24500211	1.16939e-16	OsJPC07250035-1-500	1.91746e-08	24500000	0	OsIPC07250011-501-1000	4.71459e-15	-	OsJPC07250053-1751-2209	2.86624e-14	-
mr1679_2	sf1204622495	12	4622495	8.66275e-09	OsJPC12060001-1751-2250	6.52407e-07	5010084	388	OsIPC11220091-751-1250	2.49701e-07	-	OsJPC05200029-1-500	1.04043e-07	-
mr1680_1	sf0221807001	2	21807001	1.44906e-10	-	-	-	>500	OsIPC04310031-8001-8500	1.91873e-10	-	OsIPC04310031-6501-7000	4.98995e-10	-
mr1680_2	sf0200833228	2	833228	3.45144e-07	OsIPC02010040-1-500	1.89938e-05	618995	214	OsJPC07080022-2751-3250	2.88552e-06	-	OsIPC10180063-3751-4250	1.92686e-06	-
mr1681_1	sf1219750187	12	19750187	2.04186e-08	-	-	-	>500	OsIPC03170040-5001-5500	4.42344e-08	-	OsJPC01210010-751-1250	7.22668e-08	-
mr1681_2	sf0324074987	3	24074987	2.04491e-07	-	-	-	>500	OsIPC03150013-251-750	6.32203e-07	-	OsJPC12190019-1-500	5.77045e-06	-
mr1682_1	sf0503373782	5	3373782	1.54142e-08	-	-	-	>500	OsIPU00004333-251-750	8.52373e-09	-	OsIPC01140020-501-934	3.29467e-07	-
mr1682_2	sf0705701783	7	5701783	5.31136e-09	-	-	-	>500	OsIPC12280046-251-750	5.55986e-15	PF00004 AAA	OsIPC11230080-1-500	2.33786e-09	-
mr1683_1	sf0123465625	1	23465625	8.61236e-08	-	-	-	>500	OsJPC06240081-4751-5250	8.83907e-10	-	OsJPC06240081-4751-5250	4.67244e-08	-
mr1683_2	sf0205310116	2	5310116	6.42464e-07	-	-	-	>500	OsIPC05030046-1751-2250	3.13507e-07	-	OsIPU00004847-1-500	7.07223e-07	-
mr1686_1	sf0724439192	7	24439192	3.8998e-07	OsIPC07250067-251-750	2.02901e-09	24560000	121	OsJPC03160060-3751-4250	1.728e-13	PF07762 DUF1618	OsJPC08160016-251-750	5.51345e-11	PF00078 RVT_1
mr1686_2	sf0816806442	8	16806442	2.42698e-06	OsIPC08170292-2001-2445	5.08237e-05	16979143	173	OsIPC09150037-1501-2000	3.07893e-08	-	OsIPU00001781-1-500	2.45347e-08	-
mr1687_1	sf0805991746	8	5991746	1.05658e-07	OsJPC08060138-2001-2500	4.87612e-06	5958134	34	OsJPC06240081-4751-5250	1.34015e-09	-	OsJPC06240081-4751-5250	1.71703e-07	-
mr1687_2	sf0406894952	4	6894952	1.18563e-07	OsIPC04070269-501-1000	1.98087e-07	6958028	63	OsIPU00006500-251-750	2.13275e-11	-	OsIPU00005171-251-750	1.1932e-08	-
mr1688_1	sf0305373076	3	5373076	2.51865e-07	-	-	-	>500	OsIPU00006564-251-750	6.5143e-13	-	OsIPC08060050-8751-9250	1.75086e-07	PF00931 NB-ARC
mr1688_2	sf1209047514	12	9047514	5.04457e-06	OsIPC12090205-251-612	6.92435e-05	8852681	195	OsIPC01410033-1001-1500	3.72305e-06	-	OsIPC10190053-1-500	2.81189e-06	-
mr1689_1	sf0918693630	9	18693630	1.63962e-06	-	-	-	>500	OsIPU00004998-251-571	6.19531e-09	-	OsIPU00006532-1-500	2.82072e-08	-
mr1689_2	sf1209677395	12	9677395	7.10735e-07	-	-	-	>500	OsIPC04260001-1-500	2.64144e-06	-	OsIPU00003425-251-542	4.33417e-06	-
mr1690_1	sf0221234673	2	21234673	3.01707e-09	-	-	-	>500	OsJPU00004057-1-500	3.80856e-09	-	OsIPC06050017-251-750	5.29859e-09	-
mr1690_2	sf0122689891	1	22689891	2.39863e-06	-	-	-	>500	OsJPC09080127-3501-3988	4.87078e-07	-	OsJPU00003424-251-750	2.85174e-06	-
mr1691_1	sf0335107892	3	35107892	2.22269e-08	-	-	-	>500	OsIPC10050192-2751-3250	8.65822e-08	PF07727 RVT_2	OsIPC10050194-2751-3250	1.22397e-08	-
mr1691_2	sf0304684911	3	4684911	3.04955e-08	-	-	-	>500	OsJPC09080129-751-1250	1.04708e-07	-	OsJPC07250042-251-750	1.38383e-07	-
mr1693_1	sf0212235067	2	12235067	9.41944e-08	-	-	-	>500	OsJPC08160017-501-1000	9.61837e-07	PF03140 DUF247	OsIPU00003638-251-750	1.79872e-07	-
mr1693_2	sf1204613789	12	4613789	3.77073e-10	OsJPC12050011-4501-5000	5.58403e-08	4152041	462	OsJPC02030008-501-1000	3.02723e-09	-	OsJPC12050011-1501-2000	2.13621e-09	-
mr1695_1	sf0610085749	6	10085749	1.30831e-16	OsIPC06110003-1501-1977	2.67395e-23	10033695	52	OsIPC06110003-1501-1977	2.67395e-23	-	OsIPC06110003-1501-1977	8.43107e-14	-
mr1695_2	sf0610127101	6	10127101	2.34119e-11	OsIPC06110003-1501-1977	4.48857e-16	10033695	93	OsIPC06110003-1501-1977	4.48857e-16	-	OsIPC06110003-1251-1750	3.45904e-08	-
mr1696_1	sf1214613506	12	14613506	8.3104e-08	-	-	-	>500	OsJPC05050075-1-500	6.23929e-08	-	OsIPC02070013-2251-2750	1.48971e-08	-
mr1696_2	sf0916155197	9	16155197	2.30698e-07	-	-	-	>500	OsIPU00006671-251-530	1.59511e-10	PF04094 DUF390	OsIPU00005620-1-500	1.32908e-08	-
mr1697_1	sf0403199708	4	3199708	1.8287e-07	-	-	-	>500	OsJPC11120003-751-1250	1.11772e-10	-	OsJPC06110031-251-750	1.58336e-06	-
mr1697_2	sf0505633693	5	5633693	1.21879e-14	OsIPC05060043-501-1000	2.05012e-09	5654756	21	OsIPC05060045-3751-4250	2.09066e-13	-	OsIPC05060045-2001-2500	2.25334e-11	-
mr1698_1	sf0404265990	4	4265990	1.85115e-08	-	-	-	>500	OsJPC04040145-501-1000	1.1005e-09	-	OsJPC10160009-1-500	1.71742e-07	-
mr1698_2	sf0121627099	1	21627099	4.22491e-09	OsJPC01220036-1251-1750	1.2697e-08	21496788	130	OsJPC01220036-1251-1750	1.2697e-08	PF00254 FKBP_C	OsIPC01220049-751-1250	7.02965e-09	-
mr1699_1	sf0107080316	1	7080316	4.63289e-15	OsJPC01080007-1001-1500	4.99326e-08	7096739	16	OsIPC01080017-1751-2250	1.05611e-09	-	OsIPC07250025-7001-7500	5.90157e-11	PF10551 MULE
mr1699_2	sf0107080316	1	7080316	2.11539e-14	OsIPC01070064-251-635	3.40857e-08	6937886	142	OsIPC09110117-1-500	9.32082e-09	-	OsJPC01040039-4251-4750	8.0106e-12	-
mr1700_1	sf0115886506	1	15886506	1.98565e-06	OsIPC01160151-251-750	1.62309e-05	15691702	195	OsIPC06090100-1751-2250	1.54953e-14	-	OsJPC02240034-751-1250	3.01938e-10	-
mr1700_2	sf1127988267	11	27988267	3.66484e-07	-	-	-	>500	OsIPC12120025-1-500	1.08083e-06	-	OsIPC11270187-501-1000	5.30137e-06	-
mr1702_1	sf0909296790	9	9296790	5.99827e-07	-	-	-	>500	OsIPU00001388-1-500	9.48743e-08	-	OsJPC04010099-751-1250	5.79335e-07	-
mr1702_2	sf1004589070	10	4589070	8.88642e-07	-	-	-	>500	OsIPC08200114-501-833	8.75789e-07	-	OsIPC12180186-5751-6152	9.63821e-07	-
mr1703_1	sf0400356479	4	356479	2.43174e-07	OsJPC04010068-2501-3000	1.16622e-05	640282	284	OsJPC06130001-5001-5500	1.67116e-07	-	OsJPC10060041-1251-1750	1.82606e-07	PF13947 GUB_WAK_bind
mr1703_2	sf1120679936	11	20679936	1.70379e-07	-	-	-	>500	OsJPU00005409-1-500	1.75987e-07	-	OsJPC03160028-1-500	1.39832e-06	-
mr1704_1	sf0142854293	1	42854293	6.68933e-06	OsIPC01430056-2251-2750	0.000395374	42690232	164	OsIPC12060037-251-750	4.34384e-07	-	OsJPC12080113-501-1000	4.67427e-06	-
mr1704_2	sf0203895646	2	3895646	1.33732e-07	-	-	-	>500	OsIPU00001951-1251-1750	7.80978e-09	-	OsIPU00001951-1251-1750	1.07134e-06	-
mr1705_1	sf0716390503	7	16390503	3.02956e-09	-	-	-	>500	OsJPC05140002-1-500	1.45876e-08	PF00331 Glyco_hydro_10	OsIPC08010056-1-500	1.47932e-08	-
mr1705_2	sf0716443884	7	16443884	2.41104e-09	-	-	-	>500	OsJPC07250017-1251-1750	7.60687e-07	-	OsJPC07250016-2001-2330	1.33394e-08	-
mr1706_1	sf0205292052	2	5292052	1.75647e-07	-	-	-	>500	OsIPC06090100-1751-2250	3.8266e-07	-	OsIPC04230018-751-1250	2.12353e-07	-
mr1706_2	sf1223004742	12	23004742	1.01696e-06	-	-	-	>500	OsJPU00003958-251-750	1.9726e-08	PF04094 DUF390	OsIPC04080137-1-500	1.05119e-07	PF13976 gag_pre-integrs
mr1707_1	sf0918157743	9	18157743	2.31183e-26	-	-	-	>500	OsIPC11060186-6001-6331	1.37811e-08	PF04578 DUF594	OsJPC11270161-5501-6000	2.46069e-06	PF07887 Calmodulin_bind
mr1707_2	sf0916775578	9	16775578	1.16143e-14	-	-	-	>500	OsIPC01040025-251-750	2.63713e-09	-	OsIPC09220028-251-750	7.46665e-06	PF02519 Auxin_inducible
mr1708_1	sf0232749887	2	32749887	5.01033e-07	-	-	-	>500	OsJPC12210039-251-580	9.81644e-07	-	OsIPC06110033-6501-7000	2.37888e-06	-
mr1708_2	sf0814900889	8	14900889	1.97015e-09	-	-	-	>500	OsIPU00010421-1251-1643	4.48909e-08	-	OsIPU00010421-1001-1500	3.54123e-08	-
mr1709_1	sf1003044420	10	3044420	1.11413e-93	OsIPC10040026-251-638	7.15548e-19	3056147	12	OsIPC10040041-1501-2000	7.22187e-73	-	OsIPC10040107-3501-4000	1.72385e-89	PF05057 DUF676
mr1709_2	sf1003172913	10	3172913	4.60353e-55	OsIPC10040075-751-1103	1.25673e-14	3179416	7	OsIPC10040108-2001-2500	3.73699e-49	-	OsIPC10040080-4251-4750	6.83225e-52	-
mr1710_1	sf0431330433	4	31330433	5.74902e-07	-	-	-	>500	OsIPC04030127-251-750	1.5604e-08	-	OsJPC06110108-1-500	3.21946e-06	-
mr1710_2	sf1214066231	12	14066231	5.64653e-06	OsIPC12150036-5001-5339	5.82556e-06	14286894	221	OsIPU00005693-501-999	1.04957e-07	PF03732 Retrotrans_gag	OsIPC07180022-2001-2500	2.79657e-07	-
mr1711_1	sf0229730134	2	29730134	3.57222e-07	-	-	-	>500	OsIPC11260192-1-500	8.57724e-07	-	OsIPC01010016-3751-4250	1.00598e-06	-
mr1711_2	sf0917926606	9	17926606	6.84016e-07	-	-	-	>500	OsIPC08060193-751-1250	1.85147e-06	-	OsIPC04040050-1-500	3.70213e-06	-
mr1712_1	sf0827043642	8	27043642	3.08834e-07	-	-	-	>500	OsIPC11250106-1751-2034	7.21766e-07	-	OsIPC04220079-751-1250	2.88688e-09	-
mr1712_2	sf1118979887	11	18979887	1.44983e-10	-	-	-	>500	OsJPU00005775-251-750	1.71805e-07	-	OsIPU00006007-1-500	2.7553e-07	-
mr1713_1	sf1105099488	11	5099488	1.34977e-07	OsJPC11050134-3251-3750	6.37367e-06	4904622	195	OsIPC04330016-1-500	2.80686e-07	PF10551 MULE	OsJPC12090154-1001-1500	1.61699e-06	-
mr1713_2	sf1220309461	12	20309461	8.12364e-08	-	-	-	>500	OsJPU00004632-251-627	1.94634e-06	-	OsIPU00006912-501-775	2.40328e-06	-
mr1714_1	sf0724514888	7	24514888	1.67624e-08	OsJPC07250009-251-750	1.83137e-07	24380000	135	OsJPC01060027-6001-6500	8.24863e-08	-	OsIPC07250011-501-1000	8.46302e-07	-
mr1714_2	sf0206495541	2	6495541	2.5479e-07	OsJPC02070071-501-1000	1.39339e-05	6494908	1	OsIPC02070174-7001-7500	6.60566e-07	-	OsIPC02070085-1251-1750	9.75333e-08	-
mr1715_1	sf0719968124	7	19968124	4.06287e-07	OsJPC07210014-751-1250	1.56407e-05	20120000	152	OsIPC11260220-1-500	4.93619e-06	-	OsIPC11260051-251-750	1.23988e-06	PF02992 Transposase_21
mr1715_2	sf0915268389	9	15268389	9.45019e-07	-	-	-	>500	OsIPU00005758-251-750	2.5044e-07	-	OsJPC10010001-1751-2250	8.67707e-08	-
mr1717_1	sf0220277089	2	20277089	5.76751e-07	OsJPC02210046-2001-2500	1.15533e-07	20479912	203	OsJPC02210046-2001-2500	1.15533e-07	-	OsJPU00004007-751-1185	4.41133e-08	-
mr1717_2	sf1118915134	11	18915134	1.9836e-07	-	-	-	>500	OsIPU00006671-251-530	8.32874e-07	PF04094 DUF390	OsIPC07230068-501-814	2.57852e-07	-
mr1718_1	sf0321283664	3	21283664	3.30091e-24	-	-	-	>500	OsIPC01010004-501-1000	4.65356e-08	-	OsIPC03220024-1-500	1.154e-21	-
mr1718_2	sf0321286994	3	21286994	3.21819e-20	-	-	-	>500	OsIPC03230036-501-1000	1.6594e-07	PF00332 Glyco_hydro_17	OsIPC03220021-501-1000	1.97304e-16	-
mr1719_1	sf0808265627	8	8265627	5.12309e-07	-	-	-	>500	OsJPC07160145-1-500	1.25201e-08	-	OsJPC04220029-751-1250	9.76273e-13	PF00071 Ras
mr1719_2	sf0305387266	3	5387266	2.50135e-08	-	-	-	>500	OsJPC01390005-501-851	8.90662e-16	-	OsIPC02140036-501-1000	1.25492e-09	PF10536 PMD
mr1720_1	sf1123098094	11	23098094	8.34109e-09	-	-	-	>500	OsJPU00003880-2501-3000	5.99524e-07	-	OsJPC07040014-751-1119	3.15796e-08	-
mr1720_2	sf0134373451	1	34373451	5.36692e-11	-	-	-	>500	OsIPC04210054-751-1250	1.1886e-07	-	OsJPC01300040-1-500	1.69442e-07	-
mr1721_1	sf1001384028	10	1384028	4.31904e-12	OsIPC10020074-1251-1750	5.89006e-09	1386667	3	OsJPU00000348-1-500	3.33921e-09	-	OsIPC10020104-751-1250	1.89863e-08	-
mr1721_2	sf1001387754	10	1387754	1.1748e-08	-	-	-	>500	OsJPC07020078-3001-3352	1.69862e-07	-	OsIPC01030111-251-750	2.67574e-07	-
mr1722_1	sf0231838847	2	31838847	4.26117e-08	-	-	-	>500	OsIPC07150112-1501-2000	3.79097e-07	-	OsIPC01320036-1751-2250	3.3145e-07	-
mr1722_2	sf1012176363	10	12176363	1.12483e-06	-	-	-	>500	OsIPC11270195-1-500	2.46865e-08	-	OsIPC11230080-1-500	1.49745e-06	-
mr1723_1	sf0333213819	3	33213819	2.71121e-24	-	-	-	>500	OsIPC11100054-501-1000	1.14369e-06	-	OsIPC03340013-501-864	9.59651e-09	-
mr1723_2	sf0333213819	3	33213819	5.09336e-21	-	-	-	>500	OsIPC08090045-751-1250	1.61105e-07	-	OsJPC03340001-1-500	9.71174e-11	-
mr1726_1	sf0301145063	3	1145063	9.01964e-07	-	-	-	>500	OsIPC02120024-2751-3141	6.1485e-08	-	OsJPU00004523-1001-1500	9.07776e-08	-
mr1726_2	sf0405140155	4	5140155	1.68277e-07	-	-	-	>500	OsJPC06090021-1751-2250	7.34105e-07	-	OsIPC06210029-1-500	3.95829e-07	-
mr1727_1	sf0805949845	8	5949845	1.50525e-07	OsJPC08060138-2001-2500	4.37326e-08	5958134	8	OsIPU00006157-251-750	3.49568e-11	-	OsJPC05190014-501-783	2.65755e-08	-
mr1727_2	sf1214629755	12	14629755	6.53107e-07	-	-	-	>500	OsIPU00001951-1251-1750	1.32589e-08	-	OsIPC12170271-1501-2000	8.06062e-07	-
mr1728_1	sf0918157743	9	18157743	4.34388e-25	-	-	-	>500	OsIPC11200154-1751-2237	5.45478e-06	-	OsIPU00000018-251-750	5.75936e-07	-
mr1728_2	sf0918157743	9	18157743	3.8373e-19	-	-	-	>500	OsIPC09170004-251-750	7.92865e-08	-	OsIPC08010022-501-773	1.00945e-08	-
mr1729_1	sf0518922470	5	18922470	6.10339e-07	-	-	-	>500	OsIPC02120024-2501-3000	4.33271e-08	-	OsJPU00001289-1-500	3.69401e-08	-
mr1729_2	sf1010184635	10	10184635	7.71688e-07	OsJPC10110023-2001-2426	6.61817e-05	10423677	239	OsIPC12110166-251-625	6.24869e-07	-	OsIPC08050128-251-647	5.91133e-08	-
mr1730_1	sf0413755690	4	13755690	2.58149e-15	OsIPC04140130-1-500	9.64527e-14	13775876	20	OsIPC04140130-1-500	9.64527e-14	-	OsIPC04140130-1-500	3.32286e-13	-
mr1730_2	sf1016007075	10	16007075	1.0313e-07	-	-	-	>500	OsIPC07210203-751-1250	1.30488e-07	-	OsIPC06300068-251-730	1.01309e-07	-
mr1732_1	sf0129865415	1	29865415	1.60238e-08	OsJPC01300045-751-1250	3.8465e-08	29755306	110	OsJPC01300045-751-1250	3.8465e-08	-	OsIPC04220079-501-1000	1.04681e-10	-
mr1732_2	sf1125009267	11	25009267	5.33893e-08	OsJPC11260006-1001-1500	2.55985e-06	25009839	1	OsIPU00001951-1251-1750	1.46912e-08	-	OsJPC11260005-251-585	2.1916e-07	-
mr1733_1	sf0917086567	9	17086567	1.4992e-10	-	-	-	>500	OsJPC12070049-2501-3000	7.27383e-10	-	OsIPU00003320-1-500	1.5113e-08	-
mr1733_2	sf0501524335	5	1524335	3.34499e-07	OsJPC05020020-3251-3750	3.16797e-05	1759763	235	OsJPC09050080-2501-3000	2.29785e-06	PF12819 Malectin_like	OsIPC07190065-1-500	2.73895e-06	-
mr1734_1	sf0118774695	1	18774695	2.8484e-06	-	-	-	>500	OsIPU00006536-1-500	8.34201e-10	PF04195 Transposase_28	OsIPC08010056-1-500	3.69321e-14	-
mr1734_2	sf0410171006	4	10171006	5.64669e-06	-	-	-	>500	OsIPC11250221-751-1250	1.14753e-06	-	OsIPC12220059-1001-1500	7.65024e-06	-
mr1735_1	sf0317320659	3	17320659	1.57566e-08	-	-	-	>500	OsJPC04060027-2251-2750	1.72668e-06	-	OsJPC11180133-2501-3000	1.47472e-05	-
mr1735_2	sf0800634903	8	634903	6.34698e-07	-	-	-	>500	OsJPU00006506-2251-2750	4.41132e-06	PF00069 Pkinase	OsIPC12210050-1-500	3.16625e-06	-
mr1736_1	sf0316267775	3	16267775	1.25571e-06	OsIPC03170040-5001-5500	4.51278e-05	16341621	74	OsJPC11240151-2001-2500	4.73679e-08	-	OsJPU00003879-1751-2250	1.82205e-06	-
mr1736_2	sf1002384092	10	2384092	1.37236e-08	-	-	-	>500	OsJPC01150086-1001-1500	2.18157e-06	PF07714 Pkinase_Tyr	OsJPU00004057-2251-2750	6.35984e-08	-
mr1738_1	sf0106644523	1	6644523	8.03967e-08	-	-	-	>500	OsJPU00004188-1-500	1.41896e-09	-	OsIPC06090100-2251-2625	7.8062e-07	-
mr1738_2	sf1222315731	12	22315731	8.76587e-07	OsIPC12230122-2501-3000	4.53081e-06	22341383	26	OsIPU00006948-251-750	1.93529e-08	-	OsIPC02240018-1-500	1.05591e-07	-
mr1739_1	sf0802209645	8	2209645	8.70269e-46	-	-	-	>500	OsIPU00005779-1001-1423	1.72873e-08	PF03578 HGWP	OsIPC08030029-251-750	1.49176e-07	-
mr1739_2	sf0802209942	8	2209942	4.92113e-42	OsIPC08030029-251-750	2.69258e-11	2244973	35	OsIPU00005779-1001-1423	2.3742e-11	PF03578 HGWP	OsIPC08030029-251-750	7.48884e-15	-
mr1740_1	sf1214654127	12	14654127	5.58995e-08	-	-	-	>500	OsIPC06090100-1501-2000	7.56194e-08	-	OsIPC06250020-751-1250	1.02057e-06	-
mr1740_2	sf0429565110	4	29565110	5.20464e-06	-	-	-	>500	OsJPC01160101-1501-2000	9.41275e-06	-	OsIPC04090204-1501-2000	1.64234e-05	PF03732 Retrotrans_gag
mr1741_1	sf0432242419	4	32242419	6.70199e-10	OsJPC04330007-1-500	6.71576e-09	32220000	22	OsJPC04330007-1-500	6.71576e-09	PF03108 DBD_Tnp_Mut	OsIPC04330016-3751-4250	4.27921e-08	PF10551 MULE
mr1741_2	sf1100794911	11	794911	9.50717e-10	-	-	-	>500	OsJPC04130065-7751-8250	5.49035e-06	-	OsIPU00004890-1001-1500	5.10684e-06	-
mr1742_1	sf0221807001	2	21807001	2.8668e-15	OsJPC02220060-2001-2500	5.59402e-08	21898039	91	OsIPC04310031-1251-1750	1.20868e-09	-	OsJPC02220020-4501-5000	1.01785e-07	-
mr1742_2	sf1115586724	11	15586724	1.55806e-07	-	-	-	>500	OsJPC02220020-4751-5250	3.45558e-06	-	OsIPC11200225-251-750	9.53562e-07	-
mr1743_1	sf0317320659	3	17320659	4.3398e-07	-	-	-	>500	OsIPC07130054-501-1000	1.5924e-07	PF13456 RVT_3	OsIPU00005721-1-500	4.17379e-07	-
mr1743_2	sf1216057197	12	16057197	2.44763e-07	OsIPC12170030-751-1103	8.51918e-06	16060583	3	OsJPC12170017-1251-1750	1.14158e-09	PF03578 HGWP	OsJPC12170023-2501-3000	2.01884e-08	PF12819 Malectin_like
mr1744_1	sf0922939918	9	22939918	1.34135e-06	-	-	-	>500	OsJPU00004102-251-581	1.0954e-07	-	OsJPC10070055-501-974	1.19902e-06	-
mr1744_2	sf1009582982	10	9582982	4.34229e-06	-	-	-	>500	OsIPU00008074-251-750	2.72548e-07	PF07727 RVT_2	OsIPC02240018-1-500	4.96268e-07	-
mr1745_1	sf0430374320	4	30374320	3.07019e-58	OsJPC04310016-501-1000	6.28287e-47	30380607	6	OsIPC04310036-2251-2750	2.83114e-50	-	OsIPC04310034-1-500	2.45286e-54	-
mr1745_2	sf0430428240	4	30428240	3.26787e-34	OsJPC04310024-501-1000	7.79798e-22	30430098	2	OsIPC04310029-1501-2000	2.69559e-32	-	OsJPC04310020-3751-4250	4.43464e-32	-
mr1746_1	sf0800288042	8	288042	3.25319e-30	OsIPC08010019-501-1000	6.10213e-10	287474	1	OsIPC08010023-2001-2500	3.92249e-15	-	OsIPC08010023-2001-2500	4.58316e-18	-
mr1746_2	sf0800286831	8	286831	1.38841e-24	OsJPC08010009-751-1250	9.90518e-13	318928	32	OsJPC08010010-251-750	1.2321e-14	-	OsJPC08010010-251-750	7.79908e-16	-
mr1747_1	sf1101146101	11	1146101	3.26512e-06	-	-	-	>500	OsJPC11270210-501-1000	3.83892e-09	-	OsJPC11270210-501-1000	3.33699e-08	-
mr1747_2	sf0208266710	2	8266710	5.81239e-06	OsJPC02090036-501-1000	9.88377e-05	8230830	36	OsIPC07280095-251-750	4.63366e-06	-	OsIPC03180060-501-1000	6.70379e-06	-
mr1748_1	sf1003749817	10	3749817	4.36547e-09	-	-	-	>500	OsIPC09070027-3001-3390	2.03251e-08	-	OsIPC09010006-1751-2250	2.92193e-06	PF03732 Retrotrans_gag
mr1748_2	sf0820831878	8	20831878	9.62582e-07	-	-	-	>500	OsIPU00002440-251-674	2.24876e-09	-	OsIPC07220227-1-500	3.65277e-09	-
mr1749_1	sf0525467556	5	25467556	5.39359e-07	-	-	-	>500	OsIPC12190047-4751-5250	1.8532e-08	-	OsJPU00001461-1001-1500	1.33687e-08	-
mr1749_2	sf1002939956	10	2939956	7.77011e-07	OsIPC10030182-2501-3000	1.1078e-09	2941314	1	OsJPU00005146-1-500	1.00482e-13	-	OsIPC04350012-1-500	5.26247e-13	PF03016 Exostosin
mr1750_1	sf0321367791	3	21367791	2.35247e-48	-	-	-	>500	OsIPU00007892-751-1250	3.29629e-16	PF13960 DUF4218	OsIPC03220021-501-1000	4.24447e-40	-
mr1750_2	sf0321367791	3	21367791	4.06045e-33	OsIPC03220015-251-750	3.81399e-08	21219718	148	OsIPU00007892-3001-3500	9.47508e-09	PF13960 DUF4218	OsIPC03220021-501-1000	1.14133e-26	-
mr1751_1	sf1017888590	10	17888590	1.13069e-06	-	-	-	>500	OsIPU00009264-251-564	1.17733e-07	-	OsJPC02240034-751-1250	2.71457e-07	-
mr1751_2	sf0501766579	5	1766579	7.16207e-07	OsJPC05020005-4501-4946	6.69137e-05	1321228	445	OsJPC10030016-4751-5004	1.04409e-06	-	OsIPC10030080-251-750	1.85041e-06	-
mr1752_1	sf0203000554	2	3000554	1.97342e-06	-	-	-	>500	OsJPC04060027-2251-2750	1.22931e-07	-	OsJPU00001289-2501-3000	7.16502e-07	-
mr1752_2	sf0406856139	4	6856139	3.21482e-06	OsJPC04070084-1501-2000	7.04627e-05	6712619	144	OsIPU00004572-251-570	3.03644e-07	-	OsJPC01170015-751-1015	8.77924e-08	-
mr1753_1	sf0805991746	8	5991746	4.95624e-07	-	-	-	>500	OsIPC02130093-11501-11972	2.24207e-08	PF03936 Terpene_synth_C	OsIPC04030220-1001-1305	9.07422e-08	-
mr1753_2	sf0520337560	5	20337560	3.7306e-06	-	-	-	>500	OsIPU00004572-251-570	3.17277e-06	-	OsJPU00001852-1-500	1.28872e-06	-
mr1754_1	sf0232749887	2	32749887	7.7417e-21	-	-	-	>500	OsIPC04220076-501-1000	5.14173e-12	PF13639 zf-RING_2	OsIPC01310045-751-1250	1.28035e-09	-
mr1754_2	sf0813537729	8	13537729	9.3586e-08	-	-	-	>500	OsIPC12280046-251-750	2.0678e-10	PF00004 AAA	OsIPC11230080-1-500	4.71265e-08	-
mr1755_1	sf0118774695	1	18774695	4.49411e-07	-	-	-	>500	OsJPU00004102-251-581	1.58033e-09	-	OsJPC08010023-2251-2697	5.20402e-07	-
mr1755_2	sf0123739902	1	23739902	2.71228e-06	OsIPC01240154-1-500	7.42267e-05	23788686	49	OsIPU00008165-251-596	6.01956e-07	-	OsIPC11280364-751-1250	3.07185e-06	PF03810 IBN_N
mr1756_1	sf0413249975	4	13249975	3.22875e-06	-	-	-	>500	OsJPC11270210-751-1250	2.05301e-11	-	OsJPC11270210-1001-1500	4.9887e-10	-
mr1756_2	sf0400166321	4	166321	2.50298e-07	-	-	-	>500	OsJPC08060068-251-656	5.39132e-07	-	OsJPC12180029-1751-2231	2.97717e-06	-
mr1757_1	sf0705452438	7	5452438	2.53281e-23	OsJPC07060020-1-500	6.67757e-13	5450699	2	OsJPC07060021-251-750	1.60837e-15	-	OsIPC07060009-251-750	3.26646e-10	PF00931 NB-ARC
mr1757_2	sf0705450628	7	5450628	4.08071e-18	OsJPC07060021-251-750	4.27688e-08	5459154	9	OsJPC07060016-501-1000	6.65083e-10	-	OsJPC04130068-3251-3750	4.74414e-09	-
mr1758_1	sf1115324887	11	15324887	1.25209e-17	-	-	-	>500	OsJPC07120011-1-500	3.945e-08	-	OsIPC11160125-1251-1750	2.31662e-22	-
mr1758_2	sf1115774811	11	15774811	7.2822e-15	-	-	-	>500	OsIPU00002741-1-500	4.02893e-08	-	OsIPC03190042-1-500	3.24633e-13	-
mr1759_1	sf1207837866	12	7837866	1.90267e-07	OsJPC12080109-1-500	1.69155e-05	7952600	115	OsIPU00006157-251-750	1.80966e-09	-	OsIPC06090100-2251-2625	6.0857e-08	-
mr1759_2	sf1216279871	12	16279871	8.87873e-07	OsJPC12170088-251-667	7.05332e-05	16259166	21	OsIPC11240255-251-614	2.72094e-06	-	OsIPC07120115-751-1250	1.59177e-06	-
mr1760_1	sf0806057154	8	6057154	1.21693e-09	-	-	-	>500	OsIPU00003334-751-1250	2.5495e-12	PF02874 ATP-synt_ab_N	OsIPC12280009-2001-2500	1.98731e-07	-
mr1760_2	sf0528262878	5	28262878	7.78415e-06	-	-	-	>500	OsIPU00004452-501-1000	4.22e-06	-	OsIPU00008715-1-500	1.10016e-05	-
mr1761_1	sf0430757023	4	30757023	4.11037e-08	-	-	-	>500	OsJPC05050045-251-750	1.05161e-07	-	OsIPC01420007-1501-2000	1.00755e-11	-
mr1761_2	sf1119181782	11	19181782	9.95329e-07	OsIPC11200029-501-845	9.03987e-06	19210000	28	OsIPC03220013-251-529	2.95987e-10	-	OsIPC03220013-251-529	1.17017e-07	-
mr1762_1	sf0518922470	5	18922470	4.25658e-07	-	-	-	>500	OsJPC01060027-5751-6250	5.98482e-08	-	OsJPU00002187-1-500	6.7386e-09	-
mr1762_2	sf0906479974	9	6479974	1.52185e-06	-	-	-	>500	OsIPC09090020-2251-2750	4.54373e-06	-	OsJPC08170033-251-750	5.21549e-06	-
mr1763_1	sf0402286150	4	2286150	6.30933e-06	OsIPC04030104-501-1000	2.50036e-05	2386585	100	OsJPC08270011-1251-1750	2.26902e-09	-	OsJPC02240034-751-1250	3.72382e-07	-
mr1763_2	sf1119019022	11	19019022	5.17267e-07	-	-	-	>500	OsIPC11280308-751-1250	2.38765e-06	PF07645 EGF_CA	OsJPC06310017-501-937	1.89572e-07	-
mr1764_1	sf0620930119	6	20930119	1.83819e-07	-	-	-	>500	OsJPC06090061-251-750	1.74694e-09	-	OsIPC06090100-2251-2625	1.23532e-07	-
mr1764_2	sf0233859704	2	33859704	6.14475e-07	-	-	-	>500	OsJPU00000193-1-500	1.06506e-06	-	OsIPC02300041-1-500	2.07977e-06	-
mr1765_1	sf0334710230	3	34710230	1.10724e-08	-	-	-	>500	OsJPC07230009-501-1000	2.73323e-07	-	OsJPC10110067-251-750	2.28805e-07	-
mr1765_2	sf0327420812	3	27420812	3.31852e-12	-	-	-	>500	OsJPC03320014-3501-4000	1.94884e-08	-	OsJPC10070051-751-1250	3.6618e-08	-
mr1766_1	sf0123581296	1	23581296	3.15372e-07	-	-	-	>500	OsJPC06240081-4501-5000	1.88909e-08	-	OsJPC06240081-4751-5250	2.34265e-07	-
mr1766_2	sf1122330569	11	22330569	1.10146e-07	-	-	-	>500	OsIPC03180014-751-1250	8.56139e-07	-	OsJPC06310017-251-750	5.65131e-08	-
mr1767_1	sf0205285712	2	5285712	2.91799e-09	-	-	-	>500	OsJPU00002810-501-1000	4.81135e-07	-	OsIPC06130047-1-500	1.54909e-06	-
mr1767_2	sf0205287311	2	5287311	5.42403e-09	-	-	-	>500	OsJPC02140023-4251-4750	5.80577e-08	PF01397 Terpene_synth	OsIPU00006007-1-500	1.03898e-05	-
mr1768_1	sf1005387788	10	5387788	3.76577e-23	OsJPC10060117-1501-2000	6.09273e-08	5582155	194	OsJPC10040117-3251-3598	6.55934e-13	-	OsIPC10060012-751-1250	2.16876e-16	-
mr1768_2	sf1005393736	10	5393736	1.30381e-15	OsIPC10060053-3251-3750	5.635e-09	5311802	82	OsIPC10060116-501-761	5.66964e-10	-	OsJPC10050196-501-766	1.20115e-13	-
mr1769_1	sf0106676498	1	6676498	8.19949e-76	OsIPC01070048-1001-1442	1.35697e-27	6713152	37	OsIPC01070048-1001-1442	1.35697e-27	-	OsIPC01070048-1001-1442	2.42728e-38	-
mr1769_2	sf0106687727	1	6687727	6.33947e-54	OsIPC01070048-1001-1442	5.85165e-25	6713152	25	OsIPC01070048-1001-1442	5.85165e-25	-	OsIPC01070048-1001-1442	4.20787e-26	-
mr1770_1	sf1121864418	11	21864418	8.26612e-08	-	-	-	>500	OsJPC12260014-2251-2750	9.02205e-08	PF01657 Stress-antifung	OsIPC08090028-2251-2750	1.32815e-09	-
mr1770_2	sf1118979887	11	18979887	9.93948e-09	-	-	-	>500	OsIPC07150123-3751-4250	4.32485e-10	-	OsIPC01110058-251-650	6.04505e-08	-
mr1771_1	sf1019030284	10	19030284	2.74094e-10	-	-	-	>500	OsIPC04330016-1-500	9.61128e-08	PF10551 MULE	OsJPC10190030-2001-2500	1.52276e-08	-
mr1771_2	sf1018495609	10	18495609	2.74702e-16	OsJPC10190017-4001-4500	5.73963e-08	18587666	92	OsJPC10190017-4001-4500	5.73963e-08	PF00240 ubiquitin	OsIPC10190015-251-750	3.15317e-14	-
mr1777_1	sf1206185270	12	6185270	1.76588e-07	-	-	-	>500	OsIPC04030127-251-750	7.30263e-09	-	OsJPC02240034-751-1250	4.82175e-11	-
mr1777_2	sf0406849560	4	6849560	8.90713e-07	-	-	-	>500	OsIPC10060050-751-1250	1.38969e-11	-	OsJPC11060144-8501-9000	7.88554e-11	PF00931 NB-ARC
mr1778_1	sf1215867265	12	15867265	2.89396e-35	OsJPC12160173-251-696	3.86886e-10	15868179	1	OsIPC12160278-751-1250	3.29875e-16	-	OsIPC12160278-1-500	1.45003e-22	-
mr1778_2	sf1215867265	12	15867265	3.12061e-37	OsJPC12160173-251-696	4.32854e-10	15868179	1	OsIPC06260016-251-518	4.25659e-14	-	OsIPC12160269-1-500	4.50174e-21	-
mr1779_1	sf1002101697	10	2101697	3.25772e-07	-	-	-	>500	OsIPU00004802-251-750	6.71622e-12	-	OsJPC11250014-8501-9000	1.80531e-07	PF00069 Pkinase
mr1779_2	sf1218026207	12	18026207	2.28902e-07	OsIPC12190028-1251-1744	8.35662e-06	18178317	152	OsJPC04150003-2251-2583	4.83141e-06	-	OsIPC12190028-1-500	3.60507e-06	-
mr1780_1	sf0301145063	3	1145063	1.35214e-08	-	-	-	>500	OsIPC12180047-1501-2000	5.78916e-06	-	OsIPC06090029-1-500	4.09329e-06	-
mr1780_2	sf1215970657	12	15970657	4.35097e-09	-	-	-	>500	OsIPU00006544-501-1000	3.2623e-06	-	OsJPC12160185-751-1250	1.19785e-06	-
mr1781_1	sf0820989034	8	20989034	1.91586e-06	-	-	-	>500	OsIPC04290024-7251-7750	3.30233e-08	-	OsIPC04020184-3001-3368	5.18236e-08	-
mr1781_2	sf0225915548	2	25915548	2.46456e-06	-	-	-	>500	OsIPC12190032-1251-1750	2.345e-09	PF04195 Transposase_28	OsIPU00008317-501-1000	3.85027e-08	-
mr1782_1	sf0431812033	4	31812033	4.90351e-06	OsJPC04320070-1-500	0.000131084	31476550	335	OsIPC07220136-1-500	1.5934e-06	-	OsIPC02070108-3501-4000	2.14543e-05	-
mr1782_2	sf1113937722	11	13937722	4.05232e-07	-	-	-	>500	OsIPC04130168-501-981	1.05614e-05	-	OsJPC06240106-1-500	3.05379e-05	-
mr1783_1	sf1007915653	10	7915653	2.08457e-07	-	-	-	>500	OsJPC08160017-251-750	1.04928e-08	PF03140 DUF247	OsIPC08010056-1-500	1.04163e-08	-
mr1783_2	sf1207771663	12	7771663	3.62305e-06	-	-	-	>500	OsIPU00006500-501-1000	5.11271e-10	-	OsIPC06150045-1-500	7.39629e-09	-
mr1784_1	sf1019030284	10	19030284	1.68777e-10	-	-	-	>500	OsIPC10190017-501-1000	6.25883e-10	PF01397 Terpene_synth	OsIPC10190018-251-750	1.79967e-08	-
mr1784_2	sf1018503462	10	18503462	1.60378e-11	-	-	-	>500	OsJPC10190017-501-1000	1.41313e-07	PF00240 ubiquitin	OsIPC10190053-2751-3250	5.18096e-10	-
mr1785_1	sf0432338264	4	32338264	4.12309e-09	OsIPC04330016-1-500	5.44736e-09	32267300	71	OsIPC04330016-1-500	5.44736e-09	PF10551 MULE	OsJPC04330007-3001-3500	1.11394e-07	PF03108 DBD_Tnp_Mut
mr1785_2	sf0432266111	4	32266111	2.01606e-06	OsIPC04320183-501-817	1.64847e-05	31917223	349	OsIPC02120078-5501-6000	8.69421e-07	-	OsIPC07030028-251-750	2.57839e-07	-
mr1786_1	sf0432339034	4	32339034	1.32841e-06	-	-	-	>500	OsJPC04230007-8251-8750	3.40179e-08	-	OsJPC01140167-2751-3250	1.22751e-06	-
mr1786_2	sf1218046154	12	18046154	3.66931e-06	OsIPC12180187-4251-4706	0.000130041	17980000	66	OsIPC07160142-1751-2250	2.61144e-07	-	OsIPU00001336-251-750	3.43593e-07	-
mr1787_1	sf1124812882	11	24812882	8.632e-07	-	-	-	>500	OsIPC01160096-6251-6750	2.69456e-08	-	OsJPU00001503-2001-2500	8.37138e-07	-
mr1787_2	sf0727141495	7	27141495	7.85233e-06	OsJPC07280015-2251-2750	1.07134e-05	27140102	1	OsIPC08190103-501-1000	3.94723e-06	PF03578 HGWP	OsIPC07280024-1751-2250	2.83201e-06	-
mr1788_1	sf0906630032	9	6630032	3.49825e-07	-	-	-	>500	OsJPC01060027-6001-6500	8.04641e-07	-	OsJPC04060055-2251-2750	5.06475e-07	-
mr1788_2	sf0110799569	1	10799569	3.19053e-07	-	-	-	>500	OsJPC12180102-501-952	1.29203e-06	-	OsIPU00003125-1-500	2.3714e-06	-
mr1789_1	sf0228198405	2	28198405	1.05066e-09	-	-	-	>500	OsIPC12050110-251-574	3.91177e-07	-	OsIPC12050110-1-500	1.12475e-06	-
mr1789_2	sf0122874509	1	22874509	1.04637e-08	-	-	-	>500	OsJPC11240248-1001-1294	1.12724e-07	-	OsJPC08070023-1751-2250	1.86329e-06	-
mr1790_1	sf0430977156	4	30977156	9.36567e-08	-	-	-	>500	OsJPC01130054-2501-3000	2.72222e-07	-	OsJPC05060032-251-750	3.28671e-06	-
mr1790_2	sf1119128283	11	19128283	1.75624e-06	OsJPC11200043-2001-2500	0.000106389	19252921	125	OsJPC11080026-1-500	4.8169e-09	-	OsIPU00006359-251-652	2.43115e-07	-
mr1792_1	sf1215555393	12	15555393	1.25846e-07	-	-	-	>500	OsIPC02220030-751-1250	1.73703e-08	-	OsIPC07040049-3751-4075	4.28683e-08	-
mr1792_2	sf0503455457	5	3455457	5.39459e-08	-	-	-	>500	OsIPC11050210-501-846	1.24414e-06	-	OsIPC12170147-751-1052	2.52524e-07	-
mr1793_1	sf0919909475	9	19909475	2.16705e-12	-	-	-	>500	OsIPC11090146-751-1250	1.38562e-06	PF00067 p450	OsIPU00006557-1001-1262	8.08688e-09	-
mr1793_2	sf0202698815	2	2698815	8.9418e-09	-	-	-	>500	OsJPC07250019-2001-2500	5.33473e-07	-	OsIPC08160118-751-1183	5.02691e-06	-
mr1794_1	sf1009061971	10	9061971	2.04351e-12	-	-	-	>500	OsIPC10070031-751-1250	6.10237e-08	-	OsJPC10080032-251-750	3.69329e-13	PF03732 Retrotrans_gag
mr1794_2	sf1007391889	10	7391889	7.0242e-12	-	-	-	>500	OsJPU00004229-501-946	1.29273e-08	-	OsIPC10090029-1001-1311	3.7816e-10	PF08284 RVP_2
mr1795_1	sf0406417923	4	6417923	1.28519e-14	-	-	-	>500	OsJPC04060038-501-919	5.30485e-08	-	OsIPC02230075-1-500	1.03399e-08	-
mr1795_2	sf0222736277	2	22736277	1.27552e-13	-	-	-	>500	OsJPU00004539-2251-2750	1.0526e-07	-	OsIPC02250353-2001-2333	2.28854e-08	-
mr1798_1	sf0402385430	4	2385430	1.27699e-38	OsJPC04030068-751-1106	3.94952e-15	2386444	1	OsJPC04030052-1751-2250	6.55988e-30	PF00139 Lectin_legB	OsJPC04030052-2751-3250	2.77596e-28	PF00139 Lectin_legB
mr1798_2	sf0402385430	4	2385430	2.94641e-25	OsIPC04030103-1-500	2.49075e-08	2386444	1	OsJPC11070154-1501-2000	9.72167e-17	-	OsIPC11280266-7001-7500	2.24592e-13	PF00069 Pkinase
mr1799_1	sf1207302428	12	7302428	1.59242e-06	-	-	-	>500	OsJPC04060027-2251-2750	3.23112e-06	-	OsJPC04160009-1-500	4.2274e-07	-
mr1799_2	sf0316245185	3	16245185	3.54335e-05	OsIPC03170028-1-500	0.000257492	16250000	5	OsIPU00003158-251-663	1.20147e-05	-	OsJPC04010013-1-500	2.05004e-05	-
mr1800_1	sf0432265990	4	32265990	2.96589e-19	OsIPC04330016-1-500	1.3377e-17	32267300	1	OsIPC04330016-1-500	1.3377e-17	PF10551 MULE	OsJPC04330007-3001-3500	4.47669e-17	PF03108 DBD_Tnp_Mut
mr1800_2	sf0432270461	4	32270461	3.6849e-11	OsIPC04330021-251-685	3.9362e-08	32359532	89	OsIPC04330021-251-685	3.9362e-08	-	OsIPC04330016-4001-4500	4.67984e-08	PF10551 MULE
mr1803_1	sf0122938304	1	22938304	3.95072e-08	-	-	-	>500	OsJPC12110047-251-750	2.17524e-06	-	OsIPC05140009-751-1250	6.28453e-07	-
mr1803_2	sf1209187955	12	9187955	5.48953e-08	-	-	-	>500	OsJPU00004447-501-1000	4.36375e-06	-	OsJPC12100025-251-750	1.69065e-06	-
mr1804_1	sf0815301400	8	15301400	6.44359e-07	OsJPC08160017-251-750	6.71391e-07	15195587	106	OsJPC01060027-6001-6500	1.04353e-08	-	OsIPC11050220-3501-3800	3.48173e-07	PF13962 PGG
mr1804_2	sf0410946926	4	10946926	9.60689e-07	-	-	-	>500	OsIPU00003955-501-1000	5.21886e-06	-	OsIPC07030035-1-500	7.45506e-07	-
mr1805_1	sf0430977156	4	30977156	6.09326e-08	-	-	-	>500	OsIPC12140039-251-750	1.31357e-06	-	OsIPC12140039-251-750	2.7839e-06	-
mr1805_2	sf1011289811	10	11289811	1.62662e-09	-	-	-	>500	OsIPC11280426-251-571	3.89729e-06	-	OsJPC11050072-1001-1500	1.48316e-06	-
mr1806_1	sf0103131043	1	3131043	4.27863e-08	OsJPC01040029-1501-1938	1.30853e-06	3151855	21	OsJPC01040029-1501-1938	1.30853e-06	-	OsJPC01040004-1-500	8.61174e-08	-
mr1806_2	sf0815792512	8	15792512	2.378e-06	-	-	-	>500	OsIPC04040242-1-500	4.1359e-06	PF03578 HGWP	OsIPC08220016-251-750	2.45389e-06	-
mr1807_1	sf0507128353	5	7128353	1.10278e-10	-	-	-	>500	OsIPU00008248-751-1250	2.0625e-06	-	OsJPC07220051-501-794	5.33683e-07	-
mr1807_2	sf0805652727	8	5652727	1.20555e-07	OsIPC08060138-1751-2250	2.28055e-06	5682457	30	OsIPC10150036-251-750	4.96878e-09	-	OsIPC11230121-251-750	1.61832e-07	-
mr1808_1	sf0133334607	1	33334607	1.79957e-07	-	-	-	>500	OsIPU00000919-2001-2500	3.12072e-06	-	OsIPC04210092-251-750	4.36811e-06	-
mr1808_2	sf1200182647	12	182647	1.50532e-07	-	-	-	>500	OsIPC12240052-251-750	2.64755e-08	PF04535 DUF588	OsIPC08200101-751-1250	3.16616e-06	-
mr1811_1	sf1215305048	12	15305048	2.75876e-08	-	-	-	>500	OsIPC11120074-1751-2127	1.14487e-07	-	OsIPC06090100-2251-2625	3.23117e-07	-
mr1811_2	sf0910413093	9	10413093	1.53079e-06	OsJPC09110080-8751-9250	3.57476e-05	10725632	313	OsIPU00005345-251-750	1.00593e-08	-	OsIPC02070011-2251-2750	7.1493e-07	PF01490 Aa_trans
mr1812_1	sf0123465625	1	23465625	2.97626e-09	-	-	-	>500	OsIPU00006564-251-750	2.83703e-09	-	OsJPC06240081-4751-5250	1.13164e-06	-
mr1812_2	sf0515863123	5	15863123	3.78818e-06	-	-	-	>500	OsJPC01240058-251-750	4.24676e-08	-	OsIPC04120045-1-500	4.11408e-08	-
mr1813_1	sf0400148978	4	148978	2.35888e-07	OsIPC04010102-751-1250	1.09101e-05	622388	473	OsIPC04030127-251-750	1.60488e-09	-	OsIPC06130047-1-500	6.28034e-08	-
mr1813_2	sf1218058606	12	18058606	2.55657e-06	OsJPC12180148-1001-1500	7.59681e-05	17990980	68	OsJPU00001934-1-500	4.14733e-08	-	OsIPC11280313-1-500	1.11753e-06	-
mr1814_1	sf0232475449	2	32475449	9.0725e-07	OsIPC02330010-251-733	3.31546e-05	32202721	273	OsJPC06090061-251-750	9.10487e-13	-	OsIPC06090100-2251-2625	2.90029e-09	-
mr1814_2	sf1213932842	12	13932842	3.58407e-07	OsJPC12150009-3001-3500	6.97957e-06	14115029	182	OsIPC11230051-1001-1500	2.88275e-06	PF00646 F-box	OsJPC01170029-251-570	6.18626e-06	-
mr1815_1	sf1117662520	11	17662520	6.42561e-07	-	-	-	>500	OsJPC07060024-1251-1750	1.4748e-06	PF00201 UDPGT	OsIPC10020016-1751-2250	3.66411e-07	PF12274 DUF3615
mr1815_2	sf1217994188	12	17994188	1.68868e-06	OsIPC12190006-251-750	0.000146222	18042562	48	OsJPC02220020-3751-4250	8.18387e-07	-	OsIPC11180076-751-1087	1.00014e-06	-
mr1816_1	sf0123465625	1	23465625	9.80235e-09	-	-	-	>500	OsIPC06090100-1751-2250	1.38196e-08	-	OsIPC10040014-1501-1932	1.32476e-07	-
mr1816_2	sf0706101793	7	6101793	7.25456e-07	OsIPC07070042-1001-1500	5.8378e-05	6291298	190	OsIPC04340025-1001-1500	2.62554e-07	-	OsJPC11200050-251-750	7.36934e-07	PF03140 DUF247
mr1817_1	sf0519831158	5	19831158	2.60909e-07	-	-	-	>500	OsJPC06080112-501-1000	4.46791e-06	-	OsIPC06130029-251-750	1.00263e-05	-
mr1817_2	sf0920089888	9	20089888	1.5521e-07	-	-	-	>500	OsIPC02180044-1-500	7.44261e-06	-	OsIPC03060004-501-1000	8.13332e-06	-
mr1818_1	sf0217089813	2	17089813	8.68912e-23	OsIPC02180005-1-500	1.27959e-12	17115147	25	OsIPC01010224-3501-4000	8.07427e-19	PF07727 RVT_2	OsIPC01010224-2751-3250	1.01378e-21	PF07727 RVT_2
mr1818_2	sf0217148388	2	17148388	7.49997e-18	OsIPC02180005-1-500	1.76069e-09	17115147	33	OsIPC01010224-4001-4500	2.04326e-15	PF07727 RVT_2	OsIPC01010224-2751-3250	1.90362e-16	PF07727 RVT_2
mr1819_1	sf0232749887	2	32749887	2.17327e-13	-	-	-	>500	OsIPU00007902-251-693	4.64203e-07	-	OsIPC12200073-1-500	2.00815e-06	PF13963 Transpos_assoc
mr1819_2	sf1218180133	12	18180133	2.29312e-07	-	-	-	>500	OsJPC08050091-1-500	1.37401e-07	-	OsIPC02250271-1-500	2.60217e-06	-
mr1820_1	sf0518922470	5	18922470	1.21278e-06	-	-	-	>500	OsIPC02120024-2501-3000	1.58108e-08	-	OsIPC02120024-2751-3141	4.96724e-07	-
mr1820_2	sf0713416603	7	13416603	2.58007e-07	-	-	-	>500	OsIPC11170164-1001-1500	2.02643e-08	PF00690 Cation_ATPase_N	OsJPC12140050-751-1097	6.96887e-07	-
mr1821_1	sf0720046580	7	20046580	1.04845e-07	OsJPC07210012-501-971	5.06225e-06	20110000	63	OsJPC06040020-251-750	9.09772e-08	PF04601 DUF569	OsIPU00001781-251-701	4.82433e-08	-
mr1821_2	sf0605689996	6	5689996	1.19862e-06	-	-	-	>500	OsJPC10010061-1001-1500	8.08983e-10	-	OsIPC01320036-1751-2250	4.39897e-09	-
mr1822_1	sf0607655398	6	7655398	1.38167e-08	OsJPC06080109-1-500	7.14135e-07	7980624	325	OsIPU00006564-251-750	5.2737e-13	-	OsIPU00007704-751-1250	3.04837e-07	-
mr1822_2	sf1214565297	12	14565297	4.58932e-07	-	-	-	>500	OsIPC11280007-1001-1500	7.85128e-06	-	OsIPC08010040-751-1250	2.97656e-05	PF02458 Transferase
mr1823_1	sf0314821560	3	14821560	1.45143e-06	OsIPC03160011-1001-1311	3.31751e-05	15075827	254	OsJPC11270210-751-1250	2.44471e-11	-	OsIPC02240065-751-1250	2.73969e-07	-
mr1823_2	sf1013204295	10	13204295	1.25546e-06	-	-	-	>500	OsJPC12180012-1-500	4.00768e-07	PF03578 HGWP	OsIPC12180146-1251-1750	1.01299e-05	-
mr1824_1	sf1215164421	12	15164421	1.57232e-06	-	-	-	>500	OsIPC06090100-1751-2250	1.05772e-10	-	OsJPC02240034-751-1250	5.7805e-10	-
mr1824_2	sf1121601541	11	21601541	8.87408e-07	-	-	-	>500	OsIPC06240047-251-750	3.57865e-06	-	OsIPU00002875-251-594	1.99908e-06	-
mr1825_1	sf0130570176	1	30570176	3.23456e-08	-	-	-	>500	OsIPU00004837-501-1000	2.91226e-07	-	OsIPU00003315-251-750	3.49405e-07	-
mr1825_2	sf1001966581	10	1966581	2.17661e-06	OsIPC10030071-751-1250	6.40719e-05	2261752	295	OsIPC10160021-1751-2250	1.67292e-06	-	OsJPC10010081-251-750	1.93344e-06	-
mr1826_1	sf1206144842	12	6144842	1.4218e-06	-	-	-	>500	OsJPC02250280-3001-3500	1.52347e-09	-	OsJPU00005776-501-941	3.6273e-06	-
mr1826_2	sf1117182900	11	17182900	3.646e-06	OsJPC11180008-751-1209	0.000312637	17020000	163	OsIPU00001629-1-500	5.541e-06	PF00385 Chromo	OsIPC04320038-1-500	1.1669e-05	-
mr1827_1	sf0132546799	1	32546799	2.36037e-07	-	-	-	>500	OsIPC05280029-1-500	1.13616e-06	-	OsIPC07220285-501-1000	1.88474e-06	-
mr1827_2	sf0517964531	5	17964531	9.74145e-07	OsIPC05190001-751-1250	4.77186e-05	18005023	40	OsIPC05180074-2501-3000	1.81213e-06	-	OsJPC08080016-251-750	5.83604e-07	PF07727 RVT_2
mr1828_1	sf0526161822	5	26161822	1.87515e-15	OsIPC05270019-501-1000	1.87568e-09	26162153	0	OsIPC05270043-251-750	1.11917e-09	-	OsIPU00004494-2001-2500	1.85256e-15	-
mr1828_2	sf0523203655	5	23203655	9.44354e-07	-	-	-	>500	OsJPU00003652-1-500	1.01148e-06	-	OsIPC03180013-501-1000	2.00805e-07	-
mr1829_1	sf0724494747	7	24494747	1.95784e-55	OsIPC07250047-1-500	4.99765e-30	24497775	3	OsIPC07250011-501-1000	7.96047e-49	-	OsIPC07250011-501-1000	2.54391e-47	-
mr1829_2	sf0724504929	7	24504929	2.34785e-38	OsIPC07250051-251-750	3.37918e-10	24508555	4	OsIPC07250011-751-1250	5.4586e-33	-	OsIPC07250011-501-1000	1.10567e-30	-
mr1830_1	sf0411395016	4	11395016	5.09083e-08	-	-	-	>500	OsJPC08060138-2001-2500	1.53842e-07	PF11721 Malectin	OsJPC04110012-751-1250	4.54807e-07	-
mr1830_2	sf0409466609	4	9466609	1.29417e-06	-	-	-	>500	OsJPC04110012-1001-1500	1.2087e-06	-	OsJPC01140067-251-750	3.37412e-06	-
mr1831_1	sf0102102204	1	2102204	1.18096e-06	OsIPC01020115-1251-1750	2.79407e-05	1960025	142	OsIPC06090100-1751-2250	8.01551e-10	-	OsIPC02240065-751-1250	1.16319e-08	-
mr1831_2	sf0327925859	3	27925859	2.14318e-06	-	-	-	>500	OsIPC05010050-1501-1850	7.88169e-06	-	OsIPC10020055-501-1000	8.79087e-06	-
mr1832_1	sf0123465625	1	23465625	9.24719e-10	-	-	-	>500	OsIPU00006564-251-750	5.77903e-11	-	OsIPU00008391-1-500	3.84163e-07	-
mr1832_2	sf0329004448	3	29004448	1.44921e-07	OsIPC03290027-501-1000	4.74482e-06	28787775	217	OsIPC03290027-501-1000	4.74482e-06	-	OsJPC10030008-1-500	2.98988e-07	-
mr1833_1	sf0110165930	1	10165930	1.34112e-08	-	-	-	>500	OsJPU00004136-251-661	2.88912e-09	-	OsIPC10040014-1501-1932	7.52111e-08	-
mr1833_2	sf0327925859	3	27925859	3.62074e-07	-	-	-	>500	OsIPC11050016-1501-2000	1.09421e-07	PF12796 Ank_2	OsIPC08210024-251-509	3.27688e-07	-
mr1834_1	sf0333655734	3	33655734	1.14908e-06	OsIPC03340027-1-500	2.74608e-06	33642223	14	OsJPC06040014-251-750	2.57913e-06	PF04601 DUF569	OsIPC03340027-1-500	2.03836e-07	-
mr1834_2	sf1126867834	11	26867834	4.85388e-06	OsJPC11270309-251-750	0.000427413	26863165	5	OsIPC11270371-251-750	5.06511e-06	-	OsIPC03190070-1-500	3.02705e-06	-
mr1835_1	sf1102228090	11	2228090	9.75934e-09	-	-	-	>500	OsIPC04290024-7251-7750	1.66068e-07	-	OsIPC06090016-2001-2500	6.85417e-07	-
mr1835_2	sf0407777332	4	7777332	1.1433e-08	-	-	-	>500	OsJPC12180008-1-500	7.85394e-07	-	OsIPU00008084-1-500	8.53823e-07	-
mr1836_1	sf0817608796	8	17608796	4.88476e-13	-	-	-	>500	OsIPC08190031-3001-3371	7.85302e-07	-	OsIPC04100029-251-750	3.35548e-07	PF07197 DUF1409
mr1836_2	sf0818184110	8	18184110	1.36842e-11	OsIPC08180257-7501-8000	6.48094e-09	17864372	320	OsIPC08180257-7501-8000	6.48094e-09	PF00218 IGPS	OsIPC08190056-2251-2750	6.03441e-08	-
mr1837_1	sf0431330433	4	31330433	1.38736e-06	-	-	-	>500	OsIPC01160096-6251-6750	5.72905e-08	-	OsJPU00001503-2001-2500	4.01013e-07	-
mr1837_2	sf1109204305	11	9204305	5.60591e-06	OsIPC11100032-4251-4750	0.00010113	9231173	27	OsIPU00008093-251-750	6.44851e-07	-	OsIPC11060212-1-500	9.88611e-07	-
mr1838_1	sf0205285976	2	5285976	9.78032e-09	-	-	-	>500	OsIPC03170040-5001-5500	8.36998e-09	-	OsIPC06130047-1-500	1.12606e-07	-
mr1838_2	sf0205287311	2	5287311	2.99182e-11	-	-	-	>500	OsJPC08050022-1-500	5.81373e-07	PF00288 GHMP_kinases_N	OsIPC03160058-751-1250	1.03742e-06	-
mr1840_1	sf0620930119	6	20930119	1.22314e-06	-	-	-	>500	OsJPC11270210-501-1000	4.61691e-10	-	OsJPC10180033-8001-8452	2.66373e-08	-
mr1840_2	sf1214666439	12	14666439	2.73977e-07	-	-	-	>500	OsJPU00004261-1001-1339	3.71191e-06	-	OsJPC11220119-1751-2181	2.03572e-06	PF00025 Arf
mr1841_1	sf1124652303	11	24652303	5.48867e-48	OsIPC11250149-251-687	3.97105e-11	24629261	23	OsJPC11250102-1-500	2.07604e-19	-	OsJPC11250102-1-500	5.92285e-20	-
mr1841_2	sf1124652303	11	24652303	7.30876e-32	OsIPC11250149-251-687	2.01061e-10	24629261	23	OsJPC11250102-1-500	3.70838e-16	-	OsJPC11250102-1-500	1.25162e-13	-
mr1842_1	sf0724514919	7	24514919	9.21082e-15	OsJPC07250053-1751-2209	5.5486e-14	24566559	52	OsJPC07250009-251-750	1.21589e-25	-	OsJPC07250009-1-500	4.59808e-13	-
mr1842_2	sf0331241860	3	31241860	6.03213e-17	OsIPC03310029-1251-1750	3.69563e-08	30992572	249	OsJPC07250009-251-750	1.6656e-09	-	OsIPC03310024-2001-2500	2.65966e-10	-
mr1843_1	sf0232749887	2	32749887	5.01882e-16	-	-	-	>500	OsJPU00004136-251-661	1.85667e-11	-	OsIPC10040014-1501-1932	9.00805e-08	-
mr1843_2	sf0431367695	4	31367695	9.90609e-06	OsJPC04320058-501-1000	0.0004244	31428257	61	OsIPU00009205-1-500	8.58653e-07	-	OsJPC06180020-251-750	7.81356e-07	-
mr1844_1	sf0316248093	3	16248093	1.5574e-07	-	-	-	>500	OsJPC08160017-251-750	1.08422e-07	PF03140 DUF247	OsIPC08010056-1-500	1.68412e-07	-
mr1844_2	sf0716057728	7	16057728	2.97364e-07	-	-	-	>500	OsJPC05180031-751-1250	5.54859e-07	-	OsIPC11090121-751-1250	6.37153e-07	-
mr1846_1	sf0411395016	4	11395016	1.58845e-15	OsJPC04120012-751-1250	7.75747e-10	11400000	5	OsIPC12160091-2751-3250	6.56532e-11	-	OsIPC04100051-4251-4750	2.20518e-11	-
mr1846_2	sf0410946234	4	10946234	5.24353e-12	OsJPC04120012-751-1250	1.25342e-09	11400000	454	OsJPC04090116-1001-1500	7.84717e-10	-	OsJPC04090116-251-750	1.23098e-11	-
mr1847_1	sf1215305048	12	15305048	5.19651e-08	-	-	-	>500	OsIPU00006564-251-750	3.79065e-10	-	OsIPC10040014-1501-1932	1.14086e-07	-
mr1847_2	sf0222801390	2	22801390	9.66502e-07	-	-	-	>500	OsIPC01080054-2001-2500	1.03874e-06	PF04094 DUF390	OsJPU00003830-751-1068	1.04348e-06	-
mr1848_1	sf0228235833	2	28235833	2.09975e-07	-	-	-	>500	OsIPC06120095-1-500	1.03504e-07	-	OsIPC09080023-251-718	9.54875e-07	-
mr1848_2	sf0330648124	3	30648124	2.87774e-06	-	-	-	>500	OsIPC11270047-1001-1500	7.87638e-07	-	OsIPU00001983-751-1250	2.97565e-05	-
mr1849_1	sf1215010515	12	15010515	3.90456e-08	OsJPC12160030-2501-3000	3.18788e-06	15219418	209	OsIPC04020247-1501-2000	1.68606e-07	-	OsIPC12060167-2251-2614	4.4243e-08	-
mr1849_2	sf0103142509	1	3142509	2.40354e-06	OsIPC01040042-251-750	5.85365e-05	3198315	56	OsJPC01240039-1-500	1.43049e-06	-	OsJPC07220164-1501-2000	1.24194e-06	-
mr1850_1	sf0611884116	6	11884116	3.8129e-12	-	-	-	>500	OsIPC11270057-501-858	3.72872e-09	-	OsJPC06110094-1001-1500	1.97387e-10	-
mr1850_2	sf0142798899	1	42798899	1.71285e-07	OsJPC01430017-1001-1500	1.22685e-05	42636929	162	OsJPC06110080-1-500	3.20591e-07	-	OsJPC09100078-4501-4987	4.36338e-06	-
mr1851_1	sf0419075060	4	19075060	4.95916e-11	-	-	-	>500	OsJPU00004136-251-661	7.90174e-09	-	OsIPU00005124-1-500	4.50711e-09	PF00665 rve
mr1851_2	sf0419045948	4	19045948	3.95874e-27	OsIPC04200003-251-750	1.23496e-08	19039218	7	OsIPC04200005-251-750	8.22999e-12	PF03169 OPT	OsIPC04200005-251-750	5.25521e-15	PF03169 OPT
mr1852_1	sf0611420020	6	11420020	6.80621e-07	-	-	-	>500	OsIPC01160096-6251-6750	4.41222e-07	-	OsIPC01140021-1001-1500	3.38724e-06	-
mr1852_2	sf0819475360	8	19475360	8.22073e-08	-	-	-	>500	OsJPU00003656-1751-2250	4.51562e-06	-	OsJPC12090025-1001-1270	4.23814e-06	-
mr1853_1	sf1212819636	12	12819636	5.65422e-09	-	-	-	>500	OsIPC12150033-1251-1750	2.53912e-07	-	OsJPC12160060-501-783	9.01945e-06	-
mr1853_2	sf0726429593	7	26429593	2.75694e-08	-	-	-	>500	OsJPC11280336-251-750	2.33607e-06	-	OsIPC12150049-251-637	4.48157e-06	-
mr1854_1	sf1124151491	11	24151491	1.57772e-06	OsJPC11240222-2751-3250	9.11301e-06	23835480	316	OsIPC04030127-251-750	8.55643e-10	-	OsIPC02240065-751-1250	1.36643e-09	-
mr1854_2	sf1000598032	10	598032	1.15069e-08	-	-	-	>500	OsIPC04140013-1-500	2.54169e-06	-	OsIPC10020027-1751-2250	3.16927e-07	-
mr1855_1	sf0217096326	2	17096326	1.411e-96	OsIPC02180005-1-500	5.60577e-32	17115147	19	OsIPC01010224-3751-4250	1.30666e-60	PF07727 RVT_2	OsIPC01010224-3001-3500	1.39605e-90	PF07727 RVT_2
mr1855_2	sf0217096326	2	17096326	4.08001e-61	OsIPC02180005-1-500	1.38885e-20	17115147	19	OsIPC01010224-501-1000	4.23121e-43	PF07727 RVT_2	OsIPC01010224-3001-3500	6.56987e-52	PF07727 RVT_2
mr1856_1	sf0720340343	7	20340343	5.58221e-06	OsIPC07210016-2501-3000	2.99462e-05	20102705	238	OsJPC11270210-501-1000	2.7601e-10	-	OsIPC02240065-751-1250	4.13553e-08	-
mr1856_2	sf1213932842	12	13932842	1.82792e-08	OsIPC12150036-5001-5339	4.95497e-08	14286894	354	OsIPC12150036-5001-5339	4.95497e-08	PF00280 potato_inhibit	OsJPC12140050-751-1097	1.58846e-06	-
mr1857_1	sf0403199708	4	3199708	4.12306e-07	OsIPC04040038-251-750	3.64818e-05	3226635	27	OsIPU00006564-1-500	5.90155e-11	-	OsIPU00007674-501-1000	4.85014e-07	PF07727 RVT_2
mr1857_2	sf0321960048	3	21960048	1.04983e-07	-	-	-	>500	OsIPC10010095-251-728	2.50167e-06	-	OsIPC03360073-4501-5000	4.46224e-06	PF06148 COG2
mr1860_1	sf0918157743	9	18157743	7.04267e-17	-	-	-	>500	OsJPC10110034-1-500	7.40318e-07	-	OsJPU00005988-1-500	2.70519e-06	-
mr1860_2	sf0918157743	9	18157743	5.56052e-12	-	-	-	>500	OsJPC05160007-501-1000	1.21303e-06	-	OsIPC12270105-1-500	2.48376e-06	-
mr1861_1	sf0222726288	2	22726288	1.00033e-37	OsIPC02230092-2251-2750	1.3287e-08	22807770	81	OsIPC02230092-2251-2750	1.3287e-08	-	OsIPC02230092-2501-2911	3.82028e-08	-
mr1861_2	sf0222718123	2	22718123	1.60424e-30	-	-	-	>500	OsJPU00004502-1-500	1.12506e-09	-	OsIPU00002535-2001-2500	3.0094e-08	-
mr1862_1	sf1019017283	10	19017283	2.99936e-09	-	-	-	>500	OsIPC10190017-501-1000	3.64423e-08	PF01397 Terpene_synth	OsIPC10190051-501-908	1.67363e-08	-
mr1862_2	sf1018498384	10	18498384	3.36968e-10	-	-	-	>500	OsIPC08050067-2751-3250	4.02538e-07	-	OsIPC10190015-501-1000	7.79768e-08	-
mr1863_1	sf0222717269	2	22717269	4.35349e-14	-	-	-	>500	OsIPC03160077-5001-5500	7.75075e-08	PF00400 WD40	OsIPC02250098-251-750	3.52435e-07	-
mr1863_2	sf0216981921	2	16981921	1.45707e-06	-	-	-	>500	OsJPC07110103-251-650	4.37522e-07	-	OsIPC04350032-251-648	4.45094e-08	-
mr1864_1	sf0419046879	4	19046879	4.19847e-10	-	-	-	>500	OsJPU00004136-251-661	1.27125e-09	-	OsIPU00005124-1-500	1.66522e-08	PF00665 rve
mr1864_2	sf0419048098	4	19048098	1.18058e-27	OsIPC04200003-251-750	3.66675e-10	19039218	9	OsIPC04200005-1-500	2.77808e-11	PF03169 OPT	OsIPC04200005-251-750	5.76685e-16	PF03169 OPT
mr1865_1	sf0922427636	9	22427636	2.56363e-28	OsJPC09230012-501-1000	6.28031e-16	22458426	31	OsIPC09230106-2251-2750	2.15016e-16	PF00112 Peptidase_C1	OsIPC09230107-9001-9500	2.16176e-22	PF00112 Peptidase_C1
mr1865_2	sf0922427636	9	22427636	1.53421e-33	OsIPC09230100-1-500	6.12609e-09	22434440	7	OsJPC09230014-1751-2250	1.73061e-18	-	OsIPC09230107-9251-9750	1.87497e-23	PF00112 Peptidase_C1
mr1866_1	sf0413755690	4	13755690	2.27688e-13	OsIPC04140130-1-500	5.72668e-11	13775876	20	OsIPC04140130-1-500	5.72668e-11	-	OsIPC04140130-1-500	1.79698e-10	-
mr1866_2	sf0413766374	4	13766374	2.7059e-07	OsIPC04140130-1-500	1.10221e-05	13775876	10	OsIPC11190048-1-500	3.46766e-07	-	OsJPC04140076-1251-1750	4.15558e-07	-
mr1867_1	sf0321990038	3	21990038	8.61115e-06	-	-	-	>500	OsIPC06050017-1501-1952	4.65144e-07	-	OsIPU00006285-1-500	2.73559e-05	-
mr1867_2	sf1116676036	11	16676036	1.04552e-06	-	-	-	>500	OsJPU00004721-1-500	2.83287e-06	-	OsIPC04090142-1-500	1.37269e-05	-
mr1869_1	sf1214654127	12	14654127	3.89841e-07	-	-	-	>500	OsIPC01160096-6251-6750	2.52826e-08	-	OsIPC08010056-1-500	5.69356e-07	-
mr1869_2	sf1116690171	11	16690171	4.15446e-07	-	-	-	>500	OsIPU00004085-251-550	1.86926e-07	-	OsIPU00005242-501-1000	7.51902e-07	-
mr1870_1	sf0921457591	9	21457591	5.67995e-09	-	-	-	>500	OsIPU00004022-751-1250	3.25412e-06	-	OsIPC11180078-1751-2250	6.24072e-06	-
mr1870_2	sf0921457591	9	21457591	4.17374e-07	-	-	-	>500	OsJPC11230199-6251-6750	2.49303e-06	-	OsIPC10120081-1501-1965	4.5875e-07	-
mr1871_1	sf0221807001	2	21807001	2.10053e-47	OsIPC02220081-1501-2000	3.48025e-08	21842842	36	OsJPC04310018-1001-1500	5.4421e-12	-	OsJPC04310023-1-500	1.12972e-11	-
mr1871_2	sf0221807001	2	21807001	9.91787e-26	-	-	-	>500	OsIPC11050132-1751-2070	1.75133e-08	-	OsJPC07160019-1-500	2.58383e-08	-
mr1872_1	sf0329911084	3	29911084	1.37021e-06	-	-	-	>500	OsIPC08210093-1251-1561	5.09502e-07	-	OsIPC07090052-1001-1500	5.86865e-08	-
mr1872_2	sf0421110076	4	21110076	1.665e-07	OsIPC04210070-1001-1500	1.31581e-06	20671504	439	OsIPC04210070-1001-1500	1.31581e-06	-	OsIPC05050096-1251-1750	2.27075e-06	-
mr1873_1	sf0506933001	5	6933001	1.27517e-11	OsIPC05070098-1-500	1.2952e-08	6930000	3	OsIPC05070088-1501-2000	1.82294e-10	-	OsJPC05070066-251-750	4.3577e-11	-
mr1873_2	sf0506946054	5	6946054	2.26407e-12	OsIPC05070108-751-1250	6.05366e-09	6944624	1	OsIPC05070087-2001-2500	2.51132e-10	-	OsIPC05070055-1-500	2.54042e-11	-
mr1874_1	sf0825036256	8	25036256	4.94938e-35	OsJPC08260002-251-750	5.13644e-27	25020000	16	OsIPC08260005-1251-1750	2.50814e-29	PF00067 p450	OsIPC08260005-1501-2000	1.87335e-36	PF00067 p450
mr1874_2	sf0825034028	8	25034028	1.13802e-30	OsJPC08260002-501-805	2.19777e-20	25020000	14	OsIPC08260005-1251-1750	1.86037e-27	PF00067 p450	OsIPC08260005-5251-5750	1.61401e-26	PF00067 p450
mr1875_1	sf1126112486	11	26112486	4.13323e-09	OsIPC11270006-1501-2000	8.04178e-08	26020853	92	OsIPC11270006-1501-2000	8.04178e-08	-	OsIPC01230095-751-1250	6.5229e-07	-
mr1875_2	sf0727323853	7	27323853	3.59218e-07	OsJPC07280030-2001-2500	7.15693e-06	27471034	147	OsIPC04210054-1001-1500	8.63292e-10	-	OsIPC01320036-1751-2250	2.00708e-08	-
mr1876_1	sf1210368685	12	10368685	2.75456e-06	-	-	-	>500	OsIPC02120024-2501-3000	1.00323e-09	-	OsIPC02120024-2751-3141	1.78376e-08	-
mr1876_2	sf1218097924	12	18097924	7.33694e-09	-	-	-	>500	OsIPC11170164-1251-1750	9.62279e-08	PF00690 Cation_ATPase_N	OsJPC02130035-501-1000	3.73962e-07	-
mr1877_1	sf0222733962	2	22733962	2.99344e-20	-	-	-	>500	OsIPC06110100-251-691	1.19132e-14	-	OsIPC06110050-501-1000	5.67951e-12	-
mr1877_2	sf0610660344	6	10660344	1.66817e-20	OsIPC06110100-1-500	1.20758e-09	10660000	0	OsJPC06110071-501-1000	5.59136e-13	-	OsJPU00000505-1001-1500	4.77686e-15	-
mr1878_1	sf0719198011	7	19198011	1.05594e-17	OsIPC07200011-751-1250	7.47544e-09	19077748	120	OsIPC07200011-751-1250	7.47544e-09	-	OsIPC07200011-751-1250	5.45626e-10	-
mr1878_2	sf0719181561	7	19181561	1.15678e-22	OsIPC07200011-751-1250	2.40925e-09	19077748	104	OsIPC07200011-751-1250	2.40925e-09	-	OsIPC07200011-1251-1750	1.72119e-16	-
mr1879_1	sf0107646091	1	7646091	1.15092e-08	-	-	-	>500	OsJPC07160145-1-500	1.97325e-09	-	OsIPC04220079-751-1250	1.6665e-15	-
mr1879_2	sf0920090568	9	20090568	1.19406e-06	-	-	-	>500	OsIPC10050125-751-1250	2.33875e-06	-	OsIPU00004837-501-1000	8.48795e-07	-
mr1880_1	sf0902207073	9	2207073	1.46522e-07	-	-	-	>500	OsJPC08270011-1251-1750	1.12029e-08	-	OsIPC08120016-1-500	3.28313e-07	-
mr1880_2	sf0718993182	7	18993182	1.72975e-07	-	-	-	>500	OsJPC10110042-1-500	1.17601e-05	-	OsIPC04110039-1-500	4.34383e-06	-
mr1881_1	sf0100050297	1	50297	0.00161203	-	-	-	>500	OsJPC12080089-1501-1860	1.92253e-41	-	OsIPU00006936-501-802	4.57432e-06	-
mr1881_2	sf1224647007	12	24647007	4.69076e-06	-	-	-	>500	OsJPC06170028-3001-3422	3.51538e-07	-	OsIPC04210064-2251-2749	1.91626e-06	-
mr1882_1	sf0525731543	5	25731543	1.16457e-06	-	-	-	>500	OsIPC11170163-7251-7533	1.77751e-08	-	OsIPU00001781-1-500	2.69203e-07	-
mr1882_2	sf0819861788	8	19861788	1.19143e-07	-	-	-	>500	OsJPC12190136-4501-5000	6.9794e-07	PF00931 NB-ARC	OsJPC12280044-751-1205	1.11348e-06	-
mr1884_1	sf1219773230	12	19773230	3.44781e-06	OsJPC12200070-2001-2500	0.000175772	19696785	76	OsIPC05270043-251-750	2.78755e-07	-	OsIPC12090234-1501-2000	3.61062e-06	-
mr1884_2	sf0208333145	2	8333145	1.85861e-06	OsIPC02090057-1-500	6.10439e-05	8285830	47	OsJPC09080142-501-1000	1.70381e-06	-	OsIPU00004078-1-500	8.57117e-06	-
mr1885_1	sf0232749887	2	32749887	2.33103e-09	-	-	-	>500	OsIPU00005625-1-500	1.72013e-06	-	OsJPU00006603-5001-5500	1.5932e-06	-
mr1885_2	sf0303532031	3	3532031	7.68343e-07	-	-	-	>500	OsIPC07180086-1-500	1.70525e-06	-	OsJPC07210046-2251-2750	7.11528e-06	-
mr1887_1	sf0400674892	4	674892	6.95939e-08	-	-	-	>500	OsJPC04060027-2251-2750	2.01246e-07	-	OsJPC07260017-1-500	1.0566e-06	-
mr1887_2	sf0713007700	7	13007700	2.10902e-06	-	-	-	>500	OsIPC12140050-751-1250	5.94353e-07	-	OsIPU00008432-251-538	1.89406e-06	-
mr1888_1	sf0406059400	4	6059400	7.33225e-09	-	-	-	>500	OsIPC01160096-6251-6750	6.46175e-07	-	OsJPC06130051-1-500	3.63959e-06	-
mr1888_2	sf0612968760	6	12968760	8.99418e-07	OsIPC06130100-251-514	2.41284e-05	12845221	124	OsIPC11250092-251-750	3.97619e-07	-	OsIPC10230030-751-1250	9.00706e-08	PF03141 Methyltransf_29
mr1889_1	sf0524530474	5	24530474	2.43866e-20	-	-	-	>500	OsIPC11260010-1-500	3.00438e-08	PF07859 Abhydrolase_3	OsIPC05250028-4501-5000	9.70959e-10	-
mr1889_2	sf0524530474	5	24530474	5.69479e-22	OsIPC05250028-501-1000	8.20418e-09	24769321	239	OsIPC05250028-501-1000	8.20418e-09	-	OsJPC05250009-6251-6750	1.018e-15	-
mr1890_1	sf0528773592	5	28773592	9.87251e-08	-	-	-	>500	OsIPC04030127-251-750	1.40312e-09	-	OsIPC02240065-751-1250	2.83934e-09	-
mr1890_2	sf0717007467	7	17007467	1.48318e-06	-	-	-	>500	OsIPU00001951-1251-1750	9.97206e-08	-	OsJPC10170085-1251-1750	2.03532e-06	-
mr1891_1	sf0232749887	2	32749887	4.95525e-17	-	-	-	>500	OsJPC01400012-1001-1500	1.56406e-10	-	OsJPC01400012-1501-2000	1.05876e-09	-
mr1891_2	sf0911103767	9	11103767	1.22204e-06	OsJPC09110075-1-500	2.70334e-06	10658740	445	OsIPU00001951-1251-1750	1.7861e-08	-	OsIPC10150108-1001-1500	4.51312e-10	-
mr1892_1	sf0804868402	8	4868402	4.79347e-06	OsJPC08050114-11251-11750	0.000350492	4984134	116	OsIPC01190053-251-589	2.45473e-06	-	OsIPC03150071-251-750	1.51174e-06	PF00646 F-box
mr1892_2	sf0336095712	3	36095712	5.4815e-09	-	-	-	>500	OsIPC04230011-251-750	1.22721e-07	-	OsIPC12010081-1-500	1.95008e-06	-
mr1893_1	sf0118774695	1	18774695	1.13643e-06	-	-	-	>500	OsIPC11270067-2501-3000	5.64541e-07	-	OsJPC01420037-501-1000	7.22869e-08	-
mr1893_2	sf1108466984	11	8466984	5.3888e-06	OsJPC11090032-501-1000	0.000520024	8516351	49	OsIPC03220034-1251-1564	7.76095e-06	-	OsJPU00002908-251-557	6.73458e-06	-
mr1894_1	sf1125203725	11	25203725	2.33155e-07	-	-	-	>500	OsJPC06090061-251-750	3.75337e-12	-	OsIPC06130047-1-500	7.41532e-09	-
mr1894_2	sf0200713352	2	713352	5.60394e-06	OsIPC02010020-501-957	0.000184816	314953	398	OsJPC04090090-1-500	1.88166e-06	-	OsIPU00008867-251-750	3.36047e-06	-
mr1895_1	sf0916061149	9	16061149	4.3224e-06	-	-	-	>500	OsIPC04070115-751-1056	1.29004e-07	-	OsIPC08060050-8751-9250	6.89119e-08	PF00931 NB-ARC
mr1895_2	sf0212840661	2	12840661	7.80747e-07	OsJPC02130045-1251-1750	9.26782e-07	12906951	66	OsJPC07220168-1-500	1.168e-09	-	OsIPU00004637-1-500	3.86313e-07	-
mr1896_1	sf0524530474	5	24530474	4.81163e-22	OsIPC05250028-3751-4250	1.9401e-08	24769321	239	OsIPC05250028-3751-4250	1.9401e-08	-	OsIPC05250028-4501-5000	8.28161e-10	-
mr1896_2	sf0524530474	5	24530474	5.20141e-25	OsIPC05250028-3501-4000	1.51788e-08	24769321	239	OsJPC05250009-7001-7500	6.87864e-09	-	OsIPC05250028-7251-7750	5.22654e-14	-
mr1897_1	sf0216870541	2	16870541	1.63233e-25	OsIPC02180005-1-500	1.1205e-13	17115147	245	OsJPU00006951-1001-1500	8.93991e-22	PF00201 UDPGT	OsIPC01010224-2751-3250	3.53461e-24	PF07727 RVT_2
mr1897_2	sf0217149790	2	17149790	5.63772e-12	-	-	-	>500	OsJPU00006951-501-1000	1.01421e-10	PF00201 UDPGT	OsJPU00006951-1501-2000	6.48629e-12	PF00201 UDPGT
mr1899_1	sf0107646091	1	7646091	2.90019e-09	-	-	-	>500	OsJPU00003958-251-750	4.19546e-11	PF04094 DUF390	OsIPC01280007-3501-4000	5.76729e-22	PF00141 peroxidase
mr1899_2	sf0721446329	7	21446329	1.80097e-07	OsJPC07220107-501-1000	9.04607e-08	21443372	3	OsJPC12130014-1-500	2.58864e-09	-	OsJPC01420005-1251-1750	3.32787e-10	-
mr1900_1	sf1124652303	11	24652303	7.83425e-38	OsIPC11250149-251-687	1.80249e-12	24629261	23	OsJPC11250102-1-500	2.14584e-17	-	OsJPC11250102-1-500	5.93176e-17	-
mr1900_2	sf1124652303	11	24652303	4.06993e-31	OsIPC11250149-251-687	1.15415e-10	24629261	23	OsJPC11250102-1-500	9.08826e-16	-	OsJPC11250102-1-500	3.15787e-14	-
mr1901_1	sf1219561874	12	19561874	4.18019e-07	-	-	-	>500	OsIPC01160096-6251-6750	4.03118e-08	-	OsIPC11050220-3501-3800	1.69403e-06	PF13962 PGG
mr1901_2	sf0216869202	2	16869202	8.38397e-08	OsJPC02170034-251-750	6.0152e-06	16887462	18	OsIPC11050020-2251-2750	2.16272e-08	-	OsJPC02180068-2501-3000	1.77625e-06	PF00069 Pkinase
mr1902_1	sf0724489488	7	24489488	2.88019e-50	OsIPC07250046-1251-1618	2.16059e-08	24491595	2	OsIPC07250011-501-1000	3.48943e-39	-	OsIPC07250011-501-1000	5.83798e-43	-
mr1902_2	sf0724504929	7	24504929	2.01766e-20	OsJPC07250035-251-750	4.28953e-09	24500000	5	OsIPC07250011-501-1000	7.70755e-18	-	OsIPC07250011-501-1000	1.12788e-16	-
mr1904_1	sf1102284185	11	2284185	9.71874e-08	-	-	-	>500	OsIPC11200061-751-1250	1.73866e-07	PF03140 DUF247	OsIPC06090016-2001-2500	1.09371e-07	-
mr1904_2	sf1102065595	11	2065595	3.44311e-10	-	-	-	>500	OsIPC06230200-501-949	4.77051e-06	-	OsJPU00004537-751-1250	9.5146e-07	-
mr1905_1	sf0805967811	8	5967811	2.03183e-08	OsJPC08060138-2001-2500	6.86617e-08	5958134	10	OsJPC08060138-2001-2500	6.86617e-08	PF11721 Malectin	OsIPC12060167-2251-2614	8.61458e-07	-
mr1905_2	sf0504429155	5	4429155	1.94531e-06	-	-	-	>500	OsJPC12130023-2251-2750	1.56022e-06	-	OsIPC11280186-501-1000	1.88184e-06	-
mr1906_1	sf1219561874	12	19561874	1.18055e-07	-	-	-	>500	OsJPU00004680-1-500	1.36638e-10	-	OsIPC12160059-3001-3500	6.57148e-09	-
mr1906_2	sf1207086395	12	7086395	3.65076e-07	-	-	-	>500	OsIPC12160127-501-781	9.47982e-07	-	OsJPC03170019-1-500	1.54872e-06	-
mr1907_1	sf0524530474	5	24530474	2.54372e-28	OsIPC05250028-4001-4500	5.74985e-11	24769321	239	OsJPC05250009-6751-7250	2.63199e-11	-	OsIPC05250028-4501-5000	4.34208e-14	-
mr1907_2	sf0524530474	5	24530474	9.97865e-32	OsIPC05250028-4251-4750	6.11356e-12	24769321	239	OsIPC05250028-4251-4750	6.11356e-12	-	OsIPC09070125-251-730	1.33214e-20	-
mr1908_1	sf1126071158	11	26071158	1.27405e-09	OsIPC11270006-251-750	3.94424e-08	26020853	50	OsIPC11270006-251-750	3.94424e-08	-	OsIPC11270006-1501-2000	8.35468e-07	-
mr1908_2	sf0122440749	1	22440749	9.30808e-09	OsIPC01230062-751-1250	2.06798e-08	22432790	8	OsIPC01230060-501-999	1.63744e-09	-	OsJPC06310017-251-750	1.1788e-07	-
mr1909_1	sf0205287311	2	5287311	7.48353e-11	-	-	-	>500	OsIPU00007902-1-500	4.08093e-11	-	OsIPC02070013-2251-2750	1.92351e-06	-
mr1909_2	sf0205285313	2	5285313	9.26028e-18	-	-	-	>500	OsIPC07220227-251-750	1.89401e-06	-	OsIPU00006007-1-500	5.8046e-08	-
mr1910_1	sf0525731543	5	25731543	1.21625e-07	-	-	-	>500	OsJPC02210046-2001-2500	2.90671e-06	-	OsJPC02210046-2001-2500	1.48434e-07	-
mr1910_2	sf0224667537	2	24667537	2.04821e-07	-	-	-	>500	OsIPU00008066-501-934	8.10367e-07	-	OsIPC02210049-2001-2500	4.7781e-09	PF00665 rve
mr1911_1	sf0222733962	2	22733962	2.46878e-35	OsIPC02230092-2501-2911	1.55796e-08	22807770	74	OsIPC02230092-2501-2911	1.55796e-08	-	OsIPC02230086-501-1000	5.15431e-07	PF03009 GDPD
mr1911_2	sf0222737639	2	22737639	7.49434e-33	-	-	-	>500	OsIPC12260036-1001-1500	1.37247e-07	PF01657 Stress-antifung	OsJPC11250095-7251-7750	7.17957e-08	-
mr1912_1	sf0415861784	4	15861784	9.25525e-07	OsIPC04160106-751-1250	6.28982e-06	15988060	126	OsIPC10160129-501-1000	2.26713e-06	-	OsIPC12210048-251-583	1.56579e-06	-
mr1912_2	sf0520296129	5	20296129	3.51005e-08	-	-	-	>500	OsIPC11180210-501-1000	1.92751e-06	-	OsIPC11170148-251-750	6.85846e-07	-
mr1913_1	sf0406418077	4	6418077	2.09015e-23	-	-	-	>500	OsIPC04060200-1251-1750	4.1629e-08	-	OsJPC10080024-1001-1456	1.77141e-07	PF13952 DUF4216
mr1913_2	sf0222711727	2	22711727	3.18411e-17	-	-	-	>500	OsJPC10080020-3251-3750	5.45406e-10	-	OsIPU00006208-251-750	1.06955e-08	-
mr1914_1	sf0217089813	2	17089813	4.636e-36	OsIPC02180005-1-500	3.30465e-18	17115147	25	OsIPC01010224-3501-4000	8.175e-30	PF07727 RVT_2	OsIPC01010224-2751-3250	3.51874e-35	PF07727 RVT_2
mr1914_2	sf0217118593	2	17118593	4.96408e-18	OsIPC02180005-1-500	1.70207e-10	17115147	3	OsIPC01010224-2501-3000	9.70257e-17	PF07727 RVT_2	OsJPU00006669-751-1250	6.40222e-18	PF07727 RVT_2
mr1915_1	sf0525565237	5	25565237	4.55424e-07	-	-	-	>500	OsIPC06090100-1751-2250	1.52258e-07	-	OsIPC02120024-2501-3000	3.56053e-07	-
mr1915_2	sf0715681879	7	15681879	1.18448e-06	OsJPC07160094-251-750	5.32052e-05	15510826	171	OsIPC12070121-501-1000	2.04363e-06	-	OsJPC06100045-501-815	9.42573e-06	-
mr1916_1	sf0106730782	1	6730782	3.73564e-18	OsIPC01070048-1001-1442	1.15238e-14	6713152	18	OsIPC01070048-1001-1442	1.15238e-14	-	OsIPC01070048-1001-1442	2.02887e-11	-
mr1916_2	sf0106678257	1	6678257	1.00211e-13	OsIPC01070048-751-1250	1.75145e-10	6713152	35	OsIPC01070048-751-1250	1.75145e-10	-	OsIPC01070048-751-1250	8.50517e-10	-
mr1918_1	sf0222733962	2	22733962	2.62251e-54	-	-	-	>500	OsIPC03160005-3001-3500	2.48725e-08	PF07714 Pkinase_Tyr	OsIPU00004574-1-500	2.50636e-07	-
mr1918_2	sf0222710857	2	22710857	5.96565e-48	-	-	-	>500	OsJPC06260010-1-500	3.39657e-08	-	OsIPC02230076-501-1000	7.79483e-08	-
mr1919_1	sf0226828533	2	26828533	1.25791e-07	-	-	-	>500	OsIPU00006909-251-750	5.41673e-06	-	OsIPC08140001-1001-1500	4.57269e-06	PF14303 NAM-associated
mr1919_2	sf1116120461	11	16120461	6.09321e-08	OsJPC11160047-1751-2250	1.17717e-06	15938835	182	OsIPC11160108-751-1250	1.05628e-06	PF04195 Transposase_28	OsIPC09160111-501-1000	1.99344e-07	-
mr1921_1	sf0205285545	2	5285545	2.11593e-10	-	-	-	>500	OsIPC02120024-2501-3000	2.23246e-08	-	OsIPC02120024-2501-3000	1.1548e-07	-
mr1921_2	sf0205284796	2	5284796	2.82689e-15	-	-	-	>500	OsIPC07060006-1-500	3.98484e-08	-	OsIPU00006007-1-500	7.64529e-07	-
mr1922_1	sf0315802339	3	15802339	9.88359e-07	-	-	-	>500	OsIPC11180143-751-1250	4.78276e-07	PF03514 GRAS	OsJPC01150047-1-500	4.91909e-08	-
mr1922_2	sf0919894145	9	19894145	1.69925e-07	-	-	-	>500	OsJPC10070060-251-750	3.55232e-08	PF00685 Sulfotransfer_1	OsJPC10070003-251-750	2.30141e-06	-
mr1923_1	sf0331265970	3	31265970	1.77094e-07	-	-	-	>500	OsIPC03050033-751-1250	5.21075e-08	PF01593 Amino_oxidase	OsJPC02240034-751-1250	2.82838e-14	-
mr1923_2	sf0115946477	1	15946477	4.80909e-07	-	-	-	>500	OsJPC11050068-2501-3000	1.46357e-07	PF00012 HSP70	OsJPC11050099-1001-1500	1.66347e-06	-
mr1924_1	sf1214618085	12	14618085	6.65071e-07	OsJPC12160004-751-1250	6.00175e-05	15020000	402	OsJPU00002810-501-1000	2.2726e-08	-	OsIPC04090059-1501-2000	6.86995e-07	PF00665 rve
mr1924_2	sf0401223967	4	1223967	8.49242e-07	OsJPC04020030-2751-3250	5.18877e-05	1194681	29	OsIPC11270495-1-500	2.78081e-06	-	OsIPC11050123-1001-1500	5.9904e-06	-
mr1925_1	sf0106730123	1	6730123	1.24728e-24	OsIPC01070049-751-1250	1.10575e-12	6716288	14	OsIPC01070048-501-1000	2.66203e-14	-	OsIPC01070048-1001-1442	2.82563e-17	-
mr1925_2	sf0106698044	1	6698044	5.36765e-25	OsIPC01070048-751-1250	8.41012e-18	6713152	15	OsIPC01070048-751-1250	8.41012e-18	-	OsIPC01070048-1001-1442	5.86541e-16	-
mr1927_1	sf0217065876	2	17065876	4.67429e-32	OsIPC02180005-1-500	1.21065e-17	17115147	49	OsJPU00006951-1001-1500	2.97293e-27	PF00201 UDPGT	OsIPC02170027-1001-1500	3.61061e-29	-
mr1927_2	sf0217087749	2	17087749	5.70262e-17	OsIPC02180005-1-500	4.66538e-09	17115147	27	OsIPC01010224-2501-3000	2.12053e-15	PF07727 RVT_2	OsIPC01010224-3001-3500	6.49304e-16	PF07727 RVT_2
mr1928_1	sf0916393426	9	16393426	3.84357e-06	-	-	-	>500	OsIPC09150037-1501-2000	9.49898e-06	-	OsJPC04040104-2501-3000	1.94233e-07	-
mr1928_2	sf0804340112	8	4340112	2.34052e-08	-	-	-	>500	OsJPU00005198-251-602	8.6643e-09	-	OsIPC02280031-501-1000	1.49056e-07	-
mr1929_1	sf0222733962	2	22733962	1.67092e-40	OsIPC02230092-2501-2911	2.62771e-08	22807770	74	OsIPC02230092-2501-2911	2.62771e-08	-	OsIPC02230092-2501-2911	1.85414e-08	-
mr1929_2	sf0222720163	2	22720163	1.00116e-38	-	-	-	>500	OsIPU00004574-1-500	2.70673e-07	-	OsIPC02230083-1-500	4.35654e-08	-
mr1930_1	sf0821068811	8	21068811	6.7364e-07	-	-	-	>500	OsIPC05270043-251-750	8.66758e-07	-	OsIPC02120024-2501-3000	1.35902e-06	-
mr1930_2	sf0234784100	2	34784100	6.26398e-07	-	-	-	>500	OsJPC04210025-1251-1750	1.83732e-06	-	OsIPC04210065-251-750	7.72718e-07	-
mr1931_1	sf0431428516	4	31428516	1.98565e-07	-	-	-	>500	OsJPC03170076-1751-2250	2.18772e-07	PF00112 Peptidase_C1	OsJPC08280014-1001-1500	9.42538e-07	-
mr1931_2	sf0825755244	8	25755244	1.65893e-06	-	-	-	>500	OsIPC08090059-1251-1750	7.60005e-06	PF14291 DUF4371	OsIPC04020209-1501-2000	8.36058e-06	-
mr1932_1	sf1200183848	12	183848	9.35979e-07	-	-	-	>500	OsIPC01020091-1251-1701	1.41591e-07	-	OsIPC01200036-501-1000	4.0237e-07	PF04094 DUF390
mr1932_2	sf0724690855	7	24690855	1.50771e-09	OsIPC07250056-501-1000	3.52141e-08	24513513	177	OsIPC07250056-501-1000	3.52141e-08	-	OsJPU00003177-1-500	3.22764e-09	-
mr1933_1	sf0331265970	3	31265970	1.3431e-12	OsIPC03310029-2251-2750	6.1421e-11	30992572	273	OsIPC03050033-751-1250	2.18436e-13	PF01593 Amino_oxidase	OsIPC01280007-3501-4000	2.80722e-18	PF00141 peroxidase
mr1933_2	sf0724591438	7	24591438	2.49919e-08	OsJPC07250057-2501-2978	1.77756e-06	24570686	21	OsIPC03320009-1251-1735	4.51681e-08	-	OsJPU00004658-1-500	3.09755e-06	-
mr1934_1	sf0524431982	5	24431982	2.20623e-28	OsIPC05250028-4001-4500	8.56553e-11	24769321	337	OsJPC05250009-6501-7000	2.63862e-11	-	OsIPC09070125-251-730	6.29723e-15	-
mr1934_2	sf0524422060	5	24422060	1.07856e-29	OsJPC05250007-1-500	2.71159e-10	24740000	318	OsIPC08280005-1501-2000	7.62472e-15	-	OsJPC05250009-5251-5750	3.21295e-21	-
mr1936_1	sf0222672268	2	22672268	1.78587e-19	OsIPC02230086-6501-6758	1.77735e-21	22681576	9	OsIPC02230086-6501-6758	1.77735e-21	PF03009 GDPD	OsIPC02230086-501-1000	9.10766e-18	PF03009 GDPD
mr1936_2	sf0222953259	2	22953259	8.57495e-17	OsIPC02230093-1-500	9.15287e-12	22811738	142	OsIPC02230089-751-1250	1.96442e-16	-	OsIPC02230089-751-1250	4.13034e-15	-
mr1938_1	sf0525577527	5	25577527	8.02573e-07	-	-	-	>500	OsIPC11180143-751-1250	2.69686e-07	PF03514 GRAS	OsIPU00010392-751-1250	1.69639e-07	-
mr1938_2	sf0525919910	5	25919910	2.45447e-07	-	-	-	>500	OsJPC12120002-1251-1750	7.19488e-06	-	OsIPC05270012-751-1250	2.67909e-08	-
mr1939_1	sf0808446141	8	8446141	1.57973e-05	-	-	-	>500	OsJPU00004680-1-500	4.51577e-10	-	OsIPC12120088-2001-2357	5.90609e-06	PF03578 HGWP
mr1939_2	sf0613080875	6	13080875	8.61264e-07	-	-	-	>500	OsIPC04210065-1-500	1.7711e-08	-	OsIPC03160067-2251-2531	2.37462e-07	-
mr1940_1	sf0820971648	8	20971648	9.89889e-08	-	-	-	>500	OsIPC11180143-751-1250	4.5295e-07	PF03514 GRAS	OsIPC04320070-501-754	3.75218e-06	-
mr1940_2	sf0523456684	5	23456684	7.69269e-07	OsJPC05240003-1001-1459	2.74078e-05	23503560	47	OsIPC09110135-751-1250	3.21816e-07	-	OsIPC05280032-251-529	1.29768e-06	-
mr1941_1	sf1219561874	12	19561874	5.15502e-06	OsIPC12200018-1-500	5.88336e-05	19063619	498	OsJPU00004680-1-500	8.06768e-11	-	OsIPU00003371-1001-1500	1.34759e-06	-
mr1941_2	sf0517955498	5	17955498	7.72788e-07	OsIPC05180029-751-1097	6.50818e-06	17459905	496	OsIPU00001951-1251-1750	6.15433e-09	-	OsJPC03170074-501-1000	1.17957e-10	-
mr1942_1	sf1215264162	12	15264162	2.24601e-08	-	-	-	>500	OsJPU00001220-1001-1341	1.49834e-06	-	OsIPC08010056-1-500	1.14507e-07	-
mr1942_2	sf1003071279	10	3071279	1.79022e-06	OsJPC10040023-1001-1500	6.9232e-05	3060957	10	OsIPC11280429-2251-2750	1.09716e-06	-	OsJPC07220164-1751-2235	5.17728e-06	-
mr1943_1	sf0106329759	1	6329759	5.20633e-09	-	-	-	>500	OsIPU00006157-501-978	6.35865e-07	-	OsJPC11090009-251-750	1.65884e-06	PF00067 p450
mr1943_2	sf0813599060	8	13599060	1.40484e-07	-	-	-	>500	OsIPC03230097-1-500	6.87255e-06	-	OsJPC03170023-1251-1530	5.48845e-06	-
mr1944_1	sf0518922470	5	18922470	7.14886e-07	-	-	-	>500	OsIPC01130136-1251-1731	5.70386e-08	PF14227 UBN2_2	OsIPC02120024-2751-3141	8.32985e-07	-
mr1944_2	sf0918923003	9	18923003	7.23846e-10	-	-	-	>500	OsIPC02070147-251-750	1.9193e-07	PF08263 LRRNT_2	OsIPC02070147-251-750	1.75341e-06	PF08263 LRRNT_2
mr1945_1	sf1124652303	11	24652303	4.57773e-40	OsJPC11250104-4251-4750	5.76304e-10	24624688	28	OsJPC11250092-1-500	3.40063e-13	-	OsIPC11250117-2001-2421	8.51969e-15	-
mr1945_2	sf1124652303	11	24652303	3.18665e-11	-	-	-	>500	OsJPU00002767-251-718	6.2676e-08	-	OsJPC01240117-1751-2250	1.61254e-06	PF08263 LRRNT_2
mr1946_1	sf0232475806	2	32475806	2.39096e-10	-	-	-	>500	OsIPU00000188-1-500	3.2973e-09	-	OsIPU00000188-1-500	7.55928e-08	-
mr1946_2	sf0401595591	4	1595591	1.33636e-08	-	-	-	>500	OsIPC04070141-1501-2000	3.02777e-07	-	OsIPC04040108-1001-1500	1.85612e-07	PF04195 Transposase_28
mr1947_1	sf0136648999	1	36648999	2.49513e-07	-	-	-	>500	OsJPC03320015-2751-3250	4.19287e-07	PF02892 zf-BED	OsIPC03220076-501-1000	1.55867e-06	-
mr1947_2	sf0217107175	2	17107175	1.22493e-06	-	-	-	>500	OsIPC11050020-1501-2000	4.06296e-07	-	OsIPU00000415-751-1229	3.96599e-06	PF04195 Transposase_28
mr1948_1	sf0232475806	2	32475806	2.39096e-10	-	-	-	>500	OsIPU00000188-1-500	3.2973e-09	-	OsIPU00000188-1-500	7.55928e-08	-
mr1948_2	sf0203895646	2	3895646	4.67495e-07	-	-	-	>500	OsIPC05030046-1751-2250	1.20814e-07	-	OsJPC03160049-1251-1750	1.08579e-06	-
mr1949_1	sf0719087281	7	19087281	9.36142e-33	OsIPC07200011-751-1250	3.13809e-17	19077748	10	OsIPC07200011-751-1250	3.13809e-17	-	OsIPC07200011-751-1250	1.258e-24	-
mr1949_2	sf0719063228	7	19063228	1.84483e-32	OsIPC07200011-751-1250	2.44431e-11	19077748	15	OsIPC07200011-751-1250	2.44431e-11	-	OsJPC04050109-1-500	6.25019e-23	-
mr1950_1	sf1111162004	11	11162004	7.15607e-07	OsJPC11120003-751-1250	5.84305e-05	11130000	32	OsIPC02270018-751-1250	4.5802e-08	-	OsIPU00005355-1251-1750	2.17327e-06	-
mr1950_2	sf1020637358	10	20637358	2.92006e-08	-	-	-	>500	OsJPC08170052-1-500	1.31339e-06	PF03732 Retrotrans_gag	OsIPC02070138-3501-4000	2.8041e-06	-
mr1951_1	sf0106727648	1	6727648	2.6063e-27	OsIPC01070049-751-1250	8.20575e-13	6716288	11	OsIPC01070048-751-1250	1.38002e-15	-	OsIPC01070048-1001-1442	3.52669e-19	-
mr1951_2	sf0106687727	1	6687727	7.09986e-36	OsIPC01070048-1001-1442	6.08268e-22	6713152	25	OsIPC01070048-1001-1442	6.08268e-22	-	OsIPC01070048-1001-1442	6.16725e-23	-
mr1952_1	sf0232749887	2	32749887	8.03107e-09	-	-	-	>500	OsIPU00002987-251-750	8.02076e-07	-	OsJPC02240034-751-1250	6.92081e-08	-
mr1952_2	sf1017287121	10	17287121	4.16523e-07	OsJPC10180030-1251-1750	6.30608e-06	17275926	11	OsJPC10180030-1251-1750	6.30608e-06	PF12799 LRR_4	OsIPC07210118-251-611	1.89123e-07	-
mr1953_1	sf0118120012	1	18120012	1.73017e-06	OsIPC01180079-11251-11750	0.000140324	17968834	151	OsIPC01160096-6251-6750	1.16094e-08	-	OsIPC08010056-1-500	1.33731e-07	-
mr1953_2	sf1013204295	10	13204295	3.5886e-08	-	-	-	>500	OsIPC07150093-1-500	5.95301e-07	-	OsJPC05140007-1-500	8.48917e-07	-
mr1954_1	sf0502681417	5	2681417	1.14047e-06	-	-	-	>500	OsIPU00011202-501-811	7.09026e-08	-	OsJPU00002322-501-1000	8.50976e-07	-
mr1954_2	sf0725434517	7	25434517	2.1929e-06	OsJPC07260013-2001-2500	0.000123102	25207624	227	OsIPC10020020-2501-3000	6.09281e-08	PF07727 RVT_2	OsIPC10020027-751-1250	4.61633e-07	-
mr1955_1	sf0139154907	1	39154907	2.7351e-06	-	-	-	>500	OsJPC03170074-251-750	3.05489e-14	-	OsJPC11170046-501-789	1.13976e-09	-
mr1955_2	sf1122391023	11	22391023	3.91215e-09	-	-	-	>500	OsIPC04220079-751-1250	1.16984e-10	-	OsJPC04220036-1001-1500	4.65819e-09	PF13639 zf-RING_2
mr1956_1	sf0112827304	1	12827304	5.67576e-06	-	-	-	>500	OsJPC08160017-501-1000	5.30179e-15	PF03140 DUF247	OsIPC01400039-251-750	1.17095e-10	-
mr1956_2	sf1206979024	12	6979024	4.65314e-06	OsJPC12070083-1-500	4.86004e-06	6973598	5	OsIPU00001951-1251-1750	1.09785e-07	-	OsIPC01320036-1751-2250	2.65166e-08	-
mr1957_1	sf1226021608	12	26021608	3.5849e-07	OsIPC12260042-251-750	7.70765e-06	25645140	376	OsJPC08200014-251-750	7.70084e-09	-	OsIPU00005811-1-500	4.41782e-09	-
mr1957_2	sf0101356842	1	1356842	7.9473e-07	OsIPC01020063-1251-1644	4.15827e-05	1355082	2	OsJPC07200040-1001-1405	1.13297e-07	-	OsJPC10020010-14251-14750	3.48986e-08	-
mr1958_1	sf0528591039	5	28591039	1.08411e-06	-	-	-	>500	OsIPC12190047-4751-5250	7.22297e-07	-	OsIPC01030111-1-500	2.12375e-06	-
mr1958_2	sf0303012097	3	3012097	1.07766e-06	-	-	-	>500	OsJPC07090022-1-500	9.51772e-07	-	OsIPC02070132-751-1250	7.70372e-07	-
mr1959_1	sf1000458252	10	458252	1.00232e-24	OsIPC10010058-3751-4250	8.47925e-09	326679	132	OsIPC10010008-3751-4250	7.38174e-09	PF08284 RVP_2	OsIPC10010046-2251-2750	1.03857e-14	-
mr1959_2	sf1000582004	10	582004	2.50659e-17	OsJPC10010048-20001-20500	4.28826e-08	326534	255	OsIPC10020029-1251-1750	8.78192e-10	-	OsIPC10010008-5751-6250	1.62429e-10	PF08284 RVP_2
mr1960_1	sf1214654127	12	14654127	8.52137e-08	OsJPC12150038-2251-2750	3.92583e-06	14439599	215	OsJPU00002810-501-1000	3.62728e-08	-	OsIPC01300001-251-750	2.64538e-07	-
mr1960_2	sf1207088426	12	7088426	1.38965e-08	-	-	-	>500	OsIPU00005283-1-500	8.94105e-08	-	OsIPU00005009-1-500	8.09438e-07	-
mr1961_1	sf0222677344	2	22677344	2.59111e-14	OsIPC02230086-6001-6500	2.67843e-13	22681576	4	OsIPC02230086-6001-6500	2.67843e-13	PF03009 GDPD	OsIPC02230086-501-1000	4.59088e-12	PF03009 GDPD
mr1961_2	sf0222676921	2	22676921	1.25107e-10	OsIPC02230086-6001-6500	1.0156e-08	22681576	5	OsIPC02230086-6001-6500	1.0156e-08	PF03009 GDPD	OsIPC02230086-501-1000	9.98326e-09	PF03009 GDPD
mr1962_1	sf0222713829	2	22713829	2.55185e-34	OsIPC02230083-251-750	3.3223e-08	22613902	100	OsIPC02230056-2501-3000	2.437e-08	-	OsJPC02230022-2001-2500	8.60808e-10	-
mr1962_2	sf0222721950	2	22721950	8.56579e-28	-	-	-	>500	OsIPC02240079-251-750	1.0939e-06	-	OsJPC02230025-1751-2250	6.477e-07	-
mr1965_1	sf0232749887	2	32749887	3.08706e-20	-	-	-	>500	OsIPU00006564-251-750	2.83518e-11	-	OsJPU00001461-1001-1500	1.60329e-10	-
mr1965_2	sf1218140784	12	18140784	8.18374e-08	-	-	-	>500	OsIPU00001951-1251-1750	1.87925e-10	-	OsIPU00005620-1-500	3.4379e-07	-
mr1966_1	sf0502978667	5	2978667	2.76533e-06	-	-	-	>500	OsJPU00004013-751-1237	5.76376e-08	-	OsIPU00007543-251-750	7.262e-07	-
mr1966_2	sf0129457239	1	29457239	1.18159e-06	OsIPC01300054-1251-1750	2.0147e-05	29593257	136	OsJPU00003264-751-1250	2.4227e-06	PF04094 DUF390	OsIPC09160061-751-1017	3.19127e-07	-
mr1967_1	sf1219822148	12	19822148	2.33324e-06	OsJPC12200065-4501-5000	0.000195379	19577719	244	OsJPC04060027-2251-2750	2.19279e-07	-	OsJPU00001289-2501-3000	1.35482e-06	-
mr1967_2	sf1117118750	11	17118750	8.0882e-06	OsIPC11180090-3001-3500	2.51213e-05	17349882	231	OsIPC04340025-1001-1500	3.46124e-07	-	OsIPU00003934-1-500	5.12468e-07	-
mr1968_1	sf0428677059	4	28677059	9.22631e-08	-	-	-	>500	OsJPC01010033-1-500	7.35126e-08	-	OsJPC08170038-251-750	1.67691e-06	-
mr1968_2	sf0142472157	1	42472157	1.97032e-06	-	-	-	>500	OsIPU00005769-751-1250	4.61759e-08	-	OsIPC06230142-751-1013	2.04725e-06	-
mr1970_1	sf0607220130	6	7220130	8.71947e-27	OsIPC06080021-1001-1500	2.72841e-08	7240000	20	OsIPC06090014-1251-1750	5.05004e-12	-	OsJPC06080061-501-869	1.01731e-12	-
mr1970_2	sf0607220130	6	7220130	6.73592e-18	-	-	-	>500	OsIPC03140010-751-1250	1.13464e-11	PF03732 Retrotrans_gag	OsJPC06080061-501-869	2.94132e-10	-
mr1971_1	sf0610848826	6	10848826	9.56229e-08	OsJPC06110101-1751-2213	5.40544e-06	10869485	21	OsIPC06110012-1-500	3.32914e-07	-	OsJPC06110084-2501-3000	2.08672e-07	-
mr1971_2	sf0608915604	6	8915604	7.2836e-09	-	-	-	>500	OsIPC06110130-751-1250	8.37258e-08	-	OsJPC06110047-1001-1500	1.38038e-07	-
mr1972_1	sf1210729028	12	10729028	2.60976e-06	OsIPC12110107-1-500	5.18081e-06	10728914	0	OsJPC01060027-6001-6500	6.17872e-07	-	OsJPC10180033-8001-8452	1.7907e-07	-
mr1972_2	sf0141858868	1	41858868	1.0674e-06	OsJPC01420045-1-500	3.80935e-05	41824241	35	OsIPC04210065-251-750	3.62313e-09	-	OsJPC06150027-751-1250	1.17874e-10	-
mr1973_1	sf0607220130	6	7220130	7.95034e-39	OsJPC06080014-251-750	3.63865e-10	7228402	8	OsIPC03140010-2251-2638	1.83614e-17	PF03732 Retrotrans_gag	OsIPC06080026-1001-1500	8.71575e-22	PF03181 BURP
mr1973_2	sf0607414579	6	7414579	4.95019e-23	OsJPC06080057-251-750	4.04827e-10	7410000	5	OsIPC06070047-1751-2250	4.99638e-11	-	OsJPC06080061-501-869	5.08105e-13	-
mr1974_1	sf0142698459	1	42698459	2.28005e-12	-	-	-	>500	OsIPC01430067-1-500	1.92175e-07	-	OsIPC01430067-1-500	1.47526e-09	-
mr1974_2	sf0142631617	1	42631617	2.68825e-13	-	-	-	>500	OsJPC07110103-251-650	1.58693e-07	-	OsIPU00003492-251-672	2.39584e-07	-
mr1976_1	sf0805949845	8	5949845	2.31764e-06	OsJPC08060138-2501-3000	5.38569e-06	5958134	8	OsJPC06090061-251-750	3.26878e-10	-	OsJPC05190014-501-783	1.14843e-08	-
mr1976_2	sf0400166321	4	166321	1.224e-06	-	-	-	>500	OsIPU00006186-1-500	1.31546e-06	PF05754 DUF834	OsIPC12170271-1501-2000	2.28893e-06	-
mr1977_1	sf0140814485	1	40814485	3.02093e-09	-	-	-	>500	OsJPC11270210-501-1000	1.04687e-06	-	OsIPC04200042-1001-1500	1.16663e-09	-
mr1977_2	sf0910454666	9	10454666	3.37177e-07	OsJPC09110025-501-1000	9.28627e-07	10366455	88	OsJPC03140031-251-750	4.28332e-09	-	OsIPC04220079-251-750	2.60123e-08	-
mr1978_1	sf0518199941	5	18199941	3.21654e-06	-	-	-	>500	OsIPC04030127-251-750	1.61584e-06	-	OsIPU00007631-1-500	6.06773e-06	-
mr1978_2	sf0322344185	3	22344185	2.09345e-06	OsIPC03230006-251-591	9.69698e-05	22089351	255	OsIPC01150278-1001-1500	1.07248e-06	PF00069 Pkinase	OsJPU00006573-1001-1500	1.07586e-05	PF00078 RVT_1
mr1979_1	sf1127091675	11	27091675	6.9122e-07	-	-	-	>500	OsJPU00004136-251-661	2.01177e-08	-	OsIPC06090100-2251-2625	1.34094e-07	-
mr1979_2	sf1217833649	12	17833649	3.53061e-06	OsIPC12190032-1501-1932	4.18581e-05	18193292	360	OsIPU00007906-1-500	5.9664e-08	-	OsIPC12190152-751-1250	7.36895e-07	-
mr1980_1	sf1013462182	10	13462182	3.65306e-20	OsJPC10140019-1-500	2.98877e-08	13564028	102	OsIPU00006564-1-500	5.3539e-12	-	OsIPC10140034-1-500	1.1016e-11	-
mr1980_2	sf1013462182	10	13462182	3.6179e-46	OsJPC10140019-1-500	3.36848e-14	13564028	102	OsIPC10140024-751-1243	3.83829e-15	-	OsIPC10140024-751-1243	5.58881e-13	-
mr1981_1	sf0228462926	2	28462926	2.80616e-06	-	-	-	>500	OsIPC05200040-501-921	2.82283e-07	-	OsIPC12120088-2001-2357	1.18834e-08	PF03578 HGWP
mr1981_2	sf1219126765	12	19126765	7.92673e-07	OsJPC12200012-751-1250	3.25419e-05	19060513	66	OsIPC02240018-1-500	9.19831e-08	-	OsIPU00004847-1-500	1.27414e-07	-
mr1982_1	sf0232749887	2	32749887	7.57226e-18	-	-	-	>500	OsJPU00004136-251-661	3.52399e-10	-	OsIPC04210094-3751-4250	1.20966e-06	-
mr1982_2	sf0407761636	4	7761636	2.03279e-07	-	-	-	>500	OsIPC01180029-1501-2000	3.43746e-06	-	OsJPC08170033-251-750	1.84643e-06	-
mr1983_1	sf0142426716	1	42426716	6.54709e-07	OsJPC01430009-751-1005	3.60578e-05	42419746	7	OsJPC06090061-251-750	1.96724e-07	-	OsIPC04230018-751-1250	2.25713e-07	-
mr1983_2	sf0613080875	6	13080875	2.6501e-07	-	-	-	>500	OsIPC12130017-251-750	1.2083e-07	-	OsIPC10090047-1-500	2.1621e-06	-
mr1984_1	sf1123557089	11	23557089	5.66571e-06	-	-	-	>500	OsIPC03160011-1001-1311	1.40961e-08	-	OsIPC10210089-751-1250	8.62852e-07	-
mr1984_2	sf0142533791	1	42533791	3.57433e-07	-	-	-	>500	OsIPU00003438-251-570	5.25477e-07	-	OsIPC12230112-251-750	1.07114e-06	-
mr1985_1	sf0805991746	8	5991746	6.37439e-06	OsJPC08060138-2001-2500	2.92998e-05	5958134	34	OsIPC02130093-11501-11972	4.53708e-07	PF03936 Terpene_synth_C	OsJPC11250014-8501-9000	1.47785e-07	PF00069 Pkinase
mr1985_2	sf0826634138	8	26634138	2.74191e-07	-	-	-	>500	OsIPU00006372-1-500	6.39326e-07	-	OsIPC02120078-13251-13750	1.11229e-06	-
mr1986_1	sf0921455575	9	21455575	8.7877e-14	-	-	-	>500	OsIPC08030103-2001-2500	3.07936e-06	-	OsJPU00002547-1-500	5.95783e-07	PF03108 DBD_Tnp_Mut
mr1986_2	sf0806073328	8	6073328	2.42736e-06	-	-	-	>500	OsJPC04010009-251-706	1.47676e-06	-	OsJPC08190009-1001-1500	9.69037e-07	-
mr1987_1	sf0321088940	3	21088940	1.0036e-10	-	-	-	>500	OsJPU00006296-251-750	2.72068e-08	PF13650 Asp_protease_2	OsIPC04070036-1751-2250	9.30065e-11	PF07197 DUF1409
mr1987_2	sf0321285885	3	21285885	5.36744e-10	-	-	-	>500	OsJPC01320003-2251-2750	7.99789e-07	-	OsIPC02140031-1-500	2.15126e-10	PF00665 rve
mr1991_1	sf1220077245	12	20077245	6.32471e-24	OsJPC12210022-5251-5750	1.24592e-10	20079596	2	OsIPC12210020-2251-2750	1.26448e-17	-	OsIPC12210020-3001-3308	7.47077e-21	-
mr1991_2	sf0207214824	2	7214824	8.93608e-08	OsIPC02080049-13251-13512	4.46017e-06	7224874	10	OsJPC02080014-2001-2500	1.48764e-08	-	OsJPC02080016-2001-2500	1.48512e-06	-
mr1992_1	sf0724944444	7	24944444	4.69346e-06	OsIPC07260013-751-1250	3.09936e-05	25120516	176	OsIPC01030190-1001-1500	3.63335e-08	-	OsIPC02080092-251-750	1.46954e-07	-
mr1992_2	sf0521956388	5	21956388	1.31631e-06	-	-	-	>500	OsJPC01040155-1-500	1.68027e-07	-	OsIPC07160209-251-725	2.09333e-07	-
mr1993_1	sf0417072212	4	17072212	6.6404e-14	OsIPC04180092-4251-4750	2.48618e-08	17540000	468	OsIPU00009859-751-1051	6.76978e-10	-	OsJPC07190032-1-500	1.51921e-09	PF07714 Pkinase_Tyr
mr1993_2	sf0417876658	4	17876658	1.752e-07	OsIPC04180266-1751-2250	1.63118e-05	17871349	5	OsIPC04180265-3001-3500	3.0774e-07	PF00069 Pkinase	OsJPU00002721-251-543	6.77262e-07	-
mr1994_1	sf1128373109	11	28373109	1.32481e-06	OsJPC11290045-251-750	4.15547e-05	28384002	11	OsIPC02090021-2251-2596	3.41376e-08	-	OsJPC04090100-2751-3190	4.27393e-08	-
mr1994_2	sf0208337161	2	8337161	3.34824e-06	OsIPC02090135-501-1000	5.91554e-05	8784092	447	OsIPU00006548-751-1231	3.61216e-07	-	OsJPC04140007-501-807	3.53695e-07	-
mr1996_1	sf1126024804	11	26024804	3.72625e-09	OsIPC11270006-251-750	4.88637e-08	26020853	4	OsIPC02090021-2251-2596	4.65037e-08	-	OsIPC02210078-1-500	5.06514e-08	-
mr1996_2	sf0122407494	1	22407494	4.23808e-06	OsIPC01230060-501-999	7.84482e-05	22430384	23	OsIPC03080005-251-750	1.04842e-06	-	OsJPC03170074-251-750	4.59267e-07	-
