# Supplementary material for: Exploring the rice dispensable genome using a metagenome-like assembly strategy
Source: Genome Biol. 2015 Sep 7;16:187. doi: 10.1186/s13059-015-0757-3 (PMC4583175; doi:10.1186/s13059-015-0757-3)
Supplement: Additional file 23: Table S21. — The rice accessions were classified into six groups (groups A–F) to do local reassembly for contigs which could not be assigned genomic positions relative to the reference genome. (XLS 86 kb) [file 13059_2015_757_MOESM23_ESM.xls]

## Sheet: Sheet1
Additional file 23: Table S21: The rice accessions were classified into 6 groups (group A-F) to do local reassembly for contigs which could not be assigned genomic positions relative to the reference genome.
Accession	Group
C002	A
HP223	A
W129	A
W136	A
W219	A
W220	A
W252	A
W255	A
W256	A
W258	A
W261	A
W014	A
W306	A
W050	A
W077	A
W081	A
GP2	A
C181	B
C187	B
C188	B
C189	B
C195	B
C196	B
C023	B
C026	B
C028	B
C029	B
C003	B
C032	B
C034	B
C035	B
C004	B
C048	B
C051	B
C052	B
C054	B
C056	B
C057	B
C063	B
C064	B
C067	B
C070	B
C071	B
C074	B
C075	B
C079	B
C082	B
C083	B
C085	B
C087	B
C101	B
C103	B
C106	B
C089	B
C093	B
C111	B
C116	B
C119	B
C012	B
C120	B
C130	B
C133	B
C134	B
C137	B
C138	B
C014	B
C144	B
C146	B
C149	B
C150	B
C152	B
C154	B
C016	B
C017	B
C171	B
C172	B
C177	B
C179	B
C018	B
HP375	B
HP376	B
HP378	B
HP382	B
HP384	B
HP385	B
HP388	B
HP389	B
HP390	B
HP391	B
HP398	B
HP4	B
HP40	B
HP401	B
HP402	B
HP403	B
HP404	B
HP406	B
HP421	B
HP425	B
HP426	B
HP43	B
HP436	B
HP439	B
HP44	B
HP45	B
HP454	B
HP46	B
HP462	B
HP466	B
HP468	B
HP47	B
HP48	B
HP5	B
HP50	B
HP51	B
HP511	B
HP512	B
HP52	B
HP525	B
HP53	B
HP532	B
HP54	B
HP55	B
HP554	B
HP56	B
HP564	B
HP568	B
HP57	B
HP574	B
HP585	B
HP586	B
HP587	B
HP588	B
HP59	B
HP594	B
HP596	B
HP599	B
HP6	B
HP60	B
HP602	B
HP1	B
HP10	B
HP11	B
HP12	B
HP13	B
HP14	B
HP15	B
HP16	B
HP17	B
HP18	B
HP19	B
HP64	B
HP65	B
HP66	B
HP67	B
HP68	B
HP7	B
HP70	B
HP72	B
HP73	B
HP74	B
HP77	B
HP78	B
HP79	B
HP8	B
HP80	B
HP81	B
HP82	B
HP84	B
HP85	B
HP86	B
HP87	B
HP88	B
HP996	B
HP997	B
HP100	B
HP101	B
HP102	B
HP103	B
HP104	B
HP105	B
HP106	B
HP107	B
HP108	B
HP109	B
HP110	B
HP111	B
HP112	B
HP113	B
HP114	B
HP115	B
HP116	B
HP117	B
HP122	B
HP123	B
HP124	B
HP125	B
HP127	B
HP128	B
HP129	B
HP130	B
HP131	B
HP132	B
HP133	B
HP134	B
HP135	B
HP136	B
HP137	B
HP138	B
HP139	B
HP140	B
HP141	B
HP142	B
HP145	B
HP146	B
HP147	B
HP148	B
HP150	B
HP151	B
HP152	B
HP153	B
HP154	B
HP155	B
HP156	B
HP157	B
HP158	B
HP159	B
HP160	B
HP161	B
HP162	B
HP163	B
HP165	B
HP166	B
HP168	B
HP169	B
HP170	B
HP171	B
HP172	B
HP173	B
HP175	B
HP24	B
HP29	B
HP35	B
HP38	B
HP39	B
HP41	B
HP49	B
HP58	B
HP83	B
HP89	B
HP90	B
HP91	B
HP92	B
HP93	B
HP94	B
HP95	B
HP96	B
HP97	B
HP98	B
HP990	B
HP992	B
HP995	B
HP99	B
HP2	B
HP20	B
HP21	B
HP22	B
HP23	B
HP241	B
HP25	B
HP256	B
HP258	B
HP272	B
HP275	B
HP278	B
HP28	B
HP280	B
HP283	B
HP284	B
HP3	B
HP30	B
HP309	B
HP31	B
HP314	B
HP315	B
HP32	B
HP33	B
HP331	B
HP34	B
HP345	B
HP358	B
HP36	B
HP363	B
HP37	B
HP370	B
HP371	B
HP372	B
W109	B
W117	B
W120	B
W122	B
W125	B
W130	B
W139	B
W160	B
W162	B
W190	B
W010	B
W193	B
W207	B
W208	B
W209	B
W226	B
W249	B
W250	B
W281	B
W283	B
W290	B
W011	B
W012	B
W013	B
W016	B
W018	B
W305	B
W319	B
W324	B
W325	B
W326	B
W327	B
W328	B
W027	B
W038	B
W045	B
W047	B
W052	B
W056	B
W059	B
W060	B
W061	B
W064	B
W068	B
W082	B
W088	B
GP126	B
GP26	B
GP497	B
GP498	B
GP499	B
GP500	B
GP501	B
GP507	B
GP508	B
GP509	B
GP510	B
GP511	B
GP523	B
GP545	B
GP546	B
GP547	B
GP548	B
GP549	B
GP550	B
GP551	B
GP552	B
GP554	B
GP555	B
GP556	B
GP557	B
GP558	B
GP559	B
GP560	B
GP563	B
GP564	B
GP565	B
GP566	B
GP567	B
GP568	B
GP569	B
GP570	B
GP571	B
GP575	B
GP580	B
GP581	B
GP584	B
GP585	B
GP588	B
GP59	B
GP590	B
GP591	B
GP592	B
GP594	B
GP595	B
GP596	B
GP597	B
GP598	B
GP599	B
GP601	B
GP602	B
GP603	B
GP605	B
GP606	B
GP607	B
GP608	B
GP609	B
GP610	B
GP612	B
GP619	B
GP620	B
GP621	B
GP623	B
GP630	B
GP632	B
GP634	B
GP635	B
GP636	B
GP638	B
GP646	B
GP648	B
GP649	B
GP650	B
GP651	B
GP653	B
GP654	B
GP655	B
GP656	B
GP657	B
GP661	B
GP662	B
GP663	B
GP664	B
GP665	B
GP666	B
GP667	B
GP668	B
GP669	B
GP670	B
GP671	B
GP672	B
GP673	B
GP674	B
GP675	B
GP677	B
GP678	B
GP680	B
GP682	B
GP691	B
GP692	B
GP88	B
C180	C
C182	C
C183	C
C184	C
C019	C
C190	C
C191	C
C192	C
C193	C
C194	C
C197	C
C198	C
C199	C
C020	C
C200	C
C201	C
C202	C
C203	C
C021	C
C022	C
C024	C
C031	C
C033	C
C036	C
C037	C
C038	C
C039	C
C040	C
C041	C
C042	C
C043	C
C047	C
C055	C
C058	C
C059	C
C060	C
C062	C
C066	C
C072	C
C073	C
C076	C
C077	C
C078	C
C080	C
C081	C
C001	C
C104	C
C105	C
C088	C
C091	C
C092	C
C095	C
C098	C
C108	C
C109	C
C110	C
C112	C
C113	C
C114	C
C117	C
C121	C
C122	C
C125	C
C127	C
C128	C
C131	C
C132	C
C135	C
C136	C
C139	C
C140	C
C141	C
C143	C
C145	C
C151	C
C155	C
C156	C
C157	C
C158	C
C159	C
C161	C
C162	C
C165	C
C167	C
C168	C
C170	C
C173	C
C175	C
C176	C
C178	C
HP374	C
HP377	C
HP379	C
HP380	C
HP381	C
HP383	C
HP386	C
HP387	C
HP392	C
HP393	C
HP394	C
HP395	C
HP396	C
HP397	C
HP399	C
HP400	C
HP405	C
HP407	C
HP408	C
HP409	C
HP410	C
HP411	C
HP413	C
HP414	C
HP415	C
HP416	C
HP418	C
HP419	C
HP42	C
HP420	C
HP422	C
HP424	C
HP427	C
HP428	C
HP429	C
HP430	C
HP432	C
HP433	C
HP434	C
HP435	C
HP437	C
HP438	C
HP441	C
HP442	C
HP443	C
HP444	C
HP446	C
HP447	C
HP448	C
HP449	C
HP450	C
HP451	C
HP452	C
HP453	C
HP455	C
HP456	C
HP458	C
HP459	C
HP460	C
HP461	C
HP463	C
HP464	C
HP465	C
HP467	C
HP469	C
HP470	C
HP471	C
HP472	C
HP473	C
HP474	C
HP475	C
HP477	C
HP478	C
HP479	C
HP480	C
HP481	C
HP482	C
HP483	C
HP484	C
HP485	C
HP486	C
HP487	C
HP488	C
HP489	C
HP490	C
HP491	C
HP492	C
HP493	C
HP494	C
HP495	C
HP496	C
HP497	C
HP498	C
HP500	C
HP501	C
HP502	C
HP504	C
HP505	C
HP506	C
HP507	C
HP508	C
HP509	C
HP510	C
HP513	C
HP514	C
HP515	C
HP516	C
HP517	C
HP518	C
HP519	C
HP522	C
HP524	C
HP526	C
HP528	C
HP529	C
HP530	C
HP531	C
HP533	C
HP534	C
HP535	C
HP536	C
HP537	C
HP538	C
HP539	C
HP540	C
HP541	C
HP542	C
HP543	C
HP544	C
HP545	C
HP546	C
HP548	C
HP549	C
HP550	C
HP551	C
HP552	C
HP553	C
HP556	C
HP557	C
HP558	C
HP559	C
HP560	C
HP561	C
HP562	C
HP563	C
HP566	C
HP567	C
HP569	C
HP570	C
HP571	C
HP572	C
HP573	C
HP575	C
HP576	C
HP577	C
HP578	C
HP579	C
HP580	C
HP581	C
HP582	C
HP583	C
HP584	C
HP589	C
HP590	C
HP591	C
HP592	C
HP597	C
HP598	C
HP600	C
HP601	C
HP181	C
HP184	C
HP185	C
HP186	C
HP187	C
HP188	C
HP189	C
HP603	C
HP604	C
HP606	C
HP607	C
HP608	C
HP61	C
HP612	C
HP613	C
HP63	C
HP69	C
HP75	C
HP76	C
HP999	C
HP119	C
HP120	C
HP121	C
HP143	C
HP144	C
HP149	C
HP164	C
HP167	C
HP174	C
HP991	C
HP993	C
HP994	C
HP190	C
HP191	C
HP192	C
HP193	C
HP194	C
HP195	C
HP196	C
HP197	C
HP198	C
HP200	C
HP201	C
HP202	C
HP203	C
HP204	C
HP205	C
HP206	C
HP207	C
HP208	C
HP209	C
HP211	C
HP212	C
HP214	C
HP216	C
HP217	C
HP219	C
HP221	C
HP225	C
HP226	C
HP229	C
HP231	C
HP233	C
HP234	C
HP235	C
HP236	C
HP238	C
HP239	C
HP240	C
HP244	C
HP245	C
HP246	C
HP247	C
HP248	C
HP250	C
HP251	C
HP252	C
HP253	C
HP254	C
HP255	C
HP257	C
HP259	C
HP26	C
HP260	C
HP261	C
HP262	C
HP263	C
HP264	C
HP265	C
HP266	C
HP267	C
HP268	C
HP269	C
HP27	C
HP270	C
HP273	C
HP274	C
HP276	C
HP277	C
HP279	C
HP281	C
HP285	C
HP289	C
HP290	C
HP291	C
HP292	C
HP293	C
HP294	C
HP295	C
HP297	C
HP298	C
HP299	C
HP300	C
HP301	C
HP304	C
HP306	C
HP307	C
HP310	C
HP311	C
HP312	C
HP313	C
HP316	C
HP317	C
HP318	C
HP319	C
HP320	C
HP321	C
HP322	C
HP323	C
HP324	C
HP325	C
HP326	C
HP329	C
HP332	C
HP333	C
HP334	C
HP335	C
HP336	C
HP337	C
HP338	C
HP339	C
HP340	C
HP348	C
HP350	C
HP351	C
HP355	C
HP356	C
HP359	C
HP360	C
HP361	C
HP362	C
HP364	C
HP365	C
HP366	C
HP367	C
HP368	C
HP369	C
HP373	C
W101	C
W124	C
W126	C
W132	C
W133	C
W138	C
W144	C
W145	C
W146	C
W148	C
W156	C
W157	C
W164	C
W001	C
W198	C
W204	C
W205	C
W210	C
W212	C
W235	C
W240	C
W247	C
W248	C
W262	C
W274	C
W318	C
W320	C
W322	C
W026	C
W029	C
W031	C
W032	C
W033	C
W036	C
W039	C
W054	C
W058	C
W071	C
W079	C
W080	C
W087	C
GP35	C
GP42	C
GP43	C
GP44	C
GP45	C
GP46	C
GP553	C
GP60	C
GP622	C
GP66	C
GP676	C
GP85	C
C185	D
C186	D
C005	D
C084	D
C010	D
C123	D
C153	D
HP178	D
HP605	D
HP614	D
HP62	D
HP9	D
HP271	D
HP282	D
HP308	D
HP330	D
W102	D
W110	D
W113	D
W116	D
W118	D
W119	D
W123	D
W127	D
W128	D
W143	D
W173	D
W002	D
W003	D
W004	D
W005	D
W006	D
W007	D
W008	D
W225	D
W251	D
W253	D
W254	D
W257	D
W260	D
W273	D
W275	D
W284	D
W285	D
W288	D
W017	D
W019	D
W300	D
W302	D
W303	D
W304	D
W323	D
W329	D
W021	D
W022	D
W024	D
W041	D
W053	D
W055	D
W057	D
W062	D
W063	D
W065	D
W067	D
GP112	D
GP117	D
GP39	D
GP5	D
GP502	D
GP503	D
GP504	D
GP505	D
GP506	D
GP514	D
GP515	D
GP516	D
GP517	D
GP518	D
GP519	D
GP520	D
GP521	D
GP522	D
GP525	D
GP527	D
GP528	D
GP529	D
GP532	D
GP534	D
GP535	D
GP536	D
GP537	D
GP541	D
GP543	D
GP544	D
GP55	D
GP56	D
GP561	D
GP578	D
GP579	D
GP582	D
GP583	D
GP611	D
GP613	D
GP614	D
GP616	D
GP617	D
GP626	D
GP627	D
GP629	D
GP640	D
GP641	D
GP642	D
GP643	D
GP644	D
GP647	D
GP658	D
GP659	D
GP660	D
GP679	D
GP681	D
GP683	D
GP684	D
GP685	D
GP686	D
GP687	D
GP688	D
GP689	D
GP690	D
GP7	D
GP77	D
GP86	D
C025	E
C027	E
C030	E
C044	E
C045	E
C046	E
C049	E
C050	E
C053	E
C006	E
C061	E
C065	E
C068	E
C069	E
C007	E
C008	E
C100	E
C102	E
C107	E
C009	E
C090	E
C094	E
C096	E
C097	E
C099	E
C011	E
C115	E
C118	E
C124	E
C129	E
C142	E
C147	E
C148	E
C160	E
C163	E
C164	E
C166	E
C169	E
C174	E
HP412	E
HP417	E
HP423	E
HP431	E
HP440	E
HP445	E
HP457	E
HP476	E
HP499	E
HP503	E
HP520	E
HP521	E
HP523	E
HP527	E
HP547	E
HP555	E
HP565	E
HP593	E
HP595	E
HP176	E
HP177	E
HP179	E
HP180	E
HP182	E
HP183	E
HP609	E
HP610	E
HP611	E
HP71	E
HP199	E
HP210	E
HP213	E
HP215	E
HP218	E
HP220	E
HP222	E
HP224	E
HP227	E
HP228	E
HP230	E
HP232	E
HP237	E
HP242	E
HP243	E
HP249	E
HP287	E
HP288	E
HP296	E
HP302	E
HP303	E
HP305	E
HP327	E
HP328	E
HP341	E
HP342	E
HP343	E
HP344	E
HP346	E
HP347	E
HP349	E
HP352	E
HP353	E
HP354	E
HP357	E
W093	E
W111	E
W112	E
W114	E
W137	E
W147	E
W149	E
W150	E
W151	E
W152	E
W153	E
W154	E
W155	E
W158	E
W159	E
W161	E
W163	E
W165	E
W166	E
W167	E
W168	E
W169	E
W170	E
W171	E
W172	E
W174	E
W175	E
W176	E
W177	E
W178	E
W179	E
W180	E
W181	E
W182	E
W183	E
W184	E
W185	E
W186	E
W187	E
W188	E
W189	E
W009	E
W191	E
W192	E
W194	E
W195	E
W197	E
W199	E
W200	E
W201	E
W202	E
W203	E
W206	E
W211	E
W213	E
W216	E
W217	E
W218	E
W221	E
W222	E
W223	E
W224	E
W227	E
W228	E
W229	E
W230	E
W231	E
W233	E
W234	E
W236	E
W237	E
W238	E
W239	E
W241	E
W242	E
W243	E
W244	E
W245	E
W246	E
W259	E
W263	E
W264	E
W265	E
W266	E
W267	E
W268	E
W269	E
W270	E
W271	E
W272	E
W276	E
W282	E
W289	E
W291	E
W293	E
W294	E
W295	E
W298	E
W299	E
W301	E
W307	E
W308	E
W309	E
W310	E
W311	E
W312	E
W313	E
W314	E
W315	E
W316	E
W317	E
W321	E
W023	E
W030	E
W035	E
W040	E
W043	E
W044	E
W046	E
W051	E
W066	E
W070	E
W073	E
W074	E
W075	E
W078	E
W083	E
W084	E
W085	E
W086	E
W089	E
GP10	E
GP100	E
GP101	E
GP102	E
GP103	E
GP105	E
GP106	E
GP107	E
GP108	E
GP109	E
GP11	E
GP111	E
GP115	E
GP116	E
GP118	E
GP119	E
GP12	E
GP120	E
GP121	E
GP122	E
GP123	E
GP125	E
GP127	E
GP128	E
GP129	E
GP13	E
GP130	E
GP131	E
GP132	E
GP134	E
GP135	E
GP136	E
GP137	E
GP138	E
GP139	E
GP14	E
GP140	E
GP141	E
GP142	E
GP143	E
GP144	E
GP15	E
GP16	E
GP17	E
GP18	E
GP19	E
GP20	E
GP21	E
GP22	E
GP23	E
GP24	E
GP25	E
GP27	E
GP28	E
GP29	E
GP3	E
GP30	E
GP31	E
GP32	E
GP33	E
GP37	E
GP4	E
GP40	E
GP41	E
GP48	E
GP49	E
GP50	E
GP51	E
GP52	E
GP524	E
GP526	E
GP53	E
GP54	E
GP562	E
GP572	E
GP573	E
GP574	E
GP58	E
GP587	E
GP589	E
GP593	E
GP615	E
GP624	E
GP628	E
GP631	E
GP633	E
GP637	E
GP639	E
GP64	E
GP645	E
GP65	E
GP652	E
GP68	E
GP69	E
GP70	E
GP71	E
GP72	E
GP73	E
GP74	E
GP76	E
GP78	E
GP79	E
GP80	E
GP81	E
GP82	E
GP83	E
GP84	E
GP87	E
GP9	E
GP90	E
GP91	E
GP92	E
GP93	E
GP94	E
GP95	E
GP96	E
GP97	E
GP98	E
GP99	E
C086	F
C013	F
C015	F
W091	F
W092	F
W094	F
W095	F
W096	F
W097	F
W098	F
W099	F
W100	F
W103	F
W104	F
W105	F
W106	F
W107	F
W108	F
W115	F
W121	F
W131	F
W134	F
W135	F
W140	F
W141	F
W142	F
W214	F
W215	F
W277	F
W278	F
W279	F
W280	F
W286	F
W287	F
W015	F
W020	F
W292	F
W296	F
W297	F
W330	F
W025	F
W028	F
W034	F
W037	F
W042	F
W048	F
W049	F
W069	F
W072	F
W076	F
W090	F
GP1	F
GP104	F
GP110	F
GP124	F
GP34	F
GP36	F
GP38	F
GP47	F
GP512	F
GP530	F
GP531	F
GP533	F
GP538	F
GP539	F
GP540	F
GP542	F
GP57	F
GP576	F
GP61	F
GP62	F
GP625	F
GP63	F
GP67	F
GP75	F
GP8	F
GP89	F
